# Supplementary material for: Pi-Pi contacts are an overlooked protein feature relevant to phase separation
Source: eLife. 2018 Feb 9;7:e31486. doi: 10.7554/eLife.31486 (PMC5847340; doi:10.7554/eLife.31486)
Supplement: Figure 1—source data 1. — Text file listing the pi-pi contacts observed across our non-redundant PDB set, with contact types shown by residue annotations where single amino acid names refer to sidechains and pairs of amino acids refer to the backbone peptide bond between residue i and residue i + 1. [file elife-31486-fig1-data1.txt]

4lflA             A.17.GLN*A.111.TYR
4lflA      A.109.THRGLY*C.109.THRGLY
4lflA        A.63.ASPARG*A.10.ASPGLY
4lflA           A.86.GLU*A.86.GLUGLU
4lflA              A.65.TYR*B.94.TYR
4lflA           A.34.PROGLU*A.35.GLU
4lflA             A.96.HIS*A.131.HIS
4lflA           A.62.PHE*A.14.METLYS
4lflA          A.88.ASN*D.114.HISLEU
4lflA           A.40.PHE*A.68.GLYSER
2oqrA            A.143.HIS*A.159.PHE
2oqrA      A.208.ASPPRO*A.206.GLUALA
2oqrA            A.181.ARG*A.164.TYR
2oqrA           A.98.TYR*A.99.VALTHR
2oqrA            A.117.ARG*A.181.ARG
1vdkA         A.304.ALAGLY*B.401.TYR
1vdkA         A.134.VALASN*A.108.ASN
1vdkA         A.312.PROALA*A.314.ASN
1vdkA         A.327.PROTHR*A.331.GLU
1vdkA         A.264.ARG*A.228.GLYGLY
1vdkA             A.58.ARG*A.249.TYR
1vdkA         A.191.ASP*B.301.GLYPRO
1vdkA      A.263.ASNARG*A.261.ALAGLU
1vdkA         A.156.LEUHIS*A.161.TYR
1vdkA           A.96.GLNTHR*A.32.PHE
1vdkA            A.129.HIS*A.132.ASP
1vdkA         A.450.PHE*A.435.LEULYS
1vdkA         A.314.ASNGLU*A.315.GLU
1vdkA            A.188.HIS*B.326.ASN
1vdkA         A.233.GLYTHR*A.265.PHE
1vdkA            A.297.TRP*B.297.TRP
1vdkA         A.301.GLYPRO*B.191.ASP
1vdkA            A.345.HIS*B.345.HIS
1vdkA         A.382.SERPHE*A.329.GLN
1vdkA         A.356.PHEGLN*A.357.GLN
1vdkA            A.326.ASN*B.188.HIS
4feyA         A.364.ILESER*A.363.TYR
4feyA         A.269.SERGLU*A.320.PHE
4feyA            A.114.PHE*A.111.ASN
4feyA         A.136.PHE*A.137.VALMET
4feyA              A.23.ASN*A.59.HIS
4feyA      A.323.PHEALA*A.317.VALPHE
4feyA         A.227.PHE*A.225.GLUGLY
4feyA         A.296.GLN*A.325.GLUGLY
4feyA         A.369.GLYALA*A.145.HIS
4feyA            A.318.PHE*A.319.GLU
4feyA      A.262.VALARG*A.291.ILEGLY
4feyA         A.376.GLUGLY*A.203.ASN
4feyA           A.72.PHE*A.62.ARGPRO
4feyA         A.208.VALGLU*A.209.GLU
4feyA         A.323.PHEALA*A.290.ASP
4feyA              A.46.TYR*A.50.GLN
4feyA           A.91.PHE*A.74.LEUGLU
4feyA         A.235.GLUGLN*A.234.TYR
3k1uA            A.142.ASN*A.141.HIS
3k1uA         A.109.ASN*A.118.ASNTRP
3k1uA         A.130.GLUSER*A.103.ARG
3k1uA      A.192.PHETRP*A.189.ILELYS
3k1uA              A.23.ASN*A.22.HIS
3k1uA           A.82.ALATRP*A.78.PHE
3k1uA         A.119.TRP*A.108.GLNASN
3k1uA           A.34.PROGLU*A.36.TYR
3k1uA         A.244.THRPRO*A.187.TRP
3k1uA           A.54.GLU*A.55.PROVAL
3k1uA           A.60.ARGARG*A.59.TRP
3k1uA         A.208.PHE*A.206.LYSILE
3k1uA           A.70.LEUILE*A.72.TRP
3k1uA          A.105.PHEVAL*A.87.PHE
3k1uA            A.169.ASN*A.171.TRP
3k1uA         A.259.GLYHIS*A.277.HIS
3k1uA            A.315.GLU*A.299.GLN
3k1uA         A.256.TYR*A.254.HISGLN
3k1uA           A.30.THRALA*A.29.PHE
3k1uA           A.35.GLUTYR*A.37.ASP
3k1uA            A.255.GLN*A.297.ARG
3k1uA         A.140.GLU*A.140.GLUHIS
3k1uA         A.297.ARGALA*A.276.TYR
3k1uA             A.102.HIS*A.72.TRP
3k1uA            A.129.TRP*A.151.GLN
3k1uA         A.149.TRP*A.163.TYRILE
3k1uA           A.21.LYSHIS*A.20.TYR
3k1uA         A.281.TYRTHR*A.256.TYR
3k1uA           A.81.GLYALA*A.78.PHE
3k1uA           A.46.THRILE*A.27.TYR
3k1uA          A.102.HIS*A.89.ALAALA
3k1uA         A.195.ASN*A.182.LYSPRO
3bxjA      A.566.ARGGLU*A.561.CYSALA
3bxjA         A.642.TRP*A.638.LEUGLU
3bxjA         A.686.PROGLN*A.687.GLN
3bxjA            A.524.HIS*A.508.ASN
3bxjA            A.414.ARG*A.412.HIS
3bxjA            A.624.PHE*A.617.ASN
3bxjA            A.673.GLU*A.438.HIS
3bxjA         A.585.PROALA*A.593.PHE
3bxjA         A.635.ASNGLU*A.639.GLU
3bxjA         A.566.ARGGLU*A.568.ASP
3bxjA      A.491.LEULYS*A.493.ASPALA
3bxjA         A.674.LEUSER*A.402.TYR
3bxjA         A.425.ASN*B.658.LEUTHR
3i36A      A.950.TYRASN*A.948.ASNARG
3i36A        A.982.TYR*A.1136.TYRGLN
3i36A    A.1085.HISGLY*A.1083.PROASP
3i36A        A.981.GLYTYR*A.1133.ARG
3i36A            A.973.TYR*A.944.ASN
3i36A        A.1157.ARG*A.990.ALATHR
3i36A        A.924.TYR*A.1163.THRGLU
3i36A          A.1040.TYR*A.1003.TRP
3i36A        A.1027.LYSCYS*A.949.ARG
3i36A        A.898.LYSLEU*A.1145.ASP
3i36A    A.1019.LYSCYS*A.1021.VALGLU
3i36A         A.920.PHE*A.912.GLNGLN
3i36A         A.973.TYR*A.974.ILEASN
3i36A          A.1012.TYR*A.1072.HIS
3i36A          A.1082.TRP*A.1124.ARG
3i36A         A.912.GLN*A.919.GLYPHE
2cyjA           A.46.HIS*A.73.METLEU
2cyjA           A.54.GLU*A.54.GLULYS
2cyjA        A.44.THRSER*A.38.SERLYS
2cyjA          A.109.ARG*A.60.ASPPHE
2cyjA           A.34.METLYS*A.36.GLU
2cyjA           A.34.METLYS*A.52.GLU
4rw0A             A.127.GLN*A.86.TYR
4rw0A           A.12.ARG*A.13.GLYTYR
4rw0A         A.169.ARGLEU*A.173.TYR
4rw0A              A.14.TYR*A.15.ASP
4rw0A         A.179.PHE*A.175.ALALEU
4rw0A               A.38.TYR*A.6.PHE
4rw0A              A.80.ARG*A.84.TYR
4rw0A         A.156.VALPHE*A.164.ASN
4rw0A            A.154.GLN*B.173.TYR
4be9A            A.403.PHE*A.533.ARG
4be9A         A.480.TYR*A.523.THRLYS
4be9A      A.338.GLNTYR*A.234.GLYGLY
4be9A           A.22.GLYGLU*A.19.TYR
4be9A         A.480.TYR*A.524.LYSALA
4be9A           A.80.GLYASN*A.87.GLN
4be9A         A.132.PHE*A.139.GLYTHR
4be9A      A.223.SERILE*A.253.GLYSER
4be9A           A.21.GLUGLY*A.59.ASN
4be9A         A.446.PROSER*A.448.TRP
4be9A         A.431.ARG*A.431.ARGARG
4be9A      A.326.LEUILE*A.324.VALVAL
4be9A         A.219.GLU*A.219.GLUSER
4be9A            A.167.TYR*A.132.PHE
4be9A         A.170.GLYGLY*A.317.TYR
4be9A         A.165.ILEASN*A.141.ASN
4be9A      A.462.GLYTHR*A.455.ASPTYR
4be9A         A.531.ASN*A.529.ALAASP
4be9A            A.349.GLN*A.468.ASP
4be9A            A.179.GLU*A.270.TYR
4be9A            A.539.TYR*A.543.ASN
4be9A            A.239.TYR*A.198.GLU
4be9A         A.530.ASPASN*A.432.ARG
4be9A            A.141.ASN*A.112.ASN
4be9A         A.130.TRP*A.131.ILEPHE
4be9A         A.403.PHE*A.400.GLYSER
4be9A        A.48.LEUARG*A.44.PROVAL
4be9A      A.266.ALAGLN*A.176.GLYGLY
4be9A         A.388.ALAPHE*A.539.TYR
4be9A             A.49.ARG*A.297.PHE
4be9A      A.153.GLYILE*A.158.GLUPRO
4be9A         A.514.LYSLYS*A.516.ASN
4be9A           A.41.ALAGLN*A.56.TYR
4be9A         A.491.ASN*A.500.LYSGLY
4be9A          A.40.PHE*A.109.LEUTHR
4be9A         A.163.VALALA*A.162.PHE
4hnoA           A.18.PROGLN*A.59.HIS
4hnoA         A.124.ARG*A.120.GLUGLY
4hnoA            A.247.PHE*A.257.TRP
4hnoA         A.137.GLUGLY*A.172.ARG
4hnoA      A.156.LYSLEU*A.154.GLYTYR
4hnoA            A.130.ASN*A.168.ASP
4hnoA            A.30.GLNILE*A.7.HIS
4hnoA         A.209.GLU*A.209.GLUARG
4hnoA         A.237.PHE*A.221.TYRPRO
4hnoA         A.217.ASN*A.215.HISLEU
4hnoA           A.20.ASP*A.16.ARGVAL
4hnoA            A.181.HIS*A.178.ASP
4hnoA            A.230.HIS*A.217.ASN
4hnoA         A.117.GLYGLU*A.113.HIS
4hnoA         A.178.ASPTHR*A.177.TYR
4hnoA            A.148.GLN*A.155.TYR
4elnA         A.147.ASP*A.185.SERALA
4elnA          A.100.ARG*A.96.THRPRO
4elnA         A.238.GLN*A.238.GLNGLY
4elnA      A.260.ARGPRO*A.258.SERGLU
4elnA            A.210.TRP*A.206.GLN
4elnA              A.71.ASN*A.78.GLN
4elnA         A.197.GLNGLY*A.196.TYR
4elnA         A.137.HISPRO*A.139.GLU
4elnA            A.274.PHE*A.292.GLN
4elnA            A.214.ARG*A.210.TRP
4elnA              A.93.PHE*A.85.ARG
4elnA      A.288.LEULYS*A.286.PROARG
4elnA             A.83.TRP*A.224.ARG
1ha4A         A.131.TRP*A.168.ARGARG
1ha4A         A.153.LYSPRO*A.157.TRP
1ha4A         A.134.TYR*A.139.TYRARG
1ha4A       A.122.HISSER*A.95.LYSGLY
1ha4A         A.120.GLU*A.162.PROALA
2bbeA              A.64.PHE*A.50.TYR
2bbeA           A.89.GLN*A.88.HISGLN
2bbeA          A.100.VALGLU*A.99.HIS
2bbeA          A.11.GLNGLN*A.104.HIS
3ch0A           A.40.GLU*A.40.GLUPHE
3ch0A          A.147.HISPRO*A.83.TYR
3ch0A           A.8.PHE*A.258.ASPGLY
3ch0A         A.147.HIS*A.142.GLYASP
3ch0A         A.244.ASN*A.242.THRVAL
3ch0A            A.133.ASN*A.173.GLN
3ch0A              A.14.ARG*A.55.HIS
3ch0A          A.20.LEUPRO*A.106.GLN
3ch0A            A.184.HIS*A.211.PHE
3ch0A            A.197.GLU*A.175.PHE
3ch0A             A.8.PHE*A.9.ASPILE
3ch0A          A.41.PHE*A.133.ASNGLY
3ch0A         A.241.TRP*A.218.PROASP
3mogA         A.470.GLUSER*A.439.GLN
3mogA         A.261.PROSER*C.254.TRP
3mogA            A.391.TRP*A.440.ARG
3mogA            A.283.TYR*A.289.ARG
3mogA           A.34.TYR*A.35.ASPILE
3mogA         A.229.GLYPRO*A.217.ASP
3mogA           A.67.GLU*A.67.GLUARG
3mogA         A.416.ASP*A.428.GLYPRO
3mogA           A.90.GLU*A.90.GLUALA
3mogA             A.5.VALGLN*A.6.GLN
3mogA            A.226.PHE*A.198.TYR
3mogA         A.234.THRASP*A.239.GLN
3mogA            A.265.GLN*A.203.TRP
3mogA         A.254.TRPGLN*A.255.GLN
3mogA         A.438.TRP*A.433.GLYALA
1wn2A           A.48.GLUALA*A.52.ARG
1wn2A           A.16.ASP*A.63.GLUSER
1wn2A              A.44.ARG*A.40.TYR
1wn2A           A.14.ARG*A.64.SERGLU
1agjA          A.17.TYR*A.188.GLYPHE
1agjA         A.172.ARG*A.172.ARGSER
1agjA              A.87.ARG*A.50.PHE
1agjA         A.152.ASP*A.178.THRTHR
1agjA          A.187.TYRGLY*A.17.TYR
1agjA         A.190.THRVAL*A.189.PHE
1agjA           A.49.VALPHE*A.48.ASN
1agjA              A.91.ASN*A.38.ARG
1agjA            A.182.ARG*A.185.ARG
1agjA         A.211.SERSER*A.210.HIS
1agjA              A.14.TRP*A.18.TYR
1agjA         A.224.ASNTYR*A.186.TYR
1agjA           A.44.ASN*A.40.LYSTYR
1agjA           A.78.ASN*A.76.PHEALA
1agjA       A.121.LEUALA*A.70.ASNARG
1agjA           A.50.PHE*A.51.VALLYS
1agjA          A.222.GLNILE*A.14.TRP
1axdA               A.48.ARG*A.6.TYR
1axdA         A.157.ALAGLY*A.160.PHE
1axdA              A.49.ASN*A.65.PHE
1axdA         A.102.GLU*A.102.GLUALA
1axdA         A.158.GLYASP*A.160.PHE
1axdA           A.49.ASN*A.51.PHEGLY
1axdA         A.155.TYR*A.160.PHELEU
1axdA          A.66.GLU*B.100.GLUVAL
1axdA             A.51.PHE*B.105.GLN
1axdA             A.105.GLN*B.51.PHE
1axdA              A.68.ARG*A.16.ARG
1axdA           A.48.ARG*A.44.GLUHIS
1axdA          A.100.GLUVAL*B.66.GLU
1axdA             A.160.PHE*A.84.ARG
1axdA         A.187.TYR*A.143.LEUGLU
3obyA         A.296.ARG*A.292.LEULEU
3obyA             A.72.PHE*A.296.ARG
3obyA              A.73.HIS*A.80.ARG
3obyA           A.39.PHEALA*A.62.ARG
3obyA            A.309.GLU*A.118.ARG
3obyA         A.306.ARGGLU*A.310.GLU
3obyA             A.6.GLU*A.6.GLUASN
3obyA         A.177.ALAALA*A.208.TYR
3obyA         A.300.ASPVAL*A.299.TRP
3obyA         A.339.ARG*A.282.ILEGLU
3obyA            A.322.PHE*A.321.GLU
3obyA            A.299.TRP*A.274.ARG
3obyA         A.139.GLYTYR*A.172.PHE
3obyA         A.333.GLYILE*A.291.PHE
3obyA            A.158.ARG*A.140.TYR
3obyA         A.302.ASPGLY*A.306.ARG
3obyA         A.224.GLYSER*A.228.PHE
3obyA            A.280.ARG*A.277.HIS
2xppA           A.87.ALATHR*A.77.ASP
2xppA          A.165.PHE*B.63.TYRARG
2xppA           A.61.GLU*A.57.GLYTHR
2xppA         A.148.LYSILE*A.150.HIS
2xrhA           A.17.PHE*A.18.THRMET
2xrhA           A.22.ASP*A.20.ALALYS
2xrhA           A.49.GLU*A.23.PHESER
2xrhA           A.36.GLYVAL*A.88.ARG
2xrhA              A.89.GLN*A.85.PHE
2xrhA           A.62.ARG*A.62.ARGLYS
1xkuA         A.145.ASN*A.143.GLYLEU
1xkuA          A.111.GLN*A.87.LYSILE
1xkuA            A.249.ASN*A.225.PHE
1xkuA         A.104.ARG*A.103.GLUARG
1xkuA         A.110.ASNGLN*A.131.ASN
1xkuA         A.306.GLNTYR*A.308.TRP
1xkuA         A.188.GLN*A.210.ALASER
1xkuA         A.200.ASPGLY*A.202.ASN
1xkuA         A.129.HIS*A.153.GLYTHR
2v4vA        A.992.ASPSER*A.1030.TYR
2v4vA        A.993.SERSER*A.1030.TYR
2v4vA         A.974.PHE*A.975.GLNALA
2v4vA       A.1031.LEUVAL*A.1033.PHE
2v4vA           A.927.ARG*A.1045.TRP
2v4vA        A.1013.TYRTHR*A.977.ARG
2v4vA     A.980.SERALA*A.1009.ASPTRP
2v4vA         A.933.TYR*A.931.GLUSER
2v4vA           A.1013.TYR*A.946.GLU
2v4vA           A.963.ASN*A.1028.ASP
2v4vA         A.936.GLN*A.936.GLNSER
2v4vA            A.953.PHE*A.940.GLN
2obnA         A.260.HIS*A.261.ARGALA
2obnA         A.179.ARGGLY*A.181.TRP
2obnA            A.295.PHE*A.249.ARG
2obnA            A.147.ARG*B.272.HIS
2obnA         A.255.GLN*A.254.THRGLN
2obnA               A.74.GLN*A.7.GLN
2obnA         A.130.TRP*A.131.ASPVAL
2obnA              A.70.GLU*A.71.TYR
2obnA         A.173.HIS*A.184.LYSPHE
2obnA               A.74.GLN*A.8.ARG
2obnA            A.272.HIS*B.147.ARG
2obnA           A.40.ILEASP*A.14.HIS
2obnA         A.229.HIS*A.172.LEUHIS
2obnA         A.270.ASNPRO*A.272.HIS
2obnA           A.58.TYR*A.59.VALPRO
2obnA            A.133.ARG*A.110.HIS
2obnA            A.203.ASP*B.208.ASP
2obnA         A.186.LEUALA*A.185.PHE
2obnA         A.224.ASNTYR*A.182.ARG
2obnA         A.170.LEUGLU*A.174.TRP
2obnA              A.42.ARG*A.14.HIS
3afiA           A.91.GLN*A.91.GLNARG
3afiA         A.207.ARG*A.202.PROTHR
3afiA         A.172.GLU*A.172.GLUALA
3afiA      A.249.GLYGLU*A.251.PROGLY
3afiA            A.174.ASN*A.207.ARG
3afiA            A.269.ARG*E.305.ARG
3afiA            A.121.ARG*A.305.ARG
3afiA           A.21.TYR*A.10.ARGARG
3afiA            A.269.ARG*E.307.GLN
3afiA         A.207.ARG*A.203.THRPRO
3afiA            A.104.TRP*A.213.PHE
3afiA            A.158.ARG*A.135.TRP
3afiA         A.139.HIS*A.149.HISALA
3afiA      A.296.GLYTRP*E.296.GLYTRP
3afiA           A.40.THRSER*A.36.HIS
3afiA         A.258.GLU*A.258.GLUPHE
3afiA             A.176.PHE*A.38.ASN
3afiA      A.300.GLYILE*E.300.GLYILE
3afiA           A.42.SERHIS*A.22.ARG
3afiA            A.128.PHE*A.263.PHE
3afiA          A.96.SERALA*A.119.PHE
3afiA         A.154.ARG*A.150.ALAGLU
3afiA          A.224.ALAASP*B.83.ARG
3afiA              A.46.ARG*A.43.HIS
4epcA         A.795.VALPRO*A.839.TRP
4epcA            A.750.TYR*A.766.GLN
4epcA         A.798.GLYTHR*A.793.HIS
4epcA      A.718.TYRTHR*A.720.THRVAL
4epcA         A.718.TYR*A.725.LYSGLY
4epcA            A.750.TYR*A.771.TYR
4epcA            A.709.GLN*A.797.TRP
4epcA         A.815.PHE*A.831.GLYTHR
4epcA         A.711.ASN*A.768.GLUVAL
4epcA         A.771.TYR*A.772.ASNTHR
1yt5A         A.146.PHE*A.144.METTRP
1yt5A         A.131.METVAL*A.147.PHE
1yt5A            A.32.GLYGLU*A.7.TYR
1yt5A         A.241.TYR*A.242.ASPTYR
1yt5A            A.135.GLU*A.145.TRP
1yt5A         A.238.PROPRO*A.240.GLU
1yt5A             A.96.TRP*C.140.HIS
1yt5A           A.98.PHE*A.96.TRPASN
1yt5A         A.220.LYSTHR*A.208.ASP
1yt5A            A.237.ARG*A.241.TYR
2jd3A           A.85.LYSPRO*A.84.TRP
2jd3A           A.17.GLU*A.15.HISPRO
2jd3A               A.13.TYR*B.7.ARG
3dasA         A.258.TRP*A.256.ALAGLN
3dasA           A.94.ASP*A.90.ASPTYR
3dasA           A.35.TRP*A.83.LEUGLY
3dasA        A.16.PROALA*A.18.LYSGLY
3dasA         A.339.ASP*A.325.THRSER
3dasA         A.147.PHEGLY*A.209.TRP
3dasA         A.221.GLYGLN*A.202.ARG
3dasA         A.292.GLYTHR*A.214.ARG
3dasA           A.95.HIS*A.93.SERASP
3dasA            A.304.GLU*A.284.ARG
3dasA         A.337.GLYASP*A.340.ARG
3dasA            A.225.TRP*A.257.GLN
3dasA      A.266.SERGLY*A.205.GLNGLY
3dasA            A.191.PHE*A.169.ARG
3dasA         A.199.TYRGLY*A.201.HIS
3dasA         A.270.TYR*A.273.GLYSER
3dasA             A.144.ARG*A.35.TRP
3dasA         A.159.GLU*A.162.ASPTHR
3dasA         A.114.TYR*A.115.ASPGLU
3dasA          A.18.LYSGLY*A.287.ARG
3dasA         A.318.GLYASP*A.272.GLU
3dasA         A.300.GLNALA*A.286.TRP
3dasA         A.107.ASNARG*A.106.ASP
4d10H          H.51.ASN*C.195.LEULYS
4d10H            H.118.PHE*H.153.TRP
4d10H           H.26.GLU*H.22.ASNGLN
4d10H          H.90.TYR*H.137.VALGLY
4d10H         H.115.ARG*H.111.ASPALA
4d10H              H.49.ASP*H.52.ASN
4d10H         H.195.GLNGLN*H.196.GLN
4d10H           H.97.GLN*H.96.HISGLN
4d10H         H.199.ARGLEU*H.203.TYR
4d10H              H.75.TRP*H.57.TRP
2xioA          A.38.ARG*A.252.HISCYS
2xioA             A.28.HIS*A.248.TRP
2xioA            A.151.ARG*A.177.ASP
2xioA         A.248.TRP*A.249.GLUSER
2xioA             A.131.TYR*A.84.PHE
2xioA         A.136.PHEGLU*A.167.ARG
2xioA         A.258.ASN*A.226.CYSGLY
2xioA           A.92.TYR*A.83.GLUPHE
2xioA            A.147.PHE*A.174.HIS
2xioA           A.38.ARG*A.34.ASPVAL
2xioA              A.70.PHE*A.67.ASN
1nhsA           A.76.ASN*A.34.GLYASP
1nhsA         A.366.PHE*A.364.METASP
1nhsA         A.375.PHE*A.434.ILEILE
1nhsA         A.190.ASPLYS*A.183.ARG
1nhsA           A.23.HISPRO*A.25.ASP
1nhsA        A.52.VALLYS*A.50.GLYLYS
1nhsA           A.83.GLN*A.82.ILEGLN
1nhsA       A.302.ALAARG*A.10.HISGLY
1nhsA           A.40.LEUCYS*A.39.PHE
1nhsA      A.432.TRPASN*A.430.LYSPRO
1nhsA         A.268.TYR*A.316.PROVAL
1nhsA            A.332.PHE*A.204.ASN
1nhsA          A.87.HISGLN*A.104.TYR
1nhsA              A.60.TYR*A.10.HIS
1nhsA         A.233.TYR*A.231.ASNALA
1nhsA         A.379.TYR*A.354.LYSALA
1nhsA         A.323.VALGLN*A.324.GLN
1nhsA            A.233.TYR*A.231.ASN
1nhsA              A.36.PHE*A.59.ARG
1nhsA              A.74.PHE*A.31.TYR
1nhsA         A.375.PHE*A.376.LYSLEU
1nhsA         A.424.PHE*A.425.GLNPRO
1nhsA       A.306.GLYARG*A.14.GLUALA
1nhsA         A.424.PHE*A.430.LYSPRO
2vwsA            A.232.ASN*A.207.ARG
2vwsA            A.7.ASNPRO*A.11.GLU
2vwsA         A.174.PHE*A.215.PHELEU
2vwsA            A.225.GLN*A.229.TRP
2vwsA      A.181.SERALA*A.186.TYRPRO
2vwsA         A.174.PHE*A.175.ILEGLY
2vwsA         A.102.ALAGLU*A.106.ARG
2vwsA      A.135.ILEGLU*A.133.GLYARG
2vwsA           A.36.ALATHR*A.67.TYR
2vwsA       A.128.ARGALA*A.89.ILEGLY
2vwsA        A.47.GLYGLU*A.75.PROVAL
2vwsA         A.233.PHE*A.213.ALAGLY
2vwsA          A.98.METVAL*A.100.ASP
2vwsA           A.60.GLN*A.27.THRTHR
2vwsA         A.216.LEUALA*A.215.PHE
2vwsA         A.197.ARG*A.193.PROGLU
2vwsA            A.143.ASN*A.113.ARG
2vwsA         A.127.ALAARG*A.132.TRP
2vwsA            A.128.ARG*A.131.ARG
2vwsA         A.174.PHE*A.214.GLYPHE
1h7sA            A.235.GLN*A.320.PHE
1h7sA         A.325.ILESER*A.324.ASN
1h7sA         A.321.VALVAL*A.320.PHE
1h7sA         A.310.TYR*A.318.TYRPRO
1h7sA            A.231.PHE*A.287.ARG
1h7sA         A.298.ASP*A.299.PROALA
1h7sA             A.126.HIS*A.76.GLU
1h7sA         A.233.GLNLYS*B.208.GLN
1h7sA         A.242.PHE*A.243.VALGLN
1h7sA         A.300.ALALYS*A.304.ARG
1h7sA         A.151.ARG*A.154.GLYTHR
1h7sA         A.317.GLN*A.281.GLYARG
1h7sA           A.76.GLUGLU*A.80.PHE
1h7sA         A.287.ARGGLN*A.289.PHE
1h7sA         A.352.LEUALA*A.255.TYR
1h7sA          A.72.GLYCYS*A.153.ARG
1h7sA            A.282.ARG*A.287.ARG
1h7sA      A.102.GLUTHR*A.100.GLNVAL
1isiA             A.163.GLU*A.79.ASN
1isiA          A.48.LYSASP*A.113.ARG
1isiA            A.231.TYR*A.193.TRP
1isiA         A.226.SERCYS*A.225.TYR
1isiA           A.125.CYSPRO*A.2.TRP
1isiA         A.169.PROILE*A.168.TYR
1uuyA          A.4.PROGLU*A.6.TYRLYS
4bxoA       A.1937.CYSGLN*A.1899.GLU
4bxoA        A.1923.THRTHR*B.135.GLU
4bxoA          A.2023.TYR*A.2027.HIS
4bxoA       A.1823.GLYGLY*A.1825.HIS
4bxoA       A.1859.ASN*A.1957.VALGLY
2e0zA      A.338.PROGLU*A.213.GLYILE
2e0zA         A.296.PHE*A.248.GLYLEU
2e0zA         A.223.ASP*A.221.SERTRP
2e0zA         A.162.TYR*C.142.GLNSER
2e0zA         A.182.GLYTHR*A.184.TYR
1rypK             K.72.TYR*C.143.ARG
1rypK           K.64.GLNLEU*D.94.GLN
1rypK           K.33.LYSTHR*K.45.PHE
1rypK         K.106.TYR*K.112.LYSPRO
1rypK         K.143.LEUASP*K.129.TYR
1rypK              K.54.GLN*L.88.TYR
1rypK         K.106.TYR*K.184.ASPLYS
1rypK         K.147.TYR*K.148.ARGPRO
1rypK            K.140.PHE*Z.167.ARG
1rypK         K.106.TYR*K.111.ASNLYS
1rypK           K.77.GLN*K.77.GLNALA
1rypK           K.84.ARG*K.84.ARGGLN
1rypK           K.70.GLU*K.69.ARGGLU
1rypK         K.148.ARG*Z.205.GLYSER
1rypK           K.32.ASPLYS*K.31.ASP
2dy1A         A.466.GLYGLN*A.484.TRP
2dy1A      A.327.HISLEU*A.325.LEUPRO
2dy1A         A.494.GLYPHE*A.493.TYR
2dy1A         A.357.HIS*A.355.GLYLEU
2dy1A         A.329.TYR*A.327.HISLEU
2dy1A             A.17.HIS*A.112.GLN
2dy1A      A.520.ALALYS*A.522.LYSGLY
2dy1A            A.552.PHE*A.508.TYR
2dy1A         A.495.PHE*A.496.GLUTRP
2dy1A            A.467.GLN*A.484.TRP
2dy1A         A.586.ARG*A.632.LEUTHR
2dy1A      A.556.ALASER*A.515.GLYILE
2dy1A            A.143.TYR*A.200.ARG
2dy1A         A.508.TYR*A.548.SERASP
2dy1A          A.10.ARG*A.273.PROSER
2dy1A       A.16.GLYHIS*A.114.GLYTHR
2dy1A         A.403.ARG*A.403.ARGLYS
2dy1A         A.317.GLNSER*A.363.TRP
2dy1A         A.480.TYR*A.481.GLYASP
2dy1A         A.447.VALGLU*A.448.GLU
2dy1A            A.495.PHE*A.513.GLU
2dy1A         A.642.GLUPHE*A.576.TYR
2dy1A            A.457.ARG*A.646.TYR
2dy1A         A.560.PHE*A.519.ALAALA
2dy1A         A.375.PHE*A.376.ALAARG
2dy1A         A.643.PHE*A.644.SERHIS
2dy1A      A.502.GLYVAL*A.504.ILEPRO
2dy1A         A.417.GLN*A.417.GLNGLU
2dy1A              A.90.GLU*A.63.ARG
2dy1A            A.661.ARG*A.528.PHE
2dy1A         A.573.GLUPRO*A.646.TYR
2dy1A         A.484.TRPLEU*A.538.TYR
1jmvA         A.136.VALPRO*A.110.HIS
1jmvA           A.38.VALASP*A.37.HIS
1jmvA           A.28.ARG*A.24.GLYILE
1jmvA              A.46.TYR*A.92.GLN
1jmvA             A.82.GLU*A.101.TYR
1jmvA           A.99.GLU*A.99.GLUGLN
1jmvA         A.111.HISGLN*A.113.ASP
3cjhB           B.71.ARG*B.70.ASNARG
3cjhB           B.34.GLNMET*B.38.HIS
3u62A            A.32.TYR*A.4.CYSILE
3u62A         A.228.GLN*A.228.GLNALA
3u62A         A.153.LYSILE*A.155.PHE
3u62A             A.1.METLYS*A.3.PHE
3u62A         A.117.GLYGLY*A.121.ARG
3u62A           A.64.GLU*A.64.GLUARG
3u62A              A.32.TYR*A.19.TYR
3u62A          A.7.GLYTYR*A.9.PROVAL
3u62A         A.240.ASPGLU*A.239.TYR
3u62A            A.32.TYR*A.3.PHECYS
3u62A            A.244.PHE*A.248.PHE
3u62A         A.100.LYSSER*A.227.TYR
3u62A              A.3.PHE*A.236.TRP
3u62A         A.143.GLU*A.143.GLUARG
3u62A              A.94.ASP*A.83.ASN
3e7nA        A.49.PROSER*A.47.GLYVAL
3e7nA           A.98.THRILE*A.97.ASN
3e7nA          A.128.TYR*A.72.GLUILE
3e7nA           A.17.ARG*A.13.SERVAL
3e7nA             A.117.GLN*A.22.ASP
3e7nA         A.128.TYRALA*A.130.ASN
2gcgA            A.253.ASP*A.250.ASN
2gcgA         A.162.GLYARG*A.166.GLN
2gcgA         A.142.LYSPRO*A.141.TRP
2gcgA           A.38.GLUPRO*A.13.ARG
2gcgA              A.74.ASN*A.53.HIS
2gcgA         A.199.PHE*A.186.GLNPRO
2gcgA         A.302.ARG*A.296.SERALA
2gcgA           A.48.GLYVAL*A.10.PHE
2gcgA         A.240.PHE*A.241.ILEASN
2gcgA           A.10.PHE*A.11.VALTHR
2gcgA      A.271.THRSER*A.273.PROGLU
2gcgA            A.194.GLU*A.195.PHE
3l4jA         A.769.THRARG*A.752.PHE
3l4jA         A.822.LEUPRO*A.997.PHE
3l4jA            A.601.TYR*A.735.HIS
3l4jA            A.902.GLU*A.872.TRP
3l4jA         A.872.TRP*A.874.GLYTHR
3l4jA         A.773.GLYGLY*A.752.PHE
3l4jA         A.543.GLU*A.543.GLUSER
3l4jA         A.682.LEUPHE*A.529.HIS
3l4jA         A.587.TRP*A.591.GLUSER
3l4jA            A.683.PHE*A.533.HIS
3l4jA         A.561.THRPRO*A.579.TYR
3l4jA         A.441.TYR*A.439.GLUGLY
3l4jA            A.792.ARG*A.711.PHE
3l4jA      A.795.PHEHIS*A.793.LYSILE
3l4jA         A.703.GLNARG*A.699.PHE
3l4jA         A.908.TRP*A.906.ARGTHR
3l4jA         A.955.THRARG*A.960.PHE
3l4jA         A.813.VALGLU*A.708.TYR
3l4jA          A.1053.GLU*A.1050.GLN
3l4jA         A.583.ASPTYR*A.578.PHE
3l4jA         A.908.TRP*A.772.THRGLY
3l4jA         A.870.ARG*A.870.ARGGLY
3l4jA         A.799.ASPASP*A.803.TYR
3l4jA         A.642.PHE*A.536.GLYLEU
3l4jA       A.1122.TRPSER*A.1128.ARG
3l4jA          A.1005.TYR*A.1001.ARG
3l4jA           A.796.HIS*A.1008.ARG
3l4jA       A.1135.GLNLYS*A.1023.TYR
3l4jA            A.868.TRP*A.845.ASN
3l4jA       A.1058.PROARG*A.1113.TYR
3l4jA         A.840.TYR*A.841.ILEPRO
3l4jA         A.868.TRP*A.869.PHEARG
3l4jA         A.764.ASN*A.762.LEUPRO
3l4jA          A.1014.GLU*A.1018.TRP
3l4jA         A.657.TYR*A.658.GLUPRO
4kw2A         A.248.GLU*A.248.GLUTYR
4kw2A         A.111.GLUTRP*A.106.TYR
4kw2A         A.241.PHE*A.243.GLYLEU
4kw2A         A.116.PHEALA*A.146.TYR
4kw2A             A.33.GLN*A.209.HIS
4kw2A           A.41.THRLEU*A.63.GLN
4kw2A      A.221.THRTRP*A.219.ASPALA
4kw2A            A.264.GLU*A.265.PHE
4kw2A            A.138.TYR*A.109.ASN
4kw2A          A.114.LYSPHE*A.77.TYR
4kw2A              A.38.HIS*A.35.TRP
1w8sA         A.231.GLYARG*A.235.TRP
1w8sA             A.252.TYR*A.15.ARG
1w8sA         A.182.GLYASP*A.180.TYR
1w8sA         A.144.GLUSER*A.146.PHE
1w8sA              A.14.ARG*A.15.ARG
1w8sA                A.6.GLU*A.3.ASN
1w8sA             A.80.ASN*A.111.TYR
1w8sA         A.121.TRP*A.119.PHEGLU
1w8sA         A.232.ARG*A.204.GLYPRO
1w8sA            A.233.ASN*A.213.PHE
1w8sA          A.163.TYR*E.29.HISGLY
1w8sA            A.243.PHE*A.210.GLU
1w8sA      A.116.GLYSER*A.149.GLYGLY
1w8sA           A.40.SERALA*A.34.PHE
1w8sA          A.29.HISGLY*B.163.TYR
3qw9A         A.143.LEUPRO*A.162.TRP
3qw9A              A.73.ARG*A.68.TYR
3qw9A           A.44.TYR*A.42.HISVAL
3qw9A           A.22.TYR*A.27.PHELEU
3qw9A        A.32.PROGLY*A.34.VALPHE
3qw9A           A.48.SERVAL*A.58.PHE
3qw9A           A.44.TYR*A.24.THRASP
3qw9A          A.106.GLU*A.51.LYSALA
3qw9A         A.116.PHE*A.117.LYSSER
3qw9A          A.126.PHE*A.68.TYRSER
3qw9A             A.136.ARG*A.97.ARG
3ioxA         A.570.SERMET*A.527.PHE
3ioxA         A.676.PHE*A.781.ASNTYR
3ioxA         A.671.PHE*A.787.ALATHR
3ioxA         A.817.TYRSER*A.816.TRP
3ioxA         A.498.ASPGLY*A.768.TRP
3ioxA         A.850.TYR*A.848.PROTHR
3ioxA         A.644.TRP*A.645.LEUGLY
3ioxA            A.740.GLN*A.754.GLN
3ioxA            A.619.ASN*A.618.TYR
3ioxA         A.650.ASP*A.514.GLUPRO
3ioxA         A.657.ALASER*A.656.PHE
3ioxA         A.441.ARG*A.437.ALAILE
3ioxA         A.574.TYR*A.533.VALASP
3ioxA         A.656.PHE*A.815.ILETRP
3ioxA         A.725.GLU*A.725.GLULYS
3ioxA      A.650.ASPPRO*A.648.PHETHR
3ioxA            A.747.TRP*A.746.ARG
3ioxA         A.778.GLYPRO*A.687.ASN
3ioxA            A.630.TYR*A.628.TYR
3ioxA      A.503.GLUPRO*A.501.LEUTHR
3ioxA         A.537.PHESER*A.546.TYR
3ioxA      A.580.LYSALA*A.576.ASNPHE
3ioxA         A.716.VALLYS*A.715.PHE
3ioxA         A.812.LYSPRO*A.814.ASN
3ioxA         A.608.ALATHR*A.610.TYR
3ioxA         A.456.TYR*A.843.THRALA
3ioxA         A.701.GLU*A.700.ARGGLU
3ioxA         A.565.ASN*A.563.GLNSER
3ioxA         A.399.TYR*A.870.THRPRO
3ioxA         A.557.ASP*A.661.THRGLY
3ioxA         A.405.ARG*A.405.ARGVAL
3ioxA         A.660.TYR*A.662.GLYGLN
3ioxA            A.602.ARG*A.638.PHE
3ioxA         A.766.ASNSER*A.768.TRP
3ioxA            A.703.ASN*A.702.HIS
2bwjA         A.154.GLUALA*A.158.ARG
2bwjA          A.156.TYR*A.18.GLYGLY
2bwjA           A.66.ARG*A.62.ASPILE
2bwjA          A.152.ARG*B.58.LYSLEU
2bwjA          A.155.ALATYR*B.66.ARG
2bwjA         A.157.TYR*F.140.LEUPRO
2bwjA         A.140.LEUPRO*E.157.TYR
2bwjA           A.47.ARG*A.47.ARGGLU
2bwjA           A.35.TYRGLY*A.37.PHE
3ct9A         A.136.GLU*A.136.GLUGLU
3ct9A          A.11.GLUALA*A.114.GLN
3ct9A         A.130.TYR*A.131.LEUALA
3ct9A           A.49.ARG*A.33.ALAASP
3ct9A             A.127.ASN*A.61.PHE
3ct9A            A.195.ASN*A.198.TYR
3ct9A          A.75.ASP*A.134.CYSGLU
3ct9A             A.73.HIS*A.136.GLU
3ct9A            A.333.TYR*A.326.ARG
3ct9A         A.135.GLU*A.142.GLUGLY
3ct9A           A.48.GLYARG*A.55.TRP
3ct9A            A.210.TYR*A.206.TRP
3ct9A         A.211.ARGPHE*A.210.TYR
3ct9A           A.29.GLUTHR*A.52.ASN
3ct9A         A.309.GLN*A.317.VALLYS
1vh4A      A.223.PROLEU*A.250.GLYALA
1vh4A            A.329.GLN*A.298.ARG
1vh4A         A.256.ASNTHR*A.255.HIS
1vh4A         A.216.ILELYS*A.215.HIS
1vh4A         A.189.PHEVAL*A.188.HIS
1vh4A         A.291.ASN*A.289.GLUHIS
1vh4A            A.332.ASN*A.313.PHE
1vh4A         A.212.HIS*A.210.ASNALA
1vh4A         A.354.ASP*B.338.GLYLYS
1vh4A         A.244.HIS*A.242.PHESER
1vh4A             A.344.ASP*A.51.TYR
1vh4A           A.44.ARG*A.52.THRPRO
1vh4A           A.94.VALPRO*A.93.TYR
1vh4A          A.28.GLN*A.114.ARGGLN
1vh4A            A.156.HIS*A.189.PHE
1vh4A         A.361.GLYALA*A.360.HIS
1vh4A         A.135.GLNSER*A.112.ASP
1vh4A          A.128.HIS*A.35.GLNLEU
1vh4A             A.49.TRP*A.254.ARG
1vh4A         A.313.PHE*A.314.ASNGLY
1vh4A            A.254.ARG*A.285.ARG
1vh4A            A.374.TYR*A.378.ARG
1vh4A           A.14.TRP*A.10.ALALEU
1vh4A         A.220.PHE*A.218.LEUALA
1vh4A         A.174.HIS*A.175.LEUASP
1vh4A            A.126.PHE*A.228.PHE
1vh4A         A.352.TYR*A.350.GLUILE
1vh4A         A.338.GLYLYS*B.354.ASP
1vh4A         A.262.ASN*A.260.GLNLEU
3ai3A           A.98.ASNGLU*A.99.GLU
3ai3A           A.28.ALALYS*A.55.PHE
3ai3A            A.239.PHE*E.239.PHE
3ai3A          A.134.ARG*A.85.GLYALA
3ai3A         A.247.TYR*E.256.ASPGLY
3ai3A         A.256.ASP*A.254.PHEVAL
3ai3A         A.244.ARG*A.243.GLUARG
3ai3A            A.154.GLU*A.157.TYR
3ai3A         A.256.ASPGLY*E.247.TYR
3ai3A            A.113.TRP*C.113.TRP
3ai3A         A.253.TYR*A.251.SERALA
3ai3A         A.154.GLUPRO*A.158.ASN
2pmiB         B.218.ASPLYS*B.222.ARG
2pmiB         B.156.ASN*B.152.CYSHIS
2pmiB         B.213.GLYTYR*B.174.ASP
2pmiB            B.206.TYR*B.173.ARG
2pmiB      B.189.PHEVAL*B.191.ILEASP
2pmiB         B.113.THRLEU*B.112.PHE
2pmiB          B.141.ASN*A.44.GLUGLY
2pmiB            B.109.TYR*B.165.ARG
3go2A            A.217.ASP*A.243.GLU
3go2A            A.370.ARG*A.356.HIS
3go2A      A.176.ARGPRO*A.181.VALPRO
3go2A            A.219.ASN*A.217.ASP
3go2A             A.298.GLN*A.67.PHE
3go2A           A.65.ARG*A.65.ARGPHE
3go2A         A.188.ASN*A.186.ALALEU
3go2A            A.267.GLU*A.316.HIS
3go2A         A.256.ARG*A.284.VALASP
3go2A            A.258.HIS*A.254.TYR
3go2A           A.35.PHE*A.19.HISPHE
3go2A         A.232.ARG*A.228.LEULYS
3go2A      A.149.ALAGLU*A.207.GLYALA
3go2A            A.293.TRP*A.290.ASP
3go2A           A.20.PHE*A.18.TYRHIS
3go2A            A.127.TRP*A.123.HIS
3go2A            A.338.ARG*A.240.PHE
3go2A         A.220.PHE*A.245.ASPSER
3go2A            A.127.TRP*A.135.PHE
3go2A          A.134.PHE*A.14.GLYTRP
3go2A            A.385.HIS*A.349.TRP
3go2A             A.84.GLU*A.293.TRP
3go2A             A.131.HIS*A.15.TRP
4nimA           A.21.ALAALA*A.25.ARG
4nimA         A.127.ALAILE*A.131.PHE
4nimA           A.62.VALGLN*A.61.PHE
4nimA       A.154.PHEILE*A.99.GLYTHR
4nimA         A.261.GLYSER*A.259.TYR
4nimA            A.113.PHE*A.109.PHE
4nimA      A.145.SERMET*A.187.ASNILE
4nimA         A.253.GLNSER*A.252.ASP
4nimA              A.71.ASP*A.68.ASN
4nimA            A.253.GLN*A.220.PHE
2b5gA           A.46.PHE*A.10.THRALA
2b5gA         A.157.PHELYS*B.127.PHE
2b5gA         A.142.ARG*A.138.ASNPHE
2b5gA            A.143.ARG*A.139.PHE
2b5gA         A.157.PHE*B.146.SERASP
2b5gA           A.81.TYR*A.86.GLYLYS
2b5gA           A.62.GLU*A.60.PROLYS
2b5gA           A.90.TYR*A.91.LEUGLU
2b5gA         A.131.GLU*A.131.GLUTRP
2b5gA              A.52.TYR*B.81.TYR
2b5gA           A.67.GLUGLY*A.69.HIS
2b5gA         A.146.SERASP*B.157.PHE
2b5gA            A.163.TYR*A.162.GLU
2b5gA         A.154.TRP*A.152.GLUGLY
2b5gA           A.23.GLULEU*A.95.PHE
2b5gA         A.127.PHE*B.157.PHELYS
2b5gA           A.77.TYR*A.53.HISCYS
2b5gA          A.90.TYR*A.126.HISPHE
2uvoA              A.21.TYR*A.20.GLN
2uvoA         A.145.TYR*A.143.ASNASN
2uvoA         A.116.PHE*A.111.GLYLEU
2uvoA         A.160.CYSGLY*A.170.ASP
2uvoA          A.92.GLN*A.107.TRPGLY
2uvoA           A.49.GLN*A.64.TYRGLY
2uvoA           A.30.TYR*A.24.CYSGLY
2uvoA              A.45.ARG*A.66.TYR
2uvoA         A.153.CYSGLY*A.159.TYR
2uvoA            A.6.GLN*A.21.TYRGLY
2uvoA           A.73.TYR*A.67.CYSGLY
2uvoA           A.41.TRP*A.31.CYSGLY
2uvoA           A.30.TYR*A.25.GLYMET
2uvoA               A.2.ARG*A.23.TYR
2uvoA         A.116.PHE*A.110.CYSGLY
2uvoA        A.40.CYSTRP*A.42.THRSER
2uvoA            A.107.TRP*A.106.GLN
2uvoA              A.57.ASN*A.11.GLU
2uvoA         A.154.GLYILE*A.159.TYR
3qu5A             A.123.ARG*A.88.GLU
3qu5A              A.91.ARG*B.90.GLU
3qu5A              A.83.PHE*A.23.HIS
3qu5A              A.40.ARG*A.28.HIS
3qu5A              A.90.GLU*B.91.ARG
3qu5A             A.96.TRP*A.100.GLN
3qu5A          A.172.ASN*A.14.GLYVAL
3qu5A              A.90.GLU*B.90.GLU
4b43A         A.332.ALALYS*A.285.TYR
4b43A         A.253.GLU*A.252.LEUGLU
4b43A         A.247.PROARG*A.273.PHE
4b43A         A.315.GLU*A.283.GLUALA
4b43A           A.65.ARG*A.61.ALAGLU
4b43A            A.239.TYR*A.145.ASP
4b43A           A.47.ARG*A.43.ALAGLU
4b43A         A.326.VALPRO*A.325.TRP
4b43A            A.205.GLU*A.206.TYR
4b43A         A.118.PROGLN*A.119.GLN
4b43A         A.265.ASN*A.110.VALGLY
4b43A             A.160.GLN*A.81.HIS
4b43A       A.160.GLNTHR*A.80.GLYHIS
4b43A           A.94.ARG*A.90.LEUASP
4b43A         A.328.ASPLEU*A.278.TYR
4b43A             A.72.ARG*A.239.TYR
4ly1A            A.346.PHE*A.339.PHE
4ly1A         A.231.PHEPRO*A.204.HIS
4ly1A              A.44.HIS*A.20.TYR
4ly1A           A.30.GLYGLN*A.28.TYR
4ly1A            A.317.TRP*A.140.TRP
4ly1A         A.214.GLYASP*A.206.TYR
4ly1A      A.195.THRASP*A.223.LYSGLY
4ly1A      A.198.VALMET*A.196.ASPARG
4ly1A          A.77.TYR*A.150.SERGLU
4ly1A      A.103.GLUASP*A.105.CYSPRO
4ly1A            A.265.GLN*A.179.ASP
4ly1A            A.376.ARG*C.151.GLU
4ly1A      A.266.CYSGLY*A.304.GLYGLY
4ly1A          A.124.ALAGLY*A.19.TYR
4ly1A         A.234.ARG*B.337.ASPTYR
4ly1A         A.346.PHE*A.342.PHEGLY
4ly1A           A.53.TYR*A.51.GLYLEU
4ly1A             A.29.TYR*A.108.PHE
4ly1A         A.193.TYR*A.220.GLYALA
4ly1A         A.185.GLYASP*A.184.HIS
4ly1A           A.21.ASPGLY*A.20.TYR
4ly1A          A.77.TYR*A.151.GLUALA
4ly1A           A.18.TYR*A.19.TYRTYR
4ly1A         A.121.GLYSER*A.139.ASN
4ly1A         A.178.ILEASP*A.177.TYR
4ly1A         A.213.THRGLY*A.184.HIS
4ly1A           A.41.ARG*A.25.GLYASN
4oydB            B.104.ARG*B.108.ARG
4oydB              B.84.GLN*B.81.ASN
4oydB              B.81.ASN*B.83.GLN
4oydB             B.108.ARG*C.92.HIS
2wnhA           A.72.GLYGLN*A.76.ARG
2wnhA           A.99.GLN*A.99.GLNARG
2wnhA         A.161.ARG*A.187.THRPRO
2wnhA              A.48.GLU*A.35.ARG
2wnhA         A.341.GLNALA*A.340.PHE
2wnhA            A.340.PHE*A.305.TRP
2wnhA           A.61.TYR*B.58.GLYHIS
2wnhA         A.366.ARGGLN*A.365.TRP
2wnhA         A.306.GLN*A.306.GLNLEU
2wnhA         A.325.ARG*A.275.LYSPRO
2wnhA             A.44.ARG*A.229.TRP
2wnhA            A.357.GLN*A.355.ASP
2wnhA           A.92.TYR*A.93.VALARG
2wnhA       A.68.GLYARG*A.111.GLYALA
2wnhA         A.136.PHEALA*A.140.GLN
2wnhA            A.358.HIS*A.352.GLN
2wnhA            A.391.ARG*A.302.ASN
2wnhA          A.220.GLUASN*A.59.HIS
2wnhA           A.58.GLYHIS*B.61.TYR
2wnhA         A.234.GLNALA*A.218.TRP
2wnhA            A.349.ARG*A.218.TRP
4xkzA            A.706.TRP*A.633.HIS
4xkzA         A.803.METLEU*A.807.ARG
4xkzA         A.794.GLYASP*A.835.ARG
4xkzA         A.835.ARGLEU*A.798.TRP
4xkzA         A.761.TRP*A.774.THRLEU
4xkzA            A.632.HIS*A.699.GLN
4xkzA         A.633.HISHIS*A.632.HIS
4xkzA         A.759.GLU*A.759.GLUILE
4xkzA         A.743.GLU*A.743.GLUTHR
4xkzA         A.733.GLYTHR*A.671.ASP
3r4rA           A.70.HIS*A.71.VALALA
3r4rA              A.80.ARG*A.83.PHE
3r4rA         A.287.ASNTYR*A.289.TYR
3r4rA           A.72.ALAVAL*A.74.PHE
3r4rA           A.83.PHELYS*A.82.TYR
3r4rA         A.239.SERASP*A.238.PHE
1nvtA           A.43.TYR*A.15.GLYLEU
1nvtA           A.43.TYR*A.26.SERPRO
1nvtA         A.259.GLN*A.259.GLNGLY
1nvtA         A.172.GLU*A.172.GLULYS
1nvtA              A.55.TYR*B.58.ASP
1nvtA           A.43.TYR*A.14.ILEGLY
1nvtA      A.231.TYRASN*A.233.PROLEU
1nvtA         A.258.TYR*A.117.METALA
1nvtA          A.91.LEUILE*A.145.PHE
1nvtA         A.267.TRP*A.263.ALAPHE
1nvtA      A.215.VALLYS*A.213.PROILE
1nvtA           A.81.TYR*A.53.LEULYS
1nvtA          A.4.GLYSER*B.4.GLYSER
1nvtA      A.157.ASNARG*A.159.THRVAL
1nvtA              A.43.TYR*A.30.HIS
1nvtA             A.96.ASN*A.109.ASN
4rcmA      A.146.PROPRO*A.148.TRPLEU
4rcmA         A.234.GLU*A.228.THRSER
4rcmA         A.241.PHE*A.177.TRPSER
4rcmA         A.178.SERSER*A.177.TRP
4rcmA         A.191.TYR*A.220.SERASP
4rcmA         A.157.PHE*A.283.GLYILE
4oijA           A.28.TYR*A.67.ARGHIS
4oijA           A.13.PHE*A.11.CYSCYS
4oijA           A.60.GLN*A.55.THRVAL
4l05A           A.76.PROGLY*A.78.ASN
4l05A      A.136.ASPLYS*A.139.GLUPRO
4l05A              A.48.HIS*A.73.HIS
4l05A           A.48.HIS*A.46.GLYPHE
4l05A             A.134.TYR*A.96.ARG
4l05A          A.141.LEUGLY*A.82.HIS
4l05A           A.90.HIS*A.81.HISHIS
4iiyA         A.332.ASN*A.330.ASNLYS
4iiyA         A.280.ASPCYS*A.279.PHE
4iiyA          A.61.PHE*B.283.GLYSER
4iiyA           A.79.TYR*A.75.ASNGLU
4iiyA            A.235.ARG*A.213.ARG
4iiyA          A.92.GLYASP*A.119.ASP
4iiyA          A.249.ILEALA*B.62.TYR
4iiyA        A.64.SERGLY*A.59.THRASP
4iiyA             A.38.ARG*A.148.HIS
4iiyA          A.283.GLYSER*B.61.PHE
4iiyA         A.244.ASPSER*A.276.HIS
4iiyA          A.35.ARG*A.146.GLYGLU
4iiyA            A.313.HIS*A.147.GLU
4iiyA             A.253.GLU*B.94.ASN
4iiyA         A.243.GLU*A.243.GLUASP
4iiyA         A.172.THRTYR*A.171.TYR
4iiyA           A.21.PHE*A.51.VALSER
4iiyA            A.289.TYR*A.205.TYR
4iiyA             A.94.ASN*B.253.GLU
4iiyA         A.331.LYSASN*A.204.PHE
4iiyA            A.229.GLU*A.230.TRP
4iiyA          A.62.TYR*B.249.ILEALA
3cssA         A.190.PHEPRO*A.173.PHE
3cssA         A.122.GLYLEU*A.200.TRP
3cssA         A.189.SERPHE*A.200.TRP
3cssA              A.97.ARG*A.57.HIS
3cssA          A.75.ASP*A.170.ALASER
3cssA            A.168.HIS*A.173.PHE
3cssA            A.250.ARG*A.211.TYR
3cssA              A.88.PHE*A.81.GLU
3cssA         A.190.PHE*A.198.LYSVAL
3cssA      A.260.GLYALA*A.221.GLYLYS
4m64A         A.341.PHE*A.302.ALASER
4m64A             A.16.PHE*A.151.PHE
4m64A            A.341.PHE*A.299.TRP
4m64A          A.13.PHE*A.192.ALASER
4m64A         A.346.VALILE*A.369.TYR
4m64A      A.227.ILETYR*A.225.GLYLEU
4m64A            A.268.PHE*A.258.PHE
4m64A          A.125.ILEPRO*A.79.TRP
4m64A             A.179.PHE*A.28.TYR
4m64A             A.127.PHE*A.11.TYR
4m64A         A.172.GLYALA*A.174.ASP
4kuiA         A.169.ARGASP*A.171.PHE
4kuiA         A.147.ILEALA*A.146.PHE
4kuiA            A.114.HIS*A.118.PHE
4kuiA         A.148.ALAVAL*A.146.PHE
4kuiA              A.92.ARG*A.66.TYR
4kuiA         A.114.HIS*A.112.GLUASP
4kuiA            A.195.ARG*A.207.TYR
4kuiA          A.145.ASPPHE*A.58.PHE
4kuiA             A.86.TRP*A.140.GLU
4kuiA            A.105.PHE*A.104.GLN
4kuiA           A.60.ASPASN*A.59.ASN
3tr3A              A.10.TRP*A.58.HIS
3tr3A        A.63.ILEHIS*A.61.SERASP
1go3F           F.44.PHE*E.86.GLUGLY
1go3F          F.40.TYR*E.101.LEUGLY
1go3F              F.79.ASP*F.82.ASP
1go3F             F.88.TYR*E.145.ARG
1go3F              F.26.GLN*F.22.TYR
1go3F             F.44.PHE*E.141.TYR
1go3F              F.44.PHE*F.40.TYR
1go3F       F.36.CYSALA*E.102.GLYPRO
4hplA        A.1642.SERGLU*B.189.ASN
4hplA           A.1641.PHE*B.210.ARG
4hplA        A.1644.THRPRO*B.191.TYR
4hplA           A.1637.PHE*B.202.HIS
3vl9A            A.9.PHE*A.15.THRALA
3vl9A           A.44.TYR*A.18.ALAGLY
3vl9A           A.35.GLYSER*A.57.TRP
3vl9A              A.12.GLN*A.13.TRP
3vl9A           A.46.GLYASP*A.20.ASP
3vl9A             A.69.ASN*A.201.GLU
3vl9A         A.218.GLU*A.218.GLUTYR
3vl9A         A.196.TYR*A.111.THRALA
3vl9A           A.36.SERGLN*A.57.TRP
3vl9A            A.107.PHE*A.119.GLU
3vl9A         A.220.SERILE*A.219.TYR
3vl9A         A.219.TYRSER*A.218.GLU
3vl9A              A.30.GLU*A.12.GLN
3vl9A           A.40.GLYVAL*A.52.HIS
3vl9A         A.174.PHE*A.175.SERGLY
3vl9A            A.9.PHE*A.14.ASPTHR
3gveA          A.71.TYR*A.331.ASNTHR
3gveA         A.292.GLULYS*A.298.TRP
3gveA         A.154.ASNGLY*A.156.ASN
3gveA         A.171.GLNILE*A.175.TRP
3gveA         A.191.GLUSER*A.187.GLN
3gveA            A.227.ASN*A.247.GLN
3gveA         A.230.PHE*A.219.GLNALA
3gveA            A.256.TYR*A.255.GLU
3gveA             A.123.ASP*A.94.ASN
3gveA         A.230.PHE*A.218.LYSGLN
3gveA           A.30.LYSGLU*A.24.TYR
3gveA        A.83.GLYTHR*A.85.LYSTHR
3gveA           A.64.GLN*A.64.GLNGLY
3gveA              A.71.TYR*A.75.TYR
3gveA         A.219.GLN*A.218.LYSGLN
3gveA           A.25.ASPTYR*A.24.TYR
3gveA          A.42.GLN*A.317.ARGASN
4bfoA           A.22.SERGLY*A.72.PHE
4bfoA           A.47.TRP*A.40.TYRALA
4bfoA        A.42.ASPGLY*A.78.GLYILE
4bfoA           A.16.TYR*A.18.GLYSER
4bfoA           A.23.GLYLYS*A.72.PHE
4bfoA           A.70.TRP*A.57.SERPHE
4bfoA          A.102.TYRGLN*A.82.PHE
4bfoA           A.58.PHE*A.59.SERGLY
4bfoA            A.2.SERILE*A.26.TYR
4bfoA           A.40.TYR*A.52.ASNILE
4bfoA           A.60.GLYPRO*A.58.PHE
4bfoA             A.102.TYR*A.97.ASN
3fzyA          A.3612.HIS*A.3622.GLN
3fzyA         A.-4.PHEGLN*A.3620.TRP
3fzyA       A.3595.ASPVAL*A.3562.HIS
3fzyA          A.3437.GLN*B.3437.GLN
3fzyA       A.3458.PHE*A.3512.LEUARG
3fzyA          A.3633.TRP*A.3593.ARG
3fzyA       A.3563.ILESER*A.3562.HIS
3fzyA              A.-1.ASN*A.-5.TYR
3fzyA       A.3467.GLUASN*A.3442.TRP
3fzyA       A.3528.ASN*A.3520.GLYARG
3fzyA       A.3581.HIS*A.3576.GLNLYS
3fzyA       A.3613.THRLYS*A.3620.TRP
3fzyA            A.3612.HIS*A.-4.PHE
4f9zA            A.211.PHE*C.180.HIS
4f9zA      A.144.VALTHR*A.142.HISMET
4f9zA         A.125.GLU*A.121.ASPGLU
4f9zA         A.177.GLUASN*A.181.ARG
4f9zA           A.64.PHE*A.62.GLYPHE
4f9zA           A.78.METVAL*A.87.PHE
4p6zG         G.128.CYSMET*G.163.HIS
4p6zG            G.395.GLU*G.396.PHE
4p6zG           G.63.ALAHIS*G.65.PHE
4p6zG         G.117.PHE*S.137.GLNALA
4p6zG              G.38.PHE*G.69.GLU
4p6zG             G.83.ARG*S.112.PHE
4p6zG         G.370.PHE*G.403.GLYILE
4p6zG            G.188.HIS*G.235.HIS
4p6zG         G.181.ASN*G.180.LYSASN
4p6zG      G.254.ARGILE*G.256.LEUGLY
4p6zG          G.251.ARG*S.74.GLNASP
4p6zG         G.183.LEUASN*G.218.GLN
4p6zG            G.452.HIS*G.483.TYR
4p6zG         G.575.HIS*G.573.TYRASP
4p6zG         G.232.SERPRO*G.231.TYR
4p6zG          G.121.LEUALA*G.86.TYR
4p6zG           G.31.CYSALA*G.35.ARG
4p6zG       G.28.GLNLYS*M.336.PROGLU
4p6zG            G.536.ARG*G.582.GLU
4p6zG          G.326.TYR*S.49.PHELEU
4p6zG            G.116.GLN*G.117.PHE
4p6zG         G.374.ASNGLY*G.411.TYR
4p6zG         G.562.ARGALA*G.566.TYR
4p6zG         G.307.VALLEU*G.311.ASN
4p6zG          G.83.ARG*S.138.ALAASP
4p6zG         G.467.TYR*G.511.SERVAL
3ct5A      A.141.ASNPRO*A.139.PROALA
3ct5A             A.43.GLN*A.150.GLN
3ct5A         A.107.TRP*A.108.ILEASN
3ct5A            A.115.PHE*A.107.TRP
3ct5A             A.45.GLU*A.137.GLU
3ct5A            A.136.TYR*A.132.PHE
3ct5A              A.76.TYR*A.70.TRP
3ct5A         A.113.METTHR*A.109.ASN
3ct5A           A.64.GLYPHE*A.69.GLN
3ct5A         A.148.GLYASP*A.126.ARG
3ct5A         A.114.THRPHE*A.107.TRP
3ct5A         A.135.SERTYR*A.107.TRP
3ct5A         A.5.SERASN*A.51.GLYLEU
3ct5A         A.144.GLNPRO*A.146.GLU
3k9fC         C.526.METARG*C.491.PHE
3k9fC         C.616.ARG*C.612.ALAARG
3k9fC         C.506.ASPALA*C.508.ASP
3k9fC         C.631.LYSTRP*C.635.ASP
3k9fC      C.585.GLUMET*B.102.HISGLY
3k9fC            C.578.GLN*C.580.TYR
3k9fC            C.592.TRP*B.293.ARG
3k9fC             C.513.HIS*A.20.TYR
3lg3A         A.263.PHE*A.261.GLUGLY
3lg3A         A.350.PHE*A.317.TYRASN
3lg3A         A.396.THRPHE*A.403.GLU
3lg3A            A.136.GLN*A.148.TYR
3lg3A            A.134.GLN*A.408.TYR
3lg3A             A.46.PHE*A.126.ASN
3lg3A         A.142.GLUPRO*A.148.TYR
3lg3A         A.107.TYR*A.112.LEUTYR
3lg3A            A.253.PHE*A.252.GLU
3lg3A            A.264.PHE*A.258.ARG
3lg3A         A.290.GLU*A.290.GLUTHR
3lg3A         A.323.PHE*A.324.ASNTRP
3lg3A              A.26.ARG*A.16.TRP
3lg3A         A.267.ARG*A.253.PHEILE
3lg3A              A.21.TRP*A.20.ARG
3lg3A             A.90.TYR*A.350.PHE
3lg3A            A.233.ARG*A.187.GLU
3lg3A          A.338.GLNASP*A.66.TYR
3lg3A         A.149.THRASP*A.148.TYR
3lg3A              A.20.ARG*A.55.TRP
3lg3A         A.151.TYR*A.132.ALAASP
3lg3A         A.402.GLN*A.402.GLNGLU
3lg3A         A.378.HIS*A.369.ALATYR
4m7cA         A.223.ARG*A.219.GLNLYS
4m7cA             A.99.ARG*A.143.PHE
4m7cA             A.73.TYR*A.218.GLN
4m7cA            A.120.PHE*A.109.ARG
4m7cA            A.102.ARG*C.504.HIS
4m7cA         A.213.SERTYR*A.212.PHE
4m7cA           A.65.LEUARG*A.69.ARG
4m7cA            A.214.TYR*A.114.GLU
4m7cA         A.111.GLU*A.111.GLUGLU
3gyzA              A.72.TYR*A.69.ASN
3gyzA          A.109.HISTHR*A.93.TYR
3gyzA           A.25.LEULYS*A.65.TYR
3gyzA           A.75.GLYLEU*A.59.PHE
3gyzA            A.127.PHE*A.146.TYR
3gyzA           A.84.GLUGLN*A.86.PHE
3gyzA           A.91.ASP*B.38.ASPILE
3gyzA         A.133.HISSER*A.104.TYR
3gyzA      A.114.GLNLEU*A.119.ALAPRO
3gyzA              A.88.GLN*A.80.TYR
3q87A               A.4.PHE*A.91.PHE
3q87A           A.94.ASP*A.95.VALVAL
3q87A           A.64.HIS*A.62.ASPPHE
2rikA            A.230.ARG*A.228.GLU
2rikA         A.245.SERILE*A.222.TRP
2rikA           A.92.GLN*A.12.ASPLEU
2rikA         A.218.PHE*A.215.THRPRO
2rikA             A.4.PHEASP*A.3.PHE
2rikA         A.143.ARG*A.139.SERSER
2rikA           A.35.TRP*A.58.THRLEU
2rikA         A.159.SERVAL*A.161.GLU
2rikA           A.88.GLN*A.70.GLYGLN
2rikA         A.260.GLN*A.259.TYRGLN
2rikA            A.115.TYR*A.105.ARG
2rikA         A.208.LEUGLU*A.207.HIS
2rikA          A.97.PHE*A.178.SERSER
2y6dA      A.157.ALAASP*A.159.ILEMET
2y6dA         A.121.TYRTHR*A.163.PHE
2y6dA         A.197.PHEASP*A.174.PHE
2y6dA            A.127.HIS*A.121.TYR
2y6dA            A.215.TYR*A.212.ASN
4p2xA            A.419.TRP*A.393.TYR
4p2xA         A.255.ALAASP*A.254.PHE
4p2xA         A.378.GLU*A.378.GLUSER
4p2xA      A.307.GLYVAL*A.310.ARGPRO
4p2xA         A.364.TYR*B.355.GLYVAL
4p2xA         A.315.HIS*A.249.GLUALA
4p2xA         A.367.TRP*A.365.ASPVAL
4p2xA            A.400.PHE*A.424.ARG
3uawA          A.93.ALAILE*A.205.HIS
3uawA             A.192.TYR*A.78.GLN
3uawA            A.125.PHE*A.120.PHE
3uawA         A.128.ALAALA*A.186.TYR
3uawA      A.161.ARGGLU*A.163.SERMET
3uawA         A.181.GLU*A.180.METGLU
3uawA            A.130.ASN*A.195.ASN
3uawA           A.47.GLYPHE*A.39.TYR
3uawA           A.97.ASP*A.97.ASPVAL
3uawA           A.49.THRGLY*A.56.ARG
3uawA      A.158.VALPHE*A.160.TYRARG
3uawA         A.125.PHE*A.126.ALAPRO
4ic1A           A.66.GLU*A.62.HISLEU
4ic1A              A.-2.PHE*B.37.ARG
4ic1A               A.5.PHE*D.72.ASN
4ic1A          A.38.TYRGLU*A.193.PHE
4ic1A          A.97.ARGALA*A.135.TYR
4ic1A             A.137.TRP*A.83.ARG
4ic1A         A.155.ALAGLU*A.157.TYR
4ic1A         A.186.TRP*A.184.PHEASN
4ic1A              A.-2.PHE*B.34.ARG
4ic1A              A.34.ARG*B.-2.PHE
3pa8A          A.42.GLN*A.121.ALAGLY
3pa8A            A.237.PHE*A.189.GLN
3pa8A         A.237.PHE*A.238.ASNPRO
3pa8A            A.218.TRP*A.202.ARG
3pa8A           A.78.TYR*A.79.ASNPRO
3pa8A         A.218.TRP*A.211.LEULEU
3pa8A         A.233.GLU*A.232.LYSGLU
3pa8A         A.205.SERGLU*A.206.GLU
3pa8A              A.40.GLN*A.68.ASN
3pa8A         A.158.PHE*A.159.SERTYR
3pa8A           A.66.GLNLYS*A.65.PHE
1q06A              A.21.GLU*A.18.ARG
1q06A              A.62.GLU*A.59.ASN
1q06A           A.74.GLNARG*A.72.ASP
1q06A           A.54.ARG*A.59.ASNLEU
4j3rA            A.115.PHE*A.273.GLN
4j3rA             A.92.ARG*A.232.TYR
4j3rA            A.124.TYR*A.128.GLN
4j3rA            A.122.PHE*A.118.TRP
4j3rA         A.136.TYR*A.138.GLYASP
4j3rA            A.322.TRP*A.268.PHE
4j3rA      A.233.ASNPRO*A.210.ASNLEU
4j3rA          A.98.PHE*A.360.ALAASN
4j3rA            A.111.TYR*A.273.GLN
4j3rA          A.56.ARGASP*A.142.TYR
4j3rA         A.298.ASP*A.215.ALALEU
4j3rA            A.120.ARG*A.319.TRP
4j3rA             A.77.GLN*A.207.TYR
4j3rA            A.322.TRP*A.330.ARG
4j3rA         A.368.ARG*A.351.LEUASP
4j3rA             A.55.ARG*A.140.TYR
4j3rA         A.172.ILEPRO*A.171.TYR
4j3rA             A.131.ARG*A.53.ARG
4j3rA         A.235.ARG*A.212.GLYPRO
4j3rA              A.94.ARG*A.82.ARG
4j3rA         A.252.PHE*A.146.GLYALA
4j3rA         A.210.ASN*A.208.LYSLEU
4j3rA         A.185.TYR*A.276.PROGLY
4j3rA      A.344.PROALA*A.342.ASNASN
4j3rA            A.323.GLN*A.319.TRP
4j3rA      A.291.METGLY*A.240.SERLEU
4j3rA         A.208.LYSLEU*A.207.TYR
4j3rA            A.126.PHE*A.309.TRP
4j3rA         A.144.ASNTRP*A.143.TRP
4j3rA             A.380.TYR*A.55.ARG
4j3rA        A.93.THRARG*A.80.PROSER
4axnA           A.31.TRP*A.32.HISASN
4axnA           A.78.TYR*A.34.TRPALA
4axnA         A.137.ASP*A.138.ILEASP
4axnA            A.265.ASN*A.315.TYR
4axnA          A.42.TYR*A.269.ALAALA
4axnA            A.322.ARG*A.318.GLU
4axnA         A.221.ASNALA*A.216.TRP
4axnA         A.227.ASN*A.211.GLYGLY
4axnA         A.223.TRP*A.215.ILETRP
4axnA         A.226.GLN*A.207.TYRTYR
4axnA         A.305.ASPASN*A.317.TRP
4axnA            A.306.ASN*A.317.TRP
4axnA         A.142.GLN*A.142.GLNALA
4axnA        A.23.ASNLYS*B.23.ASNLYS
4axnA         A.226.GLN*A.210.GLNGLY
4axnA         A.235.PHE*A.225.THRGLN
4axnA              A.78.TYR*A.79.ASN
4axnA            A.237.TYR*A.286.ARG
4axnA         A.274.VALVAL*A.273.TYR
4axnA          A.66.PHE*A.104.GLYGLY
4axnA           A.76.LYSPRO*A.75.PHE
4axnA           A.87.ARG*A.87.ARGGLN
4axnA         A.223.TRP*A.214.GLYILE
4axnA         A.281.TYR*A.277.LYSGLN
4axnA         A.172.PHEILE*A.171.ASN
4axnA         A.217.VALASP*A.216.TRP
4axnA              A.32.HIS*A.34.TRP
4axnA      A.292.LEUSER*A.287.LEUASP
4axnA          A.46.GLNPHE*A.304.TRP
4axnA         A.222.ALATRP*A.216.TRP
4axnA         A.259.VALILE*A.258.PHE
4axnA           A.78.TYR*A.33.ASNTRP
4axnA         A.267.ASPALA*A.304.TRP
4axnA             A.32.HIS*A.303.ASN
4axnA         A.308.LYSSER*A.315.TYR
1wlzA            A.277.ARG*A.276.ARG
1wlzA         A.265.ILESER*A.300.ARG
1wlzA         A.234.ASPILE*A.238.ARG
1wlzA         A.254.PHEGLU*A.303.TYR
1wlzA         A.263.ASNTHR*A.303.TYR
1wlzA         A.287.ASPARG*A.288.ARG
1wlzA            A.306.PHE*A.310.PHE
2c7pA         A.105.ALAARG*A.109.ARG
2c7pA           A.92.GLYPHE*A.84.PHE
2c7pA         A.191.PHE*A.189.ASNTHR
2c7pA            A.124.PHE*A.120.ASN
2c7pA         A.144.ASPTYR*A.173.ASN
2c7pA         A.181.GLNPHE*A.180.PHE
2c7pA           A.46.GLN*A.41.TRPASP
2c7pA         A.32.GLYALA*A.9.LEUTHR
2c7pA             A.289.TYR*A.52.ASN
2c7pA         A.147.PHE*A.148.HISALA
2c7pA         A.302.PHE*A.279.CYSALA
2c7pA         A.191.PHE*A.222.THRTHR
2c7pA         A.157.TYRGLY*A.186.PHE
2c7pA         A.240.ARG*A.236.GLYGLN
2c7pA         A.119.GLU*A.119.GLUASN
2c7pA           A.39.ASN*A.58.GLUGLY
2c7pA             A.44.TYR*A.297.GLN
2c7pA           A.34.GLUCYS*A.14.PHE
2c7pA           A.38.SERASN*A.37.TYR
3om8A           A.96.LEUGLY*A.95.PHE
3om8A           A.32.ASN*A.37.THRLEU
3om8A         A.154.PHELEU*A.158.TRP
3om8A            A.107.TRP*A.111.HIS
3om8A          A.74.LEUALA*A.107.TRP
3om8A         A.127.TRP*A.129.GLYPRO
3om8A            A.5.SERPHE*A.17.TYR
3om8A          A.72.TYR*A.188.GLYSER
3om8A         A.261.PHE*A.209.THRLEU
3om8A            A.127.TRP*A.197.ASP
3om8A            A.127.TRP*A.199.ARG
3om8A              A.76.ARG*A.11.ASP
3om8A         A.127.TRP*B.156.GLYASN
3om8A         A.206.GLU*A.206.GLUARG
3om8A         A.217.ASP*A.243.VALHIS
3om8A       A.97.GLYLEU*A.101.GLYGLY
2dvzA         A.237.LEUASN*A.229.PHE
2dvzA         A.180.PROALA*A.175.TYR
2dvzA            A.156.HIS*A.172.HIS
2dvzA          A.100.TYR*A.66.ALASER
2dvzA              A.46.GLN*A.43.ARG
2dvzA         A.110.THRASN*A.291.PHE
2dvzA      A.234.PHEPRO*A.229.PHEALA
2dvzA           A.18.SERLYS*A.50.GLN
2dvzA          A.32.SERTHR*A.243.TYR
2dvzA           A.71.ARG*A.67.SERGLU
2dvzA         A.141.PROGLY*A.169.ASP
2dvzA         A.146.TYR*A.171.VALHIS
2dvzA      A.190.ILEGLU*A.188.GLYGLN
2dvzA         A.172.HIS*A.173.VALPRO
2dvzA         A.244.GLYLEU*A.112.PHE
2dvzA         A.229.PHE*A.213.ALAILE
1oygA          A.85.TRP*A.109.LEUALA
1oygA         A.356.PHE*A.354.TYRLEU
1oygA         A.378.GLYTYR*A.379.TYR
1oygA            A.214.TYR*A.143.PHE
1oygA            A.345.ASN*A.414.PHE
1oygA         A.125.TYR*A.137.LYSASN
1oygA            A.340.GLU*A.342.GLU
1oygA         A.261.PHE*A.314.GLYMET
1oygA         A.383.SERLEU*A.353.TRP
1oygA         A.341.ILEGLU*A.262.GLU
1oygA         A.415.ALAVAL*A.414.PHE
1oygA          A.88.TRP*A.107.PHEALA
1oygA         A.227.ASNVAL*A.243.HIS
1oygA            A.126.GLN*A.136.TRP
1oygA         A.236.ASNTYR*A.231.PHE
1oygA         A.183.SERGLY*A.182.PHE
1oygA             A.37.TYR*A.279.ASN
1oygA          A.37.TYR*A.278.PHEASN
1oygA         A.251.VALGLU*A.250.TYR
1oygA         A.347.PHELYS*A.353.TRP
1oygA            A.163.TRP*A.182.PHE
1oygA            A.411.TYR*A.360.ARG
1oygA             A.85.TRP*A.433.ARG
1oygA         A.195.ALAGLN*A.176.ARG
1oygA         A.335.ASNTHR*A.282.TYR
1oygA         A.122.TYR*A.140.GLYARG
1oygA         A.220.GLYASP*A.218.PHE
1oygA          A.165.GLYSER*A.88.TRP
1oygA          A.41.TYR*A.269.ASPGLY
1oygA            A.124.PHE*A.138.ASN
1oygA         A.241.ASP*A.242.ASNHIS
1oygA         A.375.TYR*A.373.ASPILE
1oygA         A.244.THRLEU*A.243.HIS
1oygA         A.410.THRTYR*A.409.PHE
1oygA         A.429.TYR*A.411.TYRSER
1oygA            A.335.ASN*A.282.TYR
1oygA            A.322.TYR*A.176.ARG
4dq9A              A.82.TRP*A.84.ASN
4dq9A             A.173.GLU*B.76.ASP
4dq9A          A.157.PHE*A.98.GLNLEU
4dq9A      A.181.ALAPRO*A.166.GLNTRP
4dq9A            A.102.GLU*A.108.TRP
4dq9A         A.157.PHE*A.162.GLUPRO
4dq9A         A.163.PROASP*A.108.TRP
4x0eA              A.18.TYR*B.18.TYR
4x0eA              A.71.PHE*A.68.ASN
4x0eA              A.20.HIS*A.17.HIS
4x0eA         A.105.THRTHR*A.104.PHE
4x0eA           A.45.TRP*A.83.PROTHR
4x0eA          A.18.TYR*A.185.METPRO
4x0eA         A.137.TYR*A.138.GLULEU
4x0eA          A.21.LEUVAL*B.183.TYR
4x0eA         A.168.SERTHR*A.172.ARG
4bjqA            A.138.TYR*A.141.ARG
4bjqA            A.164.GLU*A.142.GLN
4bjqA          A.92.TRP*C.160.HISLEU
4bjqA             A.92.TRP*C.136.PHE
4bjqA          A.164.GLU*C.89.LYSALA
4bjqA             A.92.TRP*C.160.HIS
4bjqA          A.160.HISLEU*C.92.TRP
4bjqA             A.136.PHE*C.92.TRP
4bjqA            A.162.ARG*H.118.ASN
3fdqA             A.120.TYR*A.84.TYR
3fdqA              A.67.HIS*B.67.HIS
2croA             A.5.ARG*A.1.THRLEU
2croA           A.53.ASN*A.51.ALALEU
2croA            A.61.TYRGLY*A.5.ARG
4esfA              A.26.TYR*A.73.ARG
4esfA           A.83.ARG*A.79.ASNGLU
4esfA           A.79.ASN*A.59.LEUVAL
2h4mC         C.289.TYR*A.380.ALAALA
2h4mC         C.284.ARG*A.505.ALATHR
2h4mC         C.274.GLYPRO*A.730.TRP
2h4mC            C.280.ASN*C.281.PHE
2yd1A            A.152.GLU*A.155.HIS
2yd1A            A.187.TYR*A.184.ASN
2yd1A         A.226.TYR*A.224.ASNLEU
4n2kA           A.72.SERPRO*A.30.TYR
4n2kA         A.286.PHE*A.287.THRASP
4n2kA         A.644.GLUVAL*A.646.HIS
4n2kA         A.373.ARG*A.344.ARGGLY
4n2kA            A.442.ARG*A.448.ARG
4n2kA           A.97.TYR*A.32.ALAALA
4n2kA         A.466.TRP*A.547.CYSLEU
4n2kA              A.47.HIS*A.83.GLN
4n2kA         A.241.TYR*A.242.THRGLY
4n2kA         A.140.TRP*A.148.GLYALA
4n2kA         A.121.ASP*A.119.SERLEU
4n2kA         A.641.PHE*A.585.PHEPRO
4n2kA         A.652.ARG*A.652.ARGARG
4n2kA         A.126.ARG*A.147.GLNGLY
4n2kA         A.275.TYR*A.276.METALA
4n2kA         A.510.GLYGLU*A.529.ASN
4n2kA         A.641.PHE*A.643.GLYGLU
4n2kA         A.509.HIS*A.507.ASPGLY
4n2kA            A.125.ASP*A.131.GLU
4n2kA            A.463.TYR*A.435.PHE
4n2kA         A.269.HISVAL*A.203.TYR
4n2kA         A.297.TRP*A.298.ILEMET
4n2kA            A.260.GLU*A.449.ASP
4n2kA         A.471.HIS*A.409.GLYASN
4n2kA         A.340.GLN*A.313.CYSMET
4n2kA         A.659.LYSTRP*A.661.TRP
4n2kA           A.91.ASP*A.89.SERSER
4n2kA            A.450.PHE*A.454.GLN
4n2kA            A.424.TYR*A.428.ARG
4n2kA             A.192.ASP*A.87.GLU
4n2kA         A.217.VALGLU*A.216.TYR
4n2kA              A.47.HIS*A.46.GLU
4n2kA         A.141.THRTRP*A.140.TRP
4n2kA         A.464.SERASP*A.466.TRP
4n2kA            A.631.PHE*A.615.GLU
4n2kA         A.607.GLN*A.611.GLUCYS
4n2kA         A.126.ARG*A.146.GLYGLN
4n2kA            A.638.TYR*A.646.HIS
3ic6A        A.80.ALASER*A.83.ALAALA
3ic6A           A.63.ASNPRO*A.62.PHE
3ic6A        A.29.GLYSER*A.79.LEUALA
3ic6A           A.70.PHE*A.71.ALALEU
2drpA            A.128.ARG*A.152.ARG
2drpA         A.122.HISILE*A.111.TYR
2drpA         A.125.ASNPHE*A.120.TYR
2drpA            A.154.ASP*A.155.ASN
4ayiD            D.192.ARG*D.175.GLN
4ayiD         D.287.TYR*D.275.GLYASP
4ayiD         D.158.SERGLY*D.143.PHE
4ayiD         D.148.GLU*D.148.GLUVAL
4ayiD         D.268.LYSSER*D.270.HIS
4ayiD      D.191.GLNARG*D.177.GLULYS
4ayiD          D.131.GLYLYS*D.93.ASP
4ayiD         D.233.TYR*D.243.TYRGLY
4ayiD            D.298.GLU*D.166.GLN
4ayiD         D.159.GLYGLU*D.143.PHE
4ayiD         D.194.PHE*D.223.SERSER
4ayiD      D.230.ARGLEU*D.220.LYSALA
4x7rA         A.192.TYR*A.193.VALLEU
4x7rA            A.443.ASN*A.444.HIS
4x7rA          A.68.ASNVAL*A.210.TYR
4x7rA             A.95.ARG*A.134.PHE
4x7rA         A.383.THRTHR*A.382.TYR
4x7rA      A.381.GLYTYR*A.356.GLYGLU
4x7rA         A.389.CYSLEU*A.393.PHE
4x7rA           A.44.LYSGLY*A.43.TYR
4x7rA             A.382.TYR*A.14.ASN
4x7rA      A.426.TYRGLY*A.404.GLYGLN
4x7rA         A.466.PHE*A.436.LYSASN
4x7rA            A.238.ASN*A.212.GLU
4x7rA            A.157.PHE*A.140.ARG
4x7rA         A.123.ILEARG*A.122.TYR
4x7rA            A.235.PHE*A.272.ASN
4x7rA         A.427.GLYPRO*A.431.PHE
4x7rA         A.466.PHE*A.437.ASNGLY
4x7rA         A.471.ARG*A.310.ASNALA
4x7rA            A.387.GLN*A.309.HIS
4x7rA         A.491.PHE*A.487.TRPLEU
4x7rA           A.220.ASP*A.1.METLYS
4x7rA          A.382.TYR*A.14.ASNLYS
4x7rA             A.81.HIS*A.174.TYR
4x7rA         A.365.ALALYS*A.369.GLU
4x7rA            A.426.TYR*A.286.GLN
4x7rA      A.218.SERLYS*A.241.ASNALA
4x7rA         A.165.TYR*A.179.ARGASN
4x7rA             A.43.TYR*A.168.PHE
4x7rA         A.300.PHE*A.298.ASNILE
4x7rA            A.135.PHE*A.119.TYR
4x7rA            A.473.ASN*A.433.GLU
4x7rA             A.85.ASN*A.174.TYR
4x7rA         A.376.ASNVAL*A.378.PHE
3i7dA              A.65.ASP*B.41.GLN
3i7dA             A.102.HIS*A.94.PHE
3i7dA              A.32.ARG*A.12.ARG
3i7dA           A.94.PHE*A.92.ALAALA
3i7dA              A.41.GLN*B.65.ASP
2gecA         A.157.PHE*A.158.ILEPRO
2gecA           A.94.TYRTYR*A.93.PHE
2gecA         A.115.TRP*A.105.ASNTRP
2gecA              A.84.ARG*A.77.PHE
2gecA          A.74.GLN*B.146.ASPGLY
2gecA           A.49.PROLYS*A.51.PHE
2gecA           A.23.ARGPRO*B.35.TRP
2gecA           A.66.GLNGLN*A.68.HIS
2gecA          A.35.TRP*A.131.THRARG
2gecA         A.115.TRP*A.107.GLYASP
2gecA          A.143.ARGPHE*A.58.ASP
3ivpA              A.88.GLU*B.88.GLU
3ivpA           A.84.ARG*B.91.ILEASP
3ivpA              A.69.ASP*B.69.ASP
3ivpA             A.8.TYR*A.9.ASPPHE
3ivpA           A.71.PHE*A.12.ALALEU
3ivpA              A.70.GLU*A.71.PHE
3vbhD              D.48.GLN*C.42.ASN
3vbhD           D.17.ASN*D.15.ASNSER
3vbhD           D.31.ASN*D.38.ALAALA
3vbhD        D.59.ASPILE*D.57.VALLYS
3vbhD           D.49.ASP*A.22.HISALA
2zvfA         A.774.GLUGLU*A.778.ASP
2zvfA            A.892.GLU*A.889.ASP
2zvfA            A.761.GLU*E.738.GLU
2zvfA         A.813.GLU*A.812.ALAGLU
2zvfA            A.772.PHE*B.776.TRP
2zvfA         A.880.ALAGLN*A.881.GLN
2zvfA         A.836.GLYCYS*A.851.PHE
2zvfA            A.776.TRP*B.779.GLN
2zvfA            A.806.ASP*A.805.PHE
3jqyA         A.228.LEUILE*B.150.PHE
3jqyA           A.62.ASN*A.60.ASNASN
3jqyA         A.209.ASN*C.208.GLYASN
3jqyA      A.210.PROALA*A.208.GLYASN
3jqyA         A.247.HIS*A.248.HISHIS
3jqyA           A.82.ASPASN*A.84.ASN
3jqyA            A.169.TYR*A.220.TRP
3jqyA         A.150.PHE*A.148.PROILE
3jqyA              A.89.HIS*A.87.ARG
3jqyA          A.84.ASN*A.100.ALATHR
3jqyA            A.157.ARG*A.160.TRP
3jqyA           A.40.ASN*A.38.SERGLY
3jqyA           A.21.GLN*A.25.LEULYS
3jqyA           A.85.TYR*A.86.VALARG
3jqyA           A.43.VALCYS*A.42.PHE
3jqyA         A.110.ARGARG*A.111.ARG
3jqyA            A.238.TYR*A.169.TYR
3jqyA         A.150.PHE*C.228.LEUILE
3jqyA           A.53.ASN*A.51.LYSGLU
3jqyA         A.208.GLYASN*B.209.ASN
3jqyA            A.131.HIS*A.110.ARG
4b6xA            A.177.GLN*B.196.ARG
4b6xA         A.203.ALAASP*A.207.ARG
4b6xA         A.217.ARG*A.213.ARGASN
3bvpA        A.21.PHESER*A.19.GLUGLY
3bvpA              A.45.TYR*A.62.ARG
3bvpA           A.98.PHE*A.93.LEUVAL
3bvpA           A.39.TRP*A.37.METGLY
3bvpA             A.8.TYR*A.9.THRARG
3bvpA         A.105.PHE*A.106.ILESER
3bvpA              A.21.PHE*A.25.GLU
3bvpA             A.134.ARG*A.88.ARG
3bvpA              A.21.PHE*A.78.TYR
4lcqA         A.224.GLU*A.224.GLUALA
4lcqA         A.134.TRP*A.173.ALAVAL
4lcqA            A.458.PHE*A.114.ARG
4lcqA            A.282.HIS*A.287.HIS
4lcqA         A.338.PHE*A.212.GLYHIS
4lcqA            A.421.TYR*A.290.GLN
4lcqA             A.390.ARG*A.16.ASN
4lcqA            A.361.HIS*A.430.HIS
4lcqA         A.262.ARG*A.261.GLYARG
4lcqA        A.50.ALATHR*A.11.GLYGLY
4lcqA         A.402.TRP*A.431.GLYVAL
4lcqA         A.402.TRP*A.403.ASPPRO
4lcqA             A.403.ASP*A.53.ARG
4lcqA         A.459.ILEHIS*A.458.PHE
4lcqA            A.291.TYR*A.279.ASN
4lcqA         A.298.ARG*A.218.PROGLU
4lcqA            A.157.PHE*A.164.PHE
4lcqA         A.342.PROASN*A.326.PHE
4lcqA             A.128.HIS*A.97.PHE
4lcqA           A.96.ASP*A.64.THRHIS
4lcqA           A.17.GLU*A.17.GLUASP
4lcqA         A.214.GLU*A.214.GLULEU
4lcqA         A.402.TRP*A.432.VALPRO
4lcqA         A.133.TRP*A.103.GLYGLN
4lcqA         A.464.PHE*A.181.VALGLY
3gpvA              A.49.PHE*A.67.TYR
3gpvA              A.44.GLN*A.40.TYR
3gpvA           A.49.PHE*A.47.PHEPRO
4bd2A           A.52.GLN*A.56.THRLYS
4bd2A              A.93.PHE*A.89.ARG
4bd2A            A.151.TRP*A.155.GLN
4bd2A         A.134.ARG*A.130.PROGLU
4bd2A           A.74.METGLU*A.78.ARG
3kipA           A.90.ASPALA*B.11.ASN
3kipA           A.98.PROPHE*A.73.PHE
3kipA           A.52.GLNSER*A.51.PHE
3kipA            A.114.ARG*A.110.ARG
3kipA           A.44.ASN*A.42.LYSASN
3kipA           A.52.GLN*A.52.GLNSER
2db3A         A.202.TYR*A.203.ILEPRO
2db3A         A.578.GLYARG*A.579.ARG
2db3A         A.593.PHE*A.594.ASPPRO
2db3A            A.382.PHE*A.358.PHE
2db3A         A.354.GLYGLY*A.328.ARG
2db3A         A.453.VALALA*A.452.PHE
2db3A            A.575.HIS*A.551.ARG
2db3A         A.464.ASP*A.584.GLYASN
2db3A         A.617.PROASP*A.619.PHE
2db3A            A.446.PHE*A.445.GLU
2db3A         A.253.ARG*A.308.LEUGLU
2db3A         A.402.ASP*A.434.THRPHE
2db3A         A.438.GLU*A.436.PROGLU
2db3A            A.588.ARG*A.560.HIS
2db3A            A.394.ARG*A.312.HIS
2db3A      A.565.ASPMET*A.563.ASNTYR
4nlhA           A.75.TYR*A.76.VALGLU
4nlhA           A.36.TYR*A.83.CYSVAL
4nlhA             A.45.HIS*A.107.HIS
4nlhA              A.35.HIS*B.64.TYR
4nlhA         A.100.TYRGLN*A.118.PHE
4nlhA          A.102.PHECYS*A.19.PHE
4nlhA         A.105.VALTHR*A.104.TYR
4nlhA             A.99.PHE*A.119.GLN
4nlhA              A.33.GLU*B.91.TYR
4nlhA           A.16.HIS*A.14.PROALA
4nlhA           A.41.TYRILE*A.16.HIS
4nlhA              A.31.HIS*B.91.TYR
2e52A         A.154.GLNILE*A.158.GLN
2e52A         A.120.ASN*A.118.ALALYS
2e52A         A.188.PHE*A.181.GLUGLU
2e52A         A.121.GLN*A.121.GLNLYS
2e52A      A.275.ILEASN*A.273.LYSASP
2e52A            A.287.PHE*B.147.GLN
2e52A            A.189.GLU*D.190.GLN
2e52A         A.153.SERGLN*A.208.GLU
2e52A          A.90.ASNALA*A.132.TRP
2e52A         A.213.ARG*B.298.TYRLEU
2e52A          A.251.TYR*A.51.GLUALA
2e52A            A.190.GLN*D.189.GLU
2e52A             A.44.ARG*A.240.PHE
2e52A         A.187.SERPHE*A.186.PHE
2e52A         A.128.ALALEU*A.132.TRP
2e52A          A.91.ALAGLY*A.132.TRP
2e52A         A.192.TRPASN*A.138.TYR
2e52A            A.121.GLN*A.154.GLN
2e52A            A.147.GLN*B.287.PHE
4qriA              A.12.ARG*A.13.PHE
4qriA          A.46.GLYGLY*A.101.ASP
4qriA             A.147.TRP*A.13.PHE
4qriA            A.160.ASP*A.166.ARG
4qriA         A.105.THRGLY*A.107.PHE
4qriA         A.110.GLN*A.110.GLNTYR
4qriA         A.120.ASN*A.118.THRARG
4qriA            A.161.PHE*A.162.ASP
4exlA           A.36.VALGLY*A.84.ASN
4exlA         A.215.ASN*D.215.ASNGLY
4exlA      A.141.GLUVAL*D.141.GLUVAL
4exlA         A.138.ASN*A.147.LEUPRO
4exlA            A.199.TYR*A.164.PHE
4exlA      A.227.ASNASN*A.229.TRPPRO
4exlA            A.153.ASN*A.161.ARG
4exlA         A.154.ARG*A.182.SERASN
4exlA          A.88.PHE*A.280.ASPALA
4exlA          A.236.HIS*A.87.VALPHE
4exlA         A.193.SERPRO*A.115.ASN
4exlA      A.136.VALTHR*A.134.GLYGLU
4exlA            A.129.ARG*A.170.GLU
4exlA        A.37.GLYSER*A.67.GLYSER
4exlA            A.172.GLN*C.172.GLN
4exlA            A.238.TYR*A.102.ASP
4exlA         A.215.ASNGLY*D.215.ASN
4exlA         A.183.ASNGLY*A.204.TYR
3jqwA         A.890.GLYTHR*A.971.TYR
3jqwA         A.903.PHE*A.957.TYRTYR
3jqwA            A.900.TYR*A.960.HIS
3jqwA         A.933.ASN*A.931.ASNASN
3jqwA         A.900.TYR*A.874.SERLYS
3jqwA         A.902.TYR*A.880.GLYPRO
3jqwA            A.902.TYR*A.956.ARG
3jqwA         A.925.TRP*A.937.TYRALA
3jqwA         A.922.GLYALA*A.964.PHE
2nyvA          A.99.GLYPHE*A.215.PHE
2nyvA           A.15.ILEASP*A.85.TYR
2nyvA         A.182.ALALEU*A.184.TRP
2nyvA           A.63.ARGGLU*A.62.PHE
2nyvA           A.20.ASPILE*A.74.TYR
2nyvA           A.34.LEUGLU*A.36.GLU
2nyvA           A.27.LYSTHR*A.73.HIS
2nyvA           A.26.GLU*A.26.GLULYS
2nyvA         A.216.GLUGLY*A.215.PHE
2nyvA      A.213.VALGLU*A.211.HISILE
2nyvA          A.125.TYR*A.92.LEUGLU
2nyvA         A.184.TRP*A.200.ARGPRO
4mvaA           A.46.TYR*A.15.SERARG
4mvaA         A.226.ASPILE*A.228.ASP
4mvaA           A.97.GLU*B.73.ALAPHE
4mvaA         A.230.ALALEU*A.208.GLN
4mvaA              A.98.ARG*A.65.ASN
4mvaA           A.46.TYR*A.14.GLYSER
4mvaA         A.168.PROVAL*A.170.TRP
4mvaA         A.204.GLN*A.204.GLNVAL
4mvaA              A.85.ASP*B.16.ARG
4mvaA         A.224.GLN*A.180.PROALA
4mvaA           A.73.ALAPHE*B.97.GLU
4mvaA         A.167.GLUPRO*A.166.TYR
4mvaA             A.99.ARG*A.146.GLN
4mvaA            A.35.GLYCYS*A.3.HIS
4mvaA              A.74.PHE*A.69.ASN
4mvaA           A.72.GLYALA*A.74.PHE
4mvaA            A.140.GLU*A.189.PHE
4mvaA              A.191.ARG*A.2.ARG
4mvaA             A.98.ARG*A.102.HIS
4mvaA            A.134.ASN*A.170.TRP
2cc6A               A.63.GLU*A.3.PHE
2cc6A           A.14.GLUSER*A.54.TYR
2cc6A           A.14.GLU*A.13.GLUGLU
3ibmA              A.74.HIS*A.72.HIS
3ibmA           A.58.TYR*A.59.PHEGLU
3ibmA           A.14.GLU*A.14.GLUARG
3ibmA      A.148.ASPPRO*A.146.CYSALA
3ibmA         A.144.ARG*A.140.ASPASP
3ibmA           A.49.GLN*A.47.ALAGLY
3ibmA      A.128.ASPSER*A.130.ASPARG
3ibmA         A.103.TYR*A.104.ILEALA
3ibmA            A.113.HIS*A.154.ARG
2j8kA           A.43.ASP*A.61.THRLEU
2j8kA              A.15.ARG*A.10.TYR
3pwxA         A.193.GLN*A.214.ALASER
3pwxA         A.134.PHE*A.143.THRALA
3pwxA         A.200.GLU*A.207.ASNPHE
3pwxA         A.253.PHE*A.249.GLUASN
3pwxA            A.158.ASN*A.160.ASP
3pwxA         A.196.ALALEU*A.211.GLU
3pwxA            A.128.GLN*A.134.PHE
3pwxA          A.166.VALALA*A.62.TYR
3pwxA          A.167.ALALYS*A.62.TYR
3pwxA          A.63.GLN*A.247.HISSER
2x4jA              A.46.PHE*A.17.PHE
2x4jA         A.124.ILEHIS*A.123.TYR
2x4jA          A.134.TRP*A.54.METCYS
2x4jA         A.117.GLU*A.102.GLNGLY
2x4jA          A.134.TRP*A.85.LYSVAL
2x4jA             A.130.TYR*A.63.TRP
2x4jA           A.46.PHE*A.57.GLYASN
2x4jA           A.63.TRP*A.61.GLYVAL
2x4jA         A.107.ASP*A.108.ILEGLY
2x4jA        A.60.ILEGLY*A.58.ASNLYS
3gjaA         A.109.TYRGLN*A.245.HIS
3gjaA           A.39.ARG*A.39.ARGARG
3gjaA        A.88.ASPARG*A.10.PHETHR
3gjaA         A.263.THRGLN*A.297.TYR
3gjaA           A.62.LYSALA*A.68.TYR
3gjaA           A.20.PHE*A.24.GLYTYR
3gjaA              A.40.ARG*A.32.PHE
3gjaA         A.282.ASN*A.275.THRGLU
3gjaA         A.110.GLN*A.110.GLNGLY
3gjaA         A.257.ALAALA*A.256.PHE
3gjaA           A.96.ARG*A.91.GLYSER
3gjaA         A.286.TYR*A.287.GLYALA
3gjaA          A.78.ALAGLU*A.310.TYR
1oo0A             A.6.PHE*A.7.TYRLEU
1oo0A          A.52.PHE*B.153.GLYPRO
1oo0A           A.35.TYR*A.36.ALAASN
1oo0A       A.102.THRSER*A.80.PROPRO
1oo0A             A.7.TYR*A.8.LEUARG
1oo0A           A.71.METGLN*A.72.GLN
1oo0A           A.10.TYR*A.11.TYRVAL
1oo0A            A.141.HIS*B.150.PHE
1oo0A           A.98.ILESER*A.97.HIS
1oo0A              A.40.ASN*A.43.ASN
1oo0A           A.12.VALGLY*A.11.TYR
1oo0A         A.117.PROGLU*A.121.ARG
1oo0A       A.103.SERLYS*A.85.GLYARG
1oo0A           A.14.HIS*A.15.LYSGLY
4i4tF         F.178.GLN*F.177.GLYGLN
4i4tF             F.51.ARG*A.393.HIS
4i4tF             F.54.HIS*A.390.ARG
4i4tF        F.85.PROGLU*F.87.LEUSER
4i4tF         F.335.ALAPRO*A.450.GLU
4i4tF         F.212.ASNILE*F.214.TYR
4i4tF         F.256.TYRGLU*F.257.GLU
4i4tF              F.37.PHE*F.60.GLN
4i4tF           F.67.GLYALA*F.69.ASP
4i4tF             F.73.ARG*A.443.GLU
4i4tF         F.7.ARGASP*F.42.GLYGLU
4i4tF           F.2.TYR*F.359.PHEPRO
4i4tF         F.185.TYR*F.186.LEUGLU
4i4tF         F.264.PHE*F.219.GLYVAL
4i4tF          F.98.TYR*F.130.VALPHE
4i4tF         F.382.HIS*F.383.HISHIS
4i4tF            F.197.ARG*F.256.TYR
4i4tF            F.313.GLN*F.315.PHE
4i4tF          F.312.PHE*F.62.VALASN
4i4tF      F.235.ASPLYS*F.233.PHEGLN
4i4tF            F.27.TRP*F.2.TYRTHR
4i4tF         F.102.PROTHR*F.104.ASN
4i4tF      F.189.PROLEU*F.322.ASPGLU
4i4tF            F.299.GLU*F.211.TYR
4i4tF         F.172.PHE*F.160.ILELEU
4i4tF            F.249.TYR*F.248.GLU
4i4tF         F.301.ALAILE*A.308.ARG
2c1iA            A.266.HIS*A.262.PHE
2c1iA         A.143.GLU*A.143.GLUGLU
2c1iA            A.154.HIS*A.213.PHE
2c1iA         A.410.ASNGLY*A.461.ARG
2c1iA            A.162.PHE*A.166.GLN
2c1iA         A.144.GLU*A.144.GLUTHR
2c1iA         A.238.VALSER*A.242.PHE
2c1iA            A.133.GLN*A.146.GLU
2c1iA         A.144.GLUTHR*A.143.GLU
2c1iA         A.319.GLUGLY*A.321.HIS
2c1iA         A.392.TRP*A.390.LEUASP
2c1iA         A.261.TYR*A.242.PHEASP
2c1iA        A.83.LEUGLN*A.85.GLYGLU
2c1iA            A.300.PHE*A.364.ARG
2c1iA         A.303.GLYLYS*A.328.TRP
4fe7A            A.296.ASN*A.229.ARG
4fe7A      A.212.LYSLEU*A.210.PROGLU
4fe7A      A.228.SERARG*A.230.VALALA
4fe7A           A.92.SERTYR*A.87.TYR
4fe7A         A.124.PHE*A.139.ARGGLU
4fe7A         A.123.ALAPHE*A.143.PHE
4fe7A            A.125.TYR*A.194.ARG
4fe7A         A.125.TYRGLY*A.124.PHE
4fe7A         A.226.TYR*A.227.LEUSER
4fe7A           A.62.ALAASP*A.12.PHE
4fe7A         A.306.GLNVAL*A.293.TYR
4fe7A           A.45.PHE*A.42.GLUGLU
4fe7A            A.36.GLUTRP*A.5.ARG
4fe7A            A.122.PHE*A.111.PHE
4fe7A            A.383.TYR*A.387.ASN
4fe7A            A.121.ARG*A.152.TYR
4fe7A            A.226.TYR*A.200.GLN
4fe7A          A.29.TYR*A.247.ALALYS
4fe7A           A.20.ARG*A.16.LYSALA
4fe7A       A.25.GLYVAL*A.243.GLYTYR
4fe7A            A.157.TYR*A.177.TRP
4fe7A           A.98.TYR*A.82.GLYVAL
2xdwA            A.134.GLU*A.180.HIS
2xdwA         A.565.ASN*A.619.ASNVAL
2xdwA         A.593.HIS*A.591.ILEGLY
2xdwA         A.396.TYR*A.408.TYRHIS
2xdwA         A.260.ARG*A.284.ASPASN
2xdwA           A.30.TRP*A.28.TYRALA
2xdwA      A.281.LYSLEU*A.283.ILEASP
2xdwA            A.333.HIS*A.336.ASP
2xdwA              A.90.TYR*A.76.TYR
2xdwA            A.348.PHE*A.345.ARG
2xdwA            A.494.HIS*A.493.ARG
2xdwA          A.654.ALATHR*A.28.TYR
2xdwA            A.658.TYR*A.662.ARG
2xdwA         A.385.TYR*A.386.SERGLY
2xdwA      A.414.LYSGLU*A.416.GLULEU
2xdwA           A.18.ASP*A.19.TYRHIS
2xdwA         A.214.VALLEU*A.213.HIS
2xdwA         A.132.PHESER*A.178.TRP
2xdwA         A.212.TYR*A.184.GLYMET
2xdwA        A.97.GLNARG*A.95.GLNASN
2xdwA         A.211.TYRTYR*A.187.TYR
2xdwA            A.263.TYR*A.318.PHE
2xdwA              A.17.GLN*A.19.TYR
2xdwA         A.139.PHE*A.140.ALATYR
2xdwA              A.98.ARG*A.89.PHE
2xdwA            A.476.PHE*A.598.ASP
2xdwA            A.188.ASN*A.208.GLN
2xdwA         A.709.ILEPRO*A.708.TRP
2xdwA            A.285.ASN*A.287.GLU
2xdwA           A.80.PHE*A.87.PHETYR
2xdwA         A.595.TRP*A.591.ILEGLY
2xdwA            A.300.PHE*A.318.PHE
2xdwA            A.607.HIS*A.610.TRP
2xdwA         A.335.LYSASP*A.310.ASN
2xdwA            A.668.ASN*A.629.GLN
2xdwA          A.62.LEUTYR*A.708.TRP
2xdwA         A.484.TYR*A.403.SERPRO
2xdwA            A.300.PHE*A.295.ASN
2xdwA         A.398.PHE*A.399.THRSER
2xdwA         A.410.CYSASP*A.409.HIS
2xdwA         A.154.LYSPHE*A.141.TYR
2xdwA         A.150.TRP*A.197.SERASP
2xdwA         A.532.CYSALA*A.442.TYR
2xdwA            A.525.ASN*A.505.ARG
2xdwA         A.226.ALAGLU*A.228.PHE
2xdwA           A.10.TYR*A.11.ARGASP
2xdwA             A.76.TYR*A.423.ARG
2xdwA             A.702.ARG*A.53.PHE
2xdwA         A.293.VALTHR*A.292.TYR
2xdwA      A.642.ASPARG*A.644.VALVAL
2xdwA         A.520.LEUALA*A.610.TRP
2xdwA      A.556.GLYGLY*A.552.GLYGLY
2xdwA         A.673.HIS*A.674.VALASP
2xdwA           A.90.TYR*A.91.ASNTHR
2xdwA             A.658.TYR*A.11.ARG
2xdwA          A.604.SERLYS*A.20.HIS
2xdwA              A.79.HIS*A.88.TYR
2xdwA         A.471.TYR*A.472.GLYTYR
1vhyA         A.111.TRP*A.112.SERGLU
1vhyA             A.7.TYR*A.8.HISPRO
1vhyA            A.43.PHE*A.6.ILETYR
1vhyA         A.162.GLUASN*A.191.ARG
1vhyA               A.43.PHE*A.5.ARG
1vhyA         A.102.LEUGLY*B.221.ARG
1vhyA              A.48.HIS*A.69.ARG
1vhyA         A.103.GLYVAL*A.144.ARG
1vhyA         A.127.LYSILE*A.131.TRP
1vhyA           A.56.GLUSER*A.58.ASN
1vhyA         A.141.GLN*A.141.GLNCYS
1vhyA              A.69.ARG*A.13.GLU
4u83A      A.115.GLYGLU*A.117.TRPILE
4u83A          A.349.ARG*A.26.ALAALA
4u83A             A.160.ASN*A.35.PHE
4u83A           A.31.ARG*A.27.ALAALA
4u83A         A.348.GLU*A.348.GLUARG
4u83A             A.33.HIS*A.203.HIS
4u83A       A.75.ALAALA*A.250.GLYMET
4u83A         A.356.VALCYS*A.360.TYR
4u83A            A.262.TYR*A.336.HIS
4u83A           A.29.ARG*A.25.GLYALA
4u83A          A.105.LYSARG*A.57.TRP
2nx4A          A.25.ARGGLY*B.115.TYR
2nx4A         A.157.GLU*B.176.GLUTHR
2nx4A              A.50.PHE*A.11.ARG
2nx4A          A.115.TYR*B.25.ARGGLY
2nx4A             A.58.ARG*A.118.GLN
2nx4A           A.71.ARGILE*A.91.GLU
2nx4A          A.137.PHE*A.84.ALALEU
2nx4A         A.125.ARG*A.121.ALATHR
2nx4A         A.176.GLUTHR*B.157.GLU
2nx4A         A.106.ALAALA*A.110.TRP
2nx4A            A.180.GLU*C.124.ARG
4m48L           L.33.TYRLEU*L.35.HIS
4m48L         L.189.ARG*L.185.ASPGLU
4m48L           L.54.ASNLEU*L.50.TYR
4m48L          L.35.HIS*H.104.ARGGLY
4m48L           L.37.TYR*L.35.HISTRP
4m48L            L.125.GLN*H.128.TYR
4m48L           L.91.GLN*L.91.GLNPHE
4m48L              L.95.TYR*H.59.TYR
4m48L           L.68.SERGLY*L.72.TYR
4m48L              L.48.TRP*L.38.GLN
4m48L         L.140.PHE*L.174.TYRSER
4m48L         L.10.ILEMET*L.8.PROALA
4m48L      L.183.THRLYS*L.130.GLYALA
4m48L           L.67.GLYSER*L.72.TYR
3n7sC              C.91.ARG*C.37.ARG
3n7sC           C.53.GLU*C.53.GLUTHR
3n7sC              C.59.TRP*B.46.TYR
3n7sC           C.56.TRP*C.52.GLYGLU
3n7sC           C.97.HIS*B.49.TYRGLN
3n7sC           C.45.GLNVAL*C.49.GLU
3n7sC           C.27.CYSGLN*D.78.GLU
3n7sC           C.34.ALALEU*C.38.GLU
3n7sC              C.74.TRP*C.78.GLU
3hzhB          B.43.VALSER*B.127.GLU
3hzhB         B.116.PHE*B.114.PHEVAL
4nu3A         A.183.ASN*A.181.ASNLEU
4nu3A            A.176.PHE*A.203.TRP
4nu3A         A.218.GLUGLY*A.217.PHE
4nu3A         A.171.THRASP*A.200.ASN
4nu3A      A.169.SERSER*A.195.GLYALA
4nu3A         A.152.TYRLYS*A.154.TRP
4nu3A         A.204.GLN*A.204.GLNTHR
4nu3A              A.79.PHE*A.56.ASP
4nu3A      A.156.SERTHR*A.179.ALAGLY
4nu3A            A.152.TYR*A.134.PHE
4nu3A         A.217.PHEGLU*A.216.HIS
4nu3A         A.120.GLN*A.120.GLNILE
1g8eA           A.36.LEUGLY*B.66.HIS
1g8eA              A.62.GLN*B.68.ARG
1g8eA           A.52.PROGLN*B.81.ASP
1g8eA              A.62.GLN*B.34.PHE
1g8eA           A.72.HIS*B.41.GLUMET
2nliA         A.342.GLN*A.342.GLNLYS
2nliA            A.110.ARG*A.331.TRP
2nliA         A.144.GLN*A.144.GLNILE
2nliA         A.200.ARG*A.200.ARGTYR
2nliA      A.135.GLYLEU*A.109.ALAARG
2nliA             A.372.TYR*A.56.ARG
2nliA         A.296.ASPSER*A.295.PHE
2nliA         A.367.ASPASN*A.366.PHE
2nliA          A.43.GLYALA*A.181.ARG
2nliA      A.333.GLYALA*A.325.GLYLEU
2nliA             A.332.GLN*A.16.TYR
2nliA        A.61.LYSLEU*A.59.LYSHIS
2nliA            A.129.PHE*A.164.ASP
2nliA          A.46.GLYASP*A.182.ASP
2nliA              A.52.ARG*A.56.ARG
2nliA         A.368.ASNPRO*A.367.ASP
2nliA         A.263.SERASN*A.244.GLN
2nliA          A.25.LEUGLU*A.324.PHE
2nliA         A.156.ASPILE*A.201.TYR
2nliA             A.304.HIS*A.58.TRP
2nliA             A.58.TRP*A.277.PHE
2nliA          A.297.SERGLY*A.54.ASN
2nliA           A.89.PHE*A.87.ALAPRO
3qd7X         X.137.TYRVAL*X.141.TRP
3qd7X         X.121.HIS*X.162.GLYALA
3qd7X             X.82.TYR*X.165.TYR
3qd7X              X.99.ARG*X.46.ASN
3qd7X             X.103.PHE*X.46.ASN
3qd7X         X.125.ARG*X.123.LYSGLY
3qd7X          X.151.TYR*X.63.GLUPHE
3qd7X           X.64.PHE*X.65.ARGARG
3qd7X           X.83.PROGLN*X.85.GLN
3qd7X          X.87.SERLEU*X.105.PHE
3qd7X         X.149.GLN*X.168.LEUARG
3ewlA        A.61.LEUARG*A.59.GLYTHR
3ewlA            A.9.TYR*A.17.SERARG
3ewlA           A.43.GLU*A.39.CYSARG
3ewlA      A.102.TYRASP*A.100.GLNLEU
3ewlA        A.26.TYRTHR*A.24.ALAGLN
3ewlA           A.90.TRP*A.91.ASNLYS
3ewlA           A.32.TYR*A.66.ILETYR
3ewlA           A.67.TYR*A.69.ASPGLU
1vhcA            A.168.ASN*A.167.HIS
1vhcA           A.42.SERVAL*A.67.PHE
1vhcA         A.154.ALAGLN*A.155.GLN
1vhcA         A.195.ASNASN*A.197.TRP
1vhcA          A.197.TRP*A.31.PROLEU
1vhcA         A.201.GLYARG*A.205.ARG
1vhcA         A.165.GLYLEU*A.185.TRP
4q2wA          A.42.TRP*A.117.SERALA
4q2wA           A.80.ILEPRO*A.79.PHE
4q2wA         A.105.HIS*A.106.LEUSER
4q2wA         A.278.GLU*A.278.GLULYS
4q2wA        A.21.THRALA*A.19.PROVAL
4q2wA         A.199.ALALYS*A.205.PHE
4q2wA           A.90.PHE*A.83.TYRGLU
4q2wA         A.233.THRLYS*A.176.TYR
4q2wA              A.64.TYR*A.53.ARG
4q2wA         A.140.ALATHR*A.179.ASN
4q2wA              A.92.HIS*A.83.TYR
4q2wA            A.176.TYR*A.175.HIS
4q2wA           A.95.ALAGLN*A.79.PHE
4q2wA         A.183.LEULEU*A.169.PHE
4q2wA         A.152.PHE*A.162.LEUGLU
4q2wA              A.93.TYR*A.82.TYR
4q2wA          A.260.ALASER*A.34.TYR
4k68A         A.172.GLYSER*A.219.PHE
4k68A            A.337.TRP*A.271.GLU
4k68A         A.206.TYR*A.207.ASNASP
4k68A         A.197.GLU*A.197.GLUVAL
4k68A             A.153.ARG*A.93.TRP
4k68A         A.233.PROILE*A.235.HIS
4k68A         A.173.SERTRP*A.219.PHE
4k68A         A.295.LYSPRO*A.294.TYR
4k68A           A.77.ASN*A.76.GLUASN
4k68A         A.266.ARG*A.330.LYSILE
4k68A      A.348.ASPPHE*A.351.ILELYS
4k68A         A.365.GLN*A.364.ASNGLN
4k68A           A.97.ASP*A.93.TRPGLU
4k68A           A.93.TRP*A.91.TRPHIS
4k68A           A.64.ALALEU*A.68.ARG
4k68A         A.240.GLNGLU*A.242.HIS
4k68A            A.175.ARG*A.118.HIS
4k68A         A.179.TRPTYR*A.187.PHE
4k68A         A.126.PHE*A.178.PROTRP
4k68A            A.240.GLN*A.271.GLU
4k68A         A.212.GLU*A.211.THRGLU
4k68A              A.93.TRP*A.91.TRP
4k68A         A.177.SERPRO*A.181.ASN
4k68A            A.114.ASN*A.113.HIS
4k68A             A.81.TRP*A.146.HIS
4lo6A           A.44.ASN*A.42.ARGGLN
4lo6A         A.157.PHE*B.366.GLYPRO
4lo6A         A.118.TYR*A.119.METTYR
4lo6A              A.94.ASN*A.89.GLN
4lo6A         A.169.PHE*A.170.LEUTHR
4lo6A            A.168.TYR*B.369.GLU
4lo6A         A.105.PHE*A.149.LEUGLY
4lo6A             A.79.PHE*A.140.GLU
4lo6A              A.97.GLU*A.94.ASN
4lo6A              A.73.TYR*A.81.GLU
4lo6A          A.62.ASP*B.290.THRSER
4lo6A          A.38.TRP*A.174.LYSCYS
4lo6A          A.62.ASPLEU*A.105.PHE
4lo6A         A.151.TYR*A.152.VALLYS
1pm4A          A.23.GLYTHR*A.110.TYR
1pm4A           A.72.TRP*A.65.ARGASN
1pm4A           A.87.GLUASP*A.86.TYR
1pm4A           A.96.TRP*A.35.GLYASN
1pm4A           A.48.ALAVAL*A.47.TYR
1pm4A              A.72.TRP*A.66.ASN
1pm4A           A.77.ARG*C.85.LYSTYR
1pm4A           A.89.TYR*A.87.GLUASP
1pm4A          A.22.THRGLY*A.110.TYR
1pm4A          A.130.PROVAL*C.89.TYR
1pm4A          A.89.TYR*B.130.PROVAL
1pm4A           A.90.TYR*B.72.TRPGLY
1pm4A           A.70.ASN*A.68.GLYGLY
1pm4A           A.85.LYSTYR*B.77.ARG
3tw8B             B.71.ARG*B.101.ARG
3tw8B         B.159.GLUMET*B.147.PHE
3tw8B        B.65.ALAGLY*A.78.GLUSER
3tw8B         B.166.GLU*B.166.GLULEU
3tw8B          B.97.VALASN*B.101.ARG
3tw8B           B.68.GLU*B.66.GLYGLN
1rp3B             B.87.PHE*A.148.PHE
1ggpB          B.225.ASP*A.35.GLYILE
1ggpB            B.254.TRP*B.253.TRP
1ggpB         B.247.ALALYS*B.165.TRP
1ggpB         B.130.TYR*B.232.LEUTYR
1ggpB            B.249.GLN*B.241.GLU
1ggpB            B.267.PHE*A.170.TYR
1ggpB         B.246.ALAALA*B.165.TRP
1ggpB            B.130.TYR*B.128.ASN
1k8kA              A.95.GLN*A.60.PHE
1k8kA          A.102.ARGALA*D.38.PHE
1k8kA         A.257.THRGLY*A.256.TYR
1k8kA         A.274.GLU*A.272.GLYTYR
1k8kA           A.102.ARG*D.6.VALASN
1k8kA           A.28.GLN*A.27.PROGLN
1k8kA            A.334.ARG*A.283.PHE
1k8kA         A.123.ARG*A.119.THRPRO
1k8kA          A.26.GLUPRO*A.378.TRP
1k8kA         A.137.PROGLY*A.109.TYR
1k8kA         A.233.TYR*A.275.ARGPHE
1k8kA         A.120.PROGLU*A.409.ARG
1k8kA           A.57.ASP*A.55.VALASP
1k8kA         A.241.GLUPHE*A.276.PHE
1k8kA         A.114.GLUPRO*A.144.GLN
1k8kA         A.255.GLN*A.254.LYSGLN
1k8kA          A.242.PHE*E.50.LYSALA
1k8kA          A.287.PHE*E.54.PHEPHE
1k8kA          A.86.TRPASP*D.267.ARG
1k8kA         A.267.PHE*A.258.GLYILE
1k8kA            A.252.TRP*A.245.TYR
1k8kA         A.370.HIS*A.151.ALASER
1k8kA         A.141.ILEALA*A.140.TYR
1k8kA         A.389.GLUPHE*A.414.PHE
1k8kA         A.172.ASPGLY*A.198.ARG
1k8kA            A.131.PHE*A.400.TYR
1k8kA         A.411.ASNPRO*A.410.HIS
1k8kA           A.68.GLU*A.68.GLULYS
1k8kA            A.409.ARG*B.200.ARG
3erpA         A.290.ASN*A.288.ASNASP
3erpA            A.316.PHE*A.273.ARG
3erpA           A.66.TYR*A.62.LEUALA
3erpA         A.100.TYRTHR*A.109.ASP
3erpA            A.139.ARG*A.100.TYR
3erpA          A.20.ARG*A.214.LYSGLY
3erpA            A.313.ASN*A.273.ARG
3erpA         A.279.GLNMET*A.275.GLN
3erpA         A.194.PROLYS*A.221.PHE
3erpA         A.109.ASPTRP*A.115.TYR
3erpA         A.126.ARG*A.122.GLNSER
3erpA              A.33.TRP*A.34.HIS
3erpA        A.28.ILESER*A.26.PROALA
3erpA         A.332.PHE*B.105.GLYPRO
3erpA             A.4.GLNPRO*A.3.TYR
3erpA         A.108.GLYASP*A.115.TYR
3erpA      A.182.LEUGLU*A.187.THRPRO
3erpA            A.284.TRP*A.287.ARG
3erpA               A.3.TYR*A.50.GLN
3erpA            A.139.ARG*A.110.TRP
3erpA            A.265.ARG*B.110.TRP
3erpA            A.265.ARG*A.261.GLU
3erpA            A.109.ASP*A.110.TRP
3bj4A         A.606.LEUALA*B.605.ARG
3bj4A            A.591.ARG*A.586.ASN
1wozA          A.131.TYR*A.26.ASNPHE
1wozA              A.84.TRP*A.56.ARG
1wozA         A.127.ASNALA*A.131.TYR
1wozA           A.97.GLYPRO*A.93.ARG
2a1xA            A.220.HIS*A.179.HIS
2a1xA         A.288.HIS*A.184.ARGPRO
2a1xA           A.90.ARG*A.86.GLULYS
2a1xA             A.132.ARG*A.80.ARG
2a1xA         A.181.PHE*A.177.ASPLEU
2a1xA         A.198.HIS*A.199.ILESER
2a1xA           A.65.GLYPHE*A.61.TYR
2a1xA         A.155.HIS*A.156.THRMET
2a1xA              A.44.PHE*A.58.ARG
2a1xA              A.64.ASN*A.60.PHE
1y1xA             A.76.HIS*B.142.ARG
1y1xA         A.129.GLN*A.129.GLNTHR
1y1xA             A.142.ARG*B.76.HIS
1y1xA            A.114.GLU*A.111.ASP
1y1xA         A.109.ARG*A.146.LEUGLY
1y1xA              A.26.ASN*A.24.ASN
1y1xA            A.180.PHE*B.124.TYR
1y1xA           A.72.TYR*A.87.ASPLEU
1y1xA         A.102.ARG*A.117.ALAALA
1y1xA            A.109.ARG*A.143.ARG
1y1xA            A.124.TYR*B.180.PHE
3qvqA            A.181.ARG*D.153.PHE
3qvqA           A.41.GLU*A.42.ILEASP
3qvqA         A.150.PHE*A.170.ASNVAL
3qvqA            A.152.TYR*D.152.TYR
3qvqA             A.35.GLN*A.240.GLN
3qvqA           A.84.GLYSER*A.86.TRP
3qvqA          A.39.TRP*A.112.GLYLEU
3qvqA              A.56.HIS*A.15.ARG
3qvqA         A.192.ILEHIS*A.215.PHE
3qvqA            A.109.TYR*A.108.GLN
3qvqA         A.170.ASN*A.149.SERPHE
3qvqA          A.33.GLYGLN*A.109.TYR
3qvqA            A.153.PHE*D.181.ARG
3qvqA           A.5.TYR*A.188.ALAGLY
3qvqA         A.197.PHE*A.198.ASPVAL
1pjhA          A.64.ARG*A.203.SERSER
1pjhA            A.135.ASP*B.175.TYR
1pjhA           A.23.HIS*A.24.LEUILE
1pjhA      A.195.ILESER*A.193.GLYPHE
1pjhA             A.60.GLN*A.210.ASN
1pjhA             A.49.ASP*A.111.HIS
1pjhA         A.157.THRGLU*A.251.GLU
1pjhA          A.93.TRP*A.259.TRPVAL
1pjhA             A.93.TRP*A.259.TRP
1pjhA         A.150.PHE*A.148.TYRPRO
1pjhA         A.191.GLU*A.187.ASPILE
1pjhA            A.175.TYR*C.135.ASP
1pjhA           A.31.ASN*A.26.ASNPRO
1pjhA         A.146.LEULEU*A.148.TYR
3jxoA            A.148.PHE*B.148.PHE
3jxoA         A.147.GLU*A.140.ILEPRO
4l0nA         A.469.ARG*A.465.GLULEU
4l0nA         A.446.GLU*A.446.GLUGLU
3phf1            1.129.GLN*1.346.TYR
3phf1             1.71.ARG*1.208.ARG
3phf1         1.168.GLNTYR*1.167.PHE
3phf1         1.561.ARG*1.534.CYSVAL
3phf1      1.136.THRMET*1.138.LEUPRO
3phf1         1.484.PHE*1.482.LEUARG
3phf1         1.177.PHELEU*1.299.PHE
3phf1            1.598.GLN*O.132.TYR
3phf1      1.280.GLUPRO*1.277.GLYCYS
3phf1            1.303.HIS*1.307.GLU
3phf1            1.192.HIS*1.237.ASN
3phf1         1.623.ASP*1.655.HISVAL
3phf1            1.245.ASN*1.248.ASP
3phf1         1.250.PHE*1.219.ALAGLN
3phf1          1.75.ILETYR*1.232.PHE
3phf1         1.475.PHE*1.421.LEUPHE
3phf1         1.170.THRGLY*1.169.TYR
3phf1         1.634.ILETHR*1.633.TYR
3phf1         1.476.SERPRO*1.475.PHE
3phf1        1.57.ARGGLU*1.59.ALAASN
3phf1           1.76.TYR*1.77.LYSTHR
3phf1         1.282.GLULEU*1.284.ASP
3phf1           1.40.TRP*1.21.SERGLU
3phf1             1.235.TYR*1.76.TYR
1gmuA         A.119.ARG*A.115.ASPASP
1gmuA           A.64.PHE*A.62.THRGLU
1gmuA           A.34.LEUASN*A.36.ASP
1gmuA              A.60.GLU*A.58.ASN
1gmuA         A.8.LEUGLU*A.10.ILEPRO
1gmuA         A.110.HIS*A.111.ASPHIS
1gmuA         A.127.PHE*A.128.GLYGLN
4aneA            A.112.GLN*A.113.PHE
4aneA         A.118.GLYSER*A.117.HIS
4aneA            A.104.ARG*A.114.ASN
4aneA           A.17.GLNLEU*B.27.GLU
4aneA           A.27.GLU*B.17.GLNLEU
4aneA           A.53.HISGLU*A.59.PHE
1wxxA         A.226.HIS*A.202.ARGLEU
1wxxA         A.345.ASPALA*A.347.HIS
1wxxA            A.204.TYR*A.207.ARG
1wxxA               A.38.TYR*A.2.ARG
1wxxA            A.39.TRP*A.6.ASNALA
1wxxA         A.146.ALALYS*A.148.ASN
1wxxA            A.201.ASN*A.376.PHE
1wxxA         A.231.PHE*A.209.ARGGLY
1wxxA         A.329.HIS*A.293.GLYLYS
1wxxA            A.358.GLN*A.373.TYR
1wxxA            A.179.ARG*C.271.ARG
1wxxA           A.45.ALALEU*A.43.PHE
1wxxA           A.97.LEUVAL*A.83.ARG
1wxxA            A.138.ARG*C.151.ARG
1wxxA      A.100.ALAGLU*A.105.LEUPRO
1wxxA         A.375.LYSPHE*A.335.PHE
1wxxA           A.44.LEUALA*A.43.PHE
1wxxA              A.62.PHE*A.16.ARG
1wxxA             A.368.HIS*A.17.HIS
1wxxA           A.50.ASNPRO*A.49.TYR
1wxxA            A.304.TYR*A.290.PHE
1wxxA        A.67.ASPPRO*A.65.ALAGLU
1wxxA         A.202.ARG*A.198.GLNARG
1wxxA         A.377.ALAVAL*A.379.PHE
1wxxA            A.356.ARG*A.204.TYR
1wxxA        A.53.THRASP*A.55.LEUALA
1wxxA            A.212.ARG*A.280.PHE
1wxxA            A.306.GLU*A.310.ARG
1wxxA           A.33.GLYLEU*A.35.TYR
1qgvA         A.136.TYR*A.134.LYSASP
1qgvA             A.7.HISLEU*A.9.HIS
1qgvA           A.90.ILEMET*A.89.HIS
4ax1B         B.104.PHE*B.102.LEUGLY
4ax1B         B.206.ARG*B.214.ARGGLN
4ax1B       B.120.ASPHIS*B.86.ALATHR
4ax1B          B.80.HIS*B.108.ASPVAL
4ax1B         B.148.ARG*B.144.ASPTHR
4ax1B         B.157.ASNPHE*B.155.ASP
4ax1B             B.49.TYR*B.209.GLU
4ax1B      B.261.THRPRO*B.263.HISPRO
4ax1B         B.296.GLYALA*B.300.ARG
4ax1B             B.49.TYR*B.214.ARG
4ax1B         B.205.TRPARG*B.215.GLN
4ax1B         B.243.PHE*B.195.GLYHIS
4ax1B         B.158.PHE*B.152.ASPARG
4ax1B         B.229.ARGTYR*B.228.PHE
4ax1B         B.220.ASP*B.115.SERHIS
4ax1B      B.200.GLYTHR*B.193.SERPRO
3mv2B         B.187.TYR*B.202.GLYLEU
3mv2B            B.243.PHE*B.247.GLN
3mv2B         B.210.GLNARG*B.211.ARG
3mv2B            B.17.GLNCYS*B.9.ASN
3mv2B         B.270.HIS*B.271.GLUHIS
3mv2B         B.210.GLNARG*B.212.ASN
3mv2B             B.136.ASN*A.-1.HIS
3mv2B           B.47.TYR*B.48.GLNSER
3mv2B         B.207.HIS*B.215.GLUALA
3mv2B         B.273.ALAPHE*A.953.TYR
3mv2B         B.185.TYR*B.181.THRSER
3mv2B              B.35.PHE*B.87.TYR
3mv2B        B.41.LEULEU*B.46.GLNTYR
3g16A          A.103.GLYALA*A.90.TRP
3g16A          A.149.THRSER*B.93.PHE
3g16A            A.118.GLU*A.108.GLU
3g16A         A.103.GLYALA*B.122.PHE
3g16A              A.23.ASN*A.71.TYR
3g16A           A.75.ASP*A.73.THRILE
3g16A          A.102.ARGGLY*A.90.TRP
3g16A           A.56.GLN*A.55.ALAGLN
3g16A              A.92.HIS*A.72.TRP
3g16A            A.141.TYR*B.102.ARG
3g16A          A.93.PHE*B.149.THRSER
3g16A           A.70.SERTYR*A.72.TRP
3g16A              A.40.HIS*A.42.PHE
3g16A         A.122.PHE*B.103.GLYALA
3g16A          A.111.ARG*A.83.THRALA
3g16A            A.102.ARG*B.141.TYR
3g16A           A.96.ASN*A.68.LEUGLY
3mzkB       B.1139.PHE*B.1147.GLUALA
3mzkB       B.1366.ARG*B.1362.SERSER
3mzkB       B.1158.TYR*B.1179.LYSTYR
3mzkB         B.997.HISTRP*B.996.PHE
3mzkB       B.1104.ASNSER*B.1103.TYR
3mzkB       B.1280.PHE*B.1276.ALASER
3mzkB            B.993.PHE*A.258.TRP
3mzkB       B.1045.PHE*B.1046.PROGLY
3mzkB       B.1314.TRP*B.1310.GLUSER
3mzkB         B.998.TRP*A.262.TRPSER
3mzkB    B.1102.LEUTYR*B.1232.LYSSER
3a9fA         A.140.ASPPHE*A.139.PHE
3a9fA            A.166.ARG*A.206.PHE
3a9fA         A.201.TRP*A.205.LYSPHE
3k4oA              A.91.ARG*B.91.ARG
3k4oA         A.115.SERPHE*B.116.PHE
3k4oA      A.229.LYSCYS*A.258.PHESER
3k4oA         A.195.ASPLYS*A.258.PHE
3k4oA            A.116.PHE*B.116.PHE
3k4oA         A.152.ASNGLY*B.136.ARG
3k4oA         A.236.ASN*A.180.ASPVAL
3k4oA         A.116.PHE*B.115.SERPHE
3k4oA          A.239.LYSALA*A.28.ARG
3k4oA      A.213.ASPVAL*A.211.SERILE
3k4oA         A.233.PHE*A.250.GLUVAL
3k4oA          A.30.ALAMET*A.104.TYR
3k4oA         A.235.PHE*A.177.TYRALA
4jlvA       A.1070.GLYTYR*A.1118.ASN
4jlvA            A.202.ASP*A.205.ASP
4jlvA          A.1093.ASN*A.1086.ASN
4jlvA       A.1061.ASNVAL*A.1025.PHE
4jlvA       A.1079.ASP*A.1082.LYSPRO
3cnyA      A.164.THRGLY*A.166.ILEGLN
3cnyA          A.77.SERTYR*A.110.GLU
3cnyA         A.210.ARG*A.180.ASPPRO
3cnyA          A.152.TYR*A.95.CYSGLN
3cnyA         A.266.LYSGLY*A.265.TYR
3cnyA         A.122.ASN*A.231.GLYLEU
3cnyA           A.76.SERSER*A.75.PHE
3cnyA        A.23.ILEPRO*A.21.ASPASP
3cnyA         A.292.TYR*A.246.PROGLY
3cnyA         A.291.ARG*A.287.GLNILE
3cnyA             A.91.PHE*A.145.TYR
3cnyA         A.189.ASPTHR*A.188.TYR
3cnyA           A.74.TRP*A.75.PHESER
3cnyA              A.52.PHE*A.19.ARG
3cnyA              A.78.TYR*A.81.ARG
3cnyA           A.45.GLN*A.44.PHEGLN
3cnyA          A.282.PROLEU*A.18.TRP
3cnyA         A.158.TYR*A.159.HISHIS
3cnyA            A.161.HIS*A.116.GLN
3cnyA            A.135.TRP*A.174.ARG
3u5wA          A.47.SERPHE*A.131.PHE
3u5wA          A.142.GLNALA*A.77.TRP
2qgqA         A.388.GLYARG*A.376.PHE
2qgqA            A.368.ARG*A.365.ARG
2qgqA         A.328.SERASP*A.327.TYR
2qgqA         A.180.LEULYS*B.349.ARG
2qgqA         A.312.GLN*A.312.GLNPHE
2qgqA         A.393.GLUALA*A.224.ARG
2qgqA      A.258.GLYSER*A.309.GLULEU
2qgqA            A.365.ARG*A.283.ARG
2qgqA         A.366.LEUASP*A.420.HIS
2qgqA            A.268.ARG*A.229.HIS
2qgqA         A.212.ARG*A.208.PROASP
2qgqA         A.376.PHE*A.377.LEUVAL
2qgqA         A.170.GLUASP*A.174.ARG
1wcuA           A.95.PHE*A.74.GLYLEU
1wcuA           A.12.THRGLY*A.10.TYR
1wcuA              A.44.GLU*A.26.ASP
1wcuA             A.45.TYR*A.120.GLN
1wcuA           A.95.PHE*A.73.GLUGLY
1wcuA            A.9.VALTYR*A.17.ASN
1wcuA           A.41.ASP*A.26.ASPSER
1wcuA           A.31.PHE*A.14.LYSLYS
1wcuA           A.66.LEUGLN*A.65.TYR
1wcuA           A.10.TYR*A.11.GLUTHR
1wcuA             A.113.GLN*A.57.TYR
1wcuA            A.132.ARG*A.101.PHE
1wcuA         A.136.TYR*A.137.SERTHR
1kkoA         A.309.TRP*A.279.GLYASN
1kkoA         A.114.ARG*A.110.LEUPRO
1kkoA         A.201.GLUGLU*A.202.GLU
1kkoA         A.253.ARGCYS*A.247.PHE
1kkoA            A.266.GLN*A.216.ARG
1kkoA              A.89.PHE*A.84.PHE
1kkoA          A.362.ASN*A.16.TYRPHE
1kkoA           A.16.TYRPHE*A.18.ASP
1kkoA      A.336.GLYGLY*A.131.ARGTYR
1kkoA              A.73.GLN*A.74.TYR
1kkoA         A.356.TYR*A.357.GLNGLY
1kkoA              A.74.TYR*A.20.GLN
1kkoA          A.78.GLYGLY*A.309.TRP
1kkoA         A.309.TRP*A.280.ASNLYS
1kkoA        A.45.SERVAL*A.47.ARGGLN
1kkoA            A.238.ASP*A.240.TYR
1kkoA         A.282.PROASP*A.286.ARG
1kkoA         A.339.HIS*A.113.ALAARG
1kkoA         A.404.ARG*A.400.ASNGLU
1kkoA            A.236.HIS*A.170.PHE
1kkoA         A.309.TRPCYS*A.311.ASN
1kkoA              A.47.ARG*A.32.PHE
1kkoA            A.393.GLU*B.393.GLU
1kkoA         A.297.ARG*A.297.ARGLEU
1kkoA           A.16.TYR*A.15.PHETYR
1kkoA         A.332.THRPRO*A.132.TYR
2o7rA         A.281.ARG*A.205.GLYGLY
2o7rA           A.75.HIS*A.73.PROARG
2o7rA         A.202.PROGLY*A.204.PHE
2o7rA         A.266.TRP*A.195.LYSGLY
2o7rA           A.98.SERALA*A.90.HIS
2o7rA         A.316.ALALYS*A.320.PHE
2o7rA            A.136.TYR*A.177.HIS
2o7rA         A.278.METILE*A.282.GLN
2o7rA             A.124.TYR*A.90.HIS
2o7rA            A.241.ARG*A.228.ASP
2o7rA         A.110.GLUMET*A.320.PHE
2o7rA              A.64.HIS*A.61.ASN
2o7rA         A.195.LYSGLY*A.164.PHE
2o7rA           A.89.PHEHIS*A.88.TYR
2o7rA             A.125.ARG*A.64.HIS
2o7rA            A.306.HIS*A.201.GLU
2o7rA            A.274.HIS*A.215.ARG
2o7rA         A.136.TYRASP*A.181.ARG
4kd6A            A.124.HIS*A.183.GLU
4kd6A         A.142.THRGLY*A.113.GLN
4kd6A          A.93.ARGSER*A.213.ARG
4kd6A         A.169.GLU*A.169.GLUGLU
4kd6A              A.32.ARG*A.85.TRP
4kd6A         A.112.PHE*A.130.GLYGLN
4kd6A           A.47.GLUVAL*A.12.ARG
4kd6A         A.121.ARG*A.120.ILEARG
4kd6A         A.212.PHE*A.208.ASPLYS
4kd6A         A.145.TRP*A.219.GLYPHE
4kd6A             A.93.ARG*A.220.PHE
2g6tA           A.86.ARG*A.86.ARGLYS
2g6tA         A.255.PHE*A.246.LYSPRO
2g6tA         A.191.ASNHIS*B.272.ASN
2g6tA         A.277.GLN*A.277.GLNTYR
2g6tA      A.133.ASNSER*A.209.ARGILE
2g6tA         A.217.VALLYS*A.216.PHE
2g6tA          A.99.PHE*A.100.ASPPHE
2g6tA        A.38.ASPLYS*A.36.SERLYS
2g6tA            A.265.ASN*A.261.TRP
2g6tA         A.193.GLN*A.198.GLUALA
2g6tA         A.268.ALAARG*A.266.TYR
2g6tA         A.265.ASNTYR*A.261.TRP
2g6tA         A.128.LEUGLY*A.130.PHE
2g6tA              A.45.ASP*A.17.TYR
2g6tA            A.140.TYR*A.189.ASN
2g6tA          A.128.LEUGLY*A.93.PHE
2g6tA              A.71.TYR*A.90.ASN
2g6tA         A.284.TRPLEU*A.278.TYR
2g6tA         A.256.PHEPRO*A.255.PHE
2g6tA            A.192.HIS*B.269.ARG
2g6tA         A.269.ARG*A.264.ILEASN
2g6tA            A.192.HIS*A.138.ASN
4qeyA      A.140.GLYSER*J.140.GLYSER
4qeyA         A.136.TYR*A.134.LYSGLU
4qeyA         A.103.GLYSER*A.147.PHE
3jscA              A.30.ASP*A.35.ARG
3jscA            A.3.GLN*A.25.GLNSER
3jscA                A.4.PHE*A.3.GLN
3jscA           A.65.PHE*A.63.GLYASP
3k49A            A.821.GLN*A.822.PHE
3k49A            A.730.GLN*A.731.TYR
3k49A         A.825.TYRVAL*A.779.GLU
3k49A         A.662.HISVAL*A.629.GLN
3k49A         A.659.ASN*A.621.GLNMET
3k49A         A.585.ASPVAL*A.623.TYR
3k49A         A.734.TYRVAL*A.701.GLN
3k49A         A.693.HISSER*A.731.TYR
3k49A         A.598.PHE*A.560.LEUALA
3k49A         A.822.PHEALA*A.824.ASN
3k49A         A.822.PHE*A.771.HISLYS
3k49A         A.737.GLN*A.776.ASNVAL
3k49A            A.695.TYR*A.661.ASN
3k49A         A.593.GLN*A.626.ARGVAL
3k49A         A.678.PHE*A.676.LEUPRO
3k49A         A.640.ARG*A.636.ASPSER
3k49A            A.621.GLN*C.721.ASP
3k49A         A.863.HIS*A.861.ASNARG
3k49A         A.729.ASPGLN*A.773.PHE
4g4kA         A.141.GLUTHR*A.155.GLN
4g4kA            A.197.PHE*A.207.ARG
4g4kA            A.161.PHE*A.174.HIS
4g4kA            A.179.GLN*A.174.HIS
4g4kA         A.141.GLUTHR*A.156.TYR
4g4kA            A.229.TYR*B.178.ARG
4g4kA         A.197.PHE*A.198.ARGCYS
4g4kA            A.221.TYR*B.150.ASN
4g4kA         A.237.LYSILE*A.197.PHE
4gkwA         A.402.TYR*B.402.TYRARG
4gkwA         A.407.PHE*A.405.GLNARG
4gkwA         A.264.GLU*A.260.LYSGLN
4gkwA         A.341.ARG*A.337.SERLEU
4gkwA         A.402.TYRARG*B.402.TYR
4gkwA         A.407.PHE*A.404.ALAGLN
3dodA          A.408.LEUTHR*A.50.PHE
3dodA            A.174.TYR*A.207.HIS
3dodA            A.393.ARG*B.306.TYR
3dodA              A.60.HIS*A.56.ASN
3dodA         A.135.GLU*A.133.LYSPRO
3dodA          A.314.HISGLY*B.17.PHE
3dodA             A.322.GLN*A.86.ASN
3dodA          A.106.ARG*B.11.LYSHIS
3dodA          A.11.LYSHIS*B.106.ARG
3dodA           A.66.ASP*A.62.LYSLYS
3dodA            A.393.ARG*A.396.TYR
3dodA         A.257.PHE*A.281.GLYILE
3dodA      A.128.TRPLYS*A.133.LYSPRO
3dodA             A.396.TYR*A.22.ASP
3dodA            A.306.TYR*B.393.ARG
3dodA         A.318.TYR*B.287.LEUPRO
3dodA            A.299.TYR*A.106.ARG
3dodA            A.366.ASP*A.182.TYR
3dodA            A.316.HIS*A.115.GLU
3dodA         A.244.TYR*A.204.LEUGLU
3dodA          A.313.PHEHIS*B.17.PHE
3dodA      A.264.PHEALA*A.262.LYSMET
3dodA          A.17.PHE*B.314.HISGLY
3dodA           A.78.HIS*A.79.SERTHR
3dodA         A.287.LEUPRO*B.318.TYR
3dodA         A.239.GLU*A.239.GLULEU
3dodA      A.289.ILEALA*A.111.ASPSER
4gggA              A.58.HIS*B.26.TYR
4gggA           A.33.GLU*A.33.GLULEU
4r2bA           A.32.ASN*A.61.SERTRP
4r2bA      A.382.TYRALA*A.376.GLYSER
4r2bA            A.235.ARG*A.207.PHE
4r2bA         A.192.GLNPRO*A.196.ASP
4r2bA              A.93.GLN*A.38.TRP
4r2bA            A.235.ARG*A.169.TRP
4r2bA           A.71.GLYGLY*A.38.TRP
4r2bA         A.270.GLYASP*A.272.TRP
4r2bA           A.29.ASP*A.59.GLYILE
4r2bA         A.192.GLN*A.250.ARGASP
4r2bA         A.190.GLYGLY*A.189.HIS
4r2bA          A.384.ASNPRO*A.97.PHE
4r2bA         A.150.TRPMET*A.152.TRP
4r2bA          A.70.GLYGLY*A.194.TRP
4r2bA        A.82.ARGVAL*A.87.ASNALA
4r2bA         A.293.TYR*A.202.ALAVAL
4r2bA         A.283.LYSPRO*A.288.PHE
4r2bA         A.193.PROTRP*A.393.TYR
4r2bA         A.343.ALAPRO*A.337.ASN
4r2bA            A.150.TRP*A.292.ARG
4r2bA         A.134.TYR*A.103.ALAGLU
4r2bA      A.344.PROALA*A.144.ASNVAL
4r2bA         A.399.GLN*A.399.GLNPHE
4nutA            A.8.ALAPHE*A.80.PHE
4nutA            A.115.TYR*B.259.ASN
1sgmA          A.95.PHE*A.167.SERLEU
1sgmA           A.61.TYR*A.12.LEUHIS
1sgmA        A.97.ASNTHR*A.95.PHEASP
1sgmA           A.96.ASP*A.94.GLNPHE
1sgmA              A.94.GLN*A.95.PHE
1sgmA           A.72.GLN*A.72.GLNSER
3aaaC               C.21.TYR*C.6.PHE
3aaaC              C.65.ASP*C.40.HIS
3aaaC           C.78.GLUGLY*C.80.HIS
3aaaC           C.80.HIS*C.45.CYSGLY
3aaaC           C.12.ASNGLY*C.47.GLN
3aaaC           C.8.TRP*B.138.GLYASP
3qk3A           A.44.GLU*B.49.THRASP
3qk3A         A.196.ARG*A.133.ASPASP
3qk3A           A.77.GLUGLN*A.79.PHE
3qk3A          A.66.TRP*A.105.ARGPRO
3qk3A           A.34.PHEGLN*A.29.TYR
3qk3A         A.161.TYR*A.166.TYRARG
3qk3A         A.180.HISTRP*A.184.TRP
3qk3A         A.145.GLNASP*A.140.TRP
3qk3A            A.181.TRP*A.180.HIS
3qk3A        A.31.LEUGLU*A.57.GLYSER
3qk3A      A.121.ASNPRO*A.149.ALASER
3qk3A         A.188.GLNPRO*A.181.TRP
3qk3A           A.74.PHEARG*A.69.PHE
3qk3A           A.92.TRP*A.88.ARGTRP
3qk3A              A.34.PHE*A.60.GLN
3qk3A            A.198.ARG*A.196.ARG
2j9oA         A.194.LEUASP*A.198.ARG
2j9oA            A.252.ASN*A.251.TYR
2j9oA         A.201.VALTHR*A.203.ASN
2j9oA           A.41.PHE*A.42.ASNLEU
2j9oA         A.261.ARG*A.257.SERGLU
2j9oA         A.109.TYR*A.108.GLNTYR
2j9oA         A.265.ARG*A.261.ARGGLN
2j9oA          A.57.PHE*A.246.METVAL
2j9oA             A.39.TYR*A.170.ARG
2j9oA          A.85.ARG*A.109.TYRALA
2j9oA           A.40.PHEPHE*A.39.TYR
2j9oA         A.252.ASNASP*A.249.ARG
2j9oA            A.102.TYR*A.101.GLN
3b5nB         B.239.GLN*B.239.GLNLEU
1v6iA         A.226.THRSER*A.225.PHE
1v6iA               A.15.ASN*B.2.GLU
1v6iA         A.168.ASPSER*A.167.TYR
1v6iA          A.81.PROALA*A.216.GLN
1v6iA               A.48.TYR*A.6.PHE
1v6iA          A.83.ASP*A.103.GLYGLY
1v6iA         A.154.ASN*A.155.SERVAL
1v6iA             A.79.TYR*A.215.ARG
1v6iA         A.143.ASNSER*A.117.PHE
1v6iA          A.39.LYSVAL*A.215.ARG
1v6iA           A.14.GLYASN*B.53.ARG
1v6iA         A.125.TYR*A.126.SERASN
1v6iA           A.45.ARG*A.95.GLNILE
1v6iA         A.153.TRP*A.154.ASNSER
1v6iA         A.130.TYRASN*A.146.ASP
1v6iA           A.53.ARG*B.14.GLYASN
1v6iA               A.2.GLU*B.15.ASN
2sliA         A.152.TYR*A.160.GLYILE
2sliA         A.126.THRSER*A.188.ARG
2sliA         A.561.TYR*A.594.ALAGLU
2sliA         A.583.VALGLU*A.582.TYR
2sliA         A.248.PHE*A.249.GLYGLY
2sliA            A.652.TYR*A.718.GLU
2sliA            A.570.PHE*A.629.TRP
2sliA         A.562.SERLYS*A.536.PHE
2sliA         A.471.TYR*A.483.SERLYS
2sliA         A.388.PHELEU*A.390.PHE
2sliA      A.220.ALAPHE*A.218.LYSASP
2sliA         A.731.TYR*A.732.ASPSER
2sliA            A.145.GLN*A.241.GLN
2sliA      A.498.SERVAL*A.500.PHELYS
2sliA         A.529.PHE*A.527.SERSER
2sliA         A.646.GLN*A.647.LEUSER
2sliA            A.555.ARG*A.552.ASN
2sliA      A.344.LEULYS*A.342.LEUPRO
2sliA            A.441.TYR*A.435.ARG
2sliA         A.644.GLYTHR*A.611.ARG
2sliA         A.492.ASN*A.457.TYRASN
2sliA            A.164.ARG*A.146.ASP
2sliA            A.495.TYR*A.348.ASP
2sliA            A.465.ASN*A.460.TYR
2sliA            A.386.ARG*A.512.TYR
2sliA         A.274.THRTHR*A.276.TYR
2sliA         A.349.TYR*A.369.GLYSER
2sliA         A.703.ALAVAL*A.702.TYR
2sliA         A.150.HISILE*A.149.PHE
2sliA         A.328.ALALYS*A.327.PHE
2sliA      A.730.LYSTYR*A.710.GLYTYR
2sliA         A.641.THRSER*A.615.ASN
2sliA      A.129.ASNGLY*A.131.ILEGLN
2sliA         A.198.ASPALA*A.221.PHE
2sliA            A.734.TRP*A.643.TYR
2sliA         A.441.TYR*A.447.GLNPRO
2sliA         A.356.TRP*A.314.GLYGLY
2sliA         A.429.ALATYR*A.431.ASP
2sliA         A.353.ASN*A.288.GLUSER
2sliA         A.136.SERVAL*A.135.PHE
2sliA         A.291.TYR*A.315.GLYTHR
2sliA         A.123.TYRLYS*A.190.PHE
2sliA         A.164.ARGASN*A.170.PHE
2sliA            A.203.GLN*A.205.ARG
2sliA            A.452.ARG*A.460.TYR
2sliA      A.349.TYRILE*A.347.ASPASP
2sliA            A.555.ARG*A.572.TYR
4widA         A.120.ARG*A.116.ASPGLU
4widA         A.171.ASPTHR*B.245.HIS
4widA         A.245.HIS*A.241.ASNASN
4widA      A.258.ASPLEU*A.256.TYRASP
4widA            A.323.GLN*A.365.PHE
4widA         A.349.GLULEU*A.345.GLN
4widA            A.122.GLN*A.287.PHE
4widA         A.283.HIS*A.236.GLYPRO
4widA        A.70.PROLEU*A.72.PHEGLU
4widA         A.245.HIS*B.171.ASPTHR
4widA         A.235.GLYGLY*B.378.PHE
4widA           A.66.ASNLEU*A.65.PHE
4ru1A            A.264.GLN*A.241.GLN
4ru1A       A.71.GLYALA*A.286.GLYTYR
4ru1A           A.94.GLU*A.56.THRHIS
4ru1A         A.172.PHE*A.170.GLUGLY
4ru1A      A.274.LEUGLN*A.272.GLYGLN
4ru1A         A.135.ALAPHE*A.151.TYR
4ru1A         A.299.ASNGLY*D.327.PHE
4ru1A      A.138.ALAGLY*A.113.ILEPRO
4ru1A         A.143.TRP*A.150.METTYR
4ru1A         A.314.PHE*A.315.PHEVAL
4ru1A            A.174.HIS*A.201.GLN
4ru1A            A.216.ARG*G.212.GLN
4ru1A         A.151.TYR*A.152.PHEGLY
4ru1A         A.136.PHEASN*A.151.TYR
4ru1A         A.202.TYR*A.203.THRLYS
4ru1A      A.164.GLYALA*A.197.THRPHE
4ru1A              A.85.TYR*A.69.ARG
4ru1A            A.202.TYR*A.195.GLN
4ru1A           A.50.LEUTHR*A.49.HIS
4ru1A         A.139.GLYILE*A.151.TYR
4ru1A         A.266.PROALA*A.270.GLU
4ru1A             A.79.ASP*A.294.TRP
4ru1A         A.152.PHE*A.288.GLUALA
4ru1A         A.268.GLU*A.264.GLNVAL
4ru1A            A.259.PHE*A.190.ARG
4ru1A      A.160.GLYGLN*A.193.GLYVAL
4ru1A         A.327.PHE*D.299.ASNGLY
3nceA             A.176.ARG*B.99.TYR
3nceA      A.197.ASNASN*B.136.LYSTHR
3nceA          A.177.ARG*B.72.TRPARG
3nceA         A.110.GLU*A.110.GLUALA
3nceA         A.150.TRP*A.152.GLYLEU
3nceA          A.68.ASPLYS*B.139.TRP
3nceA          A.89.ARGSER*A.147.TYR
3nceA              A.76.ASN*A.79.ASP
3wp4A            A.166.ARG*A.170.ARG
3wp4A      A.168.GLNALA*A.166.ARGGLN
3wp4A          A.211.SERGLY*A.52.PHE
3wp4A           A.29.TYR*A.22.GLYTHR
3wp4A          A.87.GLN*A.214.ALAASP
3wp4A         A.148.ARGTHR*A.159.PHE
3wp4A         A.116.TRP*A.120.PHEPRO
3wp4A              A.30.GLU*A.61.ARG
3wp4A              A.-2.GLU*A.-1.PHE
3wp4A         A.140.GLNTYR*A.167.GLN
3wp4A               A.43.TYR*A.9.HIS
3wp4A         A.147.THRARG*A.146.ASN
3wp4A         A.189.METTHR*A.162.TYR
3wp4A           A.40.ALATHR*A.42.PHE
3wp4A          A.82.PHE*A.171.ASPCYS
3wp4A           A.32.TRP*A.33.ALAASP
3wp4A         A.216.PHEPRO*A.215.ASP
3wp4A         A.125.TRP*A.123.GLYASP
3wp4A          A.212.GLYTHR*A.52.PHE
3wp4A           A.58.TYR*A.59.LEUCYS
3wp4A              A.42.PHE*A.29.TYR
3wp4A           A.38.ASN*A.36.GLYASN
3wp4A          A.94.TYR*A.204.GLYASN
3wp4A          A.79.LYSALA*A.222.TYR
3wp4A      A.218.TYRALA*A.216.PHEPRO
3wp4A         A.110.TYR*A.101.GLYTRP
3wp4A         A.184.TRP*A.162.TYRPHE
3wp4A             A.48.PHE*A.216.PHE
3wp4A         A.110.TYR*A.100.TYRGLY
3wp4A              A.3.PHE*A.218.TYR
3wp4A            A.134.PHE*A.183.GLN
3ke2A              A.93.HIS*A.89.TRP
3ke2A           A.75.GLYTYR*A.65.PHE
3ke2A              A.32.ARG*A.76.TYR
3ke2A           A.76.TYRTYR*A.65.PHE
3ke2A              A.73.ASN*A.68.ASP
3ke2A           A.83.GLYPRO*B.89.TRP
3ke2A           A.89.TRP*B.83.GLYPRO
3ke2A         A.105.ASPALA*A.104.ASP
4plzA         A.121.ILEILE*A.120.PHE
4plzA         A.261.THRLEU*A.273.PHE
4plzA         A.132.VALGLN*A.273.PHE
4plzA            A.120.PHE*A.249.TYR
4plzA         A.310.ARG*A.310.ARGMET
4plzA            A.301.PHE*A.267.TYR
4plzA            A.160.TYR*A.164.GLN
4plzA            A.161.TYR*A.219.ARG
4plzA           A.33.PHE*A.34.ASPILE
4plzA           A.41.HIS*A.62.GLYSER
4plzA         A.157.ARGLEU*A.161.TYR
4plzA            A.297.GLU*A.294.ASN
4plzA             A.111.HIS*A.66.TYR
4eplA         A.152.LYSGLN*A.171.ARG
4eplA         A.418.GLN*A.412.PHETYR
4eplA            A.225.HIS*A.432.ASN
4eplA            A.462.PHE*A.549.ARG
4eplA         A.108.PROLYS*A.110.PHE
4eplA      A.513.LYSTHR*A.515.ILEGLY
4eplA      A.470.THRASP*A.472.PROGLY
4eplA         A.399.TYR*A.397.GLYLEU
4eplA            A.302.TYR*A.132.ARG
4eplA         A.168.ASNVAL*A.113.PHE
4eplA             A.8.PHE*A.9.ASPMET
4eplA         A.220.PHE*A.221.ALAVAL
4eplA         A.575.PHE*A.510.ARGLYS
4eplA         A.421.PHE*A.422.ILECYS
4eplA         A.421.PHE*A.423.CYSARG
4eplA         A.319.TYR*A.231.PHEARG
4eplA         A.402.ARGLEU*A.401.TYR
4eplA         A.129.PHE*A.182.ILETHR
4eplA         A.465.TYR*A.466.ILEASP
4eplA         A.461.ASPPHE*A.528.PHE
4eplA         A.516.GLYALA*A.510.ARG
4eplA         A.490.LEUGLN*A.570.TYR
4eplA      A.305.METTHR*A.309.METGLU
4eplA         A.359.GLYTYR*A.361.PHE
4x9yA            A.346.ARG*A.316.TRP
4x9yA         A.194.PHEARG*A.231.TYR
4x9yA         A.385.GLU*A.339.METSER
4x9yA         A.314.THRPHE*A.321.TYR
4x9yA         A.466.LYSILE*A.468.TYR
4x9yA         A.170.LEUGLU*A.206.ASP
4x9yA         A.257.LYSTYR*A.286.PHE
4x9yA             A.67.TYR*A.182.TYR
4x9yA           A.30.ARG*A.26.LEUGLU
4x9yA           A.73.SERGLY*A.21.TRP
4x9yA         A.411.ASPASN*A.410.TYR
4x9yA            A.161.ARG*A.105.ASN
4x9yA         A.409.TRP*A.277.LEULYS
4x9yA         A.342.TYR*A.359.GLYPRO
4x9yA            A.344.TRP*A.303.ARG
4x9yA         A.477.PHESER*A.476.HIS
4x9yA         A.481.ASN*A.433.ASPTRP
4x9yA           A.85.ARG*A.25.ALALEU
4x9yA         A.229.PHE*A.230.ILETYR
4x9yA         A.171.GLULYS*A.176.ARG
4x9yA             A.387.ARG*A.31.TYR
4x9yA         A.118.TYR*A.119.PHEASN
4x9yA        A.52.TYRASN*A.54.PROPHE
4x9yA            A.316.TRP*A.315.PHE
4x9yA            A.432.ASP*A.434.TRP
4x9yA           A.94.TYR*A.92.ARGILE
4x9yA              A.72.ARG*A.56.ARG
4x9yA         A.476.HIS*A.438.LEUTHR
4x9yA         A.410.TYRASP*A.409.TRP
4x9yA         A.290.ASPARG*A.252.ARG
4x9yA              A.291.ARG*A.2.TYR
4x9yA       A.63.GLNPRO*A.102.METCYS
4x9yA            A.215.HIS*A.184.ASN
4x9yA         A.225.GLYSER*A.216.ASN
4x9yA      A.485.ASPPRO*A.483.ALAGLU
4x9yA          A.87.ASNASN*A.221.TRP
4x9yA         A.357.TRP*A.355.ASNASP
3te8A           A.35.GLU*A.27.GLYSER
3te8A            A.134.ASP*A.133.ASP
3te8A           A.60.TYR*B.68.ALALEU
3te8A         A.137.TYRTRP*A.130.PHE
3te8A          A.80.ARG*A.140.ALALEU
3te8A           A.42.ARGVAL*B.42.ARG
3te8A           A.76.ASNGLU*A.77.GLU
3te8A           A.68.ALALEU*B.60.TYR
3te8A           A.80.ARGVAL*A.82.TYR
4ln0C         C.244.ASPTHR*C.248.GLN
4ln0C         C.246.TRP*C.238.PHEALA
4ln0C         C.219.LYSGLU*C.218.TYR
4ln0C            C.222.GLU*A.342.TYR
4e08A           A.91.ARG*A.87.GLYASP
4e08A         A.137.TYR*A.138.VALASP
4e08A         A.163.LEULYS*A.186.TYR
4e08A              A.47.ARG*B.27.ARG
4e08A         A.161.PHE*A.102.ALAILE
4e08A              A.27.ARG*B.47.ARG
1e9zA      A.190.GLYGLY*B.104.METGLN
1e9zA            A.165.ARG*A.144.HIS
1e9zA         A.196.PHE*A.203.ASPARG
1e9zA            A.232.TYR*A.216.HIS
1e9zA              A.31.ASN*A.34.GLU
1e9zA           A.59.GLN*A.59.GLNGLU
1e9zA            A.156.PHE*A.158.ARG
1e9zA         A.233.VALLYS*A.232.TYR
2nrkA            A.122.ARG*A.118.ARG
2nrkA           A.89.LEUARG*A.88.TYR
2nrkA              A.67.GLN*A.68.TRP
2nrkA            A.105.PHE*A.106.ASP
2nrkA              A.36.HIS*A.16.PHE
2nrkA         A.120.TYR*A.163.GLUALA
2nrkA         A.142.HIS*A.148.LYSTYR
2nrkA             A.8.TYR*A.9.GLNPRO
2nrkA              A.88.TYR*A.86.ARG
2nrkA           A.72.ARG*A.72.ARGILE
1q5yA            A.127.GLN*B.125.HIS
1q5yA           A.91.ASNHIS*C.79.HIS
1q5yA          A.103.GLYASP*A.51.GLN
1q5yA              A.62.HIS*C.76.HIS
1q5yA         A.125.HIS*A.126.LEUGLN
4iykA         A.155.PHE*A.163.GLYASN
4iykA           A.31.HISGLY*A.76.TYR
4iykA            A.230.TYR*A.213.ARG
4iykA           A.25.GLYPRO*A.82.PHE
4iykA             A.121.ARG*A.38.GLN
4iykA      A.181.PROSER*A.179.PHESER
4iykA         A.191.TYRTHR*A.138.PHE
4iykA          A.95.PHETYR*A.119.TYR
4iykA              A.99.GLU*A.89.ARG
4iykA           A.32.GLYSER*A.76.TYR
4iykA          A.94.ASNPHE*A.119.TYR
3e21A           A.30.LEUGLU*A.35.TRP
3e21A           A.39.ALAALA*A.33.ASN
3e21A               A.35.TRP*A.7.ARG
1n5uA           A.71.GLYASP*A.98.ARG
1n5uA         A.370.TYR*A.366.PROHIS
1n5uA            A.211.PHE*A.242.HIS
1n5uA      A.335.ALAARG*A.220.SERGLN
1n5uA         A.127.PHE*A.165.PHETHR
1n5uA          A.86.GLUMET*A.105.HIS
1n5uA         A.497.TYR*A.498.VALPRO
1n5uA         A.503.ASNALA*A.502.PHE
1n5uA            A.150.TYR*A.257.ARG
1n5uA            A.156.PHE*A.288.HIS
1n5uA         A.395.PHE*A.434.GLYSER
1n5uA      A.560.LYSALA*A.558.CYSCYS
1n5uA            A.353.TYR*A.330.PHE
1n5uA            A.341.TYR*A.338.HIS
1n5uA            A.267.ASN*A.263.TYR
1n5uA         A.485.ARG*A.485.ARGPRO
1n5uA          A.5.SERGLU*A.3.HISLYS
1n5uA            A.580.GLN*A.502.PHE
1n5uA         A.126.ALAPHE*A.134.PHE
1n5uA         A.348.ARG*A.344.VALLEU
1n5uA            A.127.PHE*A.131.GLU
1n5uA                A.3.HIS*A.9.HIS
1n5uA         A.568.PHE*A.510.HISALA
1n5uA         A.383.GLU*A.383.GLUPRO
1n5uA         A.318.ASNTYR*A.326.PHE
3tj4A            A.34.GLYALA*A.9.PHE
3tj4A           A.53.ALAHIS*A.12.HIS
3tj4A            A.127.TRP*A.349.ARG
3tj4A           A.30.TRP*A.50.GLYTHR
3tj4A         A.141.TYR*A.326.LEUGLU
3tj4A            A.308.GLU*A.313.HIS
3tj4A         A.362.GLU*A.362.GLUSER
3tj4A         A.125.PROLEU*A.127.TRP
3tj4A           A.30.TRP*A.31.GLYVAL
3tj4A            A.305.HIS*A.255.GLU
3tj4A            A.229.GLU*A.203.ASP
3tj4A            A.203.ASP*A.205.ASN
3tj4A         A.341.HIS*A.342.VALARG
3tj4A           A.54.HISLEU*A.58.ASP
3tj4A      A.179.ASPPRO*A.177.HISASP
3tj4A         A.323.SERTHR*A.134.ARG
3tj4A            A.336.PHE*A.311.GLN
3tj4A            A.199.ARG*A.170.ARG
3tj4A         A.308.GLU*A.308.GLUMET
3tj4A         A.329.ILEPRO*A.328.TYR
3tj4A            A.214.GLN*A.246.ASN
3o5zA              A.19.ARG*B.19.ARG
3o5zA              A.19.ARG*B.56.TRP
3o5zA           A.77.PHE*A.78.LEUGLY
3o5zA        A.72.GLYTHR*A.51.PROGLN
3o5zA              A.56.TRP*B.19.ARG
3o5zA           A.70.PHEPRO*A.56.TRP
2wlrA         A.238.TRP*A.164.SERHIS
2wlrA         A.156.GLYALA*A.173.ASP
2wlrA         A.332.ASP*A.323.ALAGLY
2wlrA         A.410.GLYPRO*A.353.TRP
2wlrA         A.374.THRPHE*A.363.PHE
2wlrA            A.379.ARG*A.124.GLN
2wlrA              A.44.HIS*A.31.TYR
2wlrA         A.291.VALSER*A.364.TYR
2wlrA            A.238.TRP*A.211.ARG
2wlrA             A.335.ASN*A.55.TRP
2wlrA         A.409.ARG*A.405.ALATHR
2wlrA            A.393.TRP*A.294.ARG
2wlrA         A.393.TRP*A.313.GLYGLU
2wlrA         A.221.GLN*A.221.GLNILE
2wlrA           A.82.TYR*A.23.ILEASP
2wlrA            A.202.HIS*A.203.ASP
2wlrA          A.122.PHE*A.33.GLYTRP
2wlrA            A.396.TRP*A.402.ASN
2wlrA         A.294.ARG*A.298.GLUPHE
2wlrA         A.262.PHE*A.201.ARGHIS
2wlrA      A.399.ASPPRO*A.397.SERSER
2wlrA         A.160.LEUTYR*A.211.ARG
2wlrA         A.383.TRP*A.356.LYSPRO
2wlrA            A.299.PHE*A.409.ARG
2wlrA            A.161.TYR*A.165.HIS
2wlrA           A.70.GLN*A.66.ALATRP
2wlrA         A.359.GLN*A.288.ALASER
2wlrA      A.110.LEUSER*A.112.GLUPRO
2wlrA           A.30.PHETYR*A.26.ARG
2wlrA         A.172.ILEASP*A.171.TYR
2wlrA            A.322.HIS*A.320.TRP
2wlrA            A.390.ASP*A.184.ASN
2wlrA         A.263.GLYVAL*A.202.HIS
2wlrA         A.165.HIS*A.249.GLUARG
2wlrA         A.179.SERGLU*A.183.TRP
2wlrA      A.125.LEUVAL*A.123.GLUGLN
3q98A         A.251.PHE*A.240.ALALYS
3q98A         A.165.HISPRO*A.164.ASP
3q98A           A.90.GLNASP*A.89.GLN
3q98A           A.67.PHEARG*A.69.ASP
3q98A         A.312.CYSTHR*A.311.HIS
3q98A         A.174.ALATRP*A.363.TRP
3q98A         A.175.TRP*A.359.LYSGLU
3q98A         A.195.TRP*A.196.ALATYR
3q98A              A.30.GLN*A.24.PHE
3q98A         A.126.TYRLEU*A.279.GLU
3q98A            A.303.GLN*A.230.TYR
3q98A           A.30.GLN*A.29.GLUGLN
3q98A         A.226.HISPRO*A.310.TRP
3q98A          A.375.ARG*A.21.GLULYS
3q98A         A.252.ARGGLN*A.251.PHE
3q98A         A.228.GLU*A.228.GLUGLY
3q98A             A.58.PHE*A.117.ASP
3q98A             A.164.ASP*A.28.TRP
3q98A            A.375.ARG*A.153.ARG
3q98A           A.89.GLN*A.89.GLNGLN
3q98A         A.226.HIS*A.230.TYRASP
3q98A         A.197.TYR*A.198.SERPRO
3q98A             A.49.ARG*A.394.ARG
3q98A         A.152.GLNARG*A.145.TYR
1ulyA           A.19.GLU*A.19.GLUASP
1ulyA         A.120.GLU*A.120.GLUGLU
1ulyA              A.78.TYR*A.67.ARG
3jzvA           A.70.GLN*A.70.GLNHIS
3jzvA              A.71.HIS*A.69.HIS
3jzvA           A.14.GLNSER*A.13.PHE
3jzvA            A.109.PHE*A.119.PHE
3jzvA          A.155.ALAGLY*A.83.HIS
3jzvA          A.104.TRP*A.69.HISGLN
3jzvA             A.106.TRP*A.68.ARG
3jzvA           A.56.PHEGLU*A.55.TYR
3jzvA      A.124.ASNALA*A.126.GLUARG
2r1fA           A.83.LYSALA*A.82.PHE
2r1fA         A.303.TYR*A.316.PHEASN
2r1fA         A.241.ARG*A.275.THRILE
2r1fA      A.151.LEUGLU*A.153.ASNPRO
2r1fA         A.258.GLYLYS*A.256.TYR
2r1fA            A.323.HIS*A.305.TYR
2r1fA         A.202.TYR*A.207.GLNLEU
2r1fA         A.305.TYR*A.319.ASNLEU
2r1fA            A.156.TRP*A.206.ASN
2r1fA      A.154.PROGLU*A.156.TRPILE
2r1fA            A.153.ASN*A.156.TRP
2r1fA         A.322.SERHIS*A.317.ASN
2r1fA         A.309.ASP*A.313.GLYHIS
2r1fA         A.243.GLNTHR*A.274.TYR
2r1fA         A.163.PROASP*A.162.TRP
2r1fA            A.196.ARG*A.193.TRP
2r1fA         A.193.TRP*A.204.ASPLYS
1hqsA            A.211.HIS*A.207.TYR
1hqsA         A.234.ASNTRP*A.238.GLU
1hqsA      A.375.TRPASN*A.370.LEUGLU
1hqsA            A.125.PHE*A.123.ARG
1hqsA             A.338.HIS*A.87.PHE
1hqsA         A.143.PHE*A.203.ALAALA
1hqsA         A.269.ALAGLN*A.249.PHE
1hqsA         A.136.GLU*A.134.ARGPRO
1hqsA         A.341.PHE*A.368.LEULEU
1hqsA           A.77.ALAGLU*A.81.ASP
1hqsA            A.151.TYR*A.307.ASN
1hqsA         A.145.GLU*A.145.GLUASN
1hqsA         A.235.TRP*A.231.ALAPHE
1hqsA         A.124.TYR*A.135.PROGLU
1hqsA         A.164.GLN*A.164.GLNLYS
1hqsA         A.235.TRP*A.193.SERGLU
1hqsA            A.181.PHE*A.180.ARG
1hqsA         A.341.PHE*A.339.ALAILE
1hqsA            A.169.PHE*B.169.PHE
1hqsA         A.125.PHETHR*A.124.TYR
1hqsA            A.398.ASP*A.399.PHE
1hqsA              A.74.TRP*A.68.TYR
1hqsA              A.35.TRP*A.24.PHE
1hqsA            A.291.GLN*B.315.ASP
2d4gA             A.112.PHE*A.96.ASN
2d4gA         A.112.PHE*A.113.VALPRO
2d4gA            A.41.PHE*A.3.TYRGLY
2d4gA            A.147.ARG*B.162.TYR
2d4gA              A.83.TYR*A.75.PHE
2d4gA             A.127.HIS*A.80.ASN
2d4gA             A.38.ARG*A.100.TYR
2d4gA            A.162.TYR*B.147.ARG
2d4gA         A.142.GLUGLU*A.141.HIS
2d4gA           A.28.TYR*A.21.ARGLYS
2d4gA           A.83.TYR*A.73.SERSER
2d4gA         A.159.TRP*A.152.TYRGLN
2olnA         A.385.PROGLN*A.331.ARG
2olnA           A.61.LEUPHE*A.56.TYR
2olnA              A.53.ARG*A.56.TYR
2olnA      A.345.GLYGLU*A.338.ALAARG
2olnA           A.28.HIS*A.26.ARGGLY
2olnA         A.242.PHE*A.243.TRPPHE
2olnA          A.49.GLUARG*A.260.PHE
2olnA          A.93.GLYASP*A.139.TYR
2olnA            A.303.TRP*A.257.PHE
2olnA         A.262.HIS*A.263.ASNPRO
2olnA             A.332.GLN*A.58.GLN
2olnA             A.4.SERTYR*A.5.TYR
2olnA         A.258.TYRGLY*A.243.TRP
2olnA         A.196.ARG*A.185.GLYVAL
2olnA            A.151.ASP*A.265.TRP
2olnA          A.47.GLYALA*A.153.ARG
2olnA         A.344.HIS*A.182.ASPALA
2olnA           A.52.TRP*A.53.ARGLEU
2olnA         A.144.GLN*A.144.GLNPRO
2olnA       A.88.GLYSER*A.147.GLYGLY
2olnA           A.62.PHE*A.54.LEUGLN
2olnA             A.51.HIS*A.242.PHE
2olnA         A.257.PHE*A.255.ASNLEU
2olnA            A.253.ASP*A.277.PHE
2olnA         A.258.TYR*A.274.GLYPRO
2olnA         A.121.LEULYS*A.120.TRP
2olnA             A.35.ARG*A.207.TYR
2olnA         A.332.GLN*A.331.ARGGLN
2bkfA           A.57.SERILE*A.59.ASN
2bkfA           A.28.TRP*A.60.SERGLN
2bkfA           A.27.THRTRP*A.64.TYR
4acvA           A.73.GLYVAL*A.64.HIS
4acvA             A.112.HIS*A.65.TYR
4acvA           A.6.PHE*B.102.GLNASN
4acvA              A.45.GLN*A.58.TYR
3nemA           A.79.ASN*A.80.PHETHR
3nemA         A.431.ARG*A.436.LEUTHR
3nemA         A.271.PHE*A.272.GLULEU
3nemA         A.353.PHE*A.365.GLYGLY
3nemA         A.228.TRP*A.210.ALAPRO
3nemA            A.433.ARG*B.181.PHE
3nemA         A.233.GLU*A.404.GLYGLY
3nemA            A.329.TYR*A.330.GLN
3nemA               A.42.ARG*A.6.TYR
3nemA           A.67.ARG*A.65.LYSLEU
3nemA            A.339.TYR*A.192.GLN
3nemA            A.160.HIS*B.144.PHE
3nemA            A.181.PHE*B.433.ARG
3nemA                A.6.TYR*A.3.ARG
3nemA         A.418.LEUASP*A.271.PHE
3nemA         A.150.PHE*A.249.ARGLEU
3nemA         A.202.GLYLEU*A.204.ASP
3nemA         A.416.GLNMET*A.357.TYR
3nemA            A.144.PHE*B.160.HIS
3nemA            A.148.ARG*B.148.ARG
3nemA              A.80.PHE*A.12.GLU
3nemA            A.343.TYR*A.351.ARG
3nemA      A.111.GLYLYS*A.113.VALLYS
3nemA            A.156.PHE*A.246.PHE
3nemA         A.213.PHE*A.211.PROILE
3nemA            A.151.PHE*A.207.TYR
2wx3A            A.569.TYR*B.546.GLN
3jskA         A.150.GLUGLY*A.153.TYR
3jskA             A.282.GLU*D.54.PHE
3jskA            A.220.TRP*B.220.TRP
3jskA         A.125.GLNLEU*A.127.PHE
3jskA             A.54.PHE*D.282.GLU
3jskA         A.313.GLYPRO*F.234.ASP
3jskA         A.234.ASP*C.313.GLYPRO
3jskA      A.254.GLYALA*A.249.HISASP
3jskA      A.248.GLYHIS*A.301.METGLU
3jskA           A.52.PHE*A.53.THRPHE
1r26A             A.4.ASPVAL*A.6.TYR
1r26A         A.44.ALATYR*A.0.PROSER
3eeqA              A.48.ARG*A.27.PHE
3eeqA           A.14.TRP*A.12.ASNLEU
3eeqA         A.227.LYSMET*A.229.GLU
3eeqA         A.281.PHE*A.282.METASN
3eeqA         A.259.VALLYS*A.270.PHE
3eeqA         A.334.TYR*A.250.GLYILE
3eeqA             A.61.TYR*A.319.ARG
3eeqA           A.80.TYRALA*A.58.TRP
3eeqA           A.46.HIS*A.30.GLYGLU
3eeqA           A.60.CYSTYR*A.15.ARG
3eeqA         A.271.ARGLEU*A.270.PHE
3eeqA         A.115.ARG*A.111.ASNASP
3eeqA            A.108.TRP*A.141.ARG
3eeqA         A.166.ASPGLU*A.183.ASN
3qtmA         A.140.GLU*A.140.GLUTHR
3qtmA         A.293.PHEALA*A.318.TRP
3qtmA            A.253.PHE*A.249.PHE
3qtmA         A.223.TYR*A.224.PHEASP
3qtmA         A.358.SERGLN*A.362.TYR
3qtmA         A.157.LEUGLY*A.117.HIS
3qtmA            A.326.TRP*A.330.TYR
3qtmA            A.293.PHE*A.318.TRP
3qtmA         A.131.PHE*A.143.THRGLU
3qtmA            A.189.ASN*A.185.TRP
3qtmA            A.212.TYR*A.211.GLN
3qtmA         A.335.SERPRO*A.337.GLU
3qtmA         A.391.TYR*A.363.LEULYS
3qtmA           A.64.ASPASN*A.60.TYR
3qtmA         A.297.TYR*A.314.LYSALA
3qtmA         A.166.SERARG*A.224.PHE
4jnuA            A.469.GLN*C.471.GLN
1vmhA           A.81.GLUGLY*A.83.ASN
1vmhA           A.41.PHE*A.42.CYSPRO
1vmhA        A.15.ASPGLN*A.13.ASNASP
1vmhA         A.120.ASPGLY*A.118.GLU
1vmhA           A.34.SERASP*A.35.ASP
1vmhA           A.75.GLYASP*A.77.TYR
1vmhA          A.112.GLNGLY*A.54.ASN
3v46A            A.269.ASN*A.266.ASN
3v46A            A.337.ARG*A.328.TRP
3v46A            A.324.ASN*A.321.TRP
3v46A            A.302.PHE*A.308.TRP
3v46A         A.264.TYR*A.265.VALASN
3v46A         A.343.PHEHIS*A.342.TYR
3v46A            A.300.ARG*A.298.ASN
3v46A      A.326.TYRGLN*A.328.TRPASN
3cuxA            A.115.PHE*A.187.ASP
3cuxA         A.151.TYR*A.149.LYSGLU
3cuxA            A.308.TYR*A.276.TYR
3cuxA         A.208.PHE*A.206.PROTYR
3cuxA            A.318.ARG*A.319.ARG
3cuxA         A.396.VALTHR*A.395.HIS
3cuxA             A.48.ARG*A.214.GLU
3cuxA         A.388.PHE*A.386.GLNILE
3cuxA         A.377.PHE*A.361.GLYTHR
3cuxA         A.123.TRP*A.173.HISMET
3cuxA          A.37.PHE*A.224.ASPVAL
3cuxA           A.71.ARG*A.63.PHELEU
3cuxA            A.167.TRP*A.222.TRP
3cuxA         A.324.ILEGLY*A.270.ASN
3cuxA      A.164.PROARG*A.115.PHEGLU
3cuxA          A.193.PHE*A.25.GLUALA
3cuxA            A.274.TRP*A.273.ARG
3cuxA      A.199.LEULEU*A.204.SERGLY
3cuxA            A.168.HIS*A.520.PHE
3cuxA         A.465.LEUASN*A.467.ASP
3cuxA         A.103.ALALEU*A.111.PHE
3cuxA         A.359.HIS*A.324.ILEGLY
3cuxA            A.154.ASN*A.105.ASN
3cuxA             A.75.TRP*A.319.ARG
3cuxA         A.111.PHE*A.112.METALA
3cuxA         A.349.ALAASP*A.353.ARG
3cuxA      A.433.GLYALA*A.118.SERASN
3cuxA         A.205.GLYPRO*A.207.TYR
3cuxA         A.424.TYR*A.443.ASPALA
3cuxA            A.455.TRP*A.459.ARG
3cuxA         A.389.ARG*A.357.ASPGLY
3cuxA        A.89.VALGLU*A.87.ARGARG
3cuxA         A.424.TYR*A.424.TYRILE
3cuxA            A.448.GLU*A.278.PHE
3cuxA         A.144.LYSASN*A.143.HIS
3cuxA            A.116.GLU*A.117.ASP
1gnwA         A.171.HISHIS*A.106.GLU
1gnwA           A.57.PHE*A.58.GLUASP
1gnwA            A.153.ARG*A.157.PHE
1gnwA              A.49.ASN*A.65.PHE
1gnwA             A.51.PHE*B.109.GLN
1gnwA            A.165.PHE*A.204.ARG
1gnwA           A.32.HIS*A.33.VALGLU
1gnwA             A.68.ARG*A.107.ASP
1gnwA              A.68.ARG*A.16.ARG
1gnwA         A.106.GLU*A.106.GLUASP
1gnwA         A.159.TYR*A.164.THRPHE
1gnwA               A.48.ARG*A.6.PHE
3giwA            A.251.TRP*A.252.HIS
3giwA         A.134.TYR*A.135.VALGLU
3giwA            A.131.ARG*A.106.ARG
3giwA              A.22.HIS*A.25.ARG
3giwA           A.53.ALALEU*A.51.TRP
3giwA         A.121.GLN*A.121.GLNGLY
3giwA            A.264.GLU*A.262.ARG
3giwA         A.214.ARG*A.210.GLYARG
3giwA           A.42.GLU*A.42.GLUALA
3giwA         A.168.ILEVAL*A.170.HIS
3giwA         A.242.GLU*A.242.GLUPRO
3giwA            A.247.GLN*A.204.PHE
3giwA           A.77.GLYILE*A.79.ARG
2uwjG        G.54.ARGTYR*G.49.LEUALA
2uwjG              G.22.HIS*G.52.GLN
2uwjG           G.38.ASPGLU*G.67.TRP
2uwjG              G.39.GLU*G.67.TRP
2uwjG           G.20.HISCYS*G.22.HIS
2uwjG           G.53.GLYARG*G.55.TYR
2uwjG           G.74.PHE*G.61.PHEALA
2uwjG        G.32.LEUGLU*G.37.GLNASP
2uwjG           G.86.ALALEU*G.78.GLU
2uwjG           G.74.PHE*G.70.LEUGLU
2uwjG           G.38.ASP*G.36.GLYGLN
4k3yA         A.351.GLYPHE*A.300.ARG
4k3yA         A.303.LEUGLU*A.302.PHE
4k3yA         A.282.TYR*A.283.THRSER
4k3yA      A.370.SERLYS*A.368.PROGLY
4k3yA         A.133.PHE*A.159.TYRSER
4k3yA         A.252.HIS*A.250.SERSER
4k3yA            A.364.ARG*A.327.ARG
4k3yA         A.374.PHE*A.375.GLUILE
4k3yA         A.410.TYR*A.421.CYSPHE
4k3yA            A.425.GLU*A.441.ASN
4k3yA         A.120.ASN*A.118.ARGGLN
4k3yA         A.302.PHE*A.289.CYSTHR
4k3yA         A.408.GLYLEU*A.423.TRP
4k3yA         A.178.TRP*A.195.ALAGLY
4k3yA            A.393.ARG*A.395.TYR
4k3yA         A.296.ASNASP*A.293.ASN
4k3yA      A.208.GLYGLY*A.206.LEUTYR
4k3yA         A.242.ALAASP*A.224.ARG
4k3yA         A.121.PHE*A.227.ALASER
4k3yA         A.130.ARG*A.161.VALLYS
4k3yA         A.207.TYR*A.259.ASNGLY
4k3yA            A.296.ASN*A.295.TRP
4k3yA         A.173.PHE*A.174.GLUALA
4k3yA         A.102.ARGGLY*A.101.TYR
4k3yA         A.188.GLNTRP*A.184.HIS
4k3yA         A.270.THRTHR*A.273.PHE
4k3yA         A.121.PHE*A.228.SERSER
4k3yA         A.173.PHE*A.175.ALAVAL
4k3yA            A.256.ARG*A.310.PHE
4k3yA            A.265.TRP*A.253.ARG
4k3yA            A.364.ARG*A.321.PHE
4k3yA         A.407.SERGLY*A.423.TRP
4k3yA         A.295.TRP*A.272.GLYPHE
2vvgA              A.56.ARG*A.58.PHE
2vvgA         A.156.LYSASN*A.158.ASN
2vvgA         A.125.PHE*A.183.THRALA
2vvgA         A.284.HIS*A.285.ILEPRO
2vvgA              A.16.ASN*A.19.GLU
2vvgA          A.58.PHE*A.326.LEUARG
2vvgA         A.311.ASN*A.102.GLYLYS
2vvgA         A.125.PHE*A.182.THRTHR
2vvgA             A.96.TYR*A.328.TYR
2vvgA             A.66.GLN*B.288.ARG
2vvgA          A.74.PHE*A.119.ASNSER
2vvgA           A.78.PHELYS*A.74.PHE
2vvgA         A.164.LYSGLU*A.172.TYR
2vvgA      A.282.ALATHR*A.284.HISILE
2x1fA           A.22.LEUGLY*A.21.TYR
2x1fA              A.33.GLN*A.29.GLN
2x1fA             A.106.HIS*A.61.TYR
2x1fA           A.27.TYRASP*A.57.ARG
2o07A              A.36.GLN*A.20.TRP
2o07A      A.238.ILEPRO*A.244.GLYGLN
2o07A         A.259.PHEGLN*A.288.PHE
2o07A         A.233.TYR*A.234.ALATYR
2o07A         A.281.SERASP*A.285.ARG
2o07A           A.49.GLNASP*A.45.ARG
2o07A         A.295.ARG*A.295.ARGLYS
2o07A         A.102.GLYGLY*A.104.ASP
2o07A         A.280.ASNSER*A.279.TYR
2o07A          A.92.PROASN*A.264.GLN
2o07A           A.22.ARGGLU*A.21.PHE
2o07A      A.264.GLNPRO*A.262.PROVAL
2o07A              A.74.ARG*A.59.TYR
2o07A         A.191.GLN*A.191.GLNLEU
2o07A           A.38.GLU*A.38.GLUGLN
2o07A           A.76.GLU*A.76.GLUPHE
2o07A           A.77.PHE*A.75.ASPGLU
3wwnA           A.37.GLYSER*A.78.TYR
3wwnA          A.227.ARG*B.26.GLUASP
3wwnA         A.192.ASNVAL*A.252.ARG
3wwnA         A.125.LYSVAL*A.118.TYR
3wwnA      A.115.ALAVAL*A.113.LYSTHR
3wwnA            A.112.ARG*A.131.TYR
3wwnA      A.215.ILEGLU*A.213.GLUARG
3wwnA         A.110.GLYARG*A.162.TYR
3wwnA         A.250.ASP*A.193.VALPRO
3wwnA        A.45.ALAGLU*A.50.HISPRO
3wwnA              A.74.PHE*A.78.TYR
3wwnA         A.149.ALAGLY*A.151.TYR
3wwnA      A.106.ARGLEU*A.108.PHEVAL
3wwnA           A.36.GLYGLY*A.78.TYR
4trhA              A.71.HIS*A.67.TYR
4trhA         A.134.GLN*A.134.GLNLEU
4trhA         A.381.HIS*A.379.GLUPRO
4trhA         A.357.GLU*A.431.LYSPHE
4trhA         A.404.TYR*A.400.GLUPRO
4trhA         A.339.SERSER*A.211.PHE
4trhA         A.304.SERGLU*A.242.ARG
4trhA         A.193.GLN*A.193.GLNALA
4trhA         A.244.ASP*A.242.ARGILE
4trhA            A.172.ARG*A.142.GLN
4trhA       A.62.SERGLY*B.276.LYSLEU
4trhA            A.372.PHE*A.359.ASN
4trhA         A.340.SERASP*A.211.PHE
4trhA      A.178.PHEASN*A.176.PROLEU
4trhA       A.276.LYSLEU*B.62.SERGLY
4trhA      A.334.GLYALA*B.334.GLYALA
4trhA           A.22.VALASP*A.21.TYR
4trhA         A.238.LYSASP*A.240.GLU
4trhA            A.460.PHE*A.500.ASN
4trhA         A.418.SERPRO*A.411.HIS
4trhA         A.203.GLYTYR*A.207.ARG
4trhA         A.476.ARG*A.149.GLUILE
4trhA         A.192.ARG*B.298.METLEU
4trhA            A.381.HIS*A.375.PHE
4trhA             A.463.GLN*A.16.ARG
4trhA         A.221.ASN*A.219.PROILE
4trhA          A.39.GLUILE*A.435.HIS
4trhA         A.104.GLULYS*A.108.ARG
4trhA         A.355.LEUALA*A.178.PHE
4oxxA         A.125.HIS*A.126.ASPTHR
4oxxA         A.8.GLYTHR*A.65.ALAGLY
4oxxA              A.72.PHE*A.64.PHE
4oxxA               A.35.ASP*A.7.TYR
4oxxA          A.89.VALPHE*A.140.TRP
4oxxA         A.9.THRGLU*A.65.ALAGLY
4oxxA       A.115.GLYGLY*A.82.LEUSER
4oxxA          A.117.THRGLN*A.87.PHE
4oxxA           A.64.PHE*A.68.GLYALA
1v47A         A.269.TYRALA*A.273.ARG
1v47A            A.162.GLN*A.241.HIS
1v47A          A.96.GLUALA*A.100.ARG
1v47A         A.151.ARG*A.147.ARGALA
1v47A         A.347.ARG*A.343.PROILE
1v47A           A.20.ASNLEU*A.26.PHE
1v47A         A.233.ALAGLY*A.266.TYR
1v47A         A.198.ASPPHE*A.323.ARG
1v47A            A.153.ARG*A.149.PHE
1v47A           A.91.TYR*A.34.THRARG
1v47A            A.304.ARG*B.220.ARG
1v47A            A.338.ARG*A.215.PHE
1v47A         A.155.TRP*A.183.ASPGLY
1v47A         A.293.HIS*A.299.GLYILE
1v47A         A.222.ALAPHE*A.224.PHE
1v47A            A.168.HIS*A.171.HIS
1v47A            A.220.ARG*B.304.ARG
1v47A         A.301.ALASER*A.292.PHE
1v47A          A.123.ALALEU*A.91.TYR
1v47A         A.323.ARGALA*A.327.ARG
1v47A            A.338.ARG*A.169.ARG
1v47A         A.147.ARG*A.143.PROGLU
1v47A         A.253.PHE*A.241.HISALA
1v47A         A.103.PHE*A.112.GLYVAL
1v47A          A.122.TYR*A.63.GLULYS
3zeuA           A.27.PHEGLU*A.26.HIS
3zeuA             A.217.TYR*B.49.ARG
3zeuA         A.119.METGLY*E.294.ARG
3zeuA         A.125.ALAGLU*A.124.TRP
3zeuA           A.72.ARG*A.68.PHETHR
3zeuA        A.76.GLYILE*B.93.THRVAL
3zeuA            A.129.ARG*A.103.TRP
3zeuA            A.132.GLN*A.130.ASP
3zeuA            A.192.GLU*A.104.ARG
3zeuA         A.211.GLU*A.209.ALAVAL
3zeuA         A.220.ASN*A.218.LEUARG
3zeuA           A.72.ARG*B.48.SERARG
3zeuA        A.80.GLYLEU*B.97.SERLEU
3zeuA         A.127.TYR*A.137.GLYGLU
3zeuA          A.123.TYR*A.65.PROGLY
4pmjA          A.110.ASPLEU*A.78.PHE
4pmjA           A.32.LYSTHR*A.36.GLU
4pmjA           A.63.GLU*A.54.ALAGLU
4pmjA          A.112.TYR*A.82.LYSVAL
4pmjA         A.141.TRP*A.162.ASNVAL
4pmjA           A.12.ASP*A.10.PHEPRO
4pmjA         A.274.ARGLYS*A.179.PHE
4pmjA          A.127.ALAALA*A.90.ARG
4pmjA         A.256.HIS*A.254.ASPILE
4pmjA           A.64.ARG*A.60.GLYALA
4pmjA              A.251.ASP*A.2.HIS
4pmjA         A.195.TYR*A.168.VALLEU
4pmjA          A.102.ARG*A.98.GLUARG
3kxyT           T.22.HIS*T.26.ARGSER
3kxyT           T.74.GLU*T.72.PROLEU
3kxyT              T.22.HIS*K.17.ARG
3kxyT              T.38.ARG*B.77.ARG
3kxyT           T.67.ASPGLY*T.69.ASP
3cxbA         A.223.HIS*A.221.LEUHIS
3cxbA         A.131.METLYS*A.119.PHE
3cxbA           A.79.SERGLN*A.80.GLN
3cxbA              A.27.TRP*A.55.PHE
3cxbA      A.190.ARGLYS*A.188.GLULEU
3cxbA             A.300.HIS*A.63.GLU
3cxbA         A.152.TYR*A.153.SERGLU
3cxbA            A.158.TYR*A.304.ARG
3cxbA            A.299.PHE*A.205.TYR
3cxbA           A.74.GLU*A.74.GLULEU
3cxbA         A.327.GLN*A.326.GLUGLN
3cxbA            A.303.PHE*A.299.PHE
4l1nA          A.99.PHE*A.118.LYSGLY
4l1nA         A.156.TYR*A.157.ILEASP
4l1nA          A.83.LYSLYS*A.191.GLN
4l1nA      A.100.ALATHR*A.119.GLYGLU
4l1nA         A.159.TRP*A.105.ASNSER
4l1nA            A.162.ASP*A.108.ASN
3iecE         E.948.PHE*A.251.ASPGLY
1elwA           A.97.GLUGLY*A.75.TYR
1elwA          A.111.GLYLEU*A.95.TYR
1elwA           A.43.ASNARG*A.27.TYR
1elwA           A.48.TYR*A.56.LYSALA
1elwA        A.14.ALALEU*A.19.ASNILE
1elwA           A.88.PHE*A.86.ASNARG
1elwA              A.84.PHE*A.54.TYR
1elwA           A.52.GLYASP*A.54.TYR
1elwA             A.88.PHE*A.118.ARG
3r6nA         A.455.TYR*A.449.LYSPRO
3r6nA         A.253.GLU*A.253.GLUGLU
3r6nA            A.587.TYR*A.612.PHE
3r6nA         A.217.HIS*A.213.SERVAL
3r6nA         A.342.PROALA*A.207.TRP
3r6nA            A.194.TRP*A.198.GLN
3r6nA         A.380.GLN*A.380.GLNPHE
3r6nA         A.455.TYR*A.456.ARGSER
3r6nA            A.537.TRP*A.541.TYR
3r6nA            A.194.TRP*A.231.TYR
3r6nA            A.371.HIS*A.298.TRP
3r6nA      A.403.TYRPRO*A.401.LYSLYS
3r6nA         A.552.TYRCYS*A.586.HIS
3r6nA            A.304.ASN*A.307.GLN
3r6nA         A.470.LYSGLN*A.469.TYR
3gdmA         A.239.ALALYS*A.242.ARG
3gdmA          A.256.TRP*A.29.GLNTHR
3gdmA           A.90.GLU*A.60.THRHIS
3gdmA              A.94.PHE*A.92.ARG
3gdmA         A.208.ASP*A.206.LEUASP
3gdmA           A.69.SERMET*A.68.PHE
3gdmA         A.178.PHE*A.146.GLYLEU
3gdmA            A.9.ARGALA*A.22.PHE
3gdmA              A.259.TYR*A.6.TYR
3gdmA         A.252.ARG*A.252.ARGLYS
3gdmA              A.92.ARG*B.92.ARG
4m9cA         A.165.TYR*A.166.ILEGLY
4m9cA             A.129.HIS*A.76.ARG
4m9cA            A.133.TYR*A.115.PHE
4m9cA         A.157.ASN*A.176.THRPRO
4m9cA         A.115.PHE*C.115.PHETHR
4m9cA         A.115.PHETHR*B.115.PHE
4m9cA          A.138.HIS*B.12.GLYPHE
4m9cA           A.94.GLN*A.93.VALGLN
4m9cA      A.209.PROALA*A.207.GLYASN
4m9cA          A.12.GLYPHE*C.138.HIS
4m9cA         A.129.HISALA*A.128.PHE
1nzjA           A.48.ASPPRO*A.52.GLU
1nzjA           A.81.ARGHIS*A.85.TYR
1nzjA         A.125.GLYPRO*A.100.TYR
1nzjA            A.257.GLN*A.277.ASN
1nzjA            A.210.TRP*A.208.PHE
1nzjA         A.210.TRP*A.208.PHEGLY
1nzjA            A.120.ARG*A.134.ARG
1nzjA         A.197.PROTHR*A.201.GLN
1nzjA           A.62.ARG*A.58.GLUTHR
1nzjA            A.115.TYR*A.132.ARG
1nzjA            A.154.GLU*A.158.ARG
1nzjA          A.99.TYR*A.119.CYSARG
1nzjA          A.31.LEUGLN*A.278.TRP
1nzjA            A.181.HIS*A.210.TRP
1nzjA            A.262.TRP*A.263.GLN
1nzjA         A.279.ARGLEU*A.278.TRP
1nzjA            A.278.TRP*A.256.GLN
1nzjA             A.81.ARG*A.182.PHE
2fstX          X.95.SERLEU*X.342.TYR
2fstX         X.324.ASPGLN*X.323.TYR
2fstX         X.200.TYR*X.198.METHIS
2fstX         X.348.PHE*X.349.VALPRO
2fstX            X.20.VALPRO*X.8.PHE
2fstX         X.155.ASN*X.167.LEUASP
2fstX         X.132.TYR*X.311.TYRHIS
2fstX            X.133.GLN*X.129.PHE
2fstX          X.337.TRP*X.65.ALALYS
2fstX           X.42.PHE*X.43.ASPTHR
2fstX            X.142.HIS*X.202.GLN
2fstX         X.186.ARG*X.227.ASPHIS
2fstX         X.313.ASPPRO*X.312.HIS
2fstX          X.140.TYR*X.79.LYSHIS
2fstX               X.5.ARG*X.94.ARG
2fstX         X.313.ASPPRO*X.317.GLU
2cayA           A.80.SERSER*A.79.TYR
2cayA           A.44.ARGGLY*A.59.ASP
2cayA                A.2.GLU*A.3.TYR
2cayA              A.18.ARG*A.53.ARG
2cayA              A.42.ARG*A.65.ASN
2cayA               A.3.TYR*A.94.PHE
2cayA          A.267.LEUPHE*A.25.PHE
2cayA          A.255.PHE*A.35.GLYLYS
2cayA             A.6.TYR*A.7.VALGLU
2cayA              A.93.PHE*B.76.TYR
2cayA           A.34.HIS*A.-1.HISHIS
2cayA           A.56.TYR*A.57.ILEASP
2cayA              A.21.GLU*A.52.GLN
2cayA              A.33.TYR*A.89.ARG
2cayA            A.5.HIS*A.68.GLYLEU
3czhA            A.133.TRP*A.446.ARG
3czhA            A.172.TYR*A.177.PHE
3czhA         A.147.PHE*A.275.HISPHE
3czhA           A.80.ASP*A.84.ILESER
3czhA         A.417.PROGLU*A.409.PHE
3czhA         A.151.GLN*A.147.PHEGLY
3czhA         A.259.ARG*B.205.THRASP
3czhA         A.147.PHE*A.274.GLNHIS
3czhA         A.268.ARG*A.281.LEUASP
3czhA         A.471.LEUHIS*A.470.HIS
3czhA         A.302.PHE*A.298.GLUASN
3czhA         A.192.ASN*A.188.SERASN
3czhA            A.409.PHE*A.405.TYR
3czhA         A.370.ARG*A.370.ARGPHE
3czhA         A.232.PHEPRO*A.234.TRP
3czhA           A.65.TYR*A.54.SERLEU
3czhA            A.337.GLN*A.501.ARG
3czhA         A.421.HISPRO*A.367.GLU
3czhA            A.199.ARG*A.164.PHE
3czhA            A.278.ASP*A.275.HIS
3czhA           A.77.PHE*A.69.GLNSER
3czhA         A.154.PHE*A.148.GLYTYR
3czhA         A.208.GLN*A.204.ASPTHR
3czhA            A.179.PHE*A.177.PHE
3czhA        A.74.GLYGLU*A.76.ILEPHE
3czhA         A.144.PHEARG*A.149.TYR
3czhA            A.126.ASN*A.115.PHE
3czhA            A.362.GLU*A.432.PHE
3czhA         A.166.ASNASP*A.468.ARG
3czhA             A.48.PHE*A.232.PHE
3czhA           A.42.GLYPRO*A.73.TYR
1c1yB           B.89.ARGGLY*A.25.GLN
1c1yB         B.124.GLUGLU*B.125.GLU
1c1yB           B.94.GLU*B.92.GLNPRO
1c1yB              B.89.ARG*A.40.TYR
3tlqA      A.173.ILETHR*A.175.HISARG
3tlqA              A.42.ARG*A.33.HIS
3tlqA         A.219.GLN*A.219.GLNGLY
3tlqA           A.81.PHE*A.26.VALGLY
3tlqA         A.214.ASP*A.212.PROPHE
3tlqA             A.161.ARG*A.81.PHE
3tlqA           A.10.HIS*A.11.SERASP
3tlqA            A.176.ARG*A.209.GLN
3tlqA            A.4.PHELEU*A.59.GLN
3tlqA         A.172.GLN*A.171.GLNGLN
3tlqA            A.213.PHE*A.183.ARG
3tlqA           A.23.GLN*A.22.GLNGLN
3tlqA            A.37.GLU*A.7.ASNLEU
3tlqA            A.62.SERGLU*A.4.PHE
3tlqA            A.215.PHE*A.186.GLN
3tlqA         A.107.TYRPRO*A.109.PHE
3tlqA      A.223.TRPPRO*A.221.CYSLEU
3tlqA         A.146.ALAGLY*A.148.ASN
3tlqA              A.89.GLN*A.57.HIS
3tlqA             A.100.TYR*A.58.TRP
3tlqA         A.200.GLYILE*A.202.ASP
3tlqA         A.197.ILEALA*A.215.PHE
3tlqA           A.22.GLN*A.21.ASNGLN
4f6mA         A.564.PHEMET*A.559.PHE
4f6mA         A.494.TYR*A.505.CYSLEU
4f6mA         A.520.LYSLYS*A.522.TYR
4f6mA         A.544.HIS*A.526.TYRCYS
4f6mA         A.531.PHE*A.536.TYRARG
4f6mA         A.522.TYR*A.533.LEUALA
4f6mA         A.550.TYR*A.561.ASNTYR
4f6mA         A.503.TYR*A.508.SERLEU
2gu1A           A.80.THRARG*A.87.PHE
2gu1A         A.189.PHE*A.182.PHELEU
2gu1A         A.217.PHE*A.323.VALASP
2gu1A           A.10.TYR*A.11.METVAL
2gu1A         A.185.GLU*A.185.GLUASP
2gu1A             A.156.TYR*A.99.ARG
2gu1A         A.106.GLUILE*A.108.ASN
2gu1A         A.244.PROVAL*A.246.TYR
2gu1A         A.326.METLYS*A.203.ARG
2gu1A         A.313.HIS*A.314.PHEGLU
2gu1A              A.42.HIS*A.89.TYR
2gu1A         A.156.TYR*A.160.HISASN
2gu1A      A.249.GLYASP*A.293.LYSARG
2gu1A         A.233.ASN*A.231.PROHIS
2gu1A         A.148.PHE*A.105.GLYGLU
2gu1A           A.90.ASPPHE*A.89.TYR
2gu1A           A.92.GLNGLU*A.91.PHE
2gu1A              A.33.GLN*A.29.TYR
2gu1A           A.70.HISMET*A.69.TYR
2o4dA              A.75.TRP*A.76.GLN
2o4dA              A.80.TYR*A.67.GLN
2o4dA          A.114.HIS*A.83.PROARG
2o4dA            A.116.ASP*A.119.GLU
2o4dA           A.36.GLU*A.58.ASPALA
2o4dA              A.7.TRP*A.136.PHE
1zmoA            A.215.GLU*A.212.ARG
1zmoA         A.122.ARG*A.118.ILEALA
1zmoA              A.81.TYR*A.11.HIS
1zmoA      A.134.SERSER*A.176.GLYPRO
1zmoA         A.235.PHE*A.236.PHEALA
1zmoA      A.152.ALAALA*B.152.ALAALA
1zmoA         A.137.GLYLYS*A.235.PHE
1zmoA            A.222.PHE*C.222.PHE
1zmoA         A.126.GLYALA*A.226.ARG
1zmoA             A.88.ARG*A.143.TYR
1zmoA            A.178.ASN*A.179.PHE
1zmoA         A.133.THRSER*A.151.ARG
1zmoA           A.31.HIS*A.32.ASPALA
1zmoA              A.48.ASN*A.44.PHE
1zmoA            A.234.GLN*A.236.PHE
1zmoA            A.191.TRP*A.198.ARG
2e7yA           A.16.TYR*A.17.TYRSER
2e7yA          A.79.TYR*A.107.HISPRO
2e7yA         A.150.ARG*A.178.GLUGLU
2e7yA        A.26.ALAGLY*A.53.HISILE
2e7yA         A.130.PHE*A.142.GLYTYR
2e7yA         A.190.ASPSER*A.134.HIS
2e7yA            A.198.GLU*A.130.PHE
2e7yA         A.162.LYSGLU*A.166.ARG
2e7yA              A.92.PHE*B.92.PHE
2e7yA            A.5.GLYPHE*A.14.TRP
2e7yA         A.126.TYR*A.146.PHEGLU
2e7yA             A.6.PHE*A.7.SERLYS
2e7yA         A.153.LYSLYS*A.155.GLU
2e7yA              A.45.PHE*A.78.PHE
2e7yA         A.279.GLUMET*A.278.PHE
2e7yA            A.126.TYR*A.114.ARG
2e7yA           A.39.TYR*A.67.GLYMET
2e7yA         A.107.HIS*A.105.ASNVAL
4q9aA           A.74.PHE*A.69.ASNTHR
4q9aA         A.228.ARG*A.181.GLYALA
4q9aA            A.109.GLN*A.108.TYR
4q9aA         A.212.VALPRO*A.211.PHE
4q9aA            A.190.TYR*A.179.ARG
4q9aA            A.160.TYR*A.111.ARG
4q9aA            A.176.PHE*A.218.PHE
4q9aA           A.88.GLU*A.88.GLUGLY
4q9aA            A.137.HIS*A.133.ASN
1kcqA            A.209.GLU*A.206.ASN
1kcqA         A.188.CYSPHE*A.189.PHE
1kcqA         A.235.GLUGLU*A.200.TRP
1kcqA         A.210.ARG*A.206.ASNARG
1kcqA         A.200.TRP*A.201.CYSGLY
1kcqA            A.189.PHE*A.183.PHE
4lafA           A.28.ARG*A.24.ALAALA
4lafA         A.124.HISGLY*D.128.GLU
4lafA       A.193.GLYLYS*A.26.GLYALA
4lafA          A.86.PHEGLY*C.140.HIS
4lafA              A.39.GLN*A.66.TYR
4lafA           A.10.TYR*A.11.SERSER
4lafA              A.61.PHE*A.17.TYR
4lafA          A.140.HIS*C.86.PHEGLY
4lafA          A.80.PHEGLY*A.117.PHE
4lafA              A.92.GLN*A.10.TYR
3vypA         A.297.ARG*A.296.SERARG
3vypA         A.211.ARGPRO*A.210.TRP
3vypA            A.368.HIS*A.364.TRP
3vypA         A.198.GLYALA*A.210.TRP
3vypA            A.394.TRP*A.211.ARG
3vypA         A.338.ALAPRO*A.340.TRP
3vypA         A.199.ALAPHE*A.210.TRP
3vypA         A.398.TRP*A.212.PROGLU
3vypA         A.144.GLNTHR*A.143.PHE
3vypA      A.194.PROPRO*A.192.THRASN
3vypA         A.322.VALASP*A.300.HIS
3vypA            A.405.ASN*A.201.TYR
3vypA            A.398.TRP*A.213.GLU
3vypA         A.227.ASN*A.225.ALAVAL
3vypA         A.371.ARG*A.295.GLYSER
3vypA         A.401.TRP*A.200.PHETYR
3vypA            A.401.TRP*A.211.ARG
3vypA         A.390.GLYLEU*A.330.TYR
3vypA            A.363.GLN*A.324.TRP
1m7gA         A.203.LYSGLY*A.205.TYR
1m7gA           A.68.GLYLEU*B.89.GLU
1m7gA         A.137.TYR*A.138.VALASP
1m7gA           A.89.GLU*B.68.GLYLEU
1m7gA         A.133.PHE*A.116.ALAARG
1m7gA           A.19.GLU*A.19.GLULEU
1m7gA         A.127.GLUGLU*A.128.GLU
1m7gA            A.137.TYR*A.139.ASP
1m7gA              A.94.PHE*B.94.PHE
1m7gA           A.85.ARG*A.85.ARGARG
1m7gA           A.17.ARG*A.13.THRARG
1m7gA             A.127.GLU*A.24.ARG
1m7gA      A.160.GLYVAL*A.162.ILELYS
1m7gA         A.153.LEUTYR*A.165.PHE
1m7gA              A.75.PHE*A.66.ARG
1m7gA          A.32.GLYLEU*A.172.TYR
1m7gA      A.178.PROGLU*A.180.VALHIS
1m7gA              A.86.ARG*B.86.ARG
1m7gA         A.172.TYR*A.173.GLUALA
3a0sA         A.501.PHE*A.510.GLUGLY
3a0sA         A.484.LEUASN*A.483.PHE
3a0sA         A.501.PHE*A.511.GLYVAL
4p4mA         A.242.TYR*A.243.METGLY
4p4mA         A.312.GLYLEU*A.314.PHE
4p4mA         A.246.GLYARG*A.230.TYR
4p4mA         A.194.ASP*A.195.VALASP
4p4mA            A.230.TYR*A.164.TYR
4p4mA         A.220.HIS*A.216.GLYVAL
4p4mA         A.368.TYR*A.369.ALALYS
4p4mA            A.162.GLU*A.166.ARG
4p4mA            A.139.GLN*A.105.PHE
4p4mA         A.156.GLN*A.156.GLNGLU
4p4mA         A.158.SERVAL*A.185.TYR
2r2oA       A.1808.ARGSER*A.1807.TRP
2r2oA          A.1834.ASN*A.1838.HIS
2r2oA       A.1834.ASN*A.1819.ASPGLU
4iv6A      A.114.GLYGLU*A.116.LEUARG
4iv6A         A.126.GLYGLY*B.267.ARG
4iv6A            A.352.PHE*B.352.PHE
4iv6A         A.351.TYR*A.255.ALAALA
4iv6A        A.60.GLYALA*A.53.ILEPRO
4iv6A       A.75.ALAARG*A.251.GLYVAL
4iv6A            A.191.PHE*A.212.PHE
4iv6A            A.130.ASP*B.270.PHE
4iv6A            A.270.PHE*B.130.ASP
4iv6A         A.192.ASP*A.193.VALSER
4iv6A         A.347.ASPVAL*A.351.TYR
4iv6A         A.349.GLU*A.349.GLUARG
4iv6A           A.30.GLU*A.30.GLUHIS
4iv6A         A.257.PHE*A.287.METGLY
4iv6A         A.339.GLYTYR*B.153.TRP
4iv6A            A.337.HIS*A.263.TYR
4iv6A             A.159.ARG*A.35.TYR
4iv6A         A.153.TRP*B.339.GLYTYR
4iv6A      A.360.VALGLY*A.363.GLYTHR
1a3wA      A.169.ASNALA*A.105.PROASN
1a3wA         A.312.ARGALA*B.264.ARG
1a3wA         A.244.GLNGLN*A.248.ASN
1a3wA            A.415.ARG*A.437.ARG
1a3wA         A.264.ARG*B.312.ARGALA
1a3wA       A.120.ALACYS*A.95.THRTHR
1a3wA            A.201.PHE*A.205.ASN
1a3wA              A.60.HIS*A.52.PHE
1a3wA            A.455.ASP*A.459.ARG
1a3wA           A.41.ARG*A.70.SERGLU
1a3wA         A.425.ARG*A.447.GLUPRO
1a3wA          A.7.LEUTHR*A.9.SERLEU
1a3wA            A.214.PHE*A.242.GLU
1a3wA         A.156.GLU*A.157.VALVAL
1a3wA         A.428.ARGALA*A.432.PHE
1a3wA         A.340.TYR*A.307.ASNPRO
1a3wA         A.127.TYR*A.117.TYRALA
1a3wA           A.56.SERTYR*A.58.GLU
1a3wA            A.320.ASN*B.320.ASN
1a3wA         A.391.PHE*A.361.TYRLEU
1a3wA         A.127.TYR*A.112.THRTHR
1a3wA         A.334.GLU*A.301.LEUGLU
1a3wA          A.418.CYSPRO*A.20.ARG
1a3wA         A.416.PROASN*A.361.TYR
1a3wA         A.477.ASP*A.474.LYSLYS
1a3wA         A.132.ASNILE*A.130.TYR
1v9cA           A.90.ASN*A.88.PHEGLY
1v9cA          A.51.PHESER*A.180.TRP
1v9cA           A.73.ALAARG*A.94.GLU
1v9cA              A.30.TRP*A.23.HIS
1v9cA              A.29.GLU*A.51.PHE
1v9cA             A.98.HIS*A.119.TYR
1v9cA          A.198.HISALA*A.35.ARG
2qyzA             A.123.TYR*A.12.TRP
2qyzA              A.65.GLU*A.55.TYR
2qyzA           A.12.TRP*A.18.METMET
2qyzA           A.12.TRP*A.13.ASPLYS
2qyzA          A.123.TYRGLU*A.12.TRP
2qyzA           A.92.CYSPHE*A.86.TYR
2qyzA           A.29.ILEGLU*A.28.HIS
2qyzA           A.87.GLNASP*A.86.TYR
2qyzA           A.17.ASNMET*A.12.TRP
2qyzA           A.80.ASNLEU*A.82.TYR
3coqA           A.63.ARG*B.82.LYSMET
3coqA           A.63.ARG*A.59.SERARG
3coqA           A.39.ARGTYR*A.12.ASP
3coqA           A.34.ASNASN*A.36.TRP
3pesA           A.21.TRPGLU*A.20.TYR
3pesA           A.42.GLYCYS*A.21.TRP
3pesA              A.52.ARG*A.54.ARG
3pesA           A.25.VALPRO*A.24.TYR
3pesA           A.56.ALAPRO*A.58.TRP
3pesA           A.43.CYSGLY*A.21.TRP
3pesA           A.22.GLUPRO*A.21.TRP
1y43B         B.129.PHE*B.107.TRPILE
1y43B          B.106.GLU*B.12.GLYILE
1y43B           B.41.TRP*B.26.GLYVAL
1y43B          B.108.ILEVAL*B.10.TRP
1y43B         B.105.ALAGLU*B.106.GLU
1y43B            B.7.ALASER*B.29.PHE
1y43B           B.91.THRPHE*B.90.HIS
1y43B          B.104.ASNALA*A.17.TYR
1y43B            B.121.PHE*B.111.ASP
1y43B           B.43.GLU*B.48.TYRALA
1y43B           B.52.PHE*B.88.VALTHR
1y43B           B.41.TRP*B.25.THRGLY
1y43B              B.42.TYR*B.90.HIS
1y43B           B.42.TYR*B.50.TYRASP
1y43B           B.59.GLU*B.59.GLUGLY
1y43B              B.152.GLU*A.3.TYR
1y43B           B.31.TYR*B.32.GLUASP
1y43B           B.40.ALATRP*B.39.ASP
1y43B             B.112.PHE*B.28.ASP
1y43B            B.123.ASP*B.172.TYR
1y43B         B.159.THRGLU*B.150.ASP
1nriA      A.195.LEUTHR*A.193.GLUILE
1nriA         A.125.ALAVAL*A.129.ASP
1nriA           A.81.ARG*A.77.GLYTHR
3oizA         A.387.SERASN*A.419.ASP
3oizA            A.413.PHE*A.443.TRP
3oizA         A.409.GLU*A.409.GLUGLY
3oizA         A.411.GLN*A.410.GLYGLN
1u3eM        M.18.THRGLY*M.83.ASNLEU
1u3eM         M.127.SERPRO*M.129.ASP
1u3eM            M.15.VALSER*M.3.TRP
1u3eM         M.157.LYSGLY*M.159.HIS
1u3eM           M.81.ASPASN*M.83.ASN
1u3eM           M.74.ASP*M.75.HISLYS
1u3eM           M.67.TYR*M.68.GLUGLU
1u3eM         M.168.PHE*M.166.TYRTHR
1u3eM           M.16.SERASN*M.63.PHE
2ivfB          B.53.TRP*B.210.LYSCYS
2ivfB         B.189.HIS*B.187.HISARG
2ivfB         B.198.ALAILE*B.200.TYR
2ivfB            B.130.TRP*A.869.ARG
2ivfB         B.246.HIS*B.339.ASPARG
2ivfB         B.112.HIS*A.926.TYRLYS
2ivfB        B.52.ARGTRP*B.54.ASNASN
2ivfB         B.226.CYSASN*B.235.ARG
2ivfB             B.149.ARG*B.68.TYR
2ivfB          B.146.TYR*B.29.LEUGLY
2ivfB         B.202.ASNPRO*B.201.PHE
2ivfB             B.17.ARG*B.239.TYR
2ivfB         B.108.GLYGLN*B.109.GLN
2ivfB      B.158.ALACYS*B.193.ALACYS
2ivfB             B.188.ARG*C.89.PHE
2ivfB            B.264.TYR*B.261.HIS
2ivfB          B.99.HIS*A.140.ASPGLU
2ivfB           B.34.CYSTHR*B.54.ASN
2ivfB             B.351.GLN*A.74.TRP
2ivfB      B.319.ASNMET*B.325.GLYSER
2ivfB         B.130.TRP*B.125.ALATRP
2ivfB            B.292.ARG*A.285.PHE
2ivfB         B.130.TRP*B.126.TRPGLY
2ivfB            B.188.ARG*B.201.PHE
2ivfB         B.337.TRP*A.123.ASNPRO
2ivfB          B.47.GLYTHR*B.202.ASN
2ivfB         B.139.TRP*A.911.VALGLN
2ivfB            B.189.HIS*C.197.ARG
2ivfB             B.66.ARG*B.126.TRP
2ivfB           B.49.GLUHIS*B.94.ASP
2ivfB      B.336.LYSTRP*B.334.SERLYS
2ivfB         B.143.PHE*B.136.GLYGLY
3aabA             A.111.ARG*A.35.TYR
3aabA           A.83.VALARG*A.82.TYR
3aabA      A.105.ASNGLY*B.105.ASNGLY
3aabA              A.45.PHE*A.66.ARG
4jmfB              B.42.HIS*C.69.GLN
4jmfB           B.55.GLYGLN*B.85.ARG
4jmfB           B.75.ILELEU*B.88.TRP
4jmfB        B.61.ALAASN*C.77.GLYARG
4jmfB           B.50.PHE*B.38.HISLEU
3sx6A           A.40.GLNPHE*A.39.PHE
3sx6A            A.161.PHE*A.193.GLU
3sx6A         A.201.ILEGLN*A.202.GLN
3sx6A            A.165.TYR*A.189.PHE
3sx6A            A.372.GLN*A.352.TRP
3sx6A         A.355.VALALA*A.367.PHE
3sx6A         A.145.ARG*A.141.GLNALA
3sx6A         A.265.LYSGLY*A.282.PHE
3sx6A           A.98.TYR*A.86.GLNASN
3sx6A              A.38.TYR*A.36.ASN
3sx6A              A.92.ASP*A.76.GLN
3sx6A      A.114.VALPRO*A.112.GLUASN
3sx6A            A.137.PHE*A.141.GLN
3sx6A            A.120.HIS*A.135.ARG
3sx6A         A.412.GLU*A.412.GLULYS
3sx6A        A.76.GLNSER*A.34.SERALA
3sx6A      A.312.THRPRO*A.314.VALPRO
3sx6A           A.85.ALAGLN*A.87.ASN
3sx6A               A.3.HIS*A.29.GLU
3sx6A          A.45.ASN*A.129.THRVAL
3sx6A         A.280.GLYGLY*A.282.PHE
3sx6A         A.110.ALAPHE*A.112.GLU
3sx6A           A.73.PHE*A.74.ILEALA
3sx6A         A.352.TRP*A.353.ASNALA
4eo2A         A.488.ILESER*F.356.ARG
4eo2A         A.524.ASN*A.517.ILETHR
4eo2A         A.213.PHEASN*A.212.TRP
4eo2A         A.525.TRP*A.503.PHEGLY
4eo2A           A.38.ASP*A.37.PHEASP
4eo2A         A.231.TRP*A.229.TYRPRO
4eo2A              A.76.TYR*A.14.PHE
4eo2A         A.201.HIS*A.272.GLYVAL
4eo2A      A.563.ILEASN*F.125.ASNASN
4eo2A         A.525.TRP*A.526.VALGLN
4eo2A            A.134.TYR*A.142.ASN
4eo2A            A.259.ASN*A.185.PHE
4eo2A         A.497.LYSLYS*A.501.ASN
4eo2A           A.38.ASPVAL*A.10.TYR
4eo2A      A.341.GLYALA*A.343.LYSASN
4eo2A         A.551.ALAGLY*A.527.GLN
4eo2A         A.553.VALARG*A.525.TRP
4eo2A         A.246.PHEILE*A.275.ASN
4eo2A         A.349.TYR*A.335.ASPSER
4eo2A           A.73.GLYVAL*A.10.TYR
4eo2A             A.68.PHE*A.100.ASP
4eo2A           A.23.PHEASN*A.22.HIS
4eo2A         A.300.ASPLYS*A.302.HIS
4eo2A         A.280.ASN*A.278.ASPPHE
4eo2A         A.552.GLYVAL*A.525.TRP
4eo2A             A.546.ARG*B.15.ASN
4eo2A         A.561.ASPMET*A.556.TRP
4eo2A      A.260.GLYGLY*A.258.VALASN
4eo2A      A.125.ASNASN*B.563.ILEASN
4eo2A         A.231.TRP*A.187.THRALA
4eo2A         A.131.ARG*A.505.TYRGLU
4eo2A         A.147.ARG*A.326.SERLEU
4eo2A            A.487.ARG*A.161.HIS
3orkA          A.4.PROSER*A.6.HISLEU
3orkA         A.227.GLNHIS*A.216.PHE
3orkA            A.124.GLN*A.270.ARG
3orkA         A.275.ARG*A.271.ALAASP
3orkA           A.94.TYR*A.95.VALASP
3orkA         A.156.ASPPHE*A.136.HIS
3orkA            A.283.GLU*A.275.ARG
3orkA           A.92.METGLU*A.75.TYR
3orkA           A.89.TYR*A.78.GLYGLU
3orkA            A.240.HIS*A.241.GLU
3orkA           A.88.PROTYR*A.56.PHE
3orkA           A.75.TYR*A.73.ALAVAL
3orkA              A.32.ARG*A.10.ARG
1j48A           A.29.TYRTYR*A.51.PHE
1j48A              A.29.TYR*A.94.ASN
1j48A          A.106.PHE*A.65.ARGLYS
1rmgA           A.54.TYR*A.55.ILEPRO
1rmgA           A.44.TRP*A.68.LEUTHR
1rmgA         A.399.ALASER*A.117.TYR
1rmgA            A.189.HIS*A.187.TRP
1rmgA            A.351.ARG*A.283.TYR
1rmgA      A.316.PROPRO*A.318.ILEARG
1rmgA         A.341.GLU*A.309.GLUALA
1rmgA            A.390.ASP*A.244.TRP
1rmgA         A.102.GLULEU*A.101.PHE
1rmgA         A.248.GLNMET*A.274.ASN
1rmgA            A.151.PHE*A.177.ASP
1rmgA         A.355.GLYSER*A.362.ASP
1rmgA         A.223.ALAMET*A.250.TYR
1rmgA            A.115.PHE*A.113.GLN
1rmgA            A.217.ASN*A.215.TYR
1rmgA        A.137.HISPHE*A.7.GLYPRO
1rmgA            A.169.ARG*A.395.PHE
1rmgA         A.351.ARGSER*A.369.TYR
1rmgA         A.281.ASP*A.283.TYRTRP
1rmgA         A.284.TRP*A.286.SERMET
1rmgA         A.120.HIS*A.116.GLYTYR
1rmgA         A.377.ALAALA*A.339.TRP
1rmgA      A.294.GLYVAL*A.257.GLYSER
1rmgA            A.162.GLU*A.164.TYR
1rmgA      A.126.GLYALA*A.149.PROALA
1rmgA            A.279.ASP*A.276.TYR
1rmgA            A.269.PHE*A.305.TRP
1rmgA         A.411.TYR*A.240.ASNVAL
1rmgA         A.255.ASN*A.283.TYRTRP
1rmgA            A.102.GLU*A.104.PHE
1rmgA         A.393.THRALA*A.218.TRP
1rmgA         A.125.TYRGLY*A.119.TYR
1rmgA           A.42.SERALA*A.26.TYR
1rmgA         A.190.ASPVAL*A.410.PHE
1rmgA         A.222.CYSALA*A.250.TYR
3ggdA         A.237.PHE*A.238.TRPALA
3ggdA         A.238.TRP*A.215.GLNGLY
3ggdA            A.133.PHE*A.198.PHE
3ggdA           A.45.ASP*A.41.ALAVAL
3ggdA         A.238.TRP*A.216.GLYGLU
3ggdA         A.237.PHE*A.199.THRALA
3ggdA         A.242.LYSHIS*A.210.PHE
3ggdA          A.191.HIS*A.20.GLNTYR
3ggdA          A.93.ALAALA*A.104.TYR
3ggdA             A.40.ARG*A.231.TYR
3ggdA         A.224.HIS*A.225.LYSLEU
3ggdA             A.126.ASN*A.53.PHE
3ggdA         A.123.GLYASP*A.119.HIS
3ggdA             A.48.ARG*A.238.TRP
3ggdA           A.97.ASN*A.67.GLYTHR
3ggdA              A.16.ASP*A.13.ASN
3ggdA              A.76.PHE*A.72.PHE
3ggdA         A.220.PHE*A.221.GLNSER
3ggdA         A.233.THRPRO*A.170.PHE
3ggdA         A.141.ARGGLU*A.206.TYR
3ggdA         A.159.TYR*A.160.LEUILE
3ggdA      A.236.ALAPHE*A.217.GLUGLY
1r5tA      A.120.GLYSER*A.122.ARGSER
1r5tA               A.7.GLU*A.10.GLN
1r5tA              A.56.TYR*D.56.TYR
1r5tA           A.31.HIS*A.29.TYRSER
1r5tA         A.111.PHE*A.112.PROILE
1r5tA        A.53.ASNALA*A.55.SERTYR
1r5tA           A.29.TYR*A.53.ASNALA
1r5tA        A.97.GLYVAL*B.97.GLYVAL
1ro5A         A.154.ARG*A.150.LYSMET
1ro5A         A.181.ASN*A.179.GLULEU
1ro5A             A.105.PHE*A.69.TRP
1ro5A           A.46.TYR*A.78.TYRMET
1ro5A             A.100.TRP*A.52.TYR
1ro5A           A.42.GLU*A.42.GLUILE
2b5eA            A.118.ASN*A.115.ASP
2b5eA      A.167.GLYLYS*A.195.ASNALA
2b5eA          A.105.PHE*A.57.PHEALA
2b5eA         A.124.GLYPRO*A.122.TYR
2b5eA            A.152.TYR*A.156.GLU
2b5eA         A.450.TYR*A.402.TYRALA
2b5eA            A.429.ASP*A.486.PHE
2b5eA            A.165.GLN*A.177.PHE
2b5eA         A.402.TYR*A.435.LEUASP
2b5eA      A.143.VALALA*A.141.PROALA
2b5eA         A.264.TYR*A.293.ILEASP
2b5eA              A.49.HIS*A.45.TYR
2b5eA         A.477.PHE*A.490.GLYLYS
2b5eA            A.478.ASP*A.482.GLU
2b5eA            A.134.PHE*A.138.GLN
2b5eA         A.309.GLUGLN*A.311.PHE
2b5eA           A.60.TRP*A.58.ALAPRO
2b5eA         A.200.PHE*A.201.LYSLEU
2b5eA            A.241.PHE*A.277.PHE
2b5eA           A.26.ALAVAL*A.57.PHE
2b5eA         A.467.TYR*A.468.GLNGLY
2b5eA            A.335.PHE*A.310.GLN
2b5eA         A.190.PHE*A.180.METALA
2b5eA              A.87.GLN*A.57.PHE
2b5eA         A.217.ASNGLY*A.216.TYR
2b5eA         A.292.SERILE*A.243.GLU
3flpA          A.19.PHE*A.153.PHEGLU
3flpA       A.33.GLNLEU*A.171.GLUALA
3flpA         A.151.GLYGLY*A.153.PHE
3flpA         A.160.SERGLY*A.159.TRP
3flpA              A.26.GLN*N.26.GLN
3flpA              A.5.ARG*A.190.ARG
3flpA              A.43.PHE*C.32.ARG
3flpA         A.107.SERGLY*A.106.TRP
3flpA         A.132.HIS*A.133.GLNILE
3flpA             A.132.HIS*A.81.ASN
3flpA      A.203.ALAASP*B.203.ALAASP
3flpA          A.101.HIS*A.38.GLNARG
3flpA         A.145.GLU*A.145.GLUGLN
3flpA              A.32.ARG*M.43.PHE
3flpA           A.81.ASNALA*A.58.GLN
4d5tA            A.105.ASN*A.108.ASN
4d5tA         A.147.ARG*A.143.LYSGLN
4d5tA        A.49.ASNPHE*A.54.ARGSER
4d5tA         A.136.ARG*A.135.SERARG
4d5tA            A.125.PHE*A.122.ASN
3f9sA           A.46.GLU*A.40.ASPPRO
3f9sA          A.41.PROGLY*A.131.ARG
3f9sA          A.111.GLYALA*A.87.TRP
3f9sA          A.101.PROSER*A.93.HIS
3f9sA           A.90.THRALA*A.89.TRP
3f9sA          A.121.ARG*A.29.LYSTYR
3f9sA           A.75.GLYLEU*A.77.PHE
3f9sA           A.21.GLUGLY*A.63.ARG
3f9sA          A.110.SERGLY*A.87.TRP
3f9sA        A.117.PHEASP*A.2.SERILE
3f9sA          A.123.THRGLY*A.35.TYR
3f9sA            A.135.TYR*A.139.ARG
3f9sA           A.35.TYR*A.36.THRVAL
3f9sA             A.39.HIS*A.126.TRP
3r3hA         A.189.GLU*A.147.THRASN
3r3hA              A.70.PHE*A.66.GLU
3r3hA         A.101.ALAHIS*A.105.TRP
3r3hA         A.139.PHE*A.140.ILEPHE
3r3hA         A.152.TYR*A.148.ASNTYR
3r3hA             A.204.PHE*B.57.ARG
3r3hA            A.169.ASP*A.170.ASN
3r3hA         A.142.ILEASP*A.141.PHE
3r3hA          A.79.SERLEU*A.110.GLN
3r3hA           A.70.PHE*A.68.GLYTHR
3r3hA           A.45.ALAPRO*A.47.GLU
3r3hA             A.57.ARG*B.204.PHE
3r3hA         A.136.GLN*A.132.GLYGLY
3r3hA      A.172.PHETRP*A.170.ASNILE
3r3hA           A.53.GLNMET*A.57.ARG
1ua4A         A.341.PHE*A.342.HISTHR
1ua4A          A.97.ARG*A.202.ALAASP
1ua4A         A.404.ARG*A.404.ARGALA
1ua4A         A.264.HIS*A.265.LEUGLU
1ua4A      A.300.METGLU*A.305.GLULYS
1ua4A             A.32.ASN*A.176.HIS
1ua4A          A.85.LYSALA*A.196.ASN
1ua4A            A.252.ASN*A.219.PHE
1ua4A             A.47.ARG*A.103.TRP
1ua4A         A.132.HIS*A.133.VALPRO
1ua4A          A.76.SERILE*A.198.PHE
1ua4A           A.90.PHE*A.91.VALGLU
1ua4A             A.45.GLU*A.188.PHE
1ua4A         A.211.ILEARG*A.210.PHE
1ua4A         A.199.ILEGLY*A.198.PHE
1ua4A            A.190.PHE*A.189.GLU
1ua4A            A.295.GLU*A.292.ASN
1ua4A             A.190.PHE*A.82.ARG
1ua4A         A.186.ARGVAL*A.185.PHE
1ua4A         A.342.HIS*A.291.LEUASN
1ua4A         A.264.HIS*A.288.SERVAL
1ua4A          A.32.ASN*A.111.GLYGLY
1ua4A         A.196.ASNARG*A.181.PHE
1ua4A         A.424.ILEPRO*A.423.PHE
1ua4A         A.179.TYR*A.177.TYRILE
1ua4A            A.135.GLN*A.205.TYR
1ua4A              A.79.TRP*A.83.ARG
1vzjA              A.28.PHE*A.24.TRP
1vzjA            A.24.TRP*I.2.LEUTHR
1vzjA            A.17.TRP*I.6.PROPRO
1y8qB           B.64.GLN*B.63.PHEGLN
1y8qB            B.197.PHE*B.249.TYR
1y8qB            B.521.ASP*B.524.GLN
1y8qB         B.128.METCYS*B.106.PHE
1y8qB         B.535.SERGLU*B.534.HIS
1y8qB         B.521.ASP*B.477.ALAPRO
1y8qB             B.53.ASP*B.347.ASP
1y8qB            B.123.ASN*B.160.GLU
1y8qB         B.249.TYR*B.244.ALALYS
1y8qB      B.392.ALAVAL*A.304.ALAVAL
1y8qB            B.209.ASP*B.176.ARG
1y8qB          B.27.GLYILE*B.391.ASN
1y8qB         B.123.ASN*B.119.ARGALA
1y8qB            B.284.TRP*B.288.GLN
1y8qB         B.527.THRLEU*B.526.TYR
1y8qB         B.344.TRP*B.345.ASPLYS
1y8qB             B.374.PHE*A.24.ARG
1y8qB            B.159.TYR*B.138.GLU
1y8qB      B.156.THRGLU*B.436.PROPRO
1y8qB      B.269.METASP*B.267.LEUTHR
1y8qB      B.199.GLUGLU*B.194.ASNGLN
1y8qB         B.277.LYSPRO*B.273.TRP
1y8qB         B.409.LYSILE*B.411.ASP
1y8qB         B.419.ASN*B.417.PHELEU
3clhA         A.114.PHE*A.115.ILEASN
3clhA             A.139.TYR*B.79.PHE
3clhA             A.154.TYR*A.16.PHE
3clhA      A.269.LEUTHR*A.267.GLYMET
3clhA           A.67.ASN*A.65.TYRLYS
3clhA              A.48.ARG*A.44.TYR
3clhA         A.233.PHE*A.258.METALA
3clhA         A.103.PHE*A.144.ILEGLY
3clhA      A.322.GLYALA*A.181.CYSPHE
3clhA             A.79.PHE*B.139.TYR
3clhA              A.68.PHE*B.68.PHE
3clhA         A.238.GLULYS*A.243.TYR
3clhA         A.105.SERSER*A.148.HIS
1nslA            A.158.ASP*A.166.HIS
1nslA             A.161.TYR*D.92.ARG
1nslA         A.122.PHE*A.175.LEULYS
1nslA         A.124.GLU*A.123.GLUGLU
1nslA            A.128.ASN*D.166.HIS
1c8nA            A.235.GLN*A.236.PHE
1c8nA            A.233.GLN*A.225.PHE
1c8nA         A.167.GLYSER*A.107.TYR
1c8nA      A.251.VALALA*A.249.PROALA
1c8nA         A.132.TRP*A.217.TYRSER
1c8nA            A.133.ARG*A.216.TRP
1c8nA            A.159.TYR*B.268.GLU
1c8nA            A.268.GLU*C.159.TYR
1c8nA            A.231.PHE*B.232.ASP
1c8nA         A.168.SERARG*A.107.TYR
1c8nA         A.153.VALALA*A.181.PHE
1c8nA         A.142.SERPRO*A.141.TYR
1c8nA      A.104.ALALEU*A.248.GLYPRO
1c8nA         A.129.TYR*A.266.LEUILE
1c8nA         A.107.TYR*A.108.THRVAL
1r0mA            A.226.ASP*A.225.TRP
1r0mA            A.220.GLU*A.195.ASP
1r0mA         A.300.GLU*A.298.METLEU
1r0mA            A.267.ASN*A.245.ASP
1r0mA          A.97.LEUGLY*A.107.ARG
1r0mA         A.215.ASP*A.213.GLUTYR
1r0mA            A.362.PHE*A.332.ARG
1r0mA         A.245.ASPGLU*A.272.ARG
1r0mA         A.258.LEUALA*A.289.PHE
1r0mA              A.35.HIS*A.19.ARG
1r0mA            A.225.TRP*C.101.ARG
1r0mA           A.75.ARG*A.71.LEUASP
1r0mA            A.245.ASP*A.246.GLU
1r0mA            A.267.ASN*A.294.TRP
1r0mA         A.281.ARG*A.277.ALAGLU
3atsA         A.376.GLUGLU*A.377.GLU
3atsA         A.221.PROLEU*A.225.ARG
3atsA            A.233.HIS*A.229.TRP
3atsA         A.120.GLU*A.120.GLUTHR
3atsA            A.378.HIS*A.327.HIS
3atsA            A.332.TYR*A.328.TRP
3atsA         A.161.ARGGLN*A.260.PHE
3atsA            A.227.PHE*A.207.ARG
3atsA      A.145.METPRO*A.143.ASPVAL
3atsA            A.196.ASP*A.200.HIS
3atsA            A.337.TRP*A.282.TRP
3atsA         A.237.ASPALA*A.241.ARG
3atsA          A.98.GLN*A.268.TRPGLU
3atsA         A.124.ASP*A.122.THRGLY
3atsA              A.97.HIS*A.94.ARG
3atsA         A.234.TRPPRO*A.236.ASP
3atsA             A.30.TRP*A.118.TRP
3atsA         A.188.PHE*A.186.PHESER
3atsA         A.302.LEUPRO*A.291.GLN
3atsA         A.136.VALGLU*A.135.TYR
3atsA           A.70.ARGSER*A.66.GLN
3atsA         A.329.PHE*A.277.GLULEU
3atsA         A.197.THRTHR*A.201.ARG
3atsA          A.90.PHEPRO*A.212.PHE
3atsA      A.357.PROASP*A.359.ASPVAL
3atsA         A.326.LEUHIS*A.330.TYR
1ex9A            A.253.ASP*A.250.ASN
1ex9A         A.136.ASN*A.153.GLNASN
1ex9A              A.3.TYR*A.278.ASN
1ex9A           A.14.HIS*A.18.GLYPHE
1ex9A           A.90.TYR*A.57.GLYGLU
1ex9A       A.157.GLYSER*A.51.ASPTHR
1ex9A             A.251.HIS*A.81.HIS
1ex9A            A.116.ASP*A.119.ARG
1ex9A        A.80.GLYHIS*A.84.GLYGLY
1ex9A         A.212.ASP*A.206.ASNPHE
1ex9A           A.21.ASN*A.25.VALASP
1ex9A            A.222.PHE*A.228.ASN
1ex9A      A.245.ASPASN*A.199.SERGLY
1ex9A        A.28.TRPPHE*A.26.ASPTYR
1ex9A         A.195.TYR*A.176.GLNGLY
1ex9A            A.113.ASP*A.222.PHE
1ex9A          A.29.PHE*A.259.PHEGLY
1ex9A         A.165.GLU*A.165.GLUGLY
3szpA             A.94.ARG*A.138.TRP
3szpA          A.88.GLYALA*A.276.GLU
3szpA         A.121.HIS*A.119.ASPILE
3szpA         A.224.ARG*A.224.ARGSER
3szpA            A.244.PHE*A.243.GLU
3szpA           A.72.LEUGLU*A.10.ARG
3szpA         A.288.TYR*A.289.HISLEU
3szpA         A.185.GLN*A.184.HISGLN
3szpA           A.73.GLU*A.69.SERPRO
3szpA            A.224.ARG*A.244.PHE
3szpA      A.215.PHEGLN*A.213.GLYARG
3szpA         A.216.GLNALA*A.215.PHE
3szpA      A.250.LEUVAL*A.248.GLYSER
3szpA         A.279.ARG*A.275.PROGLU
3szpA         A.129.GLNALA*A.128.ASN
3szpA            A.170.TYR*A.174.HIS
1k3xA            A.231.HIS*A.230.PHE
1k3xA         A.255.TYRTRP*A.254.PHE
1k3xA           A.27.PHEALA*A.26.TRP
1k3xA         A.224.LEUPHE*A.207.PHE
1k3xA           A.2.GLU*A.167.GLYASN
1k3xA           A.72.GLYVAL*A.68.ASN
1k3xA            A.239.ARG*A.176.TRP
1k3xA              A.2.GLU*A.169.TYR
1k3xA           A.66.SERHIS*A.65.TYR
1k3xA         A.123.GLN*A.123.GLNARG
1k3xA           A.67.HIS*A.52.LYSALA
1k3xA         A.199.HISALA*A.203.GLU
1k3xA           A.8.ARG*A.212.ARGGLY
1k3xA         A.262.HIS*A.260.CYSGLN
1k3xA         A.153.PHE*A.184.HISLYS
1k3xA              A.46.HIS*A.57.HIS
1k3xA             A.119.HIS*A.65.TYR
1k3xA         A.226.ARGPHE*A.225.PHE
3uenA         A.711.TRP*A.680.VALARG
3uenA            A.735.HIS*A.732.ASP
3uenA         A.719.ALATRP*A.736.PHE
3uenA         A.577.GLU*A.573.ASNILE
3uenA            A.700.ARG*A.739.GLU
3uenA      A.646.LEUGLU*A.672.GLYALA
3a1gB          B.26.ASP*A.710.GLYILE
3a1gB              B.3.ARG*A.699.PHE
3a1gB                B.9.ASN*D.8.ARG
1cpqA          A.31.PHE*A.103.ASPGLY
1cpqA           A.31.PHE*A.32.ASPALA
1cpqA              A.10.ARG*A.55.PHE
4rsiA            A.491.TYR*B.873.HIS
4rsiA         A.510.ASNTYR*A.509.PHE
4rsiA         A.586.THRARG*A.585.TYR
4rsiA            A.687.GLN*A.683.TYR
4rsiA         A.667.GLYGLY*B.738.TYR
4rsiA         A.553.PHE*A.506.ASNLEU
4rsiA         A.519.GLUALA*A.518.PHE
4rsiA         A.532.GLN*A.613.ARGPHE
4rsiA      A.574.LYSARG*B.824.GLYGLY
4rsiA         A.472.ASPPRO*A.471.PHE
2apoA          A.98.THRILE*A.102.TRP
2apoA         A.322.TYR*A.296.ALAVAL
2apoA            A.246.ARG*A.243.TYR
2apoA          A.328.TYR*A.30.TYRGLY
4nooB             B.50.GLU*A.842.ASP
4nooB             B.79.HIS*A.843.TYR
4nooB           B.50.GLUTHR*B.54.ARG
4nooB       B.89.GLYGLY*A.943.PHEGLY
3cedA            A.264.TYR*A.321.PHE
3cedA         A.316.ILESER*A.315.TYR
3cedA         A.312.HIS*A.313.ILEPRO
4rg9A         A.580.GLYASN*A.596.PHE
4rg9A           A.53.LYSALA*A.55.TYR
4rg9A         A.596.PHE*A.612.LEULEU
4rg9A            A.641.TYR*A.671.ASN
4rg9A      A.484.SERTYR*A.482.LEUCYS
4rg9A      A.663.HISPHE*A.644.TRPTYR
4rg9A             A.149.TRP*B.26.PHE
4rg9A         A.598.ARGALA*A.576.TRP
4rg9A            A.641.TYR*A.642.ASN
4rg9A            A.506.TRP*A.510.GLN
4rg9A      A.629.CYSPHE*A.610.TYRTHR
4rg9A         A.765.ASN*A.749.ILEGLY
4rg9A           A.21.TYR*A.50.ARGSER
4rg9A           A.30.ARG*A.29.GLUARG
4rg9A            A.136.GLU*A.103.HIS
4rg9A             A.116.PHE*B.18.HIS
4rg9A             A.18.HIS*B.116.PHE
4rg9A            A.109.GLU*A.110.PHE
4rg9A         A.630.PHE*A.646.GLYLEU
4rg9A         A.545.TYR*A.528.PHESER
4rg9A         A.674.SERSER*A.645.TYR
4rg9A            A.537.TYR*A.535.GLU
4rg9A           A.21.TYR*A.19.TYRALA
4rg9A         A.515.TYR*A.523.GLNALA
4rg9A           A.17.ASNHIS*A.19.TYR
4rg9A         A.640.HIS*A.607.ALATYR
4rg9A             A.26.PHE*B.149.TRP
4rg9A      A.118.LEUSER*A.137.CYSTYR
3fzeA         A.653.ASNTYR*A.682.GLN
3fzeA         A.684.SERPRO*A.683.PHE
3fzeA         A.712.GLUALA*A.719.PHE
3fzeA         A.658.TYRGLY*A.646.PHE
3fzeA         A.659.GLYSER*A.645.GLN
3fzeA         A.742.TYR*A.757.ALASER
3fzeA         A.667.SERLEU*A.631.TYR
3ougA              A.72.ASN*A.22.TYR
3ougA           A.70.ALALEU*A.72.ASN
3ougA              A.48.ASN*A.51.ASN
3ougA           A.77.ARG*C.50.ASNASN
3ougA           A.50.ASNASN*B.77.ARG
3ougA        A.50.ASNASN*H.50.ASNASN
4fwiB         B.313.HISVAL*B.305.TRP
4fwiB         B.290.ARG*B.273.GLYASP
4fwiB         B.138.ARG*B.134.SERGLU
4fwiB            B.293.TYR*B.292.GLU
4fwiB         B.252.ARGGLY*B.256.ASN
4fwiB         B.314.VALALA*B.305.TRP
4fwiB         B.107.METLYS*B.151.TYR
4fwiB         B.287.PHE*B.290.ARGCYS
4fwiB             B.120.HIS*B.89.TRP
4fwiB         B.290.ARG*B.274.ASPPRO
4fwiB            B.128.GLU*B.124.TRP
4hjhA      A.198.GLYVAL*A.172.LEUASN
4hjhA         A.264.GLYALA*A.321.PHE
4hjhA            A.373.TYR*A.289.ARG
4hjhA            A.375.PHE*A.283.ASN
4hjhA         A.258.VALARG*A.257.PHE
4hjhA         A.211.VALPRO*A.210.PHE
4hjhA         A.322.GLUALA*A.324.ASN
4hjhA          A.154.ALAALA*A.90.TYR
4hjhA            A.302.TYR*A.297.ARG
4hjhA         A.378.ALALEU*A.259.ARG
4hjhA         A.447.TYR*A.445.ARGCYS
4hjhA      A.347.ASPALA*A.246.ASPARG
4hjhA             A.440.ASN*A.14.ARG
4hjhA             A.134.TYR*A.28.TYR
4hjhA          A.159.TYR*A.85.PROALA
4hjhA          A.26.TYR*A.142.ALAALA
4hjhA         A.468.ARG*A.468.ARGLYS
4hjhA         A.376.ARG*A.449.GLUSER
4hjhA           A.80.GLYVAL*A.52.ARG
4hjhA            A.187.ARG*A.206.ARG
4hjhA            A.426.PHE*A.416.ARG
4hjhA           A.72.ALAGLY*A.74.PHE
4hjhA         A.404.ARG*A.400.ASPALA
4hjhA            A.126.ASP*A.123.ASP
2tgiA           A.97.LYSILE*A.90.TYR
2tgiA           A.22.ILEASP*A.21.TYR
2tgiA           A.39.TYRASN*A.21.TYR
2tgiA             A.1.ALALEU*A.3.ASP
2tgiA           A.38.GLYTYR*A.21.TYR
2tgiA           A.40.ASNALA*A.39.TYR
2tgiA           A.43.PHE*A.18.ARGPRO
2tgiA           A.40.ASNALA*A.42.ASN
4cgwA         A.301.ALAILE*A.305.TYR
4cgwA            A.362.PHE*A.332.TYR
4cgwA      A.360.ARGTHR*A.365.LYSLEU
4cgwA            A.356.ARG*A.360.ARG
4cgwA         A.300.ARGALA*A.292.PHE
4cgwA      A.304.CYSTYR*A.285.GLULYS
4cgwA      A.372.ASPPHE*A.353.PHEALA
4cgwA      A.319.PROALA*A.338.ASPCYS
4cgwA         A.330.GLNLYS*A.332.TYR
2aujD         D.403.PHE*D.442.ASNVAL
2aujD         D.230.TRP*D.231.VALGLU
2aujD         D.401.TYR*D.399.ARGVAL
2aujD            D.169.TYR*D.198.ARG
2aujD         D.249.TYR*D.250.LEUPHE
2aujD         D.433.GLYARG*D.414.ARG
2aujD         D.353.VALILE*D.352.ASN
2aujD      D.416.ALAPRO*D.431.ILETYR
2aujD            D.210.ARG*D.388.HIS
2aujD         D.339.TRP*D.217.ARGLYS
2aujD         D.386.HISLEU*D.388.HIS
2aujD         D.174.GLYVAL*D.389.GLU
2aujD         D.283.PHE*D.284.LEUPRO
3eetA              A.40.GLU*A.36.ARG
3eetA         A.131.ARG*A.114.ALAGLU
3eetA         A.110.HIS*A.111.SERGLU
3eetA            A.6.GLN*A.10.LEUARG
3eetA          A.109.SERHIS*A.-3.PHE
3eetA            A.123.ARG*A.219.GLN
3eetA         A.231.THRALA*A.230.GLU
3eetA          A.94.PHE*A.105.GLYTHR
1cidA           A.94.ASP*A.92.THRLEU
1cidA           A.32.TRP*A.86.SERGLY
1cidA            A.159.TRP*A.135.GLN
1cidA             A.4.THRALA*A.6.TYR
1cidA           A.32.TRP*A.33.LYSALA
1cidA           A.32.TRP*A.85.GLYSER
1cidA        A.62.PROLYS*A.60.SERASN
1cidA           A.17.PHE*A.15.PHESER
1cidA           A.46.PHESER*A.56.GLN
1cidA           A.46.PHE*A.28.GLYGLU
3w08A          A.102.PROALA*B.39.GLN
3w08A           A.99.TRP*A.75.GLYPRO
3w08A           A.91.ASPASN*A.50.TYR
3w08A           A.30.TRP*A.28.PROMET
3w08A          A.47.GLYVAL*A.131.PHE
3w08A            A.218.ARG*A.278.TYR
3w08A           A.64.ARG*A.60.LEUGLN
3w08A         A.259.TYR*A.283.TRPARG
3w08A         A.287.GLU*A.287.GLULYS
3w08A           A.83.HIS*A.84.HISTHR
3w08A            A.132.ARG*A.118.TRP
3w08A         A.280.ILEGLY*A.279.ASN
3w08A            A.123.ARG*A.117.TRP
3w08A          A.154.GLYVAL*A.98.TYR
3w08A         A.220.GLYGLN*A.221.GLN
3w08A            A.35.ASPGLU*A.8.HIS
3w08A            A.303.PHE*A.172.TRP
3w08A         A.123.ARG*A.122.ASPARG
3w08A           A.23.TYR*A.24.GLNPRO
3w08A          A.39.GLN*B.102.PROALA
3w08A             A.30.TRP*A.149.GLN
3w08A         A.293.ALAGLU*A.172.TRP
3w08A         A.291.ARG*A.290.GLUARG
3w08A         A.223.TRP*A.275.ASPVAL
3w08A         A.103.ALAALA*A.107.ARG
3w08A             A.65.HIS*A.117.TRP
3llmA         A.488.PHE*A.453.VALALA
3llmA            A.554.TYR*A.528.ARG
3llmA         A.345.SERASN*A.339.TRP
3llmA            A.339.TRP*A.503.ARG
3llmA         A.374.GLN*A.373.GLUGLN
3llmA            A.424.PHE*A.394.GLU
3llmA         A.424.PHE*A.420.GLNVAL
3llmA         A.332.TRP*A.333.SERPRO
3llmA         A.404.ASNSER*A.538.ARG
3llmA            A.385.ARG*A.423.GLN
3llmA         A.429.PHE*A.437.GLUCYS
3llmA         A.496.ARG*A.492.GLYVAL
3llmA         A.344.SERSER*A.339.TRP
3llmA         A.340.ASNPRO*A.339.TRP
3llmA            A.429.PHE*A.434.ARG
4bmvA         A.154.GLYALA*B.162.PHE
4bmvA      A.251.GLNALA*B.203.GLUVAL
4bmvA         A.178.VALGLN*A.177.TYR
4bmvA         A.244.GLYLEU*B.234.ARG
4bmvA         A.234.ARG*B.244.GLYLEU
4bmvA              A.22.GLU*A.26.ARG
4bmvA              A.40.ARG*E.40.ARG
4bmvA           A.77.ARG*A.73.GLUILE
4bmvA           A.49.ARG*A.45.ALAALA
4bmvA         A.162.PHE*B.154.GLYALA
2jc5A           A.34.VALGLN*A.35.GLN
2jc5A         A.142.ARG*A.102.ARGLEU
2jc5A         A.217.GLYTRP*A.202.TYR
2jc5A         A.203.THRTRP*A.205.TRP
2jc5A              A.89.PHE*A.88.GLU
2jc5A         A.244.PHE*A.242.GLULYS
2jc5A            A.156.ASN*A.162.TRP
2jc5A           A.96.VALARG*A.95.PHE
2jc5A              A.21.TYR*A.52.HIS
2jc5A             A.10.ASN*A.246.ASP
2jc5A             A.23.TYR*A.239.TYR
2jc5A            A.171.PHE*A.176.ARG
2jc5A         A.204.TRP*A.205.TRPSER
2jc5A         A.257.ALAALA*A.256.TYR
2jc5A              A.8.ASN*A.247.HIS
2jc5A          A.19.GLYPHE*A.244.PHE
2r7hA         A.163.ARGALA*B.128.ARG
2r7hA           A.84.TYR*A.68.HISPHE
2r7hA         A.102.ALAPRO*A.104.HIS
2ebyA           A.53.ASNASN*A.55.ASN
3mt0A      A.245.ARGTHR*A.243.VALALA
3mt0A           A.70.TRP*A.73.SERLEU
3mt0A           A.94.HIS*A.95.PHEPRO
3mt0A          A.111.LYSLEU*A.75.HIS
3mt0A           A.82.GLN*A.82.GLNGLN
3mt0A           A.34.HIS*A.35.LEUHIS
3mt0A           A.36.HIS*A.37.LEULEU
3mt0A            A.147.HIS*A.142.ASN
3mt0A            A.245.ARG*A.146.GLU
3mt0A              A.95.PHE*A.93.GLN
3mt0A         A.194.GLUALA*A.198.ARG
3mt0A         A.144.ASPGLY*A.148.ARG
3mt0A           A.36.HIS*A.66.THRASN
3mt0A              A.95.PHE*A.15.GLN
3mt0A          A.83.GLN*A.284.ALASER
3mt0A      A.262.ASPTHR*A.103.ALAILE
3mt0A              A.36.HIS*A.85.GLU
3mt0A         A.210.PHE*A.208.TYRGLY
1af7A            A.113.ARG*A.109.HIS
1af7A         A.151.PHE*A.152.ALASER
1af7A         A.121.SERALA*A.120.TRP
1af7A             A.156.ASP*A.87.ASN
1af7A         A.247.ARG*A.243.ASPILE
1af7A             A.98.ARG*A.231.ASN
1af7A         A.163.ALAARG*A.208.PHE
1af7A              A.37.ARG*A.82.TRP
1af7A              A.47.ARG*A.27.PHE
1af7A            A.259.PHE*A.228.PHE
1af7A         A.221.PROGLY*A.224.PHE
1af7A          A.101.HIS*A.99.GLUALA
1af7A         A.148.TRP*A.137.LEUALA
1af7A         A.117.TYR*A.118.ARGVAL
1af7A            A.148.TRP*A.205.TYR
1af7A         A.274.SERLEU*A.276.ARG
1af7A      A.192.HISGLU*A.189.THRGLY
2e3xB           B.91.TYR*C.46.SERARG
2e3xB         B.111.TYR*B.106.GLULYS
2e3xB          B.114.TRP*C.91.ALALEU
2e3xB            B.115.PHE*B.106.GLU
2e3xB          B.48.ALAGLU*B.112.ARG
2e3xB           B.38.HIS*C.82.SERASP
2e3xB           B.87.SERSER*B.82.GLU
2e3xB             B.17.PHE*B.125.PHE
2e3xB           B.44.SERMET*C.89.TYR
2e3xB           B.77.GLN*B.77.GLNGLU
2e3xB          B.93.LYSLEU*C.108.TRP
2e3xB               B.50.PHE*B.9.TYR
2z8fA             A.49.ARG*A.105.GLN
2z8fA         A.163.ASN*A.294.GLUTRP
2z8fA            A.125.GLN*A.126.TYR
2z8fA         A.316.SERALA*A.108.TYR
2z8fA      A.307.ALAGLY*B.307.ALAGLY
2z8fA            A.371.GLN*A.296.GLN
2z8fA      A.120.LEUGLN*A.321.LEULYS
2z8fA           A.48.HIS*A.78.THRLYS
2z8fA         A.301.GLYASP*A.303.TRP
2z8fA            A.257.TRP*A.256.ARG
2z8fA         A.162.TYRASN*A.295.TRP
2z8fA      A.237.ALATHR*A.304.PHEGLY
2z8fA         A.315.GLYSER*A.108.TYR
2z8fA           A.81.ASPGLY*A.80.PHE
2z8fA         A.161.PHETYR*A.160.TYR
2z8fA      A.196.ILEMET*A.272.GLYTHR
2z8fA         A.126.TYR*A.327.PROLYS
2z8fA            A.340.GLN*A.336.TRP
2z8fA         A.313.ASP*A.206.ASNMET
2z8fA         A.260.SERPHE*A.254.ASN
2z8fA              A.70.HIS*A.66.TRP
2z8fA         A.195.TYR*A.193.GLYLYS
2z8fA         A.162.TYR*A.296.GLNVAL
2z8fA         A.195.TYR*A.251.ALATHR
3pp5A           A.50.THRILE*A.54.ARG
3pp5A           A.14.ARGGLU*A.18.GLU
3pp5A           A.35.GLU*A.35.GLULEU
3zxnA           A.78.PHE*A.79.VALLEU
3zxnA           A.49.ASP*A.81.THRGLY
4dapA            A.188.PHE*A.178.PHE
4dapA         A.228.LYSSER*A.215.TYR
4dapA        A.98.ILESER*A.96.GLUSER
4dapA            A.8.GLNARG*A.53.TYR
4dapA         A.189.SERPRO*A.188.PHE
4dapA           A.20.LEUALA*A.16.TYR
4dapA         A.222.GLU*A.221.ALAGLU
4dapA         A.178.PHEALA*A.177.PHE
4dapA           A.34.HIS*A.35.CYSPRO
4dapA         A.172.GLN*A.171.GLYGLN
4dapA              A.77.PHE*A.71.GLN
4dapA            A.129.ARG*A.104.TYR
4dapA          A.5.PROPRO*A.3.PHESER
4dapA         A.145.GLUGLN*A.187.ARG
1kmoA         A.499.TYR*A.500.HISLEU
1kmoA             A.98.PHE*A.506.ASN
1kmoA         A.411.LEUASN*A.410.TYR
1kmoA            A.109.ARG*A.217.ARG
1kmoA         A.108.ARGARG*A.112.PHE
1kmoA         A.585.GLYLEU*A.558.PHE
1kmoA            A.734.TYR*A.230.GLU
1kmoA            A.271.ASP*A.272.TRP
1kmoA            A.681.PHE*A.713.TYR
1kmoA         A.350.SERGLN*A.351.GLN
1kmoA         A.584.THRGLY*A.558.PHE
1kmoA         A.474.TYR*A.442.SERGLY
1kmoA         A.508.TYR*A.543.GLYTHR
1kmoA         A.611.ALATYR*A.610.TYR
1kmoA         A.223.PHE*A.224.GLYILE
1kmoA         A.334.TRP*A.366.SERGLY
1kmoA         A.417.GLU*A.416.HISGLU
1kmoA            A.150.ARG*A.558.PHE
1kmoA         A.259.GLYTHR*A.258.PHE
1kmoA            A.565.GLN*A.562.PHE
1kmoA         A.655.PHE*A.636.GLYTHR
1kmoA      A.634.HISLYS*A.632.PROLYS
1kmoA         A.734.TYR*A.704.GLYVAL
1kmoA         A.607.TYR*A.638.LEUGLY
1kmoA         A.646.ASNTRP*A.690.TYR
1kmoA         A.508.TYR*A.102.GLYALA
1kmoA         A.266.GLYTHR*A.246.HIS
1kmoA         A.728.GLYGLN*A.272.TRP
1kmoA         A.512.GLUGLY*A.538.ARG
1kmoA         A.450.TYR*A.406.VALGLY
1kmoA            A.380.ARG*A.365.ARG
1kmoA         A.392.SERGLN*A.391.TYR
1kmoA         A.578.ARGGLY*A.619.GLU
1kmoA         A.135.ASN*A.141.HISASP
1kmoA      A.136.ASNGLY*A.139.GLYSER
1kmoA            A.626.ASN*A.665.ASN
1kmoA            A.309.ASP*A.275.HIS
1kmoA            A.374.ARG*A.421.TYR
1kmoA         A.508.TYR*A.542.LEUGLY
1kmoA         A.361.THRGLN*A.360.TYR
1kmoA         A.345.GLNPHE*A.344.TYR
1kmoA         A.467.ARG*A.203.TYRGLY
1kmoA      A.222.ASPPHE*A.220.PROGLN
1kmoA         A.381.ASNTYR*A.383.TRP
1kmoA         A.592.TYR*A.593.ASPLEU
1kmoA      A.572.ASNASP*A.570.GLNTHR
1kmoA         A.408.TYR*A.409.ARGTYR
1kmoA         A.660.PHE*A.665.ASNTHR
1kmoA         A.471.ILEGLU*A.470.HIS
1kmoA         A.385.ARGGLY*A.359.PHE
1kmoA         A.214.PHEVAL*A.213.ASN
1kmoA         A.468.PHE*A.469.GLUHIS
1kmoA         A.354.PHE*A.355.ASNILE
1kmoA            A.333.PHE*A.141.HIS
1kmoA            A.382.TYR*A.171.PHE
1kmoA         A.726.TYR*A.312.GLYGLY
1kmoA            A.323.ARG*A.712.ASP
1kmoA         A.675.THRGLY*A.716.ARG
1kmoA         A.721.ASNASN*A.328.ARG
1kmoA         A.264.TYR*A.265.SERGLY
1kmoA         A.687.ARG*A.113.ALALYS
1kmoA         A.607.TYR*A.639.GLYVAL
1kmoA            A.660.PHE*A.665.ASN
1kmoA         A.566.TYRASP*A.522.GLN
1kmoA         A.691.ASPPHE*A.690.TYR
4gwmA            A.164.GLN*A.211.TYR
4gwmA         A.263.ASPSER*A.261.PHE
4gwmA         A.363.SERALA*A.365.ASP
4gwmA            A.109.TRP*A.115.TYR
4gwmA         A.477.PHE*A.478.HISLEU
4gwmA         A.236.GLYGLN*A.238.ARG
4gwmA            A.338.PHE*A.426.ARG
4gwmA         A.472.ASNALA*A.565.HIS
4gwmA         A.237.GLN*A.237.GLNARG
4gwmA         A.296.GLU*A.296.GLUSER
4gwmA            A.419.ASP*A.418.ASP
4gwmA         A.471.THRASN*A.565.HIS
4gwmA            A.580.TYR*A.433.HIS
4gwmA            A.440.PHE*A.439.GLN
4gwmA            A.344.TYR*A.299.HIS
4gwmA         A.264.SERCYS*A.263.ASP
4gwmA         A.384.SERTRP*A.346.TYR
4gwmA      A.574.ILELYS*A.572.ASPPHE
4gwmA         A.290.GLN*A.290.GLNVAL
4gwmA         A.453.PHETYR*A.461.PHE
4gwmA         A.269.LEUGLU*A.287.ARG
4gwmA         A.124.CYSTRP*A.153.GLU
4gwmA         A.262.METASP*A.261.PHE
4gwmA            A.231.PHE*A.205.TYR
4gwmA         A.346.TYR*A.294.GLYPRO
4gwmA         A.551.PHE*A.543.ALALEU
4gwmA           A.99.ARG*A.95.PHEGLU
4gwmA         A.383.GLYSER*A.346.TYR
4gwmA           A.28.ASPVAL*A.27.PHE
4gwmA         A.404.GLYARG*A.314.PHE
4gwmA            A.551.PHE*A.545.PHE
4gwmA         A.490.TRP*A.534.ASPARG
4gwmA         A.186.HIS*A.184.ARGGLU
4gwmA         A.284.ASP*A.285.TRPGLN
4gwmA            A.137.GLU*A.119.PHE
4gwmA            A.216.PHE*A.187.ASN
4gwmA         A.313.HIS*A.314.PHEASP
4gwmA             A.131.ARG*A.69.TYR
4gwmA            A.516.ARG*A.146.ARG
4gwmA      A.226.THRARG*A.228.ILESER
4gwmA         A.464.TYR*A.465.LEUASN
4gwmA             A.131.ARG*A.59.GLN
4gwmA         A.338.PHEGLN*A.339.GLN
4gwmA         A.277.GLN*A.277.GLNSER
4gwmA          A.77.TYR*A.107.LYSPRO
4gwmA         A.449.TYRSER*A.432.TRP
4gwmA         A.577.ASP*A.436.ASNPHE
4gwmA         A.505.ASN*A.510.GLNARG
4gwmA            A.553.ARG*A.449.TYR
4gwmA         A.476.TYR*A.559.THRSER
4gwmA             A.97.ARG*A.240.ASP
4gwmA         A.298.ASP*A.299.HISSER
4gwmA             A.71.TRP*A.130.ASN
4gwmA            A.254.ASN*B.254.ASN
4gwmA         A.314.PHE*A.315.ASPSER
4gwmA            A.310.PHE*A.287.ARG
4gwmA         A.476.TYR*A.558.GLYTHR
4gwmA         A.120.LYSGLY*A.119.PHE
4gwmA         A.313.HISPHE*A.285.TRP
4gwmA            A.261.PHE*A.509.ARG
4gwmA             A.95.PHE*A.106.PHE
3gfoA               A.4.TYR*A.28.ASN
3gfoA            A.121.ARG*A.159.GLU
3gfoA           A.51.ASN*A.56.LEULYS
3gfoA          A.32.GLYGLU*A.188.GLN
3gfoA         A.181.METLYS*A.208.TYR
3gfoA        A.90.ASPPRO*A.88.PHEGLN
3gfoA           A.14.ASNTYR*A.13.TYR
4jg2A         A.144.LYSGLY*A.138.PHE
4jg2A         A.147.ALACYS*A.136.TYR
4jg2A          A.35.TYR*A.105.THRPRO
4jg2A             A.19.TYR*A.165.ARG
4jg2A           A.98.PHE*A.82.ARGASP
4jg2A           A.35.TYR*A.24.GLUPRO
4jg2A            A.128.TYR*A.157.ARG
4jg2A         A.143.ASNLYS*A.138.PHE
4jg2A        A.93.TYRLYS*A.84.GLYASP
4jg2A           A.7.THRLYS*A.134.ASN
2zjrN         N.102.GLU*N.101.ARGGLU
2zjrN         N.114.ARG*N.114.ARGASN
2zjrN        N.69.ALAARG*N.74.METASN
2zjrN           N.75.ASN*N.76.TYRSER
2zjrN        N.28.ARGSER*N.24.PHETRP
1lnlA            A.302.GLN*A.298.TYR
1lnlA         A.124.PHEASN*A.122.ASN
1lnlA           A.79.ASPALA*A.83.ARG
1lnlA         A.302.GLNLYS*A.307.ARG
1lnlA      A.142.VALASP*A.140.ILEASN
1lnlA         A.125.ASNGLY*A.138.ARG
1lnlA            A.222.TRP*A.226.GLN
1lnlA         A.125.ASN*A.108.ASPGLU
1lnlA         A.183.ALAILE*A.187.TRP
1lnlA         A.402.TYR*A.403.VALPRO
1lnlA         A.323.LEUASP*A.322.HIS
1lnlA            A.223.GLN*A.219.PHE
1lnlA            A.222.TRP*A.173.PHE
1lnlA         A.279.HIS*A.277.HISPHE
1lnlA        A.49.ALAPRO*A.46.LEUCYS
1lnlA         A.338.GLYTYR*A.325.PHE
1lnlA         A.286.GLU*A.289.GLYMET
1lnlA             A.92.TYR*A.217.ARG
1lnlA              A.4.ARG*A.280.TYR
1lnlA           A.84.HIS*A.24.SERLEU
1lnlA         A.336.HIS*A.337.ALAGLY
1lnlA            A.92.TYR*A.5.LYSSER
1lnlA            A.194.TYR*A.134.GLN
4nf2A         A.169.HIS*A.165.ASNASN
4nf2A              A.38.ASN*A.34.TYR
4nf2A         A.138.GLNALA*A.142.ASP
4nf2A            A.210.GLU*A.181.HIS
4nf2A             A.301.GLN*A.64.PHE
4nf2A         A.232.TRP*A.276.GLUGLU
4nf2A         A.151.ASNTHR*A.147.TYR
4nf2A           A.56.HISSER*B.84.GLN
4nf2A          A.59.ARG*A.270.LEUPRO
4nf2A         A.267.LEUHIS*A.228.TYR
4nf2A         A.266.PHE*A.267.LEUHIS
4nf2A         A.161.VALGLY*A.160.TYR
4nf2A         A.268.HIS*A.229.THRASP
4nf2A           A.93.ASPTHR*A.89.GLU
4nf2A         A.232.TRP*A.247.PHEGLN
4nf2A         A.309.PHE*A.103.ASPGLY
4nf2A         A.163.ASP*A.164.GLYASN
4nf2A         A.250.TYR*A.186.THRPRO
4mvtA      A.239.SERARG*A.205.ASPTYR
4mvtA         A.275.TYR*A.273.SERVAL
4mvtA         A.134.PHE*A.358.ASNGLU
4mvtA         A.156.GLUGLU*A.262.TRP
4mvtA         A.301.ARG*A.297.PROASP
4mvtA            A.358.ASN*A.364.TRP
4mvtA            A.295.ARG*A.299.HIS
4mvtA         A.240.ARGPRO*A.205.ASP
4mvtA            A.243.ASN*A.189.GLN
3ka7A            A.312.GLU*A.326.HIS
3ka7A         A.294.GLYHIS*A.315.GLN
3ka7A         A.333.TYR*A.334.VALALA
3ka7A            A.129.ARG*A.183.TYR
3ka7A         A.333.TYR*A.165.LEULYS
3ka7A        A.91.LYSLYS*A.89.PROLEU
3ka7A         A.332.GLNTYR*A.331.HIS
3ka7A             A.87.ARG*A.101.PHE
3ka7A           A.22.ALAGLY*A.24.HIS
3ka7A      A.377.ASNARG*A.379.ALAALA
3ka7A         A.132.ARG*A.176.PHEGLU
3hf7A         A.212.ASN*A.210.PROARG
3hf7A         A.241.TYR*A.217.ILEASP
3hf7A         A.284.GLU*A.284.GLUGLY
3hf7A         A.324.GLU*A.324.GLUILE
3hf7A         A.268.THRLYS*A.223.TRP
3hf7A            A.307.ASP*A.308.GLU
2hydA      A.322.TYRASP*A.324.ILELYS
2hydA         A.291.PHE*A.258.GLYPRO
2hydA         A.464.PROGLN*A.465.GLN
2hydA        A.41.ILEASP*A.39.TYRALA
2hydA         A.193.SERGLN*A.313.ARG
2hydA         A.191.GLU*A.187.LYSLEU
2hydA         A.508.LEUASP*B.534.HIS
2hydA            A.295.ARG*A.252.ASN
2hydA            A.115.ASN*A.111.PHE
2hydA         A.348.GLNTYR*A.347.PHE
2hydA         A.116.GLN*A.201.GLYPHE
2hydA            A.482.GLN*A.459.PHE
2hydA         A.252.ASNTHR*A.256.ASP
2hydA            A.101.TYR*A.105.GLN
2hydA         A.484.GLN*A.504.ALATHR
2hydA         A.492.PHE*A.453.METALA
2hydA      A.421.GLNGLN*A.423.ASPASN
2hydA            A.101.TYR*B.226.PHE
2hydA           A.48.HIS*A.46.ASNASN
2hydA            A.226.PHE*B.101.TYR
2hydA         A.388.PROARG*A.390.PHE
2hydA         A.190.ARG*A.186.ARGLYS
2hydA            A.474.ARG*B.474.ARG
2hydA         A.225.ASNPHE*A.202.PHE
2hydA         A.534.HIS*B.508.LEUASP
2hydA         A.424.ASN*A.422.GLNASP
2ek5A           A.67.PHE*A.26.GLNARG
2ek5A           A.67.PHEVAL*A.59.TYR
2ek5A        A.22.LEUSER*A.20.GLYTHR
3g43E       E.1673.GLNGLU*E.1677.ARG
3g43E         E.1611.PHE*D.75.LYSMET
1d5yA             A.4.ALAGLY*A.8.ARG
1d5yA         A.198.TYR*A.180.GLYLEU
1d5yA         A.195.GLUVAL*A.197.PHE
1d5yA         A.124.THRMET*A.123.PHE
1d5yA         A.230.GLUGLY*A.229.TYR
1d5yA          A.98.GLN*A.102.LEUTYR
1d5yA         A.235.GLYVAL*A.229.TYR
1d5yA         A.163.PHE*A.200.THRALA
1d5yA         A.115.ARG*A.115.ARGPRO
1d5yA              A.96.PHE*A.92.PHE
1d5yA            A.265.TYR*A.280.ARG
1d5yA            A.123.PHE*A.119.ARG
1d5yA          A.96.PHE*A.113.GLYILE
1d5yA           A.80.TYR*A.61.LYSSER
1d5yA           A.40.ARG*A.36.TRPHIS
1d5yA            A.161.TYR*A.165.HIS
1d5yA            A.160.ARG*A.264.TYR
1d5yA         A.239.PHE*A.228.THRTYR
1d5yA           A.90.ARG*A.86.GLNTHR
1d5yA              A.96.PHE*A.95.GLN
1d5yA              A.17.HIS*A.13.TRP
2xmfA             A.8.TYR*A.9.ASPALA
2xmfA              A.29.GLU*A.35.TRP
2xmfA           A.33.GLYTRP*A.35.TRP
2xmfA           A.46.PHE*A.35.TRPTHR
4hl2A            A.227.GLU*A.228.HIS
4hl2A         A.229.TYR*A.188.GLYHIS
4hl2A             A.104.TRP*A.51.PHE
4hl2A         A.147.GLN*B.166.ASNGLY
4hl2A            A.158.GLN*A.133.HIS
4hl2A           A.57.ASNVAL*A.59.TRP
4hl2A         A.189.HIS*A.208.CYSLEU
4hl2A         A.256.ARG*A.241.PROLYS
4hl2A           A.71.GLYALA*A.66.ASP
4hl2A           A.77.GLYLEU*A.61.HIS
4hl2A         A.261.HIS*A.213.SERLYS
4hl2A         A.166.ASNGLY*B.147.GLN
4hl2A           A.93.TRP*A.64.TYRLEU
4hl2A         A.186.GLYPRO*A.184.TYR
4hl2A         A.167.GLYTRP*A.183.PHE
4hl2A            A.159.HIS*A.140.TYR
4hl2A         A.183.PHE*A.184.TYRPRO
4hl2A              A.76.ASN*A.60.GLN
4ml7B          B.82.GLYSER*A.109.TRP
4ml7B           B.84.GLYALA*A.46.ASN
4ml7B            B.105.ASN*B.108.ASP
4ml7B        B.60.GLYASP*A.71.PROGLY
3wu2C         C.269.GLU*C.447.ARGALA
3wu2C             C.28.GLN*D.233.ARG
3wu2C            C.443.TRP*A.142.TRP
3wu2C           C.26.ARGASP*C.41.ARG
3wu2C         C.427.ALATHR*A.295.PHE
3wu2C         C.271.TYR*C.267.SERGLY
3wu2C          C.219.GLYGLY*A.92.HIS
3wu2C           C.76.ILEPRO*C.75.PHE
3wu2C           C.33.PHE*C.40.ALAARG
3wu2C           C.27.ASPGLN*C.41.ARG
3wu2C      C.251.HISILE*C.158.THRTHR
3wu2C         C.186.TYR*C.195.ASPVAL
3wu2C         C.314.ALAMET*C.351.PHE
3wu2C         C.311.GLN*C.358.PHETRP
3wu2C         C.434.ALAPHE*C.284.PHE
3wu2C            C.461.ARG*D.223.PHE
3wu2C             C.218.PHE*A.93.PHE
3wu2C         C.187.ASPTHR*C.186.TYR
3wu2C         C.258.GLYTRP*C.262.ARG
3wu2C         C.270.ALATYR*C.274.TYR
3wu2C         C.420.VALSER*C.419.PHE
3wu2C         C.455.PHE*A.138.GLYMET
3wu2C          C.325.GLYALA*U.98.TYR
3wu2C             C.135.ARG*Z.33.TRP
3wu2C              C.70.PHE*C.74.HIS
3wu2C             C.327.ASN*O.99.ASP
3wu2C         C.361.PHE*C.362.ARGGLY
3wu2C       C.347.GLYGLU*O.16.ALAASN
3wu2C      C.244.CYSILE*C.165.LEUILE
3wu2C         C.363.GLYPRO*C.365.TRP
3wu2C         C.306.GLYPRO*C.358.PHE
3wu2C            C.398.HIS*C.394.GLU
3wu2C      C.295.THRVAL*C.297.TYRPRO
3wu2C          C.453.ALAGLY*I.34.ARG
4j0xA         A.357.LEUTHR*A.359.PHE
4j0xA         A.403.ASP*A.401.SERILE
4j0xA         A.136.PHE*A.134.ARGTYR
4j0xA         A.322.HISASP*A.302.PHE
4j0xA            A.136.PHE*A.537.PHE
4j0xA         A.233.GLUGLY*A.220.TYR
4j0xA            A.342.ARG*B.551.ARG
4j0xA         A.490.GLYSER*A.440.HIS
4j0xA         A.289.ARG*A.333.METGLU
4j0xA         A.312.PHE*A.310.ASNGLN
4j0xA         A.339.VALGLY*A.321.HIS
4j0xA         A.479.TYR*A.480.ALAILE
4j0xA            A.293.ASP*A.310.ASN
4j0xA         A.435.THRGLU*A.434.PHE
4j0xA         A.323.ASPILE*A.302.PHE
4j0xA         A.258.ARG*A.257.ASPARG
4j0xA            A.154.GLU*A.195.GLN
4j0xA            A.411.PHE*A.131.ARG
4j0xA            A.560.ARG*A.149.PHE
4j0xA            A.552.TRP*B.322.HIS
4j0xA         A.565.SERALA*A.564.TYR
4j0xA         A.552.TRP*A.553.ILEALA
4j0xA            A.551.ARG*B.342.ARG
4j0xA         A.296.TYR*A.294.GLNLEU
4j0xA      A.494.GLYSER*A.517.ALALYS
4j0xA            A.322.HIS*B.552.TRP
4j0xA         A.150.THRARG*A.149.PHE
4j0xA         A.163.PHE*A.164.GLNPRO
4j0xA            A.425.TRP*A.413.PHE
4j0xA         A.562.GLYILE*A.149.PHE
2h12A           A.67.ILEASP*A.66.PHE
2h12A         A.367.TYRPRO*A.311.PHE
2h12A         A.431.VALPRO*A.430.TYR
2h12A         A.369.ASN*A.310.GLYPHE
2h12A            A.237.HIS*A.322.ARG
2h12A         A.218.LYSVAL*A.217.TYR
2h12A         A.367.TYR*A.318.ASNPHE
2h12A         A.413.GLN*A.413.GLNARG
2h12A         A.133.ARG*D.134.ARGASP
2h12A           A.56.GLU*A.55.GLYGLU
2h12A         A.346.ASP*A.342.ASPPRO
2h12A         A.217.TYR*A.210.PHEALA
2h12A         A.221.PROVAL*A.225.ARG
2h12A            A.316.TYR*A.320.ASP
2h12A         A.396.ARG*A.236.ASPHIS
2h12A         A.263.GLYILE*A.400.TRP
2h12A         A.268.TRP*A.139.METALA
2h12A         A.341.ASP*A.342.ASPPRO
2h12A            A.200.ASN*A.203.GLU
2h12A         A.128.PHE*B.131.GLYPHE
2h12A         A.424.GLYALA*A.422.TYR
2h12A            A.134.ARG*A.186.TYR
2h12A         A.417.ARG*B.239.GLNASN
2h12A         A.134.ARGASP*D.133.ARG
2h12A         A.388.PHE*A.384.PROTHR
2h12A          A.87.ASNALA*B.430.TYR
2h12A            A.360.TYR*A.364.ARG
2h12A            A.182.TRP*A.192.PHE
2h12A         A.214.SERGLU*C.197.ASN
2h12A            A.107.GLN*A.104.ASN
2h12A            A.373.TYR*A.327.GLN
2h12A         A.239.GLN*A.238.GLUGLN
2h12A         A.197.ASN*E.214.SERGLU
2h12A         A.239.GLNASN*B.417.ARG
2h12A          A.430.TYR*B.87.ASNALA
4jdxA         A.104.LYSALA*A.108.ARG
4jdxA           A.94.PHE*A.92.LEUTHR
4jdxA          A.92.LEUTHR*A.100.GLN
4jdxA           A.22.ARG*A.18.HISALA
4jdxA           A.76.PHE*D.76.PHEVAL
2jheA         A.150.VALVAL*A.149.HIS
2jheA           A.43.PHEALA*A.29.ARG
2jheA           A.12.GLYLEU*A.10.ARG
2jheA         A.132.PHE*A.133.ASNPHE
2jheA           A.78.GLUHIS*B.79.HIS
2jheA                A.4.GLU*A.6.PHE
2jheA         A.147.ASNGLU*A.146.HIS
4gvqA             A.68.ASP*C.208.ARG
4gvqA         A.103.LYSTYR*A.105.PHE
4gvqA            A.125.ARG*A.198.ASP
4gvqA       A.96.GLYTRP*A.118.LYSPRO
4gvqA         A.299.GLYLYS*A.284.GLN
4gvqA         A.129.GLUASP*A.128.TYR
4gvqA             A.208.ARG*B.68.ASP
4gvqA         A.242.TYR*A.243.ASPGLU
4gvqA             A.77.PHE*A.208.ARG
4gvqA              A.23.ARG*C.84.HIS
4gvqA             A.98.GLN*A.273.TYR
4gvqA         A.105.PHEALA*A.104.TYR
4gvqA      A.172.ALASER*A.170.PROTHR
4gvqA            A.261.PHE*A.226.ASN
4gvqA         A.296.TYRVAL*A.298.HIS
4gvqA            A.296.TYR*A.242.TYR
4rv5A            A.324.TYR*A.320.TYR
4rv5A            A.165.TYR*A.368.ASN
4rv5A         A.198.PHEALA*A.229.PHE
4rv5A         A.107.GLU*B.140.PROILE
4rv5A         A.397.TYR*A.304.TYRSER
4rv5A         A.274.GLYALA*A.272.TYR
4rv5A         A.165.TYR*A.146.LYSVAL
4rv5A       A.77.GLYALA*A.335.ALAPHE
4rv5A         A.305.SERPRO*A.304.TYR
4rv5A         A.140.PROILE*B.107.GLU
4rv5A            A.323.GLN*A.324.TYR
4rv5A            A.230.GLN*A.201.ASN
4rv5A         A.374.GLYLYS*A.376.TYR
4g75A         A.289.GLYARG*A.230.TRP
4g75A              A.80.PHE*A.83.TYR
4g75A         A.232.PHE*A.233.ARGGLY
4g75A             A.260.ARG*A.68.TRP
4g75A         A.114.GLNASN*A.116.HIS
4g75A              A.28.ASN*A.22.TYR
4g75A         A.147.ALAPHE*A.243.TYR
4g75A         A.288.SERGLY*A.230.TRP
4g75A              A.54.TRP*A.55.GLU
4g75A              A.83.TYR*A.82.ASN
4g75A      A.125.GLYILE*A.127.PROSER
4g75A             A.131.ARG*A.90.PHE
4g75A         A.151.TYR*A.244.ASPPHE
4g75A            A.116.HIS*A.118.TYR
4g75A           A.36.GLN*A.36.GLNVAL
4g75A           A.21.ASN*A.17.PHESER
4g75A          A.144.PROALA*A.54.TRP
4g75A           A.46.ASPVAL*A.17.PHE
4g75A            A.251.ARG*A.205.TRP
4g75A         A.194.PHE*A.177.GLNPHE
1wehA             A.5.ALAVAL*A.7.PHE
1wehA        A.26.GLYGLU*A.51.GLYVAL
1wehA              A.93.ARG*A.89.GLN
1wehA           A.113.GLULEU*A.7.PHE
1wehA         A.166.ARG*A.162.GLUASP
1wehA              A.71.ARG*A.68.PHE
2j7nA       A.1362.PHE*B.1354.ALAGLY
2j7nA         A.468.PHEPRO*A.426.HIS
2j7nA       A.1354.ALAGLY*B.1362.PHE
2j7nA         A.644.GLU*A.623.ARGPRO
2j7nA        A.923.ILEALA*A.1008.TYR
2j7nA         A.585.ALALYS*A.584.PHE
2j7nA       A.1324.METALA*A.1265.TRP
2j7nA       A.1339.ARGPRO*B.1295.ASP
2j7nA        A.865.ALAGLY*A.1262.TYR
2j7nA       A.1235.GLU*A.1235.GLULYS
2j7nA            A.758.TRP*A.691.ARG
2j7nA         A.440.TYR*A.441.ASPPRO
2j7nA         A.408.TRP*A.438.LEULYS
2j7nA       A.1015.VALCYS*A.1014.TRP
2j7nA          A.1133.ARG*A.1129.TRP
2j7nA        A.857.SERHIS*B.1369.ARG
2j7nA       A.1292.PHE*B.1205.SERTYR
2j7nA            A.939.PHE*A.943.PHE
2j7nA       A.1295.ASP*B.1339.ARGPRO
2j7nA         A.758.TRP*A.714.METSER
2j7nA            A.680.TYR*A.522.GLN
2j7nA         A.477.PHE*A.449.ASPVAL
2j7nA         A.576.VALGLY*A.405.PHE
2j7nA         A.616.ALAGLU*A.615.PHE
2j7nA        A.916.ARGSER*A.1017.TRP
2j7nA       A.1297.GLUMET*A.1327.ARG
2j7nA         A.765.GLN*A.711.VALGLY
2j7nA            A.849.TYR*A.872.GLU
2j7nA        A.1072.SERPHE*A.669.PHE
2j7nA         A.432.GLUASP*A.430.ASP
2j7nA         A.867.LEUPRO*A.863.PHE
2j7nA       A.1210.PHELYS*A.1224.PHE
2j7nA            A.645.PHE*A.649.GLN
2j7nA         A.516.LYSPRO*A.422.ARG
2j7nA           A.1322.TRP*A.890.TYR
2j7nA           A.581.ARG*A.1066.TYR
2j7nA       A.1205.SERTYR*B.1292.PHE
2j7nA       A.1026.VALASN*A.1025.PHE
2j7nA         A.978.PHE*A.979.LYSPRO
2j7nA    A.1006.GLYASP*A.1000.ALALYS
2j7nA       A.1194.ASP*A.1192.THRGLU
2j7nA         A.849.TYR*A.850.SERSER
2j7nA         A.581.ARG*A.570.METGLY
2j7nA         A.766.ARG*A.762.TYRPRO
2j7nA         A.862.PROPHE*A.869.ASP
2j7nA            A.529.ARG*A.530.PHE
2j7nA       A.1301.TRP*A.1269.THRPRO
2j7nA         A.622.PHE*A.618.THRGLY
2j7nA       A.1303.LEULEU*A.1206.TYR
2j7nA       A.1200.ASPPRO*A.1199.TRP
2j7nA       A.1153.TRP*A.1155.GLYARG
2j7nA         A.528.ARG*A.524.CYSARG
2j7nA         A.975.ARG*A.955.ASPCYS
2j7nA           A.1027.ASN*A.972.GLN
2j7nA         A.915.GLYARG*A.945.ASP
2j7nA            A.693.HIS*A.762.TYR
2j7nA       A.1152.SERTRP*A.1168.PHE
2j7nA       A.1290.LEUSER*A.1292.PHE
2j7nA            A.411.GLU*A.440.TYR
2j7nA         A.464.ARG*A.466.LYSPRO
4d1jA         A.421.GLNVAL*A.423.TRP
4d1jA         A.572.TYR*A.525.LYSPHE
4d1jA          A.79.TRP*A.117.GLUALA
4d1jA         A.296.TYR*A.292.LEUPRO
4d1jA         A.549.GLYASP*A.553.ASP
4d1jA         A.381.TYR*A.382.THRASN
4d1jA            A.215.TYR*A.158.GLU
4d1jA         A.504.TYR*A.502.ASNGLU
4d1jA            A.103.GLU*A.144.TRP
4d1jA          A.49.HIS*A.343.ASNALA
4d1jA             A.67.ASN*C.550.ASP
4d1jA            A.304.ASN*A.285.ARG
4d1jA         A.541.TRP*A.534.GLYARG
4d1jA         A.391.TYR*A.377.ASPASP
4d1jA            A.349.GLU*A.322.ASP
4d1jA         A.129.TRP*A.130.PHEALA
4d1jA          A.96.TRP*A.176.ALAASP
4d1jA      A.361.PHEPRO*A.424.GLYVAL
4d1jA      A.487.ASNTHR*A.489.PROALA
4d1jA         A.300.GLYGLY*A.309.TRP
4d1jA         A.347.VALALA*A.346.PHE
4d1jA            A.476.ARG*A.512.ARG
4d1jA            A.223.PHE*A.213.ARG
4d1jA             A.550.ASP*B.67.ASN
4d1jA            A.140.TYR*C.548.ASN
4d1jA         A.404.ARG*A.400.ALAGLN
4d1jA            A.548.ASN*B.140.TYR
4d1jA         A.468.TRP*A.569.METALA
4d1jA         A.354.GLN*A.354.GLNPRO
4d1jA            A.108.PHE*A.187.TYR
4d1jA         A.544.GLU*A.534.GLYARG
4d1jA         A.542.VALMET*A.541.TRP
4d1jA      A.102.VALGLU*A.100.GLUPRO
4d1jA         A.493.GLYALA*A.361.PHE
4d1jA      A.133.TRPLYS*A.131.ALATHR
4d1jA         A.350.ILEGLY*A.324.TYR
4d1jA           A.58.TYR*A.59.ILEILE
4d1jA            A.253.PHE*A.249.ASP
4d1jA          A.70.ASNTYR*A.110.PHE
4d1jA            A.201.GLN*A.281.ASN
4d1jA         A.119.ARG*A.115.LEULYS
4gdxA             A.90.PHE*A.105.ASN
4gdxA         A.124.GLNSER*A.119.PHE
4gdxA         A.257.ARGALA*A.256.TYR
4gdxA           A.94.TYR*A.95.ASNSER
4gdxA         A.293.LEULYS*B.490.TRP
4gdxA          A.38.TYR*B.567.ALAGLY
4gdxA           A.38.TYR*A.36.HISVAL
4gdxA             A.59.ARG*B.569.TYR
4gdxA            A.344.ASN*A.350.PHE
4gdxA            A.349.PHE*A.353.GLN
4gdxA            A.296.TYR*A.315.ARG
4gdxA         A.297.ASN*A.295.GLYTYR
4gdxA            A.368.TYR*A.364.HIS
4gdxA         A.158.GLN*A.158.GLNPRO
4gdxA          A.87.GLYGLY*A.108.GLU
2dt4A           A.60.GLUTYR*A.54.PHE
2dt4A           A.54.PHE*A.55.LEUGLU
2dt4A           A.21.GLU*A.21.GLULEU
2dt4A              A.29.PHE*A.14.PHE
2dt4A            A.128.ARG*A.138.TRP
2dt4A           A.88.VALHIS*A.87.PHE
2dt4A             A.105.HIS*A.61.TYR
2dt4A         A.117.PHE*A.118.LEUGLN
2dt4A          A.91.HIS*A.104.GLYHIS
1kshA           A.81.PHE*A.77.TRPARG
1kshA          A.105.GLULEU*A.89.TRP
1kshA              A.79.ASN*B.96.PHE
1kshA            A.153.ARG*A.171.TRP
1kshA         A.113.GLU*A.113.GLUARG
1kshA           A.22.LEUGLY*A.89.TRP
1kshA             A.50.PHE*B.103.ASN
1kshA           A.90.VALVAL*A.89.TRP
1kshA              A.18.ARG*A.65.TRP
1kshA              A.39.GLU*B.23.ARG
1kshA         A.103.GLN*A.103.GLNARG
4cahB           B.965.TRP*B.1038.ARG
4cahB            B.965.TRP*B.959.ARG
4cahB           B.946.HIS*B.1047.ARG
4cahB          B.1038.ARG*B.1012.TRP
4cahB       B.1012.TRP*B.1010.GLNGLY
4cahB        B.992.TRP*B.1047.ARGARG
4cahB       B.1031.GLU*B.1031.GLULYS
4cahB         B.949.PHE*B.950.VALGLU
4cahB           B.1039.ARG*B.954.PHE
4cahB       B.1030.ALAGLU*B.1014.TYR
4cahB       B.1035.TYR*B.1014.TYRSER
4cahB          B.1040.ARG*B.1012.TRP
4cahB          B.1041.ARG*B.1005.ARG
4cahB           B.1012.TRP*B.957.GLN
4cahB      B.970.ASPASN*B.968.METSER
4cahB       B.1031.GLU*B.1032.LYSMET
4cahB          B.1039.ARG*B.1027.TRP
4cahB           B.994.TRP*B.1044.ARG
2wxwA         A.226.THRGLY*A.228.TRP
2wxwA         A.367.GLU*A.366.ALAGLU
2wxwA      A.361.ASPLEU*A.363.LEUALA
2wxwA           A.78.ASNPHE*A.82.PHE
2wxwA         A.305.GLUSER*A.434.GLN
2wxwA         A.251.PHEGLN*A.250.HIS
2wxwA           A.96.HIS*A.94.VALVAL
2wxwA         A.433.ASPGLN*A.432.TYR
2wxwA          A.76.LEUALA*A.107.PHE
2wxwA            A.228.TRP*A.250.HIS
2wxwA         A.324.GLU*A.324.GLUGLY
2wxwA         A.417.GLU*A.416.PROGLU
2wxwA         A.350.GLN*A.351.LEUVAL
2wxwA           A.90.GLU*A.89.SERGLU
2wxwA      A.210.GLULEU*A.208.PHETHR
2wxwA             A.328.PHE*A.85.TYR
2wxwA             A.4.TYR*A.2.ARGVAL
2wxwA      A.263.GLUPRO*A.261.LEUALA
2wxwA         A.197.TYR*A.108.GLYTHR
2wxwA           A.79.PHELEU*A.83.ARG
2wxwA             A.143.ASP*A.13.HIS
2wxwA         A.252.GLNGLY*A.251.PHE
2wxwA         A.288.HIS*A.289.TRPSER
2wxwA         A.124.ARG*A.120.HISTHR
2wxwA            A.220.ARG*A.216.GLU
2wxwA         A.373.HIS*A.369.PROALA
2wxwA         A.345.HIS*A.346.LEUTHR
4jsnC            C.139.ASN*C.137.HIS
4jsnC          C.25.ARG*C.310.GLYHIS
4jsnC           C.86.LYSASN*C.62.TYR
4jsnC         C.42.ASPSER*A.2274.ASP
4jsnC          C.27.TRP*C.308.TYRGLY
4jsnC          C.97.GLYARG*C.115.ARG
4jsnC        C.72.SERASN*C.70.LEUASN
4jsnC         C.291.ASP*C.289.SERSER
4jsnC         C.177.HIS*C.178.ILEASP
4jsnC         C.292.ASN*C.313.LYSALA
4jsnC              C.64.HIS*C.66.ARG
4jsnC           C.44.GLN*C.44.GLNVAL
4jsnC         C.219.HIS*C.238.CYSSER
4jsnC              C.98.ARG*C.99.TRP
4jsnC           C.272.TRP*A.2285.GLU
4jsnC          C.30.HISSER*C.306.ARG
4jsnC            C.62.TYR*A.2277.HIS
4jsnC         C.195.TYRVAL*C.197.TRP
4jsnC            C.155.TRP*C.125.PHE
1ku1A            A.699.PHE*A.703.TYR
1ku1A      A.587.ILEALA*A.585.GLYPHE
1ku1A         A.630.LEUPHE*A.600.PHE
1ku1A            A.657.GLN*A.654.GLU
1ku1A            A.736.HIS*B.572.GLU
1ku1A      A.717.VALLYS*A.719.GLUHIS
1ku1A         A.729.ASNLEU*B.565.GLU
1ku1A         A.592.ASP*A.622.SERLEU
1ku1A         A.692.GLNPRO*A.675.TYR
1ku1A           A.-2.HIS*A.-4.GLYSER
1ku1A            A.640.GLU*A.637.ARG
1ku1A         A.684.ALAGLU*A.742.TRP
1ku1A         A.671.GLU*A.671.GLUASN
1ku1A             A.558.ASP*A.-5.ARG
1ku1A         A.637.ARG*A.746.ARGVAL
1ku1A         A.656.GLNGLN*A.660.ARG
1ku1A         A.739.PHE*A.733.CYSCYS
3vf7B            B.87.ARG*A.7.LYSARG
3vf7B            B.7.LYSARG*A.87.ARG
3vf7B        B.51.GLYGLY*A.51.GLYGLY
4pfiA         A.189.ARG*A.209.GLNTHR
4pfiA         A.188.PHE*A.227.GLNSER
4pfiA         A.223.ASN*A.221.LEUGLY
4pfiA         A.197.ALAGLU*A.201.ARG
4pfiA         A.227.GLN*A.227.GLNSER
4pfiA          A.107.PHEALA*A.52.GLU
4pfiA            A.250.ARG*A.318.ARG
4pfiA        A.76.GLYARG*A.78.ILEGLU
4pfiA         A.262.GLU*A.158.LEUGLN
4pfiA         A.291.GLN*A.291.GLNGLU
4pfiA            A.253.ARG*A.168.TRP
4pfiA      A.103.VALASN*A.101.GLYSER
4pfiA            A.275.TRP*A.271.GLN
4pfiA         A.243.GLN*A.173.ALAASN
4pfiA         A.321.PHE*A.179.THRPRO
4pfiA         A.188.PHE*A.226.GLYGLN
4pfiA         A.235.GLU*A.235.GLUGLU
4pfiA      A.222.GLYASN*A.224.ILEASP
4pfiA            A.188.PHE*A.200.PHE
4pfiA         A.208.VALGLN*A.209.GLN
1zpwX           X.37.PHE*X.30.GLUARG
1zpwX           X.35.SERVAL*X.10.TYR
1zpwX           X.37.PHE*X.25.LEULYS
3nz3A           A.15.THRARG*A.62.TRP
3nz3A           A.84.GLNGLU*A.61.ASN
3nz3A              A.41.ARG*A.54.TYR
3nz3A        A.76.PROASP*A.78.ILEPRO
3nz3A           A.62.TRPASP*A.61.ASN
1olpA            A.154.TYR*A.158.ARG
1olpA            A.136.HIS*A.130.ASP
1olpA             A.136.HIS*A.69.PHE
1olpA         A.162.TYR*A.158.ARGLYS
1olpA         A.141.THRALA*A.148.HIS
1olpA         A.132.ASN*A.227.ASNALA
1olpA       A.122.GLYGLN*A.51.GLYSER
1olpA         A.114.TYR*A.112.GLYASN
1olpA           A.70.TRP*A.71.ASPPRO
1olpA          A.114.TYRGLU*A.44.ASN
1olpA         A.267.VALGLN*A.301.ARG
1olpA         A.338.TRP*A.339.LYSPRO
1olpA         A.325.TRP*A.279.GLYILE
1olpA         A.305.GLYTHR*A.307.TYR
1olpA         A.309.LEULYS*A.290.TRP
1olpA           A.5.GLUASP*B.269.ASP
1olpA         A.162.TYR*A.221.ALASER
1olpA         A.123.GLNGLY*A.101.PHE
1olpA            A.219.TYR*A.207.HIS
1olpA            A.57.TYR*A.4.LYSGLU
1olpA            A.352.ARG*A.318.TYR
1olpA      A.108.GLUTRP*A.113.ASNTYR
1olpA              A.93.ASN*A.70.TRP
1olpA            A.275.TYR*C.214.TRP
1olpA         A.294.ASNPRO*A.293.ASP
1olpA         A.135.TYR*A.147.GLYHIS
1olpA           A.269.ASP*B.5.GLUASP
1olpA         A.212.ASN*A.207.HISALA
1olpA         A.266.ASPVAL*A.301.ARG
1olpA           A.2.ASP*A.152.GLUTHR
1olpA            A.253.TYR*A.184.ASN
1olpA           A.95.GLU*A.95.GLUSER
1olpA             A.126.HIS*A.11.HIS
1olpA            A.266.ASP*A.302.ASN
1olpA            A.327.ARG*A.277.TYR
3svkA         A.160.GLUGLY*A.162.PHE
3svkA           A.97.GLU*A.97.GLUALA
3svkA      A.351.ASNGLY*A.177.LYSALA
3svkA            A.107.ARG*B.110.TRP
3svkA          A.260.ILEVAL*A.18.GLN
3svkA         A.244.TRP*A.242.TYRHIS
3svkA            A.383.ARG*A.382.ARG
3svkA            A.378.ARG*A.186.TYR
3svkA            A.110.TRP*B.107.ARG
3svkA         A.169.ALATYR*A.173.ARG
3svkA         A.181.ALATRP*A.187.PHE
3svkA         A.150.GLYILE*A.225.PHE
3svkA         A.328.GLUALA*A.327.ASN
1z1yA           A.25.ASN*A.10.ASNGLY
1z1yA              A.77.TYR*A.54.PHE
1z1yA            A.3.THRVAL*A.20.PHE
1z1yA         A.163.PHE*A.174.GLYPRO
1z1yA           A.87.ASP*A.76.GLYTYR
4r38A           A.30.GLU*A.29.ASPGLU
4r38A         A.102.GLYPRO*A.114.PHE
4r38A           A.57.PHE*A.55.CYSARG
4r38A              A.56.ARG*A.54.ASN
4r38A           A.85.ILETYR*A.87.ASN
4r38A            A.107.GLN*D.107.GLN
4r38A              A.95.PHE*A.89.ARG
4r38A           A.70.ARG*A.66.GLYALA
4r38A         A.123.GLN*A.122.GLYGLN
4r38A           A.95.PHETRP*A.86.TYR
4r38A             A.123.GLN*A.93.GLU
4r38A              A.53.ARG*A.57.PHE
4r38A           A.34.TYR*A.35.VALASN
2aplA               A.45.TYR*A.8.GLU
2aplA           A.85.GLU*A.84.ARGGLU
2aplA           A.26.GLU*A.24.PHEPRO
2aplA         A.120.ASP*A.118.THRASP
2aplA         A.109.GLN*A.104.LYSASN
2aplA           A.72.PHE*A.73.SERARG
2aplA         A.121.PHE*A.126.GLUTYR
4c6aA             A.137.TRP*A.12.PHE
4c6aA          A.133.GLUILE*A.12.PHE
4c6aA              A.7.ASN*A.154.TYR
4c6aA           A.12.PHE*A.13.LEUALA
4c6aA             A.118.ARG*A.71.PHE
2a15A          A.116.ASNLYS*A.87.ASP
2a15A         A.123.ASN*A.122.THRASN
2a15A           A.17.TRP*A.13.SERGLN
4eicA           A.14.CYSALA*A.10.PHE
4eicA           A.93.TRP*A.87.GLNALA
4eicA            A.6.GLYALA*A.83.TYR
4eicA              A.71.ARG*A.68.PHE
3blxA           A.81.TRP*A.56.GLNTHR
3blxA             A.98.ARG*A.136.PHE
3blxA         A.269.PHE*A.297.LEUMET
3blxA           A.72.ARG*A.68.GLUSER
3blxA         A.247.GLYALA*A.110.PHE
3blxA         A.214.ILEILE*A.182.HIS
3blxA            A.230.PHE*A.229.GLN
3blxA      A.120.ILEPRO*A.118.THRARG
3blxA      A.326.THRARG*A.331.GLYSER
3blxA            A.104.TYR*A.161.ARG
3blxA         A.304.LEUASN*A.306.GLU
3blxA           A.98.ARG*A.94.ASNVAL
3blxA         A.130.GLU*A.130.GLUASN
3blxA      A.319.ILEALA*A.321.GLUGLY
3blxA      A.186.ILEMET*A.184.ALAASN
3blxA         A.167.PHEASP*A.206.TYR
3blxA           A.81.TRP*A.25.GLYASP
3blxA         A.303.GLYLEU*A.305.ASN
3blxA           A.47.ILEASP*A.17.ARG
3r2cA           A.60.GLU*K.32.THRGLY
3r2cA               A.42.ASP*A.3.TYR
3r2cA               A.46.TYR*A.4.ARG
3r2cA             A.4.ARGLYS*A.8.ARG
3r2cA           A.83.ASN*A.15.LEUTYR
3r2cA          A.129.ALAILE*A.68.HIS
3r2cA              A.94.PHE*A.57.HIS
3hygB         B.411.GLU*B.381.METALA
3hygB            B.359.TYR*B.349.ASN
3hygB         B.345.GLN*B.345.GLNHIS
3hygB         B.423.SERLYS*A.285.ARG
3hygB            B.290.TYR*B.283.TYR
3hygB         B.416.LEUGLY*B.463.PHE
3hygB         B.359.TYRASP*B.358.HIS
3hygB         B.439.METSER*B.421.ASP
3hygB         B.285.ARG*B.285.ARGGLY
3hygB         B.411.GLU*B.380.GLYMET
3hygB         B.466.ASPGLY*B.468.HIS
3hygB            B.348.HIS*B.344.TRP
7odcA            A.126.ASN*A.122.TYR
7odcA         A.398.ASNGLY*A.400.PHE
7odcA              A.414.TRP*A.4.PHE
7odcA         A.372.LEUPRO*A.350.TYR
7odcA         A.371.ASN*A.351.TYRSER
7odcA             A.7.ASPGLU*A.8.GLU
7odcA         A.196.PHE*A.211.ALAVAL
7odcA         A.236.GLYGLY*A.238.PHE
7odcA           A.67.ALAVAL*A.66.TYR
7odcA            A.323.TYR*A.397.PHE
7odcA         A.393.ALAALA*A.327.ASN
7odcA            A.248.PHE*A.278.TYR
7odcA         A.341.GLN*A.341.GLNLYS
7odcA            A.356.TRP*A.317.TYR
7odcA            A.136.GLU*A.183.ARG
7odcA           A.38.ASP*A.36.ASPLYS
7odcA      A.235.GLYGLY*A.274.GLUPRO
4kyuA            A.142.TYR*A.140.GLU
4kyuA         A.159.VALALA*A.163.PHE
4kyuA         A.120.LYSLEU*A.122.ASP
4kyuA              A.40.ASP*A.20.PHE
4kyuA              A.94.GLU*A.91.ASN
4kyuA           A.27.ARG*B.66.GLUPRO
4ff5A            A.231.ASN*A.234.GLU
4ff5A            A.127.TYR*A.129.TRP
4ff5A           A.38.GLN*A.37.TRPGLN
4ff5A           A.76.GLYILE*A.60.HIS
4ff5A         A.186.TYR*A.209.THRSER
4ff5A           A.61.SERGLY*A.60.HIS
4ff5A         A.148.ARG*A.148.ARGALA
4ff5A         A.223.ILEASN*A.208.TYR
4ff5A         A.127.TYR*A.158.ASNILE
4ff5A         A.133.GLUASP*A.167.PHE
4ff5A            A.240.PHE*A.236.PHE
4ff5A      A.221.LEUASP*A.210.SERLYS
4ff5A          A.116.PHE*A.98.TYRALA
4rgoL              L.61.ARG*L.79.GLU
4rgoL         L.155.ARGGLN*L.157.ASN
4rgoL             L.32.TYR*S.142.ASN
4rgoL         L.188.ARG*L.184.ASPGLU
4rgoL           L.32.TYRLEU*L.34.HIS
4rgoL             L.50.TYR*S.135.ARG
4rgoL         L.129.GLYALA*L.124.GLN
4rgoL         L.175.METSER*H.173.PHE
4rgoL      L.129.GLYALA*L.182.THRLYS
4rgoL              L.49.ASN*L.50.TYR
4rgoL         L.161.ASNSER*L.163.TRP
4rgoL              L.94.PHE*H.58.TYR
3q9lA            A.253.PHE*A.245.ARG
3q9lA        A.12.GLYGLY*B.12.GLYGLY
3q9lA            A.215.GLN*B.187.ARG
3q9lA             A.99.ARG*A.134.TYR
3q9lA            A.126.GLU*B.126.GLU
3q9lA         A.219.ARG*A.215.GLNSER
3q9lA              A.62.ASN*A.59.ASP
3q9lA            A.234.ASP*A.255.PHE
3q9lA           A.31.GLYLYS*A.82.ASN
3q9lA            A.187.ARG*B.215.GLN
3q9lA         A.190.ARG*A.186.GLYARG
3q9lA         A.164.SERARG*A.134.TYR
1u84A           A.23.GLYLYS*A.18.ASP
3gwrA              A.76.HIS*B.49.ASN
3gwrA           A.49.ASN*A.47.PROLEU
3gwrA             A.80.GLN*B.111.ARG
3gwrA           A.117.TRP*A.8.THRPRO
3gwrA           A.76.HIS*A.77.GLUILE
3gwrA              A.49.ASN*B.76.HIS
3gwrA           A.23.ARGSER*A.62.PHE
3gwrA            A.123.HIS*B.123.HIS
3gwrA         A.106.ALATHR*A.108.ASN
1b7fA         A.278.GLU*A.277.PROGLU
1b7fA         A.178.ASPSER*A.173.PHE
1b7fA         A.267.GLUALA*A.234.TYR
1b7fA         A.146.ARG*A.149.GLYPRO
1b7fA         A.158.ARGASP*A.166.TYR
1b7fA         A.264.GLUALA*A.259.TYR
1b7fA         A.165.SERTYR*A.164.TYR
1b7fA            A.250.ARG*B.274.ASN
1b7fA            A.258.ARG*A.212.ASN
1b7fA         A.240.LYSASN*A.239.GLN
4fk8A         A.157.HIS*A.192.TYRPRO
4fk8A              A.76.GLU*A.78.HIS
4fk8A             A.167.TYR*A.82.PHE
4fk8A          A.51.GLU*A.110.PROTHR
4fk8A           A.21.THRALA*A.20.ASP
4fk8A         A.178.HIS*A.177.GLYHIS
4fk8A         A.230.ARG*A.228.GLNASP
4fk8A            A.173.HIS*B.173.HIS
4fk8A         A.222.PROPRO*A.216.PHE
4fk8A         A.263.TYR*A.253.VALGLU
4fk8A             A.75.TYR*A.178.HIS
1jv1A            A.412.GLN*A.115.ARG
1jv1A         A.498.HIS*A.496.GLYVAL
1jv1A           A.90.TRP*A.86.GLNLEU
1jv1A      A.323.PHEASN*A.321.LEULEU
1jv1A         A.304.TYR*A.288.PROVAL
1jv1A         A.473.ALAGLY*A.432.TRP
1jv1A            A.388.PHE*A.345.TYR
1jv1A         A.364.GLN*A.363.THRGLN
1jv1A              A.29.GLN*A.26.GLU
1jv1A            A.388.PHE*A.387.GLN
1jv1A              A.30.GLN*A.22.TRP
1jv1A        A.15.GLNGLU*A.10.LEUSER
1jv1A            A.447.ARG*A.439.HIS
1jv1A         A.263.ARGPHE*A.395.TYR
1jv1A         A.178.PHETHR*A.183.TYR
1jv1A            A.337.PHE*A.274.ASP
1jv1A            A.381.PHE*A.352.HIS
1jv1A      A.451.ILEPRO*A.449.PROALA
1jv1A         A.123.GLYMET*A.136.PHE
1jv1A         A.346.GLU*A.346.GLUPRO
1jv1A            A.429.HIS*A.432.TRP
1jv1A         A.415.LYSASP*A.417.ASN
1jv1A             A.29.GLN*A.214.ASN
1jv1A         A.486.PHE*A.484.LYSGLU
1jv1A            A.320.ARG*B.320.ARG
1jv1A         A.167.SERGLY*A.195.GLN
1jv1A         A.332.PHE*A.333.PHETHR
1jv1A         A.392.PHE*A.393.VALVAL
1jv1A         A.374.ASNGLY*A.204.PHE
1jv1A         A.136.PHEGLN*A.184.PHE
3m7aA           A.94.PROPRO*A.96.ASP
3m7aA         A.130.TYR*A.105.THRVAL
3m7aA         A.113.PHE*A.136.PROALA
3m7aA        A.94.PROPRO*A.92.ARGASN
3m7aA              A.40.HIS*A.64.GLU
3m7aA           A.61.PHE*A.59.HISVAL
3m7aA           A.90.PHELEU*A.72.GLN
3m7aA            A.118.ARG*A.165.TRP
4hrrB         B.106.ARGGLN*B.107.GLN
4hrrB              B.77.TYR*A.79.ASN
4hrrB        B.28.SERVAL*B.30.ASPMET
4hrrB         B.133.ASPGLU*B.132.PHE
4hrrB         B.131.TYR*C.123.LYSALA
2j9cA            A.87.GLYASP*A.9.ARG
2j9cA           A.83.THRGLY*A.82.ARG
2j9cA              A.49.ARG*A.51.TYR
2j9cA           A.67.GLU*A.67.GLUGLU
2j9cA           A.23.ALAGLY*A.25.TYR
2vchA      A.104.PHEVAL*A.109.ARGLEU
2vchA         A.421.ARG*A.421.ARGVAL
2vchA         A.135.TYR*A.208.GLUGLY
2vchA            A.265.GLN*A.261.TRP
2vchA         A.367.TRP*A.140.THRTHR
2vchA         A.273.VALSER*A.272.TYR
2vchA           A.45.GLU*A.44.GLYGLU
2vchA          A.137.PHE*A.22.PROLEU
2vchA         A.264.ASNGLN*A.265.GLN
2vchA         A.364.HIS*A.275.PHEGLY
2vchA         A.137.PHE*A.138.TYRPRO
2vchA      A.162.PHEARG*A.179.GLYLYS
2vchA          A.243.VALASN*A.25.GLU
2vchA         A.340.GLYPHE*A.261.TRP
2vchA         A.305.ARG*A.277.SERGLY
2g2nA          A.15.THRGLY*D.106.TYR
2g2nA        A.30.ALAASP*A.32.ASNGLY
2g2nA              A.14.GLN*D.14.GLN
2g2nA          A.106.TYR*D.15.THRGLY
2g2nA          A.102.LEULEU*A.13.GLN
2g2nA           A.90.ILEASN*A.89.HIS
2g2nA           A.96.HIS*A.97.TYRHIS
2g2nA              A.34.TRP*A.63.ARG
2g2nA           A.88.PHE*A.62.TYRARG
3fijA         A.232.LEUPHE*A.112.PHE
3fijA         A.235.ALALEU*A.211.TRP
3fijA             A.72.ASP*A.180.GLN
3fijA            A.178.HIS*A.216.GLN
3fijA         A.213.LEUGLY*A.212.TYR
3fijA            A.239.GLU*A.211.TRP
3fijA            A.223.PHE*A.224.GLN
3fijA           A.31.GLNARG*A.35.ASP
3fijA           A.71.GLN*A.88.ALATYR
3fijA              A.57.GLN*C.43.PHE
3fijA         A.212.TYRLEU*A.211.TRP
1njhA              A.91.ARG*A.89.GLU
1njhA           A.77.TYR*A.78.ALAGLU
1njhA           A.98.LEUPRO*A.97.HIS
1njhA          A.112.LYSPRO*A.22.TYR
1njhA           A.65.TYR*A.62.ASNGLY
1njhA           A.16.TYRALA*A.54.TYR
1a59A         A.313.LYSGLN*A.314.GLN
1a59A            A.139.ARG*A.144.GLU
1a59A         A.104.LEUGLY*A.206.HIS
1a59A         A.329.LEUMET*A.293.TYR
1a59A              A.73.HIS*A.69.PHE
1a59A              A.50.TYR*A.54.ASN
1a59A            A.186.HIS*A.278.ARG
1a59A          A.71.ARG*A.153.LEUASP
1a59A         A.371.GLYPRO*A.369.TYR
1a59A           A.70.GLU*A.70.GLUARG
1a59A         A.266.GLYPHE*A.318.ASN
1a59A              A.62.GLU*A.59.ASN
1a59A         A.345.ARG*A.185.GLUHIS
1a59A         A.349.TRP*A.212.ALAILE
1a59A            A.138.GLN*A.142.ARG
1a59A         A.111.ALAGLN*A.112.GLN
1a59A            A.341.PHE*A.183.TYR
1a59A            A.302.TYR*A.321.TYR
1a59A           A.35.PROVAL*A.37.GLN
1a59A         A.361.ALALEU*A.360.ASN
1a59A         A.121.GLU*A.121.GLULYS
1a59A             A.158.ASN*A.74.ARG
1a59A            A.238.ARG*A.249.ARG
1a59A          A.71.ARGSER*A.151.GLU
3vhxB         B.796.GLNGLU*B.766.GLU
3vhxB         B.755.METLEU*B.754.TYR
3vhxB         B.759.GLNGLU*B.758.HIS
3vhxB         B.784.GLN*B.748.LEUALA
1umrC         C.301.SERARG*C.266.PHE
1umrC         C.274.TRP*A.102.THRLYS
1umrC         C.295.GLU*C.295.GLUPHE
1umrC          C.246.SERTHR*A.93.TYR
1umrC      C.287.PROGLU*C.289.TYRLYS
1umrC            C.293.HIS*A.117.PHE
1umrC         C.270.ALAASN*C.225.TRP
1umrC      C.239.SERHIS*C.232.CYSTHR
1umrC         C.297.GLU*C.311.ALAPRO
1umrC          C.289.TYR*A.46.SERALA
1umrC         C.247.THRGLU*C.251.ASP
1umrC         C.290.LYSGLU*C.289.TYR
1umrC            C.323.PHE*C.236.HIS
1umrC          C.282.SERASP*A.40.HIS
1umrC            C.271.ASN*C.225.TRP
1umrC             C.280.GLN*A.75.GLN
1umrC          C.308.TRP*A.95.ASNLEU
1umrC            C.235.GLN*C.231.PHE
1umrC          C.279.TRP*A.73.ARGVAL
1umrC          C.245.HISSER*A.93.TYR
1umrC         C.291.GLUTRP*A.116.TRP
1umrC            C.272.ASN*C.271.ASN
4ntdA         A.190.ARG*A.186.THRASP
4ntdA          A.102.LEUVAL*A.85.ASP
4ntdA         A.152.PROLEU*A.228.ARG
4ntdA           A.1.ASN*A.105.GLYVAL
4ntdA      A.118.GLYLEU*A.275.ASNVAL
4ntdA         A.263.GLYLEU*A.271.TRP
4ntdA         A.240.ARG*A.119.LEUARG
4ntdA           A.65.LEUGLU*A.69.ARG
4ntdA           A.87.VALGLU*A.86.ASP
4ntdA         A.222.GLU*A.221.ALAGLU
4ntdA         A.300.GLN*A.300.GLNLEU
4ntdA         A.141.PROTYR*A.172.TRP
4ntdA            A.196.ARG*A.170.ARG
4ntdA       A.22.ASNALA*A.290.GLYSER
4ntdA       A.18.ALAGLY*A.286.SERALA
4ntdA         A.191.ARG*A.187.ASPASP
1z6oM         M.173.ARGHIS*E.192.ASN
1z6oM            M.136.PHE*O.124.ARG
1z6oM            M.137.ASN*M.139.TYR
1z6oM           M.43.GLYALA*M.61.PHE
1z6oM             M.154.TYR*N.81.ARG
1z6oM          M.135.GLUPHE*M.18.HIS
1z6oM              M.68.ARG*A.84.TRP
1z6oM          M.53.ARG*M.179.GLUPHE
1z6oM         M.102.TRP*M.100.SERSER
1z6oM             M.81.ARG*O.154.TYR
1z6oM          M.158.ARG*B.64.ASNTYR
1z6oM         M.136.PHE*M.137.ASNASP
1z6oM            M.124.ARG*N.136.PHE
1z6oM             M.99.ARG*M.102.TRP
3c3iA           A.82.ASPTYR*A.84.ARG
3c3iA           A.92.TYR*A.93.ASNTHR
3c3iA          A.99.TYR*A.100.ILEILE
3c3iA           A.84.ARGGLY*C.96.GLU
3c3iA              A.80.ASP*C.97.ARG
1jy2P              P.15.PHE*S.28.PHE
1jy2P           P.18.TYR*S.19.CYSPRO
1jy2P           P.33.GLN*P.33.GLNTHR
1jy2P              P.28.PHE*S.15.PHE
1jy2P           P.19.CYSPRO*S.18.TYR
1l6pA           A.89.GLN*A.89.GLNALA
1l6pA           A.21.ASPPHE*A.20.PHE
1l6pA           A.74.SERGLU*A.65.TRP
1l6pA           A.50.PROGLU*A.51.GLU
1l6pA           A.67.GLUASP*A.66.HIS
1l6pA           A.23.GLN*A.22.PHEGLN
1l6pA           A.30.ASN*A.31.LEUTHR
1l6pA           A.90.ALASER*A.89.GLN
1l6pA          A.40.TYR*A.103.CYSALA
1mz4A           A.14.SERGLU*A.15.GLU
1mz4A        A.66.ARGASP*A.59.LEUALA
1mz4A           A.90.GLU*A.90.GLUVAL
1mz4A          A.101.PHE*A.92.HISPRO
1mz4A          A.29.GLYLYS*A.118.HIS
1mz4A           A.33.PHE*A.37.CYSALA
1mz4A           A.13.ASNSER*A.68.ASN
1mz4A              A.96.ARG*A.78.ASN
1mz4A          A.43.GLYGLY*A.130.TRP
1mz4A              A.83.ASP*A.85.GLU
2e1zA      A.328.GLYGLU*A.323.PHETHR
2e1zA      A.236.ARGSER*A.267.SERGLY
2e1zA           A.44.PHE*A.36.ASPGLY
2e1zA             A.94.PHE*A.142.PHE
2e1zA         A.151.ALAPRO*A.155.TYR
2e1zA      A.235.THRARG*A.267.SERGLY
2e1zA         A.179.HISARG*A.146.PHE
2e1zA         A.357.PROASN*A.363.ARG
2e1zA      A.370.SERGLN*A.372.VALILE
2e1zA            A.175.HIS*A.203.HIS
2e1zA              A.62.ASP*A.59.ASN
2e1zA           A.32.ALAGLY*A.19.PHE
2e1zA            A.155.TYR*A.170.ARG
2e1zA            A.220.ASP*A.311.HIS
2e1zA         A.120.TYR*A.112.SERPRO
2e1zA         A.335.ARG*A.331.SERVAL
1rdo1            1.166.ASP*1.173.PHE
1rdo1         1.183.TYR*1.145.ASNALA
1rdo1         1.165.THRASP*1.173.PHE
1rdo1         1.153.GLN*1.206.ASNGLY
1rdo1         1.185.ASNTRP*1.209.TRP
1rdo1         1.183.TYR*1.184.THRASN
1rdo1            1.116.TYR*2.116.TYR
1jayA            A.197.ASN*B.184.ASN
1jayA        A.31.SERARG*A.33.ARGGLU
1jayA           A.31.SERARG*A.58.ASN
1jayA         A.133.HIS*A.131.ALALEU
1jayA            A.147.PHE*A.149.TRP
1jayA         A.201.PHE*B.179.ALAGLY
1jayA           A.30.GLYSER*A.58.ASN
3iteA         A.222.PHE*A.270.HISALA
3iteA              A.31.TRP*A.28.HIS
3iteA         A.118.ARG*A.114.SERPHE
3iteA           A.83.ARGSER*A.82.ASP
3iteA         A.294.LEUGLY*A.293.TYR
3iteA         A.165.ASNASN*A.167.TYR
3iteA           A.71.SERLEU*A.73.HIS
3iteA          A.31.TRP*A.217.GLYGLY
3iteA         A.402.ARGTHR*A.401.TYR
3iteA         A.378.LEUVAL*A.194.ASN
3iteA         A.420.ARG*A.404.GLYASP
3iteA          A.161.SERASP*A.61.ASN
3iteA             A.162.ASP*A.22.GLU
3iteA           A.85.LEUILE*A.51.TRP
3iteA         A.309.TRP*A.284.VALPRO
3iteA         A.102.VALPRO*A.101.TYR
3tqnA      A.102.GLUARG*A.104.LEUGLY
3tqnA        A.99.ASNLYS*A.96.GLNILE
3tqnA           A.80.ARG*A.76.GLYALA
3tqnA        A.27.TYRVAL*A.25.GLYSER
3tqnA              A.12.GLN*A.11.TYR
3hy0A         A.169.PHE*A.179.GLYPRO
3hy0A         A.427.ALAMET*A.395.PHE
3hy0A           A.98.PHE*A.96.PHESER
3hy0A         A.168.ASN*A.131.VALTYR
3hy0A         A.136.ASP*A.134.SERASP
3hy0A          A.89.PHE*A.288.ARGSER
3hy0A         A.191.HIS*A.189.GLYASP
3hy0A         A.253.ASN*A.241.GLUARG
3hy0A            A.155.ARG*A.139.TYR
3hy0A             A.89.PHE*A.292.PHE
3hy0A           A.70.ALAGLY*A.75.ASN
3hy0A            A.221.GLN*A.227.GLU
3hy0A            A.187.ASP*A.207.TYR
3hy0A              A.95.ASN*A.15.PHE
3hy0A         A.168.ASNPHE*A.132.TYR
3hy0A         A.170.TRP*A.171.GLNMET
3hy0A              A.79.ASN*A.86.HIS
3hy0A         A.428.METGLU*A.432.ARG
3hy0A         A.140.GLU*A.140.GLUILE
3hy0A         A.300.PROSER*A.310.ARG
3hy0A         A.187.ASPHIS*A.186.TYR
3hy0A         A.195.GLYPRO*A.207.TYR
3hy0A         A.189.GLYASP*A.206.ARG
3hy0A              A.74.HIS*A.69.ARG
3hy0A           A.96.PHE*A.94.GLYASN
2gw4B         B.211.TYR*B.212.GLUHIS
2gw4B          B.180.ARG*B.86.GLYPHE
2gw4B              B.91.ARG*B.89.TRP
2gw4B            B.189.TYR*D.140.GLU
2gw4B      B.207.GLUVAL*B.205.TYRASN
2gw4B          B.104.THRASN*B.89.TRP
2gw4B          B.181.GLN*B.83.PHEPRO
2gw4B        B.68.PHEALA*A.36.GLYLYS
2gw4B         B.206.ASN*B.204.ASPTYR
2gw4B         B.120.PHE*B.121.ASPGLY
2gw4B            B.140.GLU*D.189.TYR
2gw4B              B.71.TYR*B.77.ASP
2gw4B            B.205.TYR*B.201.HIS
2gw4B              B.68.PHE*A.38.GLN
2gw4B           B.79.PHE*B.66.ARGVAL
2gw4B         B.217.HIS*B.191.PHEVAL
3s64A           A.59.LEUALA*A.38.PHE
4dipA           A.77.PHE*A.78.THRLEU
4dipA              A.67.HIS*A.51.HIS
4dipA              A.64.HIS*A.69.HIS
4dipA           A.38.CYSHIS*J.73.GLN
4dipA           A.63.PHE*A.54.GLYTYR
3qpaA            A.191.TYR*A.172.ASN
3qpaA         A.149.TYR*A.151.LYSASN
3qpaA         A.192.GLYPRO*A.196.ARG
3qpaA              A.20.ARG*A.17.ARG
3qpaA           A.47.ASN*A.72.GLYVAL
3qpaA           A.38.TYR*A.39.ALAARG
3qpaA          A.117.GLYGLY*A.38.TYR
3qpaA         A.167.THRLYS*A.202.PHE
3qpaA          A.121.GLN*A.83.ASPASN
3qpaA           A.97.GLU*A.74.GLYGLY
1bwdA            A.107.ARG*A.331.HIS
1bwdA         A.276.LYSPRO*A.272.PHE
1bwdA           A.47.GLNILE*A.42.TYR
1bwdA           A.339.ARG*A.9.GLUTRP
1bwdA         A.138.LEULEU*A.148.TRP
1bwdA           A.342.ALALEU*A.7.HIS
1bwdA          A.87.HIS*A.101.PHEHIS
1bwdA            A.255.PHE*A.189.ASP
1bwdA         A.114.GLYGLN*A.115.GLN
1bwdA            A.300.ARG*A.319.GLN
1bwdA         A.344.GLUTHR*A.346.TYR
1bwdA               A.8.ASN*A.10.TRP
1bwdA         A.227.HIS*A.181.ALAASN
1bwdA            A.255.PHE*A.217.HIS
1bwdA         A.137.LEULEU*A.141.TYR
1bwdA           A.44.SERGLN*A.34.PHE
4mo2A              A.39.ASN*A.53.TYR
4mo2A             A.284.PHE*A.51.HIS
4mo2A          A.97.METASN*A.176.TYR
4mo2A         A.311.PROILE*A.313.ASN
4mo2A          A.96.ASNMET*A.100.PHE
4mo2A           A.41.TYR*A.42.THRGLU
4mo2A          A.95.PHEASN*A.100.PHE
4mo2A         A.345.TYR*A.346.TYRASP
4mo2A           A.78.PHE*A.79.ILEASN
4mo2A             A.59.ARG*A.181.PHE
4mo2A          A.96.ASN*A.177.ASPASN
4mo2A      A.165.SERILE*A.167.ILEARG
4mo2A            A.155.TRP*A.246.ARG
4mo2A         A.233.ASPALA*A.238.TYR
4mo2A          A.337.GLYGLY*A.12.PHE
4mo2A            A.296.GLU*A.275.TYR
4mo2A              A.75.PHE*A.66.TRP
4mo2A      A.129.ASNLEU*A.163.PROALA
4mo2A              A.41.TYR*A.35.HIS
4mo2A      A.183.ASPPRO*A.185.TYRGLN
4mo2A         A.342.GLUTYR*A.321.TYR
4mo2A         A.303.ILELYS*A.302.TRP
4mo2A             A.66.TRP*A.185.TYR
4mo2A          A.66.TRP*A.185.TYRGLN
4mo2A          A.250.PHE*A.53.TYRGLY
4mo2A         A.333.ASNVAL*A.335.TYR
4mo2A           A.48.ILEASN*A.44.ASN
4mo2A         A.308.PROTYR*A.245.TYR
4mo2A              A.33.ARG*A.53.TYR
3apqA         A.149.TRP*A.180.ARGILE
3apqA            A.120.TYR*A.119.ARG
3apqA              A.84.TYR*A.55.PHE
3apqA         A.154.TYRSER*A.201.TYR
3apqA           A.72.ASNALA*A.76.ASP
3apqA              A.96.TYR*A.36.PHE
3apqA         A.169.ARG*A.165.ALAPRO
3apqA         A.154.TYR*A.184.VALASN
3apqA         A.199.ASNSER*A.201.TYR
3apqA         A.200.SERTYR*A.201.TYR
4ro3A                A.6.GLN*B.4.PHE
4ro3A           A.21.GLN*A.20.LYSGLN
4ro3A             A.4.PHE*A.3.LYSPHE
4ro3A           A.42.GLNTYR*A.54.TYR
4ro3A        A.84.GLYLEU*A.86.ILEGLU
2hv2A         A.368.PHE*B.232.THRASN
2hv2A         A.232.THRASN*B.368.PHE
2hv2A             A.36.ARG*A.193.ARG
2hv2A         A.200.GLN*A.199.ASNGLN
2hv2A         A.233.ASN*B.369.TYRGLU
2hv2A         A.203.TYR*A.204.TYRSER
2hv2A             A.155.ARG*E.84.TYR
2hv2A            A.125.TYR*A.124.GLN
2hv2A      A.370.GLUARG*A.372.LEUGLN
2hv2A            A.169.TYR*A.182.ARG
2hv2A             A.43.HIS*A.185.TRP
2hv2A         A.216.TYR*A.199.ASNGLN
2hv2A            A.158.TRP*A.192.ASN
2hv2A         A.158.TRP*A.191.LEUASN
2hv2A           A.12.GLUGLU*A.13.GLU
2hv2A         A.316.TRP*A.314.GLYPRO
2hv2A         A.172.ASNGLN*A.176.HIS
2hv2A         A.261.GLYLYS*A.259.PHE
2hv2A         A.234.THRALA*A.203.TYR
2hv2A             A.84.TYR*C.155.ARG
2hv2A         A.123.ARG*A.119.TYRPRO
2hv2A             A.36.ARG*A.189.TYR
2hv2A           A.31.ALAGLU*A.35.GLU
2hv2A      A.301.GLULYS*A.326.ASPGLU
2hv2A         A.311.ASPSER*A.318.GLU
2hv2A            A.229.ASN*A.172.ASN
2hv2A            A.133.GLN*A.280.TYR
2hv2A              A.72.ARG*A.67.ASN
1wmzA          A.122.TRP*A.96.LYSTRP
1wmzA           A.139.PHE*B.3.CYSPRO
1wmzA           A.70.GLN*A.69.GLYGLN
1wmzA           A.17.PHE*A.18.PHEASN
1wmzA           A.70.GLNLEU*A.61.TRP
1wmzA         A.108.ALAGLU*A.110.ASP
1wmzA          A.119.GLYGLY*A.58.PHE
1wmzA            A.106.ASN*A.105.TRP
1wmzA           A.94.TYR*A.95.THRLYS
1wmzA             A.81.GLU*A.104.ASN
1wmzA           A.94.TYR*A.50.SERALA
1wmzA              A.77.ASP*A.84.PHE
1wmzA          A.130.GLN*A.21.LEUTHR
1wmzA           A.72.TRP*A.23.THRTRP
1wmzA             A.1.ASNGLN*A.2.GLN
3nhmA           A.47.ALAALA*A.31.ARG
3nhmA         A.131.HISALA*B.131.HIS
1uxzA           A.39.TRP*A.14.GLNSER
1uxzA        A.91.GLYTRP*A.63.SERGLN
1uxzA           A.95.TRPTHR*A.60.ARG
1uxzA            A.9.GLUASP*A.11.HIS
1uxzA          A.48.ASN*A.107.GLYSER
1uxzA              A.24.ASP*A.95.TRP
1uxzA           A.98.ILEGLN*A.99.GLN
1uxzA           A.14.GLN*A.14.GLNSER
1uxzA            A.124.TRP*A.126.ARG
1uxzA           A.81.HIS*A.73.GLUGLU
2dvlA             A.99.PHE*A.227.TYR
2dvlA             A.160.HIS*A.35.TYR
2dvlA          A.93.GLN*A.112.LEUALA
2dvlA             A.344.ARG*A.30.ASP
2dvlA             A.341.ARG*A.23.TYR
2dvlA       A.75.ALAALA*A.245.GLYILE
2dvlA         A.212.VALPRO*A.211.PHE
2dvlA         A.297.ARG*A.293.LEUGLU
2dvlA         A.198.HIS*A.196.GLYLEU
2dvlA            A.162.HIS*A.117.TRP
2dvlA      A.129.GLYSER*A.131.ASPALA
2dvlA           A.16.ARG*A.12.ASPALA
2dvlA         A.177.PHE*A.175.SERALA
2dvlA         A.188.PHEGLY*A.206.ARG
2dvlA         A.345.TYR*A.249.GLYALA
2dvlA         A.343.GLU*A.343.GLUARG
2dvlA              A.34.GLU*A.29.TYR
2dvlA         A.223.ARGGLY*A.227.TYR
1cewI           I.97.PHE*I.28.ALAMET
1cewI           I.20.GLYLEU*I.60.TYR
1cewI         I.102.ILEPRO*I.104.TRP
1cewI           I.40.TYR*I.70.THRCYS
1g6hA               A.9.ARG*A.65.TYR
1g6hA          A.110.PROGLY*A.80.TYR
1g6hA         A.179.GLU*A.210.GLUHIS
1g6hA           A.21.LYSALA*A.20.PHE
1g6hA            A.234.GLU*A.224.TYR
1g6hA         A.194.ASN*A.190.HISASP
1g6hA            A.212.ARG*A.254.TYR
1g6hA            A.147.TYR*A.148.ASP
1g6hA          A.112.GLUSER*A.88.PHE
1g6hA            A.227.PHE*A.228.ASN
1g6hA             A.6.GLU*A.8.LEUARG
3la7A         A.124.ARG*A.120.METLEU
3la7A         A.138.GLU*A.138.GLUTHR
3la7A           A.47.LEULEU*A.46.PHE
3la7A         A.187.ARG*A.187.ARGVAL
3la7A              A.45.TYR*A.75.PHE
3la7A         A.147.SERARG*A.142.HIS
3la7A              A.35.PHE*A.88.ARG
3la7A          A.43.ARG*A.103.ALAPRO
3la7A           A.45.TYRPHE*A.75.PHE
3la7A              A.90.TYR*A.89.PHE
2w59A         A.353.TYR*A.351.GLNLEU
2w59A            A.428.ARG*A.447.TYR
2w59A         A.423.TRP*A.447.TYRARG
2w59A            A.528.TYR*B.528.TYR
2w59A         A.480.ARG*A.480.ARGGLY
2w59A         A.563.GLNLYS*A.538.TRP
2w59A            A.427.GLU*A.429.PHE
2w59A            A.461.PHE*B.461.PHE
2w59A         A.472.ARG*A.533.VALGLU
2w59A         A.367.ASP*A.365.SERLEU
2w59A         A.482.PHE*A.525.PHEPHE
2w59A         A.529.SERLYS*A.528.TYR
2qy0A         A.388.TYR*A.369.ASPPHE
2qy0A         A.390.HIS*A.367.ASNGLY
2qy0A         A.393.TYR*B.553.GLYPRO
2qy0A            A.394.TYR*A.367.ASN
2qy0A         A.365.LEUPRO*A.364.ASN
2qy0A         A.393.TYR*A.391.GLUPRO
2qy0A            A.314.ARG*D.588.HIS
2qy0A         A.444.ARG*B.648.THRASP
2qy0A         A.338.THRALA*A.337.PHE
2qy0A         A.379.ASN*A.360.GLYGLN
2qy0A            A.335.HIS*D.548.ASN
2qy0A         A.379.ASNTHR*A.358.ASP
2qy0A            A.301.PHE*A.325.TYR
2qy0A         A.377.GLYVAL*A.379.ASN
2iskA         A.109.GLU*A.109.GLUGLY
2iskA         A.169.PHE*A.167.SERILE
2iskA           A.66.TRP*A.64.GLNPRO
2iskA             A.81.TRP*A.112.ARG
2iskA          A.91.ALAALA*A.103.TYR
2iskA          A.31.ARG*A.201.GLUPRO
2iskA           A.35.ASPGLU*A.36.GLU
2iskA              A.64.GLN*A.62.PHE
2iskA              A.25.ARG*B.15.PHE
2iskA           A.77.ARG*A.73.GLNASP
2iskA              A.81.TRP*A.85.GLN
2iskA             A.99.ARG*A.209.TRP
1zupA            A.102.PHE*A.106.PHE
1zupA              A.35.GLU*A.37.ARG
1zupA            A.232.ARG*A.183.GLU
1zupA         A.216.GLYALA*A.204.PHE
1zupA            A.300.TYR*A.296.ARG
1zupA           A.22.GLNTHR*A.24.PHE
1zupA      A.179.ILEGLY*A.181.VALTHR
1zupA           A.78.TRP*A.79.ASPARG
1zupA         A.113.GLU*A.113.GLUVAL
4hylA           A.92.PHE*A.90.THRGLY
4hylA              A.95.PHE*B.95.PHE
4hylA           A.81.GLUGLU*A.85.ASP
4hylA              A.95.PHE*A.64.TYR
1p4tA        A.57.THRASP*A.55.PROSER
1p4tA             A.129.ARG*A.30.ARG
1p4tA           A.70.TYR*A.71.ASPPHE
1p4tA          A.116.TYR*A.77.PROVAL
1p4tA           A.40.LEUARG*A.36.ARG
1p4tA             A.129.ARG*A.85.ARG
1p4tA           A.26.GLYPHE*A.52.TYR
1p4tA          A.112.THRGLY*A.81.TYR
1p4tA            A.34.GLYTYR*A.7.TYR
1p4tA           A.98.SERASP*A.94.ASP
1p4tA          A.113.GLYVAL*A.81.TYR
1p4tA           A.6.PHETYR*A.155.PHE
1p4tA         A.129.ARGTYR*A.128.TYR
1p4tA           A.49.TYR*A.50.LYSASN
1p4tA             A.41.ARG*A.152.ARG
1p4tA         A.130.TYR*A.131.ASNTYR
1qexA         A.245.GLUGLU*A.246.GLU
1qexA           A.70.HIS*A.68.GLNLYS
1qexA         A.210.ASP*A.208.SERVAL
1qexA             A.2.PHE*A.3.ILEGLN
1qexA           A.43.GLYASP*A.66.TYR
1qexA         A.192.PHEHIS*A.260.TYR
1qexA           A.39.TYRASN*A.59.GLN
1qexA           A.83.THRARG*A.85.HIS
1qexA           A.67.TYRGLN*A.66.TYR
1re5A           A.95.GLU*A.93.VALPRO
1re5A            A.175.ARG*B.232.ARG
1re5A          A.108.ASPALA*A.31.PHE
1re5A          A.117.GLN*A.23.GLYARG
1re5A         A.430.TYR*B.200.ALAALA
1re5A         A.133.ALAASP*A.445.HIS
1re5A         A.168.GLYVAL*B.229.GLN
1re5A         A.363.GLNGLY*A.401.HIS
1re5A            A.313.HIS*B.253.ASP
1re5A            A.324.TRP*A.321.HIS
1re5A            A.232.ARG*B.175.ARG
1re5A         A.171.GLYALA*A.175.ARG
1re5A         A.446.GLNARG*A.447.ARG
1re5A              A.6.PHE*D.324.TRP
1re5A         A.433.GLNALA*A.437.TRP
1re5A            A.182.GLU*B.182.GLU
1re5A         A.313.HISGLU*A.314.GLU
1re5A         A.404.ALAVAL*A.400.ARG
1re5A         A.363.GLN*A.400.ARGHIS
1re5A         A.229.GLN*B.168.GLYVAL
1re5A         A.262.ALAGLY*A.354.ARG
1re5A           A.22.ARG*A.22.ARGGLY
1re5A            A.389.GLU*A.385.HIS
1re5A              A.324.TRP*D.6.PHE
1re5A         A.200.ALAALA*B.430.TYR
1re5A            A.107.GLN*A.320.TRP
2vqcA           A.71.TRP*A.57.GLUCYS
2vqcA              A.71.TRP*A.19.GLU
2qkwA         A.120.ARG*A.116.TRPSER
2qkwA          A.86.GLN*A.101.LEUPRO
2qkwA           A.88.ARG*A.84.ASPMET
2qkwA          A.47.ALAGLY*A.116.TRP
2qkwA              A.56.PHE*A.55.GLU
4xs5A           A.38.ARG*A.34.ARGSER
4xs5A            A.119.PHE*A.118.GLU
3m3pA           A.76.ARG*A.72.LEUALA
3m3pA         A.128.LEUGLY*A.231.HIS
3m3pA           A.15.GLU*A.56.GLYGLY
3m3pA            A.113.TRP*A.221.ARG
3m3pA            A.158.HIS*A.157.GLU
3m3pA         A.120.HISVAL*A.131.TRP
3m3pA            A.250.HIS*A.248.HIS
3m3pA           A.35.ARG*A.12.SERALA
3m3pA           A.37.ASP*A.11.PHESER
3m3pA            A.127.TRP*A.235.ARG
3m3pA         A.155.ARG*A.155.ARGSER
3m3pA      A.106.SERPRO*A.108.HISALA
3m3pA            A.120.HIS*A.131.TRP
3m3pA         A.115.ARGALA*A.117.TRP
3m3pA          A.18.GLYHIS*A.180.GLN
3m3pA            A.140.HIS*A.174.GLN
3m3pA         A.137.PHE*A.138.GLUTRP
3m3pA             A.19.HIS*A.226.ASN
3m3pA         A.226.ASNARG*A.227.ARG
4tw1B            B.303.TRP*B.253.ASN
4tw1B         B.275.ASNARG*B.101.ASN
4tw1B           B.55.ASPGLU*B.54.TYR
4tw1B         B.173.GLNGLN*C.111.ARG
4tw1B         B.293.GLN*B.292.GLYGLN
4tw1B         B.233.TYR*C.184.ARGGLN
4tw1B         B.282.ALAPRO*B.281.TYR
4tw1B         B.243.PHE*B.244.ASNPRO
4tw1B         B.166.SERLYS*B.165.TYR
4tw1B            B.321.TYR*B.112.HIS
4tw1B      B.319.LYSPRO*B.292.GLYGLN
4tw1B         B.191.TRPSER*B.190.HIS
4tw1B             B.268.ARG*B.90.ASN
4tw1B           B.88.HISSER*B.90.ASN
4tw1B         B.214.TYR*B.215.ARGASN
4tw1B         B.203.GLUVAL*B.200.TYR
4tw1B            B.235.TYR*B.213.PHE
4tw1B              B.75.ASP*A.23.ARG
4tw1B             B.96.HIS*B.104.TRP
4tw1B         B.116.GLNVAL*B.115.PHE
4tw1B          B.88.HIS*C.159.GLNSER
4tw1B            B.191.TRP*B.247.PHE
4tw1B         B.276.ARG*B.100.LYSASN
2wuhA        A.41.ILEPRO*A.39.GLYGLN
2wuhA             A.86.PHE*A.165.ARG
2wuhA         A.114.PHE*A.146.ASNPRO
2wuhA            A.148.TYR*A.146.ASN
2wuhA           A.86.PHELEU*A.72.TRP
2wuhA             A.110.HIS*B.23.PHE
2wuhA        A.74.PROGLU*A.51.GLNTRP
2wuhA      A.155.LEUGLU*A.157.PROPRO
2wuhA        A.71.ALATRP*A.60.TYRGLY
2wuhA         A.106.HIS*A.108.GLYGLY
2wuhA         A.114.PHE*A.145.SERASN
2wuhA           A.48.ALASER*A.86.PHE
2wuhA           A.67.GLUGLY*A.60.TYR
2wuhA           A.72.TRP*A.73.CYSPRO
2wuhA             A.90.ASP*A.163.PHE
2wuhA         A.132.TRP*A.133.ARGASN
2wuhA            A.103.GLN*A.179.ARG
2wuhA            A.129.TRP*A.165.ARG
3flkA         A.151.ASNTHR*B.165.ARG
3flkA         A.318.GLUARG*A.322.ARG
3flkA         A.264.GLYILE*A.298.ASN
3flkA             A.19.GLU*A.295.ASN
3flkA         A.166.ARG*B.153.GLUASN
3flkA           A.52.TYR*A.56.GLYLYS
3flkA               A.70.TYR*A.7.ARG
3flkA         A.135.GLU*A.135.GLUASN
3flkA            A.104.TYR*A.170.ARG
3flkA         A.244.ALASER*A.203.TRP
3flkA           A.97.PHE*A.93.SERLEU
3flkA         A.187.VALTHR*A.186.HIS
3flkA      A.126.GLYASP*A.128.ILEASP
3flkA            A.312.PHE*A.275.ARG
3flkA            A.223.HIS*A.194.ASN
3flkA            A.311.GLU*A.324.HIS
3flkA         A.165.ARG*B.151.ASNTHR
3flkA          A.35.HIS*A.322.ARGALA
3flkA          A.97.PHEARG*A.103.GLN
3flkA         A.246.ASNLEU*A.141.TYR
3flkA            A.315.GLN*A.275.ARG
3flkA          A.15.GLYILE*A.292.PHE
3flkA              A.51.TYR*A.55.HIS
3flkA            A.165.ARG*A.206.ARG
3flkA           A.75.PHE*A.76.GLYALA
3flkA         A.176.PHEASP*A.214.TYR
3flkA         A.274.GLUARG*A.276.ASN
3rtyA         A.253.TYR*A.254.THRTHR
3rtyA            A.430.HIS*A.429.HIS
3rtyA            A.460.ARG*A.429.HIS
3rtyA      A.499.PROLYS*A.501.GLNCYS
3rtyA         A.253.TYR*B.556.LEUALA
3rtyA            A.269.TRP*A.277.PHE
3rtyA         A.449.THRALA*A.540.ARG
3rtyA            A.394.ARG*A.403.HIS
3rtyA         A.414.TYR*A.412.LEUGLY
3rtyA         A.479.VALASN*A.478.PHE
3rtyA      A.449.THRALA*A.447.GLYGLN
3rtyA         A.493.HISARG*A.391.PHE
3rtyA            A.394.ARG*A.488.PHE
2ijrA              A.4.TRP*A.210.GLN
2ijrA         A.116.TRP*A.150.GLYALA
2ijrA          A.13.GLYARG*A.220.ASN
2ijrA         A.116.TRP*A.116.TRPGLU
2ijrA         A.262.GLYTYR*A.253.TYR
2ijrA        A.52.LEULYS*A.50.GLYILE
2ijrA            A.266.TYR*A.271.HIS
2ijrA              A.7.ASN*A.226.PHE
2ijrA         A.261.ARGGLY*A.253.TYR
2ijrA            A.129.GLN*A.133.ARG
2ijrA          A.24.TRP*A.167.CYSASP
2ijrA         A.147.HIS*A.148.ILEASN
2ijrA             A.42.ARG*A.154.TRP
2ijrA           A.4.TRP*A.228.SERPRO
2ijrA         A.264.ASPCYS*A.263.TYR
2ijrA             A.39.GLN*A.106.TYR
2ijrA           A.81.PHE*A.52.LEULYS
2ijrA           A.95.ASP*A.93.VALLEU
2ijrA      A.262.GLYTYR*A.276.GLUTYR
2ijrA         A.255.GLU*A.255.GLUPRO
2ijrA      A.147.HISILE*A.145.SERSER
2ijrA            A.135.TYR*A.139.PHE
2ijrA           A.43.LEUPHE*A.84.TRP
2ijrA           A.49.ALAGLY*A.69.HIS
3hr8A           A.94.PHE*A.95.ILEASP
3hr8A         A.266.TYR*A.240.ILEGLY
3hr8A      A.250.LYSASN*A.248.ILEVAL
3hr8A         A.296.THRTHR*A.295.TYR
3hr8A           A.99.HIS*A.97.ALAGLU
3hr8A         A.262.THRTYR*A.263.TYR
3hr8A          A.225.METGLU*A.67.PHE
3hr8A            A.307.GLN*A.292.TRP
3hr8A            A.315.PHE*A.319.ASN
3hr8A         A.328.ARG*A.324.GLYGLU
3hr8A        A.27.ILEMET*A.25.GLYSER
4r3oK              K.70.ARG*D.85.ASN
4r3oK       K.50.ALAGLY*L.118.GLYASN
4r3oK             K.73.TYR*C.142.HIS
4r3oK            K.170.ARG*Z.136.TYR
4r3oK              K.55.GLN*L.88.TYR
4r3oK             K.4.LEUILE*K.3.TYR
4r3oK      K.173.LEUASN*Y.173.LEUASN
4r3oK           K.27.GLN*K.27.GLNMET
4r3oK         K.117.TYR*K.118.METASP
4r3oK             K.71.ASN*C.109.GLN
4r3oK            K.117.TYR*K.132.HIS
4r3oK            K.145.ARG*Z.158.ARG
4r3oK         K.147.TYR*K.148.THRPRO
4r3oK           K.65.GLNLEU*D.92.GLN
4r3oK         K.144.ASPARG*Z.162.GLN
4r3oK         K.171.PHE*K.134.TYRGLY
4r3oK         K.107.TYR*K.112.GLYPRO
4r3oK            K.145.ARG*K.146.TYR
3tytA            A.492.ARG*A.501.HIS
3tytA            A.474.PHE*A.397.PHE
3tytA            A.554.GLU*A.442.PHE
3tytA            A.491.ASN*A.482.PHE
3tytA         A.563.GLNMET*A.562.TYR
3tytA         A.542.GLYLEU*A.502.PHE
3tytA         A.503.PHE*A.576.LYSLEU
3tytA         A.388.GLNSER*A.465.GLU
3tytA            A.479.ASN*A.561.HIS
3tytA            A.395.ARG*A.558.PHE
3tytA         A.546.TRP*A.551.ASPALA
3tytA         A.385.GLYLEU*A.444.GLN
3tytA            A.405.ASN*A.480.ASN
3tytA         A.541.SERGLY*A.502.PHE
3tytA            A.566.ASN*A.573.TYR
3tytA            A.561.HIS*A.560.ASN
3tytA         A.440.PHE*A.444.GLNLYS
3tytA         A.403.TYRGLY*A.482.PHE
3tytA         A.471.TYR*A.472.LYSASP
4a2vA            A.915.ASN*A.911.TRP
4a2vA            A.886.ASN*A.885.ASP
4a2vA         A.921.PHE*A.922.ASPVAL
4a2vA      A.849.HISLYS*A.861.LYSSER
4a2vA            A.818.TYR*A.843.ARG
4a2vA         A.819.ALACYS*A.818.TYR
4a2vA            A.855.PHE*A.856.ASP
4a2vA            A.832.HIS*A.858.PHE
4r1kA           A.74.ARG*A.70.LEUASP
4r1kA      A.153.TRPGLY*A.155.GLULYS
4r1kA           A.96.GLN*A.95.GLYGLN
4r1kA       A.110.HISPRO*A.92.LYSGLY
4r1kA             A.63.ASP*B.161.ARG
4r1kA              A.65.TYR*A.64.ASN
4r1kA             A.161.ARG*A.65.TYR
4r1kA         A.115.PHE*A.123.TYRTHR
1m06G             G.51.TYR*G.166.ARG
1m06G            G.9.HIS*G.10.ASPTHR
1m06G         G.102.PHE*G.152.PHEVAL
1m06G           G.18.PHE*G.19.SERVAL
1m06G            G.101.ARG*G.145.ARG
1m06G          G.53.ASN*G.165.GLYARG
1m06G         G.158.SERSER*G.162.TRP
1m06G            G.83.ALAGLY*G.9.HIS
3afhA         A.373.LEUSER*A.343.TRP
3afhA            A.234.PHE*A.236.TRP
3afhA         A.286.TRP*A.287.ARGVAL
3afhA             A.268.ARG*A.85.TRP
3afhA            A.346.TYR*A.268.ARG
3afhA            A.472.ARG*A.358.TYR
3afhA           A.75.TYR*A.34.THRGLY
3afhA         A.388.TYR*A.453.THRGLY
3afhA         A.234.PHEGLY*A.236.TRP
3afhA         A.171.ASP*A.241.PHEMET
3afhA          A.92.GLUGLY*A.103.TYR
3afhA         A.364.ARG*A.364.ARGILE
3afhA         A.303.PHE*A.304.ASPPRO
3afhA         A.176.TYR*A.177.METGLU
3afhA         A.103.TYR*A.100.PHEGLY
3afhA         A.108.ARGLEU*A.112.TYR
3afhA         A.161.LYSVAL*A.160.PHE
3afhA         A.421.TRP*A.469.GLYLYS
3afhA            A.390.TYR*A.483.PHE
3afhA         A.388.TYR*A.452.VALTHR
3afhA      A.134.ASPPRO*A.132.LYSGLU
3afhA            A.236.TRP*A.207.HIS
3afhA         A.179.PHE*A.180.ASPASN
3afhA           A.78.GLN*A.78.GLNILE
3afhA            A.381.TYR*A.385.ASN
3afhA             A.64.GLU*A.105.GLN
3afhA             A.73.ARG*A.104.ARG
3afhA         A.165.GLYLYS*A.181.ASN
3afhA         A.394.TYR*A.450.GLYALA
3afhA          A.93.GLYPRO*A.103.TYR
3afhA         A.402.GLU*A.402.GLUGLU
2ef0A              A.39.ARG*A.69.HIS
2ef0A         A.267.GLUGLU*A.222.TRP
2ef0A         A.232.GLU*A.232.GLULYS
2ef0A              A.76.TYR*A.60.ARG
2ef0A           A.38.TYR*A.39.ARGGLY
2ef0A         A.194.GLYLEU*A.198.ARG
2ef0A         A.163.GLYASN*A.162.ASP
2ef0A         A.159.TRP*A.160.VALGLY
2ef0A         A.202.PHE*A.203.PHETHR
2ef0A         A.259.HIS*A.219.THRASP
2ef0A         A.203.PHE*A.204.THRHIS
2ef0A         A.141.ASP*A.137.GLNALA
2ef0A            A.238.PHE*A.222.TRP
2ef0A          A.15.PHESER*A.172.GLU
2ef0A         A.159.TRP*A.218.TYRTHR
2ef0A            A.252.ARG*A.215.HIS
1dleA             A.99.TYR*A.215.TRP
1dleA           A.29.TRP*A.27.GLNPRO
1dleA           A.27.GLN*A.26.LYSGLN
1dleA            A.227.PHE*A.215.TRP
1dleA         A.166.GLYSER*A.170.ARG
1dleA       A.103.VALALA*A.55.ALAALA
1dleA           A.39.HIS*A.37.LYSGLY
1dleA            A.202.HIS*A.207.PHE
1dleA          A.38.GLYHIS*B.192.ARG
1dleA           A.94.TYR*A.56.ALAHIS
1dleA            A.101.TYR*A.100.ASP
1dleA         A.238.LEULYS*A.249.PHE
4k6wA         A.343.TRP*A.242.LYSSER
4k6wA         A.267.TRP*A.186.LEUTRP
4k6wA         A.226.VALALA*A.231.HIS
4k6wA         A.358.THRPHE*A.357.PHE
4k6wA         A.359.PHE*A.219.ALAASN
4k6wA         A.268.ASNPHE*A.275.ASN
4m0mA      A.269.PROSER*A.271.VALGLY
4m0mA      A.413.GLYILE*A.361.GLULYS
4m0mA         A.415.ASPARG*A.364.HIS
4m0mA            A.604.GLN*A.530.HIS
4m0mA              A.26.HIS*A.57.ASP
4m0mA            A.448.HIS*A.186.TYR
4m0mA            A.356.PHE*A.360.PHE
4m0mA            A.640.TYR*A.665.HIS
4m0mA         A.416.ARGASP*A.364.HIS
4m0mA         A.322.GLUARG*A.321.HIS
4m0mA         A.508.HIS*A.623.HISTYR
4m0mA            A.516.TYR*A.564.TYR
4m0mA         A.430.ARG*A.511.PROASN
4m0mA         A.456.ASNGLU*A.445.TYR
4m0mA         A.155.ASNLEU*A.184.HIS
4m0mA            A.561.GLN*A.433.TYR
4m0mA            A.665.HIS*A.644.ASN
4m0mA              A.20.PHE*A.56.PHE
4m0mA         A.234.GLU*A.234.GLUHIS
4m0mA         A.216.TYR*A.211.GLNHIS
4m0mA         A.106.ASN*A.104.THRGLY
4m0mA            A.158.TYR*A.635.GLN
4m0mA              A.70.ASP*A.27.ARG
4m0mA         A.639.GLYTYR*A.643.ARG
4m0mA         A.175.PROGLY*A.145.ARG
4m0mA         A.344.HIS*A.303.LEUCYS
4m0mA      A.412.SERGLY*A.359.PHEPHE
4m0mA            A.235.HIS*A.143.PHE
4m0mA         A.202.HISGLU*A.204.TYR
4m0mA              A.78.TYR*A.54.ARG
4m0mA            A.397.PHE*A.359.PHE
4m0mA            A.215.ARG*A.180.ARG
4m0mA            A.568.ARG*A.626.GLU
4m0mA           A.26.HIS*A.62.GLUPRO
4m0mA         A.313.TYRALA*A.202.HIS
4m0mA           A.78.TYR*A.79.ASNPRO
4m0mA         A.693.ASNALA*A.697.ARG
4m0mA         A.605.LYSTHR*A.597.PHE
4m0mA         A.589.ARG*A.585.ASNGLN
4m0mA         A.168.LEUPHE*A.261.PHE
4m0mA            A.208.PHE*A.205.ARG
4bu0A            A.141.HIS*A.167.TRP
4bu0A           A.36.TYR*A.37.ARGSER
4bu0A           A.45.THRHIS*A.46.HIS
4bu0A         A.158.TRP*A.136.THRARG
4bu0A            A.121.GLU*A.131.PHE
4bu0A         A.33.GLYALA*A.7.LEULYS
4bu0A         A.147.SERSER*A.152.TYR
4bu0A         A.132.CYSPRO*A.131.PHE
4bu0A            A.182.TYR*A.181.GLN
4bu0A         A.183.PHE*A.166.GLUTRP
2qjfA         A.389.TRPASN*A.391.ASP
2qjfA            A.419.GLN*A.506.HIS
2qjfA         A.347.ARG*B.537.TYRGLU
2qjfA         A.498.ALAGLY*A.537.TYR
2qjfA         A.407.PHE*A.403.LEULYS
2qjfA         A.576.ASPSER*A.575.TYR
2qjfA         A.238.TYR*A.271.ALAGLU
2qjfA            A.263.ASP*A.260.ASN
2qjfA         A.471.GLN*A.471.GLNHIS
2qjfA            A.356.TRP*A.355.GLN
2qjfA         A.416.PHE*A.448.VALLEU
2qjfA         A.518.TYR*A.519.ILEVAL
2qjfA         A.426.ASN*A.605.PHEMET
2qjfA         A.376.LEUILE*A.344.PHE
2qjfA         A.388.TYRTRP*A.390.ASN
2qjfA         A.537.TYRGLU*B.347.ARG
2qjfA         A.457.TRP*A.458.THRLYS
2qjfA      A.353.ALAARG*B.353.ALAARG
2qjfA         A.344.PHE*A.283.ARGGLU
2qjfA            A.425.HIS*A.428.HIS
2qjfA      A.304.LEUSER*A.294.ASPCYS
2qjfA         A.565.TYR*A.566.ASNLYS
2qjfA            A.330.TYR*A.331.GLU
1wteA            A.198.TYR*A.206.TRP
1wteA                A.5.GLU*A.2.ASN
1wteA         A.127.ALAGLY*A.164.TYR
1wteA              A.98.ASN*A.94.TYR
1wteA          A.95.ARG*A.106.PHEASP
1wteA           A.49.LEUASN*A.44.PHE
1wteA          A.40.THRPRO*A.263.TRP
1wteA         A.251.ASN*A.247.ALALYS
1wteA          A.35.ILEASN*B.164.TYR
1wteA           A.64.LEUMET*A.68.HIS
1wteA         A.217.TRP*A.213.GLUTHR
1wteA          A.224.ARGALA*A.11.GLN
1wteA           A.2.ASNLYS*A.217.TRP
1wteA           A.67.GLYHIS*A.21.ARG
1wteA         A.110.ASPHIS*A.111.HIS
1m07A           A.6.PHE*A.101.PROVAL
1m07A                A.7.GLN*A.3.TRP
1m07A         A.103.HIS*A.104.PHEALA
3n27A              A.20.GLU*B.68.TRP
3n27A        A.17.SERTHR*B.68.TRPILE
3n27A           A.68.TRP*C.20.GLUALA
3n27A           A.20.GLUALA*B.68.TRP
3gmvX           X.27.GLYGLU*X.22.TRP
3gmvX             X.151.ARG*X.85.TYR
3gmvX         X.139.ALASER*X.141.PHE
3gmvX       X.130.ALAALA*X.78.PROSER
3gmvX           X.54.GLYGLY*X.56.PHE
3gmvX         X.153.GLNARG*X.152.TYR
3gmvX           X.83.SERHIS*X.87.ARG
3gmvX         X.151.ARGTYR*X.150.TYR
3gmvX            X.122.PHE*X.113.TYR
3gmvX              X.71.TYR*X.70.GLU
3gmvX         X.153.GLN*X.153.GLNARG
2q0sA          A.22.GLYALA*G.174.PHE
2q0sA           A.40.GLN*A.40.GLNGLN
2q0sA         A.143.ALAPRO*A.158.GLU
2q0sA         A.189.ASP*A.187.SERTHR
2q0sA           A.94.ASN*A.55.ALAARG
2q0sA         A.179.PHE*A.180.PHEASP
2q0sA              A.33.ARG*A.27.ARG
2q0sA              A.73.TYR*H.73.TYR
2q0sA         A.181.ASPALA*A.180.PHE
2q0sA           A.26.GLU*A.25.THRGLU
2q0sA         A.168.TYRSER*A.179.PHE
2q0sA              A.27.ARG*A.14.TRP
2q0sA               A.56.ARG*A.8.PHE
2q0sA             A.16.TRP*A.195.HIS
2q0sA          A.174.PHE*C.22.GLYALA
1ddjA         A.790.ASNASN*A.791.ASN
1ddjA         A.673.VALVAL*A.672.TYR
1ddjA      A.589.GLYGLY*A.742.GLYGLY
1ddjA         A.575.TRP*A.573.TRPPRO
1ddjA         A.716.LEUASN*A.719.ARG
1ddjA         A.641.GLU*A.641.GLUPRO
1ddjA         A.551.PROGLN*A.552.GLN
1ddjA         A.789.ARG*A.785.GLUGLY
1ddjA         A.659.THRASP*A.546.PHE
1ddjA         A.637.ARGLEU*A.639.PHE
1ddjA      A.573.TRPPRO*A.571.HISSER
1ddjA            A.676.ASP*A.706.GLU
3ntuA         A.269.ALAGLU*A.270.GLU
3ntuA           A.42.GLU*A.42.GLUGLY
3ntuA         A.151.GLUGLY*A.181.ARG
3ntuA         A.154.PHE*A.155.ARGPRO
3ntuA            A.124.ASN*A.127.PHE
3ntuA         A.127.PHELEU*A.129.PHE
3ntuA            A.103.PHE*A.286.PHE
3ntuA         A.296.ARGVAL*A.313.PHE
3ntuA            A.183.TYR*A.181.ARG
3ntuA            A.301.TYR*A.287.PHE
2x78A            A.139.TYR*A.243.TYR
2x78A         A.160.ALAPRO*A.141.TYR
2x78A            A.266.HIS*A.270.PHE
2x78A         A.131.GLYPRO*A.141.TYR
2x78A            A.126.PHE*A.224.ASN
2x78A            A.270.PHE*B.270.PHE
2x78A         A.258.SERPRO*A.257.TYR
2x78A         A.122.PHEASP*A.180.ARG
2x78A         A.205.HIS*A.206.LEUGLU
2x78A            A.152.PHE*A.254.ASN
2x78A         A.154.TRPLEU*A.156.TYR
3mmgA           A.29.SERGLU*A.28.HIS
3mmgA         A.168.SERLEU*A.167.HIS
3mmgA         A.203.PHE*A.204.ASNALA
3mmgA         A.201.TRP*A.202.LYSPHE
3mmgA           A.160.ASPGLY*A.9.ARG
3mmgA              A.31.ARG*A.22.GLU
3mmgA         A.121.VALSER*A.117.GLN
3mmgA            A.171.HIS*A.174.ASN
3mmgA           A.64.PHE*A.62.GLYGLU
3mmgA          A.99.LYSPHE*A.162.ASN
3mmgA         A.177.ASNTYR*A.142.HIS
3mmgA            A.143.TRP*A.141.GLN
3mmgA         A.134.LYSGLU*A.133.HIS
3mmgA              A.28.HIS*A.50.ARG
3mmgA               A.46.HIS*C.6.PHE
3mmgA          A.12.ASN*B.121.VALSER
3mmgA          A.45.GLNHIS*A.203.PHE
3mmgA            A.160.ASP*A.162.ASN
2q6tA         A.396.TYR*A.397.ARGASP
2q6tA         A.418.GLN*A.421.GLYPRO
2q6tA         A.187.PHELYS*A.191.ASP
2q6tA         A.141.GLYLYS*A.303.ARG
2q6tA         A.284.PROILE*A.286.TYR
2q6tA           A.74.ARGGLY*A.76.GLN
2q6tA         A.288.ASP*D.155.GLUALA
2q6tA         A.388.ASP*A.342.SERARG
2q6tA               A.41.TYR*A.8.HIS
2q6tA         A.350.ARG*B.239.METPRO
2q6tA         A.394.PHE*A.374.PROMET
2q6tA         A.254.ARGILE*A.434.HIS
2q6tA            A.309.ASN*A.286.TYR
2q6tA         A.431.HISALA*A.430.PHE
2q6tA            A.419.ARG*B.238.GLU
2q6tA      A.154.THRGLU*A.156.ALAARG
2q6tA         A.310.GLN*A.310.GLNVAL
2q6tA            A.397.ARG*A.430.PHE
2q6tA         A.300.ALAARG*A.304.ARG
2q6tA            A.155.GLU*B.301.ARG
2q6tA          A.110.TRP*A.38.GLUALA
2q6tA            A.396.TYR*A.373.ARG
2q6tA         A.124.ARG*A.124.ARGLEU
2q6tA           A.45.HISARG*A.40.PHE
2q6tA         A.381.GLUSER*A.335.GLN
2q6tA         A.155.GLUALA*B.288.ASP
3pfiA         A.109.ILEASP*A.108.PHE
3pfiA         A.304.ASNGLY*A.306.TYR
3pfiA         A.103.GLU*A.103.GLUGLY
3pfiA         A.210.ALALYS*A.183.ASP
3pfiA         A.111.GLUILE*A.113.HIS
3pfiA            A.124.TYR*A.171.ARG
3pfiA             A.48.ARG*B.228.ARG
3pfiA           A.48.ARG*A.44.ALAALA
3pfiA            A.300.TYR*A.214.ARG
1f9kA         A.223.HIS*A.221.GLUTHR
1f9kA         A.139.GLYILE*A.141.ASP
1f9kA         A.231.THRSER*A.230.PHE
1f9kA          A.87.ALAASP*A.221.GLU
1f9kA          A.88.ASP*A.105.GLYGLY
1f9kA          A.93.PHE*A.208.GLYLEU
1f9kA         A.128.GLN*A.133.PROGLN
1f9kA         A.121.ALAVAL*A.120.PHE
1f9kA               A.5.PHE*A.52.TYR
1f9kA         A.127.PHE*A.128.GLNASN
1f9kA            A.129.ASN*A.131.TRP
1f9kA         A.176.VALVAL*A.175.ASN
3q20A           A.54.GLUARG*A.55.ARG
3q20A           A.91.ARG*A.87.PROGLU
3q20A           A.62.ARG*A.58.GLUALA
3g9kD         D.300.GLU*D.300.GLUGLU
3g9kD          D.53.ALASER*F.501.GLN
3g9kD             D.49.TYR*F.527.ASN
3g9kD         D.245.LYSVAL*D.244.TYR
3g9kD         D.228.ARG*D.224.GLYGLY
3g9kD          D.114.GLU*D.95.GLYGLY
3g9kD           D.49.TYR*D.66.LEULYS
3g9kD            D.142.ASN*D.138.TYR
3g9kD          D.97.GLYGLY*D.112.TYR
3g9kD         D.110.ILEASP*D.109.PHE
3g9kD            D.179.ARG*F.373.ASN
3g9kD            D.172.ARG*F.374.PHE
2aamA         A.290.PROTYR*A.280.TYR
2aamA           A.90.VALASN*A.89.TYR
2aamA      A.269.SERPHE*B.269.SERPHE
2aamA         A.245.GLUTYR*A.249.ARG
2aamA            A.126.PHE*A.163.TYR
2aamA          A.254.GLYLYS*A.31.PHE
2aamA         A.256.PHE*A.220.SERGLY
2aamA          A.30.TRP*A.286.ASNGLY
2aamA         A.135.LYSGLU*A.139.PHE
2aamA         A.103.LYSGLU*A.102.TRP
2aamA         A.281.GLULYS*A.285.ARG
2aamA         A.128.LYSTYR*A.130.TRP
2aamA         A.300.ASP*A.298.GLULEU
2aamA            A.100.PHE*A.144.ARG
2aamA            A.161.PHE*A.162.GLU
2aamA         A.246.TYR*A.205.GLUASN
2aamA            A.265.ASP*A.272.ASN
2aamA         A.292.ALAALA*A.291.TYR
2aamA         A.222.TRP*A.201.PROGLN
2aamA         A.111.PROGLU*A.113.TRP
2aamA           A.71.TYR*A.62.SERLYS
2aamA            A.225.GLU*A.202.GLN
2aamA            A.112.GLU*D.133.GLU
3dkzA       A.102.THRPRO*A.99.ARGGLY
3dkzA           A.58.HIS*A.59.SERGLY
3dkzA          A.159.PHE*A.94.LEUGLY
3dkzA         A.132.ARG*A.133.ARGGLY
4prkA            A.268.PHE*A.264.GLU
4prkA            A.135.ASN*B.299.PHE
4prkA         A.176.ASPVAL*A.175.TYR
4prkA         A.221.PHE*A.243.ALALEU
4prkA            A.313.ARG*A.325.HIS
4prkA           A.91.TYR*A.62.TYRLYS
4prkA      A.216.ILEGLY*A.214.ASNMET
4prkA         A.313.ARG*A.313.ARGASP
4prkA         A.179.TYR*A.180.ASNPRO
4prkA            A.116.TYR*B.116.TYR
4prkA           A.98.VALPRO*A.97.ASN
4prkA         A.299.PHE*B.135.ASNPRO
4c2eA        A.82.GLYMET*B.78.GLYALA
4c2eA         A.190.PHE*A.188.LEUSER
4c2eA         A.195.ALAGLU*A.112.GLU
4c2eA         A.422.PHE*A.393.LYSVAL
4c2eA         A.220.SERTHR*A.252.ASN
4c2eA         A.169.GLYLYS*A.111.PHE
4c2eA         A.168.ARGGLY*A.194.ARG
4c2eA         A.201.THRVAL*A.203.PHE
4c2eA         A.322.GLYHIS*A.324.TYR
4c2eA      A.413.PHEASP*A.408.LEULYS
4c2eA         A.338.GLN*A.337.VALGLN
4c2eA            A.421.TYR*B.421.TYR
4c2eA          A.280.ARG*B.64.ASNGLU
4c2eA        A.78.GLYALA*B.82.GLYMET
4c2eA         A.335.GLYTHR*A.356.TRP
4c2eA           A.94.TYR*A.95.METASP
4c2eA            A.360.ASN*A.320.GLU
4c2eA         A.287.TYRPHE*A.274.TYR
4c2eA            A.224.GLU*A.225.HIS
4c2eA         A.235.ARG*A.231.ALALYS
4c2eA         A.421.TYR*A.422.PHESER
1n8yC           C.95.LEUASP*C.97.ASN
1n8yC        C.14.PROALA*C.16.SERPRO
1n8yC         C.434.LEUARG*C.500.TRP
1n8yC         C.533.TYR*C.556.PHEGLY
1n8yC            C.524.ARG*C.515.ARG
1n8yC         C.470.GLNALA*C.465.PHE
1n8yC           C.65.ALAHIS*C.67.ASN
1n8yC           C.85.LEUPHE*C.61.TYR
1n8yC          C.90.TYR*C.132.VALLEU
1n8yC         C.156.ASN*C.128.LEULYS
1n8yC         C.142.TYR*C.185.GLYGLU
1n8yC         C.262.HIS*C.263.ASNPRO
1n8yC      C.412.GLYARG*C.414.ILELEU
1n8yC           C.51.PHE*C.49.LEUSER
1n8yC         C.603.GLNPRO*C.595.TYR
1n8yC         C.148.TRPLYS*C.152.PHE
1n8yC        C.417.ASPGLY*C.8.ASPMET
1n8yC            C.417.ASP*C.416.HIS
1n8yC         C.303.ALAGLU*C.305.ASP
1n8yC         C.516.GLYGLN*C.517.GLN
1n8yC            C.439.GLU*C.466.ARG
1n8yC           C.24.LEUARG*C.51.PHE
1n8yC         C.526.TRPLYS*C.531.ARG
1n8yC         C.298.ASN*C.311.GLULYS
1n8yC         C.581.SERGLY*C.593.TRP
1n8yC         C.532.GLU*C.539.CYSLEU
1n8yC            C.390.TYR*C.416.HIS
1n8yC         C.557.GLYSER*C.533.TYR
1n8yC         C.558.SERGLU*C.559.GLU
1n8yC            C.405.GLN*C.435.ARG
1n8yC         C.281.ASN*C.441.GLYSER
1n8yC         C.121.LEUARG*C.184.TRP
1n8yC         C.461.TRPASP*C.465.PHE
1n8yC         C.501.GLYPRO*C.455.PHE
1n8yC              C.37.ASN*C.61.TYR
3v0sA        A.16.LEUGLY*A.14.SERLYS
3v0sA            A.3.ARG*A.13.VALSER
3v0sA           A.80.GLN*A.79.ILEGLN
3v0sA             A.119.TYR*A.76.ARG
3v0sA           A.18.PHE*A.19.GLYCYS
3v0sA         A.177.ILEGLU*A.204.TYR
3v0sA          A.123.PHE*A.84.LYSPHE
3v0sA         A.114.ARG*A.110.ALASER
3v0sA            A.266.TRP*A.270.GLN
2o66A           A.45.ARG*B.41.VALSER
2o66A           A.20.ARG*A.99.GLYASP
3n7cA         A.516.PHE*A.517.ASPSER
3n7cA         A.554.HIS*A.555.VALLEU
4igdA         A.576.GLYPRO*A.685.HIS
4igdA         A.545.ASPPRO*A.544.TYR
4igdA         A.538.THRTHR*A.537.HIS
4igdA            A.380.PHE*A.385.ASN
4igdA         A.421.METASN*A.412.TYR
4igdA            A.522.TRP*A.525.ARG
4igdA         A.380.PHE*A.385.ASNLEU
4igdA         A.462.TRP*A.460.THRPRO
4igdA         A.375.HISGLY*A.398.GLN
4igdA         A.668.TRPGLY*A.549.PHE
4igdA         A.543.GLN*A.542.PROGLN
4igdA         A.489.ALAHIS*A.544.TYR
4igdA            A.375.HIS*A.402.TYR
4igdA         A.564.LEUASN*A.401.TYR
4igdA         A.345.PHE*A.346.GLNILE
4igdA            A.333.TYR*A.309.HIS
4igdA         A.636.GLUGLY*A.677.ARG
4igdA      A.476.GLYGLY*A.647.GLYGLY
4igdA         A.330.ASP*A.309.HISGLY
4igdA         A.652.THRLEU*A.660.TRP
4igdA            A.567.PHE*A.529.ASN
1pgl2              2.43.ARG*2.50.PHE
1pgl2          2.147.HIS*2.45.ASPLEU
1pgl2         2.196.TRP*2.198.GLYLYS
1pgl2         2.346.VALLYS*2.196.TRP
1pgl2             2.97.ARG*1.135.TRP
1pgl2          2.146.PHE*2.93.ASNSER
1pgl2           2.35.ASN*2.33.PROLYS
1pgl2         2.342.PHE*2.259.LYSCYS
1pgl2      2.190.PROPHE*2.188.GLNASN
1pgl2      2.359.LEUASN*2.239.TRPARG
1pgl2            2.140.PHE*2.130.ASN
1pgl2         2.192.VALLEU*2.191.PHE
1pgl2          2.82.GLUASN*2.257.TYR
1pgl2         2.268.PHE*2.323.CYSPRO
1pgl2            2.241.TYR*2.240.ARG
2gy5A      A.173.ILELEU*A.171.PROASP
2gy5A         A.201.SERALA*A.203.PHE
2gy5A         A.178.LEUPRO*A.177.HIS
2gy5A            A.229.ASN*A.246.PHE
2gy5A         A.398.PHE*A.399.ASNHIS
2gy5A         A.358.HISILE*A.360.GLU
2gy5A           A.49.TRP*A.23.ALAMET
2gy5A         A.237.THRGLY*A.216.TRP
2gy5A         A.379.THRASN*A.398.PHE
2gy5A         A.420.GLYVAL*A.438.ASN
2gy5A         A.293.TRP*A.274.CYSLYS
2gy5A         A.297.GLNCYS*A.299.ASN
2gy5A            A.343.GLU*A.335.TRP
2gy5A         A.190.SERALA*A.143.PHE
2gy5A           A.49.TRPARG*A.82.TRP
2gy5A         A.266.GLUARG*A.260.PHE
2gy5A         A.161.PHE*A.163.HISSER
3l4fA         A.642.ASPGLU*D.735.HIS
4i9xA          A.33.PHEALA*D.133.ARG
4i9xA             A.122.HIS*B.61.GLU
4i9xA         A.194.ARGLEU*A.196.ARG
4i9xA         A.191.THRPRO*A.193.TRP
4i9xA             A.61.GLU*B.122.HIS
4i9xA         A.182.SERLEU*A.181.TYR
4i9xA          A.74.TRP*A.145.LEUARG
4i9xA          A.127.PHE*A.67.CYSTHR
4i9xA         A.125.GLN*A.124.GLYGLN
4i9xA            A.131.PHE*A.141.TYR
4i9xA            A.235.TRP*A.239.GLN
4i9xA             A.83.PHE*A.110.ARG
4i9xA         A.211.PHETYR*A.210.TYR
4i9xA         A.196.ARGASN*A.212.TYR
4i9xA         A.118.PHE*A.119.SERGLN
3udfA            A.376.ARG*A.313.TYR
3udfA         A.682.ALAGLY*A.540.TYR
3udfA         A.512.GLYLEU*A.535.GLN
3udfA            A.212.GLN*B.515.GLU
3udfA            A.390.GLN*A.298.ARG
3udfA            A.424.ARG*A.395.GLN
3udfA         A.684.PHE*A.543.PHEALA
3udfA         A.413.GLYGLY*A.244.TYR
3udfA         A.521.ASN*A.519.PROARG
3udfA            A.520.ARG*A.505.ARG
3udfA            A.557.ARG*A.269.TYR
3udfA         A.352.TYR*A.353.ARGASN
3udfA         A.693.TRP*A.694.VALGLY
3udfA         A.422.PHE*A.423.ASNARG
3udfA         A.297.TRP*A.299.GLYALA
3udfA            A.165.TYR*A.176.GLN
3udfA         A.354.ASNALA*A.352.TYR
3udfA         A.681.PHE*A.682.ALAGLY
3udfA            A.731.TRP*A.647.ARG
3udfA         A.250.ARG*A.250.ARGSER
3udfA         A.418.TYRGLN*A.313.TYR
3udfA             A.269.TYR*A.32.TYR
3udfA         A.215.TYR*A.213.LEUGLY
3udfA         A.343.TRP*A.363.SERARG
3udfA         A.567.TYR*A.568.GLUALA
3udfA         A.266.TYR*A.264.SERGLY
3udfA            A.348.TRP*A.293.ARG
3udfA         A.681.PHE*A.669.LYSTHR
3udfA            A.295.HIS*A.291.TYR
3udfA            A.367.GLN*A.364.ARG
3udfA            A.494.ARG*A.456.ASN
3udfA         A.684.PHE*A.667.GLYGLY
3udfA         A.348.TRP*A.346.METSER
3udfA      A.696.PHEASP*A.698.GLNPRO
3udfA         A.553.HIS*A.406.GLYSER
3udfA          A.43.GLYGLY*A.236.ARG
3udfA            A.144.TYR*B.257.PHE
3udfA             A.61.HIS*A.215.TYR
3udfA         A.243.PROTYR*A.417.PHE
3udfA          A.44.GLYLYS*A.153.ASN
3udfA         A.556.GLN*A.556.GLNARG
3udfA         A.397.GLN*A.397.GLNLEU
3isyA              A.41.GLN*A.64.PHE
3isyA              A.85.TRP*A.56.TYR
3isyA           A.56.TYR*A.57.ARGTYR
3isyA           A.80.ASPPHE*A.79.TYR
3isyA           A.80.ASP*A.78.THRTYR
3isyA          A.116.PHE*A.94.TYRGLU
3isyA              A.43.PHE*A.58.TYR
3isyA        A.38.SERTHR*A.67.ALAPHE
4qtoA         A.401.PHE*A.297.VALGLN
4qtoA         A.423.PHE*A.445.ASNASP
4qtoA           A.15.GLYGLU*A.12.TYR
4qtoA             A.32.TYR*A.320.ASN
4qtoA         A.231.PHE*A.232.THRGLY
4qtoA             A.114.ASN*D.70.GLU
4qtoA             A.70.GLU*D.114.ASN
4qtoA      A.204.GLYTHR*A.206.ILEASN
4qtoA         A.358.GLYLYS*A.372.PHE
4qtoA         A.476.TYR*A.169.PROALA
4qtoA         A.168.ALAPRO*A.119.PHE
4qtoA      A.439.LEUGLY*A.441.THRVAL
4qtoA         A.490.LEUVAL*A.492.ASN
4qtoA         A.359.LYSARG*A.372.PHE
4qtoA         A.118.TYR*A.452.ALAGLN
4qtoA         A.438.LYSLEU*A.459.TYR
4qtoA              A.33.ASN*A.35.GLU
4qtoA         A.443.TRP*A.448.HISPRO
4qtoA      A.392.PHEGLY*A.286.GLYGLN
4qtoA         A.466.ARG*A.457.GLYGLY
4qtoA            A.360.ARG*A.337.ARG
4qtoA         A.392.PHE*A.287.GLNVAL
4qtoA          A.72.ARG*A.173.THRGLY
4qtoA         A.401.PHEGLU*A.299.ASN
4qtoA         A.260.ASN*A.258.GLYLYS
4qtoA            A.266.ASP*A.298.GLN
4qtoA      A.468.LEUGLY*A.454.ALAPRO
3k25A         A.280.ALATRP*A.147.GLN
3k25A         A.233.PHE*A.216.PROARG
3k25A            A.156.ARG*A.271.TRP
3k25A      A.169.CYSARG*A.249.ASPTYR
3k25A          A.71.CYSGLY*A.256.TRP
3k25A            A.281.TRP*A.144.ARG
3k25A              A.61.ARG*A.52.ARG
3k25A        A.53.PHEGLN*A.55.ASPPRO
3k25A         A.130.PHE*A.117.SERHIS
3k25A           A.99.TRP*A.32.GLYGLY
3k25A              A.10.ARG*B.10.ARG
3k25A            A.164.HIS*A.254.GLU
3k25A           A.109.ASNALA*B.2.TYR
3k25A           A.108.ASPASN*B.2.TYR
3k25A         A.153.GLYASP*A.275.TYR
3k25A           A.49.ASPARG*A.48.PHE
3k25A         A.193.HISGLY*A.184.TYR
3k25A               A.14.TYR*B.6.PHE
3k25A         A.233.PHESER*A.281.TRP
3k25A         A.191.ASP*A.189.THRGLY
3k25A           A.2.TYR*B.108.ASPASN
3shpA             A.127.GLU*A.99.ARG
3shpA         A.149.ILEALA*A.155.ARG
3shpA              A.29.ASP*B.32.PHE
3shpA           A.35.ASN*A.37.ALAARG
3shpA              A.76.GLU*A.56.TRP
3shpA           A.57.HIS*A.55.ARGTRP
3shpA           A.36.ALAALA*A.85.ARG
3shpA             A.114.HIS*A.77.PHE
3shpA        A.36.ALAALA*A.83.SERLEU
3shpA           A.29.ASPSER*A.28.PHE
3shpA           A.99.ARG*A.95.ALAASP
3shpA             A.52.TRP*B.129.ARG
3shpA          A.31.ARG*B.151.ARGALA
3shpA         A.161.TYR*A.140.LYSALA
3kuuA         A.119.ILEPRO*B.133.ASN
3kuuA       A.30.PHEALA*A.131.ALAALA
3kuuA         A.133.ASN*B.119.ILEPRO
3kuuA          A.7.SERALA*A.9.TYRALA
3kuuA           A.44.VALGLU*A.43.HIS
3kuuA           A.39.ASN*C.40.VALPRO
3kuuA           A.40.VALPRO*C.39.ASN
3kuuA            A.145.HIS*B.145.HIS
3kuuA        A.76.GLYGLY*A.78.ALAALA
3kuuA           A.78.ALAALA*A.80.HIS
4q1qA            A.261.TYR*A.243.TYR
4q1qA         A.218.ASN*A.216.VALLEU
4q1qA              A.72.HIS*A.91.TYR
4q1qA      A.123.ASNSER*A.144.GLYGLY
4q1qA         A.259.ARG*A.257.GLYGLY
4q1qA         A.197.SERVAL*A.199.ASN
4q1qA            A.255.TYR*A.274.TYR
4q1qA             A.91.TYR*A.110.HIS
4q1qA            A.299.GLN*A.280.HIS
4q1qA            A.167.TYR*A.186.PHE
4q1qA      A.226.SERSER*A.246.GLYGLY
3melA           A.47.VALGLY*A.50.PHE
3melA         A.183.TYR*B.117.PHEGLU
3melA       A.132.ASPARG*A.15.TRPPRO
3melA            A.105.ARG*B.155.TYR
3melA              A.91.PHE*A.25.TYR
3melA         A.184.PROTHR*B.114.TRP
3melA         A.141.ALAPRO*A.201.PHE
3melA            A.155.TYR*B.105.ARG
3melA          A.127.GLN*A.93.GLNALA
3melA         A.114.TRP*B.184.PROTHR
3melA         A.117.PHEGLU*B.183.TYR
3melA            A.126.ARG*A.140.TYR
3melA         A.145.TYR*A.143.GLYSER
2edmA         A.153.TYR*A.154.PHESER
2edmA             A.182.GLU*A.64.ARG
2edmA           A.55.GLN*A.55.GLNARG
2edmA              A.67.ARG*A.69.TYR
2edmA           A.47.ASPGLN*A.46.TYR
2edmA          A.178.GLYALA*A.56.ARG
4i83A              A.49.GLN*A.50.PHE
4i83A              A.51.GLN*D.20.TYR
4i83A              A.42.ASN*D.42.ASN
4i83A         A.121.ARG*A.121.ARGGLY
4i83A           A.31.PHE*A.32.GLUPRO
4i83A          A.27.ARG*D.107.GLYASP
4i83A              A.20.TYR*D.51.GLN
4i83A           A.90.PHE*A.77.ALAILE
4i83A         A.110.LEUVAL*A.112.PHE
4i83A              A.53.HIS*A.54.PHE
4i83A           A.90.PHEPHE*A.89.PHE
4i83A          A.107.GLYASP*D.27.ARG
2bl8A            A.103.PHE*A.102.GLN
2bl8A              A.68.ARG*B.63.TYR
2bl8A           A.93.TYR*A.85.ARGTHR
2bl8A              A.94.ARG*B.53.ARG
2bl8A              A.93.TYR*C.32.GLN
2bl8A              A.56.ASN*B.56.ASN
2ymmA          A.125.ASNSER*A.66.PHE
2ymmA          A.24.LEUASP*A.103.TYR
2ymmA         A.199.PHE*A.206.THRPRO
2ymmA         A.143.PHE*A.110.LEUTHR
2ymmA         A.163.TYR*A.189.GLYALA
2ymmA         A.199.PHE*A.200.VALALA
2ymmA           A.42.VALLEU*A.33.PHE
2ymmA           A.38.GLYASP*A.34.GLU
2ymmA          A.80.ASN*B.204.HISASN
2ymmA          A.204.HISASN*B.80.ASN
2ymmA           A.64.ARGPRO*A.63.TYR
2ymmA        A.39.ASPALA*A.33.PHEGLU
2a9sA          A.149.ARG*A.33.THRGLY
2a9sA         A.136.HISGLU*A.135.HIS
2a9sA          A.149.ARG*B.42.THRGLU
2a9sA          A.145.ARG*B.44.ILEALA
2a9sA           A.64.ARG*A.60.ASNASP
2a9sA              A.83.GLN*A.77.PHE
2a9sA        A.80.VALSER*A.78.GLYALA
2a9sA          A.42.THRGLU*B.149.ARG
2a9sA          A.44.ILEALA*B.145.ARG
2a9sA           A.95.ARG*A.67.LEUGLY
2a9sA          A.123.HIS*A.81.SERARG
2a9sA         A.151.ALATHR*A.140.TYR
2a9sA           A.51.VALASP*B.58.TYR
2a19B         B.483.HIS*B.484.VALCYS
2a19B         B.282.PHE*B.280.GLNVAL
2a19B         B.530.SERGLU*B.534.ARG
2a19B         B.419.ASNILE*B.421.PHE
2a19B         B.323.TYR*B.312.LEUALA
2a19B            B.327.TRP*B.262.ARG
2a19B            B.508.ASP*B.511.GLU
2a19B         B.279.GLYGLN*B.280.GLN
2a19B         B.400.LYSGLY*B.317.HIS
2a19B         B.368.PHE*B.369.CYSASP
2a19B         B.324.ASNGLY*B.323.TYR
2a19B            B.262.ARG*C.262.ARG
2a19B          B.489.PHE*A.43.GLYMET
2a19B         B.433.PHEGLY*B.308.GLU
4otsA              A.56.GLN*A.57.TYR
4otsA              A.20.TYR*A.24.GLN
4otsA           A.38.TRP*A.36.SERLEU
4otsA         A.190.ASNVAL*A.189.TYR
4otsA         A.232.TYR*A.233.LEUASP
4otsA              A.38.TRP*A.52.ASN
4otsA       A.21.ASNSER*A.244.LEUASN
4otsA         A.150.TYR*A.163.SERHIS
4otsA        A.94.GLYGLY*A.87.ASNGLY
4otsA         A.165.TYR*A.166.PHEGLU
4otsA           A.90.TYR*A.86.ASNASN
4otsA           A.40.TYR*A.38.TRPVAL
4otsA              A.43.TYR*A.70.GLU
4otsA              A.75.GLN*A.72.ARG
4otsA         A.211.SERASN*A.210.PHE
4otsA         A.102.SERASN*A.101.HIS
4ns5A         A.266.ASNALA*A.164.PHE
4ns5A         A.159.GLYTHR*A.163.ARG
4ns5A            A.361.ARG*A.356.PHE
4ns5A            A.268.ARG*A.272.TRP
4ns5A         A.354.GLNARG*A.358.ARG
4ns5A            A.231.TYR*A.237.GLN
4ns5A            A.319.TRP*A.307.ASP
3f4mA           A.95.ARG*A.91.ARGGLN
3f4mA         A.147.PHE*A.123.CYSARG
3f4mA           A.73.LEUHIS*A.79.PHE
3f4mA         A.111.PHE*A.112.GLUALA
3f4mA          A.49.TYR*A.154.GLYLEU
3f4mA          A.44.ARGVAL*A.167.HIS
3f4mA            A.111.PHE*A.160.TYR
4ovxA         A.261.ASN*A.259.ALAGLY
4ovxA            A.181.PHE*A.140.TYR
4ovxA         A.300.ALATHR*A.256.PHE
4ovxA         A.160.SERGLY*A.167.GLN
4ovxA              A.53.TRP*A.56.HIS
4ovxA         A.186.ASPILE*A.215.ARG
4ovxA            A.221.ASP*A.224.ASN
4ovxA              A.69.PHE*A.52.GLN
1ucrA           A.22.PHE*A.20.SERLYS
3a03A         A.172.LEUGLU*A.204.TRP
3a03A      A.179.GLNLYS*A.181.TYRLEU
3a03A         A.209.ARG*A.205.PHEGLN
3a03A            A.176.PHE*A.208.ARG
3a03A            A.181.TYR*A.209.ARG
3rn5A            A.178.HIS*A.314.PHE
3rn5A         A.167.PHE*A.174.GLNGLU
3rn5A         A.150.GLNLYS*A.149.PHE
3rn5A         A.245.LYSALA*A.187.PHE
3rn5A         A.315.PHE*A.327.THRSER
3rn5A            A.215.HIS*A.213.TYR
1auoA          A.19.TRP*A.111.ALAGLY
1auoA      A.131.PROLEU*A.105.ALASER
1auoA         A.168.ASP*A.171.VALGLN
1auoA        A.73.METSER*A.76.ALAARG
1auoA          A.96.GLUALA*A.100.ARG
1auoA            A.192.TRP*A.177.ARG
1auoA         A.145.PHEGLY*A.182.HIS
1auoA              A.67.TRP*A.21.HIS
1auoA            A.167.TYR*A.166.GLN
1auoA         A.216.ARG*A.215.ALAARG
1auoA         A.133.GLYGLY*A.109.PHE
1auoA         A.192.TRP*A.193.GLNGLU
1auoA              A.30.PHE*A.19.TRP
1auoA           A.21.HIS*A.26.ASPARG
1auoA         A.125.PHEILE*A.155.GLN
1rzhM           M.74.PHE*M.92.PHESER
1rzhM             M.301.HIS*H.11.ASP
1rzhM            M.301.HIS*M.297.TRP
1rzhM           M.88.ASPLEU*M.92.PHE
1rzhM         M.145.HIS*L.195.LEUSER
1rzhM         M.136.ARG*M.135.LEUARG
1rzhM         M.208.PHE*M.275.LEUVAL
1rzhM          M.115.TRP*M.95.GLUPRO
1rzhM          M.87.ARG*L.280.ASNGLY
1rzhM            M.187.ASN*L.166.ASN
1rzhM           M.11.GLN*M.40.GLYTRP
1rzhM          M.86.LEUARG*L.272.TRP
1rzhM         M.224.LEUALA*L.116.HIS
1rzhM         M.228.ARG*L.113.ILEGLY
1rzhM             M.22.GLU*L.207.ARG
1rzhM             M.51.TYR*M.136.ARG
1rzhM       M.121.PHEMET*M.62.SERGLY
1rzhM            M.229.PHE*M.247.ARG
1rzhM          M.121.PHE*M.65.METTRP
1rzhM            M.294.TRP*M.199.ASN
1rzhM           M.80.TRP*M.75.TRPTYR
1rzhM         M.184.ASP*M.180.PHESER
1rzhM                M.9.GLN*M.3.TYR
1rzhM            M.189.PHE*M.193.HIS
1rzhM      M.216.PHEALA*L.233.GLYLEU
1rzhM             M.46.GLN*L.217.ARG
1rzhM           M.6.ILEPHE*L.231.ARG
1rzhM              M.85.PHE*M.75.TRP
1rzhM           M.51.TYR*M.28.ASNARG
1rzhM          M.13.ARGGLY*H.140.PHE
1rzhM              M.246.GLU*L.5.PHE
1k8kE          E.54.PHEPHE*A.287.PHE
1k8kE          E.28.PHE*E.138.GLNGLU
1k8kE          E.149.PHE*E.87.SERLYS
1k8kE          E.50.LYSALA*A.242.PHE
1k8kE         E.137.ARG*E.133.LEUGLN
1k8kE         E.149.PHE*E.155.LYSPRO
1k8kE         E.105.ILEPRO*E.111.PHE
1k8kE              E.18.ASN*E.66.ARG
1k8kE            E.4.TYRHIS*E.48.TYR
1k8kE               E.5.HIS*E.58.TYR
3msqA           A.38.PHE*A.15.ALATYR
3msqA        A.79.LEUALA*A.88.GLYHIS
3msqA      A.150.ALAGLN*A.190.GLYSER
3msqA           A.70.LEUPRO*A.69.TRP
3msqA      A.146.ALAPHE*A.186.GLYTYR
3msqA         A.134.PHE*A.143.GLYLEU
3msqA            A.125.HIS*A.121.TRP
3msqA         A.122.ARGSER*A.105.TYR
3msqA         A.124.THRHIS*A.128.TYR
3msqA             A.68.ARG*C.172.GLN
3msqA          A.68.ARG*A.112.ASPASP
3msqA            A.134.PHE*A.185.ARG
1orfA           A.94.TYR*A.95.ASPPRO
1orfA           A.29.TYR*A.27.ARGPRO
1orfA         A.146.ASN*A.219.ASNCYS
1orfA         A.143.ARG*A.148.SERALA
1orfA          A.156.ARG*A.20.ASNGLU
1orfA           A.57.HISCYS*A.59.ASN
1orfA       A.43.ALAGLY*A.196.GLYSER
1orfA       A.103.LEULYS*A.55.ALAALA
1orfA         A.136.CYSGLN*A.137.GLN
1orfA           A.94.TYR*A.56.ALAHIS
2f1kA      A.214.ASPTHR*B.214.ASPTHR
2f1kA         A.265.ARG*A.261.PROGLU
2f1kA        A.121.GLYILE*A.9.GLYLEU
2f1kA         A.213.ARG*D.159.GLYVAL
2f1kA         A.247.HIS*B.190.GLNALA
2f1kA         A.179.HIS*A.174.VALALA
2f1kA         A.190.GLNALA*B.247.HIS
2f1kA            A.142.TYR*A.141.GLU
2f1kA            A.277.TYR*B.212.PHE
2f1kA         A.230.ALATHR*B.260.TRP
2f1kA           A.45.VALASP*A.20.ARG
2f1kA         A.176.TRP*B.191.ALACYS
2f1kA         A.120.GLN*A.120.GLNGLY
2f1kA         A.217.ARG*A.213.ARGASP
2f1kA           A.80.HIS*A.52.LEUSER
2f1kA         A.135.TYR*A.112.HISPRO
2f1kA         A.260.TRP*B.230.ALATHR
2f1kA           A.99.GLU*A.99.GLUPRO
2f1kA         A.109.ILEGLY*A.108.PHE
2f1kA         A.223.PROGLU*B.264.HIS
2f1kA            A.212.PHE*B.277.TYR
2f1kA         A.191.ALACYS*B.176.TRP
2f1kA         A.260.TRP*A.258.GLNGLN
2f1kA              A.46.ASP*A.25.TYR
2du7A         A.543.ASN*A.541.PHELEU
2du7A          A.76.GLUGLU*A.221.PHE
2du7A            A.204.PHE*A.313.TYR
2du7A         A.310.PHE*A.258.GLYLYS
2du7A      A.349.ALAMET*A.352.TYRPRO
2du7A             A.92.GLN*A.204.PHE
2du7A         A.398.GLU*A.397.LYSGLU
2du7A      A.482.GLYILE*A.515.ILEASN
2du7A          A.80.ASN*A.202.GLYTRP
2du7A            A.479.TYR*A.438.ASN
2du7A             A.70.TYR*A.221.PHE
2du7A            A.411.PHE*A.412.ASN
2du7A         A.203.TRP*A.199.METTHR
2du7A            A.304.TRP*A.297.TYR
2du7A             A.381.TYR*A.41.HIS
2du7A         A.446.ASNILE*A.448.TYR
2du7A            A.241.TYR*A.228.ARG
2du7A         A.274.PHE*A.272.THRLYS
2du7A      A.157.LEUVAL*A.159.PHEGLU
2du7A         A.311.GLYVAL*A.286.TYR
3iabA           A.89.GLN*B.69.GLYLYS
3iabA            A.111.GLN*A.158.GLN
3iabA           A.85.GLYPRO*B.73.GLU
3iabA           A.47.HISGLY*A.82.PHE
3iabA             A.132.ARG*B.85.GLN
3iabA         A.113.ASNLYS*A.155.PHE
3iabA      A.147.ILEILE*A.145.SERGLU
3iabA           A.96.GLU*B.95.LYSTHR
2o6wA           A.38.GLU*A.38.GLUCYS
2jdiI           I.23.ARG*I.19.ALALYS
1r12A         A.239.CYSSER*B.236.PHE
1r12A          A.47.PHE*A.118.PROGLY
1r12A              A.41.PHE*A.11.PHE
1r12A          A.66.GLN*A.146.SERTYR
1r12A         A.223.PHE*A.221.LYSHIS
1r12A          A.62.PHE*A.142.METALA
1r12A      A.169.TYRARG*A.167.PROALA
1r12A      A.250.LEUALA*B.250.LEUALA
1r12A              A.14.ARG*B.22.ARG
1r12A         A.226.ASPCYS*A.225.PHE
1r12A         A.246.ARG*A.246.ARGGLU
1r12A         A.169.TYR*A.170.ARGPRO
1r12A         A.120.PHEASN*A.114.GLN
1r12A              A.22.ARG*B.14.ARG
1r12A            A.157.TYR*A.175.PHE
1r12A         A.134.GLN*A.132.PROVAL
1r12A       A.48.LYSASN*A.114.GLNARG
1r12A              A.81.TYR*A.85.HIS
1r12A         A.136.ARG*A.132.PROVAL
1r12A         A.157.TYR*A.158.METVAL
3tlkA           A.78.ARGVAL*A.87.ARG
3tlkA         A.199.TYR*A.200.THRALA
3tlkA            A.301.ARG*A.300.PHE
3tlkA              A.31.ARG*A.29.TRP
3tlkA           A.83.GLNGLY*A.85.PHE
3tlkA           A.43.GLU*A.43.GLUSER
3tlkA            A.304.TYR*A.172.ARG
3tlkA           A.44.SERGLN*A.29.TRP
3tlkA         A.102.TYR*A.105.GLUPRO
3tlkA            A.237.GLN*A.243.HIS
3tlkA      A.301.ARGLEU*A.299.THRPHE
3tlkA         A.152.TRP*A.303.ASPTYR
3tlkA             A.87.ARG*B.105.GLU
3tlkA            A.152.TRP*A.153.GLN
3tlkA            A.215.GLN*A.209.TRP
3tlkA          A.303.ASP*A.58.GLYSER
3tlkA         A.293.TYR*A.291.GLNVAL
1h32A             A.28.PHE*A.196.GLN
1h32A              A.43.GLN*A.35.TRP
1h32A            A.166.TYR*A.248.ARG
1h32A              A.32.ARG*A.37.PHE
1h32A          A.53.SERGLY*A.205.TYR
1h32A            A.193.HIS*A.188.TYR
1h32A           A.38.ARG*A.37.PHEARG
1h32A            A.231.PHE*B.103.ARG
1h32A         A.205.TYR*A.206.ARGLEU
1h32A          A.97.TYR*A.102.GLYLYS
1h32A           A.98.VALGLU*A.97.TYR
1h32A            A.218.ARG*A.206.ARG
1h32A            A.124.TRP*A.115.ARG
1h32A         A.166.TYR*A.177.CYSALA
1h32A           A.76.CYSALA*A.65.TRP
1h32A          A.260.ARG*A.34.GLYTRP
1h32A         A.124.TRP*A.130.ASPMET
1h32A            A.213.ASN*A.211.ARG
1h32A         A.210.ALAARG*A.205.TYR
2vpaA           A.67.ASP*A.65.GLNGLY
2vpaA              A.43.TRP*A.79.ARG
2vpaA           A.62.ARGPRO*A.61.TYR
2vpaA            A.112.ARG*A.176.TRP
2vpaA              A.86.HIS*A.79.ARG
2vpaA           A.67.ASP*A.68.LEUVAL
2vpaA           A.22.GLNSER*A.17.ARG
2vpaA              A.65.GLN*A.62.ARG
2vpaA            A.110.GLN*A.176.TRP
2vpaA             A.22.GLN*A.174.GLU
2vpaA           A.92.VALSER*A.91.GLU
2vpaA              A.43.TRP*A.53.PHE
2vpaA          A.120.ALAARG*A.86.HIS
2vpaA           A.43.TRP*A.76.GLYARG
4a0dA         A.803.ARGSER*A.801.TRP
4a0dA         A.521.TYR*A.533.GLYSER
4a0dA         A.720.VALTHR*A.719.HIS
4a0dA         A.637.ALAPHE*A.661.PHE
4a0dA         A.860.GLU*A.858.SERSER
4a0dA         A.751.GLYLEU*A.756.GLU
4a0dA         A.640.CYSTHR*A.660.ASN
4a0dA         A.867.THRGLY*A.899.TYR
4a0dA            A.805.HIS*A.788.GLN
4a0dA            A.705.PHE*A.846.ASN
4a0dA         A.805.HIS*A.806.GLUASP
4a0dA            A.829.PHE*A.835.GLN
4a0dA         A.868.GLYASN*A.899.TYR
4a0dA         A.762.ASN*A.787.GLUGLN
4a0dA            A.653.TYR*A.652.GLU
4a0dA         A.503.LYSASP*A.502.TYR
4a0dA            A.564.TYR*A.568.TRP
4a0dA         A.506.TRP*A.518.GLNASN
4a0dA         A.661.PHEASN*A.665.PHE
4a0dA      A.740.ASNARG*A.742.PHEVAL
4a0dA            A.789.TYR*A.787.GLU
4a0dA            A.536.TRP*A.540.GLN
4a0dA         A.549.ARGPRO*A.577.TRP
4a0dA         A.725.THRILE*A.900.PHE
4a0dA         A.738.PHE*A.869.ASNTRP
4a0dA         A.490.ARG*A.488.LEULEU
4a0dA         A.738.PHEALA*A.737.ASP
4a0dA            A.738.PHE*A.754.GLN
4a0dA            A.568.TRP*A.662.ASN
4a0dA         A.802.SERARG*A.801.TRP
4a0dA         A.479.ASNHIS*A.621.HIS
4a0dA         A.707.GLUTRP*A.709.GLU
4a0dA         A.505.LEUTRP*A.504.ASP
4a0dA         A.677.LYSTHR*A.801.TRP
4a0dA         A.854.ARG*A.852.PHELEU
4a0dA         A.744.GLYGLY*A.755.GLU
4a0dA            A.685.ARG*A.806.GLU
4a0dA            A.828.HIS*A.875.PHE
3kolA        A.85.PROPRO*A.87.ASPPRO
3kolA        A.17.LEUARG*A.15.GLYASN
3kolA           A.28.GLN*A.28.GLNASP
3kolA         A.149.ARG*A.150.CYSASP
3kolA         A.138.PHE*A.146.ILEGLU
3kolA              A.45.GLU*A.67.PHE
4me7E            E.14.LEUPRO*F.7.ARG
4me7E              E.28.ARG*F.52.HIS
4me7E           E.79.GLUCYS*A.80.ARG
4me7E              E.52.HIS*F.28.ARG
3hwpA          A.230.TRP*A.62.THRPRO
3hwpA           A.12.PHESER*A.11.TYR
3hwpA            A.120.ARG*A.113.TRP
3hwpA             A.127.TYR*A.20.PHE
3hwpA             A.96.ARG*A.224.TYR
3hwpA         A.193.GLYSER*A.216.PHE
3hwpA            A.136.HIS*A.139.ARG
3hwpA         A.152.TYR*A.174.GLNGLN
3hwpA           A.17.GLN*B.51.GLNGLN
3hwpA           A.98.PHE*A.99.PHEPRO
3hwpA           A.77.VALSER*A.76.PHE
3hwpA         A.152.TYR*A.173.PHEGLN
3hwpA           A.92.TYR*A.93.VALGLN
3hwpA             A.127.TYR*A.12.PHE
3hwpA            A.165.ARG*A.255.PHE
3hwpA            A.121.TYR*A.132.ASN
3hwpA            A.109.TRP*A.113.TRP
3hwpA           A.36.PHE*A.23.ASNGLN
3hwpA            A.114.HIS*A.110.TRP
3hwpA            A.121.TYR*A.129.HIS
3hwpA         A.137.HISGLN*A.141.ARG
3hwpA            A.124.TRP*A.274.GLU
3hwpA           A.83.TYR*A.53.GLYPRO
3hwpA              A.11.TYR*B.11.TYR
3hwpA         A.230.TRP*A.228.ARGTYR
3hwpA         A.283.PROASP*A.287.ARG
4pprA            A.114.HIS*A.228.TYR
4pprA        A.94.ALAGLU*A.96.ALATRP
4pprA         A.319.TRP*A.270.GLNLEU
4pprA         A.294.VALGLY*A.293.PHE
4pprA      A.143.GLYTHR*A.158.ASNTHR
4pprA        A.67.THRPRO*A.65.PROPRO
4pprA            A.252.PHE*A.170.HIS
4pprA         A.318.PROTRP*A.293.PHE
4pprA      A.313.ARGGLN*A.316.ILEPRO
4pprA            A.275.TYR*A.299.ARG
4pprA         A.253.ASPPHE*A.252.PHE
4pprA          A.110.ALAARG*A.97.TRP
4pprA         A.269.ASN*A.280.GLYGLY
4pprA         A.285.TYR*A.286.THRASP
4pprA         A.161.GLYTHR*A.163.TYR
4pprA            A.260.HIS*A.257.HIS
2xirA       A.1144.HIS*A.1149.GLNARG
2xirA       A.1072.METALA*A.1089.TRP
2xirA         A.934.GLUPHE*A.999.PHE
2xirA         A.831.ARG*A.910.GLYPRO
2xirA            A.918.PHE*A.850.GLU
2xirA         A.936.VALPRO*A.935.PHE
2xirA         A.822.TYR*A.823.ASPALA
2xirA         A.918.PHE*A.919.CYSLYS
2xirA            A.845.PHE*A.878.GLU
2xirA     A.1050.ALAARG*A.842.ARGGLY
2xirA       A.1153.PHE*A.1016.METGLU
2dd7A           A.11.HISGLY*A.19.PHE
2dd7A          A.11.HIS*A.112.VALGLU
2dd7A             A.192.ARG*A.59.TYR
2dd7A               A.9.ARG*A.11.HIS
2dd7A         A.103.TYR*A.101.TYRTHR
2dd7A           A.61.PHE*A.27.GLYGLU
2dd7A          A.99.PHEARG*A.101.TYR
2dd7A          A.61.PHEALA*A.209.GLN
2dd7A         A.189.PHETHR*A.212.PHE
2dd7A         A.191.HIS*A.192.ARGARG
2dd7A             A.154.ARG*A.52.HIS
2dd7A         A.176.ASNPRO*A.146.ASN
2dd7A          A.93.GLYILE*A.119.PHE
2dd7A           A.12.GLYASN*A.19.PHE
2dd7A           A.64.PHE*A.69.LYSASN
2dd7A            A.193.ARG*A.208.TYR
1rwhA            A.489.HIS*A.501.ARG
1rwhA            A.719.TRP*A.757.ARG
1rwhA            A.570.PHE*A.533.ARG
1rwhA         A.405.TRP*A.469.VALPRO
1rwhA         A.582.HISVAL*A.612.TYR
1rwhA      A.644.ASNLYS*A.646.TYRSER
1rwhA            A.612.TYR*A.446.ARG
1rwhA             A.144.HIS*A.13.ARG
1rwhA         A.389.GLYPRO*A.392.TRP
1rwhA         A.304.THRGLY*A.294.ARG
1rwhA         A.705.GLN*A.747.SERGLY
1rwhA         A.355.ARG*A.310.ALASER
1rwhA         A.415.ARGGLY*A.417.TYR
1rwhA            A.705.GLN*A.402.ARG
1rwhA              A.24.ASN*A.18.ASP
1rwhA           A.81.GLN*A.81.GLNLEU
1rwhA            A.118.ARG*A.116.ASN
1rwhA            A.301.GLU*A.592.TRP
1rwhA         A.300.ARGGLU*A.592.TRP
1rwhA            A.125.TRP*A.169.GLN
1rwhA           A.94.PHE*A.88.THRPRO
1rwhA         A.231.ILEGLN*A.230.PHE
1rwhA            A.474.TRP*A.671.TRP
1rwhA            A.162.PHE*A.115.TYR
1rwhA            A.170.PHE*A.174.ARG
1rwhA         A.566.HIS*A.571.GLYGLY
1rwhA         A.344.TYR*A.431.LEUGLY
1rwhA         A.406.TYR*A.407.GLUCYS
1rwhA           A.199.GLUASP*A.9.PHE
1rwhA         A.161.HIS*A.117.ASPARG
1rwhA         A.670.PHE*A.680.GLYALA
1rwhA         A.332.ARG*A.320.ALAARG
1rwhA         A.114.CYSTYR*A.116.ASN
1rwhA         A.388.ARGGLY*A.392.TRP
1rwhA         A.215.TRP*A.211.LEUSER
1rwhA         A.338.TRP*A.334.LEUCYS
1rwhA            A.345.ARG*A.344.TYR
1rwhA            A.9.PHEALA*A.13.ARG
1rwhA         A.152.ARG*A.148.SERALA
1rwhA         A.564.TRP*A.544.THRALA
1rwhA            A.612.TYR*A.527.GLU
1rwhA            A.167.TRP*A.184.ARG
1rwhA         A.567.LEUGLU*A.566.HIS
1rwhA            A.152.ARG*A.144.HIS
1rwhA         A.702.GLU*A.702.GLUPRO
1rwhA         A.503.SERTRP*A.505.PHE
1rwhA         A.376.HIS*A.483.VALALA
1rwhA         A.514.LEUGLY*A.624.TYR
1rwhA         A.385.THRMET*A.387.HIS
1rwhA         A.563.ARG*A.577.ASPASP
1rwhA            A.167.TRP*A.206.HIS
1rwhA            A.532.HIS*A.608.PHE
1rwhA            A.533.ARG*A.433.GLN
1rwhA         A.592.TRP*A.439.TRPALA
1rwhA         A.416.GLYTYR*A.406.TYR
1rwhA         A.472.ASP*A.473.GLUTRP
1rwhA         A.341.ARG*A.337.GLYTRP
4u1fA            A.619.PHE*B.163.PHE
4u1fA         A.274.CYSILE*A.276.TRP
4u1fA            A.462.PHE*A.485.TYR
4u1fA         A.586.TRP*A.573.ASNILE
4u1fA         A.210.HIS*A.209.TYRHIS
4u1fA         A.153.TRP*A.203.GLYTHR
4u1fA         A.576.TRP*A.515.TRPSER
4u1fA         A.455.TRPGLU*A.515.TRP
4u1fA            A.565.HIS*A.538.GLN
4u1fA            A.235.ASN*A.297.TRP
4u1fA      A.478.PROALA*A.507.LYSTHR
4u1fA            A.586.TRP*A.573.ASN
4u1fA         A.228.PHETYR*A.276.TRP
4u1fA         A.285.ALATHR*A.287.PHE
4u1fA            A.192.TRP*A.189.ARG
4u1fA            A.342.PHE*A.301.ARG
4u1fA         A.248.PHE*A.249.SERTHR
4u1fA            A.311.ARG*A.287.PHE
4u1fA         A.543.ASPTYR*A.541.ASP
4u1fA            A.163.PHE*B.619.PHE
4u1fA         A.604.ALAGLY*A.606.ASN
4u1fA         A.287.PHEPRO*A.271.HIS
4u1fA            A.410.PHE*A.455.TRP
4u1fA         A.211.GLN*A.211.GLNGLN
4u1fA      A.300.VALARG*A.298.PROLEU
4u1fA         A.354.PHE*A.355.ARGASN
4u1fA            A.462.PHE*A.453.PHE
4u1fA            A.294.TYR*A.340.ARG
4u1fA         A.621.TRP*B.576.TRPASP
4u1fA            A.302.TRP*A.244.TYR
4u1fA            A.622.ARG*B.153.TRP
4u1fA            A.453.PHE*A.403.HIS
4u1fA            A.156.ASP*A.175.TRP
4u1fA      A.212.GLNGLY*A.230.HISPRO
4u1fA            A.499.TRP*A.433.ARG
4u1fA            A.475.TYR*A.531.ASN
4u1fA         A.418.HIS*A.396.GLNVAL
4u1fA         A.576.TRPASP*B.621.TRP
4u1fA         A.344.PHE*A.302.TRPSER
4u1fA         A.347.GLUGLY*A.304.TYR
4u1fA            A.551.ASN*A.549.ASN
4u1fA            A.305.ASN*A.304.TYR
4u1fA      A.559.SERLEU*A.542.METASP
4u1fA         A.598.TYR*A.610.GLUASP
4u1fA         A.344.PHEALA*A.404.TRP
4u1fA            A.153.TRP*B.622.ARG
4u1fA            A.160.ARG*A.175.TRP
4u1fA         A.426.PHE*A.417.ARGHIS
2gtiA             A.155.ASP*A.66.HIS
2gtiA          A.171.PHE*A.66.HISPRO
2gtiA           A.43.PHE*A.54.ALAVAL
2gtiA         A.176.ARG*A.180.ASPASP
2gtiA         A.127.ALAPHE*A.117.PHE
2gtiA         A.136.TYR*A.137.ILEASN
2gtiA            A.268.PHE*A.310.ASP
2gtiA              A.61.ARG*A.58.PHE
2gtiA      A.270.GLNLYS*A.272.ILEILE
2gtiA            A.191.GLU*A.354.ASP
2gtiA           A.44.LYSASN*A.43.PHE
2gtiA            A.7.TYR*A.20.GLYGLU
2gtiA             A.64.ARG*A.118.ASP
2gtiA         A.102.CYSLYS*A.106.ASP
2gtiA               A.8.ASN*A.15.PHE
2gtiA         A.275.GLYLEU*A.277.HIS
2gtiA           A.91.ASPSER*A.86.TRP
2gtiA             A.73.ARG*A.299.TYR
2gtiA            A.265.TYR*A.241.PHE
2gtiA           A.74.ASNLEU*A.76.ASN
2gtiA            A.268.PHE*A.285.ARG
2gtiA           A.92.SERVAL*A.86.TRP
2gtiA          A.157.ASNGLY*A.88.TYR
2gtiA           A.87.ASPTYR*A.86.TRP
2gtiA         A.132.ARG*A.111.GLUSER
2gtiA         A.150.GLYPRO*A.222.PHE
2gtiA         A.349.ASN*A.353.LYSASP
2gtiA          A.123.GLYALA*A.81.TRP
2gtiA         A.232.THRPRO*A.231.PHE
2gtiA            A.226.ARG*A.231.PHE
2gtiA         A.269.ASNGLN*A.270.GLN
2gtiA      A.301.SERSER*A.303.ILEHIS
2gtiA         A.262.HIS*A.274.GLYGLY
4g1tA         A.161.PHE*A.177.GLYLEU
4g1tA            A.100.TYR*A.116.TYR
4g1tA           A.55.ASNLEU*A.19.HIS
4g1tA           A.59.TYR*A.19.HISPHE
4g1tA          A.20.PHE*A.102.TRPVAL
4g1tA      A.381.GLNLEU*A.387.CYSGLU
4g1tA           A.22.TRP*A.18.CYSHIS
4g1tA         A.150.GLYGLY*A.154.ASN
4g1tA            A.134.GLU*B.134.GLU
4g1tA         A.348.ASPGLN*A.350.TYR
4g1tA         A.341.ALASER*A.357.PHE
4g1tA         A.391.ALAILE*A.395.PHE
4g1tA            A.210.TYR*A.248.ASP
4g1tA        A.66.GLNASN*A.61.LYSHIS
4g1tA            A.104.TYR*A.112.ASP
4g1tA         A.291.TYR*A.318.HISALA
4g1tA             A.22.TRP*B.142.GLU
4g1tA      A.262.GLUPRO*A.257.TYRARG
4g1tA      A.322.HISLEU*A.284.HISCYS
4g1tA      A.153.GLNASN*A.146.ARGLEU
3bg2A          A.77.ARG*A.106.GLYALA
3bg2A         A.192.TYR*A.209.LYSTYR
3bg2A         A.194.LYSGLU*A.212.PHE
3bg2A           A.62.VALHIS*A.61.PHE
3bg2A      A.269.GLYLEU*A.271.ILEPRO
3bg2A         A.302.ARG*A.298.GLUTHR
3bg2A         A.238.VALSER*A.240.TRP
3bg2A           A.93.HIS*A.91.TYRPRO
3bg2A         A.158.PHE*A.159.GLUGLY
3bg2A         A.216.GLU*A.215.SERGLU
3bg2A       A.80.GLYARG*A.105.PHEGLY
3bg2A            A.151.GLU*A.413.TYR
3bg2A         A.326.GLU*A.326.GLUGLU
3bg2A      A.169.SERGLN*A.177.GLYGLY
3gnlA         A.134.TRP*A.132.ALAALA
3gnlA              A.28.ARG*A.51.PHE
3gnlA         A.166.ALAPRO*A.145.TRP
3gnlA           A.61.PROPHE*A.56.GLU
3gnlA         A.137.ARG*A.181.PHEGLY
3gnlA              A.66.GLN*A.62.PHE
3gnlA           A.38.TYR*A.36.HISALA
3gnlA         A.193.PHE*A.185.LEULEU
3gnlA            A.139.TRP*A.143.ASN
3gnlA           A.52.ALAILE*A.51.PHE
3gnlA         A.128.GLN*A.128.GLNPRO
3gnlA            A.134.TRP*A.135.GLN
1jixA         A.187.GLYGLY*A.186.TYR
1jixA            A.220.GLN*A.217.ARG
1jixA         A.159.TYR*A.160.PHEPRO
1jixA           A.82.SERALA*A.51.PHE
1jixA         A.194.GLNARG*A.258.ASP
1jixA         A.226.TYR*A.196.GLUSER
1jixA         A.163.GLUGLN*A.165.TYR
1jixA            A.269.ARG*A.186.TYR
1jixA            A.290.HIS*A.299.TYR
1jixA         A.161.PROILE*A.160.PHE
1jixA         A.234.PHE*A.217.ARGGLU
1jixA            A.335.ARG*A.172.PHE
1jixA         A.265.PHE*A.137.GLNGLY
1jixA           A.96.TYR*A.97.LEUPHE
1jixA            A.261.TYR*A.258.ASP
1jixA           A.41.SERLEU*A.51.PHE
1jixA         A.172.PHE*A.173.GLNLEU
1jixA            A.265.PHE*A.261.TYR
1jixA         A.122.THRGLU*A.109.TRP
1jixA         A.106.SERGLN*A.105.PHE
1jixA             A.32.GLU*A.170.ASN
1jixA        A.49.LYSSER*A.43.LYSASN
4l7xA              A.18.ARG*A.31.HIS
4l7xA           A.43.ARG*A.39.GLUALA
4l7xA           A.29.TRP*A.21.ILECYS
4l7xA           A.52.TYR*A.53.ILECYS
3g98A         A.758.LYSGLU*A.769.TYR
3g98A         A.854.PHE*A.770.GLYVAL
3g98A      A.818.ASPLYS*A.820.VALASN
3g98A         A.808.PHE*A.846.GLYGLY
4pltA             A.67.TYR*A.112.ASN
4pltA              A.34.PHE*A.67.TYR
4pltA         A.151.ALAGLY*A.155.ASP
4pltA            A.239.PHE*A.238.TYR
4pltA           A.94.SERARG*A.93.TRP
4pltA            A.121.PHE*A.252.TYR
4pltA          A.234.THRGLY*A.84.ARG
4pltA           A.34.PHE*A.35.ASPILE
4pltA       A.231.LEULEU*D.39.GLYMET
4pltA         A.158.ARG*A.224.ALAGLY
4pltA       A.39.GLYMET*D.231.LEULEU
4pltA         A.174.VALGLN*A.175.GLN
4pltA             A.238.TYR*A.14.ASN
4pltA            A.162.PHE*A.220.ARG
3mqhA              A.99.ARG*A.86.TYR
3mqhA              A.27.HIS*B.24.HIS
3mqhA            A.157.HIS*A.175.HIS
3mqhA              A.98.TYR*A.84.ASN
3mqhA               A.5.HIS*A.24.HIS
3mqhA              A.24.HIS*C.27.HIS
3mqhA              A.94.ARG*A.87.ASN
3mqhA      A.147.PROALA*A.145.GLYVAL
3mqhA           A.25.TRPVAL*B.25.TRP
3mqhA           A.45.PHE*A.46.VALGLY
3mqhA           A.25.TRP*C.25.TRPVAL
3zuzA            A.383.ARG*A.220.TYR
3zuzA         A.170.TYR*A.176.TYRASP
3zuzA         A.383.ARG*A.378.SERTYR
3zuzA            A.468.PHE*A.216.PHE
3zuzA         A.217.ASPPRO*A.216.PHE
3zuzA            A.235.ASP*A.232.ASN
3zuzA         A.282.GLN*A.278.GLNLYS
3zuzA      A.380.PROLEU*A.382.HISARG
3zuzA            A.414.HIS*A.427.ASP
3zuzA            A.420.HIS*A.423.TYR
3zuzA         A.337.PHE*A.192.GLULEU
3zuzA         A.433.ASPLEU*A.172.PHE
3zuzA            A.492.GLU*A.225.TYR
3zuzA         A.247.PHE*A.248.THRPRO
3zuzA         A.200.ASPALA*A.204.ARG
3zuzA         A.432.ASP*A.427.ASPLYS
3zuzA            A.392.TRP*A.307.PHE
3zuzA            A.194.ASP*A.207.GLU
3zuzA         A.317.GLU*A.243.GLULEU
3zuzA         A.312.GLU*A.312.GLUGLN
3zuzA         A.317.GLUGLY*A.247.PHE
3ne5B         B.302.ASNALA*B.242.ASP
3ne5B            B.121.TYR*C.224.ARG
3ne5B      B.120.GLNTYR*B.118.GLUTYR
3ne5B            B.127.ARG*C.131.PHE
3ne5B         B.149.PROLEU*B.136.TYR
3ne5B      B.330.GLNALA*B.379.SERSER
3ne5B       B.89.THRGLN*A.281.GLUGLY
3ne5B         B.119.TYR*C.137.PROLEU
3ne5B            B.297.ARG*B.245.TRP
3ne5B            B.263.GLN*B.279.ARG
3ne5B         B.397.ARG*A.583.ALAGLU
3ne5B            B.121.TYR*B.239.GLN
3ne5B         B.193.ALAASP*B.197.ARG
3ne5B            B.239.GLN*B.116.TYR
3ne5B      B.243.PROVAL*B.241.METASP
3ne5B         B.356.ALAVAL*B.368.ARG
3ne5B            B.245.TRP*B.117.ASN
3ne5B      B.289.ALAALA*B.291.THRARG
3ne5B         B.197.ARGLEU*B.205.GLN
2fvgA         A.129.PHEGLY*A.131.PHE
2fvgA      A.226.ASNPRO*A.224.GLYASP
2fvgA          A.194.VALGLN*A.62.ASP
2fvgA          A.146.TYR*A.14.GLYASP
2fvgA         A.136.GLUALA*A.131.PHE
1xpjA            A.103.ARG*A.106.GLU
1xpjA               A.7.ASP*D.98.ASP
1xpjA           A.91.GLYHIS*A.89.TRP
1xpjA              A.49.ARG*A.20.TYR
1xpjA           A.60.LYSILE*A.54.TYR
2fr2A           A.33.PHE*A.25.GLYLYS
2fr2A           A.66.SERGLU*A.65.HIS
2fr2A           A.97.TYR*A.77.GLYCYS
2fr2A          A.128.LEUASP*A.93.GLU
2fr2A           A.35.TYR*A.23.GLYALA
2fr2A         A.146.ARG*A.126.THRALA
2fr2A           A.52.THRGLN*A.51.TYR
2fr2A           A.70.TYR*A.69.GLYTYR
2nwaA           A.71.TYR*A.25.PHETHR
2nwaA           A.32.TYRARG*A.62.TRP
2nwaA           A.66.ARG*A.29.LYSASP
3q3wA              A.41.HIS*A.29.PHE
3q3wA           A.46.LEUARG*A.60.PHE
3q3wA         A.150.LYSARG*A.161.PHE
3q3wA           A.48.TYR*A.53.GLUSER
3q3wA           A.76.PHE*A.15.GLUTYR
3q3wA             A.7.HIS*A.8.LYSGLY
3q3wA        A.31.LEUALA*A.33.VALSER
3q3wA      A.138.SERGLN*A.140.ASPLYS
3q3wA               A.98.ARG*A.2.GLN
4mmoA         A.136.GLUGLU*A.134.GLU
4mmoA         A.191.TYRGLY*B.261.PHE
4mmoA           A.70.ASNHIS*A.69.TYR
4mmoA          A.73.ASP*A.135.GLYGLU
4mmoA         A.261.PHE*B.191.TYRGLY
4mmoA            A.224.ARG*A.231.TYR
4mmoA            A.372.GLN*A.172.ARG
4mmoA         A.167.LEUASP*A.174.GLN
4mmoA              A.98.TYR*A.85.ARG
4mmoA          A.72.TYR*A.134.GLUGLY
4mmoA         A.279.TYR*A.274.GLUALA
4mmoA         A.137.GLU*A.137.GLUGLU
4mmoA         A.193.THRLYS*A.302.HIS
4mmoA         A.287.PHE*A.288.GLUCYS
4mmoA            A.343.PHE*A.319.TYR
4mmoA           A.56.ALAGLU*A.55.TYR
4mmoA          A.49.LYSGLY*A.143.ASN
4kblA         A.301.ARG*A.277.PROALA
4kblA            A.379.TRP*A.359.HIS
4kblA         A.118.ARG*A.118.ARGGLU
4kblA         A.301.ARGGLN*A.296.ARG
4kblA         A.416.PHE*A.391.ARGTYR
4kblA         A.135.LEUSER*A.140.TRP
4kblA         A.355.GLYGLY*A.430.PHE
4kblA         A.541.GLN*A.541.GLNHIS
4kblA         A.514.SERGLN*A.515.GLN
4kblA            A.526.GLN*B.190.TYR
4kblA         A.479.ALAPHE*A.417.TYR
4kblA         A.138.PHE*A.144.LYSLEU
4kblA            A.420.ARG*A.416.PHE
4kblA            A.476.TYR*A.495.GLN
4kblA            A.382.HIS*A.379.TRP
4kblA         A.293.LYSPRO*A.311.TRP
4kblA         A.534.SERARG*A.535.ARG
3s88I         I.176.PHE*I.109.TYRASN
3s88I            I.104.TRP*J.516.HIS
3s88I         I.123.PROPRO*I.172.ARG
3s88I         I.102.GLYGLU*J.518.TRP
3s88I           I.53.CYSLYS*I.55.ASP
3s88I      I.107.ASNCYS*I.105.ALAGLU
3s88I         I.220.TYR*I.219.GLUTYR
3s88I           I.82.ALATHR*I.86.TRP
3s88I           I.78.ASP*I.76.SERTHR
3s88I            I.120.GLU*I.172.ARG
3s88I         I.174.VALASN*I.110.ASN
3trtA         A.316.SERTHR*A.320.ARG
3trtA         A.291.TYR*B.291.TYRLYS
3trtA         A.319.TYR*B.319.TYRARG
2dpyA         A.411.ALALYS*A.410.TYR
2dpyA            A.334.ASP*A.331.GLU
2dpyA              A.93.ARG*A.28.TYR
2dpyA         A.109.GLN*A.140.GLYALA
2dpyA              A.95.TYR*A.26.ARG
2dpyA            A.211.GLU*A.272.ASP
2dpyA            A.266.HIS*A.174.ARG
4otmA       A.1544.VALPRO*A.1543.TYR
4otmA          A.1562.TYR*A.1543.TYR
4otmA       A.1646.CYSHIS*A.1645.TYR
4otmA          A.1591.GLU*A.1589.ARG
4otmA          A.1640.ARG*A.1641.TRP
4otmA          A.1623.PHE*B.1546.ASN
4otmA          A.1564.ASP*A.1560.TRP
4otmA       A.1565.ALAALA*B.1645.TYR
4otmA       A.1609.ARG*A.1609.ARGLYS
4otmA          A.1546.ASN*B.1623.PHE
4otmA       A.1578.SERASN*B.1539.GLN
4otmA       A.1645.TYR*B.1565.ALAALA
4otmA       A.1639.ASN*A.1637.LYSGLY
2esnA            A.151.PHE*A.292.HIS
2esnA              A.67.ARG*D.89.TRP
2esnA           A.39.PHE*A.28.ALAALA
2esnA            A.32.LEUALA*D.6.ARG
2esnA         A.168.ALAHIS*A.279.ARG
2esnA      A.147.GLYARG*A.149.ILEASP
2esnA             A.99.ARG*A.101.PHE
2esnA         A.176.TYR*A.250.ALAPRO
2esnA         A.174.ASPARG*A.276.TYR
2esnA         A.216.ARG*A.212.GLYVAL
2esnA            A.123.HIS*A.122.GLN
2esnA         A.171.TRP*A.278.LEUARG
2esnA              A.23.ARG*A.20.TYR
2esnA           A.21.ARG*A.17.ASPALA
2esnA         A.172.PHE*A.173.ALAASP
2esnA          A.224.ARG*C.29.ALASER
2esnA         A.267.TYR*A.265.ALALEU
2esnA            A.158.GLU*A.220.ARG
2esnA         A.137.ARGLYS*A.207.TRP
2esnA           A.22.HIS*A.27.THRALA
2esnA              A.89.TRP*D.67.ARG
2esnA      A.297.GLYGLN*A.299.LEULYS
2esnA            A.134.ASN*C.134.ASN
3vldA         A.213.LYSASP*A.212.PHE
3vldA         A.348.HISVAL*A.347.PHE
3vldA         A.121.GLU*A.158.LYSALA
3vldA            A.259.HIS*A.258.ARG
3vldA         A.328.GLULEU*A.359.ASN
3vldA      A.125.PROLYS*A.123.SERGLN
3vldA            A.172.ARG*A.176.ASN
3vldA          A.122.ASNSER*A.89.PHE
3vldA         A.255.TRP*A.208.SERGLY
3vldA         A.272.GLU*A.272.GLUASP
3vldA         A.292.PHE*A.288.LEULEU
3vldA         A.189.GLU*A.189.GLUTHR
3vldA         A.253.LYSTYR*A.255.TRP
3vldA         A.392.GLU*A.392.GLUTHR
3vldA         A.252.ASPLYS*A.254.TYR
3vldA            A.281.ARG*A.271.PHE
3vldA         A.164.SERTHR*A.206.PHE
3vldA      A.228.VALGLU*A.230.ASPILE
3vldA         A.300.GLU*A.303.TYRSER
3vldA            A.217.PHE*A.212.PHE
3vldA              A.72.ASN*A.75.TYR
3okxA              A.31.HIS*A.52.ARG
3okxA           A.26.PHE*B.21.ASPALA
3okxA            A.103.ARG*B.146.ARG
3okxA           A.27.ILEGLY*A.56.PHE
3okxA          A.112.GLYTHR*A.76.TYR
3okxA           A.21.ASPALA*B.26.PHE
3okxA          A.110.PROILE*A.77.TRP
3okxA      A.109.ASNPRO*A.107.ARGPRO
3ldqB         B.205.ARG*B.201.CYSLYS
3ldqB            B.155.GLU*B.230.PHE
3ldqB         B.214.PHE*B.247.PHELEU
3ldqB         B.227.PROGLU*B.229.ASN
4k89A             A.87.TYR*A.146.PHE
4k89A             A.90.TRP*A.245.ARG
4k89A              A.29.ARG*A.55.ARG
4k89A            A.265.TYR*A.158.GLN
4k89A            A.7.GLYGLY*A.15.TYR
4k89A         A.141.GLUVAL*A.115.TRP
4k89A         A.115.TRP*A.118.THRALA
4k89A         A.115.TRP*A.117.GLYTHR
4k89A           A.54.PHE*A.55.ARGPHE
4k89A         A.259.TRP*A.254.ALAASN
4k89A              A.17.TYR*A.78.PHE
4k89A         A.217.TYRASN*A.216.TYR
4k89A            A.199.TYR*A.205.ARG
4k89A              A.9.ASN*A.130.TYR
4k89A          A.85.LYSLEU*A.177.TYR
4k89A              A.36.ASN*A.84.PHE
4k89A         A.293.VALGLY*A.212.ASN
4k89A         A.248.PHE*A.169.METALA
2i7fA           A.23.GLN*A.23.GLNGLU
2i7fA           A.36.GLYGLU*A.37.GLU
4ub6E             E.5.THRGLY*E.7.GLU
4ub6E            E.8.ARG*E.12.ASPILE
4ub6E           E.35.TRP*F.38.ALAALA
4ub6E           E.33.ALAGLY*F.32.PHE
4ub6E        E.34.GLYTRP*F.35.GLYALA
4ub6E              E.10.PHE*F.19.ARG
4ub6E              E.23.HIS*E.19.TYR
4ub6E           E.79.PHE*E.64.PROLEU
4ub6E           E.58.GLNGLU*E.59.GLU
3fm3A        A.93.ASNGLY*A.87.LEULYS
3fm3A         A.136.ASPGLY*A.215.PHE
3fm3A            A.218.HIS*A.210.HIS
3fm3A           A.52.ALAGLU*A.56.ARG
3fm3A            A.138.ARG*A.214.GLN
3fm3A            A.337.GLN*A.245.PHE
3fm3A         A.344.LEUSER*A.343.TYR
3fm3A             A.91.ARG*A.215.PHE
3fm3A             A.300.TYR*A.84.ARG
3fm3A         A.193.GLU*A.193.GLUILE
3fm3A          A.67.ARGPRO*A.148.PHE
3fm3A            A.117.GLN*B.199.TRP
3fm3A             A.131.PHE*A.55.HIS
3fm3A         A.339.GLU*A.141.ASPSER
3fm3A         A.110.TYR*A.111.THRVAL
3fm3A             A.358.TYR*A.59.ARG
3fm3A           A.16.PHE*A.17.LEUPRO
3fm3A          A.47.ASP*A.135.SERASP
3fm3A         A.157.VALALA*A.190.TYR
3fm3A         A.261.HIS*A.109.HISTYR
3fm3A      A.226.VALASN*A.180.GLYARG
3fm3A            A.339.GLU*A.243.GLU
3fm3A            A.199.TRP*B.117.GLN
3fm3A         A.257.PROPRO*B.256.ARG
3fm3A          A.97.PHE*A.131.PHEGLY
3fm3A         A.208.HIS*A.206.ASPLEU
3fm3A         A.262.PHEVAL*A.293.PHE
3fm3A         A.256.ARG*B.257.PROPRO
4mllA         A.157.THRGLU*A.160.TRP
4mllA         A.231.GLYPHE*A.243.PHE
4mllA           A.53.GLN*A.53.GLNPHE
4mllA         A.230.GLUGLY*A.243.PHE
4mllA         A.199.TYR*A.201.GLNASP
4mllA            A.250.ASN*B.196.GLU
4mllA           A.25.ALASER*A.54.PHE
4mllA         A.136.LEULYS*A.144.GLN
4mllA           A.66.ASP*A.64.ALAPRO
4mllA         A.199.TYR*A.200.LEUGLN
4mllA           A.38.PHE*A.39.LEULEU
4mllA            A.114.PHE*A.113.GLN
4mllA         A.222.ARGTHR*B.199.TYR
4mllA             A.48.ASN*A.177.ARG
4mllA           A.94.LYSTHR*A.92.TRP
4mllA            A.270.ASN*A.204.ASP
4mllA          A.92.TRP*A.103.ASNSER
1q1hA           A.58.GLU*A.58.GLUGLU
1q1hA           A.80.TRP*A.54.LEUASN
1wpwA          A.31.TYR*A.295.LYSALA
1wpwA         A.252.PHE*A.279.METMET
1wpwA         A.293.TYR*A.284.METTYR
1wpwA            A.161.ARG*A.214.ASP
1wpwA             A.91.TYR*A.148.ARG
1wpwA      A.293.TYRILE*A.281.TYRGLU
1wpwA         A.194.TYR*A.195.SERGLU
1wpwA         A.117.GLU*A.117.GLUASN
1wpwA            A.229.GLU*B.229.GLU
1wpwA        A.52.GLUALA*A.54.LEUPRO
1wpwA            A.198.TYR*A.171.ASN
1wpwA      A.315.THRPRO*A.320.GLYASN
1srqA            A.297.PHE*A.223.PHE
1srqA            A.174.TYR*A.404.HIS
1srqA         A.141.VALILE*A.140.ASP
1srqA             A.371.ASN*A.82.GLU
1srqA         A.194.LYSPHE*A.291.ASP
1srqA         A.139.HIS*A.140.ASPVAL
1srqA            A.239.PHE*A.192.ASN
1srqA         A.345.PHEGLY*A.344.PHE
1srqA         A.275.THRGLU*A.274.TYR
1srqA         A.257.CYSASN*A.256.TYR
1srqA         A.297.PHE*A.298.GLNASP
1srqA         A.199.TYR*A.200.GLNLYS
1srqA             A.128.ARG*A.93.HIS
1srqA        A.97.LYSGLU*B.97.LYSGLU
1srqA          A.374.TYR*A.82.GLUCYS
2qcqA            A.9.ALAARG*A.11.ARG
2qcqA              A.35.TYR*A.10.ARG
2qcqA               A.6.ARG*A.11.ARG
2qcqA               A.4.GLU*A.11.ARG
2qcqA           A.36.TYR*A.11.ARGTYR
2qcqA           A.93.ASN*A.91.ASNLYS
2qcqA           A.32.PHE*A.33.ASPALA
4co3A            A.9.LYSPRO*A.11.PHE
2hzcA         A.183.GLYASN*A.203.ARG
2hzcA         A.184.ASNPRO*A.203.ARG
2hzcA            A.168.PHE*A.219.PHE
2hzcA            A.197.PHE*A.192.ASN
2hzcA         A.202.PHE*A.207.GLUTHR
2hzcA         A.152.TYR*A.153.VALGLY
3r45C           C.24.ALASER*C.28.ARG
3r45C           C.35.ARG*C.31.ARGARG
3r45C           C.23.ARGALA*C.27.ARG
3r45C             C.29.PHE*A.104.HIS
3bg1B            B.144.PHE*A.216.ARG
3bg1B         B.485.GLNLEU*B.487.HIS
3bg1B            B.275.GLN*B.271.TRP
3bg1B         B.237.SERSER*B.217.PHE
3bg1B            B.410.PHE*B.376.GLU
3bg1B         B.209.GLNILE*B.202.ARG
3bg1B         B.295.PHE*B.356.LYSILE
3bg1B            B.148.TYR*B.144.PHE
3bg1B             B.547.TYR*A.24.TYR
3bg1B            B.414.TYR*F.143.ARG
3bg1B         B.395.ASPGLU*B.397.TYR
3df6A              A.79.ARG*A.57.PHE
3df6A           A.77.TYR*A.57.PHEILE
3df6A           A.52.GLU*A.52.GLUASN
3df6A        A.22.ILELYS*A.20.ASPARG
3df6A           A.91.LYSGLY*A.25.PHE
3df6A           A.61.TYR*A.59.ASPGLU
3df6A           A.92.GLYVAL*A.17.PHE
3df6A               A.21.ARG*C.6.PHE
3df6A              A.98.ARG*A.68.ASN
3df6A           A.67.GLU*A.67.GLUASN
3lagA           A.31.HIS*A.75.GLNHIS
3lagA              A.66.ARG*B.10.GLN
3lagA              A.10.GLN*B.66.ARG
3lagA           A.38.TYR*A.70.ARGLYS
3lagA              A.38.TYR*A.34.HIS
3lagA           A.30.GLYHIS*A.77.ASP
3lagA           A.31.HIS*A.76.HISASP
2gtlN         N.199.ARGGLY*N.201.ASP
2gtlN           N.92.ALAHIS*N.94.ASP
2gtlN         N.216.HIS*N.217.GLNCYS
2gtlN           N.68.GLNCYS*N.67.PHE
2gtlN            N.190.HIS*N.166.PHE
2gtlN            N.173.ASN*N.144.ARG
2gtlN         N.173.ASNPHE*N.172.TYR
2gtlN            N.208.HIS*N.217.GLN
2gtlN          N.213.ALATHR*E.17.HIS
2gtlN           N.85.GLYHIS*N.95.GLU
2bw3A         A.444.GLNGLU*A.445.GLU
2bw3A         A.237.VALGLU*A.238.GLU
2bw3A            A.607.PHE*A.603.PHE
2bw3A            A.268.HIS*A.319.TRP
2bw3A         A.191.PHELEU*A.182.TRP
2bw3A         A.462.GLULEU*A.466.ARG
2bw3A         A.303.LEUGLN*A.305.HIS
2bw3A         A.575.PHE*A.571.SERGLU
2bw3A         A.323.TYR*A.364.LEUASP
2bw3A         A.115.SERGLY*B.104.ARG
2bw3A         A.559.LEUSER*A.199.HIS
2bw3A         A.100.GLN*A.100.GLNTRP
2bw3A         A.104.ARG*B.115.SERGLY
2bw3A         A.538.PHE*A.539.LYSVAL
2bw3A            A.543.TRP*A.547.ASN
2bw3A         A.216.PHE*A.188.LYSARG
2bw3A            A.130.GLU*A.131.TYR
2bw3A          A.123.PHE*B.93.GLUALA
2bw3A         A.262.ARG*A.262.ARGILE
2bw3A            A.444.GLN*A.433.PHE
2bw3A              A.77.HIS*A.81.ARG
2bw3A         A.545.ASN*A.201.ASNASN
2evbA      A.121.ARGASP*A.100.ARGVAL
2f9nA              A.79.GLN*A.75.TYR
2f9nA       A.103.ILEALA*A.55.ALAALA
2f9nA         A.164.GLU*A.164.GLUASN
2f9nA           A.94.PHE*A.95.TYRILE
2f9nA           A.94.PHE*A.56.ALAHIS
2f9nA              A.75.TYR*B.75.TYR
2f9nA           A.41.PHECYS*A.40.HIS
2f9nA         A.152.PROPHE*A.153.PHE
2f9nA       A.43.GLYGLY*A.196.GLYGLY
2f9nA           A.29.TRP*A.27.TRPPRO
2f9nA         A.158.VALLYS*A.137.TRP
2f9nA           A.98.GLN*A.98.GLNTHR
3v7bA         A.117.GLN*A.117.GLNLYS
3v7bA           A.16.PROGLN*A.17.GLN
3v7bA        A.52.THRPRO*A.50.PHEASP
3v7bA           A.57.PHE*A.55.CYSVAL
3v7bA               A.9.PHE*A.10.ASP
3v7bA           A.18.GLYARG*A.58.TRP
3v7bA             A.105.ARG*B.62.GLU
3v7bA          A.145.ARG*A.27.TYRLEU
3v7bA               A.9.PHE*A.81.ARG
3h3nO         O.275.ASN*O.258.GLULYS
3h3nO            O.474.GLU*O.421.GLN
3h3nO      O.434.ALAALA*O.436.ASNLEU
3h3nO      O.348.ALAPHE*O.362.ARGGLY
3h3nO         O.255.METALA*O.257.PHE
3h3nO         O.387.TYRGLN*O.487.TRP
3h3nO         O.119.ASPGLY*O.121.HIS
3h3nO         O.403.ASP*O.404.ILEPRO
3h3nO             O.108.GLN*O.45.TRP
3h3nO         O.471.PHE*O.420.METGLN
3h3nO         O.183.ASP*O.243.METALA
3h3nO              O.54.TRP*O.58.GLN
3h3nO         O.193.TYR*O.199.GLUTRP
3h3nO             O.84.ARG*O.189.ARG
3h3nO         O.357.TRP*O.353.GLYALA
3h3nO          O.173.LYSLEU*O.54.TRP
3h3nO           O.36.PHE*O.15.THRSER
3h3nO           O.39.TYR*O.37.PROGLN
3h3nO         O.349.PHE*O.347.PROALA
3h3nO           O.12.GLN*O.12.GLNGLY
3h3nO             O.454.PHE*O.24.ARG
3h3nO             O.71.ARG*X.231.TYR
3h3nO         O.164.GLYTHR*O.163.PHE
3h3nO         O.231.TYR*O.229.ARGSER
3h3nO         O.298.LYSVAL*O.300.TYR
3h3nO      O.453.GLYPHE*O.455.TRPLYS
3h3nO         O.344.TYR*O.486.GLYTRP
3h3nO            O.480.ARG*O.428.ASP
3h3nO         O.271.PHE*O.269.GLYALA
3h3nO           O.6.TYRVAL*O.454.PHE
3h3nO            O.379.ARG*O.341.ASN
3h3nO            O.383.GLN*O.422.PHE
3h3nO         O.193.TYR*O.198.LEUGLU
3h3nO             O.231.TYR*X.71.ARG
3h3nO            O.186.ASN*O.167.ASP
3h3nO         O.194.ASNILE*O.193.TYR
3h3nO         O.499.PHE*O.500.LYSALA
3majA         A.168.GLN*A.168.GLNALA
3majA      A.243.ALAALA*A.274.ARGALA
3majA           A.55.PROGLU*A.59.ARG
3majA            A.226.ARG*A.229.ARG
3majA      A.108.PROPRO*A.110.LEULEU
3majA         A.250.LEUILE*A.254.ARG
3majA         A.205.THRARG*A.206.ARG
3majA      A.135.ASNALA*A.133.SERARG
3majA           A.97.TYR*A.91.ALAPRO
3majA           A.71.SERGLU*A.25.ARG
3majA      A.169.ALAALA*A.144.ALAGLY
3majA            A.264.PHE*A.262.GLU
3majA             A.35.ARG*A.106.ASP
3majA         A.136.ALASER*A.274.ARG
3majA         A.357.ARG*A.353.PROALA
1x8bA         A.433.PHE*A.431.ASNILE
1x8bA         A.362.TYR*A.350.HISALA
1x8bA         A.301.GLULEU*A.300.HIS
1x8bA         A.363.PHESER*A.362.TYR
1x8bA            A.294.ARG*A.366.TRP
1x8bA            A.371.HIS*A.329.ARG
1x8bA         A.348.TYR*A.344.LEUARG
1x8bA         A.486.GLU*A.484.ALAASN
1x8bA            A.523.TRP*A.527.ARG
1x8bA         A.416.TYR*A.355.GLNHIS
1x8bA         A.378.TYR*A.379.CYSASN
1x8bA            A.301.GLU*A.314.PHE
1x8bA            A.416.TYR*A.356.HIS
1x8bA         A.397.TYR*A.395.METSER
1x8bA         A.355.GLNHIS*A.361.ARG
1x8bA         A.490.GLUASN*A.492.TYR
1x91A        A.13.ASNPRO*A.11.THRLEU
1x91A           A.47.GLN*A.43.ALAARG
1x91A       A.100.LYSVAL*A.81.ASNLEU
1x91A      A.120.SERVAL*A.118.LEUARG
3evfA         A.129.LYSTHR*A.107.ARG
3evfA           A.94.GLN*A.93.ALAGLN
3evfA           A.22.ARG*A.22.ARGGLN
3evfA           A.37.ARG*A.56.SERARG
3evfA              A.94.GLN*A.90.TYR
3evfA          A.139.LYSCYS*A.76.ARG
3evfA           A.9.GLYGLU*A.187.TYR
3evfA         A.234.ASNGLN*A.238.ARG
3evfA         A.187.TYR*A.185.ALAPRO
3evfA            A.133.HIS*A.163.ARG
3evfA             A.87.TRP*A.146.ASP
3evfA         A.222.VALSER*A.179.PHE
3evfA              A.64.TRP*A.68.ARG
2otnA         A.214.ARGVAL*A.213.PHE
2otnA            A.262.TRP*A.245.ARG
2otnA           A.22.PHE*A.54.CYSPRO
2otnA           A.31.LEUALA*A.66.PHE
2otnA           A.2.SERGLN*A.284.TYR
2otnA        A.97.VALPHE*A.95.ASPTHR
2otnA         A.282.TYR*A.283.GLUTYR
2otnA         A.168.HIS*A.228.THRGLY
2otnA      A.194.PHEPRO*A.192.GLUMET
2otnA         A.216.TRP*A.185.GLYPRO
2otnA         A.264.GLU*A.245.ARGGLY
2otnA              A.90.HIS*A.86.TYR
2otnA         A.132.ARG*A.139.GLYGLU
2otnA         A.221.GLYVAL*A.216.TRP
2otnA         A.132.ARG*A.140.GLUGLY
2otnA           A.6.PHE*A.280.GLYVAL
2otnA         A.150.PHE*A.151.LEUTYR
4mubA         A.187.ARG*A.187.ARGLEU
4mubA         A.224.TYR*A.206.GLYTRP
4mubA         A.115.ARG*A.119.ASPTRP
4mubA         A.197.ARG*A.106.PROASN
4mubA             A.97.PHE*A.163.PHE
4mubA         A.181.CYSTYR*A.165.PHE
4mubA            A.120.TRP*A.182.TYR
4m9qA         A.208.ARG*A.207.ALAARG
4m9qA             A.83.TYR*B.151.ARG
4m9qA           A.92.TYR*A.25.LEUGLY
4m9qA            A.116.GLN*A.117.PHE
4m9qA             A.151.ARG*C.83.TYR
4m9qA          A.53.PHE*B.152.ASNSER
3cnqP           P.46.ALAALA*P.41.PHE
3huhA              A.47.PHE*A.61.PHE
3huhA           A.64.GLNLYS*A.61.PHE
3huhA           A.52.PHE*A.56.ARGLYS
3huhA              A.75.PHE*A.56.ARG
4nyhA            A.137.PHE*A.141.ASN
4nyhA              A.30.HIS*B.34.ARG
4nyhA            A.157.ASN*A.192.ARG
4nyhA         A.197.GLU*A.197.GLUASP
4nyhA         A.115.PHE*B.193.GLNASN
4nyhA          A.150.VALHIS*A.53.PHE
4nyhA         A.193.GLNASN*C.115.PHE
4nyhA         A.111.TYR*A.112.LEULYS
4nyhA            A.192.ARG*A.119.HIS
4nyhA              A.97.GLN*A.30.HIS
4nyhA              A.43.GLN*A.83.GLN
4oloA              A.44.GLU*A.41.ARG
2pa8L           L.40.PHE*L.41.ALASER
2pa8L        L.47.HISPRO*L.45.GLNPRO
2pa8L           L.60.ASPGLY*L.11.ASN
2pa8L           L.43.TYR*L.25.GLYASN
2pa8L           L.13.LEUGLU*L.12.TYR
2pa8L           L.33.ARG*L.29.ALAGLY
2x9gA         A.251.TYR*B.260.ASPGLY
2x9gA              A.35.HIS*A.62.ASP
2x9gA             A.81.PHE*A.141.ARG
2x9gA            A.243.PHE*B.243.PHE
2x9gA         A.103.VALGLN*A.104.GLN
2x9gA              A.35.HIS*A.36.ASN
2x9gA           A.34.TYR*A.37.SERALA
2x9gA           A.34.TYR*A.59.CYSGLN
2x9gA           A.84.PHE*A.29.ARGVAL
2x9gA          A.98.TYRPRO*A.171.PHE
2x9gA      A.179.HISALA*C.179.HISALA
2x9gA         A.260.ASPGLY*B.251.TYR
2x9gA           A.78.ASNSER*A.82.ARG
2x9gA         A.223.ARG*A.219.ASPLYS
2x9gA      A.222.ARGARG*A.229.ARGARG
2x9gA           A.81.PHE*A.86.ARGCYS
2x9gA           A.60.GLN*A.60.GLNALA
2x9gA              A.24.HIS*A.52.ARG
2x9gA           A.33.HIS*A.34.TYRHIS
3phsA           A.75.ASP*A.77.ASPLEU
3phsA          A.141.GLUASP*A.31.HIS
3phsA           A.61.GLU*A.61.GLUGLY
3phsA         A.120.GLYLEU*A.119.TYR
3phsA          A.119.TYR*A.82.TRPASN
3phsA            A.213.ARG*A.211.HIS
3phsA          A.31.HIS*A.140.SERGLU
3phsA         A.104.GLNGLN*A.105.GLN
3phsA      A.237.GLNALA*A.239.GLUTHR
3phsA         A.120.GLYLEU*A.135.PHE
2wuqA           A.95.ARG*B.94.ALAARG
2wuqA         A.284.SERGLN*A.285.GLN
2wuqA           A.99.ASP*A.68.GLYALA
2wuqA            A.142.HIS*A.188.ASN
2wuqA            A.251.TRP*A.244.PHE
2wuqA         A.266.GLYVAL*A.251.TRP
2wuqA         A.135.PHE*A.133.TRPGLY
2wuqA         A.299.ALAGLN*A.243.ASP
2wuqA             A.100.ASP*B.90.PHE
2wuqA           A.71.GLN*A.96.VALALA
2wuqA             A.90.PHE*B.100.ASP
2wuqA            A.313.HIS*A.274.GLN
2wuqA            A.310.ARG*A.270.HIS
2wuqA           A.94.ALAARG*B.95.ARG
2wuqA            A.128.GLN*A.132.GLU
4jjjA         A.551.ARGLEU*A.184.TRP
4jjjA         A.106.ILEPRO*A.105.TYR
4jjjA             A.97.TYR*A.316.ARG
4jjjA         A.478.TRP*A.480.GLYTHR
4jjjA         A.487.ASNLEU*A.489.HIS
4jjjA       A.99.PROASN*A.101.SERPRO
4jjjA              A.46.HIS*A.31.TYR
4jjjA            A.301.TYR*A.221.ASN
4jjjA         A.414.TRP*A.416.GLYPHE
4jjjA            A.224.ASN*A.326.TYR
4jjjA         A.324.GLN*A.324.GLNGLY
4jjjA         A.304.GLYGLY*A.315.TRP
4jjjA         A.303.TRP*A.219.TYRTHR
4jjjA         A.173.ASNTHR*A.189.HIS
4jjjA            A.584.PHE*A.588.ARG
4jjjA            A.482.TYR*A.364.GLN
4jjjA         A.556.TRP*A.558.GLYSER
4jjjA         A.394.GLNPHE*A.365.TRP
4jjjA         A.305.GLYSER*A.217.TRP
4jjjA         A.267.METPHE*A.294.HIS
4jjjA         A.304.GLYGLY*A.217.TRP
4jjjA         A.564.VALPRO*A.563.TYR
4jjjA           A.70.TRP*A.64.GLYARG
4jjjA         A.305.GLYSER*A.313.TRP
4jjjA           A.11.GLU*A.11.GLULYS
4jjjA            A.127.GLN*A.100.ASN
4jjjA            A.358.ARG*A.396.TYR
4jjjA         A.569.SERGLY*A.568.TRP
4jjjA         A.478.TRP*A.481.THRTYR
4jjjA              A.63.TYR*A.10.TYR
4jjjA         A.590.PHE*A.588.ARGSER
4jjjA            A.234.PHE*A.238.GLU
4jjjA            A.402.TRP*A.403.GLN
4jjjA         A.235.TRPALA*A.239.TRP
4jjjA         A.173.ASN*A.174.THRTYR
4jjjA           A.98.ASNPRO*A.97.TYR
4jjjA         A.400.TYR*A.401.ASPTRP
4jjjA           A.31.TYR*A.21.PHEARG
4jjjA          A.631.ALAALA*A.62.TYR
4jjjA         A.195.PHE*A.201.ASNGLY
4jjjA         A.543.THRPRO*A.616.GLU
4jjjA         A.403.GLNPRO*A.401.ASP
4jjjA         A.512.TYR*A.441.LEUASP
4jjjA            A.111.ASN*A.180.ARG
4jjjA         A.303.TRPGLY*A.315.TRP
4jjjA         A.158.PHE*A.189.HISPRO
4jjjA            A.407.ASN*A.403.GLN
4jjjA      A.190.PROSER*A.192.CYSASP
4jjjA         A.556.TRP*A.559.SERGLU
4jjjA         A.432.THRGLY*A.515.ARG
4jjjA            A.299.TRP*A.326.TYR
4jjjA      A.509.LEUMET*A.521.ALALEU
1xttA            A.122.TYR*D.123.TYR
1xttA          A.28.PHE*A.213.ARGALA
1xttA              A.189.PHE*A.4.TYR
1xttA        A.36.GLYARG*A.88.GLYLEU
1xttA             A.215.PHE*D.98.GLN
1xttA              A.37.ARG*B.37.ARG
1xttA          A.80.ARG*A.211.GLYASP
1xttA         A.124.LYSLYS*A.123.TYR
1xttA         A.122.TYR*A.102.GLYALA
1xttA           A.67.ILETHR*A.66.ASP
2w1rA         A.125.GLYILE*A.121.GLN
2w1rA         A.154.ASPGLN*A.131.ASN
2w1rA          A.151.PHE*A.73.SERVAL
1wlyA      A.244.GLYHIS*A.221.SERILE
1wlyA           A.48.ARG*A.12.GLYPRO
1wlyA         A.269.ARG*A.243.TYRGLY
1wlyA         A.306.PHE*A.313.ALAALA
1wlyA         A.197.TYR*A.177.VALSER
1wlyA         A.142.LYSVAL*A.141.HIS
1wlyA            A.135.TYR*A.275.TYR
1wlyA      A.141.HISLYS*A.138.HISGLN
1wlyA            A.100.GLN*A.332.GLN
1wlyA         A.299.HIS*A.300.SERSER
1wlyA            A.3.METALA*A.18.TRP
1wlyA         A.208.GLU*A.204.GLUVAL
1wlyA         A.233.CYSLEU*A.207.ARG
1wlyA      A.141.HISLYS*A.139.GLNTHR
1wlyA         A.281.GLU*A.275.TYRMET
1wlyA         A.321.ARG*A.323.THRILE
1wlyA          A.102.ARG*A.96.GLYALA
1wlyA            A.192.HIS*A.167.ARG
1wlyA         A.243.TYR*A.220.ASPSER
1wlyA           A.32.ARG*A.73.GLUGLU
1wlyA         A.134.GLN*A.134.GLNTYR
4gm2A          A.77.TYRPRO*A.117.ASN
4gm2A         A.236.LEUILE*A.162.ARG
4gm2A         A.155.SERSER*A.208.ASN
4gm2A         A.119.ASNGLY*A.117.ASN
4gm2A            A.230.GLU*A.227.ASN
4gm2A           A.94.GLU*A.94.GLUSER
4gm2A      A.150.ALACYS*A.146.ALATYR
4gm2A            A.103.TYR*A.141.TYR
4gm2A         A.105.ASN*A.143.LEUGLY
4gm2A      A.186.ASNILE*A.184.ALATHR
4gm2A            A.161.TYR*A.139.TYR
2h5eA         A.326.GLULYS*A.325.TYR
2h5eA            A.133.ARG*A.282.ARG
2h5eA         A.267.HISMET*A.255.PHE
2h5eA            A.485.PHE*A.489.ASN
2h5eA            A.452.ARG*A.314.ARG
2h5eA            A.399.ARG*A.446.PHE
2h5eA         A.475.GLUCYS*A.482.PHE
2h5eA         A.521.VALGLN*A.522.GLN
2h5eA         A.183.TYR*A.184.HISLEU
2h5eA         A.256.PHEGLY*A.140.PHE
2h5eA             A.120.GLU*A.21.HIS
2h5eA            A.400.ARG*A.435.ASP
2h5eA         A.141.METASN*A.140.PHE
2h5eA         A.149.ARG*A.117.LYSGLY
2h5eA             A.122.ARG*A.95.PHE
2h5eA         A.297.THRGLY*A.296.PHE
2h5eA            A.426.GLN*A.392.ASN
2h5eA            A.374.GLN*A.335.ARG
2h5eA            A.472.ARG*A.525.GLN
2h5eA            A.241.PHE*A.275.TRP
2h5eA            A.124.ARG*B.160.ASN
2h5eA           A.89.THRPRO*A.88.ASP
2h5eA              A.79.TYR*A.80.HIS
2h5eA         A.301.PHE*A.317.PHEMET
2h5eA            A.160.ASN*B.124.ARG
2h5eA         A.194.GLNSER*A.193.TYR
2h5eA      A.178.LEUPHE*A.175.CYSGLY
2h5eA         A.241.PHE*A.242.ASPLYS
2h5eA         A.516.GLU*A.516.GLUARG
2h5eA         A.498.GLYASP*A.500.ASN
2h5eA         A.405.ASP*A.403.LEULYS
2h5eA         A.124.ARG*A.120.GLUASP
2h5eA         A.127.METGLU*A.131.ARG
3n8hA         A.242.PHE*A.249.LEUILE
3n8hA          A.33.HIS*A.184.LEUSER
3n8hA         A.230.TYR*A.240.LEUALA
3n8hA              A.33.HIS*A.36.HIS
3n8hA           A.77.ASP*A.73.GLNLEU
3n8hA           A.47.ASN*A.23.ILEGLY
3n8hA         A.230.TYR*A.116.LEUGLU
3n8hA         A.237.ARG*A.253.PHELEU
3n8hA          A.42.LYSALA*A.145.TYR
3n8hA           A.47.ASN*A.46.GLUASN
3n8hA         A.180.SERGLY*A.207.ARG
3n8hA         A.258.GLYPRO*A.253.PHE
3n8hA           A.56.VALASN*A.55.PHE
3n8hA            A.124.HIS*A.121.ARG
3n8hA         A.181.GLYLEU*A.203.TYR
3n8hA              A.90.PHE*A.10.PHE
3n8hA           A.26.VALPRO*A.25.PHE
4ecgA         A.373.ASN*A.367.GLYTYR
4ecgA            A.107.ARG*A.111.GLU
4ecgA         A.163.GLYPRO*A.165.GLN
4ecgA         A.374.LEUGLY*A.280.TRP
4ecgA         A.337.LEUHIS*A.321.TYR
4ecgA         A.304.TRP*A.180.ASPGLY
4ecgA         A.328.ASPGLU*A.322.PHE
4ecgA            A.191.PHE*A.184.ARG
4ecgA         A.306.SERLEU*A.310.TYR
4ecgA            A.168.ARG*A.205.ARG
4ecgA         A.168.ARG*A.164.PROGLN
3o60A              A.71.GLN*A.25.TYR
3o60A               A.4.TYR*B.16.ARG
3o60A      A.139.PHESER*A.141.ASPSER
3o60A              A.31.PHE*A.36.ARG
4u1eG        G.75.LEUGLY*G.73.ALAARG
4u1eG           G.55.TRP*I.81.VALSER
4u1eG           G.48.SERVAL*G.52.ARG
4u1eG           G.67.GLYPRO*I.43.GLU
4u1eG           G.58.TYR*I.45.LEUGLY
4u1eG        G.57.LYSTYR*G.61.GLULYS
4u1eG           G.58.TYR*I.83.ASNGLY
3fanA         A.134.THRGLY*A.133.HIS
3fanA          A.100.GLU*A.99.VALGLU
3fanA           A.26.PHE*A.24.GLYVAL
3fanA           A.66.ALAILE*A.65.PHE
3fanA          A.146.ARGPRO*A.65.PHE
3fanA           A.112.PHETHR*A.3.PHE
3fanA         A.110.PHE*A.111.CYSPHE
3fanA         A.188.GLU*A.171.VALPRO
3fanA        A.41.LEUTHR*A.43.GLYASN
3fanA           A.47.ARG*A.55.GLNMET
3fanA           A.88.THRGLY*A.87.TRP
4g1kA         A.170.TYR*A.171.GLUPRO
4g1kA         A.227.ASPILE*A.229.ASP
4g1kA         A.225.GLN*A.184.ALAGLU
4g1kA            A.138.ARG*A.174.TRP
4g1kA          A.101.GLU*B.77.ALATYR
4g1kA           A.85.GLYMET*B.18.ARG
4g1kA          A.77.ALATYR*B.101.GLU
4g1kA              A.195.ARG*A.5.ARG
4g1kA           A.90.PHEGLY*A.55.GLN
4g1kA              A.73.HIS*A.78.TYR
4g1kA            A.150.GLN*A.103.ARG
4g1kA           A.91.GLYALA*A.65.TRP
4g1kA      A.198.LEUALA*A.203.ALAGLY
4g1kA           A.22.ASN*A.18.ARGLEU
4g1kA           A.78.TYR*A.76.GLYALA
4g1kA        A.48.PHEPRO*B.48.PHEPRO
4g1kA         A.244.LEUALA*A.248.ARG
4g1kA         A.172.PROVAL*A.174.TRP
4g1kA           A.65.TRP*A.54.ALAGLN
4g1kA             A.69.ASP*A.102.ARG
4g1kA         A.230.GLYGLY*A.223.PHE
4g1kA            A.193.PHE*A.144.GLU
4g1kA           A.18.ARG*B.85.GLYMET
4g1kA         A.102.ARGARG*A.108.GLU
4g1kA            A.102.ARG*A.106.HIS
4e79A         A.123.ILEGLY*A.122.TYR
4e79A         A.318.TRP*B.307.SERSER
4e79A              A.45.PHE*A.89.PHE
4e79A            A.188.PHE*C.237.ASP
4e79A         A.162.TYR*B.162.TYRVAL
4e79A         A.162.TYRVAL*C.162.TYR
4e79A              A.41.ASN*A.42.HIS
4e79A           A.25.GLYSER*A.11.ASP
4e79A         A.222.ARG*A.185.GLYGLU
4e79A         A.301.SERGLU*A.302.GLU
4e79A         A.158.PHE*A.159.ILEASP
4e79A            A.237.ASP*B.188.PHE
4e79A         A.307.SERSER*C.318.TRP
4e79A            A.176.ARG*B.199.ARG
4e79A            A.125.HIS*A.106.GLU
4e79A           A.45.PHE*A.85.PROTYR
4e79A         A.241.GLN*A.242.ILEALA
4e79A         A.173.ASPARG*A.174.ARG
4e79A           A.96.PHE*A.31.ASNLEU
4e79A            A.199.ARG*C.176.ARG
4e79A         A.314.GLU*A.314.GLUASN
2dknA           A.26.HIS*A.24.ALAGLY
2dknA        A.38.ILEGLU*A.36.ALAASP
2dknA            A.247.ASP*A.241.PHE
2dknA           A.48.ARG*A.88.PHEGLY
2dknA         A.234.PHE*B.243.ASPGLY
2dknA             A.99.GLU*A.103.ARG
2dknA         A.202.GLU*A.202.GLUSER
2dknA         A.122.ALAALA*A.158.TYR
2dknA           A.48.ARG*A.44.THRPRO
2dknA         A.170.ASPTRP*A.174.ARG
2dknA            A.199.ARG*A.200.TYR
2dknA             A.136.GLU*A.88.PHE
2dknA            A.226.PHE*B.226.PHE
2dknA         A.243.ASPGLY*B.234.PHE
2dknA         A.234.PHE*B.214.GLYSER
2dknA           A.48.ARG*A.43.SERTHR
2dknA         A.214.GLYSER*B.234.PHE
2wiuB           B.28.GLNSER*B.39.GLN
2wiuB            B.9.SERPRO*D.58.PHE
2wiuB            B.58.PHE*D.8.TYRSER
2wiuB              B.86.TRP*A.37.TYR
2wiuB            B.8.TYRSER*D.58.PHE
2wiuB          B.12.GLN*A.323.GLYSER
2wiuB            B.58.PHE*D.9.SERPRO
3d3yA            A.333.GLU*A.290.ASN
3d3yA         A.120.GLN*A.119.ILEGLN
3d3yA         A.391.ARGILE*A.270.PHE
3d3yA         A.296.HIS*A.294.LYSGLU
3d3yA         A.194.ALAGLU*A.223.ARG
3d3yA         A.328.ARG*A.324.ASNGLN
3d3yA            A.349.GLN*A.284.HIS
3d3yA         A.414.PHELEU*A.413.PHE
3d3yA         A.233.ASNGLN*A.232.TYR
3d3yA           A.84.TRPPHE*A.86.ASN
3d3yA         A.300.TYR*A.316.THRGLY
3d3yA         A.418.GLU*A.246.ARGGLU
3d3yA              A.90.ASN*A.23.ARG
3d3yA         A.169.PROSER*A.171.PHE
3d3yA             A.12.HIS*A.201.PHE
3d3yA            A.388.TRP*A.358.TYR
3d3yA            A.416.GLU*A.246.ARG
3d3yA         A.125.GLU*A.125.GLUALA
3d3yA          A.29.ASNTHR*A.196.ASP
3d3yA              A.84.TRP*A.27.ARG
3d3yA         A.129.PHE*A.181.THRALA
3d3yA            A.159.TYR*A.311.PHE
3d3yA         A.154.ALALEU*A.413.PHE
3ha2A      A.116.PHETHR*A.108.PHEGLN
3ha2A         A.155.ARG*A.151.ASPALA
3ha2A           A.88.TYR*A.84.THRGLY
3ha2A      A.115.LYSPHE*A.109.GLNALA
3ha2A         A.144.GLN*A.103.ASPASN
3ha2A         A.143.HIS*A.141.ALAVAL
3ha2A              A.46.GLN*A.82.PHE
4rohA         A.457.VALASN*A.444.TRP
4rohA            A.498.ASP*A.484.TRP
4rohA         A.455.TYR*A.447.ARGTHR
4rohA            A.458.ASN*A.444.TRP
4rohA         A.495.TYR*A.487.ARGPHE
4rohA            A.496.PHE*A.508.ASP
4rohA         A.467.GLUASP*A.456.PHE
4rohA         A.502.ARGTHR*C.334.TYR
4rohA         A.497.VALASP*A.484.TRP
2omlA         A.116.ILEPRO*A.189.PHE
2omlA         A.147.PROALA*A.149.TRP
2omlA         A.122.LEUGLU*A.126.ARG
2omlA            A.151.TRP*A.209.ASN
2omlA           A.77.ARG*A.52.PROGLN
2omlA      A.153.ARGASN*A.155.PROPRO
2omlA             A.48.TYR*A.153.ARG
2omlA      A.189.PHEPRO*A.184.THRALA
2omlA           A.63.LEULYS*A.54.PHE
2omlA              A.95.GLN*A.73.TYR
2omlA           A.45.ASNLYS*A.44.PHE
2omlA             A.81.ASP*A.181.ARG
2omlA         A.111.VALGLN*A.167.TRP
4eogA         A.253.PHE*A.251.ASNGLY
4eogA         A.261.TYR*A.324.TYRPRO
4eogA      A.459.TYRLYS*A.461.ASPLYS
4eogA         A.458.PHE*A.445.TYRVAL
4eogA             A.167.HIS*A.16.TRP
4eogA         A.468.LEUALA*A.433.PHE
4eogA              A.15.GLN*A.12.ASN
4eogA           A.22.GLU*A.22.GLUTYR
4eogA         A.476.ARGGLY*A.475.TYR
4eogA              A.93.GLU*A.31.ARG
4eogA         A.156.GLNASN*A.191.TYR
4eogA         A.239.LYSLEU*A.243.ASN
4eogA           A.16.TRP*A.12.ASNPRO
4eogA         A.212.ARG*A.208.SERGLN
4eogA           A.85.ARG*A.56.ASNTYR
4eogA         A.301.ASPARG*A.143.TYR
4eogA           A.58.TYR*A.59.ASPSER
4eogA         A.234.SERPRO*A.306.ASN
4eogA           A.57.TYR*A.58.TYRASP
4eogA            A.367.TRP*A.365.ARG
4eogA         A.374.LYSILE*A.367.TRP
4eogA         A.477.GLYGLU*A.478.GLU
4eogA         A.139.LEUASP*A.143.TYR
4eogA      A.118.ILETHR*A.116.GLUARG
3f7sA              A.47.PHE*A.56.HIS
3f7sA         A.121.HIS*A.122.GLUHIS
4nqiA              A.25.ASN*B.64.HIS
4nqiA              A.64.HIS*B.25.ASN
4nqiA         A.170.ASNLYS*A.174.ASP
4nqiA           A.41.GLN*A.41.GLNGLN
4nqiA              A.236.GLN*B.9.ASN
3mznA             A.96.ARG*A.261.GLN
3mznA         A.133.GLN*B.316.GLNGLY
3mznA            A.295.GLN*B.328.TRP
3mznA         A.444.HIS*A.445.HISHIS
3mznA         A.332.TRP*A.333.GLYSER
3mznA           A.31.PHE*A.15.GLYGLU
3mznA           A.99.PHEASP*A.94.ARG
3mznA         A.368.GLNASP*A.365.TRP
3mznA         A.431.GLUPHE*A.430.TRP
3mznA              A.77.GLN*A.81.ARG
3mznA         A.433.ASP*A.435.LYSARG
3mznA         A.337.ASNASN*A.364.HIS
3mznA          A.419.ASP*A.26.GLYHIS
3mznA          A.409.TYR*A.12.PROVAL
3mznA             A.99.PHE*A.417.ARG
3mznA         A.368.GLN*A.367.TRPGLN
3mznA            A.134.TYR*A.133.GLN
3mznA         A.197.PHE*A.144.LEUGLY
3mznA            A.299.GLN*B.299.GLN
3mznA            A.335.HIS*A.285.ASN
3mznA         A.313.TRP*A.289.THRASP
3mznA         A.433.ASPPRO*A.432.PHE
3mznA         A.316.GLNGLY*B.133.GLN
3mznA            A.256.GLU*A.231.ASP
3mznA             A.160.TYR*A.19.PHE
3mznA      A.382.ASPGLY*A.196.GLYPHE
3mznA         A.137.GLNARG*A.138.ARG
3mznA           A.33.ARG*A.50.ILEPRO
3mznA         A.355.PROGLY*A.326.ASN
1k8kF          F.93.PHE*D.266.METARG
1k8kF         F.148.GLUMET*D.265.ARG
1k8kF              F.93.PHE*F.97.ARG
1k8kF          F.21.CYSLEU*C.263.HIS
1k8kF           F.30.VALGLU*C.97.ARG
3a38A           A.55.GLU*A.55.GLUGLY
3a38A              A.41.GLN*A.78.TRP
3a38A           A.74.TRP*A.75.CYSALA
3a38A           A.61.CYSGLN*A.50.GLN
3a38A           A.79.THRLEU*A.78.TRP
3a38A           A.74.TRP*A.27.GLUARG
3a38A            A.67.LYSLEU*A.5.ASN
3a38A           A.20.ASNGLN*A.19.TYR
3a38A           A.28.ARG*A.23.ALATHR
3d6xA           A.89.PHETHR*A.88.TYR
3d6xA              A.37.ASN*F.37.ASN
3d6xA         A.106.ARGLEU*A.108.ASP
3d6xA         A.121.TRPILE*A.123.PHE
3d6xA              A.49.PHE*A.48.HIS
3d6xA           A.14.ARG*A.12.PROHIS
3a9sA            A.329.ASP*A.330.TRP
3a9sA         A.303.GLYPHE*A.339.PHE
3a9sA         A.558.HISASN*A.518.PHE
3a9sA         A.302.ALAGLY*A.339.PHE
3a9sA            A.265.TRP*A.450.TYR
3a9sA         A.383.THRLEU*A.382.TYR
3a9sA            A.481.GLU*A.539.HIS
3a9sA         A.419.PROTYR*A.421.TYR
3a9sA         A.334.ARGALA*A.420.TYR
3a9sA            A.260.GLN*A.256.ARG
3a9sA       A.121.PROGLY*A.94.CYSTRP
3a9sA         A.302.ALAGLY*A.182.TYR
3a9sA      A.530.ALAASN*B.127.ALAALA
3a9sA         A.584.TYR*B.574.PHEGLY
3a9sA            A.532.HIS*A.531.ASN
3a9sA         A.354.GLYTYR*A.362.GLN
3a9sA         A.256.ARG*A.447.GLYGLY
3a9sA            A.478.GLN*A.528.TRP
3a9sA            A.310.TRP*A.314.PHE
3a9sA         A.509.VALPRO*A.508.PHE
3a9sA         A.405.GLYTHR*A.454.PHE
3a9sA         A.374.GLU*A.374.GLUALA
3a9sA            A.503.TRP*A.500.ASP
3a9sA              A.6.ARG*A.337.TYR
3a9sA            A.394.HIS*A.507.TRP
3a9sA      A.290.TYRGLY*A.285.LEUGLU
3a9sA            A.387.ARG*A.483.TYR
3a9sA            A.312.ASP*A.446.ARG
3a9sA         A.585.ARGALA*A.574.PHE
3a9sA         A.238.TRP*A.329.ASPTRP
3a9sA         A.398.SERGLY*A.503.TRP
3a9sA         A.227.TYR*A.225.GLYILE
3a9sA         A.567.ARGPRO*A.141.PHE
3a9sA            A.116.ASN*A.144.TYR
3a9sA         A.481.GLUGLY*A.511.ASN
3a9sA         A.585.ARG*A.581.GLYALA
3a9sA         A.183.LEUSER*A.182.TYR
3a9sA            A.559.ASN*A.518.PHE
3a9sA         A.574.PHEGLY*C.584.TYR
3a9sA      A.312.ASPTYR*A.446.ARGGLY
3a9sA         A.317.GLYASP*A.321.GLU
3a9sA      A.127.ALAALA*C.530.ALAASN
3a9sA            A.583.ASP*A.567.ARG
3a9sA         A.399.GLYALA*A.318.ASP
3a9sA         A.370.TYR*A.371.TRPSER
3aqbB       B.115.LEULEU*B.75.LEUVAL
3aqbB              B.77.HIS*B.48.ARG
3aqbB      B.101.ILEALA*B.103.PHEASP
3aqbB           B.59.ASN*B.60.ASPTHR
3aqbB           B.62.GLN*B.61.THRGLN
3aqbB            B.280.GLN*B.281.TYR
3aqbB         B.113.HISPHE*A.103.ASN
3aqbB      B.202.CYSILE*B.293.TYRGLY
3aqbB          B.100.HIS*B.85.ASPTYR
3aqbB       B.55.SERGLY*B.182.GLYALA
3aqbB         B.110.ARG*A.106.LYSSER
3aqbB             B.132.HIS*A.87.PHE
3aqbB         B.233.ASNGLY*B.235.HIS
3aqbB         B.154.PHE*B.233.ASNGLY
3aqbB            B.215.ASP*B.230.ASP
3aqbB             B.133.GLN*A.85.GLN
3aqbB         B.154.PHE*B.263.THRSER
3aqbB         B.140.LEUGLU*B.144.PHE
1v5xA              A.23.PHE*B.23.PHE
1v5xA              A.169.TYR*A.2.ARG
1v5xA              A.85.GLU*A.61.ASP
1v5xA          A.49.LEUGLY*B.148.ARG
1v5xA            A.103.PHE*A.113.TRP
1v5xA          A.148.ARG*B.49.LEUGLY
1a5zA              A.62.ASP*A.58.ARG
1a5zA         A.122.GLU*A.122.GLUILE
1a5zA        A.53.ASPVAL*A.55.ASPLYS
1a5zA         A.228.PHE*A.175.LEUILE
1a5zA             A.126.ASN*A.85.TYR
1a5zA         A.125.ARG*A.121.LYSGLU
1a5zA           A.45.PHE*A.43.LYSGLY
1a5zA         A.118.ARG*A.114.GLYARG
1a5zA         A.274.TYR*A.275.LEUGLU
1a5zA          A.130.TYR*A.85.TYRALA
1a5zA            A.308.ASN*A.311.GLU
2fyuK            K.12.GLN*K.8.PROARG
3s5uA           A.66.LEUGLY*F.36.TYR
3s5uA           A.69.ASPVAL*A.68.TYR
3s5uA          A.28.PHE*A.196.GLUGLN
3s5uA         A.197.GLN*A.197.GLNARG
3s5uA         A.216.TYR*A.204.PHEGLN
3s5uA         A.106.GLN*C.109.GLYTYR
3s5uA             A.19.PHE*A.194.PHE
4hdrA         A.192.PHE*A.274.LEUILE
4hdrA          A.69.HIS*A.180.GLYASN
4hdrA         A.104.ASNPHE*B.319.HIS
4hdrA         A.294.GLYGLU*A.316.ARG
4hdrA      A.153.ALAVAL*A.246.GLYALA
4hdrA            A.164.ARG*A.167.HIS
4hdrA      A.157.GLYILE*A.250.GLYVAL
4hdrA         A.134.TYR*A.118.ALAGLY
4hdrA              A.13.ARG*D.91.GLN
4hdrA          A.95.GLNGLY*A.100.ASN
4hdrA        A.52.GLULEU*A.54.ASNPRO
4hdrA         A.176.GLU*A.176.GLUMET
4hdrA             A.45.GLN*A.288.PHE
4nlmA         A.265.TYR*A.293.ALALYS
4nlmA          A.329.TYR*A.55.SERLYS
4nlmA            A.158.TRP*A.161.GLN
4nlmA         A.274.TYR*A.324.GLNPRO
4nlmA         A.272.VALPRO*A.271.PHE
4nlmA           A.48.GLNARG*A.47.PHE
4nlmA            A.188.ASN*A.211.ARG
4nlmA      A.197.LYSPRO*A.195.LYSASP
4nlmA         A.160.PHE*A.179.SERPRO
4nlmA              A.75.ASN*A.78.ASN
4nlmA         A.284.PHE*A.285.LEUTHR
4nlmA         A.165.TRPASP*A.164.ASN
4nlmA         A.260.ASNALA*A.259.TYR
4nlmA            A.188.ASN*A.187.ASP
4nlmA         A.165.TRP*A.166.ASPTYR
4nlmA         A.258.SERTYR*A.257.PHE
2zyoA            A.170.GLU*A.176.TYR
2zyoA              A.80.TRP*A.62.GLN
2zyoA          A.69.GLYPRO*A.289.TYR
2zyoA         A.250.TRP*A.248.GLYPRO
2zyoA         A.173.ASNPHE*A.367.HIS
2zyoA         A.211.GLYMET*A.181.PHE
2zyoA         A.263.GLYVAL*A.135.TYR
2zyoA            A.178.TYR*A.278.PHE
2zyoA         A.169.PHE*A.170.GLUALA
2zyoA         A.375.GLN*A.379.GLNALA
2zyoA         A.283.GLYTRP*A.285.TYR
2zyoA         A.365.ASNALA*A.369.PHE
2axoA         A.178.TYRPHE*A.204.TYR
2axoA            A.141.PHE*A.137.ARG
2axoA         A.233.GLYCYS*A.179.PHE
2axoA      A.141.PHELYS*A.146.GLNGLY
2axoA         A.102.TYRGLY*A.106.ARG
2axoA              A.49.PHE*A.78.TYR
2axoA         A.147.GLYLEU*A.149.ASN
2axoA            A.179.PHE*A.201.HIS
2axoA             A.49.PHE*A.101.GLN
2axoA           A.83.TRP*A.53.GLYCYS
2axoA            A.123.ARG*A.146.GLN
2axoA           A.61.ASP*A.57.CYSPRO
3t3lA            A.121.GLU*A.122.ASP
3t3lA         A.168.TRP*A.170.GLYLYS
3t3lA         A.172.ASN*A.173.TRPVAL
3t3lA         A.168.TRP*A.171.LYSASN
3t3lA         A.155.TRP*A.164.LYSARG
3t3lA         A.125.VALSER*A.124.ASP
3t3lA         A.127.PHE*A.103.LEUASP
4ue8A         A.127.PHE*A.132.ARGPRO
4ue8A         A.176.HIS*A.205.GLUALA
4ue8A         A.144.GLYARG*A.231.HIS
4ue8A         A.135.TRP*A.231.HISLYS
4ue8A         A.178.ASP*A.176.HISSER
4ue8A         A.145.ARGTRP*A.228.TYR
4ue8A         A.143.GLYGLY*A.231.HIS
4ue8A         A.127.PHE*A.182.GLYALA
4ue8A         A.121.GLYSER*A.188.ARG
4ue8A         A.127.PHE*A.181.CYSGLY
4ue8A           A.99.PHE*A.76.TRPTHR
4ue8A         A.228.TYR*A.229.GLNLEU
4ue8A           A.81.LEUGLU*A.80.TYR
3wgtA            A.307.HIS*A.290.ARG
3wgtA         A.279.TYR*A.277.GLYGLU
3wgtA         A.114.PHE*A.115.ARGLYS
3wgtA          A.94.GLYTYR*A.213.PHE
3wgtA          A.93.SERGLY*A.213.PHE
3wgtA             A.74.TYR*A.320.TRP
3wgtA         A.296.LEUARG*A.298.PHE
3wgtA         A.134.ASNTHR*A.133.PHE
3wgtA             A.162.ARG*A.35.TYR
3wgtA        A.61.ASNPRO*A.59.PROSER
3wgtA         A.150.GLUARG*A.151.ARG
3wgtA            A.146.GLN*A.142.ARG
3wgtA              A.23.TYR*A.22.ARG
3wgtA             A.98.PHE*A.217.HIS
3wgtA         A.311.HISGLY*A.314.TYR
3wgtA        A.29.PROLEU*A.27.LEUGLN
3wgtA          A.67.TRP*A.321.GLYCYS
3wgtA         A.107.TRP*A.105.PROTYR
3wgtA           A.28.GLN*A.28.GLNPRO
3wgtA         A.332.LYSVAL*A.293.ARG
3wgtA         A.209.TRP*A.207.ALAPRO
2ww2A         A.531.TRP*A.537.GLUGLY
2ww2A         A.328.GLNGLY*A.330.ASN
2ww2A      A.233.ALAASP*A.235.TYRTHR
2ww2A         A.506.TYR*A.512.PHEMET
2ww2A         A.357.ARG*A.606.GLNPRO
2ww2A         A.142.GLN*A.142.GLNTHR
2ww2A            A.576.ASN*A.578.TYR
2ww2A         A.473.ALATYR*A.549.HIS
2ww2A            A.542.HIS*A.605.ASN
2ww2A         A.623.LYSTHR*A.615.TYR
2ww2A      A.483.ALAGLU*A.488.LYSGLN
2ww2A         A.345.TYRMET*A.333.TYR
2ww2A      A.460.PROGLU*A.462.VALPRO
2ww2A         A.387.PHE*A.436.ARGHIS
2ww2A         A.334.TYR*A.335.SERPRO
2ww2A           A.83.ARG*A.67.GLYGLU
2ww2A            A.384.GLU*A.342.HIS
2ww2A        A.60.ASNPHE*A.58.GLYMET
2ww2A             A.27.GLU*A.289.ASN
2ww2A         A.751.ASP*A.718.THRARG
2ww2A           A.75.TYR*A.76.THRTYR
2ww2A         A.163.ASPGLN*A.165.TYR
2ww2A            A.525.ARG*C.523.ARG
2ww2A         A.601.TYR*A.602.ALAHIS
2ww2A             A.123.HIS*A.77.TYR
2ww2A         A.625.GLN*A.621.PROTRP
2ww2A              A.87.GLN*A.60.ASN
2ww2A      A.392.ALASER*A.394.PROGLY
2ww2A         A.260.SERPRO*A.204.TYR
2ww2A         A.533.GLYPRO*A.459.TYR
2ww2A         A.496.TYR*A.480.ALAARG
2ww2A            A.101.PHE*A.205.PHE
2ww2A         A.752.PHE*A.617.TYRILE
2ww2A             A.69.ASN*A.171.TYR
2ww2A         A.391.TRP*A.350.ASNGLY
2ww2A            A.448.PHE*A.449.GLU
2ww2A         A.120.PROPHE*A.138.ASN
2ww2A        A.26.VALGLU*A.24.LYSTHR
2ww2A            A.258.PHE*A.322.PHE
2ww2A         A.192.TYR*A.193.ASNASN
2ww2A      A.295.VALGLU*A.293.GLYARG
2ww2A            A.522.TRP*A.507.TYR
2ww2A        A.75.TYRTHR*A.73.TRPMET
2ww2A         A.239.TYR*A.216.TYRGLY
2ww2A         A.342.HISASP*A.333.TYR
2ww2A         A.622.TRP*A.620.GLNPRO
2ww2A         A.527.ASPALA*A.526.PHE
2ww2A         A.754.TYR*A.755.SERTYR
2ww2A            A.164.GLN*A.158.PHE
2ww2A           A.86.ARGGLN*A.62.TRP
2ww2A         A.714.GLYGLN*A.715.GLN
2ww2A            A.356.PHE*A.404.ASN
2ww2A            A.523.ARG*B.525.ARG
2ww2A             A.69.ASN*A.114.HIS
2ww2A            A.472.TYR*A.445.ARG
2ww2A         A.205.PHE*A.188.GLYALA
2ww2A         A.439.GLU*A.438.ALAGLU
2ww2A          A.57.TRP*A.316.LEULEU
2ww2A              A.98.TYR*A.89.HIS
2ww2A         A.507.TYRPRO*A.506.TYR
2ww2A         A.502.TYR*A.500.PROASN
2ww2A            A.418.GLN*A.413.TRP
2ww2A         A.205.PHE*A.187.LYSGLY
2ww2A          A.31.TYR*A.305.LEUARG
2ww2A         A.328.GLN*A.327.SERGLN
2ww2A         A.221.GLYASP*A.219.TYR
2ww2A         A.539.SERSER*A.535.PHE
2ww2A         A.740.VALPRO*A.706.TYR
2ww2A         A.748.GLNPRO*A.752.PHE
2ww2A          A.55.VALPRO*A.288.TRP
2ww2A         A.201.PHE*A.202.ALAASN
2ww2A         A.133.TYR*A.134.SERVAL
2ww2A         A.302.ASPGLU*A.306.ARG
2ww2A            A.526.PHE*A.510.HIS
2ww2A         A.731.GLYGLU*A.693.PHE
2ww2A         A.434.GLNALA*A.448.PHE
2ww2A         A.521.ASN*A.519.LYSGLY
2ww2A         A.506.TYR*A.511.GLYPHE
2ww2A             A.28.PHE*A.309.TYR
2ww2A         A.538.GLYSER*A.531.TRP
4l8jA         A.295.TYRVAL*A.286.PHE
4l8jA            A.297.TRP*A.286.PHE
4l8jA            A.306.ARG*A.295.TYR
4l8jA         A.312.TYR*A.313.SERPRO
4l8jA         A.272.PHE*A.270.ALAPRO
4l8jA            A.157.PHE*A.183.ASN
4l8jA             A.171.ARG*A.66.GLN
4l8jA         A.112.ARG*A.108.ALAGLN
4l8jA            A.169.TYR*A.168.ASN
4l8jA            A.293.ASN*A.291.ASN
4l8jA         A.260.THRCYS*A.213.ASP
4l8jA             A.180.ARG*A.56.TYR
3ayxA         A.345.GLN*A.342.GLUGLN
3ayxA         A.130.ASP*A.581.LEUARG
3ayxA         A.363.HIS*A.339.ARGASP
3ayxA         A.306.GLYALA*A.318.ASP
3ayxA      A.245.ASPGLY*D.188.LYSMET
3ayxA             A.74.ARG*A.230.HIS
3ayxA          A.397.TRP*A.52.METTRP
3ayxA          A.84.ALALEU*A.233.TYR
3ayxA            A.475.TYR*A.426.TYR
3ayxA        A.23.PROVAL*A.21.ILEASP
3ayxA          A.86.ALASER*A.528.HIS
3ayxA         A.415.ARG*A.411.GLYPRO
3ayxA      A.221.HISALA*A.227.LYSASN
3ayxA         A.367.GLYILE*A.541.GLN
3ayxA         A.450.LYSASP*A.449.HIS
3ayxA      A.461.SERTHR*A.294.GLYGLY
3ayxA      A.309.PROLYS*A.311.THRPRO
3ayxA         A.124.TYR*A.206.HISTYR
3ayxA            A.439.ASN*A.451.ASP
3ayxA      A.251.GLYALA*B.221.LYSGLY
3ayxA         A.119.HISILE*A.277.TYR
3ayxA         A.155.HISHIS*A.275.ASN
3ayxA         A.214.GLN*A.214.GLNLYS
3ayxA            A.232.ASN*B.256.HIS
3ayxA         A.505.ASPPRO*A.509.TRP
3ayxA            A.213.PHE*A.272.PHE
3ayxA         A.396.SERTRP*A.352.TRP
3ayxA         A.188.TRP*A.186.GLYTYR
3ayxA             A.397.TRP*A.53.TRP
3ayxA             A.261.PHE*D.35.HIS
3ayxA         A.415.ARG*A.520.ALAALA
3ayxA      A.510.PROGLU*A.512.HISALA
3ayxA            A.465.ARG*A.587.PHE
3ayxA         A.576.GLUPRO*A.187.TYR
3ayxA      A.357.ASPGLU*A.355.TYRPRO
3ayxA         A.127.HIS*A.585.HISSER
3ayxA         A.257.GLU*A.257.GLUARG
3ayxA           A.28.GLU*A.28.GLUGLY
3ayxA         A.307.ALATYR*A.318.ASP
3ayxA         A.562.PHE*A.549.ASNGLY
3ayxA      A.352.TRPTYR*A.372.ASNTYR
3ayxA         A.395.TYRSER*A.352.TRP
3ayxA      A.318.ASPGLN*A.320.LEUPRO
3ayxA             A.385.ASN*B.99.ARG
3ayxA           A.53.TRP*A.54.ARGGLY
1qreA         A.191.TYRSER*A.189.TYR
1qreA            A.189.TYR*A.166.TYR
1qreA          A.33.TYR*A.209.TYRLYS
1qreA            A.200.TYR*A.204.HIS
1qreA          A.122.HIS*A.81.HISALA
1qreA         A.138.PHE*A.139.VALPHE
1qreA           A.70.ASPARG*A.71.ARG
1qreA           A.33.TYR*A.34.ILEASP
1qreA         A.132.PHE*A.133.ILEGLY
1qreA              A.81.HIS*A.59.ARG
1qreA              A.19.TRP*A.84.GLU
1qreA             A.73.ASN*A.202.ASN
1qreA            A.146.ASN*A.163.ASP
1qreA         A.109.ILEGLY*A.108.TYR
1qreA         A.183.PROGLU*A.166.TYR
4jkzA          A.91.GLYTHR*A.173.ARG
4jkzA           A.85.ASP*A.77.PROLYS
4jkzA         A.145.ASPALA*A.140.ARG
4jkzA           A.30.GLYPHE*A.32.ASP
4jkzA          A.31.PHE*A.104.ALAMET
3b8oA          A.55.GLUTRP*A.319.ASP
3b8oA            A.283.TYR*A.279.PHE
3b8oA            A.313.GLU*H.116.ARG
3b8oA            A.105.PHE*A.306.TYR
3b8oA         A.146.ASNILE*A.148.GLN
3b8oA         A.309.LEUARG*H.113.ASP
3b8oA         A.108.GLN*A.186.ARGALA
3b8oA         A.173.ASN*A.313.GLUGLU
3b8oA            A.310.ARG*H.112.TRP
3b8oA            A.307.ARG*H.190.HIS
3b8oA         A.199.TRP*A.296.GLYPRO
3b8oA          A.56.TRP*A.317.LYSARG
3b8oA            A.190.HIS*B.307.ARG
3b8oA             A.73.TYR*A.303.PHE
3b8oA         A.149.PHE*A.150.ILEPRO
3b8oA            A.112.TRP*B.310.ARG
3b8oA            A.124.TYR*A.128.ARG
3b8oA         A.113.ASP*B.309.LEUARG
3b8oA          A.63.ASPARG*A.102.TYR
3b8oA          A.56.TRP*A.168.THRALA
3b8oA            A.104.GLU*A.190.HIS
3b8oA         A.212.ARG*A.208.ALAGLN
3b8oA         A.221.TYR*A.276.GLYPRO
4mf9A            A.233.TRP*A.202.TRP
4mf9A         A.147.HIS*A.148.LYSVAL
4mf9A            A.269.HIS*A.290.PHE
4mf9A      A.169.ALAALA*A.171.GLUGLN
4mf9A         A.303.TRP*A.226.LEUARG
4mf9A         A.291.ASNLEU*A.290.PHE
4mf9A          A.267.GLNILE*A.84.HIS
4mf9A             A.278.TRP*B.29.ARG
4mf9A           A.60.TRP*A.58.PROASP
4mf9A              A.15.TYR*A.19.GLN
4mf9A            A.351.PHE*B.130.ARG
4mf9A      A.332.GLYALA*A.256.ILEMET
4mf9A      A.308.PROSER*A.205.LEULYS
4mf9A              A.78.ARG*A.31.ARG
4mf9A         A.142.GLN*A.141.GLNGLN
4mf9A         A.344.TRP*A.331.PHEGLY
4mf9A         A.235.GLUARG*A.303.TRP
4mf9A          A.26.PROGLN*B.278.TRP
4mf9A          A.41.GLUGLY*A.139.PHE
4mf9A             A.29.ARG*B.278.TRP
4mf9A         A.197.ALALEU*A.218.HIS
4mf9A         A.269.HIS*A.270.THRGLY
3tduA         A.190.PHE*A.192.PHELEU
3tduA            A.230.TYR*A.236.TRP
3tduA            A.159.GLN*A.214.ASN
3tduA         A.231.ASPGLU*A.230.TYR
3tduA         A.164.PHE*A.113.THRGLN
3tduA         A.139.ALAGLN*A.140.GLN
3tduA            A.120.GLN*B.120.GLN
3tduA            A.110.ARG*B.110.ARG
3tduA            A.213.TRP*A.182.TRP
3tduA         A.234.GLYALA*C.727.HIS
3tduA            A.158.TYR*A.213.TRP
3tduA            A.154.PHE*A.189.ARG
4p56A         A.125.TYR*A.129.LEULEU
4p56A         A.170.ARG*A.171.VALGLY
4p56A         A.122.TRP*A.263.GLYARG
4p56A          A.92.HIS*A.238.HISALA
4p56A            A.139.ARG*A.247.PHE
4p56A           A.60.ARG*A.57.THRASP
4p56A         A.238.HISALA*A.144.TYR
4p56A         A.212.GLU*A.212.GLUSER
4p56A        A.61.VALTHR*A.59.GLYARG
4p56A         A.156.LYSPRO*A.225.HIS
4p56A         A.128.TYR*A.327.ALAALA
4p56A            A.340.ASP*A.112.ASP
4p56A            A.217.PHE*A.209.PHE
4p56A         A.305.GLU*A.305.GLUARG
4p56A         A.137.GLYVAL*A.244.ARG
4p56A              A.34.TRP*A.89.PHE
1dekA            A.136.GLN*A.206.HIS
1dekA             A.231.PHE*A.20.PHE
1dekA           A.30.TYR*A.31.GLNLEU
1dekA         A.222.THRASN*A.224.ASP
1dekA              A.71.ASN*A.73.ASN
1dekA           A.38.ASPALA*A.89.TYR
1dekA            A.100.PHE*A.111.ASN
1dekA           A.40.LEUALA*A.61.PHE
1dekA            A.165.ASN*A.164.PHE
1dekA           A.62.GLUGLY*A.68.ARG
1dekA          A.168.TYR*A.27.ALAVAL
1dekA           A.67.ASPARG*A.66.TYR
1o3uA             A.71.HIS*A.108.TYR
1o3uA           A.20.TYR*A.98.SERARG
1o3uA         A.33.LYSALA*A.0.HISMET
1o3uA           A.17.HISGLY*A.19.PHE
1o3uA           A.95.ASN*A.91.GLYSER
1o3uA           A.20.TYR*A.18.GLYPHE
1o3uA            A.114.ARG*A.110.GLU
3gehA           A.39.PHE*A.55.GLYTYR
3gehA            A.397.GLN*A.394.ASN
3gehA         A.186.LEUPRO*A.184.GLU
3gehA           A.40.ASPALA*A.39.PHE
3gehA         A.338.ASP*A.336.LYSILE
3gehA        A.63.ARGGLN*A.58.ARGHIS
3gehA         A.314.TRP*A.318.ASPGLN
3gehA              A.78.ARG*A.50.HIS
1wq8A        A.49.CYSTHR*A.51.ASPGLU
1wq8A        A.35.PHEARG*A.37.PROSER
1ylxA                A.6.ARG*B.6.ARG
1ylxA           A.85.LYSGLY*A.87.PHE
1ylxA              A.33.GLU*B.33.GLU
1ylxA           A.89.SERLEU*A.75.TRP
1ylxA           A.32.PHE*A.33.GLUGLU
1ylxA           A.40.ARGTYR*A.42.TYR
1ylxA           A.51.ASPGLU*B.82.ARG
1ylxA            A.3.PHEALA*A.67.GLU
4bg5A           A.87.ARG*A.87.ARGGLN
4bg5A              A.47.GLN*A.86.ARG
4bg5A           A.74.LYSMET*A.76.ASN
4bg5A          A.144.METASP*B.25.PHE
4bg5A          A.98.THRASP*A.102.ASN
4bg5A           A.90.TYR*A.86.ARGARG
4omvA          A.164.PHE*A.13.ASPILE
4omvA              A.63.TYR*A.51.ASN
4omvA          A.156.ASN*A.81.METPHE
4omvA         A.193.GLU*A.193.GLUPRO
1hwtC          C.98.GLN*C.102.GLUGLU
1hwtC              C.95.TYR*C.78.ARG
1ws6A             A.125.PHE*A.58.ARG
1ws6A           A.46.PHEASP*A.50.ARG
1ws6A         A.142.PHE*A.138.LEUALA
1ws6A           A.78.TRP*A.56.ARGGLY
1ws6A         A.134.TYR*A.161.HISPRO
1ws6A         A.167.LEUPRO*A.166.TYR
1ws6A         A.161.HIS*A.179.ALALEU
3qh9A           A.29.ARG*A.25.LEUGLN
3qh9A           A.71.GLU*A.67.ASPALA
1tzsA             A.123.PHE*A.64.HIS
1tzsA         A.214.GLYTHR*A.211.GLN
1tzsA           A.98.ASP*A.74.THRTYR
1tzsA           A.26.PHE*A.24.GLUTYR
1tzsA         A.255.GLYGLU*A.256.GLU
1tzsA         A.136.TYR*A.200.GLNALA
1tzsA           A.92.SERGLY*A.82.PHE
1tzsA            A.194.TRP*A.335.ARG
1tzsA            A.188.PHE*A.185.HIS
1tzsA            A.334.ASN*A.200.GLN
1tzsA            A.187.HIS*A.165.TYR
1tzsA            A.245.GLN*A.257.TYR
1tzsA          A.112.PHE*A.96.GLYALA
1tzsA         A.251.ALAPRO*A.257.TYR
1tzsA         A.319.ASPVAL*A.323.ARG
1tzsA         A.286.TYR*A.282.SERPRO
1tzsA         A.165.TYR*A.166.METSER
1tzsA           A.67.PHE*A.68.GLNPRO
1tzsA          A.127.GLUPHE*A.26.PHE
1tzsA              A.36.GLN*A.67.PHE
1tzsA         A.327.SERVAL*A.326.TYR
1tzsA           A.75.TYR*A.76.SERGLN
3hzjA            A.695.TYR*A.755.PHE
3hzjA         A.667.PHE*A.692.ALAHIS
3hzjA         A.793.TYR*A.664.HISCYS
3hzjA            A.521.HIS*C.521.HIS
3hzjA      A.612.VALTYR*A.614.ASPGLU
3hzjA         A.620.CYSGLN*A.619.TYR
3hzjA            A.691.GLU*B.691.GLU
3hzjA         A.660.PHEGLU*A.664.HIS
3hzjA            A.653.ARG*A.648.TYR
3hzjA         A.688.LEUASN*B.672.ARG
3hzjA            A.565.ARG*C.591.TYR
3hzjA         A.582.ILEHIS*A.600.GLN
3hzjA         A.672.ARGLEU*A.789.TYR
3hzjA         A.637.GLU*A.637.GLUGLN
1onwA             A.7.ALAGLY*A.9.PHE
1onwA      A.261.VALALA*A.258.ASPGLU
1onwA         A.201.HIS*A.202.METGLY
1onwA            A.137.TYR*A.201.HIS
1onwA        A.55.LEUSER*A.14.GLYALA
1onwA             A.83.ARG*A.111.ARG
1onwA            A.138.HIS*A.142.ARG
1onwA         A.355.ASP*A.353.ASPALA
1onwA              A.16.HIS*A.18.TYR
1onwA            A.156.ASP*B.156.ASP
1onwA         A.344.GLYLYS*A.352.ASN
1onwA         A.137.TYR*A.105.GLYTHR
1onwA         A.138.HIS*A.139.VALPRO
1onwA            A.157.ARG*A.131.TRP
1onwA         A.264.ALAGLU*A.321.TYR
1onwA          A.73.GLYGLY*A.111.ARG
1onwA         A.129.SERALA*A.131.TRP
2ywlA           A.22.ARG*B.44.PROASN
2ywlA         A.150.GLYHIS*A.151.HIS
2ywlA           A.60.ARG*A.60.ARGARG
2ywlA       A.159.GLYALA*A.15.SERALA
2ywlA       A.155.SERALA*A.11.PROSER
2ywlA         A.176.LYSASP*A.175.TYR
3lqsA      A.257.ARGASP*A.255.LEUILE
3lqsA            A.136.ASP*A.171.ARG
3lqsA            A.157.GLN*B.102.PHE
3lqsA            A.1.GLYTYR*A.12.ASP
3lqsA              A.22.ARG*A.26.PHE
3lqsA           A.89.PHEGLN*A.88.TYR
3lqsA             A.93.ARG*A.102.PHE
3lqsA            A.102.PHE*B.157.GLN
3lqsA           A.32.GLUVAL*A.89.PHE
3lqsA         A.134.VALGLU*A.170.HIS
4mo4A            A.112.ASN*B.130.ARG
4mo4A           A.33.HIS*A.34.TYRLEU
4mo4A           A.34.TYR*A.35.LEUPRO
4mo4A         A.145.ALAPHE*A.332.TRP
4mo4A           A.99.ARG*A.50.VALPRO
4mo4A         A.146.PHE*A.328.METALA
4mo4A            A.197.GLN*A.193.TRP
4mo4A         A.258.ALAALA*A.208.TRP
4mo4A         A.113.PROALA*A.361.TYR
4mo4A            A.130.ARG*B.112.ASN
4mo4A           A.99.ARG*A.49.CYSVAL
4mo4A         A.126.ALAASP*A.128.PHE
4mo4A           A.95.GLYGLN*A.66.TRP
4mo4A         A.248.GLU*A.248.GLUHIS
4mo4A         A.109.GLN*A.108.VALGLN
1njgA        A.81.GLUILE*A.86.ARGPHE
1njgA      A.226.ALASER*A.228.GLYASP
1njgA           A.28.LEUALA*A.15.PHE
1njgA      A.145.GLUPRO*A.143.LEUGLU
1njgA         A.223.GLN*A.219.SERLEU
1njgA          A.67.GLYILE*A.119.ARG
1njgA         A.172.GLNPHE*A.174.HIS
3fdjA             A.102.HIS*A.98.TYR
3fdjA         A.230.ASNGLU*A.227.HIS
3fdjA              A.31.GLU*A.33.PHE
3fdjA            A.261.TYR*A.161.ASN
3fdjA           A.56.TYR*A.54.ARGSER
3fdjA         A.180.GLYILE*A.200.ARG
3fdjA           A.90.SERALA*A.65.TRP
3fdjA             A.136.PHE*A.76.PHE
3fdjA           A.20.LYSALA*A.19.PHE
3fdjA         A.264.GLU*A.158.SERLEU
3fdjA         A.151.ARGLEU*A.118.GLN
3fdjA            A.264.GLU*A.161.ASN
3fdjA            A.125.GLN*A.146.TYR
3fdjA         A.253.TYR*A.225.ILECYS
3fdjA         A.103.PROGLN*A.104.GLN
1dl2A            A.352.GLU*A.364.PHE
1dl2A         A.159.TYR*A.144.ALATYR
1dl2A              A.68.HIS*A.56.HIS
1dl2A            A.386.TYR*A.455.TRP
1dl2A         A.126.ALAGLU*A.187.ASN
1dl2A          A.94.METTYR*A.105.PHE
1dl2A         A.495.ASN*A.496.METGLU
1dl2A         A.228.TRP*A.543.LEUTHR
1dl2A            A.403.PHE*A.319.TYR
1dl2A         A.446.LEUSER*A.448.HIS
1dl2A            A.278.TYR*A.270.PHE
1dl2A      A.227.TYRTRP*A.215.PHELYS
1dl2A            A.199.ASP*A.255.TYR
1dl2A      A.374.ASPTRP*A.346.LEUALA
1dl2A         A.480.THRSER*A.432.GLN
1dl2A         A.452.TYR*A.443.METTYR
1dl2A         A.174.PHE*A.230.LEUVAL
1dl2A           A.72.ASN*A.78.GLNPRO
1dl2A         A.235.TYRGLU*A.547.TRP
1dl2A         A.415.ARGSER*A.414.TRP
1dl2A         A.122.PHEASP*A.169.ARG
1dl2A            A.293.TYR*A.284.GLN
1dl2A            A.311.GLN*A.318.TRP
1dl2A           A.64.GLYPRO*A.63.TYR
1dl2A         A.275.ASP*A.271.GLYSER
1dl2A      A.293.TYRTYR*A.281.LEULEU
1dl2A         A.310.ALAGLN*A.319.TYR
1dl2A            A.263.PHE*A.242.ASN
2j05A         A.328.GLN*A.327.GLUGLN
2j05A         A.301.PHE*A.289.PROTYR
2j05A         A.291.THRLYS*A.290.TYR
2j05A         A.319.TRP*A.329.GLYLEU
2j05A         A.319.TRP*A.328.GLNGLY
2j05A         A.317.TRP*A.331.ILEVAL
4j6cA         A.375.PHETHR*A.271.ARG
4j6cA         A.125.TYR*A.156.ARGVAL
4j6cA             A.6.HIS*A.7.SERASP
4j6cA         A.135.ARG*A.131.ASPASP
4j6cA           A.71.GLN*A.67.TRPSER
4j6cA             A.352.HIS*A.52.ARG
4j6cA            A.287.TRP*A.325.ARG
4j6cA           A.21.GLYGLU*A.25.ARG
4j6cA            A.247.GLU*A.180.PHE
4j6cA           A.79.TRP*A.81.LEUILE
4j6cA             A.99.HIS*A.355.HIS
4j6cA         A.336.ASPPHE*A.287.TRP
4j6cA          A.78.GLNTRP*A.186.GLN
4j6cA         A.296.METARG*A.298.PHE
4j6cA         A.371.LEUPRO*A.277.TRP
4j6cA         A.286.ARG*A.286.ARGTRP
4j6cA         A.398.GLN*A.397.THRGLN
4j6cA        A.73.GLYTHR*A.75.VALTHR
4j6cA            A.171.GLN*A.175.TRP
4j6cA         A.268.ARG*A.268.ARGLEU
4j6cA         A.195.GLUMET*A.175.TRP
4j6cA         A.265.GLU*A.263.HISPRO
1eaiC           C.11.TRP*C.12.THRGLU
1eaiC               C.11.TRP*C.2.GLN
1eaiC            C.9.GLU*C.38.CYSGLU
1eaiC             C.44.ARG*A.148.ASN
1eaiC           C.36.PROSER*C.11.TRP
3nqoA           A.83.ASNGLY*A.85.TYR
3nqoA            A.126.HIS*A.183.ARG
3nqoA          A.15.GLNTHR*B.137.TRP
3nqoA          A.137.TRP*B.15.GLNTHR
3nqoA              A.43.TYR*A.35.PHE
4mu9A         A.288.ALAALA*A.335.TYR
4mu9A         A.295.PHE*A.257.TYRALA
4mu9A            A.259.TYR*A.315.PHE
4mu9A         A.229.TRP*A.183.GLYGLY
4mu9A         A.118.ASPGLY*A.117.TRP
4mu9A         A.348.ARG*A.344.LEUHIS
4mu9A         A.257.TYR*A.255.ASPLYS
4mu9A         A.190.GLN*A.189.GLUGLN
4mu9A            A.196.HIS*A.245.ASN
4mu9A         A.192.LYSGLU*A.186.PHE
4mu9A      A.268.GLYVAL*A.280.TYRLEU
4mu9A         A.219.TYR*A.210.LEUTYR
4mu9A      A.369.TYRLYS*A.367.GLUPRO
4mu9A            A.170.TYR*A.174.TYR
4mu9A            A.260.ASN*A.259.TYR
4mu9A            A.347.TRP*A.351.ARG
4mu9A           A.56.ASN*A.58.ASPGLN
4mu9A         A.280.TYR*A.271.LEUTYR
4mu9A      A.219.TYRLEU*A.207.GLYVAL
4mu9A         A.309.HIS*A.295.PHEARG
4mu9A         A.374.ASP*A.358.GLYARG
4mu9A         A.125.CYSTYR*A.117.TRP
4mu9A             A.369.TYR*A.56.ASN
4mu9A             A.364.HIS*B.98.ASP
4mu9A         A.177.TRP*A.184.GLYILE
4mu9A         A.266.GLN*A.321.ARGGLY
4mu9A            A.121.ARG*A.135.GLN
4mu9A         A.350.TYR*A.362.SERGLY
4mu9A         A.235.CYSASP*A.243.TRP
4mu9A         A.124.ALACYS*A.117.TRP
4i1oB            B.455.TYR*B.459.HIS
4i1oB         B.419.PHE*B.420.VALPRO
4i1oB            B.448.PHE*B.419.PHE
4i1oB            B.417.HIS*B.596.ARG
4i1oB            B.577.ASN*B.580.PHE
4i1oB         B.454.LEUTYR*B.406.TYR
4i1oB          B.415.HISGLY*C.37.TYR
4i1oB         B.337.THRSER*B.373.GLN
4i1oB         B.401.ASN*B.421.PROTYR
4i1oB            B.611.HIS*B.581.TRP
4i1oB         B.572.GLU*B.572.GLUARG
4i1oB            B.407.ASP*B.419.PHE
3uwtA         A.181.GLUALA*A.229.TYR
3uwtA         A.132.TYR*A.133.VALGLY
3uwtA            A.291.ASP*A.296.TYR
3uwtA         A.182.ALAALA*A.177.TYR
3uwtA         A.274.TYR*A.279.SERSER
3uwtA         A.152.PHE*A.185.LEUALA
3uwtA         A.223.ARG*A.219.ALAGLU
3uwtA         A.291.ASPLEU*A.290.PHE
3uwtA         A.135.SERILE*A.198.ARG
3uwtA         A.230.VALALA*A.229.TYR
3uwtA            A.227.ARG*A.271.PHE
3uwtA         A.146.ARG*A.146.ARGGLN
3uwtA         A.226.ASN*A.276.LYSALA
3uwtA         A.305.PROPRO*A.227.ARG
3uwtA         A.249.PHE*A.282.ASPALA
1otfA           A.40.ARG*A.38.ARGVAL
1otfA                A.5.GLN*A.7.TYR
1otfA           A.52.GLYILE*A.51.PHE
4cbpA          A.48.GLYALA*A.143.TYR
4cbpA         A.218.LYSCYS*A.182.TRP
4cbpA             A.95.ARG*B.233.PHE
4cbpA         A.233.PHE*A.234.VALTYR
4cbpA           A.99.SERHIS*A.67.TRP
4cbpA             A.26.ARG*B.211.TRP
4cbpA            A.171.ARG*A.201.ASN
4cbpA           A.32.TRP*A.59.GLYSER
4cbpA         A.103.ASPHIS*A.143.TYR
4cbpA         A.101.ILEILE*A.100.HIS
2yzcA          A.58.ALAGLY*D.224.GLN
2yzcA            A.266.ASN*A.179.ASP
2yzcA          A.23.ALAGLU*D.276.TYR
2yzcA         A.148.ALAGLY*A.190.TRP
2yzcA         A.170.LYSTYR*G.258.GLN
2yzcA             A.117.ARG*A.36.ARG
2yzcA          A.276.TYR*D.23.ALAGLU
2yzcA         A.106.GLYARG*A.108.TRP
2yzcA         A.258.GLN*G.170.LYSTYR
2yzcA          A.92.LEUGLY*A.108.TRP
2yzcA           A.52.PHE*A.50.GLYASP
2yzcA         A.239.GLUILE*A.193.ASN
2yzcA              A.88.PHE*A.82.PHE
2yzcA             A.86.GLU*A.199.PHE
2yzcA              A.82.PHE*A.40.GLN
2yzcA              A.91.ARG*A.77.PHE
2yzcA         A.125.PHE*A.123.HISALA
2yzcA         A.271.ALAALA*A.270.TYR
2yzcA          A.224.GLN*D.58.ALAGLY
2yzcA          A.106.GLYARG*A.49.ARG
2yzcA             A.63.HIS*A.102.TRP
3of4A          A.199.GLN*B.91.PROTYR
3of4A      A.203.ARGPHE*A.205.LYSVAL
3of4A            A.194.GLN*B.100.ARG
3of4A           A.71.ASP*A.67.GLNLYS
3of4A           A.10.ARG*A.10.ARGTYR
3of4A           A.12.ALATHR*A.11.TYR
3of4A          A.45.TYR*A.133.GLNALA
3of4A         A.116.GLN*A.116.GLNLYS
3of4A            A.7.GLN*B.35.LEUTHR
3of4A      A.139.GLYTHR*B.139.GLYTHR
3of4A           A.21.ILETHR*A.20.HIS
3of4A            A.35.LEUTHR*B.7.GLN
3of4A            A.100.ARG*B.194.GLN
3h2yA            A.260.PHE*A.280.PHE
3h2yA         A.280.PHE*A.340.GLYTRP
3h2yA            A.124.TYR*A.128.GLN
3h2yA            A.279.HIS*A.341.TRP
3h2yA         A.143.LYSGLY*A.179.ARG
3h2yA           A.91.HIS*A.89.GLYLEU
3h2yA           A.87.LEUPRO*A.86.TRP
3h2yA         A.193.THRTHR*A.206.ASP
3h2yA         A.348.GLYALA*A.274.ARG
3h2yA              A.56.ASP*A.59.PHE
1ji0A         A.220.GLYLYS*A.207.TYR
1ji0A         A.117.ASP*A.113.GLYILE
1ji0A           A.22.LYSGLY*A.12.HIS
1ji0A         A.178.PHE*A.200.GLYALA
1ji0A              A.14.TYR*A.19.HIS
1ji0A          A.4.ILEVAL*A.2.SERASP
3e7rL             L.5.ASN*L.3.GLYCYS
3e7rL            L.35.PHE*L.5.ASNGLY
3e7rL               L.18.HIS*L.2.PHE
3e7rL            L.14.GLN*L.2.PHEGLY
3e7rL           L.40.TYR*L.27.GLYGLY
3u0aA         A.124.PROPRO*A.171.TRP
3u0aA         A.101.SERMET*A.100.PHE
3u0aA           A.33.PHE*A.67.ASPALA
3u0aA            A.225.ARG*A.116.GLN
3u0aA              A.61.TYR*B.59.HIS
3u0aA           A.40.GLNSER*A.74.PHE
3u0aA      A.244.GLYGLY*B.110.GLNASN
3u0aA         A.115.HIS*B.241.SERALA
3u0aA      A.245.GLYARG*A.270.THRARG
3u0aA              A.89.ARG*B.89.ARG
3u0aA          A.105.SERPHE*A.56.HIS
3u0aA            A.232.TRP*A.173.ARG
3u0aA         A.222.TRP*A.220.ALAMET
3u0aA         A.272.TYR*B.112.GLYILE
3u0aA         A.241.SERALA*B.115.HIS
3u0aA         A.251.GLYLYS*A.250.HIS
3u0aA      A.110.GLNASN*B.244.GLYGLY
3u0aA         A.223.PHE*A.221.METTRP
3u0aA         A.112.GLYILE*B.272.TYR
3s4eA         A.192.GLYPHE*A.196.GLN
3s4eA         A.197.LEUARG*A.173.PHE
3s4eA         A.194.METGLU*A.198.ARG
3s4eA            A.200.TYR*A.201.GLN
2aotA         A.219.ASPLEU*A.218.TYR
2aotA            A.124.GLN*A.157.PHE
2aotA             A.35.PHE*A.287.PHE
2aotA             A.22.PHE*A.243.PHE
2aotA           A.94.GLN*A.62.GLYALA
2aotA            A.198.TYR*A.183.TRP
2aotA         A.122.GLUTYR*A.118.GLU
2aotA           A.98.TYR*A.63.ALAGLY
2aotA            A.259.ARG*A.241.TRP
2aotA         A.115.TRP*A.113.PHEALA
2vm9A           A.48.GLYSER*A.46.PHE
2vm9A           A.150.GLU*A.9.SERCYS
2vm9A          A.114.ASN*A.79.GLNGLY
2vm9A         A.173.ASPARG*A.174.ARG
2vm9A              A.47.ASP*A.39.ASN
2vm9A          A.117.ARG*A.83.ASPHIS
2vm9A             A.148.ARG*A.79.GLN
2vm9A              A.32.ASN*A.37.PHE
2vm9A            A.244.TYR*A.174.ARG
2vm9A        A.23.ASPTYR*A.54.SERSER
2vm9A      A.125.PHEASN*A.127.PROPRO
2vm9A           A.52.TRP*A.53.SERSER
2vm9A         A.189.VALLYS*A.188.HIS
2vm9A        A.32.ASNSER*A.51.SERTRP
2vm9A         A.144.HISILE*A.141.TYR
2vm9A      A.191.PHEPRO*A.193.VALGLU
2vm9A         A.250.TYR*A.167.GLYGLU
2vm9A         A.235.PHE*A.170.SERILE
2vm9A         A.250.TYR*A.166.VALGLY
2vm9A          A.115.LYSASP*A.87.TRP
2vm9A         A.150.GLULEU*A.152.TYR
2vm9A          A.102.TRP*A.95.TYRTHR
2vm9A           A.62.PHEILE*A.52.TRP
2vm9A         A.183.ARG*A.179.GLYTHR
2vm9A           A.38.SERASN*A.37.PHE
3i53A         A.211.ARG*A.181.GLYGLY
3i53A      A.191.HISGLU*A.189.THRALA
3i53A      A.296.GLYLYS*A.290.METLEU
3i53A          A.119.THRGLY*B.51.HIS
3i53A            A.294.PHE*A.247.ASP
3i53A         A.230.ASPPRO*A.259.ARG
3i53A            A.128.TYR*A.105.ARG
3i53A            A.124.TYR*A.128.TYR
3i53A             A.5.ALAALA*A.7.HIS
3i53A         A.195.SERGLY*A.172.HIS
3i53A              A.11.ARG*B.96.TRP
3i53A          A.110.PHE*B.16.LEUALA
3i53A          A.16.LEUALA*B.110.PHE
3i53A         A.172.HIS*A.173.VALVAL
3i53A         A.293.TYR*A.106.GLYASP
3i53A              A.96.TRP*B.11.ARG
3i53A           A.94.ARG*A.94.ARGLYS
3i53A          A.51.HIS*B.119.THRGLY
2f51A           A.40.ARG*A.36.GLYPRO
2f51A           A.48.ILEALA*A.57.PHE
2f51A             A.103.ARG*A.96.PHE
2f51A             A.8.PHE*A.9.ASNGLY
2f51A           A.31.PHE*A.60.VALASP
2fd6U               U.9.ASN*A.87.HIS
2fd6U           U.42.GLULYS*U.25.ARG
2fd6U          U.191.GLYARG*H.58.GLU
2fd6U         U.272.ASN*U.222.CYSLEU
2fd6U         U.273.HISPRO*U.239.ARG
2fd6U            U.189.GLN*U.216.ARG
2fd6U               U.15.GLU*U.5.GLN
2fd6U           U.45.CYSTHR*U.21.GLN
2fd6U         U.209.GLU*U.204.GLYCYS
2fd6U         U.159.PHE*U.160.HISASN
2fd6U         U.192.ARG*U.267.THRLYS
2fd6U           U.43.LYSSER*U.25.ARG
2fd6U         U.167.PHELEU*U.166.HIS
2fd6U         U.110.HIS*U.108.GLYARG
2o7aA              A.96.ARG*A.88.TYR
2o7aA         A.158.TRP*A.171.METASP
2o7aA            A.145.ARG*A.105.GLN
2o7aA          A.155.THRGLY*A.95.ARG
2o7aA         A.141.GLN*A.137.ARGTRP
2o7aA          A.122.GLN*A.86.PROVAL
2o7aA           A.76.ARG*A.72.ASPALA
2o7aA             A.126.TRP*A.95.ARG
2o7aA         A.144.ASNARG*A.148.ARG
2o7aA         A.124.LYSARG*A.126.TRP
2zmfA         A.309.GLU*A.312.GLYLYS
2zmfA         A.352.PHE*A.353.ASNARG
2zmfA            A.386.ASN*A.365.ARG
2zmfA         A.300.TYR*A.291.GLNVAL
2zmfA         A.386.ASNLYS*A.393.PHE
2zmfA         A.363.THRTHR*A.362.TYR
2zmfA         A.306.ILEGLY*A.286.ARG
2zmfA            A.252.PHE*A.277.TYR
2zmfA            A.362.TYR*A.286.ARG
3lqcA          A.60.ILEGLY*A.146.PHE
3lqcA            A.146.PHE*A.148.ARG
3lqcA         A.133.SERGLN*A.142.PHE
3lqcA          A.34.ARG*A.141.PROPHE
3lqcA            A.33.TRP*A.7.ARGHIS
3lqcA           A.72.VALGLY*A.84.TYR
3lqcA          A.96.PROSER*A.100.ARG
3lqcA         A.125.TRP*A.123.LYSARG
3lqcA               A.33.TRP*A.8.HIS
3lqcA             A.7.ARG*A.3.GLUILE
3zzyA         A.190.ASNLEU*A.192.PHE
3zzyA         A.267.TYR*A.283.GLYASP
3zzyA      A.269.ASNASP*B.205.SERLYS
3zzyA         A.223.GLNALA*A.216.PHE
3zzyA         A.233.SERALA*A.228.TYR
3zzyA            A.275.TYR*A.201.HIS
3zzyA         A.248.ASN*C.502.GLYALA
2yx6A            A.9.ASPASP*A.26.TYR
2yx6A         A.110.ASP*A.112.ASPTRP
2yx6A              A.62.HIS*A.29.PHE
1wz3A           A.87.TYR*B.17.ARGALA
1wz3A           A.93.TRP*B.20.GLYGLY
1wz3A           A.57.TYR*B.86.ASNTYR
1wz3A           A.86.ASNTYR*B.57.TYR
1wz3A           A.47.ARG*A.43.ASPPHE
1wz3A              A.48.GLN*A.44.PHE
1wz3A           A.17.ARGALA*B.87.TYR
2zycA         A.194.ARG*A.199.THRPRO
2zycA         A.297.GLYASN*A.301.ARG
2zycA         A.245.GLNALA*A.240.TYR
2zycA         A.156.PHE*A.188.TRPGLY
2zycA         A.260.TYR*A.279.GLYGLY
2zycA            A.250.TYR*A.205.PHE
2zycA         A.241.ASPSER*A.202.TYR
2zycA         A.247.PHE*A.163.GLNALA
3dmoA              A.48.TYR*C.48.TYR
3dmoA              A.60.PHE*B.52.ASN
3dmoA        A.48.TYRGLY*C.48.TYRGLY
3dmoA        A.89.GLYALA*D.89.GLYALA
3dmoA              A.52.ASN*B.60.PHE
3dmoA         A.111.GLNGLY*A.113.ASP
3dmoA        A.45.ASNALA*A.47.SERTYR
3dmoA         A.127.PHE*A.128.TYRLEU
3dmoA           A.45.ASNALA*A.21.TYR
4jguA         A.828.HIS*A.829.VALTYR
4jguA         A.814.PHEGLY*A.816.ASP
4jguA            A.836.TYR*A.830.TYR
4jguA         A.780.TYR*A.799.GLYTHR
4jguA            A.814.PHE*A.828.HIS
4fuvA           A.28.THRGLY*A.72.ASN
4fuvA           A.49.ASNGLY*A.48.TYR
4fuvA         A.127.PHEILE*A.120.PHE
4fuvA           A.93.GLN*A.93.GLNGLY
4fuvA         A.192.GLN*A.196.GLUALA
4fuvA           A.47.GLYTYR*A.76.TYR
4fuvA          A.153.GLYPHE*A.96.TYR
4fuvA         A.103.TYR*A.104.LEUASP
4fuvA         A.123.ASN*A.200.ALAGLU
4fuvA              A.96.TYR*A.80.GLU
4fuvA          A.19.VALGLY*A.225.TRP
4fuvA         A.149.TYR*A.150.LEUGLY
4fuvA         A.125.GLN*A.190.GLYASP
4fuvA         A.165.PHE*A.219.VALGLY
4fuvA         A.124.ASNGLN*A.121.ARG
4fuvA         A.175.ASN*A.206.ALAASN
4fuvA          A.118.ARG*A.62.ASNGLY
1tg7A            A.724.TYR*A.703.HIS
1tg7A      A.297.LEUVAL*A.299.GLUPHE
1tg7A            A.333.PHE*A.396.TYR
1tg7A            A.236.ASN*A.196.GLN
1tg7A         A.748.VALGLN*A.747.PHE
1tg7A         A.516.HISGLU*A.549.TRP
1tg7A         A.693.TYR*A.694.ASPASP
1tg7A         A.486.ASN*A.487.ILELEU
1tg7A      A.859.GLYGLY*A.841.GLYASN
1tg7A         A.624.PHE*A.622.ALAASP
1tg7A            A.343.TYR*A.299.GLU
1tg7A         A.766.TYR*A.767.VALGLY
1tg7A             A.96.TYR*A.134.ARG
1tg7A         A.151.TRP*A.149.PROGLY
1tg7A      A.369.ILESER*A.367.SERALA
1tg7A         A.211.PHE*A.203.GLYALA
1tg7A         A.854.GLYPRO*A.848.TYR
1tg7A         A.150.GLYTRP*A.727.HIS
1tg7A       A.1004.TYR*A.1005.GLNALA
1tg7A           A.43.GLN*A.43.GLNLYS
1tg7A         A.289.GLN*A.241.ALAGLY
1tg7A            A.130.TYR*A.590.TYR
1tg7A         A.121.PHE*A.117.LEUGLN
1tg7A            A.305.PHE*A.142.GLU
1tg7A            A.981.PHE*A.915.PHE
1tg7A             A.99.TRP*A.173.TYR
1tg7A         A.864.GLU*A.859.GLYGLY
1tg7A         A.895.TYR*A.882.SERPRO
1tg7A            A.915.PHE*A.939.TYR
1tg7A            A.953.GLU*A.958.TYR
1tg7A            A.830.GLN*A.740.ASN
1tg7A      A.888.THRLYS*A.974.ASNGLY
1tg7A         A.666.THRALA*A.665.TYR
1tg7A            A.705.TYR*A.703.HIS
1tg7A            A.471.ARG*A.441.GLN
1tg7A            A.223.HIS*A.219.TYR
1tg7A           A.1011.TYR*A.698.TRP
1tg7A         A.620.ILEGLN*A.621.GLN
1tg7A      A.355.GLYHIS*A.143.VALSER
1tg7A         A.926.ARG*A.756.TYRGLY
1tg7A         A.303.GLYALA*A.365.TYR
1tg7A         A.160.ARGTHR*A.216.TYR
1tg7A         A.794.TYRVAL*A.737.PHE
1tg7A         A.356.HIS*A.142.GLUVAL
1tg7A             A.71.ARG*A.363.TYR
1tg7A         A.766.TYR*A.768.GLYSER
1tg7A         A.347.GLYGLY*A.346.PHE
1tg7A           A.70.TYR*A.68.HISPRO
1tg7A            A.946.GLN*A.949.PHE
1tg7A         A.865.ARG*A.861.LEUTYR
1tg7A            A.378.GLU*A.322.HIS
1tg7A           A.94.SERPHE*A.66.GLU
1tg7A            A.160.ARG*A.138.TYR
1tg7A            A.233.PHE*A.225.ARG
1tg7A         A.820.ARG*A.752.GLYGLY
1tg7A         A.781.ALATHR*A.783.TYR
1tg7A      A.437.ASPTYR*A.435.HISSER
1tg7A         A.176.ASNILE*A.109.TYR
1tg7A        A.70.TYRARG*A.72.LEUPRO
1tg7A         A.727.HIS*A.725.GLYTYR
1tg7A         A.257.GLYHIS*A.256.TYR
1tg7A         A.633.VALGLY*A.500.PHE
1tg7A         A.211.PHE*A.202.SERGLY
1tg7A      A.115.PHEASP*A.111.ALAGLU
1tg7A         A.498.LYSLYS*A.500.PHE
1tg7A              A.90.PHE*A.63.PHE
1tg7A            A.770.TRP*A.779.ASN
1tg7A            A.807.GLU*A.140.ASN
1tg7A            A.265.PHE*A.305.PHE
1tg7A         A.747.PHEVAL*A.746.PHE
1tg7A         A.138.TYR*A.808.ASPTRP
1tg7A         A.625.ASNALA*A.665.TYR
1tg7A          A.123.ALAALA*A.82.PHE
1tg7A         A.937.GLYLYS*A.935.GLN
1tg7A         A.109.TYRSER*A.108.HIS
1tg7A         A.693.TYR*A.687.PROGLU
1tg7A      A.103.GLUGLY*A.105.ASNPRO
1tg7A         A.489.TYR*A.518.PHEALA
1tg7A            A.471.ARG*A.273.TRP
1tg7A         A.142.GLU*A.141.ALAGLU
1tg7A         A.241.ALAGLY*A.243.HIS
1tg7A         A.304.ALAPHE*A.365.TYR
1tg7A         A.893.ARG*A.683.VALASP
1tg7A        A.1003.LYSTYR*A.870.GLN
1jy2N           N.63.GLN*N.63.GLNASP
1jy2N              N.62.ASP*O.96.GLN
4nn3A            A.183.PHE*A.171.PHE
4nn3A         A.223.TYR*A.221.LYSPHE
4nn3A         A.125.GLN*A.124.ARGGLN
4nn3A            A.248.TRP*A.256.GLN
4nn3A            A.154.PHE*A.234.HIS
4nn3A            A.117.ARG*A.151.ARG
4nn3A         A.210.GLU*A.210.GLUGLU
4nn3A         A.172.ARG*A.173.VALMET
4nn3A              A.74.ASN*A.77.GLN
4nn3A              A.43.ARG*A.37.GLU
4nn3A         A.156.SERASN*A.226.GLN
4nn3A            A.219.ARG*A.218.GLN
4nn3A         A.158.LYSPRO*A.228.TYR
2heuA         A.173.ASPALA*A.175.TRP
2heuA         A.194.GLU*A.190.GLYGLY
2heuA         A.289.VALGLY*A.361.TRP
2heuA           A.12.PHE*A.13.GLNGLY
2heuA         A.116.ASNGLU*A.117.GLU
2heuA         A.382.THRGLY*A.225.ARG
2heuA         A.259.TRP*A.257.GLYSER
2heuA            A.217.ASP*A.185.PHE
2heuA         A.244.GLYALA*A.248.ARG
2heuA         A.371.ASPPHE*A.395.PHE
2heuA            A.365.TYR*A.364.GLN
2heuA         A.332.THRALA*A.354.PHE
2heuA         A.129.TYR*A.179.GLYTYR
2heuA            A.235.GLU*A.234.TRP
2heuA         A.199.LEUARG*A.396.PHE
2heuA            A.134.ASN*A.271.PHE
2heuA         A.290.GLYALA*A.361.TRP
2heuA         A.250.ASP*A.248.ARGGLY
2heuA        A.72.PROASP*A.74.VALVAL
2heuA         A.121.ASN*A.296.TRPSER
2heuA         A.280.GLYLYS*A.149.TRP
2heuA            A.357.ARG*A.352.TYR
2heuA            A.390.ASN*C.248.ARG
2heuA           A.39.ARG*A.35.GLUGLU
2heuA         A.366.TRP*A.362.LEUGLN
2heuA         A.313.GLU*A.313.GLUTYR
2heuA         A.357.ARG*A.284.GLYGLN
2heuA           A.23.TYR*A.24.PHEASN
2heuA         A.373.HIS*A.369.GLUALA
2heuA         A.129.TYR*A.256.ASNGLY
1t0fC             C.551.PHE*A.73.GLU
1t0fC            C.525.TYR*C.528.ARG
1t0fC      C.542.GLYVAL*C.544.ILEVAL
1t0fC            C.520.ASP*A.147.GLU
3ejaA         A.206.PHE*A.207.SERCYS
3ejaA           A.136.ALAGLU*A.4.TRP
3ejaA           A.90.GLYASP*A.37.ARG
3ejaA           A.78.ARGVAL*A.88.TRP
3ejaA            A.135.ARG*A.175.PHE
3ejaA         A.138.GLN*A.139.ILEGLY
3ejaA          A.70.GLYPRO*A.111.TRP
3ejaA      A.127.ILELYS*A.165.GLYSER
3ejaA       A.93.ALAVAL*A.172.LYSVAL
3ejaA             A.68.HIS*A.142.HIS
3ejaA          A.91.ASPGLY*C.145.GLN
3ejaA      A.106.GLYALA*A.108.GLNLEU
3ejaA              A.153.TYR*A.2.TYR
3ejaA         A.198.TYR*A.199.GLNASN
3ejaA          A.99.TYR*A.100.GLUASP
3ejaA        A.40.GLNALA*A.42.THRPRO
3ejaA      A.176.PROGLY*A.174.ALAPHE
3ejaA      A.191.TYRTYR*A.193.PROVAL
3ejaA             A.151.GLN*A.27.TYR
3ejaA              A.23.GLN*A.22.TRP
3ejaA           A.95.TRP*A.76.METALA
3ejaA               A.61.TRP*A.6.ARG
3ejaA           A.96.PHE*A.76.METALA
3ejaA         A.105.PHE*A.196.THRSER
3ejaA              A.39.PHE*A.21.ASN
3ejaA            A.100.GLU*A.200.ASN
3e1tA            A.170.ASN*A.283.ARG
3e1tA           A.31.HIS*A.29.ARGGLY
3e1tA              A.90.TRP*A.81.PHE
3e1tA         A.176.GLN*A.174.VALSER
3e1tA         A.307.PHE*A.308.VALASP
3e1tA             A.83.TRP*A.365.PHE
3e1tA            A.380.ARG*A.376.PHE
3e1tA          A.78.GLYGLY*A.209.ASN
3e1tA         A.217.ASPGLY*A.215.PHE
3e1tA         A.157.LEUMET*A.149.TYR
3e1tA           A.78.GLYGLY*A.92.PHE
3e1tA             A.44.HIS*A.281.ARG
3e1tA         A.474.HIS*A.478.PHEGLY
3e1tA           A.82.ARG*A.82.ARGTRP
3e1tA            A.32.ARG*A.8.PHEASP
3e1tA           A.77.ARGGLY*A.94.PHE
3e1tA           A.71.ALAGLY*A.73.PHE
3e1tA          A.41.PHEPRO*A.115.ASP
3e1tA           A.45.GLNILE*A.44.HIS
3e1tA            A.293.PHE*A.352.ARG
3e1tA         A.376.PHE*A.217.ASPGLY
3e1tA         A.129.ARGGLU*A.132.HIS
3e1tA         A.344.PHEGLU*A.294.TRP
3e1tA         A.233.GLYALA*A.221.TRP
3e1tA         A.193.TYR*A.281.ARGILE
3e1tA      A.169.GLYASN*A.303.ASPALA
3e1tA            A.288.TYR*A.181.ARG
3e1tA         A.189.ASN*A.187.PHEGLN
4rwhA           A.94.HIS*A.95.LEUALA
4rwhA              A.52.TYR*A.51.GLU
4rwhA           A.58.TYR*A.59.ASPASN
4rwhA           A.31.TRP*A.79.SERCYS
3vbaA              A.38.PHE*A.26.TYR
3vbaA          A.4.ILEILE*A.2.ARGSER
4pzkA          A.151.GLN*A.94.LYSARG
4pzkA            A.149.ARG*B.149.ARG
4pzkA          A.105.ARGGLU*A.11.GLU
4pzkA         A.159.GLUILE*B.124.ARG
4pzkA             A.135.ASN*B.18.ASN
4pzkA             A.118.ASN*A.78.TYR
4pzkA                A.8.TYR*A.9.GLN
4pzkA         A.148.PHEARG*A.153.TYR
4pzkA              A.4.HIS*A.100.TYR
4pzkA              A.71.ASN*A.67.PHE
4pzkA           A.92.TYR*A.90.PHEASP
4pzkA           A.99.TYR*A.92.TYRSER
4pzkA             A.159.GLU*B.84.GLU
4pzkA             A.100.TYR*A.76.PHE
4pzkA             A.18.ASN*B.135.ASN
3dh0A         A.111.PHE*A.112.METALA
3dh0A         A.143.ASPTRP*A.186.PHE
3dh0A            A.161.GLU*A.162.TRP
3dh0A         A.154.PROPRO*A.156.GLU
3dh0A            A.189.TYR*A.177.ARG
3go9A           A.44.TRP*A.36.GLYLYS
3go9A         A.303.ARG*A.299.SERASP
3go9A         A.284.TRP*A.285.HISPRO
3go9A            A.354.PHE*A.319.GLN
3go9A          A.393.THRASP*A.52.ARG
3go9A         A.334.ARG*A.257.ALAPRO
3go9A            A.308.TRP*A.312.GLN
3go9A           A.46.LEULEU*A.33.TRP
3go9A         A.443.SERGLN*A.444.GLN
3go9A         A.372.PHE*A.430.THRLEU
3go9A             A.33.TRP*A.402.ARG
3go9A         A.307.PHE*A.325.GLYPHE
3go9A          A.127.LEUPRO*A.56.ARG
3go9A             A.42.PHE*A.240.PHE
3go9A       A.65.THRGLY*A.119.ASPPHE
3go9A         A.334.ARG*A.282.THRPRO
3go9A           A.44.TRP*A.35.GLNGLY
3go9A              A.71.ASN*A.74.GLU
3go9A            A.213.TRP*A.212.GLN
1l0qA            A.340.PHE*A.353.HIS
1l0qA         A.354.THRTYR*A.353.HIS
1l0qA            A.355.TYR*A.361.TYR
1l0qA         A.334.THRGLU*A.336.TRP
1l0qA           A.53.SERASN*A.55.ASP
1l0qA              A.52.HIS*A.33.ASN
1l0qA         A.340.PHEGLY*A.342.ASP
1l0qA           A.13.ASN*A.11.SERASP
2nycA         A.240.ASPVAL*A.236.TYR
2nycA         A.295.PHE*A.272.TYRTHR
2becB            B.526.PHE*A.123.TYR
2becB         B.520.GLUGLU*B.516.ARG
2hmaA               A.31.TYR*A.4.ASN
2hmaA           A.37.PHE*A.55.ASPTYR
2hmaA            A.338.ARG*A.278.PHE
2hmaA           A.92.ARG*A.88.LEUALA
2hmaA         A.221.ARG*A.231.GLYGLU
2hmaA         A.261.PHE*A.277.GLYPHE
2hmaA            A.371.GLN*A.266.ASP
2hmaA            A.209.ASN*A.206.ASN
2hmaA      A.300.PROGLU*A.302.GLUPHE
2hmaA         A.333.PHE*A.286.THRSER
2hmaA           A.41.TRP*A.42.ASPASP
2hmaA         A.233.HIS*A.220.GLYARG
2hmaA         A.370.CYSGLN*A.372.TYR
2hmaA         A.154.TYR*A.312.ARGTYR
2hmaA            A.260.TRP*A.276.GLN
2hmaA            A.349.TYR*A.144.ARG
2c0rA            A.192.TYR*A.173.ASP
2c0rA           A.48.GLU*A.43.ARGGLY
2c0rA           A.27.PHE*B.23.ALAGLN
2c0rA          A.81.PHE*A.106.LYSALA
2c0rA         A.152.GLU*A.101.GLYSER
2c0rA            A.258.ARG*A.254.TRP
2c0rA         A.212.ASP*A.210.ARGGLU
2c0rA         A.118.HIS*A.119.VALALA
2c0rA          A.67.GLYTYR*A.211.GLU
2c0rA              A.30.TYR*A.31.GLN
2c0rA         A.339.TYR*A.197.LYSASN
2c0rA            A.295.ARG*A.276.TYR
2c0rA         A.334.LEUARG*A.302.PHE
2c0rA         A.339.TYR*A.337.SERILE
2c0rA         A.123.SERGLU*A.128.TYR
2c0rA          A.68.TYRLYS*A.211.GLU
2c0rA      A.284.GLYPHE*A.286.TYRARG
2c0rA         A.128.TYR*A.100.THRGLY
2c0rA           A.22.ARG*A.18.GLUVAL
2c0rA        A.12.PROALA*B.40.METSER
2c0rA      A.216.GLUSER*A.214.VALALA
2c0rA        A.40.METSER*B.12.PROALA
2c0rA          A.97.TYR*A.107.ALALEU
2c0rA          A.93.GLNTHR*A.142.ASN
1dtdB           B.40.ALAPRO*B.42.TRP
1dtdB           B.40.ALAPRO*B.44.ARG
1m5wA           A.98.ARG*A.97.LYSARG
1m5wA         A.102.THRTHR*A.100.GLU
1m5wA            A.221.ARG*A.197.TYR
1m5wA          A.122.ARG*A.80.LEUALA
1m5wA              A.51.ARG*A.47.ARG
1m5wA            A.138.GLU*A.181.PHE
1m5wA           A.6.LEUGLY*A.211.GLU
1q74A         A.286.ARGGLY*A.288.TRP
1q74A          A.71.GLULEU*A.244.HIS
1q74A            A.136.TYR*A.147.HIS
1q74A              A.131.HIS*A.6.ARG
1q74A             A.68.ARG*A.247.GLN
1q74A         A.151.HIS*A.137.ASPPRO
1q74A         A.273.TYR*A.272.HISTYR
1q74A         A.213.GLUILE*A.142.TYR
1q74A            A.234.ARG*A.255.ARG
1q74A         A.234.ARG*A.234.ARGALA
1q74A         A.176.THRVAL*A.175.TRP
1q74A              A.92.ARG*A.93.TRP
1q74A         A.129.ARGPRO*A.175.TRP
1q74A         A.214.ILEALA*A.142.TYR
1q74A          A.60.HISALA*B.107.ARG
1q74A           A.16.ASPGLU*A.11.HIS
1q74A          A.14.PROASP*A.244.HIS
1q74A        A.66.GLYTYR*B.66.GLYTYR
1q74A        A.89.GLYALA*A.86.TYRLEU
1gwuA         A.178.ARG*A.215.LEUSER
1gwuA         A.233.TYR*A.167.SERGLY
1gwuA         A.114.GLYPRO*A.274.PHE
1gwuA            A.159.ARG*A.283.ARG
1gwuA      A.192.LEUPRO*A.185.TYRASN
1gwuA         A.244.ILEGLN*A.183.ARG
1gwuA           A.64.GLU*A.52.SERILE
1gwuA            A.194.ASP*A.187.PHE
1gwuA         A.142.PHE*A.140.GLYPRO
1gwuA            A.305.ASN*A.296.GLN
1gwuA            A.221.PHE*A.170.HIS
1gwuA           A.92.PROARG*A.93.ARG
1gwuA         A.106.GLN*A.106.GLNGLN
3fbzA              A.58.ASN*B.24.ARG
3fbzA        A.97.ASPPRO*A.95.SERPRO
3fbzA              A.24.ARG*B.58.ASN
3nqzA        A.41.GLNSER*A.39.METVAL
3nqzA            A.204.HIS*B.317.ASN
3nqzA            A.199.TYR*B.361.ASN
3nqzA          A.80.ARG*B.355.ASNSER
3nqzA         A.183.ARG*B.321.ASPGLY
3nqzA         A.159.TRP*A.160.VALASP
3nqzA         A.127.THRLYS*A.170.TYR
3nqzA             A.31.ASN*A.108.HIS
1q1uA              A.64.TYR*A.57.GLN
1q1uA           A.16.PHE*A.17.SERGLN
1q1uA         A.111.TRP*A.103.ARGGLN
1q1uA          A.102.TYR*A.68.ASNGLY
1q1uA             A.135.HIS*A.90.PHE
1q1uA         A.124.GLYASN*A.111.TRP
1q1uA          A.132.PROSER*A.19.GLN
1q1uA         A.135.HIS*A.131.LYSPRO
1q1uA              A.94.TYR*A.18.GLN
1q1uA         A.111.TRP*A.102.TYRARG
1q1uA             A.135.HIS*A.94.TYR
1q1uA           A.74.TYR*A.66.ALAMET
1o97C           C.89.ASPASP*C.88.TRP
1o97C         C.140.TRPPRO*D.182.ARG
1o97C         C.140.TRP*C.177.PROALA
1o97C            C.233.TYR*C.231.ARG
1o97C             C.165.GLU*D.15.ARG
1o97C         C.127.TYR*C.125.GLNALA
1o97C      C.166.GLYGLY*D.253.SERGLY
1o97C              C.33.TYR*C.68.ARG
1o97C           C.86.ARG*C.66.PROASP
1o97C      C.132.ILESER*D.104.SERSER
1o97C       C.94.GLYSER*C.221.GLYALA
1o97C            C.170.GLN*D.185.ASN
1o97C           C.88.TRP*C.65.GLYPRO
4nekA      A.102.ALAILE*A.106.GLYSER
4nekA           A.99.ARG*A.57.GLNTHR
4nekA          A.5.VALLEU*A.3.GLULEU
4nekA         A.124.PHEHIS*A.162.PHE
4nekA         A.217.ASPARG*A.213.GLU
4nekA              A.51.PHE*A.39.PHE
3ly0A             A.25.ARG*A.103.TRP
3ly0A         A.136.METGLU*A.135.HIS
3ly0A         A.233.ASNALA*A.243.ASN
3ly0A         A.338.ARG*A.334.GLUPRO
3ly0A            A.8.PHE*A.50.GLYGLY
3ly0A           A.12.ASNASP*A.11.HIS
3ly0A         A.344.ASN*A.339.LYSLEU
3ly0A           A.89.GLN*A.88.GLUGLN
3ly0A        A.61.GLNALA*A.59.SERPRO
3ly0A            A.153.HIS*A.158.ARG
3ly0A          A.77.PHE*A.177.ARGPHE
3ly0A         A.172.HISGLY*A.212.ASN
3ly0A              A.64.ASP*A.63.HIS
3ly0A            A.224.ASP*A.200.ASN
3ly0A         A.344.ASN*A.297.ASPHIS
3ly0A          A.100.HIS*A.18.LEULEU
3ly0A         A.305.PHE*A.316.ASPVAL
3ly0A         A.304.ASP*A.307.GLYALA
3ly0A         A.145.ASP*A.143.GLYALA
3ly0A             A.11.HIS*A.231.HIS
3ly0A           A.48.PHE*A.50.GLYGLY
3ly0A          A.99.GLYHIS*B.147.ASP
3ly0A            A.150.HIS*B.106.ARG
3ly0A           A.42.ARG*A.37.HISLEU
3ly0A         A.178.PHE*A.271.ASPGLY
3ly0A         A.294.LEUGLY*A.253.ARG
3ly0A            A.293.ARG*A.289.HIS
3ly0A            A.106.ARG*B.150.HIS
3ly0A         A.343.GLU*A.338.ARGLYS
3ly0A           A.56.TYR*A.57.VALPRO
3ly0A         A.112.PHE*A.113.LYSVAL
3ly0A          A.147.ASP*B.99.GLYHIS
3ly0A         A.281.GLUPRO*A.285.ARG
3ly0A         A.190.GLU*A.190.GLUALA
4itbA         A.433.TYR*B.223.LYSPRO
4itbA         A.385.PHE*A.231.GLYSER
4itbA         A.339.TYR*A.306.THRGLU
4itbA         A.426.GLYGLY*A.435.ARG
4itbA            A.381.ASN*A.407.ASP
4itbA           A.46.GLNARG*A.50.TRP
4itbA         A.388.GLYALA*A.233.ASP
4itbA              A.17.PHE*A.15.GLN
4itbA         A.453.LEULYS*A.452.TRP
4itbA         A.302.GLYPRO*A.258.ASN
4itbA         A.181.GLNTHR*A.180.PHE
4itbA      A.259.GLYGLN*A.361.PHEALA
4itbA         A.260.GLNSER*A.361.PHE
4itbA            A.443.ARG*A.118.TYR
4itbA            A.132.PHE*A.257.ASN
4itbA         A.341.TYR*A.332.ARGPRO
4itbA         A.332.ARG*A.331.GLYARG
4itbA          A.174.GLYPHE*A.50.TRP
4itbA         A.228.GLU*A.228.GLULEU
4itbA         A.414.ASNGLY*A.392.TRP
4itbA         A.223.LYSPRO*B.433.TYR
4itbA         A.171.GLU*A.171.GLUALA
4itbA            A.104.ASN*A.115.TYR
4itbA           A.48.ARG*A.44.PHESER
4itbA          A.198.ARG*A.29.LEUALA
4itbA            A.340.PHE*A.336.ARG
3b4wA         A.448.PROGLY*A.119.TYR
3b4wA         A.231.THRGLY*A.230.PHE
3b4wA         A.120.PHE*A.168.ALAPRO
3b4wA         A.455.TYR*A.435.ARGTHR
3b4wA         A.332.SERGLU*A.367.PHE
3b4wA         A.444.TYR*A.445.ALAPHE
3b4wA           A.72.ARG*A.68.PROPRO
3b4wA           A.15.GLYLYS*A.12.PHE
3b4wA         A.455.TYR*A.436.THRGLY
3b4wA          A.59.PHE*A.148.GLYVAL
3b4wA         A.420.TRP*A.442.ASNTRP
3b4wA          A.72.ARG*A.173.ALAGLY
3b4wA            A.336.ARG*A.359.ARG
3b4wA          A.193.ALAGLU*A.12.PHE
3b4wA           A.38.GLYLYS*A.36.TYR
3b4wA         A.417.GLYSER*A.439.TYR
3b4wA         A.420.TRP*A.418.SERVAL
3b4wA         A.413.TYR*A.256.GLYGLY
3b4wA         A.398.TYR*A.296.ALAPRO
3b4wA         A.370.GLN*A.359.ARGPRO
3b4wA         A.389.PHE*A.286.GLNGLY
3b4wA         A.100.GLN*A.283.ASNALA
3b4wA      A.389.PHEGLY*A.285.GLYGLN
3b4wA         A.413.TYR*A.257.GLYLYS
3b4wA         A.462.ARG*A.453.GLYGLY
1w0hA            A.261.ARG*A.272.ARG
1w0hA            A.304.ARG*A.289.ASP
1w0hA         A.320.GLULYS*A.257.TRP
1w0hA         A.136.GLU*A.293.HISCYS
1w0hA            A.301.ASN*A.288.TYR
1w0hA            A.147.PHE*A.179.ASN
1w0hA         A.147.PHE*A.148.VALHIS
1w0hA         A.261.ARG*A.275.THRLYS
1w0hA         A.169.THRPHE*A.213.TRP
1w0hA         A.127.TYR*A.225.TYRSER
1w0hA            A.126.TYR*A.317.ARG
1w0hA      A.179.ASNTHR*A.177.GLUILE
1w0hA         A.140.GLUGLU*A.185.PHE
1w0hA         A.291.ARG*A.190.THRGLY
1w0hA         A.147.PHE*A.139.CYSGLU
4i6vA             A.382.TRP*A.97.ARG
4i6vA              A.40.ASP*A.37.ASN
4i6vA         A.239.TYR*A.188.CYSALA
4i6vA            A.300.TYR*A.303.ARG
4i6vA         A.224.THRPRO*A.258.TRP
4i6vA         A.136.GLN*A.135.SERGLN
4i6vA            A.179.ARG*A.146.PHE
4i6vA            A.163.ARG*A.165.ASP
4i6vA         A.232.GLUGLY*A.236.ARG
4i6vA         A.302.TYRARG*A.306.PHE
4i6vA             A.366.ASN*C.81.HIS
4i6vA         A.296.ARG*B.297.VALSER
4i6vA            A.342.HIS*A.359.ARG
4i6vA            A.287.TYR*A.288.GLN
4i6vA            A.410.ARG*C.105.ARG
4i6vA            A.278.ASN*B.300.TYR
4i6vA         A.282.TYR*A.284.SERGLY
4i6vA            A.404.ARG*A.400.PHE
4i6vA           A.397.PHE*A.8.PROILE
4i6vA            A.300.TYR*C.278.ASN
4i6vA         A.263.PHECYS*A.202.PHE
4i6vA            A.355.ASP*A.324.ASN
4i6vA            A.388.TYR*A.371.TYR
4i6vA            A.307.ASN*C.283.GLU
4i6vA         A.250.GLNILE*A.254.ARG
4i6vA             A.81.HIS*B.366.ASN
4i6vA         A.196.HISALA*A.186.PHE
4i6vA         A.371.TYR*A.372.TYRSER
4i6vA            A.345.TYR*A.344.TRP
4i6vA      A.280.ARGVAL*A.282.TYRGLU
4i6vA         A.389.ARG*A.385.PHEGLN
4i6vA            A.283.GLU*B.307.ASN
4i6vA         A.144.ASN*A.142.LEUTHR
4i6vA         A.178.GLN*A.174.PROGLU
4i6vA            A.410.ARG*A.406.TRP
4i6vA      A.402.VALGLY*A.400.PHEVAL
4h89A           A.48.TRP*A.73.ALAASN
4h89A           A.88.SERALA*A.76.TYR
4h89A         A.104.ARG*A.104.ARGALA
4h89A         A.154.HIS*A.159.GLYTYR
4h89A         A.154.HIS*A.155.HISPRO
4h89A            A.143.PHE*A.124.PHE
4h89A         A.154.HISHIS*A.153.PHE
4h89A               A.9.ARG*A.12.GLU
4h89A         A.168.ARGPRO*A.167.HIS
4h89A              A.48.TRP*A.74.ASN
4h89A           A.91.PHE*A.89.ALASER
4h8wC        C.64.GLNGLY*C.21.LYSLYS
4h8wC           C.37.LEUGLY*C.27.HIS
4h8wC              C.67.PHE*C.26.PHE
4h8wC       C.40.GLNGLY*G.473.GLYASN
4h8wC           C.38.GLYASN*C.26.PHE
4h8wC           C.65.GLYASN*C.67.PHE
4h8wC             C.25.GLN*G.474.ASN
4h8wC           C.28.TRP*C.83.ILECYS
4h8wC         C.134.ARG*C.152.GLNASP
3hkoA         A.293.LEUSER*A.277.PHE
3hkoA         A.113.ALAMET*A.104.PHE
3hkoA            A.305.PHE*A.295.ASN
3hkoA              A.36.ARG*A.76.TYR
3hkoA          A.161.SERALA*A.69.HIS
3hkoA            A.30.ASN*A.9.LYSTYR
3hkoA         A.298.ASN*A.303.GLUARG
3hkoA         A.144.ASPPHE*A.148.ARG
3hkoA         A.170.GLYILE*A.202.PHE
3hkoA          A.165.TYR*A.68.HISHIS
3hkoA         A.233.GLUSER*A.235.TYR
3hkoA            A.319.PHE*A.318.GLN
3hkoA          A.196.PHEGLY*A.60.GLU
3hkoA         A.305.PHE*A.309.ARGALA
2w5qA            A.406.PHE*A.248.ASN
2w5qA         A.498.ALALYS*A.585.ASN
2w5qA            A.481.GLU*A.500.PHE
2w5qA            A.558.GLN*A.522.GLU
2w5qA         A.620.PHE*A.218.SERGLU
2w5qA         A.276.ASN*A.272.THRPRO
2w5qA            A.623.ASN*A.621.TYR
2w5qA         A.253.HIS*A.254.LEUGLU
2w5qA         A.449.ASP*A.272.THRPRO
2w5qA         A.569.THRLYS*A.523.TYR
2w5qA         A.582.ASN*A.571.ASPTYR
2w5qA         A.358.GLN*A.324.GLYASP
2w5qA            A.326.ASN*A.616.ASP
2w5qA         A.392.PHE*A.451.ALALEU
2w5qA         A.626.PHE*A.627.LYSLYS
2w5qA         A.567.PHE*A.598.ASNLYS
2w5qA         A.291.PHE*A.507.GLYPHE
2w5qA         A.634.TYR*A.364.GLYILE
2w5qA         A.439.ASP*A.431.SERASN
2w5qA            A.476.HIS*A.475.ASP
2w5qA         A.507.GLYPHE*A.509.TRP
2w5qA         A.622.LYSASN*A.621.TYR
2w5qA            A.239.GLU*A.240.TYR
2w5qA         A.563.ARG*A.314.LEUPRO
2w5qA         A.287.TYR*A.288.PHEPRO
2w5qA         A.419.PHE*A.416.HISTYR
2w5qA         A.258.GLNTHR*A.257.PHE
2w5qA         A.524.ALAGLY*A.291.PHE
2w5qA         A.625.ASPPHE*A.623.ASN
2w5qA         A.556.HIS*A.557.ASNGLN
2w5qA            A.552.PHE*A.240.TYR
2w5qA            A.291.PHE*A.508.PHE
2w5qA            A.523.TYR*A.290.ASN
1dm5A            A.117.ASN*A.161.GLU
1dm5A              A.43.ARG*A.10.HIS
1dm5A           A.48.ARG*A.44.SERASN
1dm5A            A.316.HIS*A.295.TYR
1dm5A             A.16.ARG*B.199.ARG
1dm5A              A.59.PHE*A.23.ARG
1dm5A         A.145.GLYASN*A.149.ARG
1dm5A         A.187.THRASP*A.184.GLN
1dm5A            A.169.HIS*A.166.ASN
1dm5A             A.95.HIS*A.131.TYR
1dm5A         A.208.PHE*A.204.LEUHIS
1dm5A         A.178.TYR*A.182.GLUGLY
1dm5A           A.14.ASNSER*A.13.PHE
1dm5A         A.159.ARG*A.197.ALATHR
1dm5A             A.199.ARG*C.16.ARG
1dm5A        A.4.GLNGLY*A.277.ILEASP
1dm5A         A.117.ASN*A.157.GLYGLY
3fmeA         A.167.GLU*A.167.GLUHIS
3fmeA         A.223.GLU*A.221.ALAPRO
3fmeA         A.305.TYR*A.166.LEUGLU
3fmeA            A.313.PHE*A.287.PHE
2hz7A         A.375.ASP*A.345.GLUALA
2hz7A         A.247.HIS*A.203.ALAGLY
2hz7A         A.373.ARG*A.629.LYSASP
2hz7A            A.118.TYR*A.117.GLU
2hz7A            A.205.GLU*A.206.PHE
2hz7A            A.252.TYR*A.256.HIS
2hz7A         A.420.LEUVAL*A.428.ARG
2hz7A            A.604.TRP*A.594.ARG
2hz7A            A.263.GLU*A.138.TYR
2hz7A         A.172.ARG*A.172.ARGLEU
2hz7A         A.255.GLU*A.255.GLUHIS
2hz7A            A.581.TYR*A.445.TYR
2hz7A         A.306.TYR*A.529.VALPRO
2hz7A          A.77.SERGLY*A.118.TYR
2hz7A            A.603.PHE*A.597.PHE
2hz7A           A.54.GLUILE*A.58.ARG
2hz7A         A.380.ALAPRO*A.408.TRP
2hz7A         A.103.ASNLEU*A.102.PHE
2hz7A            A.139.TYR*A.241.ARG
2hz7A         A.147.TYR*A.143.TYRPHE
2hz7A         A.240.PHE*A.114.ALAARG
2hz7A            A.525.ARG*A.632.TRP
2hz7A              A.81.HIS*A.84.HIS
2hz7A        A.45.PROLEU*A.47.VALALA
2hz7A         A.287.LYSLEU*A.289.ASN
2hz7A            A.295.HIS*A.293.ARG
2hz7A         A.604.TRP*A.605.ARGASP
2hz7A         A.157.GLNGLY*A.159.ASP
2hz7A           A.61.GLU*A.61.GLUALA
2hz7A            A.136.HIS*A.101.GLN
2hz7A             A.358.ARG*A.51.PHE
2hz7A      A.573.ASPSER*A.575.LEUARG
3hdfA          A.158.GLU*A.97.THRMET
3hdfA            A.115.ARG*A.138.TRP
3hdfA           A.56.THRGLY*A.55.HIS
3hdfA         A.117.SERTHR*A.121.ARG
3hdfA         A.151.THRARG*A.146.TRP
3hdfA             A.84.ARG*B.140.TYR
3hdfA         A.152.ARG*A.138.TRPTHR
3hdfA            A.146.TRP*A.108.ASN
1xg4A            A.279.TYR*A.274.TYR
1xg4A         A.153.PHE*A.110.ALAGLY
1xg4A           A.44.LEUSER*A.43.TYR
1xg4A             A.4.HIS*A.5.SERPRO
1xg4A          A.36.ARG*A.275.GLUSER
1xg4A           A.90.PHE*A.63.THRLEU
1xg4A       A.120.ALALYS*A.59.LEUGLY
1xg4A              A.72.ARG*D.72.ARG
1xg4A        A.17.GLUASN*A.19.PROLEU
1am7A         A.106.PROMET*A.110.ARG
1am7A           A.42.PHE*A.34.ASPVAL
1am7A           A.31.HISGLY*A.22.ASP
1am7A           A.63.GLYALA*A.68.GLN
1am7A              A.91.GLN*A.86.PHE
3zk9A         A.115.TYR*A.110.THRGLU
3zk9A            A.126.TYR*A.131.ASN
3zk9A         A.195.PROALA*A.197.GLU
3zk9A         A.139.HISALA*A.210.TYR
3zk9A         A.116.PHE*A.112.ASNLYS
3zk9A         A.139.HISALA*A.141.TRP
3zk9A             A.87.TYR*A.100.PHE
3zk9A         A.169.TYR*A.165.ASNLYS
3zk9A         A.305.GLUGLY*A.274.TYR
3zk9A         A.223.TRP*A.204.SERGLU
3zk9A            A.157.GLN*A.116.PHE
3zk9A            A.230.GLU*A.223.TRP
3zk9A           A.57.HIS*A.58.SERILE
3zk9A          A.91.ASN*A.134.GLYLYS
3zk9A           A.70.GLUPRO*A.69.TYR
3fm5A              A.36.ARG*B.56.ARG
3fm5A        A.49.GLNALA*A.47.CYSGLU
1k8kG             G.10.ARG*B.327.GLU
1k8kG           G.28.ASP*G.26.ASPGLU
1k8kG           G.25.VALASP*G.24.PHE
1k8kG         G.143.ARG*G.139.GLYSER
1k8kG           G.21.GLU*G.21.GLUASN
1k8kG             G.19.TYR*B.333.ASP
3qioA         A.464.GLNLYS*A.457.TYR
3qioA         A.432.GLUPRO*A.532.TYR
3qioA         A.432.GLU*A.431.LYSGLU
3qioA              A.81.TRP*A.85.TRP
3qioA            A.475.GLN*A.501.TYR
3qioA         A.536.VALPRO*A.535.TRP
3qioA         A.532.TYR*A.533.LEUALA
3i3tA         A.399.ASP*A.400.LEUSER
3i3tA         A.244.ASP*A.242.ARGARG
3i3tA            A.271.HIS*A.270.TRP
3i3tA      A.456.PROARG*A.458.ILELEU
3i3tA         A.229.CYSLEU*A.554.PHE
3i3tA            A.300.GLN*A.294.PHE
3i3tA         A.244.ASPPHE*A.239.PHE
3i3tA            A.314.HIS*A.318.ASN
3i3tA         A.245.PHE*A.243.ARGASP
3i3tA         A.222.PHE*A.220.THRCYS
3i3tA          A.510.HIS*B.73.LEUARG
3i3tA         A.389.TYR*A.390.ARGSER
3i3tA      A.433.ASNALA*A.429.LEUGLU
3i3tA         A.529.TRP*A.523.CYSARG
3i3tA         A.397.PHE*A.376.GLYGLN
3i3tA         A.464.ASNARG*A.466.PHE
3i3tA            A.297.TYR*C.297.TYR
3i3tA         A.256.GLNGLU*A.316.GLU
3i3tA          A.466.PHE*B.71.LEUARG
3i3tA            A.359.TRP*A.454.ARG
3i3tA         A.368.SERLYS*A.319.ARG
3i3tA         A.510.HIS*A.511.SERGLY
3i3tA         A.300.GLN*A.299.GLNGLN
3i3tA         A.462.HIS*A.463.LEUASN
1u2pA               A.39.ARG*A.6.HIS
1u2pA             A.139.PHE*A.65.HIS
1u2pA           A.71.HIS*A.72.ARGALA
1u2pA           A.93.HIS*A.11.CYSTHR
1u2pA            A.9.PHE*A.21.ALAGLU
1u2pA           A.56.GLU*A.56.GLUARG
1u2pA            A.156.ARG*A.159.ARG
1u2pA            A.113.PHE*A.108.ARG
1u2pA         A.114.ASP*A.144.SERALA
1u2pA              A.93.HIS*A.90.ASP
2q4fA         A.112.GLYCYS*A.104.PHE
2q4fA            A.128.ARG*A.132.GLN
2q4fA           A.41.GLYPHE*B.73.ASP
2q4fA           A.23.VALASP*A.92.GLN
2q4fA        A.67.GLNPRO*A.69.VALVAL
2q4fA          A.123.ASP*A.93.LYSVAL
2q4fA           A.40.PROGLY*A.34.GLN
4kieA         A.347.VALPRO*A.125.TRP
4kieA         A.249.PHE*A.277.PHEPRO
4kieA            A.263.ASP*A.235.GLU
4kieA         A.101.ASPASN*A.100.ASN
4kieA            A.146.TRP*A.122.PHE
4kieA            A.290.GLN*A.322.GLU
4kieA           A.99.ILEASN*A.98.TYR
4kieA            A.259.PHE*A.249.PHE
4kieA         A.133.GLN*A.327.ALAASP
4kieA         A.105.HIS*A.106.HISILE
4kieA         A.139.GLYCYS*A.195.PHE
4kieA         A.128.PROVAL*A.130.PHE
4kg7A         A.171.SERGLU*A.175.ARG
4kg7A         A.181.GLU*A.181.GLUTHR
4kg7A          A.42.ALAGLY*A.113.TYR
4kg7A            A.358.PHE*A.369.ARG
4kg7A         A.115.GLUSER*A.112.ASP
4kg7A       A.86.GLYALA*A.149.GLUALA
4kg7A         A.139.GLYPRO*A.141.ASP
4kg7A            A.355.ARG*A.196.ARG
4kg7A          A.89.GLN*A.355.ARGSER
4kg7A      A.385.ILEGLY*A.305.ILEALA
4kg7A          A.162.PHEALA*A.51.ARG
4kg7A         A.144.SERGLY*A.143.PHE
4kg7A         A.302.TRP*A.275.SERTRP
4kg7A         A.383.ASN*A.300.GLYPRO
4kg7A         A.157.GLN*A.157.GLNASN
4kg7A         A.300.GLYPRO*A.302.TRP
4kg7A       A.124.ASPGLY*A.55.ILETHR
4kg7A         A.265.TRP*A.301.PROTRP
3id6C        C.33.VALPRO*C.31.ASNLEU
3id6C           C.41.GLU*C.41.GLUARG
3id6C          C.146.ASN*A.94.ARGGLU
3id6C              C.93.HIS*C.52.ARG
3id6C           C.142.SERVAL*A.9.HIS
3id6C           C.20.PHEASN*C.22.ASP
3id6C              C.93.HIS*C.54.TRP
3id6C             C.82.TYR*C.151.TYR
4p1nA            A.688.TRP*C.492.ASN
4p1nA         A.589.ALAGLU*A.670.TYR
4p1nA         A.709.ASPARG*A.710.ARG
4p1nA         A.580.ALALYS*A.782.TRP
3k63A         A.143.ARG*A.142.ILEARG
3k63A            A.169.TYR*A.196.TYR
3k63A         A.232.SERGLY*A.234.PHE
3k63A         A.196.TYR*A.200.ASPPHE
3k63A            A.135.PHE*A.218.ASP
3k63A         A.178.ILEGLN*A.179.GLN
3t9yA        A.28.TYRPRO*A.23.TYRASP
3t9yA               A.9.ASN*A.12.ASP
3t9yA           A.94.TYR*A.92.LYSGLY
2retA           A.70.GLNTHR*A.66.GLU
2retA           A.74.TRP*A.63.GLYGLU
2retA          A.89.PHE*A.107.SERTYR
2retA           A.74.TRP*A.62.ASNGLY
2retA              A.70.GLN*A.72.TRP
2retA           A.96.THRTHR*A.73.TYR
2retA           A.72.TRP*A.39.PHEALA
2retA           A.66.GLU*A.69.GLYGLN
2retA              A.47.GLN*A.74.TRP
2jc4A         A.152.ALAASP*A.173.ARG
2jc4A           A.32.LEUGLN*A.33.GLN
2jc4A         A.239.ARGALA*A.208.PHE
2jc4A           A.77.HIS*A.78.PHEGLY
2jc4A            A.197.PHE*A.192.HIS
2jc4A          A.100.ARG*A.93.ALAALA
2jc4A              A.42.PHE*A.56.TRP
2jc4A          A.14.ARG*A.244.PROSER
2jc4A         A.158.ASPPRO*A.160.GLU
2jc4A         A.218.HIS*A.216.ILEASP
2jc4A         A.198.TYR*A.213.GLYLEU
2jc4A      A.138.HISGLY*A.140.LYSLEU
2jc4A         A.200.TRP*A.201.PHEASP
2jc4A         A.120.LYSGLU*A.175.TRP
2jc4A              A.7.ASN*A.247.HIS
3skqA            A.392.TYR*A.238.HIS
3skqA         A.281.ARG*A.277.ASPASN
3skqA         A.229.LYSGLU*A.367.TYR
3skqA         A.371.PHESER*A.238.HIS
3skqA            A.357.PHE*A.195.HIS
3skqA            A.367.TYR*A.365.GLU
3skqA         A.379.GLU*A.379.GLUTHR
3l9qA            A.300.HIS*A.345.TYR
3l9qA         A.382.HIS*A.304.GLYGLY
3l9qA         A.365.PHESER*A.443.HIS
3l9qA         A.419.HIS*A.417.GLYTHR
3l9qA         A.445.ASNGLN*B.453.ARG
3l9qA         A.386.PHE*A.423.ALACYS
3l9qA         A.418.THRHIS*A.420.TYR
3l9qA            A.432.HIS*A.428.PHE
3l9qA            A.388.HIS*A.387.ARG
3l9qA         A.307.METGLN*A.365.PHE
3l9qA         A.309.TYR*A.291.LEUHIS
3l9qA            A.401.TYR*A.289.ARG
3l9qA         A.345.TYR*A.343.LYSGLY
3l9qA         A.302.ARGHIS*A.306.ARG
4r3oE            E.155.HIS*E.168.ARG
4r3oE         E.166.ASPALA*E.185.TYR
4r3oE         E.155.HIS*E.156.METASP
4r3oE         E.135.ARGPRO*E.123.PHE
4r3oE           E.34.GLYSER*E.53.ARG
4r3oE              E.10.ARG*E.22.PHE
4r3oE          E.58.LEUMET*D.156.TRP
4r3oE          E.226.PHE*E.68.VALGLU
4r3oE             E.100.TRP*L.57.ARG
4r3oE         E.226.PHE*E.227.HISMET
4r3oE         E.227.HIS*E.228.METPHE
4r3oE            E.135.ARG*D.120.GLN
4r3oE         E.113.THRGLN*E.162.PHE
4r3oE           E.26.TYR*D.11.SERPRO
4i3yA             A.85.TRP*A.109.TYR
4i3yA              A.61.TYR*A.57.PHE
4i3yA         A.109.TYR*A.110.PHETYR
4i3yA         A.200.HIS*A.201.ILEASN
4i3yA            A.191.ARG*B.101.GLU
4i3yA            A.101.GLU*B.191.ARG
4i3yA      A.264.TYRARG*A.262.GLNLYS
4i3yA         A.179.TYR*A.180.ARGLEU
4i3yA           A.19.GLN*A.19.GLNILE
4i3yA        A.90.ILEASP*A.88.ASPPRO
4i3yA         A.240.PHE*A.241.ILEILE
4i3yA            A.234.HIS*A.110.PHE
4i3yA              A.83.HIS*A.65.HIS
4i3yA          A.69.ALAGLU*A.208.TRP
4i3yA            A.111.TYR*A.112.GLU
4i3yA         A.121.TYR*A.122.ASPTYR
2yizA           A.39.PHE*D.45.ARGGLY
2yizA           A.38.TRP*A.63.GLYPHE
2yizA           A.45.ARGGLY*B.39.PHE
2yizA            A.6.ARGVAL*A.64.PHE
2yizA           A.17.GLYVAL*A.56.PHE
1vemA         A.120.SERGLU*A.195.TYR
1vemA         A.106.TRP*A.104.PROSER
1vemA         A.343.TYR*A.296.ASNASN
1vemA             A.61.GLN*A.144.GLU
1vemA         A.481.PHE*A.500.GLNSER
1vemA         A.484.PHE*A.438.TYRILE
1vemA         A.495.TRPGLN*A.516.TRP
1vemA           A.12.LYSALA*A.11.TYR
1vemA         A.244.GLYTYR*A.240.PHE
1vemA              A.70.ARG*A.28.TRP
1vemA            A.387.ASN*A.454.TYR
1vemA         A.239.GLN*A.239.GLNPHE
1vemA          A.89.HIS*A.170.ALAGLY
1vemA         A.464.SERASN*A.466.ASP
1vemA           A.70.ARGPHE*A.28.TRP
1vemA          A.72.ALAGLN*A.156.TYR
1vemA           A.14.TYR*A.12.LYSALA
1vemA            A.178.TYR*A.174.ARG
1vemA              A.49.ASP*A.51.TRP
1vemA         A.343.TYR*A.339.SERTYR
1vemA            A.175.TYR*A.257.TYR
1vemA           A.63.PHE*A.61.GLNGLN
1vemA      A.234.PROSER*A.236.ASPGLY
1vemA          A.65.PHE*A.148.ALAPHE
1vemA          A.106.TRP*A.59.GLYASP
1vemA         A.393.PHE*A.394.THRLEU
1vemA            A.495.TRP*A.484.PHE
1vemA         A.237.GLYGLU*A.189.ARG
1vemA         A.415.LEUGLY*A.411.PHE
1vemA         A.200.LYSSER*A.204.ARG
1vemA         A.460.TYR*A.461.ASPSER
1vemA            A.131.ASN*A.118.PHE
1vemA         A.441.GLYASN*A.449.TRP
2j23A               A.8.TYR*A.64.GLN
2j23A           A.26.TRP*A.57.VALASP
2j23A           A.83.GLYGLN*A.84.GLN
2j23A           A.13.GLN*A.13.GLNVAL
1ei7A        A.15.SERALA*A.52.TRPLYS
1ei7A        A.15.SERALA*A.53.LYSPRO
1ei7A              A.17.TRP*A.70.TYR
1ei7A              A.12.PHE*A.70.TYR
1ei7A           A.44.VALGLN*A.87.PHE
1ei7A          A.140.ASNARG*A.62.PHE
1ei7A           A.70.TYR*A.72.TYRASN
1ei7A           A.1.SERTYR*A.152.TRP
1ei7A         A.112.ARG*A.112.ARGARG
1ei7A              A.71.ARG*A.72.TYR
1ei7A         A.152.TRP*A.153.THRSER
3f5dA             A.21.TYR*A.182.ASN
3f5dA         A.137.PHE*A.138.VALGLU
3f5dA         A.113.ASN*A.132.LYSPRO
3f5dA         A.130.GLN*A.109.ASNGLY
3f5dA            A.105.PHE*A.109.ASN
3f5dA          A.101.GLYALA*A.75.TRP
3f5dA             A.29.ARG*A.169.PHE
3f5dA            A.170.ASP*A.174.ASN
3f5dA            A.193.TYR*A.189.PHE
2ehwA              A.38.ARG*A.63.HIS
2ehwA          A.114.ARG*C.69.ALAGLN
2ehwA           A.43.ARG*A.39.PROGLU
2ehwA           A.54.GLUGLU*A.58.ARG
4ox0A              A.69.ARG*D.69.ARG
4ox0A           A.32.ASPALA*A.36.ARG
4ox0A           A.88.ARG*A.84.GLNSER
4ox0A              A.74.GLN*B.74.GLN
4ox0A           A.55.GLUSER*A.59.ARG
3ecrA             A.91.ASN*A.228.ARG
3ecrA            A.328.ARG*A.315.ASP
3ecrA            A.163.HIS*A.142.GLU
3ecrA         A.284.GLYVAL*A.286.TRP
3ecrA         A.303.HIS*A.304.VALPRO
3ecrA         A.153.ARG*A.190.ILELEU
3ecrA           A.92.GLUVAL*A.25.ARG
3ecrA         A.300.ALATHR*A.278.GLN
3ecrA         A.161.PHE*A.137.LEUGLU
3ecrA            A.156.GLN*A.286.TRP
3ecrA      A.338.GLYILE*A.255.ALAPHE
3ecrA         A.122.PROHIS*A.216.TYR
3oeqA         A.143.ASPLEU*A.149.TRP
3oeqA           A.67.ASN*A.63.GLNGLU
3oeqA         A.142.PHE*A.140.ASNARG
3oeqA         A.132.LEUALA*A.131.TRP
3oeqA         A.131.TRP*A.140.ASNARG
1p1xA            A.51.ARG*B.1051.ARG
1p1xA           A.96.TYR*A.50.PROARG
1p1xA         A.200.PHE*A.201.LYSPRO
2vcyA         A.303.LYSASP*A.278.ARG
2vcyA           A.81.PROILE*A.83.ASN
2vcyA      A.251.PHELYS*A.249.ASNPHE
2vcyA         A.144.PHE*A.142.ALAVAL
2vcyA         A.138.TRP*A.104.GLYGLY
2vcyA         A.310.PHE*A.311.TRPLEU
2vcyA            A.315.TRP*A.319.HIS
1b9lA           A.45.ALAARG*A.46.ARG
1b9lA           A.96.ALAGLU*A.95.TYR
1b9lA             A.88.ARG*A.118.TRP
1b9lA              A.90.HIS*A.91.HIS
1b9lA              A.72.ARG*A.18.PHE
1b9lA             A.108.TYR*F.16.ARG
1b9lA            A.104.HIS*F.104.HIS
1b9lA           A.41.PROALA*A.43.ASP
1b9lA           A.71.ASNARG*A.73.PHE
1b9lA         A.119.GLNARG*A.118.TRP
1b9lA            A.40.TYR*A.6.ALAILE
3ujpA         A.238.TRP*A.219.CYSGLU
3ujpA         A.236.TYR*A.238.TRPPRO
3ujpA           A.92.GLUPRO*A.91.TYR
3ujpA          A.89.HISGLY*A.116.ARG
3ujpA            A.109.TYR*A.118.PHE
3ujpA         A.268.CYSGLU*A.269.GLU
3ujpA            A.261.ASN*A.215.PHE
3ujpA      A.115.GLUARG*A.113.ASNLEU
3ujpA         A.183.TYRTYR*A.187.ASN
3ujpA         A.269.GLUSER*A.291.ASN
3ujpA         A.267.PHE*A.265.THRILE
3ujpA            A.316.ARG*B.175.GLU
3ujpA         A.115.GLUARG*A.117.TRP
3ujpA         A.180.ASNALA*A.184.TYR
3aizC             C.204.ASN*C.20.GLU
3aizC           C.47.ILEASP*C.46.PHE
3aizC            C.200.GLU*C.201.TYR
3aizC      C.182.ASNGLY*B.107.THRGLY
3aizC         C.130.PHE*C.131.LYSALA
3aizC              C.16.ARG*C.13.TYR
3aizC            C.236.TYR*C.228.ARG
3aizC           C.24.GLU*C.24.GLUILE
2glfA           A.57.PHE*A.58.ALAGLY
2glfA             A.21.PHE*A.442.TYR
2glfA           A.67.TYR*A.52.VALPRO
2glfA           A.351.TYR*A.7.LYSASN
2glfA         A.246.GLYALA*A.430.PHE
2glfA         A.390.GLN*A.351.TYRGLY
2glfA         A.289.GLYALA*A.277.PHE
2glfA         A.300.ARG*A.296.LEULYS
2glfA         A.430.PHE*D.132.ILEPRO
2glfA           A.65.THRVAL*A.51.PHE
2glfA             A.70.ASN*A.294.PHE
2glfA            A.398.ASP*A.362.ARG
2glfA             A.121.TYR*A.99.ARG
2glfA         A.280.GLU*A.280.GLUGLU
2glfA            A.102.PHE*A.116.PHE
2glfA             A.71.ARG*A.287.ASN
2glfA          A.17.GLUILE*A.439.PHE
2glfA           A.47.ASP*A.43.LYSARG
2glfA         A.111.GLUGLN*A.112.GLN
3n7zA         A.325.ASNHIS*A.298.TRP
3n7zA         A.133.CYSALA*A.353.TYR
3n7zA             A.87.TYR*B.158.ARG
3n7zA            A.172.TYR*A.185.ARG
3n7zA         A.160.ASNLYS*A.195.TYR
3n7zA         A.203.TYR*A.204.TYRASP
3n7zA             A.158.ARG*C.87.TYR
3n7zA         A.129.GLYTRP*A.344.ASN
3n7zA            A.326.HIS*A.298.TRP
3n7zA           A.21.ARG*A.17.ARGGLU
3n7zA         A.165.PROGLU*A.164.HIS
3n7zA             A.76.PHE*A.293.GLN
3n7zA         A.117.LEUHIS*A.280.PHE
3n7zA         A.385.PHE*A.386.ILETYR
3n7zA          A.382.ARG*A.71.ILEGLY
3n7zA         A.130.TRP*A.282.GLYARG
3n7zA           A.95.TYR*A.93.SERGLY
3n7zA           A.16.PHE*A.12.LYSGLU
3n7zA         A.316.TRP*A.314.ALAGLN
3imkA          A.106.ASP*A.82.GLYILE
3imkA              A.94.PHE*A.67.GLU
3imkA         A.122.TRP*A.102.CYSLEU
3imkA           A.54.LEUGLN*A.55.GLN
3imkA              A.41.ARG*A.50.GLU
3imkA          A.132.ASN*A.69.ASNVAL
4o0cA         A.197.VALGLY*A.196.ARG
4o0cA         A.208.TYR*A.209.ALAASP
4o0cA         A.296.GLYILE*A.285.TRP
4o0cA         A.282.SERMET*A.278.TRP
4o0cA       A.79.ALASER*A.200.SERPRO
4o0cA         A.295.PHEGLY*A.285.TRP
4o0cA           A.29.ARG*A.25.GLNGLY
4o0cA         A.239.GLUGLN*A.240.GLN
4o0cA         A.182.TYR*A.207.GLYTYR
4o0cA          A.84.GLYLYS*A.211.ASN
4o0cA            A.232.ARG*A.236.PHE
4o0cA         A.294.HISPHE*A.285.TRP
4o0cA          A.81.ILEMET*A.182.TYR
4o0cA           A.169.VALGLY*A.8.HIS
4o0cA          A.35.TYR*A.288.ALALYS
1oi6A            A.192.GLN*A.188.TYR
1oi6A          A.64.TYR*A.145.LEUALA
1oi6A         A.177.ALAGLU*A.181.ARG
1oi6A         A.192.GLNGLU*A.196.ARG
1oi6A          A.44.PHE*A.135.LEUSER
1oi6A          A.78.ALAARG*A.106.GLN
1oi6A           A.44.PHE*A.72.ALALYS
1oi6A           A.30.TYR*A.31.GLNGLU
1oi6A        A.30.TYRGLN*A.28.LEUPRO
1oi6A         A.197.ARG*A.193.GLUILE
1oi6A         A.114.LEUPRO*A.113.TYR
4fypA         A.252.GLUASP*A.273.HIS
4fypA         A.121.TRP*A.241.GLYASN
4fypA         A.205.THRLYS*A.207.TRP
4fypA         A.166.GLUTHR*A.101.ASN
4fypA           A.82.TYR*A.57.CYSARG
4fypA         A.127.ASPTHR*A.245.ASP
4fypA         A.139.TYRGLY*A.144.GLU
4fypA         A.239.ILEVAL*A.238.ASN
4fypA              A.58.ARG*B.58.ARG
4fypA            A.124.ASP*A.249.ASP
4fypA           A.95.TYR*A.91.LYSGLN
4fypA         A.125.LEUASP*A.124.ASP
4fypA            A.221.GLN*A.186.ASP
4fypA           A.92.GLNTYR*A.86.TYR
4fypA          A.72.PHE*A.266.TYRTYR
3qrlA         A.103.HIS*A.104.ASPLEU
3qrlA           A.7.ARG*A.134.SERGLY
3qrlA           A.74.PHE*A.71.ASPPRO
3qrlA         A.112.TYRGLU*A.113.GLU
3qrlA         A.105.LEUASN*A.104.ASP
3qrlA           A.32.TRP*A.78.GLUGLN
3qrlA           A.82.GLYGLY*A.84.PHE
3qrlA           A.74.PHEARG*A.69.PHE
3qrlA           A.15.GLN*A.15.GLNHIS
3p42A          A.59.TRP*A.145.GLNARG
3p42A         A.220.LEUGLY*A.219.TRP
3p42A         A.194.GLUGLY*A.115.ARG
3p42A            A.205.TRP*A.206.ASN
3p42A         A.254.HISHIS*D.124.PHE
3p42A      A.132.ASNPRO*A.130.ASNSER
3p42A         A.167.GLYARG*A.211.GLU
3p42A         A.125.VALARG*A.124.PHE
3p42A            A.253.HIS*C.124.PHE
3p42A         A.165.LEUALA*A.164.TRP
2bkyA           A.54.GLU*X.69.GLYSER
2bkyA              A.42.ARG*B.71.ARG
2bkyA              A.71.ARG*B.42.ARG
3uejA            A.262.GLU*A.232.ARG
3uejA         A.257.GLN*A.254.LEUVAL
3uejA            A.269.HIS*A.252.TRP
3uejA         A.246.HIS*A.275.LYSVAL
2hjrA       A.236.LEULEU*D.49.GLYVAL
2hjrA         A.160.ASP*A.156.SERGLY
2hjrA         A.138.VALTYR*A.281.PHE
2hjrA             A.77.TYR*A.117.ASN
2hjrA         A.269.THRTYR*A.281.PHE
2hjrA            A.126.PHE*A.257.TYR
2hjrA             A.94.ARG*A.100.ARG
2hjrA       A.49.GLYVAL*D.236.LEULEU
2hjrA         A.163.ARG*A.229.GLYGLY
2hjrA         A.271.LEUTHR*A.270.TYR
2hjrA              A.74.GLU*A.79.TYR
2hjrA          A.121.TYR*A.77.TYRGLU
2hjrA             A.243.PHE*A.24.GLN
2hjrA              A.72.PHE*A.42.TYR
2hjrA           A.74.GLU*A.73.GLYGLU
3iiiA         A.132.LYSGLY*A.228.ASN
3iiiA         A.444.PHE*A.272.GLYLEU
3iiiA         A.291.TRP*A.289.GLULYS
3iiiA            A.352.PHE*A.279.PHE
3iiiA         A.199.TYR*A.243.LEUPHE
3iiiA         A.398.THRPHE*A.397.TYR
3iiiA         A.426.PHE*A.515.GLYSER
3iiiA      A.378.SERALA*A.547.GLYGLY
3iiiA            A.380.HIS*A.367.GLU
3iiiA         A.516.SERGLU*A.426.PHE
3iiiA           A.67.PHE*A.65.GLYLYS
3iiiA            A.456.TRP*A.205.HIS
3iiiA         A.476.HIS*A.474.PROTRP
3iiiA            A.199.TYR*A.204.PHE
3iiiA         A.389.LYSGLN*A.390.GLN
3iiiA         A.193.GLUGLY*A.274.HIS
3iiiA         A.294.VALHIS*A.293.TYR
3iiiA            A.138.TRP*A.217.TRP
3iiiA         A.393.VALSER*A.395.PHE
3iiiA          A.160.ASN*A.67.PHEPRO
3iiiA         A.342.TYRLYS*A.297.ARG
3iiiA         A.347.LYSSER*A.335.TYR
3iiiA         A.394.SERPHE*A.395.PHE
3iiiA      A.167.GLYVAL*A.171.LEUALA
3iiiA            A.247.PHE*A.241.HIS
3iiiA            A.224.ARG*A.225.TRP
3iiiA            A.152.TRP*A.156.GLN
3iiiA         A.262.LEULEU*A.315.PHE
3iiiA         A.139.SERLYS*A.177.TRP
3iiiA         A.156.GLNSER*A.158.TRP
3iiiA            A.300.TRP*A.299.GLU
3iiiA         A.454.THRGLY*A.456.TRP
3iiiA            A.338.ARG*A.441.PHE
3iiiA         A.499.SERGLY*A.268.TRP
3iiiA            A.293.TYR*A.311.ARG
2iykA           A.92.ASP*A.93.SERVAL
2iykA         A.120.GLNPRO*A.119.TRP
2iykA      A.121.PROLEU*A.123.ILEGLN
2iykA           A.33.TRP*A.25.VALTYR
2iykA              A.38.ARG*B.38.ARG
2iykA           A.31.LYSLYS*A.26.TYR
2iykA           A.28.ASN*A.57.GLUVAL
2iykA           A.27.CYSASN*A.26.TYR
2iykA       A.101.GLNPRO*A.99.CYSARG
2iykA              A.49.HIS*A.34.PHE
3rs1A           A.89.TYRALA*B.89.TYR
3rs1A         A.164.THRASN*A.166.ASN
3rs1A             A.105.TYR*A.96.TRP
3rs1A         A.125.ALAGLN*A.126.GLN
3rs1A          A.104.PHETYR*A.96.TRP
3rs1A            A.106.PHE*B.141.ARG
3rs1A         A.183.TYR*A.190.SERSER
3rs1A            A.183.TYR*A.198.ARG
3rs1A         A.149.TRP*A.112.ASNTRP
3rs1A            A.154.ARG*A.161.TRP
3rs1A         A.102.LYSCYS*A.104.PHE
3rs1A            A.112.ASN*A.195.TYR
3rs1A         A.105.TYR*A.106.PHESER
1sy7A         A.681.GLU*A.681.GLUSER
1sy7A         A.103.LYSVAL*A.102.PHE
1sy7A         A.462.GLU*A.462.GLUHIS
1sy7A         A.295.TYR*A.293.GLYALA
1sy7A         A.355.PHE*A.150.ALAVAL
1sy7A         A.442.LEUGLU*A.441.TYR
1sy7A         A.622.ILEPRO*A.621.PHE
1sy7A         A.406.PHE*A.422.ASNTYR
1sy7A         A.641.TRP*A.613.ARGSER
1sy7A          A.407.ASNARG*B.80.ARG
1sy7A            A.393.GLU*A.390.ASN
1sy7A            A.464.PHE*A.531.HIS
1sy7A         A.703.ALALYS*A.715.TYR
1sy7A            A.250.ARG*A.444.TYR
1sy7A             A.99.PHE*A.341.ARG
1sy7A         A.722.ASN*A.683.TYRGLY
1sy7A         A.127.PHE*A.128.VALARG
1sy7A            A.257.TRP*A.149.PHE
1sy7A         A.327.ASP*A.325.PROGLU
1sy7A         A.461.LYSGLU*A.463.HIS
1sy7A         A.264.HIS*A.262.GLYVAL
1sy7A         A.156.GLUGLU*A.157.GLU
1sy7A         A.122.ARG*A.115.PROVAL
1sy7A            A.470.PHE*A.219.TRP
1sy7A          A.80.ARG*B.407.ASNARG
1sy7A         A.466.GLNALA*A.215.HIS
1sy7A          A.127.PHE*A.97.GLYALA
1sy7A            A.612.PHE*A.607.HIS
1sy7A              A.76.GLU*A.44.ASP
1sy7A            A.160.TRP*A.153.PHE
1sy7A            A.409.ASP*B.347.PHE
1sy7A          A.127.PHE*A.98.ALAPHE
1sy7A             A.129.ARG*A.89.ARG
1sy7A       A.93.ALAARG*A.136.SERARG
1sy7A            A.203.PHE*A.207.GLN
1sy7A            A.342.ASN*A.287.TRP
1sy7A         A.582.GLN*A.581.ASNGLN
1sy7A            A.637.ARG*A.613.ARG
1sy7A           A.74.ALAARG*A.55.TRP
1sy7A             A.94.ARG*A.283.ARG
1sy7A         A.657.GLU*A.625.GLYALA
1sy7A            A.568.ASN*A.599.ASN
1sy7A            A.414.HIS*B.414.HIS
1sy7A            A.212.GLU*A.210.HIS
1sy7A             A.386.ARG*A.89.ARG
1sy7A         A.246.ALAGLN*A.247.GLN
1sy7A         A.406.PHE*A.423.TYRTYR
1sy7A         A.180.ASPVAL*A.206.PHE
1sy7A            A.347.PHE*B.409.ASP
1sy7A         A.723.TRP*A.721.ARGASN
1sy7A         A.280.ASPPHE*A.278.ASP
1sy7A         A.680.HIS*A.681.GLUSER
1sy7A            A.202.ASN*A.188.GLU
1sy7A         A.234.GLNGLY*A.236.PHE
1sy7A      A.294.ALATYR*A.289.ALAILE
1sy7A         A.277.GLN*A.273.LYSLEU
1sy7A         A.105.TYR*A.334.ILEGLY
1sy7A            A.190.HIS*A.191.ASN
[truncated: 11,323,888 more chars]
