# Supplementary material for: Pi-Pi contacts are an overlooked protein feature relevant to phase separation
Source: eLife. 2018 Feb 9;7:e31486. doi: 10.7554/eLife.31486 (PMC5847340; doi:10.7554/eLife.31486)
Supplement: Figure 5—source data 1. — Excel table containing identification and literature references for proteins in the phase separation test and training sets, with sheet one showing the training set proteins, two showing proteomic test set proteins, and three showing synthetic test set proteins. [file elife-31486-fig5-data1.xls]

## Sheet: 1A Training Set
Proteomic Sequences, Phase Separation Training Set
Internal Name	Uniprot Name	Uniprot ID# Trained On	Full Name(s)	Organism	Reference PMIDs	PScore
TAF15	RBP56_HUMAN	Q92804	TATA-binding protein-associated factor 2N;(geneTAF15)	Homo sapiens	24267890	18.48
ROA1	ROA1_HUMAN	P09651-2	hnRNP A1; Heterogeneous nuclear ribonucleoprotein A1	Homo sapiens	26412307; 26406374; 22579281	14.72
laf1	DDX3_CAEEL	D0PV95	ATP-dependent RNA helicase laf-1	Caenorhabditis elegans	26015579	12.89
FUS	FUS_HUMAN	H3BNZ4	RNA-binding protein FUS	Homo sapiens	26412307; 22579281	12.49
DDX3X	DDX3X_HUMAN	O00571	ATP-dependent RNA helicase DDX3X	Homo sapiens	27219701	7.9
DDX4	DDX4_HUMAN	Q9NQI0	Probable ATP-dependent RNA helicase DDX4	Homo sapiens	25747659; 27219701	6.77
eIF4H	IF4H_HUMAN	Q15056	eIF-4H; Eukaryotic translation initiation factor 4H	Homo sapiens	27219701	5.75
NSP1	NSP1_YEAST	P14907	Nucleoporin NSP1	Saccharomyces cerevisiae	17082456	5.67
EWS	EWS_HUMAN	F8WC90	RNA-binding protein EWS	Homo sapiens	24267890; 27219701	5.61
TIA1	TIA1_HUMAN	P31483	Nucleolysin TIA-1 isoform p40	Homo sapiens	26412307; 22579281	5.57
Elastin	ELN_HUMAN	P15502	Elastin;Tropoelastin	Homo sapiens	11738083; 24727034	5.53

## Sheet: 1B Testing Sets
			Phase Separation Test Set 1: Published Evidence of Phase Separation for Proteomic Sequences
Internal Name	Uniprot Name	Uniprot ID#	Full Name(s)	Organism	Evidence Category	Reference PMIDs	PScore
ROA2	ROA2_HUMAN	P22626-2	Heterogeneous nuclear ribonucleoproteins A2/B1	Homo sapiens	in vitro sufficient	22579281	14.06
fib1	FBRL_XENLA	P22232	rRNA 2'-O-methyltransferase fibrillarin	Xenopus laevis	in vitro sufficient	27212236	13.92
pgl-3	G5EBV6_CAEEL	G5EBV6	PGL3	Caenorhabditis elegans	in vitro sufficient	27594427	11.11
CIRBP	CIRBP_HUMAN	Q14011	Cold-inducible RNA-binding protein	Homo sapiens	in vitro sufficient	24267890	10.76
thermoNup98	D3KYQ3_TETTH	D3KYQ3	Macronuclear nucleoporin MacNup98A (thermophila)	Tetrahymena thermophila	in vitro sufficient	25562883	8.23
tbNup158	Q387F2_TRYB2	Q387F2	Nucleoporin, putative (t. brucei brucei)	Trypanosoma brucei brucei	in vitro sufficient	25562883	7.97
Silk	Q64K55_ARGTR	Q64K55	Aciniform spidroin 1 (silk wrapping protein)	Argiope trifasciata	in vitro sufficient	27272259	7.55
Nup100	NU100_YEAST	Q02629	Nucleoporin NUP100/NSP100	Saccharomyces cerevisiae	in vitro sufficient	25562883	7.28
Nup116	NU116_YEAST	Q02630	Nucleoporin NUP116/NSP116	Saccharomyces cerevisiae	in vitro sufficient	25562883	7.21
Nup98B	NU98B_ARATH	F4ID16	Nuclear pore complex protein NUP98B	Arabidopsis thaliana	in vitro sufficient	25562883	7
ddNup220	NUP98_DICDI	Q54EQ8	Nuclear pore complex protein Nup98-Nup96 (slime mold); Nup220?	Dictyostelium discoideum	in vitro sufficient	25562883	6.69
TDP43	TADBP_HUMAN	Q13148	TAR DNA-binding protein 43	Homo sapiens	in vitro sufficient	26406374	5.95
xNup214	Q9PVZ2_XENLA	Q9PVZ2	Nucleoporin CAN; gene: nup214	Xenopus laevis	in vitro sufficient	23202855	5.82
ceNup98	NUP98_CAEEL	G5EEH9	Nuclear pore complex protein Nup98-Nup96 (c. elegans)	Caenorhabditis elegans	in vitro sufficient	25562883	5.81
Nup98	NUP98_HUMAN	P52948	Nuclear pore complex protein Nup98-Nup96	Homo sapiens	in vitro sufficient	25562883	5.81
Nup153	NU153_HUMAN	P49790	Nuclear pore complex protein Nup153	Homo sapiens	in vitro sufficient	21961597	5.51
xNup58	Q5EAX5_XENLA	Q5EAX5	MGC84997 protein (Nup58 in paper, UID by BLAST)	Xenopus laevis	in vitro sufficient	23202855	5.25
m. BugZ	ZN207_MOUSE	Q9JMD0-3	BUB3-interacting and GLEBS motif-containing protein ZNF207; BugZ	Mus musculus	in vitro sufficient	26388440	5.1
bfNup98	C3XWA2_BRAFL	C3XWA2	Branchiostoma floridae Nup98	Branchiostoma floridae	in vitro sufficient	25562883	5.05
xNup98	J7I6Y1_XENTR	J7I6Y1	Nuclear pore complex protein Nup98-Nup96	Xenopus tropicalis	in vitro sufficient	23202855	4.91
dmNup98	Q9VCH5_DROME	Q9VCH5	Nucleoporin 98-96kD, isoform A (drosophila)	Drosophila melanogaster	in vitro sufficient	25562883	4.71
xNup153	K9ZRR1_XENTR	K9ZRR1	Nup153	Xenopus tropicalis	in vitro sufficient	23202855	4.48
RBM14	RBM14_HUMAN	Q96PK6	RNA-binding protein 14	Homo sapiens	in vitro sufficient	26283796	4.37
xNup54	K9ZTJ6_XENLA	K9ZTJ6	Nup54	Xenopus laevis	in vitro sufficient	23202855	4.3
x. BugZ	ZN207_XENLA	Q7ZXV8	BUB3-interacting and GLEBS motif-containing protein ZNF207; BugZ	Xenopus laevis	in vitro sufficient	26388440	4.13
xNup62	Q91349_XENLA	Q91349	Nup62	Xenopus laevis	in vitro sufficient	23202855	4.08
xPom121	Q5EWX9_XENLA	Q5EWX9	Nuclear pore protein pom121	Xenopus laevis	in vitro sufficient	23202855	3.56
WHI3	WHI3_YEAST	P34761	Protein WHI3	Saccharomyces cerevisiae	in vitro sufficient	26474065	3.38
x1CG1	NUPL2_XENLA	Q5XGN1	Nucleoporin-like protein 2	Xenopus laevis	in vitro sufficient	23202855	3.27
xNup50	Q6DEC7_XENLA	Q6DEC7	LOC503671 protein (Nup50 in paper, UID by BLAST)	Xenopus laevis	in vitro sufficient	23202855	2.52
meg-3	Q9TXM1_CAEEL	Q9TXM1	gene:meg-3	Caenorhabditis elegans	in vitro sufficient	27914198	2.46
eIF4G2	IF4F2_YEAST	P39936	Eukaryotic initiation factor 4F subunit p130; eIF4G2	Saccharomyces cerevisiae	in vitro sufficient	26412307	2.18
glh-1	GLH1_CAEEL	P34689	ATP-dependent RNA helicase glh-1	Caenorhabditis elegans	in cellulo	19460965	12.06
pgl-1	PGL1_CAEEL	Q9TZQ3	P granule abnormality protein 1; gene: pgl-1	Caenorhabditis elegans	in cellulo	19460965	9.44
DVL2	DVL2_MOUSE	Q60838	Segment polarity protein dishevelled homolog DVL-2	Mus musculus	in cellulo	16263762	4.18
GLI3	GLI3_HUMAN	P10071	Transcriptional activator GLI3	Homo sapiens	in cellulo	27220849	3.27
SC35	SRSF2_HUMAN	Q01130	Serine/arginine-rich splicing factor 2; SC-35	Homo sapiens	in cellulo	27220849	3.05
Coilin	COIL_HUMAN	P38432	Coilin; p80-coilin	Homo sapiens	in cellulo	12679382	2.56
SQSTM	SQSTM_HUMAN	Q13501	Sequestosome-1	Homo sapiens	in cellulo	22017874	2.51
DYRK3	DYRK3_HUMAN	O43781	Dual specificity tyrosine-phosphorylation-regulated kinase 3	Homo sapiens	in cellulo	23415227	2.35
AXIN1	AXIN1_HUMAN	O15169	Axin-1	Homo sapiens	in cellulo	16263762	2.15
SMN	SMN_HUMAN	Q16637	Survival motor neuron protein	Homo sapiens	in cellulo	12679382	2.12
pie-1	PIE1_CAEEL	Q94131	Pharynx and intestine in excess protein 1; gene: pie-1	Caenorhabditis elegans	in cellulo	19460965	1.89
MIP6	MIP6_YEAST	P38760	RNA-binding protein MIP6	Saccharomyces cerevisiae	in cellulo	27320918	0.74
RBM3	RBM3_HUMAN	P98179	RNA-binding protein 3	Homo sapiens	in vitro insufficient	22579281	10.66
ERF3	ERF3_YEAST	P05453	(gene:Sup35);Eukaryotic peptide chain release factor GTP-binding subunit	Saccharomyces cerevisiae	in vitro insufficient	22579281	6.21
CPEB2	CPEB2_HUMAN	Q7Z5Q1	Cytoplasmic polyadenylation element-binding protein 2	Homo sapiens	in vitro insufficient	22579281	5.01
WASL	WASL_RAT	O08816	Neural Wiskott-Aldrich syndrome protein; N-WASP	Rattus norvegicus	in vitro insufficient	22398450	4.71
FMR1	FMR1_HUMAN	Q06787	Synaptic functional regulator FMR1	Homo sapiens	in vitro insufficient	22579281	4.7
LSM4	LSM4_YEAST	P40070	U6 snRNA-associated Sm-like protein LSm4	Saccharomyces cerevisiae	in vitro insufficient	26412307	4.65
SynGap	J3QQ18_MOUSE	J3QQ18	Ras/Rap GTPase-activating protein SynGAP	Mus musculus	in vitro insufficient	27565345	4.36
SOS1	SOS1_HUMAN	Q07889	Son of sevenless homolog 1	Homo sapiens	in vitro insufficient	27056844	3.17
PUB1	PUB1_YEAST	P32588	Nuclear and cytoplasmic polyadenylated RNA-binding protein PUB1	Saccharomyces cerevisiae	in vitro insufficient	26412307	2.94
LAT	LAT_HUMAN	O43561-2	Linker for activation of T-cells family member 1 (gene: LAT)	Homo sapiens	in vitro insufficient	27056844	2.71
Nephrin	NPHN_HUMAN	O60500	Nephrin	Homo sapiens	in vitro insufficient	25321392	1.73
dcp2	DCP2_SCHPO	O13828	mRNA decapping complex subunit 2; gene: dcp2	Schizosaccharomyces pombe	in vitro insufficient	24862735	1.52
pdc1	YE38_SCHPO	O13892	Uncharacterized protein C20G4.08; (Pdc1 in paper, UID by BLAST)	Schizosaccharomyces pombe	in vitro insufficient	24862735	1.49
Disks4	DLG4_HUMAN	P78352	Disks large homolog 4	Homo sapiens	in vitro insufficient	27565345	1.28
GRB2	GRB2_HUMAN	P62993	Growth factor receptor-bound protein 2 (gene GRB2)	Homo sapiens	in vitro insufficient	27056844	0.89
NCK1	NCK1_HUMAN	P16333	Cytoplasmic protein NCK1	Homo sapiens	in vitro insufficient	22398450	0.8
edc3	EDC3_SCHPO	O94752	Enhancer of mRNA-decapping protein 3; gene edc3	Schizosaccharomyces pombe	in vitro insufficient	24862735	0.58
npm1	NPM_XENLA	P07222	Nucleophosmin	Xenopus laevis	in vitro insufficient	27212236; 26836305	-0.09

## Sheet: 1C Designed Protein Test Set
Phase Separation Test Set 2: Phase separating proteins designed by the Chilkoti lab
Nature Materials 2015*
PScore	Critical Solution Temperature Type#	Construct Name	Sequence Definition
16.58	UCST	(RGDSPHG)64	MSKGP-(RGDSPHG)64-HHHHHHYG
13	UCST	(GRGESPYG)20	MSKGP-(GRGESPYG)20-HHHHHHYG
11.22	UCST	(GRGDSPFG)20	MSKGP-(GRGDSPFG)20-HHHHHHYG
10.82	UCST	(RGDSYPG)20	MSKGP-(RGDSYPG)20-HHHHHHYG
9.7	UCST	(GRPSDSYG)20	MSKGP-(GRPSDSYG)20-HHHHHHYG
9.36	UCST	(RGDSPYG)24	MSKGP-(RGDSPYG)24-HHHHHHYG
9.27	UCST	(QYPSDGRG)24	MSKGP-(QYPSDGRG)24-HHHHHHYG
8.75	UCST	(GRASDSYG)20	MSKGP-(GRASDSYG)20-HHHHHHYG
8.06	LCST	(VPGAGVPGGG)20	MSKGP-(VPGAGVPGGG)20-HHHHHHYG
7.32	UCST	(VPHSRNGGNSGGRGDSPYG)24	MSKGP-(VPHSRNGGNSGGRGDSPYG)24-HHHHHHYG
6.87	UCST	(RGDSPYQG)24	MSKGP-(RGDSPYQG)24-HHHHHHYG
6.19	UCST	(GRDGSPYG)20	MSKGP-(GRDGSPYG)20-HHHHHHYG
6.11	UCST	(GRGDSPYG)20	MSKGP-(GRGDSPYG)20-HHHHHHYG
5.74	UCST	(GRGNSPYG)40	MSKGP-(GRGNSPYG)40-HHHHHHYG
4.75	LCST	(APGVG)45	MSKGP-(APGVG)45-HHHHHHYG
4.63	UCST	(DPGYIGSRG)16	MSKGP-(DPGYIGSRG)16-HHHHHHYG
4.55	UCST	(RGDAPYQG)28	MSKGP-(RGDAPYQG)28-HHHHHHYG
4.39	UCST	(VRPDG)40	MSKGP-(VRPDG)40-HHHHHHYG
4.36	UCST	(VRPDG)50	MSKGP-(VRPDG)50-HHHHHHYG
4.35	UCST	(VRPDG)30	MSKGP-(VRPDG)30-HHHHHHYG
3.92	LCST	(VHPGVG)25	MSKGP-(VHPGVG)25-HHHHHHYG
3.66	LCST	(VPGVG)30	MSKGP-(VPGVG)30-HHHHHHYG
3.29	LCST	(TVPGAG)55	MSKGP-(TVPGAG)55-HHHHHHYG
3.09	LCST	(VPHVG)40	MSKGP-(VPHVG)40-HHHHHHYG
2.45	LCST	(VPSALYGVG)21	MSKGP-(VPSALYGVG)21-HHHHHHYG
2.3	LCST	(VPTGVG)40	MSKGP-(VPTGVG)40-HHHHHHYG
2.2	LCST	(APVGVG)35	MSKGP-(APVGVG)35-HHHHHHYG
1.98	LCST	(APVGLG)40	MSKGP-(APVGLG)40-HHHHHHYG
1.91	LCST	(TVPGVG)65	MSKGP-(TVPGVG)65-HHHHHHYG
1.79	LCST	(VAPDG)30	MSKGP-(VAPDG)30-HHHHHHYG
1.78	LCST	(AVPGVG)25	MSKGP-(AVPGVG)25-HHHHHHYG
1.49	LCST	(GVPGAV)30	MSKGP-(GVPGAV)30-HHHHHHYG
1.14	LCST	(VPAGVG)25	MSKGP-(VPAGVG)25-HHHHHHYG
0.92	LCST	(GVPGVA)50	MSKGP-(GVPGVA)50-HHHHHHYG
0.55	LCST	(VGPVG)30	MSKGP-(VGPVG)30-HHHHHHYG
0.43	LCST	(VPGVA)35	MSKGP-(VPGVA)35-HHHHHHYG
0.31	LCST	(VPAVG)45	MSKGP-(VPAVG)45-HHHHHHYG
-0.12	LCST	(TPVAVG)30	MSKGP-(TPVAVG)30-HHHHHHYG
-1.03	LCST	(VTPAVG)25	MSKGP-(VTPAVG)25-HHHHHHYG
-1.56	LCST	(VAPVG)35	MSKGP-(VAPVG)35-HHHHHHYG
Nature Chemistry 2017**
PScore	Critical Solution Temperature Type#	Construct Name	Sequence Definition
11.37	LCST	D	GCGWPG-(VPGVG)80-(VPGSG)80-PGGS
5.57	LCST	E4	MSKGPG-(VPGAG)80-Y
4.18	LCST	E3	(VPGVGVPGAGVPGVGVPGVGVPGVGVPGVGVPGAGVPGVGVPGVGVPGVGGKG)8-Y
3.75	LCST	E5	MSKGPG-(VPGVG)40-Y
3.73	LCST	E2	MSKGPG-(VPGVGVPGAG)40-Y
3.72	LCST	E1	MSKGPG-(VPGVG)160-Y
Biomacromolecules 2017***
PScore	Critical Solution Temperature Type#	Construct Name	Sequence Definition
11.37	LCST	ELP-Scomp	G-(SGVPG)120-Y
11.37	LCST	ELP-SVTVSV	G-(VGVPG)30-(SGVPG)60-(VGVPG)30-Y
11.37	LCST	ELP-SVDSV	G-(SGVPG)60-(VGVPG)60-Y
11.15	LCST	ELP-SVGH	G-(SGVPG)40-(VGVPG)5-(SGVPG)10-(VGVPG)5-(SGVPG)5-(VGVPG)10-(SGVPG)5-(VGVPG)40-Y
10.93	LCST	ELP-SVGI	G-(SGVPG)35-(VGVPG)5-(SGVPG)10-(VGVPG)10-(SGVPG)10-(VGVPG)10-(SGVPG)5-(VGVPG)35-Y
10.79	LCST	ELP-SVB30	G-[(SGVPG)30-(VGVPG)30]2-Y
10.72	LCST	ELP-SVTSVS	G-(SGVPG)30-(VGVPG)60-(SGVPG)30-Y
10.61	LCST	ELP-SVGL	G-(SGVPG)30-(VGVPG)5-(SGVPG)10-(VGVPG)5-(SGVPG)5-(VGVPG)5-(SGVPG)5-(VGVPG)5-(SGVPG)5-(VGVPG)10-(SGVPG)5-(VGVPG)30-Y
9.33	LCST	ELP-SVB20	G-[(SGVPG)20-(VGVPG)20]3-Y
7.07	LCST	ELP-SVB10	G-[(SGVPG)10-(VGVPG)10]6-Y
6.03	LCST	ELP-SVB5	G-[(SGVPG)5-(VGVPG)5]12-Y
4.87	LCST	ELP-SVB1	G-[(SGVPG)1-(VGVPG)1]60-Y
3.72	LCST	ELP-Vcomp	G-(VGVPG)120-Y
*Quiroz FG, Chilkoti A: Sequence heuristics to encode phase behaviour in intrinsically disordered protein polymers. Nat Mater 2015, 14:1164-1171.
**Simon JR, Carroll NJ, Rubinstein M, Chilkoti A, Lopez GP: Programming molecular self-assembly of intrinsically disordered proteins containing sequences of low complexity. Nature Chemistry 2017.
***MacEwan SR, Weitzhandler I, Hoffmann I, Genzer J, Gradzielski M, Chilkoti A: Phase Behavior and Self-Assembly of Perfectly Sequence-Defined and Monodisperse Multiblock Copolypeptides. Biomacromolecules 2017, 18:599-609.
# UCSF = Upper critical solution temperature, LCSF = Lower critical solution temperature
