# Supplementary material for: Pi-Pi contacts are an overlooked protein feature relevant to phase separation
Source: eLife. 2018 Feb 9;7:e31486. doi: 10.7554/eLife.31486 (PMC5847340; doi:10.7554/eLife.31486)
Supplement: Figure 5—source data 2. — Excel table containing protein IDs and predicted propensity scores, with different datasets on each sheet. Sheets 1–3 have full predictions for the human, E. coli, S. cerevisiae proteomes, respectively. Sheet four repeats the subset of human proteins found in the DisProt database. Sheet five shows scores for the protein sequences found in our non-redundant PDB set, and sheet six repeats the subset of PDB sequences withheld from predictor training. [file elife-31486-fig5-data2.xls]

## Sheet: HUMAN
UID	Uniprot Name	PScore	Protein Name
P15085	CBPA1_HUMAN	-0.23	Carboxypeptidase A1
Q9UKX7	NUP50_HUMAN	3	Nuclear pore complex protein Nup50
Q8NEL0	CCD54_HUMAN	-0.17	Coiled-coil domain-containing protein 54
Q13416	ORC2_HUMAN	0	Origin recognition complex subunit 2
Q96A28	SLAF9_HUMAN	2.25	SLAM family member 9
P16473	TSHR_HUMAN	0.2	Thyrotropin receptor
Q9UJ37	SIA7B_HUMAN	1.65	Alpha-N-acetylgalactosaminide alpha-2,6-sialylt
P25791	RBTN2_HUMAN	-0.18	Rhombotin-2
Q3B8N5	PROX2_HUMAN	2.52	Prospero homeobox protein 2
Q5VTB9	RN220_HUMAN	2.06	E3 ubiquitin-protein ligase RNF220
Q96MI9	CBPC4_HUMAN	0.72	Cytosolic carboxypeptidase 4
Q9P2J8	ZN624_HUMAN	0.3	Zinc finger protein 624
O00443	P3C2A_HUMAN	2.28	Phosphatidylinositol 4-phosphate 3-kinase C2 do
Q86SP6	GP149_HUMAN	1.06	Probable G-protein coupled receptor 149
Q9BYC2	SCOT2_HUMAN	1.15	Succinyl-CoA:3-ketoacid coenzyme A transferase
G3V3Q6	G3V3Q6_HUMAN	1.7	Uncharacterized protein (Fragment)
Q4G1C9	GRPL2_HUMAN	0.99	GLIPR1-like protein 2
Q9UQQ2	SH2B3_HUMAN	0.79	SH2B adapter protein 3
P14923	PLAK_HUMAN	1.71	Junction plakoglobin
Q15477	SKIV2_HUMAN	0.82	Helicase SKI2W
Q96PJ5	FCRL4_HUMAN	1.2	Fc receptor-like protein 4
Q9ULL8	SHRM4_HUMAN	3.78	Protein Shroom4
Q9H665	IGFR1_HUMAN	3.79	IGF-like family receptor 1
Q9NRZ5	PLCD_HUMAN	-0.7	1-acyl-sn-glycerol-3-phosphate acyltransferase d
Q8TEV9	SMCR8_HUMAN	1.27	Smith-Magenis syndrome chromosomal region candi
Q8IYB3	SRRM1_HUMAN	4.74	Serine/arginine repetitive matrix protein 1
Q9BUB7	TMM70_HUMAN	1.45	Transmembrane protein 70, mitochondrial
O00187	MASP2_HUMAN	2.86	Mannan-binding lectin serine protease 2
Q9BR26	OCSTP_HUMAN	0.99	Osteoclast stimulatory transmembrane protein
Q12797	ASPH_HUMAN	1.67	Aspartyl/asparaginyl beta-hydroxylase
Q9UJU5	FOXD3_HUMAN	3.06	Forkhead box protein D3
Q8N907	DAND5_HUMAN	0.7	DAN domain family member 5
P50591	TNF10_HUMAN	-0.48	Tumor necrosis factor ligand superfamily member
P04818	TYSY_HUMAN	0.45	Thymidylate synthase
Q11130	FUT7_HUMAN	1.03	Alpha-(1,3)-fucosyltransferase 7
O75388	GPR32_HUMAN	0.26	Probable G-protein coupled receptor 32
Q96KK3	KCNS1_HUMAN	1.1	Potassium voltage-gated channel subfamily S mem
Q10469	MGAT2_HUMAN	0.03	Alpha-1,6-mannosyl-glycoprotein 2-beta-N-acetyl
Q3SYA9	P12L1_HUMAN	2.16	Putative POM121-like protein 1
Q9H2C8	O51V1_HUMAN	-1.04	Olfactory receptor 51V1
Q7LGA3	HS2ST_HUMAN	-0.17	Heparan sulfate 2-O-sulfotransferase 1
A0A0U1RQS6	A0A0U1RQS6_HUMAN	0.09	Uncharacterized protein
P39210	MPV17_HUMAN	-1.29	Protein Mpv17
O95995	GAS8_HUMAN	-1.2	Growth arrest-specific protein 8
Q9HCK1	ZDBF2_HUMAN	0.9	DBF4-type zinc finger-containing protein 2
Q9P0V8	SLAF8_HUMAN	-0.64	SLAM family member 8
Q9H4D5	NXF3_HUMAN	2.61	Nuclear RNA export factor 3
Q9BRP1	PDD2L_HUMAN	0.72	Programmed cell death protein 2-like
Q8NH95	O13C6_HUMAN	-0.96	Putative olfactory receptor 13C6
A0MZ66	SHOT1_HUMAN	1.52	Shootin-1
Q9HBG4	VPP4_HUMAN	0.93	V-type proton ATPase 116 kDa subunit a isoform 4
Q9H4L7	SMRCD_HUMAN	1.39	SWI/SNF-related matrix-associated actin-depende
H7C1Q1	H7C1Q1_HUMAN	1.18	Uncharacterized protein (Fragment)
Q96G03	PGM2_HUMAN	0.74	Phosphoglucomutase-2
A2A3N6	PIPSL_HUMAN	0.79	Putative PIP5K1A and PSMD4-like protein
Q9NQ79	CRAC1_HUMAN	2.04	Cartilage acidic protein 1
Q8NDH3	PEPL1_HUMAN	0.36	Probable aminopeptidase NPEPL1
B2RN74	O11HC_HUMAN	-0.62	Olfactory receptor 11H12
Q9Y587	AP4S1_HUMAN	-1.94	AP-4 complex subunit sigma-1
Q96S59	RANB9_HUMAN	4.2	Ran-binding protein 9
Q8N9N5	BANP_HUMAN	0.11	Protein BANP
Q9H903	MTD2L_HUMAN	-0.15	Probable bifunctional methylenetetrahydrofolate
Q9Y5P8	P2R3B_HUMAN	2	Serine/threonine-protein phosphatase 2A regulat
Q9H0S4	DDX47_HUMAN	-0.15	Probable ATP-dependent RNA helicase DDX47
A4D2P6	GRD2I_HUMAN	3.3	Delphilin
Q9H9Y2	RPF1_HUMAN	0.48	Ribosome production factor 1
P32119	PRDX2_HUMAN	-0.32	Peroxiredoxin-2
Q99707	METH_HUMAN	0.89	Methionine synthase
Q8IU54	IFNL1_HUMAN	-0.9	Interferon lambda-1
P55809	SCOT1_HUMAN	1.89	Succinyl-CoA:3-ketoacid coenzyme A transferase
D6RGH6	MCIN_HUMAN	2.1	Multicilin
Q8WWU7	ITLN2_HUMAN	1.96	Intelectin-2
Q9P2R3	ANFY1_HUMAN	0.61	Rabankyrin-5
Q9ULT6	ZNRF3_HUMAN	3.76	E3 ubiquitin-protein ligase ZNRF3
Q92966	SNPC3_HUMAN	2.51	snRNA-activating protein complex subunit 3
Q53S48	Q53S48_HUMAN	1.77	Protein STON1-GTF2A1L
A8MYP8	ODF3B_HUMAN	2.61	Outer dense fiber protein 3B
A4FU01	MTMRB_HUMAN	0.55	Myotubularin-related protein 11
Q04844	ACHE_HUMAN	-0.13	Acetylcholine receptor subunit epsilon
O75678	RFPL2_HUMAN	0.66	Ret finger protein-like 2
F5H6K3	F5H6K3_HUMAN	-0.34	Uncharacterized protein
Q9UL49	TCFL5_HUMAN	1.58	Transcription factor-like 5 protein
P63132	PO113_HUMAN	-0.28	Endogenous retrovirus group K member 113 Pol pr
Q99677	LPAR4_HUMAN	0.33	Lysophosphatidic acid receptor 4
O95816	BAG2_HUMAN	-1.8	BAG family molecular chaperone regulator 2
O95972	BMP15_HUMAN	1.04	Bone morphogenetic protein 15
Q9BXC1	GP174_HUMAN	0.07	Probable G-protein coupled receptor 174
P40189	IL6RB_HUMAN	1.82	Interleukin-6 receptor subunit beta
Q15573	TAF1A_HUMAN	-0.15	TATA box-binding protein-associated factor RNA
Q8TB36	GDAP1_HUMAN	0.4	Ganglioside-induced differentiation-associated
Q86UN6	AKA28_HUMAN	-1.16	A-kinase anchor protein 14
Q9H0H3	KLH25_HUMAN	1.19	Kelch-like protein 25
O14735	CDIPT_HUMAN	-0.26	CDP-diacylglycerol--inositol 3-phosphatidyltran
Q9ULS6	KCNS2_HUMAN	0.25	Potassium voltage-gated channel subfamily S mem
P50453	SPB9_HUMAN	0.89	Serpin B9
P46926	GNPI1_HUMAN	-0.42	Glucosamine-6-phosphate isomerase 1
P47813	IF1AX_HUMAN	0.18	Eukaryotic translation initiation factor 1A, X-
Q6PI97	CK088_HUMAN	2.26	UPF0722 protein C11orf88
Q96J65	MRP9_HUMAN	0.24	Multidrug resistance-associated protein 9
Q99575	POP1_HUMAN	2.47	Ribonucleases P/MRP protein subunit POP1
Q8IYS8	BD1L2_HUMAN	-0.58	Biorientation of chromosomes in cell division p
Q9UBN6	TR10D_HUMAN	1.43	Tumor necrosis factor receptor superfamily memb
Q9NW38	FANCL_HUMAN	0.46	E3 ubiquitin-protein ligase FANCL
P53420	CO4A4_HUMAN	7.13	Collagen alpha-4(IV) chain
A6NI72	NCF1B_HUMAN	-0.2	Putative neutrophil cytosol factor 1B
Q14914	PTGR1_HUMAN	1.06	Prostaglandin reductase 1
O60244	MED14_HUMAN	4.16	Mediator of RNA polymerase II transcription sub
Q9P2K1	C2D2A_HUMAN	1.92	Coiled-coil and C2 domain-containing protein 2A
Q9H7M6	ZSWM4_HUMAN	0.74	Zinc finger SWIM domain-containing protein 4
Q8NH49	OR4X1_HUMAN	-0.86	Olfactory receptor 4X1
Q93008	USP9X_HUMAN	2.81	Probable ubiquitin carboxyl-terminal hydrolase
Q16698	DECR_HUMAN	0.56	2,4-dienoyl-CoA reductase, mitochondrial
P51956	NEK3_HUMAN	-0.18	Serine/threonine-protein kinase Nek3
A6NFQ2	TCAF2_HUMAN	1.4	TRPM8 channel-associated factor 2
O15403	MOT7_HUMAN	-0.36	Monocarboxylate transporter 7
Q15223	NECT1_HUMAN	1.99	Nectin-1
Q86X27	RGPS2_HUMAN	0.6	Ras-specific guanine nucleotide-releasing facto
A2RUH7	MBPHL_HUMAN	-0.05	Myosin-binding protein H-like
Q8N2M4	TM86A_HUMAN	-1.23	Lysoplasmalogenase-like protein TMEM86A
Q8IV01	SYT12_HUMAN	0.08	Synaptotagmin-12
Q6JEL2	KLH10_HUMAN	1.52	Kelch-like protein 10
Q9H832	UBE2Z_HUMAN	0.98	Ubiquitin-conjugating enzyme E2 Z
Q8N6N3	CA052_HUMAN	0.45	UPF0690 protein C1orf52
Q9Y3B6	EMC9_HUMAN	-1.56	ER membrane protein complex subunit 9
P48643	TCPE_HUMAN	-0.05	T-complex protein 1 subunit epsilon
Q7Z7K2	ZN467_HUMAN	4.07	Zinc finger protein 467
Q5J8X5	M4A13_HUMAN	-0.56	Membrane-spanning 4-domains subfamily A member
Q9BSI4	TINF2_HUMAN	0.21	TERF1-interacting nuclear factor 2
Q6NY19	KANK3_HUMAN	4.05	KN motif and ankyrin repeat domain-containing p
Q53RE8	ANR39_HUMAN	-0.63	Ankyrin repeat domain-containing protein 39
Q5H8A3	NMS_HUMAN	-1.05	Neuromedin-S
O14526	FCHO1_HUMAN	3.42	F-BAR domain only protein 1
P28328	PEX2_HUMAN	1.99	Peroxisome biogenesis factor 2
Q6VY07	PACS1_HUMAN	2.18	Phosphofurin acidic cluster sorting protein 1
Q9H8X2	IPPK_HUMAN	0.04	Inositol-pentakisphosphate 2-kinase
Q16762	THTR_HUMAN	1.3	Thiosulfate sulfurtransferase
P56856	CLD18_HUMAN	1.14	Claudin-18
Q9H9Y4	GPN2_HUMAN	-0.84	GPN-loop GTPase 2
Q9H4Z2	ZN335_HUMAN	2.23	Zinc finger protein 335
P46091	GPR1_HUMAN	-1.95	G-protein coupled receptor 1
P10323	ACRO_HUMAN	2.86	Acrosin
Q6ZN19	ZN841_HUMAN	1.14	Zinc finger protein 841
I3L1I5	YS060_HUMAN	1.44	Putative uncharacterized protein LOC100996504
Q92674	CENPI_HUMAN	0.28	Centromere protein I
Q8IYD1	ERF3B_HUMAN	1.92	Eukaryotic peptide chain release factor GTP-bin
P00352	AL1A1_HUMAN	0.65	Retinal dehydrogenase 1
P51957	NEK4_HUMAN	0.81	Serine/threonine-protein kinase Nek4
Q14154	DELE_HUMAN	1.92	Death ligand signal enhancer
Q16385	SSX2_HUMAN	0.76	Protein SSX2
Q9NX74	DUS2L_HUMAN	0.75	tRNA-dihydrouridine(20) synthase [NAD(P)+]-like
Q9H8M5	CNNM2_HUMAN	1.51	Metal transporter CNNM2
O94760	DDAH1_HUMAN	-0.35	N(G),N(G)-dimethylarginine dimethylaminohydrola
Q5JWF8	ACL10_HUMAN	0.44	Actin-like protein 10
Q8N412	STPG2_HUMAN	0.12	Sperm-tail PG-rich repeat-containing protein 2
Q15428	SF3A2_HUMAN	3.24	Splicing factor 3A subunit 2
Q8WTS6	SETD7_HUMAN	0.1	Histone-lysine N-methyltransferase SETD7
Q96BI1	S22AI_HUMAN	-0.15	Solute carrier family 22 member 18
Q9BYR4	KRA43_HUMAN	4.73	Keratin-associated protein 4-3
A8MWA4	Z705E_HUMAN	-0.25	Putative zinc finger protein 705E
Q9Y577	TRI17_HUMAN	1.87	E3 ubiquitin-protein ligase TRIM17
Q4LDE5	SVEP1_HUMAN	3.92	Sushi, von Willebrand factor type A, EGF and pe
P25101	EDNRA_HUMAN	0.88	Endothelin-1 receptor
Q9UBN1	CCG4_HUMAN	1.33	Voltage-dependent calcium channel gamma-4 subuni
Q8NB78	KDM1B_HUMAN	1.75	Lysine-specific histone demethylase 1B
Q8N1E2	LYG1_HUMAN	-0.35	Lysozyme g-like protein 1
Q96KQ7	EHMT2_HUMAN	4.21	Histone-lysine N-methyltransferase EHMT2
P16298	PP2BB_HUMAN	1.42	Serine/threonine-protein phosphatase 2B catalyt
Q15628	TRADD_HUMAN	0.96	Tumor necrosis factor receptor type 1-associate
Q9Y653	AGRG1_HUMAN	0.83	Adhesion G-protein coupled receptor G1
Q9UFB7	ZBT47_HUMAN	1.83	Zinc finger and BTB domain-containing protein 4
Q70Z35	PREX2_HUMAN	1.45	Phosphatidylinositol 3,4,5-trisphosphate-depend
Q8IUC1	KR111_HUMAN	1.48	Keratin-associated protein 11-1
Q99519	NEUR1_HUMAN	2.14	Sialidase-1
P09629	HXB7_HUMAN	4.94	Homeobox protein Hox-B7
P53814	SMTN_HUMAN	3.57	Smoothelin
P11465	PSG2_HUMAN	0.94	Pregnancy-specific beta-1-glycoprotein 2
A8MTL0	IQCF5_HUMAN	-2.12	IQ domain-containing protein F5
O75618	DEDD_HUMAN	1.02	Death effector domain-containing protein
Q15437	SC23B_HUMAN	1.34	Protein transport protein Sec23B
Q05586	NMDZ1_HUMAN	0.8	Glutamate receptor ionotropic, NMDA 1
Q8WU08	ST32A_HUMAN	0.08	Serine/threonine-protein kinase 32A
Q5VUY2	ADCL4_HUMAN	0.39	Arylacetamide deacetylase-like 4
Q8TCY9	URGCP_HUMAN	0.46	Up-regulator of cell proliferation
P05187	PPB1_HUMAN	0.54	Alkaline phosphatase, placental type
Q8NFN8	GP156_HUMAN	2.89	Probable G-protein coupled receptor 156
Q5SRI9	MANEA_HUMAN	1.14	Glycoprotein endo-alpha-1,2-mannosidase
Q3MIT2	PUS10_HUMAN	1.13	Putative tRNA pseudouridine synthase Pus10
Q92870	APBB2_HUMAN	2.93	Amyloid beta A4 precursor protein-binding famil
Q9UHB6	LIMA1_HUMAN	0.49	LIM domain and actin-binding protein 1
Q96LL4	CH048_HUMAN	-0.08	Uncharacterized protein C8orf48
B2RC85	R10B2_HUMAN	2.73	Radial spoke head 10 homolog B2
O76050	NEUL1_HUMAN	1.69	E3 ubiquitin-protein ligase NEURL1
P33316	DUT_HUMAN	1.41	Deoxyuridine 5'-triphosphate nucleotidohydrolase,
Q9HCE3	ZN532_HUMAN	1.67	Zinc finger protein 532
Q9NRM0	GTR9_HUMAN	0.35	Solute carrier family 2, facilitated glucose tra
O60656	UD19_HUMAN	0.66	UDP-glucuronosyltransferase 1-9
A2AJT9	CX023_HUMAN	2.3	Uncharacterized protein CXorf23
A6NJL1	ZSA5B_HUMAN	2.19	Zinc finger and SCAN domain-containing protein
A8MWA6	F90AM_HUMAN	2.27	Putative protein FAM90A22P
O75871	CEAM4_HUMAN	0.45	Carcinoembryonic antigen-related cell adhesion
Q9H3F6	BACD3_HUMAN	1.25	BTB/POZ domain-containing adapter for CUL3-medi
Q14839	CHD4_HUMAN	1.73	Chromodomain-helicase-DNA-binding protein 4
Q8NGR4	OR5C1_HUMAN	-0.57	Olfactory receptor 5C1
O95096	NKX22_HUMAN	2.25	Homeobox protein Nkx-2.2
P63316	TNNC1_HUMAN	-1.7	Troponin C, slow skeletal and cardiac muscles
Q96K21	ANCHR_HUMAN	3.32	Abscission/NoCut checkpoint regulator
Q13813	SPTN1_HUMAN	0.22	Spectrin alpha chain, non-erythrocytic 1
Q03933	HSF2_HUMAN	-0.23	Heat shock factor protein 2
Q9P278	FNIP2_HUMAN	1.79	Folliculin-interacting protein 2
Q8IVN8	SBSPO_HUMAN	4.41	Somatomedin-B and thrombospondin type-1 domain-
Q13508	NAR3_HUMAN	0.97	Ecto-ADP-ribosyltransferase 3
Q7Z7H3	CATIP_HUMAN	0.19	Ciliogenesis-associated TTC17-interacting prote
A8MPX8	PP2D1_HUMAN	0.28	Protein phosphatase 2C-like domain-containing p
Q99608	NECD_HUMAN	1.74	Necdin
Q9BRB3	PIGQ_HUMAN	1.26	Phosphatidylinositol N-acetylglucosaminyltransfe
Q8WZ84	OR8D1_HUMAN	-0.72	Olfactory receptor 8D1
P20042	IF2B_HUMAN	-0.65	Eukaryotic translation initiation factor 2 subun
O00213	APBB1_HUMAN	4.51	Amyloid beta A4 precursor protein-binding famil
Q76N89	HECW1_HUMAN	6.63	E3 ubiquitin-protein ligase HECW1
Q8N4C7	STX19_HUMAN	-1.93	Syntaxin-19
Q92748	THRSP_HUMAN	-0.78	Thyroid hormone-inducible hepatic protein
O15031	PLXB2_HUMAN	1.8	Plexin-B2
Q92585	MAML1_HUMAN	4.18	Mastermind-like protein 1
Q17RP2	TIGD6_HUMAN	-0.27	Tigger transposable element-derived protein 6
Q8IUF1	CBWD2_HUMAN	-0.73	COBW domain-containing protein 2
A6NGB0	T191C_HUMAN	1.76	Transmembrane protein 191C
Q9P232	CNTN3_HUMAN	1.24	Contactin-3
Q9UIY3	RWD2A_HUMAN	-0.54	RWD domain-containing protein 2A
P05543	THBG_HUMAN	-0.62	Thyroxine-binding globulin
Q15773	MLF2_HUMAN	1.37	Myeloid leukemia factor 2
Q06520	ST2A1_HUMAN	-0.33	Bile salt sulfotransferase
Q6UY18	LIGO4_HUMAN	0.97	Leucine-rich repeat and immunoglobulin-like dom
P42336	PK3CA_HUMAN	0.61	Phosphatidylinositol 4,5-bisphosphate 3-kinase
O94956	SO2B1_HUMAN	1.47	Solute carrier organic anion transporter family
Q8IYA7	MKX_HUMAN	1.72	Homeobox protein Mohawk
Q03060	CREM_HUMAN	0.92	cAMP-responsive element modulator
Q9NXL9	MCM9_HUMAN	2.33	DNA helicase MCM9
Q9BYG0	B3GN5_HUMAN	-0.17	Lactosylceramide 1,3-N-acetyl-beta-D-glucosamin
Q6QNY0	BL1S3_HUMAN	1.48	Biogenesis of lysosome-related organelles compl
Q96EE4	CC126_HUMAN	-1.07	Coiled-coil domain-containing protein 126
Q8IUX4	ABC3F_HUMAN	0.4	DNA dC->dU-editing enzyme APOBEC-3F
P46013	KI67_HUMAN	1.6	Proliferation marker protein Ki-67
Q9BWT1	CDCA7_HUMAN	2.21	Cell division cycle-associated protein 7
Q9Y5P0	O51B4_HUMAN	0.19	Olfactory receptor 51B4
Q9NRA2	S17A5_HUMAN	0.31	Sialin
Q9Y5Y0	FLVC1_HUMAN	0.84	Feline leukemia virus subgroup C receptor-relat
Q6NVV3	NIPA3_HUMAN	-0.81	Magnesium transporter NIPA3
Q9H211	CDT1_HUMAN	1.72	DNA replication factor Cdt1
Q9Y487	VPP2_HUMAN	0.49	V-type proton ATPase 116 kDa subunit a isoform 2
O75496	GEMI_HUMAN	1.1	Geminin
P02042	HBD_HUMAN	-0.5	Hemoglobin subunit delta
Q3B8N2	LEG9B_HUMAN	2.67	Galectin-9B
P11277	SPTB1_HUMAN	0.27	Spectrin beta chain, erythrocytic
O76015	KRT38_HUMAN	1.59	Keratin, type I cuticular Ha8
A0AV96	RBM47_HUMAN	3.26	RNA-binding protein 47
P60370	KR105_HUMAN	2.76	Keratin-associated protein 10-5
Q9NSE2	CISH_HUMAN	0.52	Cytokine-inducible SH2-containing protein
Q04724	TLE1_HUMAN	1.46	Transducin-like enhancer protein 1
Q75VX8	GARE2_HUMAN	3.84	GRB2-associated and regulator of MAPK protein 2
Q9BWF3	RBM4_HUMAN	1.15	RNA-binding protein 4
P43358	MAGA4_HUMAN	0.6	Melanoma-associated antigen 4
Q6L8G8	KRA57_HUMAN	10.71	Keratin-associated protein 5-7
Q96CM3	RUSD4_HUMAN	0.26	RNA pseudouridylate synthase domain-containing
Q9NPB6	PAR6A_HUMAN	2.75	Partitioning defective 6 homolog alpha
Q96MA1	DMRTB_HUMAN	3.18	Doublesex- and mab-3-related transcription fact
P33240	CSTF2_HUMAN	3.54	Cleavage stimulation factor subunit 2
Q8WY21	SORC1_HUMAN	2.74	VPS10 domain-containing receptor SorCS1
P56270	MAZ_HUMAN	1.79	Myc-associated zinc finger protein
Q96DB9	FXYD5_HUMAN	0.6	FXYD domain-containing ion transport regulator
Q9GZS0	DNAI2_HUMAN	0.56	Dynein intermediate chain 2, axonemal
O43812	DUX1_HUMAN	-1.33	Double homeobox protein 1
P28360	MSX1_HUMAN	0.7	Homeobox protein MSX-1
P53539	FOSB_HUMAN	3.66	Protein fosB
Q2QGD7	ZXDC_HUMAN	2.28	Zinc finger protein ZXDC
Q86VW0	SESD1_HUMAN	-0.57	SEC14 domain and spectrin repeat-containing pro
Q5SSJ5	HP1B3_HUMAN	2.59	Heterochromatin protein 1-binding protein 3
Q9HC78	ZBT20_HUMAN	0.96	Zinc finger and BTB domain-containing protein 2
Q86UY8	NT5D3_HUMAN	0.1	5'-nucleotidase domain-containing protein 3
Q9C0F3	ZN436_HUMAN	1.14	Zinc finger protein 436
Q9Y6E2	BZW2_HUMAN	-0.73	Basic leucine zipper and W2 domain-containing pr
P15927	RFA2_HUMAN	-0.16	Replication protein A 32 kDa subunit
A6NEQ2	F181B_HUMAN	3.51	Protein FAM181B
Q9BYE0	HES7_HUMAN	2.48	Transcription factor HES-7
Q68CZ2	TENS3_HUMAN	2.36	Tensin-3
Q8IWE5	PKHM2_HUMAN	3.23	Pleckstrin homology domain-containing family M
P17544	ATF7_HUMAN	1.72	Cyclic AMP-dependent transcription factor ATF-7
P14652	HXB2_HUMAN	1.28	Homeobox protein Hox-B2
Q9P0W2	HM20B_HUMAN	1.3	SWI/SNF-related matrix-associated actin-depende
Q8NH48	OR5B3_HUMAN	-0.74	Olfactory receptor 5B3
Q9Y6V7	DDX49_HUMAN	-0.72	Probable ATP-dependent RNA helicase DDX49
P51693	APLP1_HUMAN	1.78	Amyloid-like protein 1
Q13043	STK4_HUMAN	-0.19	Serine/threonine-protein kinase 4
Q13616	CUL1_HUMAN	1.17	Cullin-1
Q92835	SHIP1_HUMAN	2.39	Phosphatidylinositol 3,4,5-trisphosphate 5-phos
P21127	CD11B_HUMAN	3.12	Cyclin-dependent kinase 11B
Q8WXF3	REL3_HUMAN	0.35	Relaxin-3
O43310	CTIF_HUMAN	2.56	CBP80/20-dependent translation initiation factor
Q96DB5	RMD1_HUMAN	3.13	Regulator of microtubule dynamics protein 1
O75143	ATG13_HUMAN	1.97	Autophagy-related protein 13
O60504	VINEX_HUMAN	3.47	Vinexin
Q8NBQ5	DHB11_HUMAN	-0.34	Estradiol 17-beta-dehydrogenase 11
Q9BU20	RSG1_HUMAN	-1.03	REM2- and Rab-like small GTPase 1
Q92802	N42L2_HUMAN	2.77	NEDD4-binding protein 2-like 2
Q9Y2B5	VP9D1_HUMAN	2.76	VPS9 domain-containing protein 1
Q6ZSI9	CAN12_HUMAN	2.71	Calpain-12
Q15555	MARE2_HUMAN	1.31	Microtubule-associated protein RP/EB family mem
Q9Y5I1	PCDAB_HUMAN	2.19	Protocadherin alpha-11
Q96K80	ZC3HA_HUMAN	2.38	Zinc finger CCCH domain-containing protein 10
Q01085	TIAR_HUMAN	5	Nucleolysin TIAR
P05362	ICAM1_HUMAN	0.59	Intercellular adhesion molecule 1
P12644	BMP4_HUMAN	1.68	Bone morphogenetic protein 4
Q9H3Y0	CRSPL_HUMAN	0.99	Peptidase inhibitor R3HDML
Q9HAP6	LIN7B_HUMAN	0.22	Protein lin-7 homolog B
Q96KX0	LYZL4_HUMAN	1.33	Lysozyme-like protein 4
O00764	PDXK_HUMAN	-0.99	Pyridoxal kinase
Q8N131	PORIM_HUMAN	1.17	Porimin
Q9Y6A4	CFA20_HUMAN	-0.6	Cilia- and flagella-associated protein 20
Q13395	TARB1_HUMAN	-0.46	Probable methyltransferase TARBP1
A0A0U1RRI6	A0A0U1RRI6_HUMAN	-0.29	Protein CENPVL3
Q9Y264	ANGP4_HUMAN	1.72	Angiopoietin-4
O75113	N4BP1_HUMAN	1.01	NEDD4-binding protein 1
P49189	AL9A1_HUMAN	0.95	4-trimethylaminobutyraldehyde dehydrogenase
Q6ZSA7	LRC55_HUMAN	-0.84	Leucine-rich repeat-containing protein 55
Q9ULJ3	ZBT21_HUMAN	1.67	Zinc finger and BTB domain-containing protein 2
P83110	HTRA3_HUMAN	0.98	Serine protease HTRA3
O14638	ENPP3_HUMAN	1.31	Ectonucleotide pyrophosphatase/phosphodiesteras
O43581	SYT7_HUMAN	0.16	Synaptotagmin-7
P30954	O10J1_HUMAN	-0.48	Olfactory receptor 10J1
Q96D31	CRCM1_HUMAN	1.36	Calcium release-activated calcium channel prote
Q9NTK5	OLA1_HUMAN	0.31	Obg-like ATPase 1
P48201	AT5G3_HUMAN	-0.19	ATP synthase F(0) complex subunit C3, mitochond
P61225	RAP2B_HUMAN	-0.2	Ras-related protein Rap-2b
Q9UNF0	PACN2_HUMAN	1.65	Protein kinase C and casein kinase substrate in
Q9NV12	TM140_HUMAN	-1.01	Transmembrane protein 140
Q8N912	NRAC_HUMAN	0.58	Nutritionally-regulated adipose and cardiac enri
O43592	XPOT_HUMAN	0.25	Exportin-T
Q52LD8	RFTN2_HUMAN	1.22	Raftlin-2
D6RBM5	U17LN_HUMAN	-0.99	Putative ubiquitin carboxyl-terminal hydrolase
O75164	KDM4A_HUMAN	2	Lysine-specific demethylase 4A
Q8TCT8	SPP2A_HUMAN	-0.03	Signal peptide peptidase-like 2A
O60353	FZD6_HUMAN	0.38	Frizzled-6
P35250	RFC2_HUMAN	0.18	Replication factor C subunit 2
Q9BUP3	HTAI2_HUMAN	-0.38	Oxidoreductase HTATIP2
Q12962	TAF10_HUMAN	1.57	Transcription initiation factor TFIID subunit 1
P31273	HXC8_HUMAN	2.93	Homeobox protein Hox-C8
O14931	NCTR3_HUMAN	-0.38	Natural cytotoxicity triggering receptor 3
Q9UNX4	WDR3_HUMAN	0.01	WD repeat-containing protein 3
P09493	TPM1_HUMAN	-1.76	Tropomyosin alpha-1 chain
Q9UBP6	TRMB_HUMAN	-0.83	tRNA (guanine-N(7)-)-methyltransferase
Q86VS3	IQCH_HUMAN	0.57	IQ domain-containing protein H
Q8WUA8	TSK_HUMAN	1.33	Tsukushin
A6NHG9	O5H14_HUMAN	0.07	Olfactory receptor 5H14
Q96A56	T53I1_HUMAN	-0.26	Tumor protein p53-inducible nuclear protein 1
Q9ULK0	GRID1_HUMAN	2.03	Glutamate receptor ionotropic, delta-1
Q06495	NPT2A_HUMAN	1.83	Sodium-dependent phosphate transport protein 2A
Q96MC5	CP045_HUMAN	-0.54	Uncharacterized protein C16orf45
Q14781	CBX2_HUMAN	1.88	Chromobox protein homolog 2
Q8N8Y2	VA0D2_HUMAN	-0.87	V-type proton ATPase subunit d 2
Q6P474	PDXD2_HUMAN	-0.08	Putative pyridoxal-dependent decarboxylase doma
P02788	TRFL_HUMAN	1.31	Lactotransferrin
Q16401	PSMD5_HUMAN	-0.45	26S proteasome non-ATPase regulatory subunit 5
P0CJ85	DU4L2_HUMAN	2.83	Double homeobox protein 4-like protein 2
Q9H9C1	SPE39_HUMAN	1.01	Spermatogenesis-defective protein 39 homolog
Q7L8J4	3BP5L_HUMAN	1.62	SH3 domain-binding protein 5-like
Q9H3R5	CENPH_HUMAN	-0.44	Centromere protein H
Q96DC7	TMCO6_HUMAN	-0.64	Transmembrane and coiled-coil domain-containing
Q8TEY7	UBP33_HUMAN	0.93	Ubiquitin carboxyl-terminal hydrolase 33
Q9HCS4	TF7L1_HUMAN	2.4	Transcription factor 7-like 1
P63162	RSMN_HUMAN	2.48	Small nuclear ribonucleoprotein-associated prote
O60784	TOM1_HUMAN	1.16	Target of Myb protein 1
Q8N0W3	FUK_HUMAN	1.45	L-fucose kinase
Q9NZV1	CRIM1_HUMAN	3.19	Cysteine-rich motor neuron 1 protein
Q9NS69	TOM22_HUMAN	-0.71	Mitochondrial import receptor subunit TOM22 hom
Q6TDU7	CASC1_HUMAN	0.39	Protein CASC1
Q08AN1	ZN616_HUMAN	0.25	Zinc finger protein 616
Q6ZRI0	OTOG_HUMAN	2.68	Otogelin
Q05BQ5	MBTD1_HUMAN	1.37	MBT domain-containing protein 1
Q9H9V9	JMJD4_HUMAN	0.78	JmjC domain-containing protein 4
Q13472	TOP3A_HUMAN	3.99	DNA topoisomerase 3-alpha
A6NEN9	CX065_HUMAN	0.43	Uncharacterized protein CXorf65
Q15835	RK_HUMAN	1.2	Rhodopsin kinase
A8MT70	ZBBX_HUMAN	0.97	Zinc finger B-box domain-containing protein 1
Q9BZB8	CPEB1_HUMAN	1.6	Cytoplasmic polyadenylation element-binding pro
P46597	ASMT_HUMAN	-0.57	Acetylserotonin O-methyltransferase
Q9HB89	NMUR1_HUMAN	0.69	Neuromedin-U receptor 1
P00326	ADH1G_HUMAN	0.7	Alcohol dehydrogenase 1C
Q8NFP7	NUD10_HUMAN	0.38	Diphosphoinositol polyphosphate phosphohydrolas
Q8N357	S35F6_HUMAN	-0.69	Solute carrier family 35 member F6
Q9Y394	DHRS7_HUMAN	0.3	Dehydrogenase/reductase SDR family member 7
Q6P387	CP046_HUMAN	0.38	Uncharacterized protein C16orf46
Q3LI77	KR134_HUMAN	4.11	Keratin-associated protein 13-4
Q9BQG1	SYT3_HUMAN	1.89	Synaptotagmin-3
Q687X5	STEA4_HUMAN	0.58	Metalloreductase STEAP4
P34982	OR1D2_HUMAN	-0.95	Olfactory receptor 1D2
Q96BQ1	FAM3D_HUMAN	-0.21	Protein FAM3D
Q96FV3	TSN17_HUMAN	0.92	Tetraspanin-17
O43295	SRGP3_HUMAN	2.64	SLIT-ROBO Rho GTPase-activating protein 3
Q8N349	OR2LD_HUMAN	-1.2	Olfactory receptor 2L13
P50548	ERF_HUMAN	3.08	ETS domain-containing transcription factor ERF
P30874	SSR2_HUMAN	-0.54	Somatostatin receptor type 2
Q2TBC4	PRIC4_HUMAN	2.76	Prickle-like protein 4
Q9NRH2	SNRK_HUMAN	5.25	SNF-related serine/threonine-protein kinase
P48436	SOX9_HUMAN	3.52	Transcription factor SOX-9
Q8N127	O5AS1_HUMAN	-0.85	Olfactory receptor 5AS1
Q3MJ62	ZSC23_HUMAN	-0.25	Zinc finger and SCAN domain-containing protein
Q9BY19	M4A8_HUMAN	0.55	Membrane-spanning 4-domains subfamily A member 8
Q17RR3	LIPR3_HUMAN	1.47	Pancreatic lipase-related protein 3
Q96A23	CPNE4_HUMAN	0.26	Copine-4
Q9Y257	KCNK6_HUMAN	-0.18	Potassium channel subfamily K member 6
O94913	PCF11_HUMAN	5.1	Pre-mRNA cleavage complex 2 protein Pcf11
Q9H6I2	SOX17_HUMAN	3.56	Transcription factor SOX-17
Q8N8J6	ZN615_HUMAN	1.06	Zinc finger protein 615
P28566	5HT1E_HUMAN	-0.05	5-hydroxytryptamine receptor 1E
Q8IYB0	YK038_HUMAN	0.77	Putative uncharacterized protein MGC39545
O43837	IDH3B_HUMAN	-0.16	Isocitrate dehydrogenase [NAD] subunit beta, mi
P33991	MCM4_HUMAN	2.06	DNA replication licensing factor MCM4
Q9NX36	DJC28_HUMAN	-0.16	DnaJ homolog subfamily C member 28
O60268	K0513_HUMAN	2.54	Uncharacterized protein KIAA0513
Q9Y232	CDYL1_HUMAN	0.77	Chromodomain Y-like protein
Q8IZA3	H1FOO_HUMAN	1.99	Histone H1oo
Q6PID8	KLD10_HUMAN	1.71	Kelch domain-containing protein 10
Q8NGZ3	O13G1_HUMAN	-0.82	Olfactory receptor 13G1
Q6UX39	AMTN_HUMAN	1.38	Amelotin
Q6P050	FXL22_HUMAN	1	F-box and leucine-rich protein 22
P20963	CD3Z_HUMAN	-1.35	T-cell surface glycoprotein CD3 zeta chain
Q6ZRR9	DCDC5_HUMAN	-0.39	Doublecortin domain-containing protein 5
Q2KHN1	RN151_HUMAN	1.14	RING finger protein 151
P18848	ATF4_HUMAN	2.17	Cyclic AMP-dependent transcription factor ATF-4
Q8IYJ3	SYTL1_HUMAN	0.78	Synaptotagmin-like protein 1
Q8NI36	WDR36_HUMAN	0.96	WD repeat-containing protein 36
Q7Z7A1	CNTRL_HUMAN	2.38	Centriolin
Q57Z89	Q57Z89_HUMAN	1.31	HCG1732469
Q9BTN0	LRFN3_HUMAN	0.28	Leucine-rich repeat and fibronectin type-III do
O75354	ENTP6_HUMAN	1.28	Ectonucleoside triphosphate diphosphohydrolase
Q9UBF1	MAGC2_HUMAN	2.2	Melanoma-associated antigen C2
Q9NP70	AMBN_HUMAN	2.83	Ameloblastin
Q6UXB4	CLC4G_HUMAN	1.78	C-type lectin domain family 4 member G
P0CB38	PAB4L_HUMAN	1.34	Polyadenylate-binding protein 4-like
Q15038	DAZP2_HUMAN	1.68	DAZ-associated protein 2
Q8NGS1	OR1J4_HUMAN	0.07	Olfactory receptor 1J4
Q6NT04	TIGD7_HUMAN	-0.09	Tigger transposable element-derived protein 7
Q8TEP8	CE192_HUMAN	2.47	Centrosomal protein of 192 kDa
Q4VC31	CCD58_HUMAN	0.03	Coiled-coil domain-containing protein 58
Q96RG2	PASK_HUMAN	1.09	PAS domain-containing serine/threonine-protein k
Q9HCB6	SPON1_HUMAN	1.61	Spondin-1
Q14693	LPIN1_HUMAN	1.26	Phosphatidate phosphatase LPIN1
Q15714	T22D1_HUMAN	2.2	TSC22 domain family protein 1
Q8IW35	CEP97_HUMAN	0.24	Centrosomal protein of 97 kDa
P58658	EVA1C_HUMAN	-0.12	Protein eva-1 homolog C
Q96QH8	LYZL5_HUMAN	1.62	Sperm acrosome-associated protein 5
Q9QC07	POK18_HUMAN	-0.03	Endogenous retrovirus group K member 18 Pol pro
P48546	GIPR_HUMAN	0.66	Gastric inhibitory polypeptide receptor
P05121	PAI1_HUMAN	0.76	Plasminogen activator inhibitor 1
Q0D2K2	KLH30_HUMAN	1.07	Kelch-like protein 30
Q9Y5I3	PCDA1_HUMAN	2.18	Protocadherin alpha-1
Q9BTE0	NAT9_HUMAN	-1.01	N-acetyltransferase 9
Q92731	ESR2_HUMAN	2.43	Estrogen receptor beta
O60931	CTNS_HUMAN	-0.63	Cystinosin
Q8TAA3	PSA7L_HUMAN	-0.24	Proteasome subunit alpha type-7-like
Q8NFU5	IPMK_HUMAN	1.6	Inositol polyphosphate multikinase
Q5TDH0	DDI2_HUMAN	1.79	Protein DDI1 homolog 2
Q9H1B4	NXF5_HUMAN	0.4	Nuclear RNA export factor 5
Q9UP65	PA24C_HUMAN	0.37	Cytosolic phospholipase A2 gamma
Q96H22	CENPN_HUMAN	-0.39	Centromere protein N
Q6GPH4	XAF1_HUMAN	0.36	XIAP-associated factor 1
Q9ULI1	NWD2_HUMAN	0.2	NACHT and WD repeat domain-containing protein 2
Q86WU2	LDHD_HUMAN	0.75	Probable D-lactate dehydrogenase, mitochondrial
Q9ULC3	RAB23_HUMAN	0.47	Ras-related protein Rab-23
A6NMB9	FIGL2_HUMAN	3.61	Putative fidgetin-like protein 2
Q9UJU2	LEF1_HUMAN	3.15	Lymphoid enhancer-binding factor 1
Q8NHV9	RHXF1_HUMAN	3.96	Rhox homeobox family member 1
Q86WA6	BPHL_HUMAN	-0.38	Valacyclovir hydrolase
F2Z333	CA233_HUMAN	0.93	Fibronectin type-III domain-containing transmem
O75564	JERKY_HUMAN	0.21	Jerky protein homolog
Q15386	UBE3C_HUMAN	0	Ubiquitin-protein ligase E3C
Q9UPU5	UBP24_HUMAN	6.89	Ubiquitin carboxyl-terminal hydrolase 24
Q9BXX0	EMIL2_HUMAN	3.03	EMILIN-2
Q13686	ALKB1_HUMAN	0.87	DNA demethylase ALKBH1
Q92952	KCNN1_HUMAN	3.46	Small conductance calcium-activated potassium c
Q3KQU3	MA7D1_HUMAN	5.03	MAP7 domain-containing protein 1
Q9NYW4	TA2R5_HUMAN	-0.46	Taste receptor type 2 member 5
Q96PG2	M4A10_HUMAN	-0.24	Membrane-spanning 4-domains subfamily A member
Q9H0I9	TKTL2_HUMAN	0.4	Transketolase-like protein 2
Q9Y252	RNF6_HUMAN	1.95	E3 ubiquitin-protein ligase RNF6
Q9NRV9	HEBP1_HUMAN	0.06	Heme-binding protein 1
Q8IX07	FOG1_HUMAN	4	Zinc finger protein ZFPM1
Q6IQ19	CCSAP_HUMAN	1.62	Centriole, cilia and spindle-associated protein
O95835	LATS1_HUMAN	3.03	Serine/threonine-protein kinase LATS1
P56915	GSC_HUMAN	2.76	Homeobox protein goosecoid
Q9H0K1	SIK2_HUMAN	2.18	Serine/threonine-protein kinase SIK2
P13010	XRCC5_HUMAN	0.57	X-ray repair cross-complementing protein 5
Q9H1N7	S35B3_HUMAN	-0.57	Adenosine 3'-phospho 5'-phosphosulfate transpor
Q9NRX1	PNO1_HUMAN	-0.29	RNA-binding protein PNO1
Q9H346	O52D1_HUMAN	-0.85	Olfactory receptor 52D1
Q2M243	CCD27_HUMAN	1.24	Coiled-coil domain-containing protein 27
O15519	CFLAR_HUMAN	0.17	CASP8 and FADD-like apoptosis regulator
Q96RY5	CRML_HUMAN	3.78	Protein cramped-like
P37173	TGFR2_HUMAN	0.62	TGF-beta receptor type-2
P51825	AFF1_HUMAN	2.26	AF4/FMR2 family member 1
A4D0S4	LAMB4_HUMAN	5.35	Laminin subunit beta-4
C9J4A7	C9J4A7_HUMAN	-0.68	Uncharacterized protein (Fragment)
O60566	BUB1B_HUMAN	0.78	Mitotic checkpoint serine/threonine-protein kin
Q58FF6	H90B4_HUMAN	-0.84	Putative heat shock protein HSP 90-beta 4
Q8IZT6	ASPM_HUMAN	0.39	Abnormal spindle-like microcephaly-associated pr
O14965	AURKA_HUMAN	1.52	Aurora kinase A
P39900	MMP12_HUMAN	2.01	Macrophage metalloelastase
Q9UGM1	ACHA9_HUMAN	0.9	Neuronal acetylcholine receptor subunit alpha-9
Q01804	OTUD4_HUMAN	3.83	OTU domain-containing protein 4
Q9H490	PIGU_HUMAN	-1.32	Phosphatidylinositol glycan anchor biosynthesis
Q96K30	RITA1_HUMAN	2.67	RBPJ-interacting and tubulin-associated protein
Q8TEH3	DEN1A_HUMAN	2.86	DENN domain-containing protein 1A
P01241	SOMA_HUMAN	0.63	Somatotropin
Q9BVC5	ASHWN_HUMAN	0.39	Ashwin
P0CI00	Z705B_HUMAN	-0.4	Putative zinc finger protein 705B
Q9H8U3	ZFAN3_HUMAN	1.48	AN1-type zinc finger protein 3
P11168	GTR2_HUMAN	0.45	Solute carrier family 2, facilitated glucose tra
P54920	SNAA_HUMAN	-1.17	Alpha-soluble NSF attachment protein
P10589	COT1_HUMAN	3.09	COUP transcription factor 1
P24723	KPCL_HUMAN	-0.02	Protein kinase C eta type
Q9H2A3	NGN2_HUMAN	3.09	Neurogenin-2
P0DI82	TPC2B_HUMAN	-0.74	Trafficking protein particle complex subunit 2B
P62993	GRB2_HUMAN	0.89	Growth factor receptor-bound protein 2
Q99542	MMP19_HUMAN	1.6	Matrix metalloproteinase-19
Q9P2K9	DISP3_HUMAN	0.95	Protein dispatched homolog 3
P09132	SRP19_HUMAN	-1.96	Signal recognition particle 19 kDa protein
Q9NVR7	TBCC1_HUMAN	1.3	TBCC domain-containing protein 1
P50851	LRBA_HUMAN	1.14	Lipopolysaccharide-responsive and beige-like anc
O00555	CAC1A_HUMAN	4.52	Voltage-dependent P/Q-type calcium channel subu
Q9Y2T6	GPR55_HUMAN	-0.79	G-protein coupled receptor 55
Q6ZS81	WDFY4_HUMAN	1.45	WD repeat- and FYVE domain-containing protein 4
P51648	AL3A2_HUMAN	1.91	Fatty aldehyde dehydrogenase
Q14236	EPAG_HUMAN	0.25	Early lymphoid activation gene protein
O75554	WBP4_HUMAN	1.04	WW domain-binding protein 4
Q9Y5G0	PCDGH_HUMAN	1.51	Protocadherin gamma-B5
P59894	DCDC1_HUMAN	-0.05	Doublecortin domain-containing protein 1
Q04609	FOLH1_HUMAN	2.04	Glutamate carboxypeptidase 2
Q9P2F6	RHG20_HUMAN	1.52	Rho GTPase-activating protein 20
P79483	DRB3_HUMAN	0.25	HLA class II histocompatibility antigen, DR beta
P49069	CAMLG_HUMAN	1.12	Calcium signal-modulating cyclophilin ligand
O95157	NXPH3_HUMAN	0.92	Neurexophilin-3
Q99445	GML_HUMAN	-0.4	Glycosyl-phosphatidylinositol-anchored molecule-l
O14672	ADA10_HUMAN	1.65	Disintegrin and metalloproteinase domain-contai
Q8N0V3	RBFA_HUMAN	0.71	Putative ribosome-binding factor A, mitochondria
P23490	LORI_HUMAN	12.31	Loricrin
O95678	K2C75_HUMAN	7.55	Keratin, type II cytoskeletal 75
P78396	CCNA1_HUMAN	0.99	Cyclin-A1
Q8N5Y2	MS3L1_HUMAN	0.73	Male-specific lethal 3 homolog
O95567	CV031_HUMAN	-0.05	Uncharacterized protein C22orf31
Q6ZN57	ZFP2_HUMAN	-0.54	Zinc finger protein 2 homolog
Q8N0Z3	SPICE_HUMAN	3.17	Spindle and centriole-associated protein 1
P29218	IMPA1_HUMAN	0.57	Inositol monophosphatase 1
Q9Y2Z9	COQ6_HUMAN	0.43	Ubiquinone biosynthesis monooxygenase COQ6, mito
Q8N3J6	CADM2_HUMAN	0.17	Cell adhesion molecule 2
P26232	CTNA2_HUMAN	0.67	Catenin alpha-2
P02675	FIBB_HUMAN	2.73	Fibrinogen beta chain
Q08AI8	CB054_HUMAN	0.17	Uncharacterized protein C2orf54
O95672	ECEL1_HUMAN	1.66	Endothelin-converting enzyme-like 1
Q9H4F8	SMOC1_HUMAN	3.12	SPARC-related modular calcium-binding protein 1
A4D2B0	MBLC1_HUMAN	1.05	Metallo-beta-lactamase domain-containing protei
Q8IZP9	AGRG2_HUMAN	2.07	Adhesion G-protein coupled receptor G2
O14793	GDF8_HUMAN	1.1	Growth/differentiation factor 8
P49640	EVX1_HUMAN	3.71	Homeobox even-skipped homolog protein 1
P0DMV1	CT458_HUMAN	1.05	Cancer/testis antigen family 45 member A8
P01730	CD4_HUMAN	-0.53	T-cell surface glycoprotein CD4
Q6PH81	CP087_HUMAN	-0.99	UPF0547 protein C16orf87
Q8WUX9	CHMP7_HUMAN	0.19	Charged multivesicular body protein 7
Q2M1Z3	RHG31_HUMAN	2.36	Rho GTPase-activating protein 31
Q3B7J2	GFOD2_HUMAN	0.36	Glucose-fructose oxidoreductase domain-containi
P56179	DLX6_HUMAN	1.29	Homeobox protein DLX-6
P15153	RAC2_HUMAN	0.32	Ras-related C3 botulinum toxin substrate 2
Q8IVS8	GLCTK_HUMAN	0.82	Glycerate kinase
Q6N063	OGFD2_HUMAN	0.56	2-oxoglutarate and iron-dependent oxygenase dom
Q6ZRT6	PR23B_HUMAN	1.59	Proline-rich protein 23B
Q99819	GDIR3_HUMAN	0.35	Rho GDP-dissociation inhibitor 3
A6NEE1	PLHD1_HUMAN	0.14	Pleckstrin homology domain-containing family D
Q3KRA9	ALKB6_HUMAN	1.41	Alpha-ketoglutarate-dependent dioxygenase alkB
Q68EM7	RHG17_HUMAN	3.95	Rho GTPase-activating protein 17
O75762	TRPA1_HUMAN	0.16	Transient receptor potential cation channel sub
Q9Y2L6	FRM4B_HUMAN	3.39	FERM domain-containing protein 4B
Q9P212	PLCE1_HUMAN	2	1-phosphatidylinositol 4,5-bisphosphate phospho
Q9Y289	SC5A6_HUMAN	0.75	Sodium-dependent multivitamin transporter
Q9UM47	NOTC3_HUMAN	5.52	Neurogenic locus notch homolog protein 3
Q9UJ90	KCNE5_HUMAN	-0.5	Potassium voltage-gated channel subfamily E reg
Q96NZ9	PRAP1_HUMAN	-0.24	Proline-rich acidic protein 1
Q86Y25	Z354C_HUMAN	0.05	Zinc finger protein 354C
Q9NUM3	S39A9_HUMAN	-0.17	Zinc transporter ZIP9
Q9UHD0	IL19_HUMAN	-1.78	Interleukin-19
Q96M83	CCDC7_HUMAN	0.39	Coiled-coil domain-containing protein 7
Q9HBW1	LRRC4_HUMAN	0.78	Leucine-rich repeat-containing protein 4
Q7RTU0	TCF24_HUMAN	0.74	Transcription factor 24
Q6UB99	ANR11_HUMAN	2.37	Ankyrin repeat domain-containing protein 11
P52179	MYOM1_HUMAN	1.13	Myomesin-1
Q6ZR62	ZCH16_HUMAN	-0.78	Zinc finger CCHC domain-containing protein 16
Q9H3Y6	SRMS_HUMAN	1.59	Tyrosine-protein kinase Srms
Q6IE36	OVOS2_HUMAN	0.77	Ovostatin homolog 2
Q9H1C0	LPAR5_HUMAN	0.08	Lysophosphatidic acid receptor 5
A6NFU8	PGPIL_HUMAN	0.38	Pyroglutamyl-peptidase 1-like protein
P02774	VTDB_HUMAN	0.02	Vitamin D-binding protein
Q5TC82	RC3H1_HUMAN	3.41	Roquin-1
Q9BXU7	UBP26_HUMAN	0.66	Ubiquitin carboxyl-terminal hydrolase 26
Q8TB52	FBX30_HUMAN	1.07	F-box only protein 30
U3KPV4	A3LT2_HUMAN	0.78	Alpha-1,3-galactosyltransferase 2
Q9BXU9	CABP8_HUMAN	-1.06	Calcium-binding protein 8
Q9BUY5	ZN426_HUMAN	0.51	Zinc finger protein 426
O95343	SIX3_HUMAN	5.24	Homeobox protein SIX3
Q05707	COEA1_HUMAN	5.74	Collagen alpha-1(XIV) chain
Q8NGC1	O11G2_HUMAN	0.02	Olfactory receptor 11G2
Q9NRR2	TRYG1_HUMAN	2.13	Tryptase gamma
P34130	NTF4_HUMAN	0.59	Neurotrophin-4
P20142	PEPC_HUMAN	1.73	Gastricsin
P15884	ITF2_HUMAN	5.77	Transcription factor 4
Q8TDT2	GP152_HUMAN	1.9	Probable G-protein coupled receptor 152
Q8WX77	IBPL1_HUMAN	2.08	Insulin-like growth factor-binding protein-like
Q8IXS0	F217A_HUMAN	0.86	Protein FAM217A
Q8IZ16	CG061_HUMAN	-1.58	Uncharacterized protein C7orf61
Q9UHV7	MED13_HUMAN	3.73	Mediator of RNA polymerase II transcription sub
Q9H845	ACAD9_HUMAN	-0.18	Acyl-CoA dehydrogenase family member 9, mitocho
Q9BTT6	LRRC1_HUMAN	-0.7	Leucine-rich repeat-containing protein 1
Q6UX68	XKR5_HUMAN	1.42	XK-related protein 5
Q8N1F8	S11IP_HUMAN	1.97	Serine/threonine-protein kinase 11-interacting
Q5TZF3	ANR45_HUMAN	-1.71	Ankyrin repeat domain-containing protein 45
Q13336	UT1_HUMAN	-0.55	Urea transporter 1
Q9Y6X0	SETBP_HUMAN	3.24	SET-binding protein
Q96QH2	PRAM_HUMAN	2.81	PML-RARA-regulated adapter molecule 1
Q8NCE0	SEN2_HUMAN	0.94	tRNA-splicing endonuclease subunit Sen2
E7EML9	PRS44_HUMAN	2.26	Serine protease 44
Q96LS8	CB048_HUMAN	0.57	Uncharacterized protein C2orf48
Q8WVE0	N6MT2_HUMAN	-1.6	Protein-lysine N-methyltransferase N6AMT2
Q96MH7	CE034_HUMAN	1.16	Uncharacterized protein C5orf34
A2RU54	HMX2_HUMAN	2.26	Homeobox protein HMX2
Q9UMX9	S45A2_HUMAN	0.37	Membrane-associated transporter protein
O95425	SVIL_HUMAN	2.28	Supervillin
P04629	NTRK1_HUMAN	1.1	High affinity nerve growth factor receptor
Q6YBV0	S36A4_HUMAN	-0.67	Proton-coupled amino acid transporter 4
Q9P273	TEN3_HUMAN	6.75	Teneurin-3
P04062	GLCM_HUMAN	2.13	Glucosylceramidase
Q8IZV2	CKLF8_HUMAN	-0.24	CKLF-like MARVEL transmembrane domain-containin
P28356	HXD9_HUMAN	4.07	Homeobox protein Hox-D9
O15444	CCL25_HUMAN	-1.71	C-C motif chemokine 25
O75173	ATS4_HUMAN	5.47	A disintegrin and metalloproteinase with thrombo
Q15173	2A5B_HUMAN	0.72	Serine/threonine-protein phosphatase 2A 56 kDa r
Q2TAA5	ALG11_HUMAN	0.21	GDP-Man:Man(3)GlcNAc(2)-PP-Dol alpha-1,2-mannos
Q9P2D6	F135A_HUMAN	1.66	Protein FAM135A
Q9H0Q0	FA49A_HUMAN	-0.61	Protein FAM49A
P12271	RLBP1_HUMAN	-0.23	Retinaldehyde-binding protein 1
Q99075	HBEGF_HUMAN	-0.27	Proheparin-binding EGF-like growth factor
Q8N6M6	AMPO_HUMAN	1.42	Aminopeptidase O
P04001	OPSG_HUMAN	0.91	Medium-wave-sensitive opsin 1
O95932	TGM3L_HUMAN	0.49	Protein-glutamine gamma-glutamyltransferase 6
Q8NAN2	MIGA1_HUMAN	0.24	Mitoguardin-1
Q8TDQ0	HAVR2_HUMAN	0.33	Hepatitis A virus cellular receptor 2
O95248	MTMR5_HUMAN	2.37	Myotubularin-related protein 5
P49792	RBP2_HUMAN	3.28	E3 SUMO-protein ligase RanBP2
P06737	PYGL_HUMAN	1.18	Glycogen phosphorylase, liver form
Q9H7X3	ZN696_HUMAN	3.52	Zinc finger protein 696
Q8N8D1	PDCD7_HUMAN	4.66	Programmed cell death protein 7
P41217	OX2G_HUMAN	-0.12	OX-2 membrane glycoprotein
P56537	IF6_HUMAN	-0.48	Eukaryotic translation initiation factor 6
P00915	CAH1_HUMAN	1.07	Carbonic anhydrase 1
Q53S99	CB083_HUMAN	-0.59	Folate transporter-like protein C2orf83
Q9BXG8	SPZ1_HUMAN	-0.26	Spermatogenic leucine zipper protein 1
Q8N3Y1	FBXW8_HUMAN	-0.26	F-box/WD repeat-containing protein 8
O94829	IPO13_HUMAN	-0.72	Importin-13
Q5SV97	PERM1_HUMAN	3.55	PGC-1 and ERR-induced regulator in muscle prote
Q8IYA8	CCD36_HUMAN	0.79	Coiled-coil domain-containing protein 36
O75363	BCAS1_HUMAN	1.35	Breast carcinoma-amplified sequence 1
O60423	AT8B3_HUMAN	3.25	Phospholipid-transporting ATPase IK
Q96P09	BIRC8_HUMAN	-1.32	Baculoviral IAP repeat-containing protein 8
Q02153	GCYB1_HUMAN	0.38	Guanylate cyclase soluble subunit beta-1
Q13258	PD2R_HUMAN	-0.24	Prostaglandin D2 receptor
Q5TAH2	SL9C2_HUMAN	-0.03	Sodium/hydrogen exchanger 11
P50213	IDH3A_HUMAN	0.32	Isocitrate dehydrogenase [NAD] subunit alpha, m
Q93033	IGSF2_HUMAN	1.13	Immunoglobulin superfamily member 2
Q14592	ZN460_HUMAN	1.04	Zinc finger protein 460
Q9UKA9	PTBP2_HUMAN	0.75	Polypyrimidine tract-binding protein 2
P41587	VIPR2_HUMAN	1.18	Vasoactive intestinal polypeptide receptor 2
P17174	AATC_HUMAN	0.72	Aspartate aminotransferase, cytoplasmic
Q9NP99	TREM1_HUMAN	0.21	Triggering receptor expressed on myeloid cells
O43665	RGS10_HUMAN	-1.94	Regulator of G-protein signaling 10
Q14694	UBP10_HUMAN	3.09	Ubiquitin carboxyl-terminal hydrolase 10
Q6ZWT7	MBOA2_HUMAN	-0.24	Lysophospholipid acyltransferase 2
P29033	CXB2_HUMAN	0.37	Gap junction beta-2 protein
Q96BV0	ZN775_HUMAN	2.6	Zinc finger protein 775
P17535	JUND_HUMAN	3.77	Transcription factor jun-D
Q9HBT7	ZN287_HUMAN	0.61	Zinc finger protein 287
P0C264	SBK3_HUMAN	1.64	Uncharacterized serine/threonine-protein kinase
P05181	CP2E1_HUMAN	0.53	Cytochrome P450 2E1
Q9UGJ0	AAKG2_HUMAN	3.98	5'-AMP-activated protein kinase subunit gamma-2
Q8NER1	TRPV1_HUMAN	2.27	Transient receptor potential cation channel sub
O95749	GGPPS_HUMAN	-0.7	Geranylgeranyl pyrophosphate synthase
C9JC47	F157A_HUMAN	2.72	Putative protein FAM157A
Q15617	OR8G1_HUMAN	-0.94	Olfactory receptor 8G1
Q86UB9	TM135_HUMAN	-0.14	Transmembrane protein 135
Q14653	IRF3_HUMAN	1.09	Interferon regulatory factor 3
Q9Y5E1	PCDB9_HUMAN	1.74	Protocadherin beta-9
P42263	GRIA3_HUMAN	1.97	Glutamate receptor 3
Q53R12	T4S20_HUMAN	0.92	Transmembrane 4 L6 family member 20
Q99729	ROAA_HUMAN	15.84	Heterogeneous nuclear ribonucleoprotein A/B
O76031	CLPX_HUMAN	1.27	ATP-dependent Clp protease ATP-binding subunit c
O60551	NMT2_HUMAN	-0.55	Glycylpeptide N-tetradecanoyltransferase 2
Q96DZ9	CKLF5_HUMAN	-0.3	CKLF-like MARVEL transmembrane domain-containin
Q8TDF5	NETO1_HUMAN	1.5	Neuropilin and tolloid-like protein 1
Q6PGQ1	DRIC1_HUMAN	1.98	Aspartate-rich protein 1
P10074	ZBT48_HUMAN	1.16	Zinc finger and BTB domain-containing protein 4
Q8IWR1	TRI59_HUMAN	0.2	Tripartite motif-containing protein 59
Q96KW2	P12L2_HUMAN	3.35	POM121-like protein 2
O75154	RFIP3_HUMAN	3.67	Rab11 family-interacting protein 3
Q9HDC9	APMAP_HUMAN	1.31	Adipocyte plasma membrane-associated protein
Q8NAM6	ZSCA4_HUMAN	1.2	Zinc finger and SCAN domain-containing protein
Q9H1K0	RBNS5_HUMAN	3	Rabenosyn-5
P58505	CU058_HUMAN	2.9	Uncharacterized protein C21orf58
Q32MZ4	LRRF1_HUMAN	1.84	Leucine-rich repeat flightless-interacting prot
P0C6S8	LIGO3_HUMAN	1.54	Leucine-rich repeat and immunoglobulin-like dom
P30307	MPIP3_HUMAN	0.23	M-phase inducer phosphatase 3
Q5VVQ6	OTU1_HUMAN	0.19	Ubiquitin thioesterase OTU1
Q9HAY6	BCDO1_HUMAN	0.51	Beta,beta-carotene 15,15'-dioxygenase
Q9NP85	PODO_HUMAN	2.77	Podocin
Q9Y2G2	CARD8_HUMAN	-1.03	Caspase recruitment domain-containing protein 8
Q9UEG4	ZN629_HUMAN	1.68	Zinc finger protein 629
Q5SQ80	A20A2_HUMAN	1.03	Ankyrin repeat domain-containing protein 20A2
Q96Q15	SMG1_HUMAN	2.98	Serine/threonine-protein kinase SMG1
Q96KV7	WDR90_HUMAN	1.74	WD repeat-containing protein 90
O43609	SPY1_HUMAN	1.01	Protein sprouty homolog 1
Q13105	ZBT17_HUMAN	2.09	Zinc finger and BTB domain-containing protein 1
A0A0J9YXQ4	A0A0J9YXQ4_HUMAN	3.92	Uncharacterized protein
Q53TN4	CYBR1_HUMAN	-0.44	Cytochrome b reductase 1
Q17RS7	GEN_HUMAN	1.94	Flap endonuclease GEN homolog 1
Q8IUX7	AEBP1_HUMAN	3	Adipocyte enhancer-binding protein 1
Q6P1N0	C2D1A_HUMAN	1.73	Coiled-coil and C2 domain-containing protein 1A
Q9HC36	MRM3_HUMAN	0.74	rRNA methyltransferase 3, mitochondrial
Q9BRC7	PLCD4_HUMAN	0.85	1-phosphatidylinositol 4,5-bisphosphate phospho
Q9UGC7	RF1ML_HUMAN	0.64	Peptide chain release factor 1-like, mitochondr
Q9UGK8	SRGEF_HUMAN	1.4	Secretion-regulating guanine nucleotide exchang
P00519	ABL1_HUMAN	2.41	Tyrosine-protein kinase ABL1
Q8WU39	MZB1_HUMAN	-0.09	Marginal zone B- and B1-cell-specific protein
Q9UKJ0	PILRB_HUMAN	1.93	Paired immunoglobulin-like type 2 receptor beta
A0PJZ0	A20A5_HUMAN	-0.56	Putative ankyrin repeat domain-containing prote
Q52LR7	EPC2_HUMAN	1.22	Enhancer of polycomb homolog 2
Q8IV04	TB10C_HUMAN	1.95	Carabin
Q08499	PDE4D_HUMAN	1.33	cAMP-specific 3',5'-cyclic phosphodiesterase 4D
P50993	AT1A2_HUMAN	1.2	Sodium/potassium-transporting ATPase subunit al
Q8IYJ1	CPNE9_HUMAN	0.34	Copine-9
Q9NZ72	STMN3_HUMAN	3.17	Stathmin-3
O95498	VNN2_HUMAN	0.39	Vascular non-inflammatory molecule 2
Q96AC1	FERM2_HUMAN	0.68	Fermitin family homolog 2
Q96B01	R51A1_HUMAN	0.75	RAD51-associated protein 1
P78504	JAG1_HUMAN	4.84	Protein jagged-1
Q9Y446	PKP3_HUMAN	3.27	Plakophilin-3
Q92985	IRF7_HUMAN	1.13	Interferon regulatory factor 7
O43790	KRT86_HUMAN	6.2	Keratin, type II cuticular Hb6
O15375	MOT6_HUMAN	-0.64	Monocarboxylate transporter 6
Q9C0A1	ZFHX2_HUMAN	3.95	Zinc finger homeobox protein 2
Q6ZV65	FA47E_HUMAN	1.05	Protein FAM47E
P49840	GSK3A_HUMAN	6.42	Glycogen synthase kinase-3 alpha
Q9Y625	GPC6_HUMAN	1.65	Glypican-6
Q9UNT1	RBL2B_HUMAN	-0.91	Rab-like protein 2B
Q9NYQ3	HAOX2_HUMAN	-0.34	Hydroxyacid oxidase 2
Q9Y6M1	IF2B2_HUMAN	1.56	Insulin-like growth factor 2 mRNA-binding prote
Q8IW92	GLBL2_HUMAN	1.5	Beta-galactosidase-1-like protein 2
P17020	ZNF16_HUMAN	1.54	Zinc finger protein 16
Q6QAJ8	TM220_HUMAN	-1.75	Transmembrane protein 220
Q8NDH6	ICA1L_HUMAN	0.3	Islet cell autoantigen 1-like protein
Q8TD86	CALL6_HUMAN	-1.93	Calmodulin-like protein 6
Q5T7W0	ZN618_HUMAN	1.76	Zinc finger protein 618
Q0D2K0	NIPA4_HUMAN	1.62	Magnesium transporter NIPA4
P34059	GALNS_HUMAN	1.39	N-acetylgalactosamine-6-sulfatase
Q6ZMS4	ZN852_HUMAN	0.96	Zinc finger protein 852
Q96G42	KLD7B_HUMAN	3.54	Kelch domain-containing protein 7B
P48594	SPB4_HUMAN	0.22	Serpin B4
P10620	MGST1_HUMAN	-0.77	Microsomal glutathione S-transferase 1
Q4AC99	1A1L2_HUMAN	0.67	Probable inactive 1-aminocyclopropane-1-carboxy
Q86YB7	ECHD2_HUMAN	-0.97	Enoyl-CoA hydratase domain-containing protein 2
Q92750	TAF4B_HUMAN	1.28	Transcription initiation factor TFIID subunit 4
P62424	RL7A_HUMAN	0.05	60S ribosomal protein L7a
Q9H6L2	TM231_HUMAN	-0.19	Transmembrane protein 231
Q4G163	FBX43_HUMAN	1.84	F-box only protein 43
O75425	MSPD3_HUMAN	0.52	Motile sperm domain-containing protein 3
Q6UWH4	F198B_HUMAN	0.9	Protein FAM198B
Q04760	LGUL_HUMAN	1.98	Lactoylglutathione lyase
P23942	PRPH2_HUMAN	-0.16	Peripherin-2
Q12772	SRBP2_HUMAN	2.84	Sterol regulatory element-binding protein 2
O43364	HXA2_HUMAN	2.08	Homeobox protein Hox-A2
Q14165	MLEC_HUMAN	-0.36	Malectin
P24666	PPAC_HUMAN	0.82	Low molecular weight phosphotyrosine protein pho
A0A087WTJ2	A0A087WTJ2_HUMAN	0.26	Protein GIMAP1-GIMAP5
O75094	SLIT3_HUMAN	2.21	Slit homolog 3 protein
Q96JN0	LCOR_HUMAN	2.14	Ligand-dependent corepressor
Q9H082	RB33B_HUMAN	-0.6	Ras-related protein Rab-33B
P25189	MYP0_HUMAN	0.09	Myelin protein P0
P09105	HBAT_HUMAN	-1.13	Hemoglobin subunit theta-1
Q9BTK6	PAGR1_HUMAN	1.14	PAXIP1-associated glutamate-rich protein 1
O95264	5HT3B_HUMAN	-0.26	5-hydroxytryptamine receptor 3B
Q6P5X7	TMM71_HUMAN	1.94	Transmembrane protein 71
Q9UKI8	TLK1_HUMAN	2.59	Serine/threonine-protein kinase tousled-like 1
Q53RT3	APRV1_HUMAN	-0.1	Retroviral-like aspartic protease 1
P62068	UBP46_HUMAN	0.96	Ubiquitin carboxyl-terminal hydrolase 46
Q2NL68	PRSR3_HUMAN	1.91	Proline and serine-rich protein 3
Q6NUM9	RETST_HUMAN	1.55	All-trans-retinol 13,14-reductase
Q9BZG2	PPAT_HUMAN	1.53	Testicular acid phosphatase
Q96DG6	CMBL_HUMAN	-0.22	Carboxymethylenebutenolidase homolog
Q9GZK7	O11A1_HUMAN	-0.64	Olfactory receptor 11A1
Q8WXK3	ASB13_HUMAN	-0.04	Ankyrin repeat and SOCS box protein 13
Q8NC56	LEMD2_HUMAN	1.42	LEM domain-containing protein 2
Q9NQ92	COPRS_HUMAN	0.61	Coordinator of PRMT5 and differentiation stimul
Q9HCD6	TANC2_HUMAN	3.42	Protein TANC2
Q92737	RSLAA_HUMAN	1.15	Ras-like protein family member 10A
P51993	FUT6_HUMAN	0.18	Alpha-(1,3)-fucosyltransferase 6
Q06547	GABP1_HUMAN	1.13	GA-binding protein subunit beta-1
Q8NGY2	OR6K2_HUMAN	-0.3	Olfactory receptor 6K2
Q9P013	CWC15_HUMAN	-0.35	Spliceosome-associated protein CWC15 homolog
Q12894	IFRD2_HUMAN	2.05	Interferon-related developmental regulator 2
Q9NPB8	GPCP1_HUMAN	0.16	Glycerophosphocholine phosphodiesterase GPCPD1
Q9H7M9	VISTA_HUMAN	0.74	V-type immunoglobulin domain-containing suppres
Q86UW6	N4BP2_HUMAN	1.36	NEDD4-binding protein 2
Q9NVM4	ANM7_HUMAN	2.01	Protein arginine N-methyltransferase 7
Q02223	TNR17_HUMAN	0.86	Tumor necrosis factor receptor superfamily memb
O43186	CRX_HUMAN	2.38	Cone-rod homeobox protein
Q9HBV1	POPD3_HUMAN	-0.86	Popeye domain-containing protein 3
Q96MF6	CQ10A_HUMAN	0.46	Coenzyme Q-binding protein COQ10 homolog A, mit
Q8WTV0	SCRB1_HUMAN	0.7	Scavenger receptor class B member 1
Q16690	DUS5_HUMAN	-0.03	Dual specificity protein phosphatase 5
Q96S86	HPLN3_HUMAN	1.07	Hyaluronan and proteoglycan link protein 3
Q5D862	FILA2_HUMAN	12.03	Filaggrin-2
Q9UQF0	SYCY1_HUMAN	2.21	Syncytin-1
P55042	RAD_HUMAN	2.1	GTP-binding protein RAD
Q9NZH6	IL37_HUMAN	0.29	Interleukin-37
Q99424	ACOX2_HUMAN	-0.13	Peroxisomal acyl-coenzyme A oxidase 2
Q9NSD7	RL3R1_HUMAN	-0.01	Relaxin-3 receptor 1
Q9Y219	JAG2_HUMAN	4.63	Protein jagged-2
Q8NH08	O10AC_HUMAN	-0.25	Olfactory receptor 10AC1
Q9BZD7	TMG3_HUMAN	0.04	Transmembrane gamma-carboxyglutamic acid protein
Q92624	APBP2_HUMAN	-0.25	Amyloid protein-binding protein 2
Q8TAF3	WDR48_HUMAN	0.85	WD repeat-containing protein 48
C9J069	CI172_HUMAN	3.64	Uncharacterized protein C9orf172
O14512	SOCS7_HUMAN	2.32	Suppressor of cytokine signaling 7
Q5JUW0	KRBX4_HUMAN	-1.17	KRAB domain-containing protein 4
Q6PRD7	CEMP1_HUMAN	0.18	Cementoblastoma-derived protein 1
Q96IK5	GMCL1_HUMAN	1.7	Germ cell-less protein-like 1
P48431	SOX2_HUMAN	3.32	Transcription factor SOX-2
H3BV60	TGR3L_HUMAN	2.11	Transforming growth factor-beta receptor type 3
Q13620	CUL4B_HUMAN	1.8	Cullin-4B
Q16584	M3K11_HUMAN	4.56	Mitogen-activated protein kinase kinase kinase
Q7Z602	GP141_HUMAN	-0.68	Probable G-protein coupled receptor 141
P61247	RS3A_HUMAN	-0.27	40S ribosomal protein S3a
O14524	NEMP1_HUMAN	0.68	Nuclear envelope integral membrane protein 1
Q8TD90	MAGE2_HUMAN	1.2	Melanoma-associated antigen E2
Q07326	PIGF_HUMAN	-0.87	Phosphatidylinositol-glycan biosynthesis class F
Q8TBF2	PGFS_HUMAN	0.89	Prostamide/prostaglandin F synthase
Q8N2A8	PLD6_HUMAN	-1.22	Mitochondrial cardiolipin hydrolase
Q15270	NKX11_HUMAN	4.59	NK1 transcription factor-related protein 1
A6NCQ9	RN222_HUMAN	0.51	RING finger protein 222
Q05932	FOLC_HUMAN	0.15	Folylpolyglutamate synthase, mitochondrial
Q9Y5R8	TPPC1_HUMAN	-0.22	Trafficking protein particle complex subunit 1
P28370	SMCA1_HUMAN	0.05	Probable global transcription activator SNF2L1
Q7L592	NDUF7_HUMAN	-0.6	NADH dehydrogenase [ubiquinone] complex I, asse
Q13461	FOXE3_HUMAN	1.19	Forkhead box protein E3
Q5T6X5	GPC6A_HUMAN	0.35	G-protein coupled receptor family C group 6 mem
P28329	CLAT_HUMAN	4.77	Choline O-acetyltransferase
P33260	CP2CI_HUMAN	0	Cytochrome P450 2C18
Q14699	RFTN1_HUMAN	3.35	Raftlin
Q09013	DMPK_HUMAN	2.54	Myotonin-protein kinase
Q96EG3	ZN837_HUMAN	3.32	Zinc finger protein 837
Q17RY0	CPEB4_HUMAN	4.47	Cytoplasmic polyadenylation element-binding pro
Q16670	ZSC26_HUMAN	0.18	Zinc finger and SCAN domain-containing protein
Q9UHV2	SRTD1_HUMAN	-0.13	SERTA domain-containing protein 1
P35612	ADDB_HUMAN	0.77	Beta-adducin
Q8TDZ2	MICA1_HUMAN	2.21	Protein-methionine sulfoxide oxidase MICAL1
A0A096LNS6	A0A096LNS6_HUMAN	3.06	Uncharacterized protein
Q8IYX3	CC116_HUMAN	2.39	Coiled-coil domain-containing protein 116
Q7Z3C6	ATG9A_HUMAN	3.63	Autophagy-related protein 9A
Q8N3T6	T132C_HUMAN	1.43	Transmembrane protein 132C
Q9NXV2	KCTD5_HUMAN	0.15	BTB/POZ domain-containing protein KCTD5
Q9Y608	LRRF2_HUMAN	1.42	Leucine-rich repeat flightless-interacting prot
Q8WV16	DCAF4_HUMAN	2.45	DDB1- and CUL4-associated factor 4
Q96DX8	RTP4_HUMAN	-0.22	Receptor-transporting protein 4
O60503	ADCY9_HUMAN	1.91	Adenylate cyclase type 9
Q0D2I5	IFFO1_HUMAN	3.61	Intermediate filament family orphan 1
P55291	CAD15_HUMAN	1.07	Cadherin-15
Q6ZS17	FA65A_HUMAN	3.14	Protein FAM65A
P35680	HNF1B_HUMAN	1.6	Hepatocyte nuclear factor 1-beta
Q9NVL8	CN105_HUMAN	0.89	Uncharacterized protein C14orf105
Q86X51	CX067_HUMAN	2.71	Uncharacterized protein CXorf67
O14905	WNT9B_HUMAN	1.01	Protein Wnt-9b
Q96NN9	AIFM3_HUMAN	0.24	Apoptosis-inducing factor 3
Q8NGJ4	O52E2_HUMAN	-0.73	Olfactory receptor 52E2
O00204	ST2B1_HUMAN	1.32	Sulfotransferase family cytosolic 2B member 1
Q6P4F1	FUT10_HUMAN	-0.58	Alpha-(1,3)-fucosyltransferase 10
Q8IUB2	WFDC3_HUMAN	1.04	WAP four-disulfide core domain protein 3
Q96MG2	JSPR1_HUMAN	1.53	Junctional sarcoplasmic reticulum protein 1
Q9NZI7	UBIP1_HUMAN	2.67	Upstream-binding protein 1
Q9Y5S1	TRPV2_HUMAN	0.82	Transient receptor potential cation channel sub
Q5T1C6	THEM4_HUMAN	-0.33	Acyl-coenzyme A thioesterase THEM4
O95751	LDOC1_HUMAN	0.62	Protein LDOC1
Q96K17	BT3L4_HUMAN	0.36	Transcription factor BTF3 homolog 4
Q6NXR0	IIGP5_HUMAN	0.63	Interferon-inducible GTPase 5
Q9GZM6	OR8D2_HUMAN	-0.56	Olfactory receptor 8D2
Q2TAM9	TUSC1_HUMAN	3.9	Tumor suppressor candidate gene 1 protein
Q9Y4K0	LOXL2_HUMAN	1.93	Lysyl oxidase homolog 2
Q8WWI5	CTL1_HUMAN	0.99	Choline transporter-like protein 1
P19961	AMY2B_HUMAN	2.18	Alpha-amylase 2B
A8K4G0	CLM7_HUMAN	-0.08	CMRF35-like molecule 7
Q7Z5V6	PPR32_HUMAN	2.17	Protein phosphatase 1 regulatory subunit 32
O15072	ATS3_HUMAN	4.81	A disintegrin and metalloproteinase with thrombo
Q6ZU35	K1211_HUMAN	1.43	Uncharacterized protein KIAA1211
Q96JQ0	PCD16_HUMAN	2.76	Protocadherin-16
O00337	S28A1_HUMAN	-0.3	Sodium/nucleoside cotransporter 1
P52799	EFNB2_HUMAN	1.36	Ephrin-B2
Q8N8R7	AL14E_HUMAN	0.54	ARL14 effector protein
Q8N2W9	PIAS4_HUMAN	1.98	E3 SUMO-protein ligase PIAS4
Q9UHM6	OPN4_HUMAN	0.42	Melanopsin
Q96I99	SUCB2_HUMAN	-0.78	Succinate--CoA ligase [GDP-forming] subunit bet
Q13323	BIK_HUMAN	-0.97	Bcl-2-interacting killer
Q9UFP1	F198A_HUMAN	-0.2	Protein FAM198A
O95453	PARN_HUMAN	1.3	Poly(A)-specific ribonuclease PARN
Q15528	MED22_HUMAN	0.7	Mediator of RNA polymerase II transcription sub
Q587J7	TDR12_HUMAN	1.54	Putative ATP-dependent RNA helicase TDRD12
Q9UK85	DKKL1_HUMAN	-1.06	Dickkopf-like protein 1
Q6ZQX7	LIAT1_HUMAN	1.84	Protein LIAT1
Q6GMV3	PTRD1_HUMAN	-1.16	Putative peptidyl-tRNA hydrolase PTRHD1
Q9NZQ0	DJC27_HUMAN	0.18	DnaJ homolog subfamily C member 27
Q68CZ6	HAUS3_HUMAN	1.01	HAUS augmin-like complex subunit 3
Q9H2A7	CXL16_HUMAN	0.05	C-X-C motif chemokine 16
Q8N0V4	LGI2_HUMAN	-0.3	Leucine-rich repeat LGI family member 2
A2A3K4	PTPC1_HUMAN	1.56	Protein tyrosine phosphatase domain-containing
P08727	K1C19_HUMAN	4.24	Keratin, type I cytoskeletal 19
Q9P016	THYN1_HUMAN	-1.47	Thymocyte nuclear protein 1
P06753	TPM3_HUMAN	-1.85	Tropomyosin alpha-3 chain
P06276	CHLE_HUMAN	0.02	Cholinesterase
Q9NZH7	IL36B_HUMAN	-0.08	Interleukin-36 beta
Q9UIL4	KIF25_HUMAN	1.32	Kinesin-like protein KIF25
Q96L34	MARK4_HUMAN	3.71	MAP/microtubule affinity-regulating kinase 4
Q8NHS9	SPT22_HUMAN	1.99	Spermatogenesis-associated protein 22
Q6P1Q0	LTMD1_HUMAN	-0.16	LETM1 domain-containing protein 1
H0Y980	H0Y980_HUMAN	0.25	Uncharacterized protein (Fragment)
Q9NRA8	4ET_HUMAN	1.55	Eukaryotic translation initiation factor 4E trans
Q6IF99	O10K2_HUMAN	-0.53	Olfactory receptor 10K2
Q9Y227	ENTP4_HUMAN	0.66	Ectonucleoside triphosphate diphosphohydrolase
Q9H2U2	IPYR2_HUMAN	0.39	Inorganic pyrophosphatase 2, mitochondrial
P24592	IBP6_HUMAN	0.99	Insulin-like growth factor-binding protein 6
O00180	KCNK1_HUMAN	-0.54	Potassium channel subfamily K member 1
A1XBS5	F92A1_HUMAN	-1.02	Protein FAM92A1
Q13888	TF2H2_HUMAN	-0.43	General transcription factor IIH subunit 2
Q12841	FSTL1_HUMAN	0.73	Follistatin-related protein 1
A8MVW0	F1712_HUMAN	4.53	Protein FAM171A2
Q15078	CD5R1_HUMAN	-0.74	Cyclin-dependent kinase 5 activator 1
Q96LZ3	CANB2_HUMAN	-0.94	Calcineurin subunit B type 2
Q8TDI8	TMC1_HUMAN	0.48	Transmembrane channel-like protein 1
Q6PF04	ZN613_HUMAN	1.06	Zinc finger protein 613
Q86UE3	ZN546_HUMAN	-0.05	Zinc finger protein 546
O15399	NMDE4_HUMAN	3.24	Glutamate receptor ionotropic, NMDA 2D
Q9NQR1	KMT5A_HUMAN	1.73	N-lysine methyltransferase KMT5A
P46095	GPR6_HUMAN	0.11	G-protein coupled receptor 6
Q92670	ZN75C_HUMAN	0.6	Putative zinc finger protein 75C
O75365	TP4A3_HUMAN	-0.4	Protein tyrosine phosphatase type IVA 3
Q96DW6	S2538_HUMAN	-0.52	Solute carrier family 25 member 38
O75783	RHBL1_HUMAN	0.79	Rhomboid-related protein 1
Q86WR7	PRSR2_HUMAN	2.53	Proline and serine-rich protein 2
Q16696	CP2AD_HUMAN	0.92	Cytochrome P450 2A13
P22894	MMP8_HUMAN	2.09	Neutrophil collagenase
Q9GZN0	GPR88_HUMAN	-0.8	Probable G-protein coupled receptor 88
Q674R7	ATG9B_HUMAN	3.25	Autophagy-related protein 9B
P29475	NOS1_HUMAN	1.39	Nitric oxide synthase, brain
Q9UJ42	GP160_HUMAN	-1.24	Probable G-protein coupled receptor 160
P08590	MYL3_HUMAN	0.32	Myosin light chain 3
Q7Z5H3	RHG22_HUMAN	2.89	Rho GTPase-activating protein 22
Q8IUX8	EGFL6_HUMAN	2.67	Epidermal growth factor-like protein 6
Q14541	HNF4G_HUMAN	0.8	Hepatocyte nuclear factor 4-gamma
Q8N7X1	RMXL3_HUMAN	6.37	RNA-binding motif protein, X-linked-like-3
P50219	MNX1_HUMAN	4.05	Motor neuron and pancreas homeobox protein 1
Q9H672	ASB7_HUMAN	-0.42	Ankyrin repeat and SOCS box protein 7
Q68EN5	K895L_HUMAN	1.68	Uncharacterized protein KIAA0895-like
Q96EV8	DTBP1_HUMAN	0.46	Dysbindin
Q9NZ09	UBAP1_HUMAN	1.25	Ubiquitin-associated protein 1
Q7KYR7	BT2A1_HUMAN	0.81	Butyrophilin subfamily 2 member A1
P0CI26	TR49C_HUMAN	1.63	Tripartite motif-containing protein 49C
P35658	NU214_HUMAN	7.49	Nuclear pore complex protein Nup214
Q8N961	ABTB2_HUMAN	2.18	Ankyrin repeat and BTB/POZ domain-containing pr
Q13588	GRAP_HUMAN	-1.02	GRB2-related adapter protein
Q6UW02	CP20A_HUMAN	0.08	Cytochrome P450 20A1
O00206	TLR4_HUMAN	-0.56	Toll-like receptor 4
Q6NYC8	PPR18_HUMAN	2.44	Phostensin
Q496H8	NRN1L_HUMAN	-0.29	Neuritin-like protein
F6X3S4	F6X3S4_HUMAN	-0.15	Uncharacterized protein
Q6ZNG1	ZN600_HUMAN	0.57	Zinc finger protein 600
Q9NV56	MRGBP_HUMAN	1.64	MRG/MORF4L-binding protein
Q9HC62	SENP2_HUMAN	1.42	Sentrin-specific protease 2
Q8IWU5	SULF2_HUMAN	2.36	Extracellular sulfatase Sulf-2
Q9BZM2	PA2GF_HUMAN	1.46	Group IIF secretory phospholipase A2
Q96B02	UBE2W_HUMAN	-0.34	Ubiquitin-conjugating enzyme E2 W
P26640	SYVC_HUMAN	2.46	Valine--tRNA ligase
Q9BYT9	ANO3_HUMAN	-0.05	Anoctamin-3
Q6ZNB6	NFXL1_HUMAN	2.94	NF-X1-type zinc finger protein NFXL1
Q6ZMT9	DTHD1_HUMAN	-0.13	Death domain-containing protein 1
O15061	SYNEM_HUMAN	2.12	Synemin
Q86UW5	Q86UW5_HUMAN	1.23	Putative uncharacterized protein HSPC047
Q8WZA2	RPGF4_HUMAN	0.25	Rap guanine nucleotide exchange factor 4
Q7Z7H5	TMED4_HUMAN	0.19	Transmembrane emp24 domain-containing protein 4
P08238	HS90B_HUMAN	0.66	Heat shock protein HSP 90-beta
Q96E14	RMI2_HUMAN	0.01	RecQ-mediated genome instability protein 2
P0C7N4	T191B_HUMAN	1.43	Transmembrane protein 191B
Q8NI60	ADCK3_HUMAN	2.41	Atypical kinase ADCK3, mitochondrial
Q8NBP5	MFSD9_HUMAN	-0.23	Major facilitator superfamily domain-containing
Q86WR0	CCD25_HUMAN	-0.08	Coiled-coil domain-containing protein 25
Q8NDD1	CA131_HUMAN	0.25	Uncharacterized protein C1orf131
Q9NPG2	NGB_HUMAN	-1.62	Neuroglobin
Q969P5	FBX32_HUMAN	0.26	F-box only protein 32
Q99687	MEIS3_HUMAN	1.78	Homeobox protein Meis3
Q6ZMC9	SIG15_HUMAN	0.04	Sialic acid-binding Ig-like lectin 15
Q8WYR1	PI3R5_HUMAN	1.97	Phosphoinositide 3-kinase regulatory subunit 5
P48029	SC6A8_HUMAN	0.98	Sodium- and chloride-dependent creatine transpo
Q9HBI0	PARVG_HUMAN	-1.1	Gamma-parvin
Q6IPM2	IQCE_HUMAN	2.18	IQ domain-containing protein E
Q13153	PAK1_HUMAN	1.13	Serine/threonine-protein kinase PAK 1
Q9HCG7	GBA2_HUMAN	0.96	Non-lysosomal glucosylceramidase
P54762	EPHB1_HUMAN	1.4	Ephrin type-B receptor 1
Q64LD2	WDR25_HUMAN	0.72	WD repeat-containing protein 25
Q9H095	IQCG_HUMAN	0.09	IQ domain-containing protein G
Q8NGC5	OR6J1_HUMAN	-0.4	Olfactory receptor 6J1
A0A1B0GW35	A0A1B0GW35_HUMAN	-1.59	HCG2040572
P54105	ICLN_HUMAN	0.64	Methylosome subunit pICln
Q8TBP0	TBC16_HUMAN	2.03	TBC1 domain family member 16
Q9Y3C5	RNF11_HUMAN	0.23	RING finger protein 11
P43119	PI2R_HUMAN	0.43	Prostacyclin receptor
Q9C098	DCLK3_HUMAN	1.86	Serine/threonine-protein kinase DCLK3
Q9H9A6	LRC40_HUMAN	-0.1	Leucine-rich repeat-containing protein 40
Q9Y5I7	CLD16_HUMAN	-0.1	Claudin-16
O43795	MYO1B_HUMAN	0.31	Unconventional myosin-Ib
A6NC51	T150B_HUMAN	0.87	Transmembrane protein 150B
Q96NB3	ZN830_HUMAN	0.32	Zinc finger protein 830
P43366	MAGB1_HUMAN	0.57	Melanoma-associated antigen B1
P31749	AKT1_HUMAN	0.29	RAC-alpha serine/threonine-protein kinase
O00329	PK3CD_HUMAN	0.9	Phosphatidylinositol 4,5-bisphosphate 3-kinase
Q96PE2	ARHGH_HUMAN	4.44	Rho guanine nucleotide exchange factor 17
Q502W7	CCD38_HUMAN	0.65	Coiled-coil domain-containing protein 38
P53985	MOT1_HUMAN	0.12	Monocarboxylate transporter 1
Q6ZMN8	CCNI2_HUMAN	2.98	Cyclin-I2
P31350	RIR2_HUMAN	0.93	Ribonucleoside-diphosphate reductase subunit M2
A8MVW5	HECA2_HUMAN	0.61	HEPACAM family member 2
Q9Y2D2	S35A3_HUMAN	-0.15	UDP-N-acetylglucosamine transporter
P00439	PH4H_HUMAN	-0.73	Phenylalanine-4-hydroxylase
Q15067	ACOX1_HUMAN	0.49	Peroxisomal acyl-coenzyme A oxidase 1
A0A1B0GVN3	A0A1B0GVN3_HUMAN	0.39	Protein LINC01125
O60830	TI17B_HUMAN	1.41	Mitochondrial import inner membrane translocase
Q8NGD0	OR4M1_HUMAN	-0.29	Olfactory receptor 4M1
Q9UHQ9	NB5R1_HUMAN	-0.17	NADH-cytochrome b5 reductase 1
P54868	HMCS2_HUMAN	1.37	Hydroxymethylglutaryl-CoA synthase, mitochondri
Q86VD1	MORC1_HUMAN	0.44	MORC family CW-type zinc finger protein 1
O14763	TR10B_HUMAN	1.28	Tumor necrosis factor receptor superfamily memb
P41214	EIF2D_HUMAN	-0.16	Eukaryotic translation initiation factor 2D
Q5F1R6	DJC21_HUMAN	0.7	DnaJ homolog subfamily C member 21
Q9NW07	ZN358_HUMAN	4.01	Zinc finger protein 358
Q9H0R5	GBP3_HUMAN	0	Guanylate-binding protein 3
Q86UD7	TBC26_HUMAN	-0.06	TBC1 domain family member 26
Q9NX62	IMPA3_HUMAN	1.71	Inositol monophosphatase 3
Q96FV0	LRC46_HUMAN	2.42	Leucine-rich repeat-containing protein 46
Q86U44	MTA70_HUMAN	0.65	N6-adenosine-methyltransferase 70 kDa subunit
Q96FT7	ASIC4_HUMAN	0.88	Acid-sensing ion channel 4
Q9NWF4	S52A1_HUMAN	1.2	Solute carrier family 52, riboflavin transporte
Q5T0L3	CA111_HUMAN	0.34	Uncharacterized protein C1orf111
O75473	LGR5_HUMAN	0.46	Leucine-rich repeat-containing G-protein coupled
P05997	CO5A2_HUMAN	7.33	Collagen alpha-2(V) chain
A6NI47	POTEM_HUMAN	4.07	Putative POTE ankyrin domain family member M
P10809	CH60_HUMAN	0.19	60 kDa heat shock protein, mitochondrial
Q96C28	ZN707_HUMAN	0.36	Zinc finger protein 707
Q8NA66	CNBD1_HUMAN	-0.25	Cyclic nucleotide-binding domain-containing pro
Q6ZQY2	LR74B_HUMAN	0.23	Leucine-rich repeat-containing protein 74B
Q99676	ZN184_HUMAN	0.61	Zinc finger protein 184
Q9NPE2	NGRN_HUMAN	1.13	Neugrin
P46527	CDN1B_HUMAN	1.86	Cyclin-dependent kinase inhibitor 1B
O43688	PLPP2_HUMAN	-0.51	Phospholipid phosphatase 2
P30990	NEUT_HUMAN	-1.4	Neurotensin/neuromedin N
O95822	DCMC_HUMAN	0.26	Malonyl-CoA decarboxylase, mitochondrial
Q6UWW0	LCN15_HUMAN	0.14	Lipocalin-15
Q8ND94	LRN4L_HUMAN	0.46	LRRN4 C-terminal-like protein
Q8TF61	FBX41_HUMAN	4.47	F-box only protein 41
Q6PJ21	SPSB3_HUMAN	1.24	SPRY domain-containing SOCS box protein 3
Q9GZV7	HPLN2_HUMAN	2.31	Hyaluronan and proteoglycan link protein 2
Q02161	RHD_HUMAN	-0.39	Blood group Rh(D) polypeptide
Q86XR8	CEP57_HUMAN	4.51	Centrosomal protein of 57 kDa
Q12851	M4K2_HUMAN	1.31	Mitogen-activated protein kinase kinase kinase k
Q8N9Q2	SR1IP_HUMAN	0.32	Protein SREK1IP1
Q00266	METK1_HUMAN	1.14	S-adenosylmethionine synthase isoform type-1
Q9H8W5	TRI45_HUMAN	3.5	Tripartite motif-containing protein 45
Q8N7U9	CQ054_HUMAN	-1.3	Putative uncharacterized protein encoded by LIN
P25874	UCP1_HUMAN	-0.23	Mitochondrial brown fat uncoupling protein 1
Q9NRM7	LATS2_HUMAN	3.93	Serine/threonine-protein kinase LATS2
Q5GLZ8	HERC4_HUMAN	3.26	Probable E3 ubiquitin-protein ligase HERC4
Q96RC9	OR8B4_HUMAN	0.48	Olfactory receptor 8B4
Q5TA31	RN187_HUMAN	1.05	E3 ubiquitin-protein ligase RNF187
P53990	IST1_HUMAN	2.7	IST1 homolog
O14975	S27A2_HUMAN	-0.23	Very long-chain acyl-CoA synthetase
Q86UQ0	ZN589_HUMAN	1.67	Zinc finger protein 589
Q9H106	SIRPD_HUMAN	-0.23	Signal-regulatory protein delta
Q9NUK0	MBNL3_HUMAN	0.39	Muscleblind-like protein 3
P08172	ACM2_HUMAN	0.23	Muscarinic acetylcholine receptor M2
O75477	ERLN1_HUMAN	0.41	Erlin-1
Q07960	RHG01_HUMAN	-0.53	Rho GTPase-activating protein 1
Q9NP92	RT30_HUMAN	1.28	28S ribosomal protein S30, mitochondrial
O75952	CABYR_HUMAN	0.95	Calcium-binding tyrosine phosphorylation-regula
P34925	RYK_HUMAN	-0.33	Tyrosine-protein kinase RYK
Q13233	M3K1_HUMAN	2.85	Mitogen-activated protein kinase kinase kinase 1
Q9BT25	HAUS8_HUMAN	2.76	HAUS augmin-like complex subunit 8
O15544	GR6_HUMAN	0.42	Protein GR6
Q9NTI7	F212B_HUMAN	2.91	Protein FAM212B
P55103	INHBC_HUMAN	0.64	Inhibin beta C chain
Q9UFH2	DYH17_HUMAN	1.05	Dynein heavy chain 17, axonemal
Q5JTZ5	CI152_HUMAN	0.69	Uncharacterized protein C9orf152
Q9UNH7	SNX6_HUMAN	-0.56	Sorting nexin-6
Q9ULD5	ZN777_HUMAN	1.62	Zinc finger protein 777
Q8N4G2	ARL14_HUMAN	0.6	ADP-ribosylation factor-like protein 14
Q12972	PP1R8_HUMAN	2.34	Nuclear inhibitor of protein phosphatase 1
Q92954	PRG4_HUMAN	2.82	Proteoglycan 4
P05108	CP11A_HUMAN	0.14	Cholesterol side-chain cleavage enzyme, mitocho
Q5JSP0	FGD3_HUMAN	2.2	FYVE, RhoGEF and PH domain-containing protein 3
O00144	FZD9_HUMAN	1.6	Frizzled-9
Q7Z3Z0	K1C25_HUMAN	6.02	Keratin, type I cytoskeletal 25
Q96MZ4	F218A_HUMAN	1.2	Protein FAM218A
I6L899	GOG8R_HUMAN	3.73	Golgin subfamily A member 8R
P0DJR0	GIMD1_HUMAN	-1.17	GTPase IMAP family member GIMD1
Q15907	RB11B_HUMAN	-0.32	Ras-related protein Rab-11B
P08922	ROS1_HUMAN	0.98	Proto-oncogene tyrosine-protein kinase ROS
Q6ZVU0	YK022_HUMAN	0.2	Putative uncharacterized protein FLJ42102
P15692	VEGFA_HUMAN	1.07	Vascular endothelial growth factor A
Q9Y6N6	LAMC3_HUMAN	4.48	Laminin subunit gamma-3
Q01658	NC2B_HUMAN	-0.12	Protein Dr1
P20290	BTF3_HUMAN	-0.06	Transcription factor BTF3
P57057	G6PT2_HUMAN	0.01	Glucose-6-phosphate exchanger SLC37A1
Q2MV58	TECT1_HUMAN	1.29	Tectonic-1
Q86YJ7	AN13B_HUMAN	2.75	Ankyrin repeat domain-containing protein 13B
O94916	NFAT5_HUMAN	2.02	Nuclear factor of activated T-cells 5
Q86U90	YRDC_HUMAN	1.37	YrdC domain-containing protein, mitochondrial
Q8IZF7	AGRF2_HUMAN	1	Adhesion G-protein coupled receptor F2
Q86YC2	PALB2_HUMAN	1.2	Partner and localizer of BRCA2
Q8N766	EMC1_HUMAN	0.09	ER membrane protein complex subunit 1
P17023	ZNF19_HUMAN	0.68	Zinc finger protein 19
A6NKC0	F90A7_HUMAN	2.32	Putative protein FAM90A7P
O15550	KDM6A_HUMAN	2.2	Lysine-specific demethylase 6A
Q8TER5	ARH40_HUMAN	3.02	Rho guanine nucleotide exchange factor 40
O75330	HMMR_HUMAN	0.81	Hyaluronan mediated motility receptor
Q7RTX1	TS1R1_HUMAN	0.06	Taste receptor type 1 member 1
Q9NVV0	TM38B_HUMAN	-0.97	Trimeric intracellular cation channel type B
P11086	PNMT_HUMAN	0.83	Phenylethanolamine N-methyltransferase
Q9BXX3	AN30A_HUMAN	-0.32	Ankyrin repeat domain-containing protein 30A
O94964	SOGA1_HUMAN	2.15	Protein SOGA1
O95714	HERC2_HUMAN	2.17	E3 ubiquitin-protein ligase HERC2
Q8NEF9	SRFB1_HUMAN	-0.08	Serum response factor-binding protein 1
Q14534	ERG1_HUMAN	0.39	Squalene monooxygenase
P14678	RSMB_HUMAN	3.56	Small nuclear ribonucleoprotein-associated prote
P55008	AIF1_HUMAN	0.94	Allograft inflammatory factor 1
Q68G75	LEMD1_HUMAN	-0.24	LEM domain-containing protein 1
Q6ZRP0	PR23C_HUMAN	1.04	Proline-rich protein 23C
P57058	HUNK_HUMAN	2.2	Hormonally up-regulated neu tumor-associated kin
Q96FZ7	CHMP6_HUMAN	-1.79	Charged multivesicular body protein 6
Q96M98	PACRG_HUMAN	0.96	Parkin coregulated gene protein
P43361	MAGA8_HUMAN	1.32	Melanoma-associated antigen 8
O15040	TCPR2_HUMAN	1.35	Tectonin beta-propeller repeat-containing prote
P42025	ACTY_HUMAN	1.33	Beta-centractin
P20851	C4BPB_HUMAN	1.89	C4b-binding protein beta chain
P07900	HS90A_HUMAN	0.9	Heat shock protein HSP 90-alpha
Q99595	TI17A_HUMAN	1.4	Mitochondrial import inner membrane translocase
P16581	LYAM2_HUMAN	1.73	E-selectin
Q9H0N0	RAB6C_HUMAN	1.42	Ras-related protein Rab-6C
Q9Y586	MB212_HUMAN	-0.31	Protein mab-21-like 2
Q8TBY8	PMFBP_HUMAN	-0.48	Polyamine-modulated factor 1-binding protein 1
Q9BQA5	HINFP_HUMAN	-0.36	Histone H4 transcription factor
P28300	LYOX_HUMAN	3.32	Protein-lysine 6-oxidase
Q9Y5F2	PCDBB_HUMAN	0.74	Protocadherin beta-11
Q4G0T1	SRCRM_HUMAN	1.86	Scavenger receptor cysteine-rich domain-contain
Q9UGF6	OR5V1_HUMAN	-0.74	Olfactory receptor 5V1
Q12974	TP4A2_HUMAN	-0.47	Protein tyrosine phosphatase type IVA 2
Q9Y5H9	PCDA2_HUMAN	2.13	Protocadherin alpha-2
Q92504	S39A7_HUMAN	5.21	Zinc transporter SLC39A7
Q8NB66	UN13C_HUMAN	1.47	Protein unc-13 homolog C
O43660	PLRG1_HUMAN	0.34	Pleiotropic regulator 1
Q9NZD2	GLTP_HUMAN	-0.56	Glycolipid transfer protein
Q9BYV6	TRI55_HUMAN	1.94	Tripartite motif-containing protein 55
Q8N162	OR8H2_HUMAN	-0.89	Olfactory receptor 8H2
G5E9R7	G5E9R7_HUMAN	4.58	HCG2042993
Q16739	CEGT_HUMAN	-1.21	Ceramide glucosyltransferase
Q8IUZ0	LRC49_HUMAN	1.18	Leucine-rich repeat-containing protein 49
P33076	C2TA_HUMAN	1.62	MHC class II transactivator
Q92959	SO2A1_HUMAN	0.66	Solute carrier organic anion transporter family
P11474	ERR1_HUMAN	1.09	Steroid hormone receptor ERR1
Q8N1Q1	CAH13_HUMAN	1.49	Carbonic anhydrase 13
P17612	KAPCA_HUMAN	-0.82	cAMP-dependent protein kinase catalytic subunit
Q9BY41	HDAC8_HUMAN	0.9	Histone deacetylase 8
Q8NH69	OR5W2_HUMAN	-0.88	Olfactory receptor 5W2
P0DMU3	F231L_HUMAN	-0.18	FAM231A/C-like protein LOC102723383
Q6PI77	BHLH9_HUMAN	1.15	Protein BHLHb9
Q9Y5T4	DJC15_HUMAN	-0.46	DnaJ homolog subfamily C member 15
Q8NEP7	KLDC9_HUMAN	1.48	Kelch domain-containing protein 9
A4QMS7	CE049_HUMAN	-0.67	Uncharacterized protein C5orf49
Q16518	RPE65_HUMAN	0.03	Retinoid isomerohydrolase
Q9UJL9	ZF69B_HUMAN	0.27	Zinc finger protein ZFP69B
P07437	TBB5_HUMAN	0.92	Tubulin beta chain
P12956	XRCC6_HUMAN	0.88	X-ray repair cross-complementing protein 6
Q5T4F4	ZFY27_HUMAN	1.84	Protrudin
O76062	ERG24_HUMAN	0.07	Delta(14)-sterol reductase
Q7Z4Q2	HEAT3_HUMAN	0.1	HEAT repeat-containing protein 3
Q9NRW4	DUS22_HUMAN	-1.08	Dual specificity protein phosphatase 22
Q6IAN0	DRS7B_HUMAN	-0.44	Dehydrogenase/reductase SDR family member 7B
O43763	TLX2_HUMAN	5.19	T-cell leukemia homeobox protein 2
Q86V59	PNML1_HUMAN	0.38	PNMA-like protein 1
Q9P0V9	SEP10_HUMAN	-0.23	Septin-10
O43298	ZBT43_HUMAN	-0.08	Zinc finger and BTB domain-containing protein 4
Q02410	APBA1_HUMAN	1.43	Amyloid beta A4 precursor protein-binding famil
P33992	MCM5_HUMAN	0.42	DNA replication licensing factor MCM5
Q7LBR1	CHM1B_HUMAN	-1.73	Charged multivesicular body protein 1b
P13688	CEAM1_HUMAN	1.52	Carcinoembryonic antigen-related cell adhesion
Q96DD7	SHSA4_HUMAN	2.31	Protein shisa-4
Q96B21	TM45B_HUMAN	-0.99	Transmembrane protein 45B
Q96NX5	KCC1G_HUMAN	0.34	Calcium/calmodulin-dependent protein kinase typ
Q9HCI6	K1586_HUMAN	0.66	E3 SUMO-protein ligase KIAA1586
Q6YHU6	THADA_HUMAN	0.18	Thyroid adenoma-associated protein
Q6ZRR5	TM136_HUMAN	-0.37	Transmembrane protein 136
O75386	TULP3_HUMAN	0.81	Tubby-related protein 3
F8WBI6	GOG8N_HUMAN	4.02	Golgin subfamily A member 8N
Q15582	BGH3_HUMAN	0.54	Transforming growth factor-beta-induced protein
Q96RD9	FCRL5_HUMAN	1.56	Fc receptor-like protein 5
Q86SR1	GLT10_HUMAN	1.25	Polypeptide N-acetylgalactosaminyltransferase 1
Q5VZK9	CARL1_HUMAN	1.62	F-actin-uncapping protein LRRC16A
O60518	RNBP6_HUMAN	0.28	Ran-binding protein 6
P57060	RWD2B_HUMAN	0.45	RWD domain-containing protein 2B
Q5SZI1	LRAD2_HUMAN	4.02	Low-density lipoprotein receptor class A domain
Q96IJ6	GMPPA_HUMAN	0.04	Mannose-1-phosphate guanyltransferase alpha
Q02742	GCNT1_HUMAN	0.42	Beta-1,3-galactosyl-O-glycosyl-glycoprotein bet
Q5VSY0	GKAP1_HUMAN	0.33	G kinase-anchoring protein 1
Q0VF96	CGNL1_HUMAN	1.75	Cingulin-like protein 1
Q9BYD3	RM04_HUMAN	1	39S ribosomal protein L4, mitochondrial
O95490	AGRL2_HUMAN	1.35	Adhesion G protein-coupled receptor L2
Q86UA1	PRP39_HUMAN	0.89	Pre-mRNA-processing factor 39
Q49MG5	MAP9_HUMAN	0.43	Microtubule-associated protein 9
Q9Y6N3	CLCA3_HUMAN	0.21	Calcium-activated chloride channel regulator fa
Q8WV48	CC107_HUMAN	2.69	Coiled-coil domain-containing protein 107
Q5TF21	SOGA3_HUMAN	6.66	Protein SOGA3
Q9Y3Q0	NALD2_HUMAN	0.89	N-acetylated-alpha-linked acidic dipeptidase 2
Q86SG7	LYG2_HUMAN	-0.29	Lysozyme g-like protein 2
Q8TEB7	RN128_HUMAN	0.72	E3 ubiquitin-protein ligase RNF128
Q96PZ0	PUS7_HUMAN	1.43	Pseudouridylate synthase 7 homolog
P62826	RAN_HUMAN	0.18	GTP-binding nuclear protein Ran
Q9NPD8	UBE2T_HUMAN	-0.45	Ubiquitin-conjugating enzyme E2 T
Q9UM63	PLAL1_HUMAN	0.78	Zinc finger protein PLAGL1
O95998	I18BP_HUMAN	-0.51	Interleukin-18-binding protein
Q03393	PTPS_HUMAN	-0.22	6-pyruvoyl tetrahydrobiopterin synthase
Q9NPJ1	MKKS_HUMAN	0.48	McKusick-Kaufman/Bardet-Biedl syndromes putative
Q9NWZ3	IRAK4_HUMAN	0.02	Interleukin-1 receptor-associated kinase 4
Q12809	KCNH2_HUMAN	4.01	Potassium voltage-gated channel subfamily H mem
Q9BZ11	ADA33_HUMAN	2.15	Disintegrin and metalloproteinase domain-contai
Q9UDT6	CLIP2_HUMAN	1.17	CAP-Gly domain-containing linker protein 2
Q12952	FOXL1_HUMAN	3.36	Forkhead box protein L1
O00744	WN10B_HUMAN	1.18	Protein Wnt-10b
P41181	AQP2_HUMAN	-0.51	Aquaporin-2
P42773	CDN2C_HUMAN	-0.03	Cyclin-dependent kinase 4 inhibitor C
P36956	SRBP1_HUMAN	3.51	Sterol regulatory element-binding protein 1
Q9BYV2	TRI54_HUMAN	1.15	Tripartite motif-containing protein 54
Q9NX01	TXN4B_HUMAN	-1.03	Thioredoxin-like protein 4B
Q8NCI6	GLBL3_HUMAN	0.84	Beta-galactosidase-1-like protein 3
Q68EA5	ZNF57_HUMAN	0.68	Zinc finger protein 57
Q15910	EZH2_HUMAN	1.89	Histone-lysine N-methyltransferase EZH2
Q6ZMV9	KIF6_HUMAN	1.96	Kinesin-like protein KIF6
P15173	MYOG_HUMAN	4.24	Myogenin
Q15506	SP17_HUMAN	-1.24	Sperm surface protein Sp17
Q5T2Q4	CCYL2_HUMAN	-0.53	Cyclin-Y-like protein 2
P48551	INAR2_HUMAN	0.39	Interferon alpha/beta receptor 2
Q8TD84	DSCL1_HUMAN	2.14	Down syndrome cell adhesion molecule-like prote
Q96IP4	FA46A_HUMAN	7.19	Protein FAM46A
Q9UNK4	PA2GD_HUMAN	0.83	Group IID secretory phospholipase A2
Q9NUQ7	UFSP2_HUMAN	1.48	Ufm1-specific protease 2
Q8IWZ8	SUGP1_HUMAN	1.34	SURP and G-patch domain-containing protein 1
Q8WW27	ABEC4_HUMAN	0.05	Putative C->U-editing enzyme APOBEC-4
Q08345	DDR1_HUMAN	2.32	Epithelial discoidin domain-containing receptor
Q15825	ACHA6_HUMAN	-0.07	Neuronal acetylcholine receptor subunit alpha-6
P16615	AT2A2_HUMAN	1.17	Sarcoplasmic/endoplasmic reticulum calcium ATPa
Q969H6	POP5_HUMAN	-1.69	Ribonuclease P/MRP protein subunit POP5
Q9NZV7	ZIM2_HUMAN	2.11	Zinc finger imprinted 2
P26441	CNTF_HUMAN	-1.77	Ciliary neurotrophic factor
O95363	SYFM_HUMAN	-0.32	Phenylalanine--tRNA ligase, mitochondrial
Q9Y6K8	KAD5_HUMAN	1.14	Adenylate kinase isoenzyme 5
Q7L5L3	GDPD3_HUMAN	0.27	Glycerophosphodiester phosphodiesterase domain-
Q8TC12	RDH11_HUMAN	-0.95	Retinol dehydrogenase 11
Q9UNQ0	ABCG2_HUMAN	0.99	ATP-binding cassette sub-family G member 2
Q16181	SEPT7_HUMAN	0.89	Septin-7
Q0JRZ9	FCHO2_HUMAN	1.81	F-BAR domain only protein 2
A6NGJ6	TRI64_HUMAN	1.05	Tripartite motif-containing protein 64
P0C629	O10J4_HUMAN	-0.25	Olfactory receptor 10J4
Q16625	OCLN_HUMAN	3.68	Occludin
Q9H013	ADA19_HUMAN	4.2	Disintegrin and metalloproteinase domain-contai
Q14032	BAAT_HUMAN	0.85	Bile acid-CoA:amino acid N-acyltransferase
Q9NY74	ETAA1_HUMAN	1.18	Ewing's tumor-associated antigen 1
Q9NXI6	RN186_HUMAN	-0.96	RING finger protein 186
Q96T23	RSF1_HUMAN	1.71	Remodeling and spacing factor 1
P42356	PI4KA_HUMAN	1.94	Phosphatidylinositol 4-kinase alpha
P32238	CCKAR_HUMAN	1.38	Cholecystokinin receptor type A
Q00610	CLH1_HUMAN	0.3	Clathrin heavy chain 1
P53350	PLK1_HUMAN	1.03	Serine/threonine-protein kinase PLK1
P0CG01	GKN3_HUMAN	-0.21	Gastrokine-3
Q13263	TIF1B_HUMAN	3.3	Transcription intermediary factor 1-beta
Q969F0	FATE1_HUMAN	-0.75	Fetal and adult testis-expressed transcript pro
O95622	ADCY5_HUMAN	3.52	Adenylate cyclase type 5
Q8NGC3	O10G2_HUMAN	-0.56	Olfactory receptor 10G2
Q5VZB9	DMRTA_HUMAN	3.19	Doublesex- and mab-3-related transcription fact
P35637	FUS_HUMAN	13.96	RNA-binding protein FUS
Q9NS66	GP173_HUMAN	-0.62	Probable G-protein coupled receptor 173
Q96MN2	NALP4_HUMAN	-0.12	NACHT, LRR and PYD domains-containing protein 4
Q6PI48	SYDM_HUMAN	0.92	Aspartate--tRNA ligase, mitochondrial
Q5VV52	ZN691_HUMAN	2.73	Zinc finger protein 691
Q8N4C8	MINK1_HUMAN	2.87	Misshapen-like kinase 1
O14521	DHSD_HUMAN	-2.39	Succinate dehydrogenase [ubiquinone] cytochrome
Q8NH94	OR1L1_HUMAN	0.1	Olfactory receptor 1L1
P30626	SORCN_HUMAN	1.68	Sorcin
P55157	MTP_HUMAN	0.28	Microsomal triglyceride transfer protein large su
P12018	VPREB_HUMAN	0.55	Immunoglobulin iota chain
Q15072	OZF_HUMAN	-0.27	Zinc finger protein OZF
Q96AX1	VP33A_HUMAN	-0.06	Vacuolar protein sorting-associated protein 33A
O95948	ONEC2_HUMAN	3.58	One cut domain family member 2
P21810	PGS1_HUMAN	2.12	Biglycan
Q96A47	ISL2_HUMAN	2.13	Insulin gene enhancer protein ISL-2
Q86XK3	SFR1_HUMAN	0.6	Swi5-dependent recombination DNA repair protein
P02771	FETA_HUMAN	1.05	Alpha-fetoprotein
O00116	ADAS_HUMAN	0.18	Alkyldihydroxyacetonephosphate synthase, peroxis
Q9BRQ4	CK070_HUMAN	1.01	Uncharacterized protein C11orf70
Q9Y5P3	RAI2_HUMAN	1.85	Retinoic acid-induced protein 2
O95479	G6PE_HUMAN	0.92	GDH/6PGL endoplasmic bifunctional protein
Q86UK5	LBN_HUMAN	0.52	Limbin
O43353	RIPK2_HUMAN	1.69	Receptor-interacting serine/threonine-protein k
Q9Y294	ASF1A_HUMAN	-0.62	Histone chaperone ASF1A
Q15678	PTN14_HUMAN	0.81	Tyrosine-protein phosphatase non-receptor type
Q9HBY8	SGK2_HUMAN	2.4	Serine/threonine-protein kinase Sgk2
A8MUP2	MET12_HUMAN	1.35	Methyltransferase-like protein 12, mitochondria
Q16649	NFIL3_HUMAN	2.09	Nuclear factor interleukin-3-regulated protein
Q24JP5	T132A_HUMAN	2.05	Transmembrane protein 132A
Q8NHR7	TERB2_HUMAN	-0.16	Telomere repeats-binding bouquet formation prot
Q8N302	AGGF1_HUMAN	1.92	Angiogenic factor with G patch and FHA domains
Q9BYJ1	LOXE3_HUMAN	0.52	Hydroperoxide isomerase ALOXE3
Q9Y2F5	ICE1_HUMAN	2.53	Little elongation complex subunit 1
P46109	CRKL_HUMAN	1.01	Crk-like protein
Q99549	MPP8_HUMAN	0.47	M-phase phosphoprotein 8
Q8TCQ1	MARH1_HUMAN	-0.05	E3 ubiquitin-protein ligase MARCH1
Q14863	PO6F1_HUMAN	0.22	POU domain, class 6, transcription factor 1
Q9P2K6	KLH42_HUMAN	0.74	Kelch-like protein 42
A0A087X1G2	TBC3K_HUMAN	3.05	TBC1 domain family member 3K
P10745	RET3_HUMAN	1.12	Retinol-binding protein 3
Q96NX9	DACH2_HUMAN	5.32	Dachshund homolog 2
Q13561	DCTN2_HUMAN	0.73	Dynactin subunit 2
Q86W25	NAL13_HUMAN	-0.59	NACHT, LRR and PYD domains-containing protein 1
Q9NW75	GPTC2_HUMAN	0.95	G patch domain-containing protein 2
Q96PB8	LRC3B_HUMAN	-0.97	Leucine-rich repeat-containing protein 3B
O43497	CAC1G_HUMAN	3.31	Voltage-dependent T-type calcium channel subuni
M0R296	M0R296_HUMAN	-0.18	Uncharacterized protein (Fragment)
Q9NNW5	WDR6_HUMAN	2.2	WD repeat-containing protein 6
O95744	PM2P2_HUMAN	-0.66	Putative postmeiotic segregation increased 2-li
Q9NYS7	WSB2_HUMAN	0.26	WD repeat and SOCS box-containing protein 2
P41595	5HT2B_HUMAN	-0.35	5-hydroxytryptamine receptor 2B
Q9Y5H5	PCDA9_HUMAN	2.21	Protocadherin alpha-9
Q99684	GFI1_HUMAN	2.02	Zinc finger protein Gfi-1
P17024	ZNF20_HUMAN	0.25	Zinc finger protein 20
Q86YT9	JAML_HUMAN	0.36	Junctional adhesion molecule-like
Q9UBC2	EP15R_HUMAN	3.31	Epidermal growth factor receptor substrate 15-l
Q9P218	COKA1_HUMAN	3.07	Collagen alpha-1(XX) chain
O43681	ASNA_HUMAN	-0.28	ATPase ASNA1
Q86UD1	OAF_HUMAN	0.22	Out at first protein homolog
Q8TDM0	BCAS4_HUMAN	0.77	Breast carcinoma-amplified sequence 4
Q9NV66	TYW1_HUMAN	1.49	S-adenosyl-L-methionine-dependent tRNA 4-demethy
Q6ZS02	DMP46_HUMAN	-0.43	Putative GED domain-containing protein DNM1P46
Q8N7Y1	KIAS3_HUMAN	1.21	Putative uncharacterized protein KIRREL3-AS3
O94979	SC31A_HUMAN	3.15	Protein transport protein Sec31A
O14525	ASTN1_HUMAN	2.52	Astrotactin-1
Q8N128	F177A_HUMAN	0.06	Protein FAM177A1
P19224	UD16_HUMAN	0.48	UDP-glucuronosyltransferase 1-6
Q9HDB9	GAK5_HUMAN	1.1	Endogenous retrovirus group K member 5 Gag polyp
O95487	SC24B_HUMAN	4	Protein transport protein Sec24B
Q16534	HLF_HUMAN	1.63	Hepatic leukemia factor
O75674	TM1L1_HUMAN	0.57	TOM1-like protein 1
P34741	SDC2_HUMAN	0.37	Syndecan-2
Q15048	LRC14_HUMAN	0.68	Leucine-rich repeat-containing protein 14
O95466	FMNL1_HUMAN	4.08	Formin-like protein 1
Q6ZT52	FA43B_HUMAN	0.43	Protein FAM43B
Q9BY32	ITPA_HUMAN	0.32	Inosine triphosphate pyrophosphatase
Q2VPA4	CR1L_HUMAN	1.86	Complement component receptor 1-like protein
P13929	ENOB_HUMAN	-0.34	Beta-enolase
Q9NYA1	SPHK1_HUMAN	-0.11	Sphingosine kinase 1
Q8NGY5	OR6N1_HUMAN	-0.5	Olfactory receptor 6N1
Q96T66	NMNA3_HUMAN	-1.17	Nicotinamide/nicotinic acid mononucleotide aden
Q5HYW2	NHSL2_HUMAN	2.01	NHS-like protein 2
Q6UY11	DLK2_HUMAN	3.59	Protein delta homolog 2
Q9UKR5	ERG28_HUMAN	-1.24	Probable ergosterol biosynthetic protein 28
Q8WVM7	STAG1_HUMAN	1.41	Cohesin subunit SA-1
Q86V40	TIKI1_HUMAN	0.53	Metalloprotease TIKI1
Q5TCQ9	MAGI3_HUMAN	1.69	Membrane-associated guanylate kinase, WW and PD
Q8NGX8	OR6Y1_HUMAN	-0.69	Olfactory receptor 6Y1
P21589	5NTD_HUMAN	1.54	5'-nucleotidase
Q9Y2F9	BTBD3_HUMAN	0.53	BTB/POZ domain-containing protein 3
Q8NBF1	GLIS1_HUMAN	4.7	Zinc finger protein GLIS1
Q9UHL4	DPP2_HUMAN	1.37	Dipeptidyl peptidase 2
P49593	PPM1F_HUMAN	3.06	Protein phosphatase 1F
P26439	3BHS2_HUMAN	-0.63	3 beta-hydroxysteroid dehydrogenase/Delta 5-->4
Q96MU8	KREM1_HUMAN	2.96	Kremen protein 1
Q02297	NRG1_HUMAN	1.67	Pro-neuregulin-1, membrane-bound isoform
O00124	UBXN8_HUMAN	0.81	UBX domain-containing protein 8
Q86SG4	DPCA2_HUMAN	0.61	Putative Dresden prostate carcinoma protein 2
Q8TBF4	ZCRB1_HUMAN	-0.42	Zinc finger CCHC-type and RNA-binding motif-con
O95696	BRD1_HUMAN	1.83	Bromodomain-containing protein 1
Q15111	PLCL1_HUMAN	1.48	Inactive phospholipase C-like protein 1
Q6DKI2	LEG9C_HUMAN	2.57	Galectin-9C
Q96L91	EP400_HUMAN	3.49	E1A-binding protein p400
Q9H967	WDR76_HUMAN	1.57	WD repeat-containing protein 76
Q05BV3	EMAL5_HUMAN	1.43	Echinoderm microtubule-associated protein-like
Q96LR2	LURA1_HUMAN	1.53	Leucine rich adaptor protein 1
O15305	PMM2_HUMAN	3.68	Phosphomannomutase 2
O75064	DEN4B_HUMAN	3.38	DENN domain-containing protein 4B
Q6ZW13	CP086_HUMAN	1.03	Uncharacterized protein C16orf86
Q6UW49	SPESP_HUMAN	0.61	Sperm equatorial segment protein 1
Q96JJ3	ELMO2_HUMAN	0.05	Engulfment and cell motility protein 2
Q9Y5F3	PCDB1_HUMAN	1.2	Protocadherin beta-1
Q15813	TBCE_HUMAN	2.33	Tubulin-specific chaperone E
Q9UKA2	FBXL4_HUMAN	1.72	F-box/LRR-repeat protein 4
Q6BAA4	FCRLB_HUMAN	1.34	Fc receptor-like B
Q9UH77	KLHL3_HUMAN	1.4	Kelch-like protein 3
A3KFT3	OR2M5_HUMAN	0.36	Olfactory receptor 2M5
Q9H579	MROH8_HUMAN	-0.27	Protein MROH8
Q8IYF1	ELOA2_HUMAN	2.23	RNA polymerase II transcription factor SIII sub
Q9UL12	SARDH_HUMAN	1.86	Sarcosine dehydrogenase, mitochondrial
Q9H7H0	MET17_HUMAN	1.46	Methyltransferase-like protein 17, mitochondria
P48050	KCNJ4_HUMAN	0.96	Inward rectifier potassium channel 4
A6NCK2	TR43B_HUMAN	0.83	Tripartite motif-containing protein 43B
Q96D21	RHES_HUMAN	1.16	GTP-binding protein Rhes
Q969K3	RNF34_HUMAN	4.31	E3 ubiquitin-protein ligase RNF34
Q9NRY5	F1142_HUMAN	0.2	Protein FAM114A2
Q658P3	STEA3_HUMAN	-0.18	Metalloreductase STEAP3
P10072	HKR1_HUMAN	2.84	Krueppel-related zinc finger protein 1
P12645	BMP3_HUMAN	1.68	Bone morphogenetic protein 3
P22392	NDKB_HUMAN	1.81	Nucleoside diphosphate kinase B
O75072	FKTN_HUMAN	-0.59	Fukutin
P62269	RS18_HUMAN	-1.93	40S ribosomal protein S18
P21980	TGM2_HUMAN	0.91	Protein-glutamine gamma-glutamyltransferase 2
Q8WV99	ZFN2B_HUMAN	1.91	AN1-type zinc finger protein 2B
Q12794	HYAL1_HUMAN	1.48	Hyaluronidase-1
Q9H611	PIF1_HUMAN	0.47	ATP-dependent DNA helicase PIF1
Q9H1E3	NUCKS_HUMAN	1.47	Nuclear ubiquitous casein and cyclin-dependent
Q9BT40	INP5K_HUMAN	0.08	Inositol polyphosphate 5-phosphatase K
O75459	PAGE1_HUMAN	0.37	P antigen family member 1
A6NNZ2	TBB8L_HUMAN	1.18	Tubulin beta-8 chain-like protein LOC260334
A6NKF1	SAC31_HUMAN	0.79	SAC3 domain-containing protein 1
Q9UNI6	DUS12_HUMAN	0.54	Dual specificity protein phosphatase 12
Q6ICI0	TM211_HUMAN	-0.21	Transmembrane protein 211
P0DKL9	A14EL_HUMAN	2.13	ARL14 effector protein-like
Q8NG76	O2T33_HUMAN	0.37	Olfactory receptor 2T33
Q9H2X9	S12A5_HUMAN	1.14	Solute carrier family 12 member 5
Q8N3K9	CMYA5_HUMAN	1.52	Cardiomyopathy-associated protein 5
O60235	TM11D_HUMAN	0.83	Transmembrane protease serine 11D
Q8NGA5	O10H4_HUMAN	-0.41	Olfactory receptor 10H4
Q9UKN7	MYO15_HUMAN	7.03	Unconventional myosin-XV
Q9BPY3	F118B_HUMAN	0.16	Protein FAM118B
Q8IU89	CERS3_HUMAN	-1.18	Ceramide synthase 3
Q9H015	S22A4_HUMAN	-0.26	Solute carrier family 22 member 4
Q567U6	CCD93_HUMAN	-0.31	Coiled-coil domain-containing protein 93
Q9NTJ3	SMC4_HUMAN	0.39	Structural maintenance of chromosomes protein 4
P52789	HXK2_HUMAN	1.54	Hexokinase-2
Q0VF49	K2012_HUMAN	2.59	Uncharacterized protein KIAA2012
Q6UXM1	LRIG3_HUMAN	1.27	Leucine-rich repeats and immunoglobulin-like do
O43766	LIAS_HUMAN	0.38	Lipoyl synthase, mitochondrial
Q9H093	NUAK2_HUMAN	0.54	NUAK family SNF1-like kinase 2
P54252	ATX3_HUMAN	-0.15	Ataxin-3
Q5QJ74	TBCEL_HUMAN	0.88	Tubulin-specific chaperone cofactor E-like prot
Q9Y3P8	SIT1_HUMAN	0.5	Signaling threshold-regulating transmembrane ada
Q96RU2	UBP28_HUMAN	1.66	Ubiquitin carboxyl-terminal hydrolase 28
P35367	HRH1_HUMAN	0.55	Histamine H1 receptor
O94776	MTA2_HUMAN	1.62	Metastasis-associated protein MTA2
Q16832	DDR2_HUMAN	1.28	Discoidin domain-containing receptor 2
A6NDB9	PALM3_HUMAN	2.89	Paralemmin-3
Q96Q35	AL2SB_HUMAN	0.02	Amyotrophic lateral sclerosis 2 chromosomal reg
Q8IVM8	S22A9_HUMAN	-0.1	Solute carrier family 22 member 9
O75677	RFPL1_HUMAN	1.15	Ret finger protein-like 1
Q96A11	G3ST3_HUMAN	0.91	Galactose-3-O-sulfotransferase 3
Q16288	NTRK3_HUMAN	1.08	NT-3 growth factor receptor
Q13421	MSLN_HUMAN	1.12	Mesothelin
Q8WYG7	Q8WYG7_HUMAN	-0.32	HCG1985569
A8K010	CF176_HUMAN	0.66	Putative transcriptional regulator encoded by L
Q8IV77	CNGA4_HUMAN	0.63	Cyclic nucleotide-gated cation channel alpha-4
Q96J86	CYYR1_HUMAN	2.73	Cysteine and tyrosine-rich protein 1
P0C7T5	ATX1L_HUMAN	2.25	Ataxin-1-like
Q8NB91	FANCB_HUMAN	0.02	Fanconi anemia group B protein
Q6P444	MTFR2_HUMAN	1.09	Mitochondrial fission regulator 2
P43234	CATO_HUMAN	1.44	Cathepsin O
Q8N816	TMM99_HUMAN	-0.52	Transmembrane protein 99
Q8NDX2	VGLU3_HUMAN	-0.06	Vesicular glutamate transporter 3
P0CG00	ZSA5D_HUMAN	1.74	Putative zinc finger and SCAN domain-containing
Q5T2R2	DPS1_HUMAN	0.48	Decaprenyl-diphosphate synthase subunit 1
P31321	KAP1_HUMAN	1.07	cAMP-dependent protein kinase type I-beta regula
Q9H7Z6	KAT8_HUMAN	2.04	Histone acetyltransferase KAT8
Q92730	RND1_HUMAN	-0.02	Rho-related GTP-binding protein Rho6
C9J3V5	TEX22_HUMAN	0.08	Testis-expressed sequence 22 protein
A6NKD2	TSPY2_HUMAN	0.09	Testis-specific Y-encoded protein 2
Q16678	CP1B1_HUMAN	0.22	Cytochrome P450 1B1
P51504	ZNF80_HUMAN	0.33	Zinc finger protein 80
P46379	BAG6_HUMAN	3.34	Large proline-rich protein BAG6
Q12948	FOXC1_HUMAN	5.69	Forkhead box protein C1
Q96IZ5	RBM41_HUMAN	-0.05	RNA-binding protein 41
Q6ZVD7	STOX1_HUMAN	0.5	Storkhead-box protein 1
Q8IXZ2	ZC3H3_HUMAN	3.38	Zinc finger CCCH domain-containing protein 3
Q9HB19	PKHA2_HUMAN	1.87	Pleckstrin homology domain-containing family A
Q8NGF0	O52B6_HUMAN	-0.45	Olfactory receptor 52B6
O95562	SFT2B_HUMAN	-1.43	Vesicle transport protein SFT2B
O43670	ZN207_HUMAN	5.49	BUB3-interacting and GLEBS motif-containing pro
Q9UH03	SEPT3_HUMAN	-0.19	Neuronal-specific septin-3
Q8TAA9	VANG1_HUMAN	1.44	Vang-like protein 1
Q9UGM5	FETUB_HUMAN	0.06	Fetuin-B
E9PAM4	E9PAM4_HUMAN	0.9	Uncharacterized protein
P25054	APC_HUMAN	3.21	Adenomatous polyposis coli protein
Q14714	SSPN_HUMAN	-0.29	Sarcospan
Q9Y3D9	RT23_HUMAN	1.25	28S ribosomal protein S23, mitochondrial
A0A0B4J2G8	A0A0B4J2G8_HUMAN	-0.83	Uncharacterized protein
Q9UMW8	UBP18_HUMAN	1.58	Ubl carboxyl-terminal hydrolase 18
Q76G19	PDZD4_HUMAN	2.39	PDZ domain-containing protein 4
S4R3N1	S4R3N1_HUMAN	-0.99	Protein HSPE1-MOB4
Q96M02	CJ090_HUMAN	1.23	Centrosomal protein C10orf90
Q8N137	CNTRB_HUMAN	1.63	Centrobin
Q96AM1	MRGRF_HUMAN	-0.25	Mas-related G-protein coupled receptor member F
Q96LA8	ANM6_HUMAN	0.39	Protein arginine N-methyltransferase 6
P0CG08	GPHRB_HUMAN	-0.92	Golgi pH regulator B
Q9Y5Z6	B3GT1_HUMAN	1.18	Beta-1,3-galactosyltransferase 1
I3L0S3	PYAS1_HUMAN	1.42	Putative uncharacterized protein PYCARD-AS1
Q9BWK5	MRI_HUMAN	0.21	Modulator of retrovirus infection homolog
O75648	MTU1_HUMAN	0.94	Mitochondrial tRNA-specific 2-thiouridylase 1
Q12874	SF3A3_HUMAN	1.08	Splicing factor 3A subunit 3
Q9NX20	RM16_HUMAN	0.4	39S ribosomal protein L16, mitochondrial
O95406	CNIH1_HUMAN	-1.87	Protein cornichon homolog 1
Q96QU4	FRG2B_HUMAN	0.57	Protein FRG2-like-1
Q9Y2R9	RT07_HUMAN	-0.78	28S ribosomal protein S7, mitochondrial
Q12951	FOXI1_HUMAN	4.96	Forkhead box protein I1
Q9Y4P9	SPEF1_HUMAN	2.19	Sperm flagellar protein 1
Q9UQQ1	NALDL_HUMAN	2.19	N-acetylated-alpha-linked acidic dipeptidase-li
Q9H171	ZBP1_HUMAN	1.93	Z-DNA-binding protein 1
P49802	RGS7_HUMAN	0.89	Regulator of G-protein signaling 7
Q99619	SPSB2_HUMAN	-0.61	SPRY domain-containing SOCS box protein 2
Q96AT9	RPE_HUMAN	0.18	Ribulose-phosphate 3-epimerase
Q15024	EXOS7_HUMAN	0.49	Exosome complex component RRP42
Q96C45	ULK4_HUMAN	0.25	Serine/threonine-protein kinase ULK4
Q9H237	PORCN_HUMAN	0.83	Protein-serine O-palmitoleoyltransferase porcup
Q3ZCQ8	TIM50_HUMAN	1.26	Mitochondrial import inner membrane translocase
Q8NGI0	O52N2_HUMAN	-0.84	Olfactory receptor 52N2
Q9H6L4	ARMC7_HUMAN	-1.97	Armadillo repeat-containing protein 7
Q16816	PHKG1_HUMAN	0.15	Phosphorylase b kinase gamma catalytic chain, s
Q6P1S2	CC033_HUMAN	-1.19	Protein C3orf33
Q8IUK8	CBLN2_HUMAN	-0.09	Cerebellin-2
Q6UX40	TM107_HUMAN	-0.05	Transmembrane protein 107
Q92482	AQP3_HUMAN	0.63	Aquaporin-3
P53396	ACLY_HUMAN	1.27	ATP-citrate synthase
O15054	KDM6B_HUMAN	4.44	Lysine-specific demethylase 6B
P16444	DPEP1_HUMAN	-0.27	Dipeptidase 1
Q9BXM9	FSD1L_HUMAN	0.11	FSD1-like protein
Q8NGI8	O5AN1_HUMAN	-0.22	Olfactory receptor 5AN1
Q6UVY6	MOXD1_HUMAN	0.94	DBH-like monooxygenase protein 1
Q9Y5N6	ORC6_HUMAN	-0.98	Origin recognition complex subunit 6
Q3SXZ7	TTLL9_HUMAN	0.39	Probable tubulin polyglutamylase TTLL9
P14209	CD99_HUMAN	3.82	CD99 antigen
Q9NZN9	AIPL1_HUMAN	-0.1	Aryl-hydrocarbon-interacting protein-like 1
O95661	DIRA3_HUMAN	-0.27	GTP-binding protein Di-Ras3
Q08AG5	ZN844_HUMAN	1.03	Zinc finger protein 844
Q14644	RASA3_HUMAN	0.99	Ras GTPase-activating protein 3
Q16563	SYPL1_HUMAN	1.26	Synaptophysin-like protein 1
P55017	S12A3_HUMAN	0.84	Solute carrier family 12 member 3
Q6P435	SMG1L_HUMAN	3.21	Putative uncharacterized SMG1-like protein
Q4U2R8	S22A6_HUMAN	0.82	Solute carrier family 22 member 6
Q96PF1	TGM7_HUMAN	1.04	Protein-glutamine gamma-glutamyltransferase Z
H0YJW9	H0YJW9_HUMAN	0.75	Uncharacterized protein (Fragment)
P56945	BCAR1_HUMAN	2.51	Breast cancer anti-estrogen resistance protein
Q05655	KPCD_HUMAN	0.21	Protein kinase C delta type
O15021	MAST4_HUMAN	4.58	Microtubule-associated serine/threonine-protein
P08709	FA7_HUMAN	2.75	Coagulation factor VII
P23497	SP100_HUMAN	1.62	Nuclear autoantigen Sp-100
Q9BSW2	EFC4B_HUMAN	-0.89	EF-hand calcium-binding domain-containing prote
P08842	STS_HUMAN	0.85	Steryl-sulfatase
Q96PR1	KCNC2_HUMAN	3.75	Potassium voltage-gated channel subfamily C mem
Q5W0Z9	ZDH20_HUMAN	0.96	Probable palmitoyltransferase ZDHHC20
Q13361	MFAP5_HUMAN	-0.64	Microfibrillar-associated protein 5
Q7Z5J8	ANKAR_HUMAN	0.43	Ankyrin and armadillo repeat-containing protein
Q86Y33	CD20B_HUMAN	0.39	Cell division cycle protein 20 homolog B
P61224	RAP1B_HUMAN	-0.63	Ras-related protein Rap-1b
P58753	TIRAP_HUMAN	0.67	Toll/interleukin-1 receptor domain-containing a
Q9UKQ9	KLK9_HUMAN	1.13	Kallikrein-9
Q9C099	LRCC1_HUMAN	0.29	Leucine-rich repeat and coiled-coil domain-cont
Q7Z5J4	RAI1_HUMAN	3.95	Retinoic acid-induced protein 1
Q9Y259	CHKB_HUMAN	0.13	Choline/ethanolamine kinase
A6NJ78	MET15_HUMAN	0.05	Probable methyltransferase-like protein 15
Q8NHM5	KDM2B_HUMAN	1.63	Lysine-specific demethylase 2B
Q14576	ELAV3_HUMAN	0.91	ELAV-like protein 3
P25089	FPR3_HUMAN	-0.87	N-formyl peptide receptor 3
O60238	BNI3L_HUMAN	1.52	BCL2/adenovirus E1B 19 kDa protein-interacting
P30085	KCY_HUMAN	-0.32	UMP-CMP kinase
Q9HBE4	IL21_HUMAN	-0.82	Interleukin-21
A8K0S8	ME3L2_HUMAN	1.61	Putative homeobox protein Meis3-like 2
O95838	GLP2R_HUMAN	0.47	Glucagon-like peptide 2 receptor
Q8TAL5	CI043_HUMAN	1.2	Uncharacterized protein C9orf43
Q13886	KLF9_HUMAN	1.22	Krueppel-like factor 9
Q8IYS0	GRM1C_HUMAN	0.1	GRAM domain-containing protein 1C
P32241	VIPR1_HUMAN	0.48	Vasoactive intestinal polypeptide receptor 1
P01375	TNFA_HUMAN	-0.26	Tumor necrosis factor
Q9NY47	CA2D2_HUMAN	2.82	Voltage-dependent calcium channel subunit alpha
Q01780	EXOSX_HUMAN	1.65	Exosome component 10
Q8NA54	IQUB_HUMAN	-0.5	IQ and ubiquitin-like domain-containing protein
O14727	APAF_HUMAN	0.85	Apoptotic protease-activating factor 1
Q58F21	BRDT_HUMAN	1.07	Bromodomain testis-specific protein
Q13255	GRM1_HUMAN	1.52	Metabotropic glutamate receptor 1
Q8IXB1	DJC10_HUMAN	0.48	DnaJ homolog subfamily C member 10
Q9H8L6	MMRN2_HUMAN	1.55	Multimerin-2
Q96QC0	PP1RA_HUMAN	13.19	Serine/threonine-protein phosphatase 1 regulato
O43680	TCF21_HUMAN	0.67	Transcription factor 21
P51508	ZNF81_HUMAN	0.28	Zinc finger protein 81
Q8NGZ9	O2T10_HUMAN	-0.24	Olfactory receptor 2T10
P52564	MP2K6_HUMAN	-0.32	Dual specificity mitogen-activated protein kina
I3L0A0	I3L0A0_HUMAN	-0.1	HCG2044781
Q8WVX9	FACR1_HUMAN	0.03	Fatty acyl-CoA reductase 1
Q96L15	NAR5_HUMAN	-0.46	Ecto-ADP-ribosyltransferase 5
Q8NEQ6	CA064_HUMAN	0.74	Uncharacterized protein C1orf64
Q6ZSB9	ZBT49_HUMAN	0.84	Zinc finger and BTB domain-containing protein 4
Q6IF00	OR2T2_HUMAN	0.28	Olfactory receptor 2T2
P31327	CPSM_HUMAN	1.01	Carbamoyl-phosphate synthase [ammonia], mitochon
Q14683	SMC1A_HUMAN	1.03	Structural maintenance of chromosomes protein 1
Q9NQ76	MEPE_HUMAN	3.14	Matrix extracellular phosphoglycoprotein
G3V3Y1	G3V3Y1_HUMAN	0.15	Uncharacterized protein
P42126	ECI1_HUMAN	-0.48	Enoyl-CoA delta isomerase 1, mitochondrial
P14920	OXDA_HUMAN	-0.06	D-amino-acid oxidase
Q86TV6	TTC7B_HUMAN	0.04	Tetratricopeptide repeat protein 7B
Q2T9J0	TYSD1_HUMAN	1.65	Peroxisomal leader peptide-processing protease
B0YJ81	HACD1_HUMAN	0.23	Very-long-chain (3R)-3-hydroxyacyl-CoA dehydrat
Q96G01	BICD1_HUMAN	2.48	Protein bicaudal D homolog 1
Q96RV3	PCX1_HUMAN	4.59	Pecanex-like protein 1
Q92499	DDX1_HUMAN	1.24	ATP-dependent RNA helicase DDX1
Q16513	PKN2_HUMAN	0.98	Serine/threonine-protein kinase N2
Q9UJ04	TSYL4_HUMAN	1.59	Testis-specific Y-encoded-like protein 4
O00584	RNT2_HUMAN	0.48	Ribonuclease T2
Q6ZUV0	BACHL_HUMAN	0.42	Putative cytosolic acyl coenzyme A thioester hy
Q8IZ81	ELMD2_HUMAN	-0.79	ELMO domain-containing protein 2
Q9BZH6	WDR11_HUMAN	0.6	WD repeat-containing protein 11
P20849	CO9A1_HUMAN	5.22	Collagen alpha-1(IX) chain
Q9BXJ9	NAA15_HUMAN	-0.5	N-alpha-acetyltransferase 15, NatA auxiliary su
Q96R28	OR2M2_HUMAN	0.53	Olfactory receptor 2M2
P0CG22	DR4L1_HUMAN	-0.82	Putative dehydrogenase/reductase SDR family mem
Q14324	MYPC2_HUMAN	1.13	Myosin-binding protein C, fast-type
Q8IUH3	RBM45_HUMAN	1.36	RNA-binding protein 45
Q7Z6J0	SH3R1_HUMAN	1.88	E3 ubiquitin-protein ligase SH3RF1
Q01094	E2F1_HUMAN	1.46	Transcription factor E2F1
Q13057	COASY_HUMAN	1.74	Bifunctional coenzyme A synthase
O95544	NADK_HUMAN	1.09	NAD kinase
P0C7H9	U17L7_HUMAN	0.08	Inactive ubiquitin carboxyl-terminal hydrolase
P51911	CNN1_HUMAN	0.2	Calponin-1
P41208	CETN2_HUMAN	-0.79	Centrin-2
Q15771	RAB30_HUMAN	-0.27	Ras-related protein Rab-30
Q8N653	LZTR1_HUMAN	1.53	Leucine-zipper-like transcriptional regulator 1
Q13203	MYBPH_HUMAN	0.67	Myosin-binding protein H
Q9Y4C2	TCAF1_HUMAN	1.24	TRPM8 channel-associated factor 1
P20292	AL5AP_HUMAN	-0.97	Arachidonate 5-lipoxygenase-activating protein
P28223	5HT2A_HUMAN	2.2	5-hydroxytryptamine receptor 2A
P22415	USF1_HUMAN	1.19	Upstream stimulatory factor 1
Q96E29	MTEF3_HUMAN	1.17	Transcription termination factor 3, mitochondri
O00628	PEX7_HUMAN	-0.27	Peroxisomal targeting signal 2 receptor
Q9NY84	VNN3_HUMAN	0.52	Vascular non-inflammatory molecule 3
P18074	ERCC2_HUMAN	0.54	TFIIH basal transcription factor complex helica
Q5TYX0	PRAM5_HUMAN	0.32	PRAME family member 5
Q9UQB9	AURKC_HUMAN	-0.17	Aurora kinase C
Q96ME7	ZN512_HUMAN	2.02	Zinc finger protein 512
A0A1B0GTJ6	A0A1B0GTJ6_HUMAN	2.81	HCG1796489
Q9NYF5	FA13B_HUMAN	0.35	Protein FAM13B
P54315	LIPR1_HUMAN	1.11	Inactive pancreatic lipase-related protein 1
Q00169	PIPNA_HUMAN	-1.67	Phosphatidylinositol transfer protein alpha iso
O14777	NDC80_HUMAN	0.72	Kinetochore protein NDC80 homolog
P19532	TFE3_HUMAN	1.65	Transcription factor E3
P30533	AMRP_HUMAN	0.2	Alpha-2-macroglobulin receptor-associated protei
A6NC78	GOG8I_HUMAN	3.65	Putative golgin subfamily A member 8I
Q5T4W7	ARTN_HUMAN	1.82	Artemin
Q7RTS7	K2C74_HUMAN	5.45	Keratin, type II cytoskeletal 74
Q96SL8	FIZ1_HUMAN	2.06	Flt3-interacting zinc finger protein 1
Q8NGQ5	OR9Q1_HUMAN	-0.73	Olfactory receptor 9Q1
Q6AWC2	WWC2_HUMAN	2.17	Protein WWC2
Q96RP7	G3ST4_HUMAN	0.22	Galactose-3-O-sulfotransferase 4
Q9BS86	ZPBP1_HUMAN	-0.13	Zona pellucida-binding protein 1
P10586	PTPRF_HUMAN	1.76	Receptor-type tyrosine-protein phosphatase F
Q9UJT9	FBXL7_HUMAN	2.29	F-box/LRR-repeat protein 7
Q68CL5	TPGS2_HUMAN	-0.42	Tubulin polyglutamylase complex subunit 2
Q96EF9	ZHX1R_HUMAN	-1.07	Zinc fingers and homeoboxes protein 1, isoform
Q8N8R5	CB069_HUMAN	0.76	UPF0565 protein C2orf69
P49682	CXCR3_HUMAN	0.01	C-X-C chemokine receptor type 3
Q9NX76	CKLF6_HUMAN	-0.94	CKLF-like MARVEL transmembrane domain-containin
Q9GZZ9	UBA5_HUMAN	0.18	Ubiquitin-like modifier-activating enzyme 5
Q5VZI3	CI091_HUMAN	0.29	Transmembrane protein C9orf91
A0A096LPK6	A0A096LPK6_HUMAN	-0.26	Uncharacterized protein (Fragment)
Q9H3L0	MMAD_HUMAN	2.47	Methylmalonic aciduria and homocystinuria type D
Q9BXY0	MAK16_HUMAN	0.93	Protein MAK16 homolog
Q8NFZ3	NLGNY_HUMAN	1.59	Neuroligin-4, Y-linked
Q13308	PTK7_HUMAN	1.67	Inactive tyrosine-protein kinase 7
Q6UYE1	LEU7_HUMAN	2.27	Leukemia-associated protein 7
P61026	RAB10_HUMAN	0.27	Ras-related protein Rab-10
Q96RD0	OR8B2_HUMAN	-0.12	Olfactory receptor 8B2
A0JNW5	UH1BL_HUMAN	0.97	UHRF1-binding protein 1-like
Q9Y3P4	RHBD3_HUMAN	1.95	Rhomboid domain-containing protein 3
A0A0G2JMZ2	A0A0G2JMZ2_HUMAN	1.9	Uncharacterized protein
O15118	NPC1_HUMAN	1.25	Niemann-Pick C1 protein
Q8WXG6	MADD_HUMAN	2.68	MAP kinase-activating death domain protein
Q96PP8	GBP5_HUMAN	-0.1	Guanylate-binding protein 5
Q7M4L6	SHF_HUMAN	1	SH2 domain-containing adapter protein F
Q9NX77	ENK13_HUMAN	0.41	Endogenous retrovirus group K member 13-1 Env p
O95522	PRA12_HUMAN	-0.22	PRAME family member 12
Q9P281	BAHC1_HUMAN	3.31	BAH and coiled-coil domain-containing protein 1
O15547	P2RX6_HUMAN	1	P2X purinoceptor 6
P02533	K1C14_HUMAN	7.82	Keratin, type I cytoskeletal 14
Q9Y4C0	NRX3A_HUMAN	2.65	Neurexin-3
O75443	TECTA_HUMAN	2.25	Alpha-tectorin
Q96QD9	UIF_HUMAN	0.65	UAP56-interacting factor
Q8NET6	CHSTD_HUMAN	-0.31	Carbohydrate sulfotransferase 13
Q9BT78	CSN4_HUMAN	-1.6	COP9 signalosome complex subunit 4
P48995	TRPC1_HUMAN	0.35	Short transient receptor potential channel 1
Q14651	PLSI_HUMAN	-0.45	Plastin-1
Q8NHU3	SMS2_HUMAN	-0.2	Phosphatidylcholine:ceramide cholinephosphotrans
Q76KP1	B4GN4_HUMAN	2.07	N-acetyl-beta-glucosaminyl-glycoprotein 4-beta-
Q6MZZ7	CAN13_HUMAN	-0.04	Calpain-13
Q6ZMJ4	IL34_HUMAN	-0.1	Interleukin-34
Q49A26	GLYR1_HUMAN	0.24	Putative oxidoreductase GLYR1
Q63HN1	F205B_HUMAN	0.09	Putative protein FAM205B
Q5T7P8	SYT6_HUMAN	0.3	Synaptotagmin-6
Q8WWG9	KCNE4_HUMAN	0.74	Potassium voltage-gated channel subfamily E mem
Q9BW66	CINP_HUMAN	0.22	Cyclin-dependent kinase 2-interacting protein
Q96AB6	NTAN1_HUMAN	0.24	Protein N-terminal asparagine amidohydrolase
Q96QB1	RHG07_HUMAN	2.58	Rho GTPase-activating protein 7
Q16611	BAK_HUMAN	-0.64	Bcl-2 homologous antagonist/killer
P78426	NKX61_HUMAN	2.7	Homeobox protein Nkx-6.1
Q8WWN9	ICEF1_HUMAN	0.49	Interactor protein for cytohesin exchange facto
A8K0R7	ZN839_HUMAN	1.24	Zinc finger protein 839
Q96FX7	TRM61_HUMAN	0.64	tRNA (adenine(58)-N(1))-methyltransferase catal
Q9NYT0	PLEK2_HUMAN	0.59	Pleckstrin-2
O95980	RECK_HUMAN	2.1	Reversion-inducing cysteine-rich protein with Ka
P54709	AT1B3_HUMAN	-0.44	Sodium/potassium-transporting ATPase subunit be
Q13002	GRIK2_HUMAN	0.67	Glutamate receptor ionotropic, kainate 2
Q8IZT9	FAM9C_HUMAN	1.28	Protein FAM9C
Q9H4I8	SEHL2_HUMAN	1	Serine hydrolase-like protein 2
Q9Y4G8	RPGF2_HUMAN	2.78	Rap guanine nucleotide exchange factor 2
Q13838	DX39B_HUMAN	1.5	Spliceosome RNA helicase DDX39B
Q8WXS8	ATS14_HUMAN	5.36	A disintegrin and metalloproteinase with thromb
Q8TD31	CCHCR_HUMAN	4.16	Coiled-coil alpha-helical rod protein 1
Q14554	PDIA5_HUMAN	0.01	Protein disulfide-isomerase A5
Q13905	RPGF1_HUMAN	2.64	Rap guanine nucleotide exchange factor 1
Q8TDV0	GP151_HUMAN	0.33	Probable G-protein coupled receptor 151
A0A0A6YYC8	A0A0A6YYC8_HUMAN	1.44	Uncharacterized protein
Q9P258	RCC2_HUMAN	3.11	Protein RCC2
O95273	CCDB1_HUMAN	-0.93	Cyclin-D1-binding protein 1
B2RNG4	B2RNG4_HUMAN	0.62	Protein TRIM6-TRIM34
Q8NCQ5	FBX15_HUMAN	0.95	F-box only protein 15
Q16828	DUS6_HUMAN	1.17	Dual specificity protein phosphatase 6
Q99733	NP1L4_HUMAN	0.14	Nucleosome assembly protein 1-like 4
G3V3G9	G3V3G9_HUMAN	2.09	Uncharacterized protein
P30291	WEE1_HUMAN	3.74	Wee1-like protein kinase
Q8WY98	TM234_HUMAN	-1.61	Transmembrane protein 234
Q9UGT4	SUSD2_HUMAN	2.57	Sushi domain-containing protein 2
O43361	ZN749_HUMAN	0.29	Zinc finger protein 749
Q6A163	K1C39_HUMAN	4.07	Keratin, type I cytoskeletal 39
Q96A25	T106A_HUMAN	0.03	Transmembrane protein 106A
Q3KP22	MAJIN_HUMAN	1.83	Membrane-anchored junction protein
Q9Y2B0	CNPY2_HUMAN	-1.34	Protein canopy homolog 2
Q05682	CALD1_HUMAN	2.48	Caldesmon
Q96CW6	S7A6O_HUMAN	-0.46	Probable RNA polymerase II nuclear localization
Q3ZCQ3	F174B_HUMAN	2.01	Membrane protein FAM174B
P35606	COPB2_HUMAN	0.11	Coatomer subunit beta'
P59540	T2R46_HUMAN	-1.41	Taste receptor type 2 member 46
Q6P9H4	CNKR3_HUMAN	1.64	Connector enhancer of kinase suppressor of ras
Q9H4K7	MTG2_HUMAN	1.91	Mitochondrial ribosome-associated GTPase 2
Q8WV28	BLNK_HUMAN	2.37	B-cell linker protein
P05161	ISG15_HUMAN	-1.11	Ubiquitin-like protein ISG15
Q86WB0	NIPA_HUMAN	2.21	Nuclear-interacting partner of ALK
Q9HAC7	SUCHY_HUMAN	1.01	Succinate--hydroxymethylglutarate CoA-transfera
Q9UKJ8	ADA21_HUMAN	1.28	Disintegrin and metalloproteinase domain-contai
Q8WWX8	SC5AB_HUMAN	0.37	Sodium/myo-inositol cotransporter 2
Q6XYQ8	SYT10_HUMAN	0.88	Synaptotagmin-10
P0C7M8	CLC2L_HUMAN	0	C-type lectin domain family 2 member L
Q8NGT7	O2A12_HUMAN	-1.07	Olfactory receptor 2A12
Q9Y2T3	GUAD_HUMAN	0.88	Guanine deaminase
Q00872	MYPC1_HUMAN	1.27	Myosin-binding protein C, slow-type
Q5JT82	KLF17_HUMAN	1.82	Krueppel-like factor 17
Q96DZ1	ERLEC_HUMAN	0.72	Endoplasmic reticulum lectin 1
Q8IWW6	RHG12_HUMAN	2.44	Rho GTPase-activating protein 12
O95405	ZFYV9_HUMAN	1.1	Zinc finger FYVE domain-containing protein 9
Q9HBE5	IL21R_HUMAN	5.35	Interleukin-21 receptor
P26440	IVD_HUMAN	-0.14	Isovaleryl-CoA dehydrogenase, mitochondrial
Q7LGC8	CHST3_HUMAN	0.86	Carbohydrate sulfotransferase 3
P47211	GALR1_HUMAN	0.45	Galanin receptor type 1
Q8N801	CB061_HUMAN	2.41	Uncharacterized protein C2orf61
Q9NX38	F206A_HUMAN	-0.62	Protein Simiate
Q9UKB3	DJC12_HUMAN	-2.58	DnaJ homolog subfamily C member 12
O75616	ERAL1_HUMAN	0.71	GTPase Era, mitochondrial
O75334	LIPA2_HUMAN	1.55	Liprin-alpha-2
Q96MG8	PCMD1_HUMAN	-0.71	Protein-L-isoaspartate O-methyltransferase doma
Q8N4A0	GALT4_HUMAN	0.99	Polypeptide N-acetylgalactosaminyltransferase 4
Q9BS34	ZN670_HUMAN	0.27	Zinc finger protein 670
Q9H5Z6	F124B_HUMAN	1.02	Protein FAM124B
Q8NB59	SYT14_HUMAN	2	Synaptotagmin-14
P29400	CO4A5_HUMAN	6.21	Collagen alpha-5(IV) chain
Q02880	TOP2B_HUMAN	2.2	DNA topoisomerase 2-beta
Q6NT76	HMBX1_HUMAN	3.48	Homeobox-containing protein 1
Q7RTT9	S29A4_HUMAN	1.53	Equilibrative nucleoside transporter 4
Q9H228	S1PR5_HUMAN	2.32	Sphingosine 1-phosphate receptor 5
Q8N720	ZN655_HUMAN	0.83	Zinc finger protein 655
Q06136	KDSR_HUMAN	-0.12	3-ketodihydrosphingosine reductase
Q96E09	F122A_HUMAN	1.46	Protein FAM122A
Q8N0U2	TMM61_HUMAN	-0.15	Transmembrane protein 61
P38117	ETFB_HUMAN	0.14	Electron transfer flavoprotein subunit beta
Q9H6J7	CK049_HUMAN	1.31	UPF0705 protein C11orf49
Q9NRA0	SPHK2_HUMAN	1.51	Sphingosine kinase 2
P31276	HXC13_HUMAN	4	Homeobox protein Hox-C13
Q6P9A1	ZN530_HUMAN	0.85	Zinc finger protein 530
Q8WW32	HMGB4_HUMAN	-0.01	High mobility group protein B4
Q02083	NAAA_HUMAN	0.87	N-acylethanolamine-hydrolyzing acid amidase
Q8NH61	O51F2_HUMAN	-0.59	Olfactory receptor 51F2
Q9H568	ACTL8_HUMAN	1.96	Actin-like protein 8
Q9NP80	PLPL8_HUMAN	0.7	Calcium-independent phospholipase A2-gamma
P01563	IFNA2_HUMAN	-0.99	Interferon alpha-2
P25685	DNJB1_HUMAN	5.34	DnaJ homolog subfamily B member 1
A6NEW6	F90AG_HUMAN	2.45	Putative protein FAM90A16P/FAM90A17P
Q14183	DOC2A_HUMAN	1.62	Double C2-like domain-containing protein alpha
Q9UN37	VPS4A_HUMAN	0.31	Vacuolar protein sorting-associated protein 4A
P0DMV8	HS71A_HUMAN	1.36	Heat shock 70 kDa protein 1A
Q9P266	JCAD_HUMAN	3.1	Junctional protein associated with coronary arte
Q9ULQ0	STRP2_HUMAN	2.11	Striatin-interacting protein 2
A2RUT3	TMM89_HUMAN	-0.24	Transmembrane protein 89
P13682	ZNF35_HUMAN	0.35	Zinc finger protein 35
P98175	RBM10_HUMAN	5.96	RNA-binding protein 10
Q4G0S4	C27C1_HUMAN	-0.4	Cytochrome P450 27C1
Q8NGY1	O10Z1_HUMAN	-0.7	Olfactory receptor 10Z1
Q8N8W4	PLPL1_HUMAN	1.63	Patatin-like phospholipase domain-containing pr
Q8NGJ2	O52H1_HUMAN	-0.48	Olfactory receptor 52H1
A8MQB3	CQ051_HUMAN	1.39	Uncharacterized protein C17orf51
P26436	ASPX_HUMAN	1.1	Acrosomal protein SP-10
Q5T6L9	EMARD_HUMAN	-0.4	Endoplasmic reticulum membrane-associated RNA d
Q9NZQ3	SPN90_HUMAN	3.03	NCK-interacting protein with SH3 domain
Q96PB7	NOE3_HUMAN	0.86	Noelin-3
Q9BQ90	KLDC3_HUMAN	2.06	Kelch domain-containing protein 3
P0CAP1	MYZAP_HUMAN	0.77	Myocardial zonula adherens protein
Q99732	LITAF_HUMAN	1.63	Lipopolysaccharide-induced tumor necrosis facto
Q86WS4	CL040_HUMAN	0.9	Uncharacterized protein C12orf40
P05089	ARGI1_HUMAN	0.05	Arginase-1
Q9NVR5	KTU_HUMAN	3.96	Protein kintoun
Q8NCD3	HJURP_HUMAN	2.08	Holliday junction recognition protein
P47736	RPGP1_HUMAN	2.45	Rap1 GTPase-activating protein 1
Q7RTS3	PTF1A_HUMAN	3.81	Pancreas transcription factor 1 subunit alpha
Q8TCU4	ALMS1_HUMAN	2.02	Alstrom syndrome protein 1
Q15413	RYR3_HUMAN	2.38	Ryanodine receptor 3
Q8WUD6	CHPT1_HUMAN	-0.07	Cholinephosphotransferase 1
Q92597	NDRG1_HUMAN	1.23	Protein NDRG1
Q86VV8	RTTN_HUMAN	2.98	Rotatin
Q9NP61	ARFG3_HUMAN	2.21	ADP-ribosylation factor GTPase-activating prote
Q6K0P9	IFIX_HUMAN	2.6	Pyrin and HIN domain-containing protein 1
Q16589	CCNG2_HUMAN	0.83	Cyclin-G2
Q8NEM0	MCPH1_HUMAN	1.17	Microcephalin
Q07699	SCN1B_HUMAN	-2.15	Sodium channel subunit beta-1
O75177	CREST_HUMAN	2.08	Calcium-responsive transactivator
Q9Y256	FACE2_HUMAN	0.91	CAAX prenyl protease 2
Q92729	PTPRU_HUMAN	1.65	Receptor-type tyrosine-protein phosphatase U
Q86VY9	T200A_HUMAN	0.55	Transmembrane protein 200A
O43189	PHF1_HUMAN	3.24	PHD finger protein 1
Q6ZSR6	YP007_HUMAN	-0.31	Putative uncharacterized protein FLJ45256
P55082	MFAP3_HUMAN	1.81	Microfibril-associated glycoprotein 3
P54577	SYYC_HUMAN	0.13	Tyrosine--tRNA ligase, cytoplasmic
O00142	KITM_HUMAN	0.03	Thymidine kinase 2, mitochondrial
Q96K83	ZN521_HUMAN	1.54	Zinc finger protein 521
Q9GZT4	SRR_HUMAN	-1.15	Serine racemase
Q12986	NFX1_HUMAN	2.27	Transcriptional repressor NF-X1
Q9Y4A0	JERKL_HUMAN	-0.83	Jerky protein homolog-like
A4UGR9	XIRP2_HUMAN	1.82	Xin actin-binding repeat-containing protein 2
P31267	HXA6_HUMAN	2.93	Homeobox protein Hox-A6
P61981	1433G_HUMAN	-1.71	14-3-3 protein gamma
Q96LU7	MRFL_HUMAN	2.15	Myelin regulatory factor-like protein
Q9UBL9	P2RX2_HUMAN	1.9	P2X purinoceptor 2
Q5T4T6	SYC2L_HUMAN	1.08	Synaptonemal complex protein 2-like
Q8WWP7	GIMA1_HUMAN	-0.42	GTPase IMAP family member 1
Q86VH5	LRRT3_HUMAN	1.01	Leucine-rich repeat transmembrane neuronal prot
Q8NGP6	OR5M8_HUMAN	-0.74	Olfactory receptor 5M8
Q6ZP80	TM182_HUMAN	-0.36	Transmembrane protein 182
Q15436	SC23A_HUMAN	0.92	Protein transport protein Sec23A
Q12931	TRAP1_HUMAN	0.16	Heat shock protein 75 kDa, mitochondrial
Q9BUY7	EFC11_HUMAN	-1.82	EF-hand calcium-binding domain-containing prote
Q7Z614	SNX20_HUMAN	-1	Sorting nexin-20
Q9HBA0	TRPV4_HUMAN	1.94	Transient receptor potential cation channel sub
Q8IVV2	LOXH1_HUMAN	0.94	Lipoxygenase homology domain-containing protein
P14138	EDN3_HUMAN	1.83	Endothelin-3
P59095	STAR6_HUMAN	-0.12	StAR-related lipid transfer protein 6
P58557	YBEY_HUMAN	-0.75	Putative ribonuclease
Q9NUU7	DD19A_HUMAN	-0.09	ATP-dependent RNA helicase DDX19A
Q7Z601	GP142_HUMAN	0.69	Probable G-protein coupled receptor 142
P0DMM9	ST1A3_HUMAN	0.54	Sulfotransferase 1A3
P54855	UDB15_HUMAN	-0.3	UDP-glucuronosyltransferase 2B15
Q96S82	UBL7_HUMAN	2.39	Ubiquitin-like protein 7
Q9H1X1	RSPH9_HUMAN	-0.5	Radial spoke head protein 9 homolog
Q9UK22	FBX2_HUMAN	2.62	F-box only protein 2
O94805	ACL6B_HUMAN	1.05	Actin-like protein 6B
Q6V9R5	ZN562_HUMAN	0.3	Zinc finger protein 562
Q96QK1	VPS35_HUMAN	-0.41	Vacuolar protein sorting-associated protein 35
Q7L8S5	OTU6A_HUMAN	-0.19	OTU domain-containing protein 6A
Q02763	TIE2_HUMAN	1.38	Angiopoietin-1 receptor
Q9Y247	FA50B_HUMAN	1.03	Protein FAM50B
Q9UKP6	UR2R_HUMAN	2.18	Urotensin-2 receptor
Q8NB12	SMYD1_HUMAN	0.13	Histone-lysine N-methyltransferase SMYD1
P48023	TNFL6_HUMAN	3.18	Tumor necrosis factor ligand superfamily member
Q9NV72	ZN701_HUMAN	0.21	Zinc finger protein 701
P51677	CCR3_HUMAN	-1.25	C-C chemokine receptor type 3
Q86UU0	BCL9L_HUMAN	5.35	B-cell CLL/lymphoma 9-like protein
P20265	PO3F2_HUMAN	7.18	POU domain, class 3, transcription factor 2
Q96PX1	RN157_HUMAN	1.92	RING finger protein 157
Q53G59	KLH12_HUMAN	1.35	Kelch-like protein 12
P10253	LYAG_HUMAN	1.73	Lysosomal alpha-glucosidase
Q6IA69	NADE_HUMAN	-0.21	Glutamine-dependent NAD(+) synthetase
P0CAP2	GRL1A_HUMAN	0.38	DNA-directed RNA polymerase II subunit GRINL1A
Q9UGK3	STAP2_HUMAN	1.99	Signal-transducing adaptor protein 2
P06239	LCK_HUMAN	0.57	Tyrosine-protein kinase Lck
O95377	CXB5_HUMAN	0.8	Gap junction beta-5 protein
Q5BKU9	OXLD1_HUMAN	2.18	Oxidoreductase-like domain-containing protein 1
Q9H0K6	PUS7L_HUMAN	-0.54	Pseudouridylate synthase 7 homolog-like protein
O43427	FIBP_HUMAN	0.79	Acidic fibroblast growth factor intracellular-bi
P59537	T2R43_HUMAN	-1.2	Taste receptor type 2 member 43
Q86X53	ERIC1_HUMAN	1.94	Glutamate-rich protein 1
Q6U841	S4A10_HUMAN	0.86	Sodium-driven chloride bicarbonate exchanger
Q9BZV3	IMPG2_HUMAN	1.25	Interphotoreceptor matrix proteoglycan 2
P0CG42	F157B_HUMAN	2.84	Putative protein FAM157B
O15327	INP4B_HUMAN	0.55	Type II inositol 3,4-bisphosphate 4-phosphatase
Q9Y2Z0	SGT1_HUMAN	-0.66	Protein SGT1 homolog
Q9H9Q4	NHEJ1_HUMAN	1.14	Non-homologous end-joining factor 1
Q96H40	ZN486_HUMAN	-0.11	Zinc finger protein 486
Q04727	TLE4_HUMAN	1.7	Transducin-like enhancer protein 4
P0C7M7	ACSM4_HUMAN	2.39	Acyl-coenzyme A synthetase ACSM4, mitochondrial
Q96EY1	DNJA3_HUMAN	1.23	DnaJ homolog subfamily A member 3, mitochondria
Q14181	DPOA2_HUMAN	1.21	DNA polymerase alpha subunit B
Q9Y324	FCF1_HUMAN	-0.95	rRNA-processing protein FCF1 homolog
P52429	DGKE_HUMAN	0.12	Diacylglycerol kinase epsilon
A4QMS1	A4QMS1_HUMAN	1.26	Hypothetical gene supported by BC067869
Q92913	FGF13_HUMAN	-0.44	Fibroblast growth factor 13
Q9Y4K3	TRAF6_HUMAN	0.55	TNF receptor-associated factor 6
Q9BQ13	KCD14_HUMAN	0.71	BTB/POZ domain-containing protein KCTD14
A6NGG8	CB071_HUMAN	2.81	Uncharacterized protein C2orf71
Q9UPR6	ZFR2_HUMAN	4.36	Zinc finger RNA-binding protein 2
Q6ZS82	R9BP_HUMAN	-1.73	Regulator of G-protein signaling 9-binding prote
Q7RTR0	NALP9_HUMAN	-0.01	NACHT, LRR and PYD domains-containing protein 9
Q3KR16	PKHG6_HUMAN	2.36	Pleckstrin homology domain-containing family G
Q9BXX2	AN30B_HUMAN	0.79	Ankyrin repeat domain-containing protein 30B
Q9Y397	ZDHC9_HUMAN	1.1	Palmitoyltransferase ZDHHC9
Q8IXM2	BAP18_HUMAN	-0.16	Chromatin complexes subunit BAP18
O00203	AP3B1_HUMAN	1.22	AP-3 complex subunit beta-1
Q9NQX3	GEPH_HUMAN	0.33	Gephyrin
P0DN77	OPSG2_HUMAN	0.91	Medium-wave-sensitive opsin 2
P78562	PHEX_HUMAN	0.54	Phosphate-regulating neutral endopeptidase
P09110	THIK_HUMAN	0.42	3-ketoacyl-CoA thiolase, peroxisomal
Q9UHC6	CNTP2_HUMAN	3.44	Contactin-associated protein-like 2
Q9NYJ7	DLL3_HUMAN	4.39	Delta-like protein 3
A0PJX4	SHSA3_HUMAN	2.3	Protein shisa-3 homolog
Q8TDD2	SP7_HUMAN	4.14	Transcription factor Sp7
Q9NUP1	BL1S4_HUMAN	1.38	Biogenesis of lysosome-related organelles compl
Q7RTY0	MOT13_HUMAN	0.39	Monocarboxylate transporter 13
Q9BRX2	PELO_HUMAN	0.24	Protein pelota homolog
O60303	K0556_HUMAN	2.68	Protein KIAA0556
Q5SRD0	FA21D_HUMAN	1.2	Putative WASH complex subunit FAM21
Q99988	GDF15_HUMAN	-0.35	Growth/differentiation factor 15
Q8N8U3	ZCHC5_HUMAN	0.22	Zinc finger CCHC domain-containing protein 5
Q9NYV4	CDK12_HUMAN	4.36	Cyclin-dependent kinase 12
P0DMV9	HS71B_HUMAN	1.36	Heat shock 70 kDa protein 1B
Q8WXG9	GPR98_HUMAN	1.66	G-protein coupled receptor 98
Q9BYP9	KRA99_HUMAN	3.37	Keratin-associated protein 9-9
O94763	RMP_HUMAN	3.1	Unconventional prefoldin RPB5 interactor 1
Q9BYQ9	KRA48_HUMAN	2.54	Keratin-associated protein 4-8
Q86VZ1	P2RY8_HUMAN	-0.58	P2Y purinoceptor 8
O75152	ZC11A_HUMAN	2.27	Zinc finger CCCH domain-containing protein 11A
Q9Y547	IFT25_HUMAN	-1.63	Intraflagellar transport protein 25 homolog
Q8N8E3	CE112_HUMAN	0.4	Centrosomal protein of 112 kDa
Q8WVK2	SNR27_HUMAN	-0.03	U4/U6.U5 small nuclear ribonucleoprotein 27 kDa
Q2VWA4	SKOR2_HUMAN	5.53	SKI family transcriptional corepressor 2
Q92990	GLMN_HUMAN	-0.7	Glomulin
Q9H257	CARD9_HUMAN	0.42	Caspase recruitment domain-containing protein 9
Q8N6Y0	USBP1_HUMAN	1.88	Usher syndrome type-1C protein-binding protein
Q9NZN3	EHD3_HUMAN	0.86	EH domain-containing protein 3
Q5FVE4	ACBG2_HUMAN	0.18	Long-chain-fatty-acid--CoA ligase ACSBG2
P01266	THYG_HUMAN	2.21	Thyroglobulin
Q9NZM6	PK2L2_HUMAN	1.27	Polycystic kidney disease 2-like 2 protein
Q12946	FOXF1_HUMAN	3.48	Forkhead box protein F1
Q969Q4	ARL11_HUMAN	-0.96	ADP-ribosylation factor-like protein 11
Q86Y38	XYLT1_HUMAN	3.17	Xylosyltransferase 1
Q96CS7	PKHB2_HUMAN	2.29	Pleckstrin homology domain-containing family B
P51685	CCR8_HUMAN	-0.63	C-C chemokine receptor type 8
Q9UBF9	MYOTI_HUMAN	1.57	Myotilin
A6NFQ7	DPRX_HUMAN	1.65	Divergent paired-related homeobox
A6NFE2	SMCO2_HUMAN	-0.83	Single-pass membrane and coiled-coil domain-con
Q9H3S3	TMPS5_HUMAN	1.87	Transmembrane protease serine 5
Q9HCE9	ANO8_HUMAN	5.72	Anoctamin-8
Q9HAW4	CLSPN_HUMAN	1.68	Claspin
O43897	TLL1_HUMAN	1.35	Tolloid-like protein 1
Q9UBN7	HDAC6_HUMAN	1.65	Histone deacetylase 6
Q1ZZU3	SWI5_HUMAN	0.72	DNA repair protein SWI5 homolog
Q92805	GOGA1_HUMAN	0.92	Golgin subfamily A member 1
P11926	DCOR_HUMAN	0.15	Ornithine decarboxylase
P57081	WDR4_HUMAN	-0.17	tRNA (guanine-N(7)-)-methyltransferase non-catal
P47897	SYQ_HUMAN	0.6	Glutamine--tRNA ligase
Q8IWV2	CNTN4_HUMAN	1.23	Contactin-4
Q8IWY4	SCUB1_HUMAN	3.74	Signal peptide, CUB and EGF-like domain-contain
Q92622	RUBIC_HUMAN	2.16	Run domain Beclin-1-interacting and cysteine-ri
Q8NGA6	O10H5_HUMAN	0.2	Olfactory receptor 10H5
[truncated: 16,583 more rows]

## Sheet: ECOLI
UID	Uniprot Name	PScore
P76055	TTCA_ECOLI	0.06
P31455	YIDR_ECOLI	0.91
P46855	YHHZ_ECOLI	0.74
P04693	TYRB_ECOLI	0.2
P0A812	RUVB_ECOLI	-0.68
P32153	FRVX_ECOLI	0.82
P0AFL3	PPIA_ECOLI	0.5
P0CE48	EFTU2_ECOLI	1.35
P64564	YGGT_ECOLI	-1.7
P0ADL3	YICN_ECOLI	-1.47
P31658	HCHA_ECOLI	-0.47
P76085	PAAK_ECOLI	0.91
P17802	MUTY_ECOLI	-0.24
P0AAG3	GLTL_ECOLI	0.49
P77610	ANSP_ECOLI	-0.33
P00903	PABA_ECOLI	-0.48
P0A7E3	PYRE_ECOLI	-1.11
P76540	EUTK_ECOLI	-0.08
P77196	YFCU_ECOLI	2.88
P76162	YDFU_ECOLI	0.86
P0A915	OMPW_ECOLI	0.78
P0ABQ4	DYR_ECOLI	-0.05
P0A6S0	FLGH_ECOLI	1.59
P75777	YBHG_ECOLI	0.76
P77700	YAHB_ECOLI	-0.68
P42632	TDCE_ECOLI	0.69
P52127	YFJL_ECOLI	0.03
P39160	UXUB_ECOLI	-0.3
P77223	RSXB_ECOLI	0.76
P76176	YDGD_ECOLI	1.17
P77668	HYFI_ECOLI	0.11
P32056	GMM_ECOLI	-0.67
P45469	YRAR_ECOLI	-1.2
P71242	WCAK_ECOLI	-0.21
P0A7I4	RF3_ECOLI	0.95
P28722	YHCA_ECOLI	0.39
P23827	ECOT_ECOLI	-0.72
P31453	YIDP_ECOLI	-0.92
P0AG07	RPE_ECOLI	-0.69
P26218	BGLH_ECOLI	2.73
P37005	LAST_ECOLI	-1.37
P39300	ULAG_ECOLI	0.92
P36683	ACNB_ECOLI	1.02
P46850	RTCB_ECOLI	0.12
P0ADT5	YGIC_ECOLI	0.42
P77216	YBDN_ECOLI	-0.05
P76656	YQII_ECOLI	0.87
P46888	USPC_ECOLI	-0.69
P0A6L0	DEOC_ECOLI	-0.41
P23862	PRIC_ECOLI	-1.26
P32141	SQUT_ECOLI	-1.05
P52636	YCCM_ECOLI	-0.64
P75883	GFCC_ECOLI	-0.2
P30859	ARTI_ECOLI	-0.83
P76316	DCYD_ECOLI	0.43
P60438	RL3_ECOLI	0.21
P26266	FEPE_ECOLI	-0.63
P0ACT6	UIDR_ECOLI	-2.26
P0AGD1	SODC_ECOLI	0.74
P0CF91	INSL1_ECOLI	0.4
P09372	GRPE_ECOLI	0.94
P0AB89	PUR8_ECOLI	-0.44
P33602	NUOG_ECOLI	1.32
P37760	RMLD_ECOLI	-0.95
P52138	YFJW_ECOLI	0.01
P76103	YDCO_ECOLI	-0.36
P40876	YCBF_ECOLI	-1.12
P0A6E1	AROL_ECOLI	-1.45
P32129	YIHG_ECOLI	-0.79
P77611	RSXC_ECOLI	0.3
P31456	CBRA_ECOLI	-0.73
P0AFE8	NUOM_ECOLI	-0.75
P07762	GLGB_ECOLI	1.31
P37610	TAUD_ECOLI	-0.15
P0AB91	AROG_ECOLI	-0.47
P05637	APAH_ECOLI	0.68
P69874	POTA_ECOLI	0.4
P0A9Q5	ACCD_ECOLI	0.05
P0AE12	AMN_ECOLI	0.42
P00804	LSPA_ECOLI	-0.8
P77374	YNFE_ECOLI	2.09
P77791	MAA_ECOLI	0.02
P0ABR9	MHPB_ECOLI	0.36
P16659	SYP_ECOLI	1.1
P75959	NAGK_ECOLI	0.92
P39368	YJHQ_ECOLI	1
P0A9H3	LDCI_ECOLI	0.8
Q46843	YGHS_ECOLI	-0.8
P77485	CUSS_ECOLI	0.29
P42620	YQJG_ECOLI	0.15
P0ABA0	ATPF_ECOLI	-1.18
P31679	YAAU_ECOLI	0.07
P76220	YDJY_ECOLI	0.06
P41442	GSPG_ECOLI	0.67
P37339	LHGO_ECOLI	0.08
P0A6H1	CLPX_ECOLI	0.37
Q46925	CSDA_ECOLI	-0.18
P0AFC7	NUOB_ECOLI	-0.47
P75783	YBIO_ECOLI	0.52
P30844	BASS_ECOLI	-0.4
P0ADC3	LOLC_ECOLI	0.21
P39381	YJIJ_ECOLI	-0.16
P16687	PHNI_ECOLI	0.3
P0AAC0	USPE_ECOLI	-1.31
P37672	DLGD_ECOLI	-0.27
P09152	NARG_ECOLI	2.23
P0A9J0	RNG_ECOLI	-0.65
Q47539	TAUC_ECOLI	-0.98
P07363	CHEA_ECOLI	0.13
P77348	MPPA_ECOLI	0.56
P33195	GCSP_ECOLI	0.6
P62723	YEIH_ECOLI	-0.45
P80644	SSUE_ECOLI	-0.73
P75958	LOLE_ECOLI	-0.85
P29012	ALR2_ECOLI	0.4
P76142	LSRB_ECOLI	0.47
P0A7D1	PTH_ECOLI	-0.53
P69783	PTGA_ECOLI	-0.36
P13035	GLPD_ECOLI	-0.22
P75920	OPGC_ECOLI	-0.8
P0CE53	INSH6_ECOLI	-1.23
P0ADA3	NLPD_ECOLI	0.95
P33029	YEIQ_ECOLI	-0.35
P0A8G6	NQOR_ECOLI	1.11
P69908	DCEA_ECOLI	-0.08
P30745	MOAA_ECOLI	-0.01
P64429	YPFJ_ECOLI	1.98
P0A6Q3	FABA_ECOLI	-0.4
P15640	PUR2_ECOLI	1.06
P77423	HYFH_ECOLI	0.3
P0AEA2	CSGG_ECOLI	0.78
P06992	RSMA_ECOLI	-0.5
P65643	EUTT_ECOLI	-1.17
P07004	PROA_ECOLI	0.3
P33355	YEHS_ECOLI	-1.33
P37340	MDTK_ECOLI	-0.01
P77334	GMR_ECOLI	-0.37
P10805	ENVY_ECOLI	-0.99
P25526	GABD_ECOLI	0.07
P37671	YIAJ_ECOLI	-1.51
P50466	AER_ECOLI	-1.24
P16686	PHNH_ECOLI	-0.83
P19769	INSK_ECOLI	-0.53
P0AAX8	YBIS_ECOLI	-0.17
P27127	RFAB_ECOLI	-0.98
P31473	RAVA_ECOLI	-1.54
P0A6U5	RSMG_ECOLI	-0.37
P37665	YIAD_ECOLI	-0.42
P45539	FRLA_ECOLI	0.04
Q46834	YGHF_ECOLI	-0.65
P26648	FTSP_ECOLI	0.69
P0CE52	INSH4_ECOLI	-1.36
P63204	GADE_ECOLI	-1.86
P77561	YDEP_ECOLI	0.58
P75955	YCFT_ECOLI	-1.45
P14407	FUMB_ECOLI	-0.08
P13039	FES_ECOLI	-0.24
P38392	SIEB_ECOLI	-1.08
P31574	FIXB_ECOLI	-0.72
P0A6J1	CYSC_ECOLI	0.05
P0AGI4	XYLH_ECOLI	0.37
P75916	YCDZ_ECOLI	-0.98
P77179	RSXE_ECOLI	-0.91
P77306	YQIK_ECOLI	0.69
P0AAY6	YBJN_ECOLI	-0.44
P0ACB4	HEMG_ECOLI	-2.15
P77434	ALAC_ECOLI	-0.32
Q46942	YQEI_ECOLI	-0.84
P0A9B6	E4PD_ECOLI	-0.59
P75818	YBJP_ECOLI	-0.86
P0CF28	INSB5_ECOLI	0.12
P21507	SRMB_ECOLI	0.05
P00887	AROH_ECOLI	-0.53
P0AEC5	BARA_ECOLI	1.03
P25906	YDBC_ECOLI	-0.22
P37646	YHJH_ECOLI	-0.74
P77172	YFGF_ECOLI	0.18
P0AC05	FLIP_ECOLI	-0.22
P0A9S7	LIVG_ECOLI	0.06
P45541	FRLC_ECOLI	-0.16
P0A847	TGT_ECOLI	0.71
P0AEG1	DPPC_ECOLI	-1.16
P46891	COF_ECOLI	0.33
P0A6W5	GREA_ECOLI	-0.41
P00892	ILVG_ECOLI	1.05
P08331	CPDB_ECOLI	1.11
P38489	NFSB_ECOLI	-1.49
P08839	PT1_ECOLI	0.54
P0AER5	GLTK_ECOLI	-1.24
P0C0L2	OSMC_ECOLI	-0.07
P0ABT5	DUSB_ECOLI	-1.06
P32712	NRFG_ECOLI	-2.58
P77425	ALLC_ECOLI	0.3
P39199	PRMB_ECOLI	-0.19
P0ABA4	ATPD_ECOLI	-1.02
P37627	YHIJ_ECOLI	1.5
P77717	YBAY_ECOLI	0.19
P0AFV4	MEPS_ECOLI	-0.9
P27254	ARGK_ECOLI	-0.93
P37772	YJFF_ECOLI	-0.08
P76064	YDAT_ECOLI	-3.19
P77625	YFBT_ECOLI	0.3
P32709	NRFD_ECOLI	-0.66
P06988	HISX_ECOLI	0.56
P09980	REP_ECOLI	-0.65
P0A9M2	HPRT_ECOLI	-0.04
P0AFF4	NUPG_ECOLI	-0.92
P25888	RHLE_ECOLI	1.29
P42907	AGAS_ECOLI	-0.22
P45748	TSAC_ECOLI	-0.49
Q47154	LAFU_ECOLI	-0.98
P0A784	ORN_ECOLI	-2.03
P11290	YIBD_ECOLI	-0.64
P32701	YJCC_ECOLI	0.56
P46130	YBHC_ECOLI	0.45
P77260	YDFI_ECOLI	-0.59
P0AE18	MAP1_ECOLI	-0.17
P0A8B2	YFCN_ECOLI	-1.18
P0AFT2	YECS_ECOLI	-2.12
P52048	YGGP_ECOLI	0.45
P0AA99	YAFK_ECOLI	0.06
P76639	YGEH_ECOLI	-0.63
P31119	AAS_ECOLI	0.32
P0AGK1	UBIA_ECOLI	-0.85
P0A6V1	GLGC_ECOLI	0.12
P75791	YBIU_ECOLI	-0.09
P0AFB5	NTRB_ECOLI	-0.02
P0A8W0	NANR_ECOLI	-1.15
P77212	RCLA_ECOLI	0.09
P0AFU2	YFBS_ECOLI	0.59
P75961	YCFZ_ECOLI	-1.19
P76261	ADRB_ECOLI	0.32
P0A786	PYRB_ECOLI	-0.48
P09373	PFLB_ECOLI	0.46
P0A9K3	PHOL_ECOLI	-0.71
P06709	BIRA_ECOLI	-0.92
P37052	YCHJ_ECOLI	1.03
P0ADJ8	YIAA_ECOLI	-1.76
P77588	YDEQ_ECOLI	1.9
P19624	PDXA_ECOLI	-0.24
P0A705	IF2_ECOLI	1.94
P76077	PAAA_ECOLI	0.74
P0AC13	DHPS_ECOLI	0.14
P0AEX3	KGTP_ECOLI	1.19
P0A7F6	SPED_ECOLI	-0.69
P31062	NOHD_ECOLI	-0.36
P0AEX9	MALE_ECOLI	-0.07
P27298	OPDA_ECOLI	1.15
Q46820	YGFT_ECOLI	0.81
P0ABG4	FTSW_ECOLI	-0.92
P37629	YHIL_ECOLI	0.96
P46482	AAEA_ECOLI	-0.55
Q46795	YGEO_ECOLI	-0.89
P11072	LIT_ECOLI	-1.63
P62620	ISPG_ECOLI	0.36
P31463	YIDZ_ECOLI	-0.64
P76062	RACR_ECOLI	-1.33
P31129	YDEH_ECOLI	-0.88
P0AGC7	SMP_ECOLI	-0.88
P23538	PPSA_ECOLI	0.85
P77549	YFCJ_ECOLI	0.96
P0AFP0	YADS_ECOLI	-0.57
P09551	ARGT_ECOLI	0.64
P0ACJ5	DECR_ECOLI	-0.23
P24252	YBGA_ECOLI	-0.42
P39333	BDCA_ECOLI	0.22
P56580	PTHB_ECOLI	0.08
P0A912	PAL_ECOLI	-0.47
P71229	HYFR_ECOLI	1.17
P23003	TRMA_ECOLI	-1
P27278	NADR_ECOLI	-0.35
P08394	RECB_ECOLI	0.21
P77444	SUFS_ECOLI	-0.01
P30125	LEU3_ECOLI	0.98
P0A901	BLC_ECOLI	0.56
P38054	CUSA_ECOLI	0.49
P52133	YFJR_ECOLI	-0.45
P0CF60	INSD8_ECOLI	-0.06
P77493	YDJH_ECOLI	-0.32
Q46915	GUDX_ECOLI	0.72
P15032	RECE_ECOLI	1.21
P30015	LHR_ECOLI	1.44
P77180	YKGH_ECOLI	-0.7
P0ACU0	YBIH_ECOLI	-1.5
P37355	MENH_ECOLI	0.5
P39389	YJIR_ECOLI	0.22
P37767	YFHH_ECOLI	-1.44
P46859	GNTK_ECOLI	-0.36
P0AG20	RELA_ECOLI	-0.53
P0A9F1	MNTR_ECOLI	-0.87
P39353	YJHC_ECOLI	-0.63
P0C0U4	RIMK_ECOLI	-0.66
P0ACA7	GSTB_ECOLI	-1.2
P0A7A7	PLSB_ECOLI	0.59
P0ADK6	YIBA_ECOLI	-0.98
P77302	YDAM_ECOLI	-0.83
P0AF96	TABA_ECOLI	-0.59
P76190	MEPH_ECOLI	-0.69
P0A9H5	BTUR_ECOLI	-0.02
P0AF32	NARV_ECOLI	-0.29
P77747	OMPN_ECOLI	4.02
P0A7X6	RIMM_ECOLI	-1.36
P77328	YBBY_ECOLI	0.94
P76486	YFBP_ECOLI	0.3
P60723	RL4_ECOLI	0.4
P76543	YFFL_ECOLI	0.17
P77488	DXS_ECOLI	0.86
P77802	ECPC_ECOLI	2.25
P23325	ARPA_ECOLI	-0.62
P0A7Z4	RPOA_ECOLI	-0.1
P32134	YIHM_ECOLI	-0.03
P13738	NHAA_ECOLI	-0.74
P0ACU7	YJDC_ECOLI	-1.75
P76201	YDIQ_ECOLI	-0.95
P15877	DHG_ECOLI	1.45
P0A6I6	COAD_ECOLI	-1.43
P76177	YDGH_ECOLI	0.58
P62395	SECM_ECOLI	-0.29
P08401	CREC_ECOLI	0.47
P39288	QUEG_ECOLI	-0.26
P0A8Y1	YJJG_ECOLI	-0.73
P32705	ACTP_ECOLI	0.7
P25737	LYSP_ECOLI	-0.04
P0AC23	FOCA_ECOLI	-0.56
P0A6P5	DER_ECOLI	1.06
P37652	BCSB_ECOLI	1.32
P05458	PTRA_ECOLI	-0.24
P77656	YFDK_ECOLI	-0.45
P42592	YGJK_ECOLI	1.31
P0AFS7	YDIK_ECOLI	-0.78
P16689	PHNM_ECOLI	0.02
P76186	YDHK_ECOLI	-0.76
P37640	YHJB_ECOLI	-1.5
P33359	YEHW_ECOLI	-1.2
P0ADF6	EDD_ECOLI	0.42
Q46802	YGEV_ECOLI	0.03
P37329	MODA_ECOLI	-0.26
P0A6Y5	HSLO_ECOLI	0.02
P77768	YFCI_ECOLI	-1.32
P75931	YCEM_ECOLI	0.39
P0AFU4	GLRR_ECOLI	0.05
P69786	PTGCB_ECOLI	1.22
P24205	LPXM_ECOLI	0.28
P37182	HYBD_ECOLI	-0.29
P42913	YRAH_ECOLI	0
P0AFT5	YEHT_ECOLI	0.16
P0A754	KEFF_ECOLI	-0.37
P33222	YJFC_ECOLI	0.7
P10371	HIS4_ECOLI	-0.13
P71311	YAIS_ECOLI	-1.21
P45428	DCUD_ECOLI	-0.32
P76641	GUAD_ECOLI	-0.75
P32136	YIHO_ECOLI	0.72
P0A9F9	METR_ECOLI	-0.35
P22186	MRAZ_ECOLI	-0.84
P0A9D8	DAPD_ECOLI	-0.12
P69506	YTFE_ECOLI	-0.2
P0AD59	IVY_ECOLI	-0.9
P08373	MURB_ECOLI	-0.04
P36667	WBBL_ECOLI	0.12
P77858	HYFC_ECOLI	-0.46
P76393	YEGI_ECOLI	0.14
P76459	ATOA_ECOLI	0.32
P75870	YCCS_ECOLI	-0.47
P77467	PAAG_ECOLI	-0.34
P37686	ADH2_ECOLI	-0.39
P30126	LEUD_ECOLI	0.27
P76213	CHO_ECOLI	1.05
P0A8A0	YEBC_ECOLI	0.36
P0ABV2	EXBD_ECOLI	-0.84
P21189	DPO2_ECOLI	1.34
P0AFI0	OXC_ECOLI	0.81
P0AE85	CPXP_ECOLI	-0.44
P0A9X1	ZNUC_ECOLI	0.21
P76100	YDCK_ECOLI	0.35
P00452	RIR1_ECOLI	1.18
P0AAH8	SAPF_ECOLI	-0.26
P05847	TTDA_ECOLI	0.5
P43319	YRAK_ECOLI	1.2
P06983	HEM3_ECOLI	-0.77
P0C7L2	PAAJ_ECOLI	-0.18
P32057	WCAI_ECOLI	0.17
P0ABB4	ATPB_ECOLI	0.74
P0ACM2	RSPR_ECOLI	-0.85
P42601	ALX_ECOLI	-1.23
P21889	SYD_ECOLI	0.43
P19318	NARY_ECOLI	0.66
P0A6A6	LEUC_ECOLI	0.6
P0ACL7	LLDR_ECOLI	-1.23
P0AFZ1	SSEB_ECOLI	-1.07
P23837	PHOQ_ECOLI	-1.05
P0ADI7	YECD_ECOLI	-0.96
P07648	RECC_ECOLI	0.73
P0AG67	RS1_ECOLI	-0.33
Q46810	MOCA_ECOLI	-1.28
P0AG38	RHTC_ECOLI	-0.93
P0A8I8	RLMH_ECOLI	-0.75
P0CF82	INSF4_ECOLI	-0.54
P0A769	MNTH_ECOLI	-0.31
P0AFV0	YIBH_ECOLI	-0.28
P33342	YEHC_ECOLI	-0.32
P0ADX7	YHHA_ECOLI	0.5
P14900	MURD_ECOLI	0.07
P33594	NIKE_ECOLI	0.23
Q46821	UACT_ECOLI	0.43
P02359	RS7_ECOLI	-0.69
P76149	SAD_ECOLI	0.09
P0ACC7	GLMU_ECOLI	1.09
P39376	YJIE_ECOLI	-0.77
P0AAK7	NRFC_ECOLI	0.55
P0AG71	RMUC_ECOLI	-0.54
P0A8G0	UVRC_ECOLI	0.37
P37617	ATZN_ECOLI	2.11
P0AE78	CORC_ECOLI	-0.45
P0AAA1	YAGU_ECOLI	-0.64
P09029	PURK_ECOLI	0.1
P0AGE9	SUCD_ECOLI	0.59
P00894	ILVH_ECOLI	-0.53
P39830	YBAL_ECOLI	-0.74
Q46907	YGCQ_ECOLI	-0.29
P78271	YFES_ECOLI	0.33
P0AAW1	YBHP_ECOLI	0.95
P0A749	MURA_ECOLI	0.44
P17410	CHBR_ECOLI	-0.13
P76573	YFGI_ECOLI	-1.56
P77381	DJLB_ECOLI	-0.54
P0ACI6	ASNC_ECOLI	-1.83
P0A6M4	DTD_ECOLI	1.15
P33913	YEJA_ECOLI	1.37
P0A7C2	LEXA_ECOLI	-0.96
P32151	YIIG_ECOLI	-0.63
P17846	CYSI_ECOLI	1.03
P0A9V1	LPTB_ECOLI	0.91
P76090	YNBA_ECOLI	-1.28
P0AC26	NIRC_ECOLI	-0.52
P0AGD3	SODF_ECOLI	0.11
P38055	YDJE_ECOLI	-0.03
P00895	TRPE_ECOLI	2
P0ABR7	YEAW_ECOLI	1.81
P28369	RFH_ECOLI	1.62
P32716	MDTN_ECOLI	0.01
P0A6G5	CITX_ECOLI	-1.2
P68398	TADA_ECOLI	-1.32
P0A9P4	TRXB_ECOLI	0.87
P77522	SUFB_ECOLI	0.24
P39399	LGOR_ECOLI	-0.62
P39356	YJHU_ECOLI	-0.81
P0AEM0	FKBX_ECOLI	-0.35
P37643	YHJE_ECOLI	0.17
P77439	PTFX1_ECOLI	0.9
P55798	PRP1_ECOLI	-0.1
P76290	CMOA_ECOLI	-0.08
P28629	ADIA_ECOLI	0.97
P37440	UCPA_ECOLI	-0.57
P60872	YIDE_ECOLI	-0.14
P0AFM2	PROX_ECOLI	-0.5
P42628	DLST_ECOLI	-0.76
P0A9V8	SQUU_ECOLI	-0.6
P0A766	RSXA_ECOLI	-1.25
P77789	YDES_ECOLI	-0.02
P38097	YEGE_ECOLI	-0.15
P07654	PSTA_ECOLI	-0.62
P0AEY1	MARC_ECOLI	-0.9
Q46898	CAS5_ECOLI	-0.89
P39408	YJJV_ECOLI	0.58
P0AD42	PGPC_ECOLI	-1.3
P63340	YQEG_ECOLI	-1.01
P05523	FPG_ECOLI	0.97
P05194	AROD_ECOLI	-0.41
P0CF80	INSF2_ECOLI	-0.54
Q46904	YGCN_ECOLI	0.21
P0AEE3	DEGS_ECOLI	0.25
P39336	YJGL_ECOLI	0.17
P30139	THIG_ECOLI	-0.55
P0AE14	AMPE_ECOLI	-1.86
P05804	BGLR_ECOLI	0.34
P0AC51	ZUR_ECOLI	-0.86
P25539	RIBD_ECOLI	0.39
P33024	PSUT_ECOLI	0.06
P76298	FLHA_ECOLI	0.59
P69741	MBHT_ECOLI	2.17
P0AA97	YAEQ_ECOLI	-2.28
P0A7J3	RL10_ECOLI	-1.54
P39411	NCPP_ECOLI	0.07
P0ACS5	ZNTR_ECOLI	-1.72
P09148	GAL7_ECOLI	1.78
P75862	ZAPC_ECOLI	-1.11
P76214	VES_ECOLI	0.02
P0A877	TRPA_ECOLI	-0.86
P0A6P1	EFTS_ECOLI	-0.25
P75750	YBGQ_ECOLI	2.1
P52062	YGGW_ECOLI	1.09
P0ABS1	DKSA_ECOLI	-1.71
P00811	AMPC_ECOLI	-0.43
P0CK95	ACFD_ECOLI	4.04
P25772	LIGB_ECOLI	-0.53
P0CF56	INSD4_ECOLI	0.16
P0AES4	GYRA_ECOLI	0.27
P18392	RSTB_ECOLI	0.45
P0AC33	FUMA_ECOLI	0.03
Q46901	CSE1_ECOLI	-0.21
P43337	NUDL_ECOLI	-0.52
P75682	YAGE_ECOLI	-0.46
P45804	YHGE_ECOLI	-0.32
P0ABH0	FTSA_ECOLI	2.42
P31468	CBRB_ECOLI	-0.47
Q06067	ATOS_ECOLI	0.56
P0AFQ2	YBHS_ECOLI	-0.4
P32171	RHAB_ECOLI	0.15
P04995	EX1_ECOLI	0.5
P38506	XNI_ECOLI	-0.02
P0AF43	YJBB_ECOLI	-0.46
P0CF83	INSF5_ECOLI	-0.54
Q47146	FADE_ECOLI	0.69
P77375	YDHX_ECOLI	-0.77
P0A9H1	MUG_ECOLI	-0.83
Q46791	YGEK_ECOLI	-0.34
P75980	BEEE_ECOLI	-1.18
P0A9I3	GCVR_ECOLI	-0.95
P16917	RHSB_ECOLI	1.66
P0ABC9	BETT_ECOLI	0.01
P19768	INSJ_ECOLI	0.62
P03959	KDPA_ECOLI	1.27
P45475	YHBV_ECOLI	-0.57
P75858	ELFG_ECOLI	1.35
Q46807	ARCL_ECOLI	-1.07
P29744	FLGL_ECOLI	-0.21
P0A9A6	FTSZ_ECOLI	0.14
P0ADE8	YGFZ_ECOLI	-0.67
P0AB24	EFEO_ECOLI	-1.1
P0A6I0	KCY_ECOLI	-1.7
P21888	SYC_ECOLI	0.7
P0AG03	UBIX_ECOLI	-1.35
P0AE30	ARTM_ECOLI	-1.33
P76216	ASTB_ECOLI	0.81
P0ACY3	YEAG_ECOLI	-0.13
Q47536	YAIP_ECOLI	0.32
Q47538	TAUB_ECOLI	-0.27
P31462	MDTL_ECOLI	-0.85
P19319	NARZ_ECOLI	2.06
Q46871	YQJH_ECOLI	0.28
P0AFJ7	PITA_ECOLI	-0.52
P0CF79	INSF1_ECOLI	-0.54
P52006	NUDI_ECOLI	-0.93
P25745	MNMA_ECOLI	-0.06
P32669	FSAB_ECOLI	-1.69
P11553	FUCK_ECOLI	-0.95
P15078	CSTA_ECOLI	-0.28
P77161	GLXR_ECOLI	-0.52
P02924	ARAF_ECOLI	-0.22
P0A9M5	XGPT_ECOLI	-0.19
P75913	GHRA_ECOLI	-0.44
P20605	FIC_ECOLI	-1.84
P19642	PTOCB_ECOLI	-0.09
P32137	YIHP_ECOLI	0.49
P77562	YAIW_ECOLI	0.48
P25798	FLIF_ECOLI	0.78
P75982	YMFQ_ECOLI	2.5
P77433	YKGG_ECOLI	-1.55
P37623	ACPT_ECOLI	-0.86
P26612	AMY2_ECOLI	1.88
P68767	AMPA_ECOLI	-0.31
P0AAF3	ARAG_ECOLI	0.06
P76079	PAAC_ECOLI	-1.09
P62517	OPGH_ECOLI	-0.02
P39453	TORS_ECOLI	-0.21
P39206	CAIE_ECOLI	2.13
P0A715	KDSA_ECOLI	0.29
P75919	CLSC_ECOLI	-0.18
P45544	FRLR_ECOLI	-0.51
P39321	TAMB_ECOLI	1.11
P00944	XYLA_ECOLI	0.67
P32051	YDEK_ECOLI	2.25
P0C0L7	PROP_ECOLI	0.01
P45565	AIS_ECOLI	-1.19
P76340	YEDW_ECOLI	-1.59
P0AB26	YCEB_ECOLI	-1.42
Q46799	XDHA_ECOLI	1.31
P08956	T1RK_ECOLI	0.89
P76507	YFDI_ECOLI	-0.04
P21499	RNR_ECOLI	1.34
P39829	GARD_ECOLI	0.59
P75839	YCAP_ECOLI	-0.38
P76264	MNTP_ECOLI	-0.82
P76017	YCGV_ECOLI	3.09
P75715	SFMH_ECOLI	-0.19
P33644	YFIH_ECOLI	0.24
P76520	YFDX_ECOLI	-1.52
P37648	YHJJ_ECOLI	-0.93
P0ABP3	DCUC_ECOLI	-1.17
P76257	YOAA_ECOLI	-0.23
P0AFB1	NLPI_ECOLI	1.04
P0ADD7	YJJQ_ECOLI	-0.33
P0AAS0	YLAC_ECOLI	-2.64
P08200	IDH_ECOLI	0.23
P46481	AAEB_ECOLI	-1
P25549	ASLA_ECOLI	1.55
P17993	UBIG_ECOLI	-1.05
P13857	RIML_ECOLI	-1.1
P39396	YJIY_ECOLI	0.45
P60757	HIS1_ECOLI	-0.03
P60869	YBJL_ECOLI	0.01
P77779	YBFO_ECOLI	1.43
P37681	YIAT_ECOLI	-0.59
P77339	YAFT_ECOLI	-0.78
P75856	ELFD_ECOLI	0.57
P0AFG8	ODP1_ECOLI	0.69
P0ADS9	YGGN_ECOLI	0.39
P76561	YPFH_ECOLI	0.97
P21151	FADA_ECOLI	-0.6
P68567	RSMJ_ECOLI	-0.74
P0AAC6	YCCA_ECOLI	-0.24
P46854	YHHY_ECOLI	-1.6
Q47138	YDFE_ECOLI	-0.59
P09378	RHAR_ECOLI	-0.61
P77187	YAHF_ECOLI	0.52
P76273	RSMF_ECOLI	-0.14
P0A6U8	GLGA_ECOLI	0.6
P0AE45	YTFL_ECOLI	-0.67
P31466	ADEP_ECOLI	-0.44
P0ADP7	UBIJ_ECOLI	-1.54
P0A6C8	ARGB_ECOLI	-1.05
P0AA80	GARP_ECOLI	0.05
P37306	ARCC_ECOLI	-0.69
P28634	TRMO_ECOLI	0.07
P05041	PABB_ECOLI	-0.1
P65367	YQCA_ECOLI	-1.03
P0AE74	CITT_ECOLI	0.83
P0ACQ7	TDCA_ECOLI	-0.36
P37902	GLTI_ECOLI	-0.9
P38104	RSPA_ECOLI	-1.01
P33136	OPGG_ECOLI	0.97
P0ABC7	HFLK_ECOLI	4.34
Q7DFU6	YGHX_ECOLI	0.25
P31058	YADC_ECOLI	1.85
P10151	LEUO_ECOLI	-0.66
P14175	PROV_ECOLI	-0.36
P77245	MURR_ECOLI	-0.63
P0ABS5	DNAG_ECOLI	1.33
P76445	LPXT_ECOLI	-0.44
P0A7B3	NADK_ECOLI	-0.32
P0AF01	MODB_ECOLI	-0.59
P0AFP9	YBHR_ECOLI	-0.75
P45508	YFAL_ECOLI	2.74
P0A9L3	FKBB_ECOLI	0.71
P0AGI8	TRKA_ECOLI	0.49
P33354	YEHR_ECOLI	-1.76
P0A908	MIPA_ECOLI	1.45
Q47622	SAPA_ECOLI	0.37
P77389	YDHP_ECOLI	-0.45
P0AD12	YEEZ_ECOLI	-0.7
P67662	AAER_ECOLI	-0.66
P69367	MDTH_ECOLI	-0.05
P31548	THIQ_ECOLI	-0.69
P13033	GLPB_ECOLI	0.27
P39276	DTPC_ECOLI	-0.76
P07014	SDHB_ECOLI	0.63
P0CE54	INSH7_ECOLI	-1.36
P77234	YBEQ_ECOLI	-0.04
P0C8J6	GATY_ECOLI	-1.26
P0AAF6	ARTP_ECOLI	0.25
P27829	WECC_ECOLI	-0.76
Q47208	FDRA_ECOLI	0.75
P13669	MNGR_ECOLI	-1.96
P0ABJ9	CYDA_ECOLI	-0.15
P24207	PHEP_ECOLI	-0.01
P11291	Y3808_ECOLI	0.48
P37056	YAEF_ECOLI	-0.32
P0AC96	GNTU_ECOLI	-0.21
Q47155	DPO4_ECOLI	-0.84
P0A7E5	PYRG_ECOLI	0.41
P77481	YCJV_ECOLI	0.54
P75685	RCLC_ECOLI	-0.71
P75978	YMFN_ECOLI	-0.4
P31135	POTH_ECOLI	-1.42
P03961	KDPC_ECOLI	0.51
P77181	PAAY_ECOLI	1.06
P37147	FXSA_ECOLI	1.39
P76066	YDAW_ECOLI	0.14
P0A7B1	PPK_ECOLI	-0.12
P37745	RMLC_ECOLI	-0.73
P15254	PUR4_ECOLI	1.04
P37769	KDUD_ECOLI	-0.92
P76464	YFAS_ECOLI	0.55
P0AB58	LAPB_ECOLI	-1.27
P45470	YHBO_ECOLI	0.07
P32688	YJBG_ECOLI	0.28
P0AFR0	RSSA_ECOLI	-1.23
P0ACJ0	LRP_ECOLI	-1.41
P05827	ILVY_ECOLI	-0.04
P76508	YFDL_ECOLI	0.51
P00803	LEP_ECOLI	1.37
P00634	PPB_ECOLI	0.66
P0AEZ3	MIND_ECOLI	-0.19
P0A9A9	FUR_ECOLI	-1.26
P0A6N8	EFPL_ECOLI	-0.4
P12996	BIOB_ECOLI	-0.19
P07395	SYFB_ECOLI	0.14
P52627	FLIZ_ECOLI	-1.26
P76115	YNCD_ECOLI	3.3
P36999	RLMA_ECOLI	-0.54
P0A6T5	GCH1_ECOLI	-1.3
P23869	PPIB_ECOLI	-0.32
P32664	NUDC_ECOLI	-0.3
P75882	GFCD_ECOLI	1.78
P0AF52	GHXP_ECOLI	-0.45
P23256	MALY_ECOLI	0.79
P37330	MASZ_ECOLI	0
P10906	UGPE_ECOLI	-1.05
P0AAD2	MTR_ECOLI	-0.16
P39342	YJGR_ECOLI	-0.23
P09184	VSR_ECOLI	-0.05
P0A7H3	RECO_ECOLI	0.8
P16926	MREC_ECOLI	0.34
P0ACS9	ACRR_ECOLI	0.39
P24188	YCEA_ECOLI	-0.48
P0ADI9	YHHN_ECOLI	-1.23
Q47688	YKFC_ECOLI	-0.47
P0AFY2	SANA_ECOLI	-0.51
P0A9P6	DEAD_ECOLI	2.92
P0AAK4	HYDN_ECOLI	-0.34
P76037	PUUP_ECOLI	-0.54
P23482	HYFB_ECOLI	-0.98
P23878	FEPC_ECOLI	-0.63
P37146	RIR4_ECOLI	0.03
P0A932	GFCE_ECOLI	0.03
P0AEZ1	METF_ECOLI	-0.68
P77324	YAGS_ECOLI	-0.65
P0A959	ALAA_ECOLI	-0.57
P56259	YIFN_ECOLI	0.41
P69805	PTND_ECOLI	-0.78
P0ACD8	MBHL_ECOLI	0.83
P42590	YGJI_ECOLI	-0.21
Q46927	TCDA_ECOLI	-0.27
P02925	RBSB_ECOLI	-0.71
P00956	SYI_ECOLI	0.94
P77509	YPHE_ECOLI	0.13
P23930	LNT_ECOLI	0.94
P27240	RFAY_ECOLI	-1.34
P76116	YNCE_ECOLI	-0.76
P02943	LAMB_ECOLI	0.82
P0AG16	PUR1_ECOLI	0.04
P0DMC9	RCSA_ECOLI	0.15
P21165	PEPQ_ECOLI	0.4
P45546	YHFT_ECOLI	-1.36
P75764	YBHJ_ECOLI	1.01
P77280	YDJJ_ECOLI	1.94
P08201	NIRB_ECOLI	1.03
P52139	YFJX_ECOLI	0.27
P77188	ECPB_ECOLI	-0.48
P45537	YHFK_ECOLI	-0.56
P77211	CUSC_ECOLI	-0.11
P0ACN7	CYTR_ECOLI	-1.3
P36561	COBS_ECOLI	0.21
P06960	OTC2_ECOLI	-0.82
P24177	ACRD_ECOLI	1.24
Q46808	YQEB_ECOLI	0.43
P25524	CODA_ECOLI	-0.37
P0AFG6	ODO2_ECOLI	0.15
P08190	FIMG_ECOLI	-0.07
P28246	BCR_ECOLI	-0.46
P23886	CYDC_ECOLI	-0.27
P0AB71	ALF_ECOLI	0.22
P39277	YJEH_ECOLI	-1.04
P25531	YICR_ECOLI	-0.91
P11864	YHAC_ECOLI	-0.02
P0AAG5	MDLB_ECOLI	-0.43
P36672	PTTBC_ECOLI	-0.16
P0ABR5	HCAE_ECOLI	1.08
P75780	FIU_ECOLI	2.08
P0AE82	CPXA_ECOLI	0.03
P0A796	PFKA_ECOLI	0.62
P0AG78	SUBI_ECOLI	-0.59
P0A9A2	FTNB_ECOLI	-0.83
P0A7H6	RECR_ECOLI	-0.58
P0AGI1	RBSC_ECOLI	-0.16
P0ACR4	YEIE_ECOLI	-0.2
P64572	YGHR_ECOLI	-0.47
P24174	MANC_ECOLI	0.65
P75749	YBGP_ECOLI	1.36
P19323	FHLA_ECOLI	0.42
P76463	YFAQ_ECOLI	1.45
Q47005	NAC_ECOLI	-0.99
P45524	YHET_ECOLI	-0.65
P77544	YFCF_ECOLI	0.11
P75757	ZITB_ECOLI	-1.45
P0ACV6	MPAA_ECOLI	-0.73
P29208	MENC_ECOLI	-0.8
P76217	ASTD_ECOLI	0.33
P77538	YFHR_ECOLI	0.29
P0A8X4	YCCT_ECOLI	-0.75
P76655	YQIG_ECOLI	2.74
P76373	UDG_ECOLI	0.17
P0AFD6	NUOI_ECOLI	-0.5
P0AAT9	YBEL_ECOLI	0.36
P37662	YHJX_ECOLI	-0.74
P45523	FKBA_ECOLI	0.76
P40719	QSEC_ECOLI	1.74
P33591	NIKB_ECOLI	-0.44
P37641	YHJC_ECOLI	0.29
P76369	YEEY_ECOLI	-0.21
P64599	YHBT_ECOLI	-1.61
P0A6L2	DAPA_ECOLI	-0.19
P39314	YTFF_ECOLI	-1.43
P37344	PSPF_ECOLI	-0.09
P0ABU0	MENB_ECOLI	0.25
P16676	CYSA_ECOLI	0.41
P27896	NARQ_ECOLI	0.24
P0A7E9	PYRH_ECOLI	-0.74
P0AFH6	OPPC_ECOLI	0.16
P45767	YHDX_ECOLI	-0.08
P37664	YIAC_ECOLI	-1.83
P77615	YCJW_ECOLI	-0.7
P0A830	DCTA_ECOLI	-1.04
P0AA76	DGOT_ECOLI	-0.26
P33218	YEBE_ECOLI	0.03
P0AEY3	MAZG_ECOLI	-1.08
P0AET5	HDED_ECOLI	-1.42
P0A712	KDGT_ECOLI	-0.73
P32132	TYPA_ECOLI	1.55
P0A805	RRF_ECOLI	0.67
P36548	AMIA_ECOLI	0.12
P75697	YAIX_ECOLI	0.15
P27247	PLSX_ECOLI	-1.09
P77294	YDER_ECOLI	-0.2
P78055	FSAA_ECOLI	-1.23
P36943	EAEH_ECOLI	1.01
P0AF24	NAGD_ECOLI	-0.12
P15286	FLK_ECOLI	-0.22
P78061	PUUA_ECOLI	0.21
P71244	WCAM_ECOLI	0.96
P03819	KEFC_ECOLI	-0.09
P37689	GPMI_ECOLI	-0.35
P39282	YJEM_ECOLI	0.22
P37647	KDGK_ECOLI	-0.89
P09394	GLPQ_ECOLI	-0.86
P45395	KDSD_ECOLI	-0.31
P0A9J6	RBSK_ECOLI	1.11
P39280	EPMB_ECOLI	-0.46
P0ABE9	CYNT_ECOLI	-0.13
P77279	FETA_ECOLI	-0.86
P76081	PAAE_ECOLI	-0.25
P39208	IDNK_ECOLI	-1.35
P77357	ABGA_ECOLI	1.01
P0A6G3	PNCC_ECOLI	-0.27
P75849	GLO22_ECOLI	-0.32
P52045	SCPB_ECOLI	-0.32
P0AFQ7	YCFH_ECOLI	-1.21
P77319	HSCC_ECOLI	1.18
P27297	BAX_ECOLI	0.41
P27830	RMLB2_ECOLI	-0.54
P10423	IAP_ECOLI	0
P39404	BGLJ_ECOLI	-0.2
P0AA16	OMPR_ECOLI	0.14
P76137	YDET_ECOLI	4.32
P12994	YBHB_ECOLI	1.06
P67087	RSMI_ECOLI	-1.17
P0A9W3	ETTA_ECOLI	1
P76621	CSID_ECOLI	-0.39
P76483	YFBM_ECOLI	0.08
P08400	PHOR_ECOLI	-0.09
P0AFZ3	SSPB_ECOLI	0.92
P0A738	MOAC_ECOLI	-1.51
P00864	CAPP_ECOLI	-0.14
P27302	TKT1_ECOLI	0.83
P75897	RUTB_ECOLI	-0.06
P39306	ULAF_ECOLI	-0.35
P16681	PHNB_ECOLI	-0.6
P76012	YCGY_ECOLI	-1.91
P32684	RLUF_ECOLI	-0.42
P0AAD8	TDCC_ECOLI	-0.51
P07102	PPA_ECOLI	0.31
P46022	MTGA_ECOLI	-0.66
P36881	YADI_ECOLI	-0.56
P0AEU0	HISJ_ECOLI	0.42
P25741	RFAP_ECOLI	-1.22
P39391	YJIT_ECOLI	-0.21
P45549	YHFW_ECOLI	-0.42
P0A996	GLPC_ECOLI	-0.2
P04152	UMUC_ECOLI	-0.01
P42641	OBG_ECOLI	1.07
P27241	RFAZ_ECOLI	-0.33
P69828	PTKA_ECOLI	-1.14
P37749	WBBI_ECOLI	0.48
P67660	YHAJ_ECOLI	-0.29
P08142	ILVB_ECOLI	-0.47
P32125	MOBB_ECOLI	-0.7
P39161	UXUR_ECOLI	-0.51
P25736	END1_ECOLI	0.49
P0ABL1	NRFB_ECOLI	0.33
P05052	APPY_ECOLI	-0.05
P75969	INTE_ECOLI	0.02
P24202	MRR_ECOLI	-0.08
P0ACK8	FUCR_ECOLI	-1.73
P52007	YECM_ECOLI	-0.7
P00935	METB_ECOLI	2.22
P0ACL2	EXUR_ECOLI	-1.21
P39393	YJIV_ECOLI	0.66
P0AGE0	SSB_ECOLI	5.6
P11551	FUCP_ECOLI	-0.41
P0CG19	RNPH_ECOLI	-0.44
P33916	YEJF_ECOLI	-0.36
P0A8K8	YIHY_ECOLI	-0.53
P39384	YJIM_ECOLI	-0.01
P37009	FBPC_ECOLI	0.81
P36771	LRHA_ECOLI	-0.49
P24203	YJIA_ECOLI	-0.76
P37197	YHJA_ECOLI	0.57
P0A8V6	FADR_ECOLI	-0.22
P0ABY4	FLAW_ECOLI	-1.44
P0AFP6	GCH1L_ECOLI	-0.28
P76396	YEGL_ECOLI	-0.69
P77243	PRPD_ECOLI	0.4
P61949	FLAV_ECOLI	-0.63
P77489	YAGR_ECOLI	0.79
P0AG34	RHTB_ECOLI	-1.29
P76143	LSRF_ECOLI	-0.04
P77698	YBCK_ECOLI	0.15
P0AG14	SOHB_ECOLI	-0.39
Q46941	YQEH_ECOLI	-1.85
P77173	ZIPA_ECOLI	0.7
P0ADS6	YGGE_ECOLI	-0.95
P07649	TRUA_ECOLI	0.23
P76537	YFEY_ECOLI	-0.23
P0A7H0	RECF_ECOLI	-0.73
P00350	6PGD_ECOLI	-0.42
P39328	YTFT_ECOLI	-0.66
P0AAI3	FTSH_ECOLI	2.49
P64596	YRAP_ECOLI	-0.38
P45771	YRDD_ECOLI	0.74
P46136	YDDG_ECOLI	-0.98
P36566	CMOM_ECOLI	-0.45
P06282	CDH_ECOLI	-0.28
P27294	INAA_ECOLI	-1.81
P31552	CAIC_ECOLI	0.35
P64634	HOFN_ECOLI	0.45
P67430	NEMR_ECOLI	-1.84
P25714	YIDC_ECOLI	-0.2
P05719	T1SK_ECOLI	0.66
P52613	FLIJ_ECOLI	-2.66
P0A9U1	YBHF_ECOLI	0.98
P32128	YIHF_ECOLI	0.9
P07821	FHUC_ECOLI	-1.08
P69931	HDA_ECOLI	-0.2
P0CF93	INSL3_ECOLI	0.4
P0ADC6	LPTG_ECOLI	-1.01
P39310	YTFB_ECOLI	0.69
P14081	SELB_ECOLI	0.92
P0CF57	INSD5_ECOLI	0.16
P0AFE0	NUOJ_ECOLI	-1.45
P0AD05	YECA_ECOLI	-1.47
P25519	HFLX_ECOLI	-0.37
P0A879	TRPB_ECOLI	1.25
P76269	YEBQ_ECOLI	-0.21
P37744	RMLA1_ECOLI	0.1
P0ADR0	YQAA_ECOLI	-1.65
P17109	MEND_ECOLI	0
P05459	PDXB_ECOLI	-0.01
P75713	ALLE_ECOLI	0.47
P0AFZ5	SULA_ECOLI	-1.12
P45552	YHFZ_ECOLI	0.13
P0A6G7	CLPP_ECOLI	-0.75
P0A6D3	AROA_ECOLI	-0.03
P39386	MDTM_ECOLI	-0.43
P17315	CIRA_ECOLI	2.65
P0AAE2	PROY_ECOLI	0.65
P0AEA8	CYSG_ECOLI	-0.48
P16690	PHNN_ECOLI	-1.6
P0AGB6	RPOE_ECOLI	-0.23
P71298	INTF_ECOLI	-0.01
P76460	ATOE_ECOLI	0.36
P69831	PTKC_ECOLI	-0.21
P71238	WCAD_ECOLI	-0.09
P0AGM7	URAA_ECOLI	0.15
P0A9K7	PHOU_ECOLI	-0.85
P77650	HCAD_ECOLI	-1.06
P52647	NIFJ_ECOLI	2.62
P0A9U8	YDIO_ECOLI	0.14
P28861	FENR_ECOLI	0.06
P77671	ALLB_ECOLI	-0.18
P77607	YAGL_ECOLI	-0.14
P0AAI9	FABD_ECOLI	-0.57
P0AC75	KDTA_ECOLI	-0.74
P0A6U3	MNMG_ECOLI	0.66
P77736	YAHD_ECOLI	-1.29
P27128	RFAI_ECOLI	-0.75
P30147	HYI_ECOLI	1.78
P45955	CPOB_ECOLI	-0.36
P77300	YAGI_ECOLI	-1.24
P04805	SYE_ECOLI	0.9
P08371	PPDB_ECOLI	-0.94
P0AC73	EBGC_ECOLI	-2.39
P33020	YEII_ECOLI	0.44
Q46891	YGBM_ECOLI	-0.82
P33362	YEHZ_ECOLI	-0.4
P0A8L5	YCGN_ECOLI	-1.03
P33595	SGRR_ECOLI	-0.78
P15977	MALQ_ECOLI	0
P30850	RNB_ECOLI	0.46
P37013	NORR_ECOLI	0.29
P30744	SDHM_ECOLI	0.08
P0AEI6	NUDJ_ECOLI	-1.74
P37338	CSIR_ECOLI	-1.6
Q46787	YGEG_ECOLI	-0.65
P69681	AMTB_ECOLI	0.35
P45751	HOFO_ECOLI	-1.55
P0AG55	RL6_ECOLI	-0.05
P33022	RIHB_ECOLI	-0.23
P77169	YAGJ_ECOLI	-1.58
P0AA37	RLUA_ECOLI	0.88
P0AFL9	PQIA_ECOLI	-0.37
P0A6W3	MRAY_ECOLI	-0.27
P16682	PHND_ECOLI	0.5
P03960	KDPB_ECOLI	0.35
P05100	3MG1_ECOLI	-0.89
P76080	PAAD_ECOLI	-0.21
P51024	YAIL_ECOLI	-0.65
P76065	YDAU_ECOLI	0.78
P0AB83	END3_ECOLI	-0.97
P30843	BASR_ECOLI	-2.05
P0AGM5	SIRB1_ECOLI	-0.68
P76042	YCJN_ECOLI	-0.22
P0ACJ8	CRP_ECOLI	-0.54
P16692	PHNP_ECOLI	-0.29
P77398	ARNA_ECOLI	0.38
P0A8N5	SYK2_ECOLI	0.03
P24182	ACCC_ECOLI	1.16
P0AD61	KPYK1_ECOLI	0.05
P0A8X2	YCEI_ECOLI	-0.19
P77570	ANMK_ECOLI	-0.49
P0AFF0	NUON_ECOLI	-0.92
P0A6W9	GSH1_ECOLI	0.39
P0A7J7	RL11_ECOLI	-0.5
P13001	BIOH_ECOLI	-0.42
P0CF88	INSI1_ECOLI	-0.06
P37325	YBCH_ECOLI	-1.13
P0AAP1	ADRA_ECOLI	-0.96
P16918	RHSC_ECOLI	2.12
P0AC02	BAMD_ECOLI	-0.17
P36553	HEM6_ECOLI	1.31
P75817	RLMC_ECOLI	-0.21
P76108	YDCS_ECOLI	1.58
P16701	CYST_ECOLI	-0.7
P0A924	PGPB_ECOLI	-1.61
P0AD01	DCUR_ECOLI	-0.54
P21420	NMPC_ECOLI	1.95
O52982	YFJS_ECOLI	0.05
P77308	DDPB_ECOLI	0.54
P77031	YQCE_ECOLI	-0.15
P06961	CCA_ECOLI	-0.25
P37595	IAAA_ECOLI	1.3
P21369	PNCA_ECOLI	-0.31
P0AFF2	NUPC_ECOLI	-0.98
P77616	YQIH_ECOLI	0.62
P76319	YEDL_ECOLI	-0.34
P45757	GSPC_ECOLI	-0.99
P60664	HIS6_ECOLI	-1.04
P37747	GLF_ECOLI	0.67
P06972	FHUB_ECOLI	-0.24
P12995	BIOA_ECOLI	1.18
P77256	YDJG_ECOLI	0.55
P0AEB0	CYSW_ECOLI	-0.27
P39371	NANM_ECOLI	1.15
P77580	ACDH_ECOLI	-0.9
P76219	YDJX_ECOLI	-1.16
P0A9Q7	ADHE_ECOLI	1.04
P37180	HYBB_ECOLI	0.15
P0AAM1	CYBH_ECOLI	-0.81
P17952	MURC_ECOLI	0.4
P0ACY6	YEAL_ECOLI	-2.34
P42593	FADH_ECOLI	0.3
P36673	TRER_ECOLI	-0.95
P15047	ENTA_ECOLI	-1.31
P0AEH3	ELAA_ECOLI	-0.82
P39264	FIMI_ECOLI	-0.91
P77252	YKGE_ECOLI	-1.29
P26459	APPC_ECOLI	0
P0A9E9	YEIL_ECOLI	-1.08
P0AC47	FRDB_ECOLI	-0.11
P77427	YBEU_ECOLI	-0.63
P26602	UBIC_ECOLI	0.9
P04951	KDSB_ECOLI	-0.72
P75869	SXY_ECOLI	-0.35
P03023	LACI_ECOLI	-0.61
P75906	PGAB_ECOLI	-0.78
P0ACM5	YEGW_ECOLI	-1.43
P0A8F0	UPP_ECOLI	0.24
P02930	TOLC_ECOLI	1.27
P0A935	MLTA_ECOLI	1.56
P0A9B2	G3P1_ECOLI	-0.06
P0AGJ2	TRMH_ECOLI	-0.98
P45570	YBCI_ECOLI	-1.53
P0AED9	DCM_ECOLI	1.12
P52094	HISQ_ECOLI	-0.37
P37757	YDDE_ECOLI	0.47
P0ABW5	SFMA_ECOLI	-0.49
Q47142	HCAT_ECOLI	0.7
P15639	PUR9_ECOLI	0.2
P0ACB7	HEMY_ECOLI	-0.81
P39409	YJJW_ECOLI	0.22
P0AC35	TTDB_ECOLI	-0.44
P0AFX7	RSEA_ECOLI	-1.04
P11988	BGLB_ECOLI	0.09
P78285	LYSD_ECOLI	-0.81
P37387	XYLF_ECOLI	-0.76
P21893	RECJ_ECOLI	-0.47
P40191	PDXK_ECOLI	0.21
P10378	ENTE_ECOLI	0.71
Q47140	HCAF_ECOLI	-1.1
P45463	TTDR_ECOLI	-1.68
P06722	MUTH_ECOLI	-0.78
P37327	YFDC_ECOLI	0.2
P23830	PSS_ECOLI	-0.57
P07604	TYRR_ECOLI	-0.37
P76469	RHMA_ECOLI	-0.47
P39835	GNTT_ECOLI	-0.4
P52124	YFJI_ECOLI	-0.13
P76491	5DNU_ECOLI	-0.33
P0AG80	UGPB_ECOLI	0.5
P06996	OMPC_ECOLI	3.1
P69503	APT_ECOLI	-0.59
P0A9Q9	DHAS_ECOLI	-0.44
P39382	YJIK_ECOLI	-0.61
P31470	YIEK_ECOLI	1.46
P39367	YJHP_ECOLI	-0.88
P10907	UGPC_ECOLI	0.28
P0ACD2	WCAF_ECOLI	-0.35
P39874	YBEM_ECOLI	-0.9
P0A8N7	EPMA_ECOLI	-0.09
P0ABD8	BCCP_ECOLI	-0.44
P37682	YIAU_ECOLI	-1.58
P46852	YHHW_ECOLI	-0.47
P17169	GLMS_ECOLI	0.05
P0A917	OMPX_ECOLI	2.14
P77368	YBCL_ECOLI	1.37
P69739	MBHS_ECOLI	4.38
P0A825	GLYA_ECOLI	1.31
Q47153	LFHA_ECOLI	-0.44
P42640	YHBX_ECOLI	0.13
P28915	YBFC_ECOLI	-1.25
P0A794	PDXJ_ECOLI	-1.42
P75782	RLMF_ECOLI	-0.48
P00960	SYGA_ECOLI	0.22
Q6BF16	DGOA_ECOLI	-1.26
P16703	CYSM_ECOLI	0.86
P14375	ZRAR_ECOLI	-0.75
Q47152	RAYT_ECOLI	0.64
P0A6K6	DEOB_ECOLI	0.12
P24216	FLID_ECOLI	-0.34
P76541	EUTL_ECOLI	-0.98
P00722	BGAL_ECOLI	2.24
P24241	PTIBC_ECOLI	-0.05
P0CF89	INSI3_ECOLI	-0.06
P77150	PDXY_ECOLI	0.18
P29745	PEPT_ECOLI	1.42
P0CB39	EPTC_ECOLI	-0.68
P0AB96	ARSC_ECOLI	-1.24
P76121	YDDH_ECOLI	-0.77
P33232	LLDD_ECOLI	0.75
P07813	SYL_ECOLI	0.32
Q93K97	ADPP_ECOLI	-1.03
P06609	BTUC_ECOLI	-1.47
P30749	MOAE_ECOLI	-1.67
P0A7C6	PEPE_ECOLI	-0.77
P52598	YGBI_ECOLI	-1.34
P0ABK9	NRFA_ECOLI	0.28
P76155	TFAQ_ECOLI	0.54
P76071	INSH5_ECOLI	-0.7
P27242	WAAU_ECOLI	0.07
P16432	HYCF_ECOLI	0.1
P75728	UBIF_ECOLI	-0.04
P37650	BCSC_ECOLI	3.29
P52644	HSLJ_ECOLI	-0.56
P37195	DCTR_ECOLI	-1.61
P0AGJ7	TRML_ECOLI	-0.48
P0A858	TPIS_ECOLI	-0.94
P32170	RHAA_ECOLI	0.46
P39334	BDCR_ECOLI	-0.16
P0CF25	INSB1_ECOLI	0.12
P37626	YHII_ECOLI	0.28
P24554	RADA_ECOLI	-0.3
P0AB93	ARSB_ECOLI	-0.42
P0AEV9	HYCI_ECOLI	-0.95
P00893	ILVI_ECOLI	0.94
P0AGH5	SAPC_ECOLI	0.54
P16691	PHNO_ECOLI	-1.46
P0A8G3	UXAC_ECOLI	-0.34
P77608	MHPD_ECOLI	0.3
P37683	YIAV_ECOLI	-0.39
P76083	PAAH_ECOLI	-0.37
P69824	PTMA_ECOLI	-1.15
P28905	HOLC_ECOLI	0.19
P08722	PTV3B_ECOLI	0.7
P0AAJ8	HYBA_ECOLI	0.58
P0A729	YCEF_ECOLI	-1.07
P0A6S3	FLGI_ECOLI	0.91
P13445	RPOS_ECOLI	-0.92
P27833	WECE_ECOLI	-0.7
P0AER0	GLPF_ECOLI	0.37
P39301	ULAA_ECOLI	-0.97
P21645	LPXD_ECOLI	0.33
P76223	YNJB_ECOLI	0.31
P0A7B8	HSLV_ECOLI	-1.2
P0AFD4	NUOH_ECOLI	-1.34
P0A8P6	XERC_ECOLI	-0.97
P33012	SBMC_ECOLI	-0.01
P0AG86	SECB_ECOLI	-1.09
P60390	RSMH_ECOLI	-0.13
P0AEC3	ARCB_ECOLI	0.01
P52697	6PGL_ECOLI	-0.26
P04391	OTC1_ECOLI	-1.13
P0DMC5	RCSC_ECOLI	0.54
P76226	YNJF_ECOLI	-0.37
P23721	SERC_ECOLI	-0.23
P67444	XANQ_ECOLI	0.07
P33346	YEHI_ECOLI	0.77
P0AGB3	RPOH_ECOLI	-0.83
P76299	FLHB_ECOLI	-0.6
P39344	IDNT_ECOLI	-0.2
P12758	UDP_ECOLI	0.08
P0AED0	USPA_ECOLI	-0.63
P16430	HYCD_ECOLI	-0.46
P0ACR9	MPRA_ECOLI	-1.46
P0AD70	AMPH_ECOLI	0.56
P27434	RODZ_ECOLI	0.76
P37050	YADN_ECOLI	0.24
P28305	PABC_ECOLI	-0.94
P0AA47	PLAP_ECOLI	0.12
P0ABK2	CYDB_ECOLI	-0.77
P75893	RUTF_ECOLI	-0.16
P33221	PURT_ECOLI	-0.49
P32157	YIIM_ECOLI	-1.33
P76502	SIXA_ECOLI	0.5
Q46909	YGCS_ECOLI	0.08
P0ACL0	GLPR_ECOLI	-0.75
P76007	NHAP2_ECOLI	-0.24
P0AGH1	YHHJ_ECOLI	1.04
P29013	YCGB_ECOLI	-0.27
P32099	LPLA_ECOLI	-0.39
P37690	ENVC_ECOLI	-0.25
P0AAE8	CADB_ECOLI	-0.35
P0A9G8	MODE_ECOLI	-1.86
P37675	YIAN_ECOLI	-0.27
P0A9K9	SLYD_ECOLI	3.51
P0AF08	APBC_ECOLI	0.09
P33363	BGLX_ECOLI	2.92
P0AAE5	ARCD_ECOLI	-0.06
P76129	DOSP_ECOLI	-0.2
P37908	YFJD_ECOLI	-0.48
P75809	YBJI_ECOLI	0.44
P17115	GUTQ_ECOLI	-0.49
P77775	YFCH_ECOLI	0.79
P37680	SGBE_ECOLI	-0.44
P37774	YECC_ECOLI	-0.41
P27126	RFAS_ECOLI	-0.32
P05020	PYRC_ECOLI	-0.84
P37028	BTUF_ECOLI	-0.51
P33341	YEHB_ECOLI	3.17
P76407	YEGS_ECOLI	-0.67
P0AFP4	YBBO_ECOLI	0.25
P52097	TILS_ECOLI	-0.62
P0AEQ3	GLNH_ECOLI	-0.41
P37047	CDAR_ECOLI	0.54
P60906	SYH_ECOLI	-0.02
P77360	YPHC_ECOLI	0.07
P0AEA5	CYOE_ECOLI	-1.1
P77783	YNFF_ECOLI	2.86
P13036	FECA_ECOLI	1.53
P31437	YICL_ECOLI	-0.8
P38684	TORR_ECOLI	-0.78
P52052	YGGR_ECOLI	-1.02
P37669	WECH_ECOLI	-0.07
P77672	LSRC_ECOLI	-1.06
Q47013	ELAD_ECOLI	-0.74
P37127	AEGA_ECOLI	0.24
P36649	CUEO_ECOLI	1.34
P00934	THRC_ECOLI	0.03
P31069	KCH_ECOLI	-0.08
P0A821	SELA_ECOLI	1.09
P00509	AAT_ECOLI	-0.06
P69797	PTNAB_ECOLI	-0.03
P51981	AEEP_ECOLI	0.39
Q46938	KDUI_ECOLI	0.75
P0ADM6	YIDX_ECOLI	-1.2
P63284	CLPB_ECOLI	-0.42
P76594	PKA_ECOLI	0.48
P77564	YDHW_ECOLI	-0.67
P0AFL6	PPX_ECOLI	0.3
P76535	MURQ_ECOLI	0.01
P08660	AK3_ECOLI	0.72
P0AAH0	PSTB_ECOLI	-0.9
P00550	PTM3C_ECOLI	0.39
P68739	NFI_ECOLI	-0.71
P76576	YFGM_ECOLI	-0.51
P0A8R9	HDFR_ECOLI	-1.03
P0AE24	ARAE_ECOLI	-0.61
P77219	YAHC_ECOLI	-0.35
P11868	TDCD_ECOLI	0.87
P0ADV5	YHBW_ECOLI	-0.27
P32721	ALSA_ECOLI	0.74
P31125	EAMA_ECOLI	-1.42
P45424	YHCH_ECOLI	-1.12
P31547	METI_ECOLI	-0.31
P0ACP1	CRA_ECOLI	-1.06
P36547	EUTR_ECOLI	-0.31
P20083	PARE_ECOLI	-0.65
P15006	MCRC_ECOLI	-0.49
P37637	MDTF_ECOLI	0.23
P37655	BCSQ_ECOLI	-1.55
P75804	YLII_ECOLI	0.72
P77359	DJLC_ECOLI	-0.96
P39315	QOR2_ECOLI	-1.28
P25740	RFAG_ECOLI	-0.21
P0AFC0	NUDB_ECOLI	-1.51
P77475	YQAB_ECOLI	-1.4
P0AEN1	FRE_ECOLI	-1.25
P0A6A3	ACKA_ECOLI	-0.14
P13009	METH_ECOLI	0.1
P63389	YHES_ECOLI	0.36
P75851	SSUC_ECOLI	-0.64
P76350	SHIA_ECOLI	-0.19
P76245	YEAP_ECOLI	0.14
P75892	RUTG_ECOLI	-0.15
P60844	AQPZ_ECOLI	-0.49
P0ACS7	RPIR_ECOLI	-0.29
P31459	DGOK_ECOLI	-0.64
P0A8M3	SYT_ECOLI	0.78
P52101	GLRK_ECOLI	-0.59
P32674	PFLD_ECOLI	0.69
P11989	BGLG_ECOLI	-1.12
P28304	QOR1_ECOLI	-0.22
P75822	YBJT_ECOLI	-0.76
P77199	YAIT_ECOLI	3.09
P0AFR2	DAUA_ECOLI	0.16
P39902	SPRT_ECOLI	-1.18
P69826	PTMCB_ECOLI	-0.14
P45579	YBDH_ECOLI	0.21
P23840	DIND_ECOLI	-1.65
P76027	OPPD_ECOLI	0.99
P13000	BIOD1_ECOLI	-0.63
P14377	ZRAS_ECOLI	-0.07
P77658	YNAA_ECOLI	0.83
P07913	TDH_ECOLI	1.65
P75747	ABRB_ECOLI	-0.72
P0AA73	YHBE_ECOLI	-1.08
P31545	EFEB_ECOLI	-0.22
P80645	SSUD_ECOLI	-0.46
P0AA63	YQJA_ECOLI	-1.13
Q57261	TRUD_ECOLI	0.03
P0A717	KPRS_ECOLI	0.2
P63020	NFUA_ECOLI	-1.08
P75794	PFLE_ECOLI	0.37
P66948	BEPA_ECOLI	-0.2
P16683	PHNE_ECOLI	-1.17
P22255	CYSQ_ECOLI	-1.24
P0AB98	ATP6_ECOLI	-0.13
P77301	YBAP_ECOLI	0.65
P76536	YFEX_ECOLI	-0.05
P30863	DKGB_ECOLI	-0.26
P76500	YFCQ_ECOLI	-0.31
P28697	HTGA_ECOLI	0.97
P37635	YHIS_ECOLI	0.74
P0ACK2	AGAR_ECOLI	-1.04
P24192	HYPD_ECOLI	0.22
P31434	XYLS_ECOLI	0.7
P0A9S3	GATD_ECOLI	0.58
P24200	MCRA_ECOLI	0.15
P76330	YEDQ_ECOLI	0.78
P77503	YCJS_ECOLI	0.23
P77156	YDCU_ECOLI	-0.4
P0A6V8	GLK_ECOLI	0.18
P00582	DPO1_ECOLI	0.48
P03835	INSG_ECOLI	0.36
P0A993	F16PA_ECOLI	0.32
P21865	KDPD_ECOLI	0.62
P75691	YAHK_ECOLI	0.54
P33650	FEOB_ECOLI	-0.04
P0A8A4	PSRP_ECOLI	-0.78
P0A8A2	YEEN_ECOLI	0.16
P76657	YQIJ_ECOLI	-1.18
P0ABQ0	COABC_ECOLI	-0.68
P77735	YAJO_ECOLI	0.99
Q46833	YGHE_ECOLI	0.25
P75748	YBGO_ECOLI	0.7
P39265	ALSB_ECOLI	-0.68
P18335	ARGD_ECOLI	0.49
P75820	AMID_ECOLI	0.16
P21156	CYSD_ECOLI	-1
P37678	SGBH_ECOLI	-0.64
P62601	TREF_ECOLI	-0.18
P69922	FUCI_ECOLI	1.19
P75989	BLUR_ECOLI	-0.66
P26281	HPPK_ECOLI	-0.58
P64604	MLAD_ECOLI	-0.36
P75806	YBJG_ECOLI	-1.26
P0AEL6	FEPB_ECOLI	-1.1
P23843	OPPA_ECOLI	0.48
P31474	HSRA_ECOLI	-0.46
P13458	SBCC_ECOLI	-0.67
P0A8R7	YCJF_ECOLI	-0.77
P03007	DPO3E_ECOLI	-0.92
P76398	MDTB_ECOLI	0.79
P0AG76	SBCD_ECOLI	-0.33
Q46856	YQHD_ECOLI	-0.78
P39451	ADHP_ECOLI	1.53
P52076	QSEB_ECOLI	0.18
P77737	OPPF_ECOLI	-0.76
P37313	DPPF_ECOLI	-0.64
P52125	YFJJ_ECOLI	-0.18
P0ADV7	MLAC_ECOLI	-0.28
P30871	3PASE_ECOLI	-0.82
P0A6J5	DADA_ECOLI	1.06
P02942	MCP1_ECOLI	0.5
P24077	ENTS_ECOLI	-0.67
Q47706	UIDC_ECOLI	1.9
P63201	GADW_ECOLI	0.39
P0AAI5	FABF_ECOLI	0.4
P32140	SQUS_ECOLI	-0.54
P06129	BTUB_ECOLI	2.51
P77268	DDPD_ECOLI	0.06
P0AF34	YIIR_ECOLI	-0.98
P37007	YAGA_ECOLI	-0.54
P27303	EMRA_ECOLI	-0.41
P76242	NIMT_ECOLI	-0.67
P23872	AES_ECOLI	1
P77307	FETB_ECOLI	-1.52
P0ABD5	ACCA_ECOLI	-0.52
P32681	YJAH_ECOLI	-0.63
P0A9N8	NRDG_ECOLI	1.68
P0A756	KEFG_ECOLI	-0.17
P31665	YADD_ECOLI	-0.88
P0A867	TALA_ECOLI	0.02
P0AFG3	ODO1_ECOLI	1.03
P0A7D4	PURA_ECOLI	1.09
P0A8E7	YAJQ_ECOLI	-0.31
P0AD03	YEBS_ECOLI	-1.02
P42588	PAT_ECOLI	0.55
P0AEB5	YNAI_ECOLI	0.39
Q46890	YGBL_ECOLI	-0.29
P77231	CITG_ECOLI	-0.52
P31057	PANB_ECOLI	-0.01
P0ACL9	PDHR_ECOLI	-0.89
P45848	YCIQ_ECOLI	0.2
P16528	ICLR_ECOLI	-1.42
P31991	YDCD_ECOLI	-1.15
P23909	MUTS_ECOLI	0.18
P60422	RL2_ECOLI	1.05
Q59385	COPA_ECOLI	-0.22
P75960	NPD_ECOLI	0.09
P0AAI1	SSUB_ECOLI	-0.42
P45577	PROQ_ECOLI	1
P27859	TATD_ECOLI	-0.79
P0C066	MLTC_ECOLI	0.59
P0ABP8	DEOD_ECOLI	-0.78
P27296	DING_ECOLI	-0.35
P0AEK2	FABG_ECOLI	-1.33
P0AEQ6	GLNP_ECOLI	-1.13
P36662	TORD_ECOLI	-2.17
P0A7R1	RL9_ECOLI	0.06
P52108	RSTA_ECOLI	-0.98
P0ACP7	PURR_ECOLI	0.4
P77218	EUTD_ECOLI	-0.56
P64548	YFIR_ECOLI	0.21
P52061	RDGB_ECOLI	0.17
P31224	ACRB_ECOLI	1.2
P77297	YAHE_ECOLI	-1.66
P60546	KGUA_ECOLI	-0.59
P08312	SYFA_ECOLI	1.1
P75937	FLGE_ECOLI	1.23
P52106	CSGD_ECOLI	-0.55
P40874	MTOX_ECOLI	0.36
P39410	YJJJ_ECOLI	0.53
P39304	ULAD_ECOLI	-2.44
P75829	YBJX_ECOLI	-1.18
P19925	ENTD_ECOLI	-1.27
P11447	ARLY_ECOLI	-0.61
P31436	SETC_ECOLI	-1.03
P76237	YEAJ_ECOLI	-0.28
P0AB01	ELYC_ECOLI	-0.01
P41443	GSPH_ECOLI	-1.32
P45564	YFEN_ECOLI	2.95
P69441	KAD_ECOLI	-0.8
P0AFK2	PNUC_ECOLI	-2.1
P33927	CCMF_ECOLI	0.13
P31060	MODF_ECOLI	0.65
P08244	PYRF_ECOLI	-1.36
P0AE76	COBU_ECOLI	-1.36
P37597	YDHC_ECOLI	-0.9
P0CF81	INSF3_ECOLI	-0.54
P76318	YEDK_ECOLI	-0.95
P39298	YJFP_ECOLI	-0.56
P39406	RSMC_ECOLI	-0.03
P0AF03	MOG_ECOLI	0.13
P0AEV4	HYCA_ECOLI	-2.14
P0AEF8	DPPB_ECOLI	-0.48
P64483	YEAK_ECOLI	-0.54
P36928	YEGD_ECOLI	-0.09
P76038	PUUD_ECOLI	0.12
P52135	YFJT_ECOLI	0.44
P15288	PEPD_ECOLI	-0.3
P0AEP3	GALU_ECOLI	-0.45
P37649	YHJK_ECOLI	-0.16
P25516	ACNA_ECOLI	1.85
P33590	NIKA_ECOLI	0.24
P07118	SYV_ECOLI	0.56
P0AF67	TSAE_ECOLI	-0.56
P31134	POTG_ECOLI	-0.3
P77182	MNMC_ECOLI	0.31
P0AB67	PNTB_ECOLI	-0.53
P0A7Y0	RNC_ECOLI	-0.72
P33011	YEEA_ECOLI	-0.62
P75799	GSID_ECOLI	-0.43
P77743	PRPR_ECOLI	-0.31
P06610	BTUE_ECOLI	-0.05
P76016	DHAR_ECOLI	-0.37
P0AE16	AMPG_ECOLI	-0.72
P39347	INTB_ECOLI	-0.16
P77567	NHOA_ECOLI	-1.06
P09151	LEU1_ECOLI	0.75
P0ACH8	MELR_ECOLI	-0.75
P33353	YEHQ_ECOLI	0.12
P75855	ELFA_ECOLI	-0.55
Q6BEX0	YTFR_ECOLI	0.44
P33634	YFIE_ECOLI	-0.66
P0AAL6	YDHY_ECOLI	2.53
P33018	SFGH2_ECOLI	0.23
P37766	YDIF_ECOLI	1.28
P45756	GSPA_ECOLI	-0.26
P16525	TUS_ECOLI	0.21
P77409	PHSC_ECOLI	-0.98
P76114	MCBR_ECOLI	-0.15
P32166	MENA_ECOLI	-0.8
P77285	RSXG_ECOLI	-0.35
P46122	YAJI_ECOLI	-0.53
P75838	YCAO_ECOLI	0.86
P67601	YOBD_ECOLI	-1.1
P76044	YCJR_ECOLI	0.57
P76198	YDIN_ECOLI	-1.2
P77154	YCJT_ECOLI	-0.42
P21437	GLPX2_ECOLI	0.26
P0CF55	INSD3_ECOLI	0.16
P0C0S1	MSCS_ECOLI	-0.48
P33593	NIKD_ECOLI	0.01
P77335	HLYE_ECOLI	-0.96
P69853	DMSD_ECOLI	-1.69
P30852	SMF_ECOLI	-0.66
P30130	FIMD_ECOLI	3.15
P75905	PGAC_ECOLI	-0.02
P0AFU0	YEJB_ECOLI	0.88
P23910	ARAJ_ECOLI	0.26
P00547	KHSE_ECOLI	-0.61
P14294	TOP3_ECOLI	-0.37
P30847	BAES_ECOLI	0.31
P0AEC8	DCUS_ECOLI	-0.21
P32714	MDTP_ECOLI	0.02
P77589	MHPT_ECOLI	-0.78
P69820	ULAC_ECOLI	-1.96
P76562	TMCA_ECOLI	-0.6
P05704	MCP3_ECOLI	-0.88
P0ABV6	TOLR_ECOLI	-0.84
P0AC88	GM4D_ECOLI	0.86
P0CE47	EFTU1_ECOLI	1.35
P75810	YBJJ_ECOLI	0.01
P0ABZ1	FLIG_ECOLI	-1.29
P76034	YCIT_ECOLI	0.36
P32717	YJCS_ECOLI	0.96
P75898	RUTA_ECOLI	0.39
P76241	NIMR_ECOLI	-0.45
P75915	YCDY_ECOLI	-1.63
P39369	YJHR_ECOLI	-0.51
P52037	YGFF_ECOLI	-0.65
P31446	YIDI_ECOLI	-0.07
P0AFH8	OSMY_ECOLI	-1.06
P0A894	RAPZ_ECOLI	-0.94
P39377	IADA_ECOLI	0.14
P76514	YFDR_ECOLI	0.9
P0A6J8	DDLA_ECOLI	-0.3
P77716	YCJP_ECOLI	-0.67
P76485	YFBO_ECOLI	-0.27
P09030	EX3_ECOLI	-0.01
P0A7G6	RECA_ECOLI	-0.44
P76049	YCJY_ECOLI	0.36
P75796	GSIA_ECOLI	-0.53
P08957	T1MK_ECOLI	0.72
P77365	YAFY_ECOLI	-0.25
P31120	GLMM_ECOLI	0.15
P77163	TFAR_ECOLI	0.53
P33934	NAPH_ECOLI	1.36
Q46888	YGBJ_ECOLI	-0.31
P0AF78	YJFJ_ECOLI	-1.07
P09158	SPEE_ECOLI	-0.12
P24180	ACRE_ECOLI	-0.04
P0AB77	KBL_ECOLI	0.32
P77759	YLBH_ECOLI	0.67
P0AAJ1	YNFG_ECOLI	0.79
P30176	RIBX_ECOLI	0.83
P77395	YBBN_ECOLI	-0.72
P38105	RSPB_ECOLI	1.27
P28916	YBFD_ECOLI	-0.53
P00861	DCDA_ECOLI	0.72
P77263	ECPE_ECOLI	0.66
P36646	HOFC_ECOLI	-0.69
Q47158	YAFP_ECOLI	-0.66
P76349	YEEL_ECOLI	-0.69
P06721	METC_ECOLI	-1.18
P10905	UGPA_ECOLI	-1.02
P68183	MALG_ECOLI	-1.18
P0A8J2	DNAT_ECOLI	-1.31
Q46819	YGFS_ECOLI	-0.13
P37674	YIAM_ECOLI	-1.2
P39374	YJIC_ECOLI	-0.51
P77171	YDCI_ECOLI	-0.73
P24171	DCP_ECOLI	0.88
P27828	WECB_ECOLI	0.4
P13656	CHIA_ECOLI	2.87
P31663	PANC_ECOLI	-1.23
P75676	YAFX_ECOLI	0.53
Q46851	GPR_ECOLI	0.08
P0AB85	APBE_ECOLI	0.37
P64550	ALAE_ECOLI	-1.33
P28635	METQ_ECOLI	-0.66
P28248	DCD_ECOLI	0.25
P77293	GTRB_ECOLI	-0.76
P77377	WZXC_ECOLI	-0.41
P0A8C4	YGFB_ECOLI	-0.57
P00490	PHSM_ECOLI	0.75
P0AEX7	LIVH_ECOLI	-0.36
P39362	SGCE_ECOLI	-1.33
P0A6H5	HSLU_ECOLI	-0.72
P77529	YDJN_ECOLI	-0.08
P04968	ILVA_ECOLI	0.21
P45581	STFP_ECOLI	1.63
P32715	MDTO_ECOLI	-0.8
P0ABD1	YEAV_ECOLI	0.72
P31448	YIDK_ECOLI	0.51
P77690	ARNB_ECOLI	0.55
P0ACZ4	EVGA_ECOLI	-0.22
P76014	DHAL_ECOLI	-0.46
P69451	LCFA_ECOLI	-0.37
P0ADT8	YGIM_ECOLI	0.14
P36929	RSMB_ECOLI	0.19
P60778	TSGA_ECOLI	-0.85
P0ABM9	CCMH_ECOLI	0.22
P57998	INSB4_ECOLI	0.41
P75981	JAYE_ECOLI	-0.21
P31801	CHAA_ECOLI	-0.92
P27550	ACSA_ECOLI	1.72
P0A6P7	ENGB_ECOLI	1.12
P0AAB2	WZB_ECOLI	-1.51
P23522	GARL_ECOLI	-0.78
P37906	PUUB_ECOLI	1.36
P77269	YPHF_ECOLI	-0.76
P39187	YTFJ_ECOLI	-1.09
P77257	LSRA_ECOLI	-0.12
P76221	YDJZ_ECOLI	-0.68
P0ABD3	BFR_ECOLI	-1.01
P77579	PTFC1_ECOLI	-0.02
P0AA67	RHTA_ECOLI	-0.98
P0A6S7	GPDA_ECOLI	-0.07
P16384	MIAA_ECOLI	-0.83
P31122	SOTB_ECOLI	-0.15
P37660	YHJV_ECOLI	-0.97
P15043	RECQ_ECOLI	0.8
P76072	STFR_ECOLI	2.1
P0AGB0	SERB_ECOLI	0.29
P07017	MCP2_ECOLI	0.02
P39414	TTDT_ECOLI	0.52
P0AA41	TRUC_ECOLI	0.12
P13016	AMPD_ECOLI	-0.54
P77265	MDLA_ECOLI	-0.32
Q46911	YGCU_ECOLI	-0.15
P76518	ACOCT_ECOLI	1.58
P0A8H6	YIHI_ECOLI	0.8
P0ACE0	MBHM_ECOLI	1.14
P76425	RCNA_ECOLI	1.11
P22524	MUKE_ECOLI	-0.48
P0AFA9	NIKC_ECOLI	-0.32
P16688	PHNJ_ECOLI	1.07
P30864	YAFC_ECOLI	-0.23
P77806	YBDL_ECOLI	-0.67
P0AFD1	NUOE_ECOLI	-0.42
P64636	YRFG_ECOLI	-0.78
P0A6M2	DSBB_ECOLI	-1.66
P10121	FTSY_ECOLI	0.33
P65807	YGEY_ECOLI	0.25
P0AE08	AHPC_ECOLI	-1.34
P0A9P0	DLDH_ECOLI	0.15
P75908	YCDT_ECOLI	-1.45
P31460	DGOR_ECOLI	-2.08
P50457	PUUE_ECOLI	0.6
P75867	LONH_ECOLI	-0.45
P76041	SUCP_ECOLI	0.55
P0A6C1	END4_ECOLI	0.42
P77757	ARNC_ECOLI	-1.1
P33030	YEIR_ECOLI	0.28
P0AAD4	TYRP_ECOLI	-0.92
P18196	MINC_ECOLI	-0.32
P0AFY8	SEQA_ECOLI	0.89
P75736	YBFF_ECOLI	0.31
P45799	NUDE_ECOLI	-1.03
P0A6F3	GLPK_ECOLI	0.34
P15770	AROE_ECOLI	0.77
P26365	AMIB_ECOLI	0.89
P0A9W0	ULAR_ECOLI	-1.05
P76539	YPEA_ECOLI	0.5
P75672	YAFS_ECOLI	-0.83
P0A998	FTNA_ECOLI	-2.13
P31447	YIDJ_ECOLI	1.56
P0AAL3	NAPG_ECOLI	0.07
P45761	GSPJ_ECOLI	-1.12
P18843	NADE_ECOLI	0.06
P38038	CYSJ_ECOLI	0.98
P24240	ASCB_ECOLI	0.4
P37017	YADL_ECOLI	0.02
P0A9M8	PTA_ECOLI	0.22
P0A6B7	ISCS_ECOLI	1.39
P0A698	UVRA_ECOLI	1.73
P39358	YJHG_ECOLI	0.75
P0A8N0	MATP_ECOLI	-2.31
P0AB74	KBAY_ECOLI	-1.13
P77432	LSRK_ECOLI	0.83
P07024	USHA_ECOLI	0.15
P77239	CUSB_ECOLI	0.45
P75864	RLMKL_ECOLI	0.15
P32689	YJBH_ECOLI	2.15
P33915	YEJE_ECOLI	-0.3
P31126	YDEE_ECOLI	-1.64
P39452	RIR3_ECOLI	-0.02
P75797	GSIB_ECOLI	-0.08
P67080	YGGS_ECOLI	-0.52
P54746	MNGB_ECOLI	1.46
P37661	EPTB_ECOLI	-0.34
P38101	EAMB_ECOLI	-1.21
P08189	FIMF_ECOLI	0.15
Q46948	YAJL_ECOLI	-1.3
P22634	MURI_ECOLI	-0.71
P60595	HIS5_ECOLI	1.52
P76547	YFFP_ECOLI	0.16
P60752	MSBA_ECOLI	-0.34
P0C093	SLMA_ECOLI	-1.38
P52126	YFJK_ECOLI	0.28
P0AEM9	FLIY_ECOLI	-0.34
P0AGG0	THIL_ECOLI	-0.23
P76419	YEGV_ECOLI	0.06
P77704	YDJI_ECOLI	-0.79
Q46897	CAS6_ECOLI	0.48
P35340	AHPF_ECOLI	0.75
P0C960	EMTA_ECOLI	-0.39
P22525	YCBB_ECOLI	0.81
P0A9C3	GALM_ECOLI	0.31
P42906	AGAA_ECOLI	-0.49
P77546	YDAV_ECOLI	-0.53
P07023	TYRA_ECOLI	-0.99
P0A6H8	CLSA_ECOLI	-0.22
P0ACU5	FABR_ECOLI	-1.38
P0ADA5	YAJG_ECOLI	-0.36
P0AEE5	DGAL_ECOLI	0.15
P77228	YDFJ_ECOLI	-0.18
P33940	MQO_ECOLI	0.64
P23890	CADC_ECOLI	0
P0A763	NDK_ECOLI	-1.4
P08192	FOLC_ECOLI	-0.85
P0ABI8	CYOB_ECOLI	-0.29
P02931	OMPF_ECOLI	3.14
P0AES0	GSP_ECOLI	0.28
P46187	RSEC_ECOLI	-0.63
Q46811	YGFK_ECOLI	0.19
P0AFR4	YCIO_ECOLI	0.52
P0ABL5	NAPC_ECOLI	1.05
P08178	PUR5_ECOLI	0.26
P76346	MTFA_ECOLI	-0.67
P22259	PCKA_ECOLI	0.38
P76254	YEAX_ECOLI	-0.93
P77221	YAHG_ECOLI	0.52
P0A9P9	IDNO_ECOLI	-0.97
P64594	YHAV_ECOLI	0.7
P20099	BISC_ECOLI	0.78
P67095	YFCE_ECOLI	-0.56
P0AEP7	GCL_ECOLI	1.51
P0A9T0	SERA_ECOLI	-0.12
P67143	YHGN_ECOLI	-0.8
P0AER3	GLTJ_ECOLI	-1.37
P76329	MPGP_ECOLI	-0.67
P0A707	IF3_ECOLI	-1.29
P41441	GSPF_ECOLI	-0.59
P39285	MSCM_ECOLI	-0.27
P0A6D7	AROK_ECOLI	-0.89
P32135	YIHN_ECOLI	-0.43
P60955	LGT_ECOLI	0.02
P75767	GNGF_ECOLI	2.08
P0ABP6	DEDA_ECOLI	-0.19
Q46908	YGCR_ECOLI	-1.75
P21517	MALZ_ECOLI	1.92
P25743	YCHE_ECOLI	0.53
P77162	YKFB_ECOLI	0.13
P16433	HYCG_ECOLI	0.31
P0ABN9	DCUB_ECOLI	-0.09
P16679	PHNL_ECOLI	-1.23
P31553	CAIT_ECOLI	0.25
P0AA53	QMCA_ECOLI	-0.14
P39263	YFCC_ECOLI	0.12
P04846	NLPA_ECOLI	-0.22
P76236	YEAI_ECOLI	-0.62
P0A853	TNAA_ECOLI	0.53
P77400	YBAT_ECOLI	0.03
P0A940	BAMA_ECOLI	3.12
P32677	YIJO_ECOLI	-0.47
P76104	YDCP_ECOLI	0.34
P76513	YFDQ_ECOLI	-0.5
Q46857	DKGA_ECOLI	-1.48
P37630	YHIM_ECOLI	-0.88
P77657	YAGK_ECOLI	0.25
P17583	CYNX_ECOLI	-0.05
P0AE28	AROM_ECOLI	-0.93
P76272	YEBT_ECOLI	0.47
P0ACP5	GNTR_ECOLI	-0.81
P77247	YNIC_ECOLI	-0.48
P30870	GLNE_ECOLI	-0.02
P75788	YBIR_ECOLI	-0.86
P30178	YBIC_ECOLI	0.55
P0A7Z0	RPIA_ECOLI	-0.02
P32718	ALSK_ECOLI	-0.39
P23842	YFEA_ECOLI	-0.03
P37349	DHAM_ECOLI	-0.85
P0AFH0	OGT_ECOLI	0.5
P0A7D7	PUR7_ECOLI	-0.43
P45420	YHCD_ECOLI	1.07
P11350	NARI_ECOLI	-0.61
P64588	YQJI_ECOLI	3.92
P77808	CINAL_ECOLI	0.62
P0ADX9	RSMD_ECOLI	0.7
P03024	GALR_ECOLI	0.14
P37794	CHBG_ECOLI	0.19
P45762	GSPK_ECOLI	0.13
P75843	YCAQ_ECOLI	-1.01
P33234	ADIY_ECOLI	-0.13
P77599	YFCS_ECOLI	0.2
Q46877	NORV_ECOLI	1.1
P0AFL1	POTI_ECOLI	-0.36
Q47537	TAUA_ECOLI	-0.73
P0AAS5	YLBF_ECOLI	0.57
P16429	HYCC_ECOLI	-0.37
P39366	SGCX_ECOLI	-0.31
P31133	POTF_ECOLI	-0.13
P33135	FLIR_ECOLI	-0.91
P55799	PRP2_ECOLI	-0.92
P0AEJ2	ENTC_ECOLI	2.84
P0ACU2	RUTR_ECOLI	0.79
P77170	PINQ_ECOLI	-1.09
P0ADR8	YGDH_ECOLI	-0.16
P64557	YGFM_ECOLI	-1.19
P37657	BCSE_ECOLI	0.19
P77739	YNIA_ECOLI	-0.16
P03004	DNAA_ECOLI	0.52
P46133	ABGT_ECOLI	-0.06
P28912	YHHI_ECOLI	-0.93
P75726	CILA_ECOLI	0.45
P0ADH5	FIMB_ECOLI	1.23
P43676	PITB_ECOLI	-0.45
P0A6L7	UXAB_ECOLI	0.12
P0A6E9	BIOD2_ECOLI	-1.44
P0A850	TIG_ECOLI	0.25
P36562	COBT_ECOLI	-0.57
P12998	BIOF_ECOLI	0.36
P04425	GSHB_ECOLI	-0.37
P31680	DJLA_ECOLI	0.01
P30011	NADC_ECOLI	-0.68
P0A7W1	RS5_ECOLI	-0.66
P77277	EUTJ_ECOLI	-0.79
P0AFS3	FOLM_ECOLI	0.06
P42909	PTPB1_ECOLI	-1
P11349	NARH_ECOLI	1.28
P76551	EUTA_ECOLI	0.39
P36979	RLMN_ECOLI	1.04
Q47689	MMUP_ECOLI	-0.13
P0ABC3	HFLC_ECOLI	0.65
P05791	ILVD_ECOLI	0.77
P76458	ATOD_ECOLI	0.11
P00957	SYA_ECOLI	2.63
P63883	AMIC_ECOLI	0.31
P28631	HOLB_ECOLI	-0.77
P0A8X0	YJGA_ECOLI	-0.64
P0A761	NANE_ECOLI	-0.9
P76616	YGAQ_ECOLI	0.56
P0AAN3	HYPB_ECOLI	2.35
P0A9Q1	ARCA_ECOLI	-0.44
P76482	YFBL_ECOLI	0.94
P76228	YNJI_ECOLI	-0.81
P43341	LPXH_ECOLI	-0.27
P0AGG8	TLDD_ECOLI	0.34
P76630	YGAZ_ECOLI	0.32
P50456	MLC_ECOLI	-0.35
P71297	YAGN_ECOLI	-1.01
P0C058	IBPB_ECOLI	-1.81
P36938	PGM_ECOLI	0.5
P39361	SGCR_ECOLI	-0.82
P0AD57	ISPB_ECOLI	-0.79
P09831	GLTB_ECOLI	0.97
P0AF06	MOTB_ECOLI	1.34
P0A9M0	LON_ECOLI	0.42
P77726	YAJR_ECOLI	0.23
P77627	YBER_ECOLI	0.17
P31064	YEDE_ECOLI	0.11
P76446	RTN_ECOLI	-0.07
P76250	DMLR_ECOLI	-1.07
P0A6C5	ARGA_ECOLI	-0.31
P77174	YBDM_ECOLI	-1.16
P78067	YNJE_ECOLI	2.84
P0ABG1	CDSA_ECOLI	-0.52
P37348	YECE_ECOLI	-1.29
P0AB12	YCCF_ECOLI	-1.74
P77804	YDGA_ECOLI	0
P77795	YDCT_ECOLI	1.13
P24169	DCOS_ECOLI	0.46
P0AAB8	USPD_ECOLI	-2.74
P33554	PPDA_ECOLI	-0.78
P75737	YBFP_ECOLI	0.79
P37909	YBGD_ECOLI	-0.4
P0A8I5	TRMB_ECOLI	-0.44
P0CE51	INSH3_ECOLI	-1.36
P02929	TONB_ECOLI	1.27
P0AEB2	DACA_ECOLI	-0.02
P21177	FADB_ECOLI	1.03
P75678	YKFA_ECOLI	-0.12
P76004	YCGM_ECOLI	0.45
P0AFK0	PMBA_ECOLI	0.95
P14176	PROW_ECOLI	0.5
P0ADI4	ENTB_ECOLI	-1
P42597	YGJP_ECOLI	-1.14
P08204	ARAB_ECOLI	-0.04
P75863	YCBX_ECOLI	-0.24
P41409	RIHA_ECOLI	0.08
P45464	LPOA_ECOLI	2.17
P39370	NANS_ECOLI	0.92
P0A6D0	ARGR_ECOLI	-0.6
P46883	AMO_ECOLI	1.85
P77718	THII_ECOLI	0.93
P75936	FLGD_ECOLI	-0.07
P52086	COBC_ECOLI	-1.2
P07012	RF2_ECOLI	2.07
P77746	YBDO_ECOLI	-1.46
P41407	AZOR_ECOLI	-0.8
P23847	DPPA_ECOLI	0.39
P0ADG4	SUHB_ECOLI	-0.24
P0CE56	INSH9_ECOLI	-1.36
P0AAB4	UBID_ECOLI	0.69
P0ABX5	FLGG_ECOLI	0.53
P04128	FIMA1_ECOLI	0.58
P0ADD5	YJJP_ECOLI	-1.59
P0AEU7	SKP_ECOLI	-1.42
P33228	RECT_ECOLI	-0.68
P0AFY6	SBMA_ECOLI	-1.14
P76145	TAM_ECOLI	-0.71
P23484	FECI_ECOLI	-0.79
P23883	PUUC_ECOLI	0.18
P33026	SETB_ECOLI	-0.6
P23871	HEMH_ECOLI	-0.28
P31825	TRMN6_ECOLI	-0.46
P06616	ERA_ECOLI	-0.82
P39398	LGOT_ECOLI	-0.03
P43674	YCAL_ECOLI	0.11
P0CF54	INSD2_ECOLI	0.16
P0AAD6	SDAC_ECOLI	-0.35
A5A605	YKFM_ECOLI	-0.56
P11667	ARGO_ECOLI	-1.46
P25550	ASLB_ECOLI	0.02
P09126	HEM4_ECOLI	-1.42
P26646	ACUI_ECOLI	0.38
P09546	PUTA_ECOLI	0.59
P23874	HIPA_ECOLI	0.31
P75828	YBJD_ECOLI	0.02
P26458	APPB_ECOLI	-0.32
P29217	YCEH_ECOLI	-0.7
P0A759	NAGB_ECOLI	-0.17
P0AC00	FRLB_ECOLI	-0.45
P31677	OTSA_ECOLI	-0.77
P45563	XAPA_ECOLI	-0.51
P31550	THIB_ECOLI	0.57
P0ABU9	TOLQ_ECOLI	-0.04
P0ADK0	YIAF_ECOLI	-0.26
P0AAG0	DPPD_ECOLI	-0.06
P0ABU7	EXBB_ECOLI	-0.28
P39343	IDNR_ECOLI	-0.94
P0AFS1	LSRD_ECOLI	-0.76
P0C8J8	GATZ_ECOLI	-0.53
P09424	MTLD_ECOLI	-0.44
P0AGA6	UHPA_ECOLI	-1.37
P0A8V0	RBN_ECOLI	0.25
P64554	QUEE_ECOLI	-0.59
P41052	MLTB_ECOLI	0.92
P39363	SGCA_ECOLI	-0.64
P0AA84	CLSB_ECOLI	-0.42
P0AEH1	RSEP_ECOLI	-0.41
P39831	YDFG_ECOLI	0.31
P0AFA7	NHAB_ECOLI	0.52
P0AF10	MTLR_ECOLI	-0.89
P05050	ALKB_ECOLI	1.28
P08395	SPPA_ECOLI	0.98
P0ACY1	YDJA_ECOLI	0.23
[truncated: 1,465 more rows]

## Sheet: YEAST
UID	Uniprot Name	PScore
P46959	TRM61_YEAST	1.19
P40356	MED3_YEAST	4.16
P0CX10	ERR1_YEAST	-0.33
Q06651	PIB1_YEAST	-0.23
Q03690	CLU_YEAST	0.59
P31755	OCH1_YEAST	0.75
P28273	OPLA_YEAST	3.67
P06101	CDC37_YEAST	-0.24
P40970	LCB2_YEAST	0.91
P53331	REXO1_YEAST	0.39
P39713	BDH2_YEAST	0.68
P25591	VAC17_YEAST	1.81
P39929	SNF7_YEAST	-1.57
P32178	CHMU_YEAST	-0.92
P43541	YFG3_YEAST	-0.56
P0CL31	YPL83_YEAST	6.1
P40327	PRS4_YEAST	0.78
P32608	RTG2_YEAST	0.21
P53819	YRF16_YEAST	2.18
P38912	IF1A_YEAST	-0.49
Q07980	MLH2_YEAST	0.41
P29295	HRR25_YEAST	1.21
P47163	EFM3_YEAST	-0.73
Q06551	ERFB_YEAST	0.24
P38221	CDS1_YEAST	0.11
P43618	CNN1_YEAST	0.04
P38249	EIF3A_YEAST	0.92
Q12229	UBX3_YEAST	1.11
Q08172	YO024_YEAST	-0.8
P43587	YPI1_YEAST	-0.64
P21374	ISY1_YEAST	-0.91
Q04689	AIM32_YEAST	-0.35
Q06417	TDA5_YEAST	-0.39
P53731	ARPC2_YEAST	-0.05
P42900	SLS1_YEAST	0.48
P46971	PMT4_YEAST	0.19
P16664	RGP1_YEAST	0.03
Q03337	TRS31_YEAST	-0.57
P53134	YGL4_YEAST	0.31
P34246	MTC2_YEAST	0.52
P37292	GLYM_YEAST	0.2
P32623	CRH2_YEAST	1.33
Q12515	PAR32_YEAST	0.55
P32584	STE14_YEAST	-1.61
P36053	ELF1_YEAST	1.41
P38080	AKL1_YEAST	2.9
P42934	PMT6_YEAST	0.71
P05748	RL15A_YEAST	-0.42
Q12525	MHT1_YEAST	0.05
P17214	EST1_YEAST	0.3
P47052	SDHX_YEAST	0.44
Q12204	YOR22_YEAST	0.41
P22517	KCC2_YEAST	1.33
P53892	IBD2_YEAST	1.16
P34248	YKK0_YEAST	-1.11
P40556	YIA6_YEAST	-0.02
P40090	SCC4_YEAST	-0.37
P25573	MGR1_YEAST	0.58
Q06143	DIC1_YEAST	-0.11
Q02784	GLRX5_YEAST	-0.41
P25376	AGP1_YEAST	1.25
P40207	YM17_YEAST	-1.35
P34253	KTI12_YEAST	-0.87
P40460	NDC80_YEAST	0.51
P17260	KRE1_YEAST	0.99
P34756	FAB1_YEAST	2.18
P46367	ALDH4_YEAST	0.42
P43615	IRC6_YEAST	-1.8
Q04921	SPR28_YEAST	0.69
Q06991	PUN1_YEAST	-0.87
Q04660	ERB1_YEAST	0.81
Q03656	SKY1_YEAST	1.52
P39875	EXO1_YEAST	2.48
Q01684	SPR6_YEAST	0.53
P40010	NUG1_YEAST	0.12
P38830	NDT80_YEAST	0.36
Q06089	YP098_YEAST	-0.17
P43555	EMP47_YEAST	1.25
P46679	STB2_YEAST	2.14
Q07688	YPD1_YEAST	-1.01
P38283	SLI15_YEAST	1.26
P53242	YG29_YEAST	-0.21
Q12502	LDB19_YEAST	1.77
P04397	GAL10_YEAST	0.08
P32494	NGG1_YEAST	1.43
P25578	PGPS1_YEAST	0.1
P32476	ERG1_YEAST	0.32
P18411	FUN14_YEAST	-0.11
P40541	SCC3_YEAST	-0.14
P40302	PSA6_YEAST	-0.06
P33753	TRM2_YEAST	0.18
P32480	HIR2_YEAST	1.71
P53296	ATF2_YEAST	1.35
P53915	NRK1_YEAST	-0.69
P00890	CISY1_YEAST	-0.32
P20448	DBP4_YEAST	2.1
Q06339	TFC6_YEAST	0.69
Q04638	ITT1_YEAST	0.43
Q01766	HAL1_YEAST	0.61
P47143	ADK_YEAST	0.43
P80210	PURA_YEAST	0.74
P38696	ARP1_YEAST	0.78
P25694	CDC48_YEAST	0.81
Q03558	OYE2_YEAST	0.65
P38894	FLO5_YEAST	3.08
P36049	EBP2_YEAST	3.22
Q06623	HDA3_YEAST	0.57
Q06680	CND3_YEAST	0.08
P53079	COG1_YEAST	-1.05
P33324	YKJ1_YEAST	-0.57
O13535	YH11B_YEAST	3.69
P53317	NOP19_YEAST	-1
P53944	MTQ1_YEAST	-1.12
Q12285	MDY2_YEAST	-0.36
P47168	TTI2_YEAST	-0.83
Q12524	PCD1_YEAST	-0.06
P38960	STN1_YEAST	-0.04
Q06504	NAT3_YEAST	-0.57
Q99177	BRR1_YEAST	-1.39
Q06005	LIPB_YEAST	0.42
P53121	FLC3_YEAST	3.46
P40064	NU157_YEAST	0.66
P33332	SEC3_YEAST	2.11
Q03619	YE12B_YEAST	3.86
P36036	YRA2_YEAST	0.68
P39542	YJT3_YEAST	0.15
O13565	YL358_YEAST	0.41
P53163	MNP1_YEAST	-0.25
Q12291	BMT6_YEAST	1.62
P40578	MGA2_YEAST	2.37
Q05777	YL194_YEAST	0.78
Q07418	PEX19_YEAST	-0.97
P04449	RL24A_YEAST	2.85
P25808	SPB4_YEAST	1.13
Q03103	ERO1_YEAST	0.11
P38257	MMS4_YEAST	0.38
P53959	COG6_YEAST	0.55
P35189	TAF14_YEAST	-0.04
P40364	MPM1_YEAST	1.23
P40344	ATG3_YEAST	0.19
P54838	DAK1_YEAST	0.04
Q12069	PUS9_YEAST	0.27
P21705	DAL82_YEAST	0.92
Q07872	ENT4_YEAST	-0.47
P38261	EXO84_YEAST	1.86
P01123	YPT1_YEAST	-0.29
P38627	URA8_YEAST	-0.1
Q03983	YD179_YEAST	0.27
P53740	YN8S_YEAST	1.05
Q04406	EMI1_YEAST	1.35
Q06252	YL179_YEAST	1.68
P23642	VAN1_YEAST	-0.42
P32769	HBS1_YEAST	0.29
P43600	YFJ0_YEAST	0.92
Q03705	CG121_YEAST	-0.86
P42838	LEM3_YEAST	0.93
O13572	YPR50_YEAST	0.31
P53938	EOS1_YEAST	0.86
P47133	EMC2_YEAST	-0.25
P0CZ17	ASP21_YEAST	0.79
P50277	BIOA_YEAST	0.92
Q06389	NCS1_YEAST	-1.67
P30619	SEC1_YEAST	0.29
P47050	CUL8_YEAST	0.22
Q06524	SUE1_YEAST	1.76
P32491	MKK2_YEAST	1.28
Q12141	YG11B_YEAST	3.8
Q12334	SCM3_YEAST	0.04
Q05942	RSA3_YEAST	-0.99
P32770	NRP1_YEAST	4.58
P54780	RL15B_YEAST	-0.28
P38302	NTC20_YEAST	-0.49
P31382	PMT2_YEAST	0.45
P34078	LTV1_YEAST	3.3
Q04712	RRN11_YEAST	0.83
P40212	RL13B_YEAST	-0.68
P14180	CHS2_YEAST	1.55
Q12064	BUD30_YEAST	0.72
Q06537	YP153_YEAST	-0.71
Q99316	MPD2_YEAST	-0.63
P40342	SWM2_YEAST	-1.33
P36084	MUD2_YEAST	3.52
Q02794	STD1_YEAST	1.39
P25359	RRP43_YEAST	-0.86
Q03533	TDA1_YEAST	1.28
P35193	ATG19_YEAST	-0.48
Q06683	IRC3_YEAST	-0.26
Q06385	VPS74_YEAST	-0.21
Q12257	YD177_YEAST	-0.54
P38234	RFS1_YEAST	-0.1
Q12495	RLF2_YEAST	2.93
P30283	CGS5_YEAST	-0.48
P53250	TWF1_YEAST	0
P46963	CTK3_YEAST	-0.83
P40091	PEA2_YEAST	0.66
P40105	YRF12_YEAST	2.18
P15732	UBC5_YEAST	1.35
P38635	HIS9_YEAST	-0.37
Q08905	FRE3_YEAST	0.42
P31116	DHOM_YEAST	0.35
P39989	YEC8_YEAST	0.72
Q12382	DGK1_YEAST	0.06
P53223	CAX4_YEAST	-0.63
P53148	SP105_YEAST	1.04
P13393	TBP_YEAST	-0.76
P40562	MPH1_YEAST	-0.07
P32798	COT1_YEAST	1.18
P38084	BAP2_YEAST	1.25
P38128	SMP1_YEAST	1.82
P53094	MDS3_YEAST	3
P38734	MUP3_YEAST	0.76
Q03750	TAF8_YEAST	1.84
P00401	COX1_YEAST	-0.82
Q12392	YD21A_YEAST	0.68
Q03702	CCE1_YEAST	-0.53
P0CX58	YP12A_YEAST	3.79
Q12167	RRG1_YEAST	-0.39
P32580	SUV3_YEAST	0.19
P33411	PRP18_YEAST	0.2
P54861	DNM1_YEAST	0.83
P06782	SNF1_YEAST	3.1
Q01846	MDM1_YEAST	1.31
P40456	ESL1_YEAST	2.06
P47185	HXT16_YEAST	0.6
P07342	ILVB_YEAST	0.68
Q06489	MTNA_YEAST	0.07
Q03028	ODC1_YEAST	-0.75
P47771	ALDH2_YEAST	-0.17
P38994	MSS4_YEAST	0.86
P41834	UFE1_YEAST	-0.25
P40187	PIG2_YEAST	-0.24
Q03205	YD042_YEAST	-1.63
P40041	VHR2_YEAST	0.37
P31376	SWC3_YEAST	0.68
P47117	ARP3_YEAST	1.82
P34219	TOD6_YEAST	0.82
Q06595	YP196_YEAST	0.51
P38181	NU170_YEAST	0.66
P48240	MTR3_YEAST	0.2
P47119	ITPA_YEAST	0.69
P47072	YJB6_YEAST	1.93
P43563	MOB2_YEAST	0.7
P39525	CEM1_YEAST	-0.7
P48582	BRO1_YEAST	0.57
P53233	FMP48_YEAST	1.06
P85052	BUD25_YEAST	-0.35
P53939	NIS1_YEAST	1.78
Q03764	EKI1_YEAST	-0.55
P23797	GPI12_YEAST	0.57
P26364	KAD3_YEAST	-1.27
P40962	RTS2_YEAST	-0.45
P13433	RPOM_YEAST	0.58
P47139	YJ68_YEAST	1.5
P40454	PTPA1_YEAST	1.1
Q06010	STE23_YEAST	0.96
P40052	YEQ9_YEAST	0.99
Q12027	YD176_YEAST	0.77
Q08387	DNLI4_YEAST	1.12
P40573	MET28_YEAST	-0.34
P36132	KAE1_YEAST	0.36
P38300	MBA1_YEAST	-1.28
P47116	PTK2_YEAST	1.97
P20606	SAR1_YEAST	-0.73
P15365	DAL5_YEAST	0.24
P18759	SEC18_YEAST	0.37
Q06336	GGA1_YEAST	0.13
P40449	YIQ1_YEAST	0.37
P39931	SS120_YEAST	-1.65
P23900	FPS1_YEAST	4.76
P38126	PCH2_YEAST	-0.89
P09119	CDC6_YEAST	-0.28
P0CX08	DSF1_YEAST	-0.3
P32568	SNQ2_YEAST	0.5
Q12094	TSR3_YEAST	2.08
P53759	DUS1_YEAST	-0.45
Q03441	RMD1_YEAST	2.07
P32906	MNS1_YEAST	0.44
P43586	LOC1_YEAST	0.54
P39704	ERP2_YEAST	-0.62
P27351	AP2B_YEAST	0.77
P41338	THIL_YEAST	0.38
P47031	IML2_YEAST	1.24
P40993	RMRP_YEAST	-1.12
P38786	RPP1_YEAST	-0.38
Q02948	BECN1_YEAST	0.07
Q07788	COS7_YEAST	-0.99
P41833	IME4_YEAST	-0.54
P53114	MED5_YEAST	0.23
P25635	PWP2_YEAST	0.48
P0CD90	AQY2_YEAST	-0.06
Q03323	SDC1_YEAST	-1.17
P53239	COX18_YEAST	0.3
Q12083	MLH3_YEAST	0.43
P41543	OST1_YEAST	0.71
P40885	HXT9_YEAST	0.61
Q04894	ADH6_YEAST	2.69
P38284	ICS2_YEAST	0.07
P12945	NAT1_YEAST	-0.31
Q04120	TSA2_YEAST	-0.87
Q99344	UBA3_YEAST	-0.2
P07251	ATPA_YEAST	-0.11
P19158	IRA2_YEAST	1.98
P40434	YIR7_YEAST	2.51
P43574	GAT1_YEAST	1.88
Q12378	RTR2_YEAST	0.32
Q12507	SFG1_YEAST	-0.37
P36091	DCW1_YEAST	1.86
P38722	YHE9_YEAST	0.11
Q04739	GAL83_YEAST	1.01
Q06604	BSP1_YEAST	2.33
Q99186	AP2M_YEAST	0.53
P09232	PRTB_YEAST	0.52
Q99260	YPT6_YEAST	-0.21
Q06541	ARV1_YEAST	-0.47
P38716	YHR2_YEAST	-0.79
Q06810	OPY2_YEAST	2.4
P09440	C1TM_YEAST	0.33
Q12517	DCP1_YEAST	1.89
Q03263	YM8M_YEAST	0.77
P32464	HYM1_YEAST	-0.75
P40014	SPC25_YEAST	1.19
P40368	NUP82_YEAST	-0.09
Q07967	YL030_YEAST	0.57
Q08496	DIA2_YEAST	0.73
P38692	KIC1_YEAST	3.27
Q08213	NGL1_YEAST	-0.08
P25334	CYPR_YEAST	0.44
P00420	COX3_YEAST	-1.12
P53196	RPN14_YEAST	-0.17
P38892	CRG1_YEAST	-0.17
Q03233	ADD37_YEAST	1.27
P53835	PRM1_YEAST	0.41
Q04632	COG8_YEAST	0.11
P54964	ORN_YEAST	-0.72
P32562	CDC5_YEAST	-0.04
P38150	YB9Z_YEAST	1.19
P42834	MDJ2_YEAST	-1.11
P39962	KC13_YEAST	1.81
P14736	RAD4_YEAST	1.29
P24384	PRP22_YEAST	0.17
P39975	RMD6_YEAST	-0.25
P36148	GPT2_YEAST	0.1
P40357	SEC9_YEAST	5.57
P40065	MAM1_YEAST	-0.55
Q03559	YM8V_YEAST	1.1
P35691	TCTP_YEAST	-0.83
Q04216	DLT1_YEAST	0.41
P35182	PP2C1_YEAST	-0.04
Q08054	CSI2_YEAST	1.99
P24309	DBR1_YEAST	-0.32
Q3E705	EFG1P_YEAST	-0.24
P40493	BMT5_YEAST	-0.43
P32367	TFC1_YEAST	0.67
P39933	TF3A_YEAST	0.16
P47182	AAD10_YEAST	-0.61
P32074	COPG_YEAST	0.73
P53166	MRH4_YEAST	0.84
Q03898	FIN1_YEAST	0.65
P27697	COQ8_YEAST	0.13
P53066	YGZ2_YEAST	-0.31
P29952	MPI_YEAST	-0.38
P39709	SEO1_YEAST	-0.57
Q06549	CDD_YEAST	0.4
Q12310	PRR2_YEAST	0.18
P38362	YB8J_YEAST	-0.1
P27809	KRE2_YEAST	-0.4
P38900	YH19_YEAST	2.12
P41817	CUP9_YEAST	1.02
P13902	INO4_YEAST	-0.87
Q03723	OST6_YEAST	0.12
Q03631	WAR1_YEAST	1.33
P32558	SPT16_YEAST	1.71
Q12672	RL21B_YEAST	0.75
P40452	COA1_YEAST	-0.62
P17119	KAR3_YEAST	0.26
P53135	SLD3_YEAST	0.8
P53824	SNZ2_YEAST	-0.05
P17891	CLC1_YEAST	0.49
P53036	SAP4_YEAST	-0.1
P38620	KPR2_YEAST	-0.14
P53600	COPZ_YEAST	-0.19
Q01589	SED1_YEAST	2.21
P39533	ACON2_YEAST	0.63
Q08750	MUM3_YEAST	-0.01
P39102	XDJ1_YEAST	2.58
Q01574	ACS1_YEAST	1.06
P40469	MET18_YEAST	-0.25
Q04533	METX_YEAST	0.71
Q04019	YM80_YEAST	0.96
P40529	AGE2_YEAST	1.98
Q03144	SNO1_YEAST	-0.92
P36006	MYO3_YEAST	1.44
P25451	PSB3_YEAST	-0.29
Q08914	HSP33_YEAST	0.37
P35844	KES1_YEAST	-0.72
P06243	CDC7_YEAST	0.22
P38801	LRP1_YEAST	-1.68
P39081	PCF11_YEAST	0.88
P53962	YND5_YEAST	-0.37
Q99321	DDP1_YEAST	0.4
P32833	ORC2_YEAST	0.16
P12688	YPK1_YEAST	1.67
P48524	BUL1_YEAST	1.9
P14291	RED1_YEAST	0.62
P32908	SMC1_YEAST	0.94
Q12091	DAP1_YEAST	2.54
P38298	YPC1_YEAST	-1.5
P0CX97	YP283_YEAST	0.28
P43550	DAK2_YEAST	2.16
P53867	ATG4_YEAST	1.13
P33412	ECT1_YEAST	0.18
P21372	PRP5_YEAST	0.54
Q03102	YMN1_YEAST	-0.35
P36086	YKH1_YEAST	-0.47
P03876	AI2M_YEAST	0.01
Q05776	UPS1_YEAST	-0.06
Q02825	SEN54_YEAST	0.67
P12709	G6PI_YEAST	-0.15
P53248	PEX8_YEAST	-0.58
P17076	RL8A_YEAST	0.52
P53616	SUN4_YEAST	3.16
P47082	AVT1_YEAST	1.03
P15807	MET8_YEAST	-0.37
Q12218	TIR4_YEAST	0.4
Q02890	PNG1_YEAST	0.07
P36032	MCH2_YEAST	0.42
P22224	SEC15_YEAST	0.4
P32915	SC61A_YEAST	0.31
P35194	UTP20_YEAST	0.15
P42073	REF2_YEAST	0.38
Q12175	MSH5_YEAST	0.1
P36016	LHS1_YEAST	0.48
P47001	CIS3_YEAST	1.15
Q03796	TPP1_YEAST	-1.12
P32622	YEF1_YEAST	0.88
P53320	MTM1_YEAST	0.38
P39009	DUN1_YEAST	-0.86
Q9ZZX1	SCE4_YEAST	0.54
Q04951	SCW10_YEAST	0.74
P20459	IF2A_YEAST	0.08
Q12123	DCS2_YEAST	-1.3
Q08956	YIG1_YEAST	0.93
Q03497	STE20_YEAST	3.11
Q06328	YPQ2_YEAST	0.58
P04147	PABP_YEAST	4.38
P08456	PSS_YEAST	0.05
Q07990	YL042_YEAST	0.12
P0CL37	YD545_YEAST	0.28
P23301	IF5A1_YEAST	-0.67
P38280	YSW1_YEAST	0.98
P25608	YCZ2_YEAST	0.79
Q99341	FYV1_YEAST	0.54
P47138	DPH4_YEAST	-0.3
P47008	SFH5_YEAST	-1.75
P40487	DPH1_YEAST	-0.02
P25585	FYV5_YEAST	0.53
Q05521	DPP1_YEAST	-0.68
P47074	MAD3_YEAST	1.78
P13856	RSR1_YEAST	0.35
P53890	BNI5_YEAST	1.49
Q07549	SNA4_YEAST	1.69
P36111	YKZ5_YEAST	0.63
Q03483	YD22A_YEAST	0.72
P16622	HEMH_YEAST	-0.7
P0C2I6	YL13B_YEAST	4.17
P43560	LAM5_YEAST	1.28
P38163	SRO77_YEAST	0.87
Q07880	YL044_YEAST	-0.61
P23500	MRS4_YEAST	0.37
Q12322	YO114_YEAST	-0.08
P47047	MTR4_YEAST	1.25
Q99219	YI31A_YEAST	0.72
Q12418	GIS3_YEAST	0.4
P53983	ASI3_YEAST	-0.62
P40527	ATC7_YEAST	0.36
Q02207	FOX2_YEAST	1.09
P53910	YNO0_YEAST	-1.33
Q06108	RGC1_YEAST	1.96
Q08686	THTR_YEAST	-0.18
Q04279	SEG1_YEAST	2.05
Q12326	PMG3_YEAST	1.42
P0CX23	RL20A_YEAST	-0.63
P00358	G3P2_YEAST	0.08
P36083	YKH5_YEAST	0.06
P21147	ACO1_YEAST	0.77
P32792	YHH7_YEAST	-1.02
P38240	YBR4_YEAST	-0.72
P39731	MTW1_YEAST	-0.22
P09734	TBA3_YEAST	0.09
P22214	SEC22_YEAST	-0.89
P06779	RAD7_YEAST	0.67
P53735	ZRG17_YEAST	2.32
P0CE11	GMT2_YEAST	-0.32
P05626	ATPF_YEAST	-0.06
Q03373	DIG2_YEAST	2.81
P50091	PEX21_YEAST	0.14
P38116	ARL1_YEAST	-1.2
Q06629	HDA2_YEAST	0.84
A0A023PXN9	YI171_YEAST	-1.2
P32867	SSO1_YEAST	-0.76
P32644	ECM32_YEAST	1.59
P15790	CSK21_YEAST	0.76
P28519	RAD14_YEAST	1.98
Q3E7Y5	YB111_YEAST	0.6
P53246	ENV11_YEAST	0.16
P08459	SPS2_YEAST	0.01
Q06350	CHI2_YEAST	2.64
P38336	POP4_YEAST	0.84
P47019	ALB1_YEAST	-0.53
P40502	AIM19_YEAST	0.08
P40011	RRAAH_YEAST	-0.68
A0A023PXA5	YA19A_YEAST	-0.16
P38243	YBS1_YEAST	-0.41
P32794	AFG2_YEAST	0.39
P39016	MPT5_YEAST	1.02
P27796	THIK_YEAST	0.21
P40308	TGL3_YEAST	1.26
P33760	PEX6_YEAST	0.25
P10566	MRS3_YEAST	-0.03
P47148	YJ81_YEAST	-0.32
Q12182	YO342_YEAST	-0.41
P22336	RFA1_YEAST	0.93
Q02256	PVH1_YEAST	-0.26
P23201	SPA2_YEAST	1.51
Q03465	RPN4_YEAST	0.68
P28240	ACEA_YEAST	-0.47
Q06677	SWA2_YEAST	1.25
P32943	CGS6_YEAST	-0.29
P32581	IME2_YEAST	3.11
Q02866	MUK1_YEAST	2.28
Q9ZZX0	AI5B_YEAST	-0.83
P40467	ASG1_YEAST	1.59
Q99385	VCX1_YEAST	-1.3
Q12036	PPT2_YEAST	-0.79
P27515	URK1_YEAST	0.2
P33339	TFC4_YEAST	-0.08
P32352	ERG2_YEAST	-0.84
P53071	YGY5_YEAST	-0.47
Q08774	RRG7_YEAST	-0.45
P39924	HXT13_YEAST	0.66
P53108	YIP5_YEAST	1.29
P06208	LEU1_YEAST	0
P42944	GZF3_YEAST	0.66
P50089	YG51_YEAST	1
P54786	ZDS2_YEAST	0.59
Q07454	YD073_YEAST	0.37
P11986	INO1_YEAST	-0.31
P53889	FMP41_YEAST	-0.25
P36018	YPT52_YEAST	-0.98
P47912	LCF4_YEAST	0.02
Q02908	ELP3_YEAST	1.41
Q04121	NHX1_YEAST	1.08
P47181	YJ9S_YEAST	0.29
P20050	HOP1_YEAST	-0.01
P38281	APD1_YEAST	-1.42
P25568	ATG22_YEAST	-0.54
Q03557	GATA_YEAST	0.99
Q06090	RM51_YEAST	0.85
P39936	IF4F2_YEAST	2.18
Q06506	RRP9_YEAST	0.16
P53982	IDHH_YEAST	0.28
P47043	ZAP1_YEAST	1.43
Q04175	SXM1_YEAST	-0.5
Q07825	FRA1_YEAST	2.68
P40047	ALDH5_YEAST	0.54
Q12513	TMA17_YEAST	-0.37
P25087	ERG6_YEAST	0.99
Q06479	YL352_YEAST	1.5
P03873	MBI2_YEAST	-0.6
P53388	DIP5_YEAST	0.81
Q08217	PSK2_YEAST	0.87
P39518	LCF2_YEAST	0.9
P53830	CUS2_YEAST	-0.15
P06168	ILV5_YEAST	0.37
P36139	PET10_YEAST	-0.87
P32900	SKG6_YEAST	1.83
P53164	NPY1_YEAST	-0.14
P89105	CTR9_YEAST	0.76
P26370	UGA3_YEAST	-0.54
P38225	FAT1_YEAST	1.06
P09624	DLDH_YEAST	-0.31
Q08992	HSP32_YEAST	0.34
P47087	YJY2_YEAST	0.47
Q08581	SLK19_YEAST	-0.07
Q08417	RSB1_YEAST	-0.91
P00127	QCR6_YEAST	-2.82
Q08980	YP264_YEAST	-1.07
P18414	ERD2_YEAST	-1.55
Q12441	YD12A_YEAST	3.99
P32337	IMB3_YEAST	0.48
P38347	EFM2_YEAST	-0.12
P53045	MSMO_YEAST	0.19
Q08911	FDH1_YEAST	-0.52
Q12512	ZPS1_YEAST	-0.8
P40512	CSN11_YEAST	0.36
P25369	LSB5_YEAST	2.87
P38265	IML3_YEAST	0.5
Q02521	SPP2_YEAST	-0.28
P53870	YNT3_YEAST	-0.24
P46655	SYEC_YEAST	0.18
P25580	PBN1_YEAST	-0.11
P53286	BTN2_YEAST	3.47
Q00055	GPD1_YEAST	-0.52
P53207	SNU71_YEAST	-0.31
Q03446	RCR2_YEAST	-0.08
Q05791	CD123_YEAST	-0.36
Q04947	RTN1_YEAST	0.17
P40985	HUL4_YEAST	0.77
P38932	VPS45_YEAST	-0.44
Q06159	ATG39_YEAST	0.8
P43123	UAP1_YEAST	-0.3
P43573	BUD27_YEAST	1.12
P46982	MNN5_YEAST	1.14
P13185	KIN1_YEAST	1.57
P38773	DOG2_YEAST	-0.19
P21304	PWP1_YEAST	0.48
P53178	ALG13_YEAST	-1.36
Q02203	YKY5_YEAST	-0.59
P22202	HSP74_YEAST	1.28
P36112	MIC60_YEAST	0.61
Q12173	YG31A_YEAST	0.91
Q04177	UTP5_YEAST	-0.41
Q03177	YMZ2_YEAST	1.83
P33314	BUD2_YEAST	2.17
P47127	AIM24_YEAST	-0.5
P54839	HMCS_YEAST	0.12
Q99337	YN12B_YEAST	4.16
P38770	BRL1_YEAST	0.19
P08004	CHS1_YEAST	1.5
P53195	COG7_YEAST	-1.36
P38179	ALG3_YEAST	-0.82
P48813	GNP1_YEAST	0.71
P49954	NIT3_YEAST	-0.46
Q02659	YP025_YEAST	0.52
Q12379	SWM1_YEAST	1.78
Q08471	MSA1_YEAST	2.17
Q08634	YO238_YEAST	-0.41
P38439	LEO1_YEAST	-0.1
P25659	FUB1_YEAST	3.93
P32634	PMD1_YEAST	2.3
P39547	UIP3_YEAST	-0.55
P40360	NAGS_YEAST	0.24
Q05468	RQC1_YEAST	0.51
P32333	MOT1_YEAST	0.35
Q08989	YP277_YEAST	1.88
P47136	BUD4_YEAST	1.61
Q04372	TAP42_YEAST	-1.09
P36534	RM40_YEAST	-0.08
Q03687	YMP0_YEAST	-0.22
P38748	ETP1_YEAST	-0.09
Q03792	RIM13_YEAST	0.33
P39940	RSP5_YEAST	2.43
P23503	NAR1_YEAST	0.99
P40519	YIG0_YEAST	-0.16
P19812	UBR1_YEAST	2.11
Q08421	ETT1_YEAST	-0.82
Q08683	APC5_YEAST	-0.07
P38115	ARA1_YEAST	-0.04
P39551	PRM9_YEAST	-0.72
P32891	DLD1_YEAST	0.75
P38248	ECM33_YEAST	0.86
P43562	YFE0_YEAST	-0.49
P35688	LRG1_YEAST	0.49
P40362	UTP18_YEAST	0.49
Q06836	SYT1_YEAST	2.26
P38749	YAP3_YEAST	2.15
P26754	RFA2_YEAST	1.2
Q03761	TAF12_YEAST	2.1
Q01662	MAP1_YEAST	1.47
P32454	APE2_YEAST	-0.17
Q07830	GPI13_YEAST	0.03
P12685	TRK1_YEAST	2.47
P25602	YCH6_YEAST	-1.02
P25299	RNA15_YEAST	0.98
P38782	MED6_YEAST	2.76
P39678	MBP1_YEAST	1.88
Q8TGP8	YD086_YEAST	-1.27
P43542	COS4_YEAST	-0.85
P32563	VPH1_YEAST	0.1
P39987	HSP7E_YEAST	0.46
Q12320	GLO4_YEAST	-1.05
P38072	SCO2_YEAST	0.59
P38205	NCL1_YEAST	0.38
Q03455	MSC2_YEAST	0.96
Q04018	YM79_YEAST	4.8
P07256	QCR1_YEAST	0.6
Q08932	RSA1_YEAST	2.44
P38288	TOS1_YEAST	3.72
P36024	SIS2_YEAST	0.45
P08638	LEUR_YEAST	1.61
P46958	IDS2_YEAST	1.44
P19659	MED15_YEAST	2.88
P38880	MDM31_YEAST	-0.17
Q05050	EIS1_YEAST	0.36
Q03012	SPP1_YEAST	2.12
P52868	CWC23_YEAST	-0.92
P38427	TSL1_YEAST	1
P04161	PUR3_YEAST	-1.31
P34216	EDE1_YEAST	1.62
P32317	AFG1_YEAST	0.57
Q12194	YP066_YEAST	0.98
Q01976	ADPP_YEAST	-0.35
P52917	VPS4_YEAST	-0.13
Q06103	RPN7_YEAST	-0.9
P38742	NPR3_YEAST	1.99
P37838	NOP4_YEAST	1.18
Q03944	VPS64_YEAST	1.74
P49723	RIR4_YEAST	-0.65
Q92328	MDM12_YEAST	-0.47
Q12501	YO22B_YEAST	1.03
P36158	YK58_YEAST	-0.65
P35207	SKI2_YEAST	5.48
Q12275	YO093_YEAST	0.48
P25593	YCG8_YEAST	-1.83
P32897	TIM23_YEAST	0.14
P47108	URB2_YEAST	-0.79
P53851	TEX1_YEAST	-0.21
P53721	RCF2_YEAST	-0.45
P33311	MDL2_YEAST	0.46
Q12172	YRR1_YEAST	3.7
P48365	GYP7_YEAST	0.34
P38871	SSP1_YEAST	1.37
Q04412	AGE1_YEAST	0.92
P18409	MDM10_YEAST	0.39
P46992	YJR1_YEAST	0.63
P38195	ECM13_YEAST	0.86
P17649	GABAT_YEAST	0.83
Q12074	SPEE_YEAST	-1.12
P0CY00	YL66A_YEAST	0.59
P40162	YNU5_YEAST	-1.17
Q07913	NSE1_YEAST	-0.85
Q7LHG5	YI31B_YEAST	1.25
Q06142	IMB1_YEAST	-0.71
Q02792	XRN2_YEAST	4.69
P34233	ASH1_YEAST	3.06
P32447	ASF1_YEAST	-0.25
P38861	NMD3_YEAST	0.17
Q04373	PUF6_YEAST	-0.34
P39718	PEX22_YEAST	-0.08
Q12491	YB21B_YEAST	1.18
P0CX30	RS23B_YEAST	-0.51
P53954	ALG11_YEAST	-0.36
O13529	ECM12_YEAST	-0.13
P19541	RDS2_YEAST	0.35
Q92392	YO11A_YEAST	4.12
P0C5N3	YG41A_YEAST	-0.97
P06786	TOP2_YEAST	0.59
Q06640	YD306_YEAST	0.18
P53215	THG1_YEAST	-1.18
Q01448	HPC2_YEAST	1.18
Q12191	BUG1_YEAST	2.81
P20967	ODO1_YEAST	1.18
P0CX68	YL11A_YEAST	3.99
P37304	PAM1_YEAST	3.08
P39926	SSO2_YEAST	-0.4
P40579	YIV5_YEAST	-0.69
Q07887	LDB18_YEAST	-1.44
P53874	UBP10_YEAST	1.5
P08466	NUC1_YEAST	1.03
P54790	ORC3_YEAST	-0.59
Q05779	COQ9_YEAST	-0.77
P53324	SAY1_YEAST	0.18
P38793	TRM5_YEAST	0.22
P32864	RAEP_YEAST	1.01
P28007	GAR1_YEAST	7.69
P36057	SRPB_YEAST	-0.75
Q12530	RMP1_YEAST	-2.23
P39520	IFH1_YEAST	3.2
P39717	GPB2_YEAST	0.6
P40093	YEY6_YEAST	-0.39
P48353	HLJ1_YEAST	5.27
P11484	SSB1_YEAST	1.33
P21595	CP56_YEAST	1.14
P40031	SPO73_YEAST	-0.19
Q12276	HER1_YEAST	1.3
Q02803	OAZ_YEAST	-0.37
P32465	HXT1_YEAST	0.89
Q12451	OSH2_YEAST	1.49
P11710	FUS1_YEAST	1.15
P40053	AIM9_YEAST	-0.75
Q08962	NIP7_YEAST	-1.11
P40987	CIN1_YEAST	-0.05
P38125	DTR1_YEAST	0.4
P29453	RL8B_YEAST	0.1
P08468	PT111_YEAST	-0.65
Q03254	FCP1_YEAST	1.57
P20134	SFL1_YEAST	2.44
Q12482	AGC1_YEAST	0.46
P38124	FLR1_YEAST	0.74
P06844	SPT3_YEAST	0.24
Q12674	ATC8_YEAST	1.51
P24004	PEX1_YEAST	0.29
P53344	COS6_YEAST	-0.6
P53219	IMO32_YEAST	1.25
P38703	LAG1_YEAST	0.16
P43602	ROG3_YEAST	1.45
Q06436	MAG2_YEAST	0.94
P21826	MASZ_YEAST	-0.41
P17890	RPC7_YEAST	2.9
P42950	GSM1_YEAST	0.84
P39004	HXT7_YEAST	0.57
P36100	T2EA_YEAST	4.48
P38343	SLM6_YEAST	-1.07
Q00362	2ABA_YEAST	1.79
Q12266	YB11A_YEAST	2.19
Q12179	YP245_YEAST	0.84
Q12199	TIP41_YEAST	0.24
P32838	PP2A4_YEAST	0.13
P25652	YCX7_YEAST	1.43
P07264	LEUC_YEAST	0.61
P38319	TYDP1_YEAST	0.45
Q06625	GDE_YEAST	1.96
P53920	NM111_YEAST	1.11
P53329	YG5Q_YEAST	0.67
P53088	CTU1_YEAST	-0.43
P32862	RGT1_YEAST	3.65
P42937	YCH1_YEAST	-1.09
P40546	FAF1_YEAST	1.87
Q04178	HPRT_YEAST	-0.96
P40353	ATF1_YEAST	0.49
Q07649	YD221_YEAST	1.25
Q06208	RIF2_YEAST	-1.34
P41812	POP1_YEAST	0.56
Q07879	ATG10_YEAST	0.84
P53263	YG2U_YEAST	-0.6
Q03860	TVP15_YEAST	-1.32
Q03772	CWC15_YEAST	-0.45
P41811	COPB2_YEAST	0.48
P0CE69	YK104_YEAST	0.26
P23060	MAK32_YEAST	0.53
P36157	MSA2_YEAST	1.21
P27616	PUR7_YEAST	-0.56
P15108	HSC82_YEAST	0.73
P38358	VBA2_YEAST	0.35
P47190	PMT3_YEAST	0.09
P39728	YAD7_YEAST	-1.36
P43635	CISY3_YEAST	0.94
P51601	GCH1_YEAST	0.4
Q12408	NPC2_YEAST	-0.86
Q00618	PGTA_YEAST	-1.72
Q05533	INM2_YEAST	2.27
P25357	SNT1_YEAST	3.44
P38876	PTH_YEAST	-1.45
Q04228	UBX2_YEAST	0.91
P38731	ARN1_YEAST	-0.23
P53437	RRN9_YEAST	-0.12
P38254	TTL_YEAST	0.16
P32901	PTR2_YEAST	0.71
P38147	CHK1_YEAST	-0.29
P46970	NMD5_YEAST	-0.32
P25298	RNA14_YEAST	-0.47
P43546	YFL57_YEAST	-0.77
P36126	SPO14_YEAST	1.23
P36097	TTI1_YEAST	-0.54
P15565	TRM1_YEAST	0.41
P31377	STX8_YEAST	-0.22
Q08278	MED7_YEAST	0.52
P27810	KTR1_YEAST	0.43
Q04958	NTE1_YEAST	1.74
P46669	RPA43_YEAST	0.27
P12385	ERF1_YEAST	0.64
P52919	NBP1_YEAST	0.95
Q07658	YD228_YEAST	0.06
Q06839	YP097_YEAST	0.67
Q01919	KIN4_YEAST	1.44
P40561	SGN1_YEAST	1.05
P20434	RPAB1_YEAST	-0.22
Q03148	SNZ1_YEAST	1.39
P47113	BFA1_YEAST	1.44
O13522	YD396_YEAST	-0.68
P38338	YB9F_YEAST	-0.25
Q12006	PFA4_YEAST	-0.11
Q04749	AVO2_YEAST	2.51
Q05905	HRI1_YEAST	1.92
Q05946	UTP13_YEAST	-0.31
Q12241	VAM3_YEAST	-0.21
P29461	PTP2_YEAST	0.15
O13297	CET1_YEAST	0.98
P38120	RT09_YEAST	0.18
P0CX29	RS23A_YEAST	-0.51
P04050	RPB1_YEAST	7.18
P39961	YE14_YEAST	0.36
P25560	RER1_YEAST	0
Q05919	VPS38_YEAST	0.17
A0A023PZD0	YF036_YEAST	0.88
P25042	ROX1_YEAST	2.69
Q07793	YD13B_YEAST	4.16
Q04751	NAA40_YEAST	-0.02
P25632	RSC6_YEAST	0.79
P38286	MKAR_YEAST	0.64
P32790	SLA1_YEAST	3.3
P25349	YCP4_YEAST	0.31
P69771	DID2_YEAST	-1.93
Q03954	SPC19_YEAST	-1.1
P54781	ERG5_YEAST	-0.72
Q03370	PEX29_YEAST	2.3
Q06162	NKP2_YEAST	-1.58
P39988	BUD16_YEAST	0.33
P54113	PUR91_YEAST	0.38
P46993	ASG7_YEAST	-2.26
P53067	IMB5_YEAST	-0.1
Q06201	GMC2_YEAST	-1.75
Q03153	ATP25_YEAST	0.1
P18900	COQ1_YEAST	0.46
Q12032	AIM41_YEAST	-1.14
P41940	MPG1_YEAST	-0.08
P38989	SMC2_YEAST	0.65
P53131	PRP43_YEAST	0.43
Q07963	UBR2_YEAST	2.15
Q12442	IZH2_YEAST	-0.87
P52918	MSN5_YEAST	-0.09
P53083	MDM34_YEAST	-0.05
P35209	SPT21_YEAST	1.54
Q08760	RAX1_YEAST	0.17
Q00381	AP2S_YEAST	-0.72
Q03002	FRK1_YEAST	1.29
P23493	MBR1_YEAST	1.87
P39567	IMDH1_YEAST	3.25
Q06349	DXO1_YEAST	-0.07
P41815	BAP3_YEAST	0.91
P32579	SUA5_YEAST	-0.18
P32626	ENOPH_YEAST	-0.49
Q04489	ASND1_YEAST	0.7
P40559	INP51_YEAST	-0.27
P32478	HS150_YEAST	1.32
P47137	YJ66_YEAST	-0.18
P38219	OLA1_YEAST	0.01
P39523	YM11_YEAST	2.75
Q03466	EBS1_YEAST	0.64
P14772	BPT1_YEAST	-0.01
P53725	MPP6_YEAST	-0.15
P38151	PBP2_YEAST	-0.84
P40506	PPCS_YEAST	1.28
P25847	MSH2_YEAST	0.27
Q12316	YG13B_YEAST	3.88
P36163	OMA1_YEAST	0.02
P53064	RTF1_YEAST	1.96
Q12359	ATO3_YEAST	1.24
Q06689	YL413_YEAST	0.42
P26309	CDC20_YEAST	0.79
P38878	LNP_YEAST	0.47
P25569	GID7_YEAST	0.45
P24280	SEC14_YEAST	-0.03
P33413	DUR3_YEAST	0.04
P25390	SSK22_YEAST	-0.04
P40552	TIR3_YEAST	0.68
P32339	HMX1_YEAST	-0.44
Q08208	NOP12_YEAST	0.53
P28584	TRK2_YEAST	1.52
P53298	OKP1_YEAST	0.32
Q08949	DDC1_YEAST	-0.07
Q08970	MMT2_YEAST	1.16
Q02326	RL6A_YEAST	0.23
Q08001	LAM6_YEAST	2.04
P50113	LYS5_YEAST	-0.95
P34220	YBF5_YEAST	-0.78
Q06698	YL419_YEAST	0.21
P41818	GLC8_YEAST	-0.69
P19880	YAP1_YEAST	2.57
P38883	RIX1_YEAST	0.19
Q12493	NKP1_YEAST	-0.26
P36156	GTO2_YEAST	0.8
A0A023PXL1	YH019_YEAST	0.59
Q12446	LAS17_YEAST	4.08
P38013	AHP1_YEAST	0.52
Q6Q5F3	YP053_YEAST	-0.22
Q03407	PKH1_YEAST	1.64
P36131	SPC34_YEAST	-0.26
Q02799	LEE1_YEAST	1.17
P00958	SYMC_YEAST	0.4
P32913	VPS17_YEAST	3.18
P35842	PPAB_YEAST	1.18
P43589	SAD1_YEAST	-0.48
P42222	ERR3_YEAST	-0.41
P39991	YEC5_YEAST	0.49
P38730	YHE1_YEAST	-1.05
Q12511	PDP1_YEAST	0.2
P22203	VATE_YEAST	-0.65
Q02981	YP109_YEAST	-0.04
P53894	CBK1_YEAST	3.95
Q12297	TAF3_YEAST	0.01
P24031	PPA3_YEAST	0.18
P38971	ALP1_YEAST	1.02
Q07528	ATG20_YEAST	0.81
P53321	YG5G_YEAST	-0.32
Q12071	VPS54_YEAST	0.78
P17967	PDI_YEAST	-0.22
P0CH64	DDI3_YEAST	-1.07
P32466	HXT3_YEAST	1.06
P25583	KAR4_YEAST	0.24
P38738	OCA5_YEAST	1.88
P34163	TGL1_YEAST	0.78
Q12108	RTC5_YEAST	0.75
P46677	TAF1_YEAST	3.85
P38682	GLO3_YEAST	2.13
P48559	YPT11_YEAST	1.8
P21623	DIT1_YEAST	-0.26
Q05648	MRX10_YEAST	-0.18
P32559	MSS1_YEAST	-0.45
Q03208	YML9_YEAST	1.93
Q06679	UTP4_YEAST	0.23
P08679	CISY2_YEAST	-0.56
P32179	MET22_YEAST	0.21
P53184	PNC1_YEAST	-0.77
P0CX18	YA066_YEAST	0.97
Q05854	YL278_YEAST	2.67
P53234	YG21_YEAST	-0.6
P53323	BUD32_YEAST	-0.61
P0CE68	NFT1_YEAST	-0.01
P05694	METE_YEAST	0.17
P46951	YPP1_YEAST	-0.1
P42943	TCPH_YEAST	-0.19
P0CF19	YO162_YEAST	-1.53
P40486	SHQ1_YEAST	-0.65
Q07844	RIX7_YEAST	0.59
P0CY01	YL67A_YEAST	0.59
Q06543	GPN3_YEAST	-1.3
P17255	VATA_YEAST	0.6
Q04935	COX20_YEAST	-1.39
P36017	VPS21_YEAST	-0.31
Q06644	PMT7_YEAST	0.65
P33759	RT05_YEAST	-0.7
P40081	MGDP1_YEAST	1.06
Q07622	ACK1_YEAST	2.61
P38907	CHL4_YEAST	0.04
P38746	YLF2_YEAST	0.17
P32796	CACP_YEAST	0.64
P22007	FNTB_YEAST	0.12
Q06554	IRC20_YEAST	0.6
P18412	TEC1_YEAST	1.22
P16151	ERD1_YEAST	-1.23
P32380	SP110_YEAST	2.7
P40186	PCL7_YEAST	1.07
Q06058	SEI1_YEAST	-0.8
P89102	SEC5_YEAST	-0.23
P38956	SNF11_YEAST	-0.28
Q6Q5H1	YP14A_YEAST	4.13
P50943	RRT16_YEAST	-1.14
P40202	CCS1_YEAST	-0.23
P0C2J7	YH41B_YEAST	2.19
P36421	SYYC_YEAST	-0.26
Q12143	NSL1_YEAST	-0.2
P39983	YEG7_YEAST	0.8
P53904	TBCB_YEAST	0.04
P32621	GDA1_YEAST	0.52
P11433	CDC24_YEAST	0.7
P20051	PYRC_YEAST	0.38
Q06098	ISR1_YEAST	0.9
P38355	YB8B_YEAST	-0.51
P50946	OCA1_YEAST	-0.21
P39000	SHC1_YEAST	1.85
P0CX49	RL18A_YEAST	0.06
P38720	6PGD1_YEAST	0.98
P25389	KCC4_YEAST	0.96
P40084	RTR1_YEAST	0.17
P53075	SHE10_YEAST	-0.4
P0CX37	RS6A_YEAST	0.84
P32477	GSH1_YEAST	-0.53
P25360	PHO87_YEAST	0.53
P54854	HXT15_YEAST	0.61
P49704	PRP31_YEAST	0.63
P43605	ECO1_YEAST	-0.2
Q07541	YD121_YEAST	-0.98
Q08162	RRP44_YEAST	0.91
P20795	VPS33_YEAST	-0.52
Q04322	GYL1_YEAST	1.27
O94085	YL339_YEAST	-0.17
P48439	OST3_YEAST	-0.31
Q12215	WSC3_YEAST	3.82
P50077	CCH1_YEAST	1.63
Q03829	YM39_YEAST	0.24
P25565	YCA2_YEAST	-1.31
Q12383	TRM13_YEAST	0.31
P00359	G3P3_YEAST	-0.26
P25627	BUD23_YEAST	-0.09
Q08929	GUP2_YEAST	-0.93
P53273	YG35_YEAST	1.02
Q06703	CDA2_YEAST	-0.12
P07285	TRPD_YEAST	0.39
P00560	PGK_YEAST	-0.4
P52290	PPAD_YEAST	1.24
P53123	MRM2_YEAST	-0.11
Q04461	YM01_YEAST	3.49
P35995	YKW2_YEAST	0.07
P20095	PRP2_YEAST	1.07
P0CF22	YI167_YEAST	-0.36
P40856	SA185_YEAST	-0.07
P32786	RRN6_YEAST	0.6
P34250	SEG2_YEAST	1.77
P36107	AUR1_YEAST	-0.27
P33442	RS3A1_YEAST	-0.54
P32912	VAM7_YEAST	-0.08
Q04031	RRP17_YEAST	0.03
Q03835	GLRX3_YEAST	0.06
P53301	CRH1_YEAST	2.18
Q08959	PGC1_YEAST	0.06
P21827	RCC1_YEAST	0.87
Q12532	RQC2_YEAST	3.34
P07252	CBP1_YEAST	-0.95
P32771	FADH_YEAST	0.45
P40474	QDR2_YEAST	0.15
Q08109	HRD1_YEAST	0.74
P33734	HIS5_YEAST	0.29
P38287	CSH1_YEAST	-0.08
P38898	YH17_YEAST	3.28
P18899	DDR48_YEAST	8.89
Q01926	MRS2_YEAST	-0.28
Q02873	YP107_YEAST	3.11
P53964	YND3_YEAST	-0.58
P05740	RL17A_YEAST	-1.24
P08432	DCOR_YEAST	-0.25
P53168	DUO1_YEAST	1.42
P36004	KKQ8_YEAST	1.74
P36104	SWD2_YEAST	1.24
P10963	PCKA_YEAST	0.43
P21651	RE107_YEAST	-0.44
P40303	PSA4_YEAST	-0.39
P32836	GSP2_YEAST	0.13
P25368	RRP7_YEAST	-1.83
P40468	TAO3_YEAST	1.76
P47159	YJ94_YEAST	-0.11
P39968	VAC8_YEAST	-0.5
Q02983	RRN5_YEAST	-0.36
Q04311	VMS1_YEAST	0.47
P42841	PFS2_YEAST	0.15
P38301	GDT1_YEAST	-0.56
Q02204	RM13_YEAST	-1.53
P47002	SSY5_YEAST	1.92
P53739	FPK1_YEAST	3.35
P10862	RAD18_YEAST	1.71
P32461	DPH2_YEAST	-0.62
Q06709	REH1_YEAST	1.3
Q07457	BRE1_YEAST	-0.07
P07246	ADH3_YEAST	0.9
Q08622	GEP3_YEAST	0.1
Q08144	TLG2_YEAST	2.33
P10127	ADH4_YEAST	-0.57
P40048	PTP3_YEAST	1.42
P43579	IES1_YEAST	0.28
Q06538	CSC1_YEAST	0.58
P32377	MVD1_YEAST	0.04
P47135	JSN1_YEAST	2.79
P32597	STH1_YEAST	0.26
Q03290	TFB3_YEAST	2.07
P09007	SRD1_YEAST	-0.21
P23180	AIM17_YEAST	0.13
Q08409	AUS1_YEAST	1.28
P32861	UGPA1_YEAST	-0.6
Q92317	NCB2_YEAST	-1.76
Q12117	MRH1_YEAST	-0.19
Q03921	DOP1_YEAST	1.01
P36052	NDUF7_YEAST	0.24
Q12494	KCS1_YEAST	1.63
P32474	EUG1_YEAST	-0.5
Q03714	USA1_YEAST	0.53
P28707	SBA1_YEAST	2.67
Q04608	YD124_YEAST	-0.12
Q07729	GUAD_YEAST	-0.39
Q08844	YO365_YEAST	-1.09
Q08553	SYC1_YEAST	1.31
P53129	MON1_YEAST	0.69
Q04226	TAF11_YEAST	0.33
P05150	OTC_YEAST	-0.77
P0CX45	RL2A_YEAST	0.2
P39742	SEC72_YEAST	-1.07
P22149	AFT1_YEAST	1.53
P36125	GMH1_YEAST	-1.44
P15454	KGUA_YEAST	0.3
P25646	PDP2_YEAST	1.77
Q7M4S9	YB113_YEAST	2.42
Q04868	ELP6_YEAST	-0.59
Q05022	RRP5_YEAST	0.28
Q06697	CDC73_YEAST	0.31
P36066	MGR3L_YEAST	-0.51
P25642	IMG2_YEAST	-0.38
Q12003	ENV7_YEAST	0.06
Q12045	VIK1_YEAST	2.31
Q06156	CND1_YEAST	0.02
P20484	MAK11_YEAST	-0.3
P38811	TRA1_YEAST	0.54
P07702	LYS2_YEAST	1.32
P34232	MTR2_YEAST	1.43
P53885	MDG1_YEAST	1.1
Q12263	GIN4_YEAST	1.32
P43552	YFF1_YEAST	0.12
P48360	ADRO_YEAST	1.12
P22543	VPS34_YEAST	0.57
P20840	SAG1_YEAST	1.12
Q07845	GRC3_YEAST	-0.11
P53011	SEH1_YEAST	0.4
Q12186	BBP_YEAST	2.76
P12630	BAR1_YEAST	1.46
P53549	PRS10_YEAST	0.28
P09368	PUT1_YEAST	0.05
P25515	VATL1_YEAST	-0.97
Q04172	SHE9_YEAST	0.19
P38630	RFC1_YEAST	1.24
P17121	SAC7_YEAST	1.79
Q12012	YO289_YEAST	-0.34
P43538	YFG6_YEAST	0.37
P33891	TIP20_YEAST	-0.1
Q04839	GFD1_YEAST	-1.35
Q12157	APC11_YEAST	1.75
Q04410	GRH1_YEAST	0.33
Q08268	MCH4_YEAST	-0.5
Q04195	SIZ1_YEAST	2.91
P47064	AP3S_YEAST	-2.37
P39996	GTT3_YEAST	1.06
Q04922	MFB1_YEAST	0.81
P36135	UTH1_YEAST	2.82
Q03178	PIR1_YEAST	1.25
Q08018	YL076_YEAST	-1.45
P26798	INO2_YEAST	1.87
P38832	ANS1_YEAST	-0.27
P54000	SUB1_YEAST	1.64
P36022	DYHC_YEAST	0.94
P32844	SEC6_YEAST	-0.11
P10849	MTF2_YEAST	-0.78
P38768	PIH1_YEAST	-0.37
P00815	HIS2_YEAST	1.02
Q03213	HOT1_YEAST	2.04
Q06563	SYM1_YEAST	-1.72
P38886	RPN10_YEAST	2.95
A0A023PXH4	YA026_YEAST	-3.12
P47042	IKS1_YEAST	1.06
P43594	MIC19_YEAST	-0.98
P18634	ART10_YEAST	0.7
P17157	PHO85_YEAST	-0.2
P31386	ATS1_YEAST	2.45
P16892	FUS3_YEAST	-0.79
Q12298	YD061_YEAST	0.89
P00546	CDK1_YEAST	-0.21
Q12429	DPH6_YEAST	0.11
Q92325	LAG2_YEAST	0.45
P38344	REI1_YEAST	1.18
P23644	TOM40_YEAST	-0.44
P51401	RL9B_YEAST	-1.15
P03962	PYRF_YEAST	0.67
P06777	RAD1_YEAST	0.13
Q06567	MCP2_YEAST	0.18
P36138	YK25_YEAST	0.86
P0CX36	RS4B_YEAST	-0.83
P30777	GPI10_YEAST	-0.09
P43569	CAF16_YEAST	0.25
P40441	HXT12_YEAST	0.5
P14905	CBS2_YEAST	-0.87
Q08562	ULS1_YEAST	0.76
P53622	COPA_YEAST	1.32
P38430	YM8C_YEAST	3.22
Q02888	INA17_YEAST	-1.99
P53171	GEP7_YEAST	-1.02
Q05583	CIAO1_YEAST	0.05
Q12165	ATPD_YEAST	0.02
P28000	RPAC2_YEAST	-0.07
P41544	SYS1_YEAST	-2.72
P24869	CG22_YEAST	-0.15
Q12028	AP1G1_YEAST	-0.77
P43609	RSC8_YEAST	1.11
P38112	MAK5_YEAST	-0.02
P34160	NCBP1_YEAST	0.58
P38774	DOG1_YEAST	-0.11
P40169	YNT4_YEAST	1.41
P32385	RNP1_YEAST	0.84
P27514	PHO91_YEAST	1.8
P36103	YKC3_YEAST	0.12
P12687	RM02_YEAST	0.44
Q06053	DUS3_YEAST	0.59
P36102	PAN3_YEAST	2.15
P0CX39	RS8A_YEAST	-1.37
P32457	CDC3_YEAST	0.77
P40580	BZRD_YEAST	-0.05
P40447	NIT1_YEAST	-0.26
P25601	YCH5_YEAST	1.34
P38837	NSG1_YEAST	0.2
P53278	YG3A_YEAST	1.93
Q12262	MCM16_YEAST	-0.18
P15380	PUT4_YEAST	1.23
Q08920	NCBP2_YEAST	3.48
Q03036	IRC4_YEAST	-1.09
P38826	ORC6_YEAST	0.81
P40074	AVT6_YEAST	-0.02
P46990	RL17B_YEAST	-0.99
P17709	HXKG_YEAST	0.51
Q12160	YP063_YEAST	-1.31
Q06671	ATG23_YEAST	0.54
P38122	PANB_YEAST	0.44
P38991	IPL1_YEAST	-0.05
P31379	LDS1_YEAST	-0.17
P25366	OCA4_YEAST	-0.03
P22211	NPR1_YEAST	3.23
P23594	PP2A1_YEAST	0.38
Q06813	YP078_YEAST	0.37
Q3E7X8	YE077_YEAST	2.24
Q06163	TERT_YEAST	-0.02
P38144	ISW1_YEAST	0.44
P32842	VATL2_YEAST	-0.23
P89888	YE075_YEAST	0.34
P38079	YRO2_YEAST	-0.63
Q08484	GYP1_YEAST	2.29
P53109	AIM14_YEAST	-0.02
P31374	PSK1_YEAST	0.95
P38199	HEK2_YEAST	1.77
P53303	ZPR1_YEAST	0.81
P32383	PLC1_YEAST	0.62
P32351	IMPX_YEAST	-0.27
Q08206	YO036_YEAST	1.39
P18898	PGTB1_YEAST	0.64
Q01163	RT23_YEAST	0.44
P19524	MYO2_YEAST	1.28
P39980	SIT1_YEAST	-0.23
P08417	FUMH_YEAST	0.86
P32325	DBF4_YEAST	0.43
P21734	UBC1_YEAST	0.23
P38920	MLH1_YEAST	-0.65
P34167	IF4B_YEAST	2.87
P40986	CDC1_YEAST	0.92
P40164	PP4R3_YEAST	1.36
Q06411	SP382_YEAST	-0.1
P42840	YN60_YEAST	-0.37
P33420	NIP80_YEAST	0.46
P36517	RM04_YEAST	0.1
P33334	PRP8_YEAST	2.59
Q01802	AATM_YEAST	-0.14
Q03322	TLG1_YEAST	-0.73
P26637	SYLC_YEAST	2.12
Q03236	YM49_YEAST	-0.42
P48016	ATH1_YEAST	1.85
P40013	BIM1_YEAST	1.73
P50861	RIB4_YEAST	-1.43
P38921	PET8_YEAST	0.98
P34164	SIP2_YEAST	1.35
P38083	YBR3_YEAST	-0.3
P0CX46	RL2B_YEAST	0.2
Q12348	CSN10_YEAST	-0.48
P36040	POC2_YEAST	-1.26
P12383	PDR1_YEAST	3.11
P36130	CAF4_YEAST	0.87
P43556	RGD2_YEAST	0.38
P40260	MEP1_YEAST	0.83
Q04773	YMW4_YEAST	0
Q04089	DOT1_YEAST	1.36
Q03264	NGL2_YEAST	1.07
P53952	YNF0_YEAST	-1.24
Q12522	IF6_YEAST	0.29
P38110	ATM_YEAST	0.27
P17122	SPO16_YEAST	-0.78
P47170	IML1_YEAST	0.91
Q06628	ATG13_YEAST	4.64
P53269	YG31_YEAST	0.53
P36145	T2EB_YEAST	-0.58
P53389	HOL1_YEAST	0.32
P16387	ODPA_YEAST	1.19
P43613	ERJ5_YEAST	-0.38
Q05567	SGPL_YEAST	1.18
Q12031	ACEB_YEAST	0.13
P40006	IRC22_YEAST	0.41
Q00416	SEN1_YEAST	3.05
P37298	DHSD_YEAST	-0.23
Q03220	CTL1_YEAST	0.31
Q03786	GNTK_YEAST	0.48
P53863	JJJ1_YEAST	0.52
P18888	SNF6_YEAST	0.59
P38210	LDB7_YEAST	-1.1
P48566	GYP3_YEAST	1.12
P33421	SDH3_YEAST	-1.3
P14693	SAM35_YEAST	-0.42
O13569	YPR36_YEAST	0.27
P15424	MS116_YEAST	2.71
Q12256	TPO4_YEAST	1.5
Q02770	CWC27_YEAST	-0.15
P53125	ITC1_YEAST	0.9
P0CY08	MTAL2_YEAST	-0.79
P52867	PMT5_YEAST	-0.35
P0CL39	YL67C_YEAST	0.28
Q06525	URN1_YEAST	1.39
P36149	BET3_YEAST	-0.94
P32323	AGA1_YEAST	3.54
Q12325	SUL2_YEAST	0.48
P38707	SYNC_YEAST	2.23
P32327	PYC2_YEAST	1.3
P47103	CYP7_YEAST	0.91
P40491	FMC1_YEAST	-1.98
P40494	PRK1_YEAST	2.31
P25293	NAP1_YEAST	1.92
P40347	PPAL_YEAST	-0.41
P28239	IPYR2_YEAST	0.54
P0CX38	RS6B_YEAST	0.84
Q06408	ARO10_YEAST	0.06
Q03016	GIP3_YEAST	2.04
Q12223	RAD59_YEAST	-0.11
P25567	SRO9_YEAST	1.77
Q06678	RM35_YEAST	-0.14
P14242	PMS1_YEAST	0.96
P36173	GEX2_YEAST	-0.08
P38778	SMF2_YEAST	0.37
P48564	MRX6_YEAST	0.9
Q03868	SPO71_YEAST	1.31
P38766	RRM3_YEAST	1.1
P34221	PP2C3_YEAST	1.27
P54784	ORC1_YEAST	0.56
P54005	DIA1_YEAST	-0.31
P06738	PHSG_YEAST	1.04
P18562	UPP_YEAST	1.34
Q12424	YD206_YEAST	0.26
Q12454	OCA6_YEAST	0.18
P15873	PCNA_YEAST	-0.52
P38810	SFB3_YEAST	1.14
P47145	YJ77_YEAST	0.42
Q03327	UGO1_YEAST	2.3
P53062	BRR6_YEAST	-0.83
P06700	SIR2_YEAST	0.42
P39943	MIG3_YEAST	0.68
P50947	PHO23_YEAST	1.92
P25491	MAS5_YEAST	2.85
P25335	ALLC_YEAST	0.22
Q12057	PIN2_YEAST	5.06
P29509	TRXB1_YEAST	1.79
P53836	CA120_YEAST	4.36
P39994	YEC0_YEAST	0.66
Q00764	TPS1_YEAST	-0.59
P42884	AAD14_YEAST	-0.22
P12611	WHI2_YEAST	-0.24
Q12245	POC4_YEAST	-0.5
P38239	YBR2_YEAST	-0.74
P08431	GAL7_YEAST	0.04
P40497	YIJ2_YEAST	0.88
P38772	BCD1_YEAST	-1.32
P19736	PRP9_YEAST	0.11
P33312	RIB7_YEAST	-0.37
Q12373	HIF1_YEAST	1.36
P53685	HST1_YEAST	0.17
P40549	MNT3_YEAST	0.45
P38156	MAL31_YEAST	0.4
Q12207	NCE2_YEAST	0.89
Q04368	CSI1_YEAST	-1.29
P29589	AHT1_YEAST	2.53
P46943	GUF1_YEAST	-0.03
P26570	PPZ1_YEAST	2.17
Q12046	CWC2_YEAST	0.58
Q12428	PRPD_YEAST	0.1
P38848	PEX28_YEAST	1.49
P40480	HOS4_YEAST	1.34
P39932	STL1_YEAST	0.79
P53747	YN8Z_YEAST	-0.86
Q02776	TIM50_YEAST	0.31
Q08693	TRE2_YEAST	1.18
Q06616	YP174_YEAST	0.86
P27692	SPT5_YEAST	10.61
P06244	KAPA_YEAST	0.4
Q02805	ROD1_YEAST	1.1
Q12086	DIN7_YEAST	-0.69
P42938	TDA10_YEAST	-0.15
P43549	YFF4_YEAST	1.42
Q04409	EMI2_YEAST	1.06
P00572	KTHY_YEAST	-0.82
P07170	KAD2_YEAST	-0.41
P38821	DNPEP_YEAST	0.05
Q12270	RBD2_YEAST	-0.72
P0CL30	YNL39_YEAST	6.1
P33203	PRP40_YEAST	0.43
P32630	UTR5_YEAST	-0.37
P36080	RRP14_YEAST	1.28
P10080	SSBP1_YEAST	5.02
P15303	SEC23_YEAST	1.46
Q03973	HMO1_YEAST	-0.15
P39535	PHO90_YEAST	0.36
P25344	STE50_YEAST	1.59
P38776	YHK8_YEAST	0.48
Q08422	TMC1_YEAST	0.63
P53933	APP1_YEAST	1.23
P40323	YP073_YEAST	-0.3
P07236	SYTM_YEAST	0.3
P46972	IMP2_YEAST	0.75
P05739	RL6B_YEAST	0.15
P38757	NEM1_YEAST	0.05
Q03529	SCS7_YEAST	-0.78
P32567	PAH1_YEAST	0.8
P12695	ODP2_YEAST	0.43
Q12368	SNU23_YEAST	-1.2
Q03193	YD090_YEAST	-0.56
P53322	TNA1_YEAST	-0.28
P40898	YJV1_YEAST	0.32
P53886	APC1_YEAST	1.45
P36085	STB6_YEAST	0.82
P47165	XPT1_YEAST	-1.16
P38816	TRXB2_YEAST	1.14
P43614	KEG1_YEAST	-2.24
P41930	SSU1_YEAST	-1.21
P22135	ATP12_YEAST	-0.41
P50107	LGUL_YEAST	1.68
Q12345	IES3_YEAST	-0.33
Q08645	FOLE_YEAST	-0.37
Q03782	SNU56_YEAST	1.16
P06106	CYSD_YEAST	1.11
Q08910	YO387_YEAST	0.47
Q06490	THI22_YEAST	0.62
P51996	YPT32_YEAST	-0.38
Q05672	RBS1_YEAST	4.35
P36527	RM28_YEAST	-0.08
P39692	MET10_YEAST	0.66
P25371	ADP1_YEAST	3.55
P39106	MNN1_YEAST	0.07
Q99258	RIB3_YEAST	-0.19
P53283	TPO2_YEAST	1
Q04847	ROY1_YEAST	0.27
P53911	EAF7_YEAST	-0.07
P33200	PDR3_YEAST	-0.2
P34730	BMH2_YEAST	-0.44
P38819	ERP5_YEAST	-0.43
P32489	MEI5_YEAST	-0.34
P27654	TIP1_YEAST	0.35
Q06704	IMH1_YEAST	-0.04
P05738	RL9A_YEAST	-1.32
P10614	CP51_YEAST	0.94
Q05518	PAL1_YEAST	1.9
P35203	CBF3C_YEAST	-0.58
P53691	PPID_YEAST	0.53
P40085	TAPT1_YEAST	-0.27
P52893	ALAM_YEAST	0.31
P35169	TOR1_YEAST	0.73
P33757	SPO23_YEAST	0.16
P32787	MG101_YEAST	0.83
P32588	PUB1_YEAST	2.94
P33751	PAD1_YEAST	0.18
P40328	TBP6_YEAST	1.36
P54003	SUR7_YEAST	0.63
P36010	NDK_YEAST	0.7
Q06705	CSR1_YEAST	-1.22
P27801	PEP3_YEAST	-0.76
P38829	YHS2_YEAST	-0.97
Q01649	CIK1_YEAST	0.28
Q05867	YL283_YEAST	-0.11
P53183	YGD9_YEAST	-0.78
P53727	BUD17_YEAST	0.11
P47030	TAX4_YEAST	1.19
P38693	PPAC_YEAST	1.2
Q02648	TRM44_YEAST	0.97
Q04545	TDA9_YEAST	2.64
Q04411	URC2_YEAST	0.58
Q06164	MMS22_YEAST	0.63
P37296	STV1_YEAST	0.26
P33302	PDR5_YEAST	0.77
P0CX76	YM12A_YEAST	4.17
Q08157	YOL19_YEAST	2.09
P40157	VID27_YEAST	0.51
P54074	ASI1_YEAST	0.25
Q12292	ATG34_YEAST	0.65
P43595	DCV1_YEAST	0.15
P25379	STDH_YEAST	-0.5
P40577	MND2_YEAST	0.3
P14306	CPYI_YEAST	0.97
P38780	YHL4_YEAST	-0.63
P38795	NADE_YEAST	-0.18
P07278	KAPR_YEAST	1.67
P38227	QDR3_YEAST	1.2
P38929	ATC2_YEAST	0.15
P38282	SP381_YEAST	2.12
P48569	YD183_YEAST	-1.05
P53054	YGZG_YEAST	0.94
P28742	KIP1_YEAST	1.05
P40099	FTHC_YEAST	-0.5
P38995	ATU2_YEAST	1.2
P53936	YNI9_YEAST	-0.88
P03879	MBI4_YEAST	-0.59
P0CW40	MALX2_YEAST	0.19
P36014	GPX1_YEAST	-1.44
Q12490	YB11B_YEAST	2.51
P51534	SHE4_YEAST	-0.46
P0CL42	YI177_YEAST	-0.29
Q06511	RRP15_YEAST	-0.77
P40072	SLX8_YEAST	0.94
P49573	CTR1_YEAST	2.07
P32775	GLGB_YEAST	0.86
P37370	VRP1_YEAST	3.24
P14126	RL3_YEAST	-0.08
P47104	RAV1_YEAST	1.13
P46675	STU2_YEAST	0.38
P40464	FLX1_YEAST	-0.16
P37302	APE3_YEAST	0.08
P38928	AXL2_YEAST	0.87
Q12462	PEX11_YEAST	-2.02
P38169	KMO_YEAST	-0.45
P48525	SYEM_YEAST	0.11
P0CL38	YL66C_YEAST	0.28
P53236	RSC1_YEAST	0.8
P25375	PRTD_YEAST	1.61
P38851	LAM1_YEAST	0.63
Q12188	REC8_YEAST	1.03
P36152	DRE2_YEAST	-0.11
P27705	MIG1_YEAST	0.92
P40498	UTP25_YEAST	0.09
P0C2J5	YL22B_YEAST	1.1
Q12202	OSW2_YEAST	0.68
P39723	SPC72_YEAST	1.71
P19882	HSP60_YEAST	0.59
P38888	MNL1_YEAST	0.11
P18480	SNF5_YEAST	3.35
Q03667	MIX17_YEAST	0.85
P32831	NGR1_YEAST	3.36
P40438	VTH1_YEAST	0.98
P47144	ECM27_YEAST	1.15
P36101	TCD2_YEAST	-0.23
P22438	SYMM_YEAST	0.35
Q99190	TECR_YEAST	-0.95
P07258	CARA_YEAST	-0.01
P33323	RE104_YEAST	-0.88
P32618	YEF3_YEAST	1.76
Q03691	ROT1_YEAST	0.84
P40492	FYV10_YEAST	-0.24
P47076	RPC9_YEAST	-1.9
P33304	AFR1_YEAST	0.87
P16649	TUP1_YEAST	1.72
P40483	YIK8_YEAST	1.59
Q12469	SKM1_YEAST	-0.47
Q12220	UTP12_YEAST	0.93
P21957	OPI1_YEAST	1.57
Q06834	ASR1_YEAST	-0.53
P13711	ACOX_YEAST	0.6
P40008	FMP52_YEAST	0.21
P40442	YIQ9_YEAST	2.64
P53255	DRN1_YEAST	-0.08
P33298	PRS6B_YEAST	-0.61
P32266	MGM1_YEAST	0.33
P53845	YIF1_YEAST	3.91
P53868	ALG9_YEAST	0.39
P38318	YB70_YEAST	0.67
P40078	NSA2_YEAST	-0.09
P32837	UGA4_YEAST	0.33
Q12216	SIZ2_YEAST	1.42
P52923	AIF1_YEAST	0.49
P50111	ZDS1_YEAST	2.98
Q06815	MRL1_YEAST	-0.21
P46989	ATG27_YEAST	-0.18
P32330	DGR2_YEAST	2.01
P53294	PUS6_YEAST	-0.22
P10664	RL4A_YEAST	2.09
P32379	PSA5_YEAST	-0.82
P33417	IXR1_YEAST	2.81
Q07821	ISA1_YEAST	2.16
P28834	IDH1_YEAST	0.05
P40517	YRB2_YEAST	0.61
P38882	UTP9_YEAST	0.55
Q06168	SFH1_YEAST	0.41
Q12403	ERP3_YEAST	0
P0C5B8	YH050_YEAST	0.55
P28795	PEX3_YEAST	-0.87
Q06821	YP084_YEAST	-0.07
Q02486	ABF2_YEAST	-0.7
P32453	ATP11_YEAST	-0.83
P36068	SHE2_YEAST	-1.3
Q12480	ETFA_YEAST	0.49
P33894	STE13_YEAST	1.48
P38756	TCD1_YEAST	-1.06
P47111	VPS55_YEAST	-0.26
P38785	GIC1_YEAST	0.94
Q03824	INP2_YEAST	0.21
P52286	SKP1_YEAST	-0.5
P18851	GBB_YEAST	0.84
P42951	LSB6_YEAST	1.58
P40359	PSF2_YEAST	0.62
P39927	PTI1_YEAST	1.74
P46654	RSSA2_YEAST	-0.5
Q08108	PLB3_YEAST	1.57
P42842	EMW1_YEAST	0.62
Q12390	GST2_YEAST	-1.13
P36519	RM07_YEAST	0.59
P50101	UBP15_YEAST	1.21
Q06216	PIG1_YEAST	0.64
P47061	VPS53_YEAST	-0.09
P53946	ARP5_YEAST	0.54
P25555	GBP2_YEAST	6.75
P24867	PCL1_YEAST	0.1
Q12209	FRE8_YEAST	0.1
Q12214	HOS1_YEAST	0.36
P32797	CDC13_YEAST	0.69
P53256	RRP46_YEAST	-1.13
Q07794	RT109_YEAST	-0.11
Q04223	YM14_YEAST	-0.79
P39956	RPH1_YEAST	1.12
Q04371	ARMT1_YEAST	-0.09
P32319	VPS10_YEAST	1.24
Q12745	SEC39_YEAST	-0.79
P36075	CUE2_YEAST	0
Q00711	SDHA_YEAST	0.71
P0CX51	RS16A_YEAST	-0.12
Q01590	SED5_YEAST	-0.02
P25377	ADH7_YEAST	1.53
Q05040	FAR8_YEAST	0.33
P52892	ALAT_YEAST	0.79
P33333	PLSC_YEAST	-0.45
Q06685	VIP1_YEAST	0.89
P38290	UBS1_YEAST	0.61
P36520	RM10_YEAST	0.29
P40499	ICE2_YEAST	0.29
Q06324	MMR1_YEAST	1.36
P48561	TRF5_YEAST	1.26
P16451	ODPX_YEAST	0.22
P49017	COQ5_YEAST	0.85
P39729	RBG1_YEAST	0.16
P40103	YE18_YEAST	3.08
Q12510	CMR1_YEAST	0.31
P34227	PRX1_YEAST	0.88
Q06505	IWS1_YEAST	1.25
P26784	RL16A_YEAST	-0.43
P39006	PSD1_YEAST	-0.23
Q08187	YO029_YEAST	1.13
Q08977	YP260_YEAST	0.22
P32521	PAN1_YEAST	4.28
P47818	CCC1_YEAST	2.09
P53155	YGI2_YEAST	0.6
Q12017	PLP2_YEAST	-0.37
P33122	TYE7_YEAST	-0.1
P25039	EFGM_YEAST	0.76
Q12479	IRC11_YEAST	0.66
P38992	SUR2_YEAST	0.24
Q04969	SPC2_YEAST	-1.54
Q99359	RAD61_YEAST	0.53
Q08907	FIT3_YEAST	1.21
Q03833	GIS1_YEAST	3.67
P36165	TGL4_YEAST	0.39
Q12040	YO283_YEAST	-1.3
P87274	YD526_YEAST	0.29
P13186	KIN2_YEAST	1.95
P50079	HSV2_YEAST	0.59
P14908	MTF1_YEAST	-0.4
Q06410	ATG17_YEAST	-1.47
Q12063	UPPS_YEAST	0.23
P32334	MSB2_YEAST	3.77
P53145	LSG1_YEAST	0.84
P53146	USE1_YEAST	-0.58
Q12377	RPN6_YEAST	0.09
P32598	PP12_YEAST	0.19
P17064	FCY2_YEAST	0.44
Q05123	ARP9_YEAST	0.97
P36118	NTR2_YEAST	-0.83
P53176	MST27_YEAST	-1.64
P40528	SYG1_YEAST	1.02
P39925	AFG3_YEAST	0.65
P50108	MNN10_YEAST	1.86
P32945	PPQ1_YEAST	2.17
P53927	NOP15_YEAST	-0.7
Q04728	ARGJ_YEAST	-0.11
P25611	RDS1_YEAST	0.75
P02406	RL28_YEAST	-0.4
P38334	TRS20_YEAST	1.06
P53832	WSC2_YEAST	2.33
P0CX13	COS3_YEAST	-0.71
Q03885	YI017_YEAST	-0.59
P53541	SPO1_YEAST	1.39
P47988	TEA1_YEAST	1.99
P53736	YN8O_YEAST	-0.24
Q04377	LCD1_YEAST	2.15
P24521	ERG8_YEAST	0.23
P30775	RF1M_YEAST	0.38
P47160	ENT3_YEAST	2.31
P53292	RT35_YEAST	0.37
P52489	KPYK2_YEAST	0.17
P47068	BBC1_YEAST	2.08
P38842	YHU0_YEAST	-1.62
P43617	YFL5_YEAST	-0.75
Q01477	UBP3_YEAST	2.92
Q04083	THI74_YEAST	-1.1
P25571	YCE1_YEAST	-1.17
Q06200	ECM7_YEAST	0.78
P24871	CG24_YEAST	-1.4
Q12282	YO214_YEAST	0.6
Q06109	RRG8_YEAST	-0.41
P38691	KSP1_YEAST	2.7
P25354	YCP7_YEAST	-0.85
Q08919	TRE1_YEAST	-0.16
P53756	PDR18_YEAST	1.58
P40339	RFC4_YEAST	-0.36
P40325	HUA1_YEAST	2.04
P39969	BOI2_YEAST	5.04
P32343	SSH4_YEAST	1.17
P06704	CDC31_YEAST	-1.17
P43619	NADC_YEAST	0.49
Q12001	ALG6_YEAST	-0.23
P32892	DRS1_YEAST	1.79
Q12092	ATG29_YEAST	-0.78
P47054	NU192_YEAST	0.53
P40188	RGI2_YEAST	-0.14
Q08240	YO099_YEAST	-0.34
Q02767	VPS28_YEAST	-1.25
P38089	PP2C4_YEAST	1.03
P00950	PMG1_YEAST	0.1
P47976	CTH1_YEAST	1.74
P0CF17	U5072_YEAST	-0.54
P40955	CHS6_YEAST	1.01
P47175	HMS2_YEAST	-0.58
P26783	RS5_YEAST	-0.7
Q12391	YN11A_YEAST	3.76
P53107	YRB30_YEAST	0.26
P33307	CSE1_YEAST	-0.79
P53230	TAM41_YEAST	0.87
Q12021	RAD28_YEAST	0.52
Q08234	YO075_YEAST	0.92
P53306	GPI1_YEAST	-0.49
P0CL36	YNL33_YEAST	0.62
P0CX65	YD14A_YEAST	3.99
Q12222	YGK3_YEAST	0.49
P35056	PEX5_YEAST	1.68
P53751	YN94_YEAST	1.15
P40500	YII9_YEAST	-1.27
Q12134	HUA2_YEAST	-0.12
Q12466	TCB1_YEAST	0.55
P30771	NAM7_YEAST	1.34
P25654	YCY0_YEAST	-1.07
P0CX75	YL13A_YEAST	4.17
P40572	YIT6_YEAST	0.63
P53313	SDA1_YEAST	0.59
P53378	TBG_YEAST	1.33
P0CF34	YL016_YEAST	0.4
Q03941	CAB5_YEAST	-1.32
P48015	GCST_YEAST	-0.36
P53280	CF130_YEAST	1.55
P07248	ADR1_YEAST	0.82
P47150	RT07_YEAST	-0.84
P39112	DSS1_YEAST	0.59
P13586	ATC1_YEAST	0.32
P53972	RCM1_YEAST	0.78
Q08003	RFU1_YEAST	-0.47
O13547	CCW14_YEAST	1.28
Q07807	PUF3_YEAST	2.84
Q12336	YL059_YEAST	-0.98
P47176	BCA2_YEAST	0.62
P40002	MIT1_YEAST	3.17
P31244	RAD16_YEAST	0.28
Q06708	VAC14_YEAST	-0.37
P53947	YNF8_YEAST	-0.05
P32807	KU70_YEAST	0.21
P47172	YJ9I_YEAST	-1.03
Q12129	NMD4_YEAST	-1.07
P38719	DBP8_YEAST	0.15
Q03957	CTK1_YEAST	2.84
P53096	HOS2_YEAST	0.31
P07266	MRS1_YEAST	0.3
P0CX62	YG22A_YEAST	0.8
P25596	GEX1_YEAST	-0.07
P53073	EMC4_YEAST	-0.13
P05755	RS9B_YEAST	0.58
P15992	HSP26_YEAST	1.32
P38207	APN2_YEAST	0.71
P47123	MOG1_YEAST	-1.02
P38268	YBW6_YEAST	-0.71
Q07534	S2538_YEAST	-0.84
Q06147	LCB5_YEAST	0.92
Q12344	GYP5_YEAST	1.11
P53912	YNN4_YEAST	0.5
P26263	PDC6_YEAST	-0.29
Q08923	CTI6_YEAST	2.13
P38845	CRP1_YEAST	1.03
P47134	BIR1_YEAST	0.42
P43634	CHA4_YEAST	0.18
Q6Q595	SCS22_YEAST	-0.31
Q08963	RU2A_YEAST	0.07
Q04434	YD535_YEAST	-0.69
P30606	ITR2_YEAST	0.42
P53723	YN8B_YEAST	-0.49
Q12164	POM33_YEAST	-1.62
P25356	BPH1_YEAST	0.09
Q07381	TSR1_YEAST	1.4
P38777	FSH1_YEAST	-0.61
Q08361	AAD15_YEAST	-0.15
Q04199	CAC2_YEAST	0.56
P24482	DPB2_YEAST	0.77
P46678	TFC5_YEAST	1.23
P10863	TIR1_YEAST	0.05
P40475	QDR1_YEAST	-0.43
P53741	BRE5_YEAST	0.1
Q04225	RRB1_YEAST	0.67
P35728	MPE1_YEAST	3.44
Q06245	SEC10_YEAST	0.71
P41912	ERFD_YEAST	0.3
P32458	CDC11_YEAST	0.6
P53032	SUT1_YEAST	0.73
P36090	ANR2_YEAST	-0.52
P49957	TRM9_YEAST	0.83
Q12455	SPSY_YEAST	-1.03
Q12113	YO21B_YEAST	1.18
P14843	AROF_YEAST	-0.63
P53199	ERG26_YEAST	-0.61
Q12407	YD199_YEAST	0.93
Q02775	SLU7_YEAST	-0.45
P22579	SIN3_YEAST	2.27
P43588	RPN11_YEAST	-1.23
P38987	TEM1_YEAST	-0.44
P48743	RFX1_YEAST	3.3
P0CX61	YF21A_YEAST	0.8
A0A023PZI9	YH182_YEAST	-1.73
P38295	MCFS2_YEAST	0.34
P32643	TMT1_YEAST	1.17
Q04659	CSM3_YEAST	1.36
P48164	RS7B_YEAST	-0.26
Q12406	ARP7_YEAST	1.61
P0C0W9	RL11A_YEAST	1.46
P40963	SAS2_YEAST	-0.16
P53744	BIO5_YEAST	0.38
Q03210	NGL3_YEAST	1.58
P38833	YHS7_YEAST	0.58
P15367	SEC11_YEAST	-1.5
P53012	SCS3_YEAST	0.3
P43603	LSB3_YEAST	7.67
Q08280	BSC6_YEAST	-0.53
P10081	IF4A_YEAST	-0.22
P32801	ELM1_YEAST	0.23
Q07379	YD057_YEAST	0.23
P33310	MDL1_YEAST	0.38
P21242	PSA7_YEAST	-0.08
Q05958	ECM22_YEAST	2.57
Q05789	ATG38_YEAST	-0.97
P46991	YJR5_YEAST	-0.54
P53960	YNE0_YEAST	0.36
P35180	TOM20_YEAST	-1.08
P50105	TAF4_YEAST	2.43
P39726	GCSH_YEAST	-0.38
Q12363	WTM1_YEAST	1.2
P32641	RAD24_YEAST	0.83
P53330	RT102_YEAST	-0.72
Q04066	KFA_YEAST	-0.27
P38170	CND2_YEAST	1.7
P00163	CYB_YEAST	-0.6
P38237	UBP14_YEAST	1.73
P31412	VATC_YEAST	0.29
P36133	YK20_YEAST	-1.41
P41546	HAC1_YEAST	0.95
P40457	MLP2_YEAST	0.42
P38075	PDX3_YEAST	-0.75
P36099	YKD0_YEAST	-0.91
Q12289	CRC1_YEAST	0.37
P40893	REE1_YEAST	0.9
Q05670	FUS2_YEAST	0.48
Q03778	RIFK_YEAST	0.14
Q92393	YO12B_YEAST	3.98
P53598	SUCA_YEAST	-0.24
P36119	YK03_YEAST	0.15
P40892	YJV8_YEAST	-1.03
P32448	ASF2_YEAST	-0.23
P41277	GPP1_YEAST	0.47
P40025	PHM8_YEAST	0.07
Q03281	HEH2_YEAST	0.47
Q03280	TOM1_YEAST	1.5
P25358	ELO2_YEAST	-0.56
P22855	MAN1_YEAST	1.5
P38859	DNA2_YEAST	1.13
Q06819	DIB1_YEAST	-1.26
P32487	LYP1_YEAST	0.25
P38758	TDA3_YEAST	0.77
P47011	GLG2_YEAST	-0.05
Q04364	YMP8_YEAST	1.36
P53969	SAM50_YEAST	0.53
Q06170	YL326_YEAST	0.52
P38260	FES1_YEAST	-0.58
Q12035	FCF2_YEAST	-0.83
P32610	VATD_YEAST	-1.1
P0CI66	YAN2_YEAST	0.93
Q05015	FSH2_YEAST	0.09
P32611	RML2_YEAST	1.67
P25350	YCP6_YEAST	-1.01
P19097	FAS2_YEAST	1.39
Q02804	ARL3_YEAST	-1.01
P36037	DOA1_YEAST	-0.35
Q08650	DGAT2_YEAST	1.01
P39732	GIP4_YEAST	0.33
P19881	PNPP_YEAST	0.33
P23285	CYPB_YEAST	1.45
P16603	NCPR_YEAST	0.94
Q03774	TRM82_YEAST	-0.82
P06787	CALM_YEAST	-2.36
P38800	LAM4_YEAST	1.72
Q02721	TO6BL_YEAST	-0.76
P53179	PALF_YEAST	0.3
Q8TGN6	YH137_YEAST	0.93
P43537	YFG7_YEAST	3.67
Q00245	RHO3_YEAST	-0.7
P53822	COS1_YEAST	-0.79
P04802	SYDC_YEAST	1.73
P0CL40	YOR96_YEAST	0.28
P0CX99	YFG8_YEAST	0.59
P22768	ASSY_YEAST	-0.56
Q03776	PRP42_YEAST	-0.94
P19454	CSK22_YEAST	-0.9
P38289	EXO5_YEAST	1.41
Q03151	MTG1_YEAST	-0.46
Q12500	AVL9_YEAST	5.13
P53074	YGY0_YEAST	-2.1
P53861	ELOA1_YEAST	2.32
P47140	AIM25_YEAST	-0.86
P53124	PCL10_YEAST	0.29
P25621	FEN2_YEAST	-0.1
P47173	YJ9J_YEAST	-0.41
P38285	AMN1_YEAST	-0.08
P41835	THI6_YEAST	0.13
P41816	OYE3_YEAST	0.15
Q03976	RT24_YEAST	-0.15
P53037	PSD2_YEAST	1.8
P39012	GAA1_YEAST	-0.31
Q12440	APC2_YEAST	-0.48
P53078	SDT1_YEAST	-1.17
[truncated: 3,460 more rows]

## Sheet: HUMAN(DISPROT)
UID	Uniprot Name	PScore	Protein Name
P04818	TYSY_HUMAN	0.45	Thymidylate synthase
P47813	IF1AX_HUMAN	0.18	Eukaryotic translation initiation factor 1A, X-
Q9H832	UBE2Z_HUMAN	0.98	Ubiquitin-conjugating enzyme E2 Z
O75496	GEMI_HUMAN	1.1	Geminin
P02788	TRFL_HUMAN	1.31	Lactotransferrin
P20963	CD3Z_HUMAN	-1.35	T-cell surface glycoprotein CD3 zeta chain
P05121	PAI1_HUMAN	0.76	Plasminogen activator inhibitor 1
Q92731	ESR2_HUMAN	2.43	Estrogen receptor beta
P39900	MMP12_HUMAN	2.01	Macrophage metalloelastase
P09132	SRP19_HUMAN	-1.96	Signal recognition particle 19 kDa protein
P01730	CD4_HUMAN	-0.53	T-cell surface glycoprotein CD4
P52179	MYOM1_HUMAN	1.13	Myomesin-1
P15884	ITF2_HUMAN	5.77	Transcription factor 4
P78504	JAG1_HUMAN	4.84	Protein jagged-1
P35612	ADDB_HUMAN	0.77	Beta-adducin
O00204	ST2B1_HUMAN	1.32	Sulfotransferase family cytosolic 2B member 1
P24592	IBP6_HUMAN	0.99	Insulin-like growth factor-binding protein 6
O75365	TP4A3_HUMAN	-0.4	Protein tyrosine phosphatase type IVA 3
P46527	CDN1B_HUMAN	1.86	Cyclin-dependent kinase inhibitor 1B
Q12972	PP1R8_HUMAN	2.34	Nuclear inhibitor of protein phosphatase 1
P53350	PLK1_HUMAN	1.03	Serine/threonine-protein kinase PLK1
P35637	FUS_HUMAN	13.96	RNA-binding protein FUS
P54252	ATX3_HUMAN	-0.15	Ataxin-3
P25054	APC_HUMAN	3.21	Adenomatous polyposis coli protein
P30291	WEE1_HUMAN	3.74	Wee1-like protein kinase
O95405	ZFYV9_HUMAN	1.1	Zinc finger FYVE domain-containing protein 9
P0DMM9	ST1A3_HUMAN	0.54	Sulfotransferase 1A3
O14733	MP2K7_HUMAN	0.73	Dual specificity mitogen-activated protein kina
Q01844	EWS_HUMAN	9.31	RNA-binding protein EWS
Q92886	NGN1_HUMAN	2.49	Neurogenin-1
P0DN86	CGB3_HUMAN	1.39	Choriogonadotropin subunit beta 3
P11387	TOP1_HUMAN	0.71	DNA topoisomerase 1
Q13485	SMAD4_HUMAN	1.91	Mothers against decapentaplegic homolog 4
P04637	P53_HUMAN	1.99	Cellular tumor antigen p53
P21583	SCF_HUMAN	0.37	Kit ligand
Q13698	CAC1S_HUMAN	2.17	Voltage-dependent L-type calcium channel subuni
Q9Y6C2	EMIL1_HUMAN	2.57	EMILIN-1
P41236	IPP2_HUMAN	0.51	Protein phosphatase inhibitor 2
Q969F2	NKD2_HUMAN	1.78	Protein naked cuticle homolog 2
P62495	ERF1_HUMAN	-0.1	Eukaryotic peptide chain release factor subunit
P43351	RAD52_HUMAN	1.54	DNA repair protein RAD52 homolog
Q8N488	RYBP_HUMAN	1.88	RING1 and YY1-binding protein
P63098	CANB1_HUMAN	-1.4	Calcineurin subunit B type 1
Q9NVS9	PNPO_HUMAN	0.44	Pyridoxine-5'-phosphate oxidase
P11171	41_HUMAN	-0.04	Protein 4.1
P01106	MYC_HUMAN	2.14	Myc proto-oncogene protein
Q16595	FRDA_HUMAN	0.17	Frataxin, mitochondrial
Q6P3W2	DJC24_HUMAN	-0.87	DnaJ homolog subfamily C member 24
Q9UM07	PADI4_HUMAN	1.92	Protein-arginine deiminase type-4
Q9H2S9	IKZF4_HUMAN	2.5	Zinc finger protein Eos
P19793	RXRA_HUMAN	1.83	Retinoic acid receptor RXR-alpha
P49841	GSK3B_HUMAN	2.21	Glycogen synthase kinase-3 beta
P53041	PPP5_HUMAN	0.5	Serine/threonine-protein phosphatase 5
P35638	DDIT3_HUMAN	1.57	DNA damage-inducible transcript 3 protein
P38936	CDN1A_HUMAN	1.18	Cyclin-dependent kinase inhibitor 1
Q9NZ94	NLGN3_HUMAN	1.85	Neuroligin-3
P04049	RAF1_HUMAN	1.81	RAF proto-oncogene serine/threonine-protein kina
Q16665	HIF1A_HUMAN	0.95	Hypoxia-inducible factor 1-alpha
Q15517	CDSN_HUMAN	6.89	Corneodesmosin
P00736	C1R_HUMAN	2.09	Complement C1r subcomponent
Q9UBT2	SAE2_HUMAN	0.52	SUMO-activating enzyme subunit 2
P50616	TOB1_HUMAN	1.91	Protein Tob1
Q14449	GRB14_HUMAN	-0.18	Growth factor receptor-bound protein 14
P09651	ROA1_HUMAN	13.89	Heterogeneous nuclear ribonucleoprotein A1
P01112	RASH_HUMAN	-0.29	GTPase HRas
Q06787	FMR1_HUMAN	4.7	Synaptic functional regulator FMR1
Q9UGL1	KDM5B_HUMAN	1.98	Lysine-specific demethylase 5B
P23025	XPA_HUMAN	-0.66	DNA repair protein complementing XP-A cells
P37840	SYUA_HUMAN	-0.31	Alpha-synuclein
P38398	BRCA1_HUMAN	1.02	Breast cancer type 1 susceptibility protein
O15169	AXIN1_HUMAN	2.15	Axin-1
Q96T21	SEBP2_HUMAN	1.82	Selenocysteine insertion sequence-binding prote
Q16633	OBF1_HUMAN	0.67	POU domain class 2-associating factor 1
Q9UBE0	SAE1_HUMAN	-0.37	SUMO-activating enzyme subunit 1
Q13426	XRCC4_HUMAN	0.81	DNA repair protein XRCC4
P01160	ANF_HUMAN	1.14	Natriuretic peptides A
P14061	DHB1_HUMAN	0.04	Estradiol 17-beta-dehydrogenase 1
Q13569	TDG_HUMAN	2.68	G/T mismatch-specific thymine DNA glycosylase
P11233	RALA_HUMAN	-1.1	Ras-related protein Ral-A
Q04656	ATP7A_HUMAN	0.26	Copper-transporting ATPase 1
Q15382	RHEB_HUMAN	-1.5	GTP-binding protein Rheb
Q29983	MICA_HUMAN	0.78	MHC class I polypeptide-related sequence A
P78356	PI42B_HUMAN	0.57	Phosphatidylinositol 5-phosphate 4-kinase type-
O00273	DFFA_HUMAN	-0.27	DNA fragmentation factor subunit alpha
Q14722	KCAB1_HUMAN	0.47	Voltage-gated potassium channel subunit beta-1
P49918	CDN1C_HUMAN	2.23	Cyclin-dependent kinase inhibitor 1C
P20810	ICAL_HUMAN	0.94	Calpastatin
Q9NQB0	TF7L2_HUMAN	2.25	Transcription factor 7-like 2
P25963	IKBA_HUMAN	0.05	NF-kappa-B inhibitor alpha
P01100	FOS_HUMAN	2.43	Proto-oncogene c-Fos
Q09472	EP300_HUMAN	4.67	Histone acetyltransferase p300
P35869	AHR_HUMAN	2	Aryl hydrocarbon receptor
Q9HAU5	RENT2_HUMAN	2.39	Regulator of nonsense transcripts 2
P00747	PLMN_HUMAN	3.51	Plasminogen
Q07817	B2CL1_HUMAN	0.4	Bcl-2-like protein 1
P07476	INVO_HUMAN	2.18	Involucrin
P04150	GCR_HUMAN	1.59	Glucocorticoid receptor
P80723	BASP1_HUMAN	0.68	Brain acid soluble protein 1
Q8WZ42	TITIN_HUMAN	2.82	Titin
P27797	CALR_HUMAN	1.13	Calreticulin
P52298	NCBP2_HUMAN	2.35	Nuclear cap-binding protein subunit 2
P19429	TNNI3_HUMAN	-0.14	Troponin I, cardiac muscle
O15273	TELT_HUMAN	-0.05	Telethonin
P24071	FCAR_HUMAN	0.72	Immunoglobulin alpha Fc receptor
P27708	PYR1_HUMAN	1.78	CAD protein
P06132	DCUP_HUMAN	0.7	Uroporphyrinogen decarboxylase
Q9UJY5	GGA1_HUMAN	2.01	ADP-ribosylation factor-binding protein GGA1
P13569	CFTR_HUMAN	0.31	Cystic fibrosis transmembrane conductance regula
Q01101	INSM1_HUMAN	2.95	Insulinoma-associated protein 1
P10275	ANDR_HUMAN	5.2	Androgen receptor
P24522	GA45A_HUMAN	0.19	Growth arrest and DNA damage-inducible protein
Q99967	CITE2_HUMAN	4.11	Cbp/p300-interacting transactivator 2
Q16222	UAP1_HUMAN	-0.44	UDP-N-acetylhexosamine pyrophosphorylase
P14859	PO2F1_HUMAN	1.18	POU domain, class 2, transcription factor 1
P07766	CD3E_HUMAN	0.28	T-cell surface glycoprotein CD3 epsilon chain
P27695	APEX1_HUMAN	1.09	DNA-(apurinic or apyrimidinic site) lyase
P08240	SRPRA_HUMAN	1.52	Signal recognition particle receptor subunit al
P49913	CAMP_HUMAN	0.01	Cathelicidin antimicrobial peptide
Q9Y5B0	CTDP1_HUMAN	2.25	RNA polymerase II subunit A C-terminal domain p
P10415	BCL2_HUMAN	2.01	Apoptosis regulator Bcl-2
P42568	AF9_HUMAN	2.38	Protein AF-9
P16949	STMN1_HUMAN	-0.26	Stathmin
Q09161	NCBP1_HUMAN	0.43	Nuclear cap-binding protein subunit 1
Q9UER7	DAXX_HUMAN	2.21	Death domain-associated protein 6
P02458	CO2A1_HUMAN	6.28	Collagen alpha-1(II) chain
P10451	OSTP_HUMAN	1.64	Osteopontin
O15350	P73_HUMAN	2.69	Tumor protein p73
P52630	STAT2_HUMAN	0.85	Signal transducer and activator of transcriptio
O43236	SEPT4_HUMAN	1.65	Septin-4
P49354	FNTA_HUMAN	1.08	Protein farnesyltransferase/geranylgeranyltransf
Q9Y296	TPPC4_HUMAN	-0.3	Trafficking protein particle complex subunit 4
Q02548	PAX5_HUMAN	2.68	Paired box protein Pax-5
Q9Y3D6	FIS1_HUMAN	-2.39	Mitochondrial fission 1 protein
P27694	RFA1_HUMAN	1.12	Replication protein A 70 kDa DNA-binding subunit
Q9NQI0	DDX4_HUMAN	6.77	Probable ATP-dependent RNA helicase DDX4
O95997	PTTG1_HUMAN	0.5	Securin
Q13573	SNW1_HUMAN	1.26	SNW domain-containing protein 1
P02511	CRYAB_HUMAN	0.21	Alpha-crystallin B chain
P12272	PTHR_HUMAN	-0.5	Parathyroid hormone-related protein
P10163	PRB4_HUMAN	7.42	Basic salivary proline-rich protein 4
P43155	CACP_HUMAN	1.2	Carnitine O-acetyltransferase
Q9NQC3	RTN4_HUMAN	2.6	Reticulon-4
P09693	CD3G_HUMAN	-0.3	T-cell surface glycoprotein CD3 gamma chain
P16471	PRLR_HUMAN	1.82	Prolactin receptor
O60888	CUTA_HUMAN	-0.23	Protein CutA
Q04206	TF65_HUMAN	2.27	Transcription factor p65
P51608	MECP2_HUMAN	1.54	Methyl-CpG-binding protein 2
O43464	HTRA2_HUMAN	0.85	Serine protease HTRA2, mitochondrial
Q08209	PP2BA_HUMAN	0.9	Serine/threonine-protein phosphatase 2B catalyt
P37231	PPARG_HUMAN	0.51	Peroxisome proliferator-activated receptor gamm
P42224	STAT1_HUMAN	-0.11	Signal transducer and activator of transcriptio
P31751	AKT2_HUMAN	0.88	RAC-beta serine/threonine-protein kinase
P32004	L1CAM_HUMAN	1.27	Neural cell adhesion molecule L1
P46937	YAP1_HUMAN	2.69	Transcriptional coactivator YAP1
O14832	PAHX_HUMAN	-0.18	Phytanoyl-CoA dioxygenase, peroxisomal
Q07108	CD69_HUMAN	-0.89	Early activation antigen CD69
P46531	NOTC1_HUMAN	4.19	Neurogenic locus notch homolog protein 1
P15309	PPAP_HUMAN	0.09	Prostatic acid phosphatase
Q9Y6Q9	NCOA3_HUMAN	5.33	Nuclear receptor coactivator 3
P51946	CCNH_HUMAN	-0.91	Cyclin-H
Q14191	WRN_HUMAN	0.71	Werner syndrome ATP-dependent helicase
Q16186	ADRM1_HUMAN	1.79	Proteasomal ubiquitin receptor ADRM1
P21815	SIAL_HUMAN	2.5	Bone sialoprotein 2
O75469	NR1I2_HUMAN	2.98	Nuclear receptor subfamily 1 group I member 2
P07602	SAP_HUMAN	0.22	Prosaposin
P02545	LMNA_HUMAN	2.74	Prelamin-A/C
P14635	CCNB1_HUMAN	1.51	G2/mitotic-specific cyclin-B1
P08047	SP1_HUMAN	4.71	Transcription factor Sp1
P61244	MAX_HUMAN	-1.76	Protein max
P02686	MBP_HUMAN	2.6	Myelin basic protein
P04234	CD3D_HUMAN	-0.95	T-cell surface glycoprotein CD3 delta chain
Q93009	UBP7_HUMAN	1.02	Ubiquitin carboxyl-terminal hydrolase 7
Q9Y613	FHOD1_HUMAN	2.77	FH1/FH2 domain-containing protein 1
Q99801	NKX31_HUMAN	1.37	Homeobox protein Nkx-3.1
P11473	VDR_HUMAN	5.81	Vitamin D3 receptor
P29353	SHC1_HUMAN	2.62	SHC-transforming protein 1
P05455	LA_HUMAN	0.79	Lupus La protein
P61328	FGF12_HUMAN	0.1	Fibroblast growth factor 12
P10114	RAP2A_HUMAN	-0.24	Ras-related protein Rap-2a
Q9C000	NLRP1_HUMAN	0.96	NACHT, LRR and PYD domains-containing protein 1
P11309	PIM1_HUMAN	2.41	Serine/threonine-protein kinase pim-1
P04156	PRIO_HUMAN	12.9	Major prion protein
P54725	RD23A_HUMAN	0.87	UV excision repair protein RAD23 homolog A
P21246	PTN_HUMAN	0.29	Pleiotrophin
P15311	EZRI_HUMAN	1.17	Ezrin
Q9UKV8	AGO2_HUMAN	0.91	Protein argonaute-2
Q9BQ15	SOSB1_HUMAN	3.44	SOSS complex subunit B1
P50440	GATM_HUMAN	-0.49	Glycine amidinotransferase, mitochondrial
P10912	GHR_HUMAN	0.11	Growth hormone receptor
Q00987	MDM2_HUMAN	-0.43	E3 ubiquitin-protein ligase Mdm2
Q9BQB4	SOST_HUMAN	0.82	Sclerostin
Q49AN0	CRY2_HUMAN	0.32	Cryptochrome-2
P17677	NEUM_HUMAN	-0.17	Neuromodulin
Q9UBB5	MBD2_HUMAN	8.49	Methyl-CpG-binding domain protein 2
Q15185	TEBP_HUMAN	2.39	Prostaglandin E synthase 3
Q9H981	ARP8_HUMAN	1.43	Actin-related protein 8
Q8N4Q1	MIA40_HUMAN	4.42	Mitochondrial intermembrane space import and as
P00533	EGFR_HUMAN	2.96	Epidermal growth factor receptor
P46108	CRK_HUMAN	2.1	Adapter molecule crk
P35611	ADDA_HUMAN	2.32	Alpha-adducin
P50542	PEX5_HUMAN	-0.68	Peroxisomal targeting signal 1 receptor
P16442	BGAT_HUMAN	-0.32	Histo-blood group ABO system transferase
P00441	SODC_HUMAN	1.46	Superoxide dismutase [Cu-Zn]
P40337	VHL_HUMAN	1.73	Von Hippel-Lindau disease tumor suppressor
P03372	ESR1_HUMAN	2.12	Estrogen receptor

## Sheet: PDB
PDB chain	PScore
2z00A	-0.06
1i12A	-1.01
2e3dA	-0.45
3qpiA	-1.09
3m8tA	0.09
3n89A	0.52
4qa5A	0.26
1zczA	0.24
4ip5A	-0.16
4pp4A	-1.44
3a7iA	-0.43
4e9iA	1.05
2jg1A	0.48
2rfmA	-0.86
1pl8A	0.74
3evfA	0.16
4jgwA	-0.29
4jbsA	0.55
3rkoF	-1.45
2onhA	-0.48
1x3kA	1.34
3i26A	2.96
3rkoC	-0.75
4lb0A	1.33
2iwaA	-1.25
2we8A	0.58
4q0pA	-0.08
2zkmX	0.62
1jcfA	-0.72
4i8oA	0.39
4hesA	0.38
3p5pA	0.64
3isxA	0.3
1gvfA	-1.13
4qvrA	1.42
3igqA	-1.04
3dmnA	-0.15
4atgA	-0.7
4koaA	-0.7
3kzpA	-1.67
3ry7A	-0.31
3be6A	0.8
1z4eA	-0.45
3pjzA	0.26
1yumA	-0.58
1t9iA	-0.72
4xxfA	-0.42
1wohA	1.08
4i0wB	-0.27
2z4sA	0.66
4bolA	-0.76
1v5iA	0.96
4qhsA	0.34
3wtnA	0.4
1jh6A	-1.38
3q3vA	0.72
4p96A	-1
3zojA	-0.62
2bcgG	-0.77
4axnA	0.35
2anxA	-2.32
1s58A	1.13
2bcgY	-0.29
3cq0A	-1.25
4l0fA	1.26
4h4gA	-0.25
3mz2A	0.22
2zzrA	1.09
1i78A	2.11
3uxjA	-1.09
4g1kA	0.96
3sk3A	-0.15
3trcA	-1.27
3f9tA	0.67
3pxlA	2.44
3a1sA	-0.91
1sw6A	-0.02
1htrB	1.28
3atsA	0.21
4cjxA	0.03
3hd5A	0.41
3cc6A	-0.1
4i4kA	-1.18
3ghaA	0.96
2hpsA	-0.31
1ky3A	-0.21
3akbA	-0.31
2ynmC	0.85
2yn0A	0.68
2ynmD	0.55
4e40A	-1.3
3tzlA	-0.64
4pq0A	1.8
1odzA	0.67
4nssA	-0.42
4r85A	-0.53
4wujA	-0.35
2z62A	-1.04
1cidA	-0.86
2ia1A	-0.36
1wl8A	-0.85
4dh2A	-1.38
1r18A	-0.67
4nvrA	0.35
2j07A	0.73
2r5tA	0.19
1jatA	-0.35
1kyfA	-1.13
3vp5A	-2.43
1lkoA	-1.27
1x9iA	-0.88
1gcyA	3.07
1kzlA	0.09
2a6zA	0.97
1ooeA	-0.69
1mskA	-0.71
4offA	-1.8
1dmlA	-0.7
3u50C	-0.76
2hwyA	-1.59
4tzmA	0.71
2zjrM	0.85
3c8uA	0.58
2zjrI	0.27
4hbcH	0.96
1pt6A	-1.14
4ob9A	0.83
3bk6A	-0.63
2zjrC	1.3
3kbeA	1.65
2v84A	-0.06
1xt8A	-0.12
3d3qA	-0.83
1yrtA	-0.35
4nguA	-0.07
3st1A	0.25
3rbyA	1.96
2qjcA	0.6
2a4dA	-0.77
1h0hA	1.19
1q7eA	1.65
4indA	0.26
3lduA	-1.27
3iam6	-0.98
1so7A	0.51
3iam4	1.34
3iam3	1.31
1np7A	0.98
3iam1	0.37
2f4pA	0
2eggA	0.65
4b8yA	-0.66
2q47A	-0.43
4g1uC	-1.16
4pz0A	-0.38
4j4wA	-0.67
3irpX	1.11
2o6wA	-0.41
4g6cA	-0.21
2dg7A	-0.8
4uosA	-1.06
1w07A	-0.68
1v6tA	0.54
4k7cA	-0.56
1y3tA	0.57
4cdbA	-0.81
4pibA	0.44
2zfgA	2.91
3bh3A	0.5
1fs5A	-0.17
1qwkA	-0.84
2yv2A	0.16
2vrqA	1.08
4gb7A	0.52
2qybA	-0.57
2vhkA	2.48
2xr6A	0.76
1o20A	1.21
3wfdC	-0.11
3k8kA	0.86
1usgA	0.03
2dwkA	-0.72
3l12A	0.28
4pnlA	0.37
1akyA	-0.41
3bq3A	-1.23
1af7A	-0.83
3kxwA	-0.24
1u53A	-0.05
2ggcA	-0.17
1peqA	0.45
3ur8A	0.31
4d10A	1.23
4czxB	-1.44
1xkiA	-1.27
4aw2A	2.18
2fl4A	0.17
4kysA	-0.46
3e54A	-1.56
3fidA	-0.52
2cuyA	-0.52
1kblA	2.47
4it1A	0.37
3lg3A	0.66
4izeA	-1.23
3q6bA	-0.39
3bnjA	0.2
3sigA	1.61
2x41A	1.52
2aazA	0.21
3ewmA	0.35
1wy0A	0.33
3ujpA	-0.54
4ou9A	0.43
1d2fA	0.79
1ebdA	-0.01
2dxqA	-0.35
1rz4A	-1.54
1pjaA	0.42
3pu9A	0.14
1avbA	-0.35
2greA	-0.23
4fsoA	1.19
1c8bA	-0.91
4utuA	-0.68
4ln9A	0.74
3comA	-0.2
3i45A	0.87
4egcB	0.54
4u0gA	-1.16
3lmbA	-0.76
4eiuA	-0.29
1li5A	0.7
2wfoA	0.28
4g9bA	1.01
1oi4A	0.08
4o30A	-0.47
3bjvA	-0.44
3gwyA	-2.02
2q3tA	-0.9
2f1rA	-1.04
2h88B	1.17
2h88A	0.79
3bxwA	0.23
2i13A	0.07
3bbyA	0.16
3cm3A	0.34
1bd3A	0.48
4fccA	1.03
2x12A	0.65
3wswA	-0.88
3i4hX	-0.3
4iknA	-0.59
1inpA	0.36
3v98A	0.05
4irvA	-1.21
4b93A	-1.55
2wnoA	0.12
4w5kA	1.18
1g43A	1.43
3ih5A	-0.01
3u1wA	1.29
1wpnA	-1.9
1ut1A	2.36
3vibA	-1.41
3tlfA	-0.74
3tx2A	-0.27
4jwoA	0.03
3dr4A	0.34
1xuvA	-0.46
1dowA	-1.66
2b2cA	-0.42
3rz3A	0.48
1w5fA	0.32
3cz8A	0.05
1xtpA	1.15
4fzxC	-0.33
2g39A	0.21
2guiA	-0.69
3qnsA	1.21
4n30A	-0.6
3qkgA	0.19
4by2A	-0.21
2p9jA	-0.83
3mozA	0.17
2jcbA	0.07
3donA	-0.65
4hktA	0.35
4dcdA	1.06
4j2gA	0.57
2z01A	-0.02
3hurA	-0.73
1zunA	-0.43
1zunB	-0.05
3tjzC	-1.87
3h7oA	-0.21
3bryA	3
4dqzA	0.95
3c25A	0.77
2yg2A	-0.15
1nlfA	0.14
4a1rA	-0.52
1gweA	2.74
3nkeA	-0.86
4l2iB	-0.81
2fpnA	-0.96
2ev1A	-1.17
1d3yA	-0.62
3p9yA	0.1
3ctdA	-1.75
1pzlA	-1.27
4i4tA	-0.04
1i6aA	-0.67
4nq3A	0.71
3bexA	-0.87
4mitA	-0.27
3t9yA	-1.72
4aylA	0.97
2uxtA	0.7
3imlA	1.28
1xdpA	-0.12
3zh9B	-1.09
3i5gC	-1.05
1q1rA	-0.57
2ogiA	-1.8
2hekA	0.96
4by7X	-2.17
2p11A	-1.23
4ammA	0.19
3wt4A	1.26
2r2cA	-0.69
2pt5A	-0.78
3acxA	-1.03
4p2xA	-0.33
3k8tA	0.6
1z34A	-0.45
1nxmA	-0.59
3zytA	2.23
1zk5A	0.79
3sopA	-0.01
3r8wA	0.71
3im1A	-0.59
4mpcA	0.21
2bdqA	-1.11
3gdiA	0.5
4r6fA	-1.09
3bmvA	1.68
3b98A	0.04
3ivyA	2.32
2pigA	0.98
3lx2A	-0.36
3lqnA	-0.73
1ppjA	1.05
2p1jA	0.24
1tyjA	0.11
1mw7A	-0.98
2pv7A	-0.65
2absA	-0.2
3wh2A	1.39
1gpmA	0.9
1eexB	-0.92
3anwA	0.13
4kkzA	1.64
3k35A	0.02
3orsA	-0.17
4e6zA	-1.24
4mozA	-0.57
4hq1A	2.07
4wweI	-1.61
3igzB	0.63
3buxB	-0.76
2uz1A	0.69
1yqsA	0.82
3bdvA	-0.81
1qhfA	0.15
2qh5A	-0.73
2i6lA	0.51
1wcv1	-1.18
4knfA	0.19
1t61A	1.85
3hy0A	2.79
1vemA	1
3va9A	-0.46
4b79A	-1.46
4alyA	-0.68
1ei6A	0.39
1zd0A	-0.72
3nekA	-0.33
1gxmA	2.47
1a3wA	0.39
2jafA	-1.27
4wkyA	2.51
4madA	1.81
3sp1A	-0.13
1rjdA	-0.01
3cghA	1.48
4wrtA	0.85
3ib6A	-0.04
3a98B	-0.33
4fhrB	-1.3
4x00A	-0.32
2vmhA	-0.21
2ooiA	-0.78
4oztE	-1.29
1vpaA	-1.33
2iqtA	-1.51
4p09A	0.1
4ktbA	0.45
3dtyA	0.41
3wdcA	-1.85
4olsA	2.32
3vlaA	3.12
1mjfA	-0.82
3mzvA	-0.8
3rsnA	1.31
3dy0A	0.26
2q4mA	-0.38
4fmrA	-0.04
2j49A	-1.27
1zejA	-0.68
3svlA	-1.16
2uyoA	-0.93
4jb3A	0.11
1wb4A	0.92
4uwhA	0.2
1r5bA	-0.39
4o1nA	-1.15
4cabA	1.43
2nx8A	-0.81
2c07A	-0.12
3w6zA	-0.14
3n72A	-1.27
3g13A	-1.11
4i17A	-1.04
1kwfA	1.16
3feqA	-0.17
3b9pA	0.23
2r60A	0.35
4g0iA	0.15
2hqvA	1.59
4ovyA	0.73
2etjA	-0.67
2f4mA	-0.69
3dbyA	-1.56
4qgeA	2.18
1nyrA	0.45
3tduA	-0.92
4do3A	2.07
2ghvC	0.78
2zyqA	-0.11
1vimA	-1.89
3v9aA	-0.23
3lacA	-0.85
4p1lA	0.92
3czpA	-0.29
2a2rA	-0.99
2oxtA	1.67
2zb9A	-0.46
3d5pA	-0.59
3ecmA	-0.25
2c0hA	0.64
2obbA	-1.17
2nrrA	-0.21
3wydA	1.64
3iqwA	-0.46
2ymuA	1.01
4pswA	0.3
4mi5A	-0.24
1omhA	-0.6
4q2tA	0.17
4lzhA	0.4
3hoaA	0.91
3f2iA	-1.66
1vj7A	-1.1
4heqA	-0.99
4acyA	0.17
1kdgA	1.5
2e3bA	1.32
4atyA	-0.35
2ea3A	4.69
1r8eA	0.74
4b2oA	0.54
1edgA	0.83
3q1pA	-1.46
4l6eA	-1.69
3smtA	-0.26
7a3hA	0.26
2ib8A	0.12
4mc3A	-0.6
1zi8A	0.29
4mx8A	0.14
3qhbA	0.2
2y8dA	-0.84
3b40A	1.14
2fkbA	-0.61
2onfA	1.68
3h11A	0.16
2ydyA	-0.93
3eleA	-0.14
2yogA	-0.89
3nuhB	-0.03
3myrB	0.49
3myrA	2.24
1l3lA	-1.16
4qhqA	-0.13
4oagA	-0.74
3t2lA	0.24
4m9rA	0.32
4gs1A	0.87
3pjxA	-0.19
3etvA	-0.75
1t9kA	-0.56
4ok7A	0.3
2ganA	-1.43
3cjpA	-0.61
3c8fA	0.57
1xb4A	-0.7
1cg5A	-1.98
4kceA	-0.94
1krhA	0.21
3hzjA	-0.31
3qs2A	0.49
4fojA	-1.56
4cu4A	1.58
2q18X	-0.83
1uesA	-0.4
2irmA	-0.63
2fcrA	0.66
2ywxA	-1.29
3gwcA	0.96
4kt6A	-0.38
4huqT	-0.81
2yn2A	-0.46
3seeA	-0.58
4huqB	-0.59
3eeyA	-0.68
1o1zA	-0.19
2prsA	-0.67
3pl1A	1.35
3keoA	0.09
3cqyA	0.4
1pnoA	-0.85
4xl8A	1.83
3kf3A	0.97
1zbrA	0.18
3vqtA	0.69
3zeuB	0.77
2d4xA	0.9
3zeuA	-0.67
4f67A	0.25
4ncxA	0.37
4ercA	-0.18
3pbpA	-0.49
4n7tA	0.61
3pbpB	-0.05
2wh7A	0.06
2edmA	-0.56
2w2kA	-0.68
4l5rC	-1.54
3ntnA	1.65
2qtsA	0.55
2xa0A	2.01
4g7aA	-0.74
1gxrA	0.93
1u5uA	0.53
1ydxA	0.99
3q1nA	0.51
2owmA	1.39
4tloA	-0.17
3i7dA	2.34
1t8sA	0.42
2vvrA	-0.44
4qtpA	-0.52
1zyoA	0.11
2fe3A	1.19
1o5oA	-0.5
3ia8A	0.17
1bu6O	0.42
3ox6A	-1.68
1io2A	-0.98
4wnyA	-0.87
1w2wA	-1.05
2vgeA	0.18
1kczA	1.25
2cmgA	-0.64
1ft5A	1.22
3wyfB	0.91
3vowA	-0.05
3qfgA	-0.62
1uf5A	1.79
3t6gB	-1.13
1i5gA	-1.68
3efyA	-0.45
4jg5A	1.01
3o4fA	-0.08
3sbmA	-0.79
3te4A	-0.69
3dsqA	0.41
4j7oA	-0.64
3kbgA	-0.61
3d3sA	-0.59
4cc0A	4.47
4oq1A	-0.31
3cwcA	-0.35
2osaA	-0.47
3cnlA	-0.35
4q98A	0.94
1uozA	1.92
3c7mA	-1.22
4wh9A	-1.1
3hvnA	-0.41
4ls6A	0.6
2vouA	1.14
1ki1B	-0.72
2e56A	-0.4
1r71A	-0.86
3frkA	-0.26
1okiA	0.41
2ixeA	0.54
1s5aA	-0.8
3fnrA	0.38
1ah7A	0.08
2q32A	-1.25
2q45A	-1.19
4aqsA	2.32
4ku4A	0.78
3kn1A	-1.03
1wzaA	1.15
4fqdA	0.17
4nyqA	0.92
1a73A	0.06
2dg5B	0.23
3lrvA	-0.12
3gq8A	2.37
2hz6A	-0.13
2g7zA	-1.69
3l7iA	0.63
1y0pA	-0.02
1bdfA	-1.28
2cf7A	-1.33
3ragA	-0.08
2pkfA	0.16
3b2yA	-0.2
4bjzA	-0.27
1vrbA	0.05
3lreA	-0.82
4otwA	-0.22
3r31A	1.23
4oh7A	-0.59
3nv0B	0.44
1o59A	0.29
3wctC	-0.17
3wctD	-0.37
2q0lA	0.65
4o8mA	-0.34
3pmeA	-0.49
2gdqA	0.44
1w1hA	0.04
4mf5A	-0.43
3nv0A	-0.12
4g2aA	-0.08
2qi9C	-0.95
2i2oA	-1.21
2qi9A	-1.39
3vseA	0.18
1qtwA	0.42
4ilvA	2.77
3wugA	-0.11
4gnkE	-0.32
2imsA	-1.6
2wjiA	-0.79
3istA	-0.44
3qszA	-0.58
3s40A	-0.68
2wawA	0.61
2e7yA	0.43
3v6oA	-0.63
3e4wA	0.87
2x47A	0.01
3h4rA	0.64
4ojmX	0.57
3jurA	0.13
4aweA	2.37
3e3mA	0.46
4e6nA	-0.26
4pj6A	0.54
3cq9A	-0.26
3ontA	1.04
4je3A	0.54
3zzhA	-0.79
1pjcA	0.25
4p27A	-0.96
3ct4A	0.81
1isiA	-0.36
4doyA	0.59
4mo4A	1.52
2zuxA	1.65
2dq0A	-0.74
3sw5A	0.55
2olgA	0.51
2a7kA	-0.98
1t3bA	-1.21
2ffyA	-0.26
4i98B	-0.3
2yf4A	0.95
2grjA	-0.5
2nn6I	0.92
2nn6H	-0.31
4ns2A	0.29
2vliA	-0.31
1knvA	0.05
3m4wA	0.56
2nn6B	-0.22
2nn6D	-0.27
3okgA	1.69
3dclA	0.59
3eojA	0.14
1q2lA	-0.23
2q3zA	1.24
4douA	1.64
4toiA	0.49
1yspA	-1.42
1zvfA	-0.24
2yvkA	-0.18
2v1uA	0.91
2qc3A	-1.37
1cydA	-0.35
4luqC	-0.16
4irtA	0.29
3aeyA	-0.99
1sfeA	-0.84
4o8vA	0.28
3nreA	0.43
3dsmA	-0.05
1ez0A	0.93
4arvA	0.43
3uq8A	-1.08
1u5hA	-1.51
4l00A	-1.17
4lk5A	-0.43
3zdrA	0.04
1f5mA	-1.27
4b2fA	-1.95
3ctbA	-0.2
1oygA	0.82
3ufbA	0.37
1w5dA	0.6
2b9sA	0.09
2zexA	-1.52
1n1cA	-1.08
3l19A	-1.12
2qiaA	0.19
3qnqA	-0.64
2yykA	0.6
4k17A	-0.04
2osoA	-0.98
3lbxA	-1.9
1njrA	0.51
2wd6A	1.28
3q7cA	-0.38
4b7cA	0.38
1dyoA	0.43
3wxmB	0.56
2e1mC	1.18
4omvA	-0.52
1fukA	-0.76
1a0pA	-1.51
3zlbA	-0.33
4npjA	-0.38
1yq5A	-0.45
1hcuA	2.26
1iweA	1.06
2g3fA	-0.62
3hl6A	-1.21
4cqhA	0.55
3vasA	-0.49
3aowA	0.16
2xvyA	0.24
3irsA	0.71
1jjfA	1.44
2ct9A	-0.47
4kp1A	1.41
4jq6A	-0.08
3cogA	-0.28
1vjrA	-0.36
3u22A	-0.84
4cd5A	-0.06
3u55A	-0.78
1yioA	0.73
1gtkA	-0.77
2yfuA	1.12
2h1vA	-0.41
1ek6A	0.25
4kgmA	-0.93
4ilkA	1.31
4kd6A	-0.09
3mw9A	1.74
4nkrA	0.57
4hzdA	-0.4
3o74A	-0.74
2gd9A	-0.23
3kz4A	-0.84
3rysA	-1.35
1pg5A	0.7
1rxdA	-0.7
4f52A	-1.53
4ksiA	0.16
3iam9	-0.53
1v2aA	-0.86
1fmjA	-0.41
4ry8A	-0.15
4pp8C	1.11
1h5wA	-0.24
4ev8A	-0.71
3e8pA	-0.35
4mteA	-0.86
3v85A	0.52
1g4mA	1.34
3iam5	-0.72
3u4yA	-0.23
1zmoA	-0.07
2o4vA	3.35
1fpzA	-1.01
4bndA	-0.85
4s1nA	0.94
2je0A	-0.3
3bmzA	2.47
3ktaA	0.19
3ktaB	-0.48
1xvxA	-0.05
4lobA	-0.36
2nwhA	0.56
4basA	0.17
3vr0A	-0.37
3w0kA	0.44
3cjmA	-0.13
4nbtA	0.1
2no4A	0.41
1jmkC	-0.67
4mhbA	-1.21
3ljxA	-2.05
1mw5A	-1.51
3do5A	-0.73
5mdhA	0.3
2qr3A	-0.92
4gmkA	-1.31
1rkqA	0.24
4jwxA	0.96
3en0A	-0.15
3vqiA	-1.69
4r4gA	-0.21
3f9xA	-0.74
3lpfA	0.34
3c5iA	-0.51
2x0kA	0.22
1dpgA	-0.36
1n8pA	-0.07
1aj2A	0.14
3hidA	1
1wltB	-0.11
3k4oA	-1.79
1iz0A	-0.45
3sjnA	-0.24
2btyA	-0.92
1v2dA	-0.2
1edoA	-0.73
1m4zA	-1.3
1v1aA	1.27
3fp3A	0.88
2wfpA	-0.47
1llfA	1.63
4aqnA	0.99
2vefA	-0.1
3nemA	-0.38
3tqcA	-0.41
2zvyA	0.59
2cvhA	-0.24
1yc9A	1.39
4rv7A	-1.09
3guyA	0.73
1z94A	0.04
1jp4A	-0.54
2z1qA	1.26
4jigA	-0.16
2arzA	-0.23
2y71A	-0.78
1yxaA	1.05
3hkvA	-0.1
2y24A	-0.12
3hx6A	1.84
4f53A	1.55
4h3tA	-0.5
1k0iA	-0.45
2ii3A	0.12
4eadA	0.72
1t6lA	-0.74
1kv9A	1.4
1lg7A	1.61
4q51A	0.34
3iwgA	-0.77
3ebyA	-0.68
1rh1A	1.73
3ipqA	-0.91
1gmlA	0.26
4ovkA	-0.58
2cwzA	-0.62
3ld1A	0.26
1e4iA	2.07
3iquA	-1.21
4l07A	-0.7
1s7jA	0.15
1mjhA	-1.68
3q4gA	0.03
2jksA	0.96
2x5dA	-0.39
1gv9A	1.74
3bleA	-1.21
1oyzA	-0.98
2jc4A	-0.36
3qwxX	0.56
4c9gA	-0.18
2y3vA	-1.86
2o7tA	-0.67
2jexA	2.6
1r0vA	-0.17
3ckjA	0.63
4uwjA	0.1
1wmzA	0.26
1xkzA	0.08
4jgpA	-0.95
4q1vA	2.36
1v7wA	2.71
2r37A	-0.02
2d29A	0.53
3qq2A	2.35
1yarH	-0.66
4bpuB	0.92
1yarO	-1.36
1ve1A	2.12
3u2gA	2.69
1dusA	-0.12
3gxhA	-1.49
2hqxA	-0.32
2esbA	0.08
3zpyA	2.42
3nngA	1.08
2o1zA	-1.84
3tmaA	-0.26
4b1yB	0.81
4htpA	-1.06
2g82A	-1.02
3tdwA	-0.29
2q2eA	-0.61
1f82A	0.4
2yrrA	-0.03
3cddA	-0.58
1xjdA	-0.31
4ca7A	-0.39
4fz2A	-0.33
1q8cA	-2.47
2c0jB	-1.72
3s84A	-0.42
2wcjA	-1.72
1mdaH	1.11
2it2A	-1.4
1g0hA	0.03
2d74B	-0.21
3drwA	-0.62
4i84A	0.6
3bg3A	1.12
1nhsA	-0.64
1g5bA	-0.71
1b0uA	-0.55
3tsnA	0.32
3f2kA	-0.62
3nv9A	1.54
2q7sA	0.16
3vwnX	1.94
2jg5A	0.29
1npbA	-1.19
3bomB	-1.19
4jqrA	1.67
1r8gA	-0.15
2h29A	-0.89
2zkiA	0.4
1a4iA	-0.58
4esmA	0.11
3zboA	-1.33
1pl4A	1.48
2ggzA	-0.74
4lg1A	-0.17
4uxvA	-1.11
4hs9A	-0.12
3w7bA	0.63
3rloA	-1.07
3r3iA	-0.06
4pzuA	-0.24
2xtlA	-0.36
4feyA	-0.17
4l4vA	2.11
3m9lA	0.74
3tpfA	-1.57
4o94A	-0.94
2cxnA	1.56
4b4uA	-0.53
3craA	-1.15
3wpcA	1.33
2zsiA	0.89
4fwiB	-0.08
2ot9A	-0.86
2z99A	-0.61
1xqiA	0.05
4qasA	0.02
3t8rA	-0.76
1h4pA	0.77
1qfjA	-1.29
2plrA	-1.07
1q9cA	-1.2
4iqfA	0.14
4i6yA	0.74
2fctA	0
1zymA	-0.99
2oerA	-0.84
4dohA	-1.75
2ixaA	-0.03
2pgfA	-0.59
4dd8A	-0.06
1mk4A	-1.3
3zhnA	-0.28
3bqxA	0.07
2xphA	-1.35
2hlsA	-0.64
2vq3A	-0.2
4ei0A	0.7
4nj5A	1.69
2higA	0.79
2zzvA	0.12
3trhA	0.1
1oa2A	1.22
3eoqA	-0.54
3txvA	-0.52
16pkA	0.59
3okzA	-0.39
1dfmA	-0.44
2xhiA	1.74
4nfuA	0.24
3esmA	0.6
1vrdA	0.64
1iy9A	-0.96
3qgaC	1.39
4a3qA	0.27
4mduA	-0.18
1zbpA	-0.46
3bz5A	1.09
1xrsB	-0.61
3s9zA	0.44
1at3A	0.77
4bf2A	0.05
4l51A	-0.25
2vr5A	1.27
3ghmA	2.56
4dguA	0.83
3uwlA	-0.37
1b6gA	1.26
1wpuA	0.22
4h6qA	-0.16
2btvA	0.68
3dw8B	1.48
1iybA	3.23
2z1dA	-0.09
4d9sA	2.47
1imvA	1.67
4chjA	-0.23
3bu2A	0.14
1hqlA	-0.21
4lfuA	-0.18
4mz9A	5.6
4dohE	1.89
2yxgA	-0.52
3peaA	-1.19
4lmoA	-1.54
2z86A	0.66
1ku9A	1.06
4idhA	0.44
3hwpA	-1.05
3wp3A	4.56
3b02A	-1.78
1sq9A	0.73
2nmxA	1.07
4dn2A	-0.31
4rg1A	0.02
4fuvA	1.59
1uuqA	2.44
3rkvA	-0.57
1wz8A	-0.01
1l8wA	-0.36
1w0hA	-0.33
3nutA	-0.96
2o7iA	0.69
1vkwA	0.08
3khkA	-0.48
1k7cA	2.89
4ntdA	0.27
1k8fA	-1.66
4m7tA	-1.43
3weoA	1.42
1t0aA	0.3
4rshA	0.32
1b9bA	0.19
3mkhA	0.81
4o6yA	-1.18
2xstA	0.29
2ahnA	2.51
1wr8A	-1.16
1ysrA	0.24
1wu3I	-1.8
2o6sA	-0.76
2bv1A	-1.74
1eg5A	1.78
2p7nA	0.44
1uwwA	1.14
1i52A	-0.81
4u1eI	0.45
4oy2B	-0.36
4oy2A	1.36
1o6vA	-0.09
1u3eM	-0.55
3rofA	-1.18
1xv2A	0.22
2gcuA	0.15
1u0mA	0.1
3hnoA	0.21
2j1aA	-0.29
3r9tA	0.12
2gtrA	0.01
4ejqA	0.07
1tzpA	0.69
3o7qA	-0.41
1xdiA	-0.1
2cf5A	0.21
1gegA	-1.03
2oifA	-0.95
2d5bA	0.16
4r39A	-0.4
1mpgA	-0.33
3c64A	-0.83
3b8fA	-1.63
4o8sA	-0.81
3no8A	0.8
3p32A	-0.3
4hxyA	0.07
4tkoB	1.26
2b99A	-0.27
4mu6A	-1.25
1x92A	-0.61
4c2m3	-0.25
1ihbA	-0.5
2bpa2	1.08
2qdlA	-0.1
2bpa1	0.34
1ntyA	-1.02
3u1xA	0.27
2z3bA	-1.28
4om8A	-0.43
3f85A	-0.18
2novA	0.16
3mduA	-0.06
3ztpA	-1.05
2ra5A	0.42
3ttgA	0.82
2dxuA	-0.56
1zc6A	1.36
3cp3A	0.1
4ijsA	0.21
4ga2A	-1.73
1wf3A	0.17
1z7dA	-0.08
2h6eA	0.2
2ou5A	-0.19
1n2aA	-0.78
1zwxA	1
4i3vA	1.42
3i41A	1.01
3cegA	0.87
3sylA	-0.42
2a9gA	0.41
4mtkA	1.22
4jejA	0.44
3pguA	1.61
2c5sA	0.23
3fgnA	-1.01
4egoA	1.57
2p2vA	-0.66
4bf5A	0.77
3otgA	0.57
3kkeA	-0.24
2af4C	0.07
3dcnA	0.14
1i76A	2.18
3h09A	0.76
3mm5B	0.79
2pxxA	0.42
2ah6A	1.01
2q3xA	0.14
2f1vA	0.55
4qiwC	0.32
3ubdA	-0.6
3hlyA	-0.23
1r3sA	0.84
3pp8A	-0.35
1qjcA	-1.37
1ci0A	-0.75
4ij5A	0.48
4tx3B	-0.71
4cvhA	-1.54
2wnkA	-0.16
3pt1A	-0.09
2a0jA	0.39
2bmeA	-0.55
1szoA	0.87
1j99A	-0.01
2w07B	2.49
3gzgA	-0.55
1vb5A	-1.28
4artA	-0.56
4petA	0.76
1nuyA	-0.08
4baxA	0.77
1vg0A	0.96
1vl7A	-2.03
1yiiA	-1
3k1wA	0.53
1f1gA	1.79
4p82A	-0.72
1z6bA	-0.42
3kd8A	1.22
3c6kA	0.08
3bc1A	0.22
3hj6A	0.74
3r6oA	1.01
4gq2M	0.27
4p5xA	-0.13
3clqA	1.51
3gd8A	-0.59
4a15A	0.96
4bxjA	-0.63
1tvlA	0.01
4do7A	0.31
3anoA	-0.78
4lqsA	0.14
2p3xA	0.33
3lbfA	-1.64
4qqwA	1.88
4b0rA	0.18
4q9vA	-0.29
3p1uA	0.95
1yj8A	-0.52
1pu6A	-1.97
1z0xA	-2.19
1ckmA	0.84
2gksA	0.36
4cdpA	-0.33
4l9bA	1.69
3i8sA	0.21
4i8iA	0.22
4a9vA	1.75
4ci7A	0.77
3k1rA	-0.12
3shqA	-1.46
2r14A	0.9
2qg8A	0.36
4uuyA	-0.52
2fprA	0.37
4pvcA	-1.19
4losA	0.22
3npkA	-1.17
3c9zA	0.69
4qmkA	1.39
1gwiA	1.17
3f6rA	-2.09
4xuuA	-1.57
1gpiA	3.56
1uaxA	-1.79
4inkA	0.29
4bgfA	0.18
3bo9A	-0.57
4nkpA	-0.85
4nzvA	0.47
3tc1A	-0.38
3t94A	-0.54
3bh2A	-0.25
1znwA	0.27
1c96A	1.69
1zs9A	-1.63
3fdsD	0.65
3fdsC	0.34
3awdA	-1.11
2wgpA	-1.51
3nzzA	-0.28
1h5qA	-0.5
4ae2A	0.58
1m65A	-1.31
3e1sA	0.02
3l0fA	-1.04
2eo4A	0.01
2je6B	-0.21
4s1hA	-0.43
1wydA	-0.03
4qb6A	1.57
3wh7A	1.94
3qjoA	0.74
2nt0A	1.6
2qasA	0.45
4f7hA	-0.86
3rivA	0.51
2qy6A	0.51
4r8gE	-0.71
4rctA	0.44
2nygA	0.61
2bhvA	0.23
2ebdA	-0.43
3lqbA	0.6
2fr5A	-0.08
3iruA	-0.27
4gpvA	0.62
3lfjA	-1.15
3f44A	0.39
2eenA	-1.84
4af0A	0.22
1l6xA	0.56
4bucA	-0.04
2ddbA	0.95
2gjtA	-0.64
4f881	1.96
4ni5A	-0.5
3uveA	0.45
4izxA	0.53
4rm7A	0.53
3bdrA	-1.46
2qm4A	-0.96
1lj8A	-0.36
4ooxA	1.24
4bh6A	0.25
4o8uA	0.55
3w77A	0.04
2o2zA	-0.23
3bgvA	-0.32
4mxtA	-0.3
3p4eA	-0.11
4oeeA	0.28
2y26A	0.38
4eq8A	0.7
3rk1A	-0.58
3ua3A	0.18
1t6nA	-0.46
3b4tA	-0.4
3iwaA	1.32
1e0cA	0.2
1uiyA	-0.62
4rplA	1.35
4bloA	-0.7
2cj4A	-1.4
4rqaA	-0.5
1nj8A	0.05
2aj7A	-1.74
1q6hA	0.95
1lnzA	0.06
2pwaA	2.01
1g8kA	1.41
2x5fA	0.5
2reoA	-0.4
4wznA	-1.27
1o65A	-1.4
3lylA	0.45
3ea6A	-0.27
4ki9A	-0.02
2ybqA	0.54
3l6vA	0.46
3sbtB	1.74
2y9fA	0.98
3qanA	0.07
2b4vA	1.15
1iuhA	-0.09
2j7nA	1.14
1to3A	-0.61
1wmxA	-0.34
3r7wA	0.34
1gotB	0.47
1lldA	0.12
4bpsA	0.83
3ay3A	0.1
2aefA	0.11
4e19A	1.36
3tx8A	0.95
4afkA	1.59
4jrlA	-0.05
1jf3A	-0.06
1noxA	-1.45
4oieA	0.92
1vclA	1.92
4ewcA	1.19
1wndA	0.6
4lzkA	-0.39
1f60A	0.38
2o1xA	0.3
2b9hA	-0.68
2ovrB	0.08
1atiA	2.76
1xo0A	-0.11
4ca1A	-0.52
3zn6A	0.74
3hr0A	-0.86
2yxbA	-0.69
2o36A	2.31
1rwhA	2.37
2p0yA	-0.37
3ayfA	0.02
2c0dA	-1.42
1y0kA	1.8
4qjkA	0.81
1j6xA	-0.24
3fncA	-1.08
4quvA	-0.65
4u5rA	0.2
1jy5A	1.13
1cpyA	-0.24
4dgjA	0.46
2bbaA	-1
1udsA	-0.51
1o0xA	1.47
2e4tA	2.74
3ne7A	-1.16
2xbuA	-0.96
4gvoA	-0.75
2di3A	-1.11
2rfgA	-0.58
1xsqA	1.33
3srtA	0.52
2dplA	0.02
3n4iB	1.94
2ggtA	-1.29
4fx9A	0.61
2ntxA	-0.47
4ev1A	-1.12
3g17A	-0.55
3ngqA	0.13
2vptA	0.95
3ismC	0.15
3o36A	-0.06
1j58A	0.46
1o8xA	-0.4
2cxhA	0.3
3ai3A	-0.57
2be7D	-0.61
1uxoA	-1.64
1vk9A	-0.5
3eaaA	0.61
4e6wA	-0.12
3kh1A	-0.78
3og9A	-1.21
4ng7A	-0.07
1hgxA	0.4
3jvnA	-0.93
2oq2A	-1.02
4fs3A	-0.47
2i5eA	0.51
3d37A	0.75
1colA	-1.58
3ahqA	0.61
1qokA	3.1
3s3tA	-1.81
3saoA	-1.45
4chhA	-1.41
4kg0A	-0.25
2cduA	0.26
4q7aA	1.22
3viiA	0.68
1q74A	0.74
4akdA	0
2qe7G	-1.21
4lubA	-1.15
1fd9A	0.54
1g1tA	-2.11
3lfuA	-0.35
1vbkA	0.61
4f0fA	-0.4
4bzaA	-0.69
2q14A	-0.12
2x9zA	0.69
1nd7A	-0.24
3ufxB	-0.27
4c2m4	0.27
1i8dA	-0.88
2y3sA	1.67
4fq5A	-0.88
2dy3A	0.44
2ousA	-0.56
3ibzA	-0.25
1t1gA	2.6
2dv6A	0.54
2odlA	-0.09
2d0jA	-0.15
4c2mK	-0.07
4lkrA	-0.67
2ft0A	-0.94
3o7bA	-0.3
1r8sA	-0.11
2hx0A	-1.25
4mn0A	0.25
2rikA	1.07
4nngA	-1.86
2o04A	2.27
3cw9A	0.8
3wkmA	-0.59
1it2A	-1.96
4nimA	-0.57
1wdcC	0.34
4m7xA	-0.24
2v4iA	0.59
3szdA	2.46
1ys4A	-0.58
3zcwA	0.32
2db0A	-0.93
3sqlA	0.32
3hbkA	-0.8
2dphA	0.34
2b9lA	2.39
4jzkA	-0.8
2nugA	-1.72
4q9aA	-0.56
2ar1A	-0.3
1cs6A	0.28
4dshA	1.03
4peiA	0.04
1tx9A	-0.86
2a6pA	-0.14
3h3lA	-0.6
1sy7A	1.01
3anpA	-0.46
2w7qA	-0.65
2w4eA	-0.83
4ii1A	-0.46
1q47A	1.52
1ft9A	0.29
3lvuA	-0.33
3o0mA	0.94
4g3aA	-0.67
3kawA	-1.75
4kefA	-0.1
2nx9A	-0.06
3khiA	-0.22
3of7A	0.87
3ksxA	-0.57
2i9aA	1.09
3o5cA	0.1
4p6zG	-1
1xg7A	-0.32
1xhcA	0.36
4p6zS	-1.47
3iabA	-0.14
4q4fA	0.94
4k70A	-0.45
2np9A	-0.1
4p53A	-1
4kvgB	-0.68
1mkmA	-1.36
2aqpA	2.36
2htaA	0.1
2e52A	-1.41
4rifA	-0.31
2q49A	0.38
2x8jA	1.8
4j4yA	-0.07
2o6qA	-1.33
3aupA	0.47
1wnyA	-0.3
3ruvA	-0.07
2h8oA	-0.76
3p9nA	0.57
1z02A	0.32
3zy2A	0.82
1u0kA	0.75
3mkrA	-1.1
2fbnA	-0.92
3hnmA	0.67
3ub1A	-1.48
2ihbB	-1.39
1hzfA	0.97
4uz1A	1.89
4db3A	0.51
4f2dA	-0.16
4gm2A	-1.49
3glvA	-0.52
1cztA	-0.12
3na5A	0.25
2ql8A	0.17
3r9vA	-0.07
2qyhA	-0.04
2ychA	-0.21
2cioA	2.15
4ipaA	-0.09
3eujB	-2.11
2r8rA	-1.66
2vhaA	-0.35
2hzgA	0.24
4o8qA	0.78
3hg3A	0.1
1i2kA	-0.94
4o1kA	-1.21
1ekrA	-1.54
2oseA	1.25
1yrrA	-0.12
1zhxA	-0.69
2w40A	-0.06
1m2kA	-0.43
3mc1A	-0.09
4mo1A	-0.06
1vqzA	-0.02
1tp9A	-1.65
2iuyA	1.41
1nkqA	-0.25
2bmoA	1.54
2bmoB	-0.87
2akzA	0.26
3gseA	0.35
3mtiA	-1.8
3onpA	-0.62
2b1mA	1.46
3simA	0.81
3c6aA	-0.19
4fvmA	1.66
4qblA	-1.04
1z9hA	-0.44
3tfzA	-1.28
1booA	-0.4
2dt9A	-1.04
3w2wB	0.52
4nuaA	-0.7
1y6zA	0.18
4cj0A	1.1
1v8dA	0.35
3lmlA	-0.02
4didB	0.44
3agcA	0.36
3biqA	1.61
2wfiA	1.08
3eulA	-0.92
1mtyD	-0.46
1mtyG	-0.84
1knzA	-1.04
4jz6A	1.75
3e2iA	-0.35
4ne4A	-0.57
3oljA	-1.18
3n77A	-1.09
3hkmA	-1.66
3ddmA	1.12
2oryA	0.98
4rv9A	-0.89
1w99A	1.27
1n71A	-0.96
1qusA	0.94
2qc7A	-1.78
1trbA	0.93
2asuB	0.92
3gorA	-1.55
4ehiA	1.43
1vjgA	0.62
3lm3A	1.8
2axoA	0.19
1fnoA	1.29
3c3jA	-0.22
1vb3A	0.03
3ojoA	0.31
4jzaA	0.47
3kijA	-0.77
4kmsA	-0.23
3npiA	-0.28
2bykA	-0.96
4c5kA	0.34
3wolA	1.95
4kamA	0.51
3a2zA	-0.33
4wpcA	0.03
1yjgA	-1.64
3hj4A	0.99
2ij9A	-0.61
4wbdA	-0.55
4mq0A	1.74
1iicA	1.13
2nr4A	-0.88
2pnwA	1.08
2yzkA	0.19
2qimA	-0.94
1tvnA	0.18
3iq1A	-2.12
3osjA	-2.56
4l8fA	0.55
2h2wA	-0.98
1dykA	0.81
4cydA	-0.58
4u7uK	-0.89
2vd2A	-0.74
2a4vA	0.24
3or1B	0.81
1nykA	0.84
3k3wA	2.86
3k3wB	2.19
1pg6A	0.3
4frfA	-0.48
2g04A	0.73
1r45A	0.29
2brjA	1.37
2c20A	-0.77
2obyA	0.32
2cbzA	-0.5
3cmiA	0.1
2p0bA	0.61
1um8A	-0.83
1g3qA	-0.18
3o0gD	-1.12
3u0aA	0.6
2xveA	0.85
3u26A	-0.74
2hq4A	-0.9
3tr9A	-0.24
4frxA	3.35
3m8oH	0.57
4m5eA	0.64
3dgtA	3.56
4byfA	1.08
3cl5A	3.02
4nzpA	-0.29
3l8uA	-0.77
4g6iA	-1.13
4hf0A	0.17
3eb7A	0.98
3tr0A	-0.47
3fdqA	-1.34
2z43A	-0.13
1rm8A	3.38
3astA	2.38
2ycuA	0.57
4cxfA	-0.85
3gm5A	-0.95
3dodA	0.61
2q80A	-0.7
1vhxA	-0.89
1or4A	-2.33
3nuqA	-1.21
1zbsA	-0.12
4m4dA	0.63
4r3nA	0.28
3n5mA	0.2
3soyA	0.09
2gl5A	-0.34
4wt7A	0.29
2znrA	-1.56
2vvfA	-1.42
3cjiC	1.26
4uzyA	0.1
1jqkA	0.44
4cfiA	1.01
3gdcA	1
2pimA	0.65
2oayA	0.17
2nt2A	-2.3
2vshA	-1.36
4o5nB	0.28
3aiiA	0.43
2qy0B	2.1
1w6tA	-0.12
2c78A	0.83
2oogA	0.25
2d3yA	1.51
3tixB	0.38
3q0wA	-0.73
2w3jA	0.16
4jccA	-0.77
3lfhA	-2.07
2hxvA	0.66
1dkqA	0.28
3p42A	-0.79
3odgA	-0.06
3dfzA	-0.61
3bijA	1.37
1itxA	2.97
2gb7A	-0.99
3hcjA	1.63
1ztcA	-1.29
1qhxA	-0.69
4d05A	0.71
2opjA	1.14
3vsnA	0.98
2c2xA	0.56
2jg0A	0.55
4enfA	-0.42
3mvdK	1.65
3fvvA	0.57
1p77A	-0.33
4n7cA	0.33
4gouA	0.78
1i1rB	-1.64
1vddA	0.74
2cv8A	-0.32
2hkjA	-0.14
4wczA	-1.04
3kmvA	0.72
1vgjA	-1.57
2x2uA	0.49
3ntuA	0.78
3qfeA	0.95
4maaA	0.73
3p4gA	1.32
3deoA	-1.83
2o2xA	0.88
1f8yA	-0.65
3u3pA	0.93
3csvA	-1.27
3pzgA	0.37
3cymA	-0.04
2a8nA	0.76
1hruA	0.08
1kq6A	-0.29
3ig5A	-0.51
3ch4B	-0.3
2c1lA	1.64
1xfdA	0.87
1rh5A	-0.15
4uqwA	-0.8
3mmzA	-0.14
1j7xA	-0.77
1e4mM	2.5
3rcqA	-0.65
1h1oA	0.89
2r6aC	1.26
3fd3A	-1.16
2q4wA	1.47
1o63A	-0.27
3f5dA	-0.96
4lp8A	-0.08
2remA	-0.54
3l6tA	-0.5
3obyA	-0.07
2b4hA	0.35
2debA	1.23
3btpA	0.59
2g1uA	-0.61
2ikkA	-1.19
3hl1A	0.86
4kvzA	-0.66
2fxaA	0.22
1euwA	-0.92
4f8bA	0.1
3lxrF	-1.29
2x55A	3.66
1nytA	0.78
3kjxA	0.08
4h03A	0.74
3ojyB	3.64
4qgkA	1.74
3tjqA	2.19
3bl6A	-0.69
4nyhA	-0.66
1ow1A	-0.09
4rd8A	-0.23
2cfxA	-0.63
1ry2A	1.02
3oo8A	0.55
1yocA	-0.68
4jgtA	-0.35
3bwtA	-0.44
2h3gX	-0.7
3s55A	0.31
2obdA	-0.67
4u6rA	0.66
4le3A	2.36
2gv8A	0.95
1t3wA	-1.33
4murA	-0.92
1qazA	0.38
3byiA	-0.03
4wd6A	-0.09
3typA	-0.54
2pvuA	0.08
4o93B	-1.09
2pbyA	0.69
3qpdA	-0.78
4ea9A	-0.73
3jv7A	0.86
1vi1A	-0.77
1wa5C	-0.79
1wa5B	0.07
2h92A	-1.16
2b5nA	-0.43
3evnA	-0.81
3smjA	0.63
4omgA	-1.17
3i0wA	-0.96
3dm5A	0.15
3qk8A	1.05
3vrdB	0.14
3vrdA	-0.24
3q48A	0.42
4dezA	-0.17
2vpvA	-0.61
1tu1A	-1.8
3ekiA	-0.82
3l4aA	-0.19
12asA	-0.13
1e7wA	0.39
3gmoA	1.28
4dlqA	0
3c85A	-1.64
4e6uA	0.41
2vo8A	-0.91
3wjkA	-0.83
2aamA	-0.15
3tuiA	-0.31
2uuqA	0.39
4anrA	0.22
1oqvA	-0.83
1ispA	0.03
4um9A	1.87
2ex2A	0.46
2i5gA	0.04
4o5fA	-0.05
4nbuA	-1.12
2oq0A	-1.31
4tmdA	0.95
1icpA	0.75
4cbpA	-0.3
2zcuA	-1.28
4ua8A	1.26
2wyaA	1.37
3q2oA	-0.33
3hdfA	-0.71
2pmlX	0.2
2ywrA	-1.38
1jalA	0.61
2c41A	-1.91
2wskA	1.98
4dvkA	-0.61
3meaA	0.64
1m1hA	-0.38
2xzfA	0.02
3n90A	0.42
1vlsA	-2.04
3iijA	-0.19
1vbiA	0.34
2o0mA	-1.28
3os7A	0.08
3trdA	-1.5
2rhsA	1.37
2rhsB	-0.2
3ilvA	-0.15
2qcuA	-0.22
2cfqA	0.53
4nooA	0.65
3ibxA	-1.37
3rjvA	-0.58
1mu2A	0.1
2c7pA	0.08
4fczA	-0.37
1mvhA	2.91
1p0kA	0.02
3ocuA	0.73
1wdeA	0.33
3zjcA	-1.12
4mjkA	-0.78
4puxA	-0.32
3k2zA	-0.31
3jyzA	-0.24
4nq0A	1.36
4jj0A	1.6
3sqnA	-0.13
2v5cA	0.39
3b8iA	-1.29
4hzuS	-0.52
1tmxA	2.12
4lfyA	-0.24
1tjlA	-1.71
3qzrA	1.47
3itfA	-0.13
1miuA	1.19
3prnA	2.07
1dypA	1.46
1uf3A	-1.14
3da8A	-0.97
4hwgA	-0.96
4u4iA	1.3
4an6A	-0.01
4b60A	-0.33
4hvkA	1.15
4hqoA	2.07
3ho6A	0.04
3e97A	0
4ldsA	0.04
3i9xA	-0.36
[truncated: 14,795 more rows]

## Sheet: PDB(TESTSET)
PDB chain	PScore
2bwjA	-0.42
4j2fA	-1
2pbqA	-0.69
3vocA	1.26
1uaaA	-0.67
2i1yA	-0.45
3hn0A	-0.39
2raaA	-1.15
2e2rA	-1.13
3n2nA	-0.94
4mx6A	-0.25
3io0A	-0.94
4nx1A	-0.02
2oltA	-1.21
4aklA	0.28
3rkoD	-0.92
1yz1A	0.17
3rkoB	-0.79
3a9bA	1.46
3ue3A	0.86
4geiA	-0.57
4exrA	-1.4
4pfqA	0.35
3qleA	0.14
3eagA	0.03
3phzA	1.34
3eieA	-0.49
1pvmA	-0.08
1ur4A	0.48
4u4eA	1.35
4an8A	0.58
3fsgA	-0.73
4e0qA	-1.32
4ht3A	-0.7
3qp9A	0.85
3d00A	0.14
4jq9A	0.15
1ybhA	0.45
3u61B	-0.28
1uvqA	0.27
3q31A	-0.48
3zleA	0.62
2hhcA	1.59
3s5rA	-0.58
3e02A	0.35
1gtzA	-0.7
1dm5A	-1.16
3cg0A	0.19
1oy0A	-0.51
2cfoA	0.69
1vybA	-0.87
3hrzC	-0.57
3gygA	-0.28
1b66A	-0.76
1ytlA	-1.52
3p9vA	-1
4e3yA	0.32
1b06A	-0.05
2choA	0.91
2h5eA	0.95
2fibA	3.51
1nvtA	-1.11
1bsmA	-0.36
1ybtA	-0.68
1x9gA	-1.43
4eysA	0.18
4ft6A	0.86
2jlqA	0.75
2yglA	-0.3
2pkpA	1.53
4gwmA	1.95
2gj8A	-1.13
3rioA	-2.69
2ohdA	-0.57
2v26A	0.67
3okpA	-0.6
4humA	-0.29
3hj3A	-0.27
3h1zA	-0.95
4heaJ	-0.35
4l5tA	-0.46
4heaL	-0.02
1uasA	1.01
2qghA	0.72
3uudA	-1.95
3pplA	-0.17
1fzdA	3.33
4lisA	0.75
2wd5B	0.09
2e2dC	-1.29
4pqzA	0.2
3b55A	-0.22
4ivkA	1.5
3s0xA	-0.56
4hzoA	1.29
1vhsA	-0.22
4fvaA	0.27
3eqcA	0.84
4h1bA	1.15
3qtdA	0.82
4aumA	2.8
1ei7A	-1.45
2xwvA	-0.81
2v3cC	-0.81
4ubsA	0.32
1oe4A	0.19
2a8eA	-1.19
1a5tA	-0.77
2nsaA	-2.17
4pgrA	-1.49
4qcjA	0.71
4magA	-0.39
2qsfA	0.6
3wbpA	-1.25
3khpA	0.27
3cuqA	-0.95
2oz8A	-0.5
1kopA	0.08
3icaA	-1.68
1uirA	-0.06
2ep5A	-0.51
4ra9B	-1.76
3tjzB	0.05
1yi8A	1.1
1oaoA	0.77
4d25A	0.46
4eygA	-0.53
2o1qA	1.39
2ciwA	0.94
4m1gL	0.55
2zhzA	-0.2
2hxoA	-0.01
1ozhA	-0.46
4gi2A	0.35
4bmnA	-1.22
1h0hB	1.97
1st8A	2.09
3rkoA	-1.72
3iam2	0.35
2iqyA	0.1
2qmxA	-1.19
4j7cI	0.57
3d4iA	2
2hehA	0.46
3k0zA	-1.43
1musA	-0.52
4g4sP	-1.25
3qc0A	-0.73
3l4eA	-0.89
4ioxA	-0.16
1k78A	1.84
1j30A	-0.46
4f27A	0.23
1kmvA	0.42
3tdgA	-0.83
1lc0A	-0.84
3po3S	-0.02
3vx7B	-1.3
3fv6A	-0.77
3t24A	1.44
3f67A	-1.73
3iwtA	-1.47
3caiA	1.64
4pbhA	-0.13
3djcA	-0.6
2qwtA	-0.2
4gc0A	-0.03
3rpfA	-1.02
3r4dB	-0.39
4ty0A	1
3fgrA	0.3
3qsjA	-0.19
1dzkA	-0.53
1uedA	1.08
3asuA	0.31
4bopA	0.11
1qp8A	-0.12
3pmgA	1.2
1ufrA	-1.14
2vfkA	-1.63
2opwA	0.18
3knyA	0.05
3gv0A	0.42
2grvA	0.76
4rapA	2.01
1n4wA	1.25
1sjwA	-1.76
3fvcA	0.49
1j5wA	0.57
2c8mA	-0.46
3ievA	-0.35
4kqaA	1.07
3isrA	-0.56
3knwA	-1.69
2wryA	-0.53
4jn9A	1.25
1iz5A	-0.88
1chdA	0
4dv8A	-0.89
2wdcA	0.74
4cjdA	-0.54
4je1A	-0.59
3a8uX	0.76
3v0dA	-0.46
2q4xA	-0.35
4aq4A	0.5
3k29A	-0.84
4a25A	-2.05
4lyyA	-0.42
3gcfA	0.57
2xq1A	1.85
4mqqA	0.05
3d1kB	0.19
3wywA	-0.49
3eafA	0.54
2r751	-0.09
3g85A	-1.46
3oyyA	-0.63
4gfrA	1.68
1xeaA	-0.14
1vh5A	-0.66
3q8dA	0.8
2af0A	-1.64
1xovA	-0.2
3od5A	-1.14
4me2A	-0.33
2h88C	-2.28
4nfnA	0.55
4lcbA	-0.51
3ondA	-0.22
4eqyA	0.24
2retB	-1.41
4m0qA	-0.55
4b5nA	-0.08
3m7oA	-1.02
3goxA	-0.56
1qq5A	-0.66
4ecgA	-0.31
3na8A	-0.23
3bghA	-0.73
1g0sA	-1.03
3nqwA	-0.76
3zpjA	-0.85
2gbwA	1.38
1ycsB	-2.01
4am6A	1.32
1mpyA	0.87
1epfA	-0.2
1zauA	-0.46
3o72A	-0.29
4rotA	0.11
4jnqA	0.94
2a2mA	0.69
3qyjA	-0.1
3mkrB	1.91
3tw5A	0.55
3e29A	0
3nvoA	-0.23
4ebaA	-0.33
1wxxA	-0.37
1q0pA	-0.51
3tqyA	3.29
3osuA	-1.29
3cqlA	2.56
2d4yA	0.04
4nnbA	0.67
4knkA	1.17
3cb2A	-0.23
1wdnA	-0.34
3pzyA	-0.72
3cnyA	-0.49
4hqzA	-1.28
1v9dA	-0.82
2q86A	0.67
2pw0A	1
1zynA	-0.61
4nvsA	-1.07
3jqoA	-0.09
2pbrA	-1.33
1u5xA	-0.87
2yzsA	-0.29
4atfA	0.22
2qz7A	0.17
4m9pA	1.34
1sqgA	0.19
1hq0A	1.39
4akkA	-0.21
2vq9A	0.79
3kraB	0.41
1n4kA	0.72
4kzpA	0.73
3eirA	-0.8
4mikA	0.83
4wk0A	2.12
2ve3A	1.59
4pdpA	-0.18
3emuA	-1.47
3amiA	1.22
3qhaA	0.67
2zw3A	0.37
4exlA	-0.19
3eatX	-0.03
4j87A	-0.24
2hjpA	-0.86
1xg2B	0.77
2e8gA	0.32
2cevA	0.38
4nzjA	0.32
2w1jA	-1.09
1xxlA	-1.12
3v47C	0.97
4d1jA	0.52
4g3vA	-0.49
1b43A	2.17
2q46A	-0.92
4nmxB	1.29
3i5gB	0.26
2wmfA	1.52
4navA	-0.57
1rj9A	0.4
3uenA	-0.38
3dupA	0.62
4do4A	1.58
3vuuA	-1.02
2a38A	0.23
4fqeA	0.86
4fbjA	-0.97
3juxA	0.12
4qukA	-0.01
4rksA	0.54
3t7kA	-0.47
1tqjA	-0.65
4q40A	-0.11
3cg7A	-0.66
4agrA	-0.57
2wb0X	-0.27
4mhpA	0.19
4b09A	-1.03
3w7tA	1.49
4rasA	1.22
1ny5A	0.49
2fiaA	-1.62
1s57A	0.36
3sebA	0.45
2g0wA	-1
2pb9A	0.79
4pfsA	-0.26
2bw3A	-0.33
1o9iA	0.21
4pswB	0.41
4mrsA	0.37
2qggA	0.16
3lsnA	-0.32
2h1tA	-1.26
3cxjA	-1.33
1j32A	-0.33
1z98A	-0.44
4k6nA	0.06
4di9A	0.31
3rziA	-0.27
4px7A	-1.58
4nsvA	1.71
3fq8A	0.56
1tisA	-0.78
1fobA	-0.41
2iu5A	-2.55
2ddfA	0.91
1keaA	-0.64
4qxbA	0.14
3t90A	-0.55
4h12A	1.29
3wdqA	0.33
3m1pA	-0.5
3s79A	0.08
2fzsA	-0.74
4l8nA	0.94
2wcvA	-0.33
4q62A	-0.9
3onkA	-2.54
3bm1A	0.23
3ozpA	1.66
2ho1A	0.06
3zj0A	0.33
2jh3A	-0.08
3iteA	0.36
1a87A	2.36
4lixA	0.82
4ccdA	1.27
3c4bA	0.2
2xwuB	-0.72
1o9gA	0.62
4fr2A	-0.43
4om3A	-1.72
4mt0A	1.46
2vqpA	-0.15
3e0rA	-0.81
1xx7A	0.87
2b81A	0.3
4dd5A	-0.97
4parA	-0.74
2wlrA	2.63
1g12A	2.4
2bu3A	-0.55
4fx5A	1.44
2ii1A	1.2
3a98A	-1.06
2r5oA	0.11
2w58A	-0.03
3geeA	-0.28
3khtA	0.55
3zm1A	0.59
4i9bA	0.19
3ab8A	-0.57
1sc6A	-0.06
4hh5A	-1.06
3hgtA	0
1oy3D	1.3
1q1lA	2.01
3euoA	0.31
1m4jA	-0.29
1e1oA	0.03
3su6A	0.54
3vtxA	-1.53
3qj3A	1.12
1wueA	0.24
3m7nG	0.19
2yhsA	0.4
2xauA	0.42
2rekA	-1.44
3jzvA	0.09
3f9uA	-0.32
3tbgA	0.84
2hdiA	2.65
2bklA	0.8
1ehiA	-0.52
3ndaA	1.36
2o6pA	0.83
4fz4A	-2.07
3g91A	1.4
3cklA	0.34
3giwA	0.03
1zarA	-0.48
3mn1A	-0.2
3mk4A	0.05
3tfwA	-0.75
1w3wA	-0.59
4acoA	1.19
3u1dA	-1.77
4m23A	0.71
2bkrA	-1.79
2zfdA	-0.85
1ve3A	-0.55
2w1vA	0.13
3euhA	-0.33
2wnpF	2.56
3cwxA	-1.24
3kq0A	-0.54
2x06A	0.63
3nrgA	-1.79
1vpsA	1.25
1ywkA	-0.67
3k13A	-0.17
4maiA	1.25
2xr7A	-0.3
2f9sA	-0.83
1f2tA	-0.92
1k5dB	0.17
3o10A	-1.3
3v4vB	1.22
4nsdA	-0.33
1jhsA	-1.48
1nh8A	-0.63
3p3cA	0.04
1ohtA	1.38
1f8fA	2.4
3e4dA	0.34
4i3yA	-1.44
2gpyA	-1.06
2p17A	0.63
3ozbA	-0.5
3nh4A	-0.57
1n62C	0.36
3zlcA	0.21
4h59A	-1.27
3aamA	-0.35
4j2hA	0.11
3muxA	-0.35
2z02A	-0.79
1ls6A	0.21
3o6zA	-0.99
4h7uA	1.34
4tjvA	0.7
3sg8A	0.42
3uaqA	1.07
4g9sA	-0.91
4oseA	-1.05
1vhcA	-0.99
3aotA	-0.54
4n9wA	-0.55
1yghA	-0.32
1r61A	-0.11
1kshA	-0.24
4d2iA	-0.73
1y08A	2.31
3mr7A	0.65
4dixA	-0.89
3ixlA	-0.78
3syjA	1.92
2z73A	3.07
2nlrA	1.12
4gu7A	0.65
2ou6A	-1.17
4hstA	-0.59
3on2A	-0.79
2xq0A	-0.27
2be3A	-1.13
2a40B	0.18
4jsnC	0.58
2b0tA	-0.1
4mtnA	0.2
3p3gA	0.53
4k37A	0.6
4qyrA	1.11
2wn9A	0.49
2odfA	-0.48
4wj7A	-2.11
4djdD	-0.07
2wzoA	0.55
1q23A	-0.57
2z4uA	-0.88
3ctwB	-0.9
2c4bA	0.38
1xebA	-1.7
4bzyA	1.77
3m3iA	-0.18
1h4rA	0.55
1cg5B	-1.28
1xcrA	0.41
3s5tA	0.74
1qfhA	0.87
3h20A	1.76
1f3zA	0.01
4x33B	2.45
1qgnA	0.64
2pmvA	-0.25
1elkA	-0.56
3o2tA	-0.54
3ddcB	-0.58
4nmiA	1.19
2czlA	0.51
3zuzA	-0.12
3hmcA	0.1
2yutA	-0.62
2pofA	-0.24
3e57A	-0.86
1f08A	-1.61
4mveA	0.08
4epsA	0.13
2vcnA	-0.01
4hmwA	-0.33
3qhyB	1.4
2p1mB	1.38
1moqA	-0.19
4jdfA	-0.52
3r4vA	-0.58
3n98A	0.15
4gekA	-0.06
3ijlA	0.68
1utyA	0.04
3jszA	0.89
4p3fA	-0.41
1z8gA	1.83
1f6fA	-0.84
1t2aA	-0.64
4nrdA	1.44
1q0qA	-0.71
4de9A	-0.2
3tulA	-2.7
1w1oA	0.93
4kzkA	0.78
4bi6A	0.69
3ox4A	-0.04
1pn0A	0.56
4pqxA	-0.89
2c1wA	0.04
4rfzA	0.09
4lvfA	0.14
3mmyA	1.9
3sz7A	-1.08
3sggA	1.07
4q9mA	-0.27
2iusA	-0.16
1si5H	0.81
4izuA	0.5
4noiA	-0.32
4edgA	0.24
4j34A	-0.47
3qeeA	0.66
1pfkA	0.62
1ef8A	-0.32
4w8kA	-1.02
3v68A	0.98
4wstA	0.97
4in3B	-0.3
2qmlA	-1.61
1pjqA	-0.09
3oajA	1.49
1yg2A	-0.5
1korA	-0.83
4bhdA	-1.08
1l0wA	0
3a2qA	1.2
3nnrA	-1.29
3ripA	1.47
1mkiA	0.19
3ikbA	0.87
4m8bR	-0.52
2d1lA	0.82
3qwpA	1.14
1ykdA	-0.12
1wyuB	0.68
1wyuA	0.56
1tf1A	-0.29
2c71A	0.2
4nreA	1.18
3hb7A	-0.57
2wz1A	0.2
1p1mA	-0.87
2wvqA	0.2
2ayiA	0.83
1js3A	0.11
2dg5A	0.19
4nirA	-0.13
4lvnB	1.54
3k8uA	-1.09
4by6C	-0.87
2xdbA	-0.79
2bjqA	1.38
2hsaA	1.06
2iw2A	2.81
2ibpA	0.14
3hnaA	0.57
4ktwA	-0.98
2dvzA	0.24
1vcaA	1.69
3nrkA	-0.59
1ub7A	-0.01
2qjoA	0.32
1n62B	1.57
1tzvA	0.57
4bq6D	-0.18
3qk3A	-0.3
2xgtA	0.67
1ry9A	-1.8
3c37A	-0.24
2acvA	-0.02
3wctA	0.26
3qkxA	-2.43
2is8A	0.24
3rxzA	0.41
4lq6A	0.59
1u08A	-0.67
3cslA	2.71
3k2nA	-0.64
4m51A	0.04
4dxwA	0.24
2yavA	-0.2
4kqcA	-0.12
4i42A	0.25
4gb5A	-0.34
4k3tA	2.02
1o04A	0.58
1thtA	-1.06
2qm1A	0.02
3b6eA	0.08
3gp4A	0.06
3ue6A	-0.62
2eveA	-0.88
2qulA	-0.18
4injA	-0.25
2b2aA	-1.36
2fokA	0.33
2vpqA	0.51
2hsjA	-0.94
3cptA	-1.11
1q6wA	-1.16
3ubtA	0.31
2w5vA	0.3
4i98A	-0.09
3al5A	-0.58
1t3yA	0.74
2hykA	1.52
2c5uA	-0.26
2nn6C	-0.04
2wznA	-0.73
2nn6E	0.39
2nn6G	0.75
2nn6F	2.09
2qbyA	0.08
1xyzA	0.45
2qbyB	-0.72
4bxiA	-1.1
4b0tA	0.87
3hr6A	0.55
1rypC	1.05
3umhA	-1.65
3a06A	-0.62
3tw8B	-0.66
3m6iA	-0.02
2hcfA	0.27
3bnvA	-1.85
1ixmA	-0.48
3n53A	0.56
1s7kA	-1.44
4qn8A	-0.21
4n2kA	1.12
1qoiA	1.01
1o66A	-0.09
3necA	-0.46
3aj7A	0.4
2axcA	1.44
2v8hA	-0.09
4b4sA	-0.53
2hmvA	-0.84
3fstA	-0.8
1a7jA	0.02
4h3zA	1.13
2essA	-1.13
3c24A	0.37
4k90A	2.78
3c02A	0.23
4ryaA	-0.37
4c1wA	-0.17
1vl5A	-1.46
1sumB	-1.53
3mk7A	-0.05
3of1A	1.32
2x29A	-0.99
2ze7A	-1.32
1o0sA	0.38
2d28C	-0.19
4o2hA	-1.56
3buvA	-0.58
3dmpA	-0.46
3b9qA	-0.98
2zw5A	0.39
4eqbA	-0.87
3k1uA	-0.43
2uytA	0.07
3abqA	0.21
2f1fA	-0.47
4l7mA	-1.36
2v25A	-0.31
3wecA	0.66
3gqxA	-0.31
4c0oA	-0.2
3rznA	-0.56
1ojjA	1.49
3tx3A	-1.6
4hhjA	0.59
3s6mA	-0.12
3wc3A	2.09
1uk8A	-0.28
1knyA	-1.34
1a2zA	-0.66
1u5tA	-0.43
3nx3A	-0.84
3k7qX	0.29
3lw6A	0.19
4gxhA	-0.02
3oosA	-0.55
2gc7D	3.96
3frxA	-0.06
1edzA	-0.94
1y43B	-0.06
4c0kA	-0.07
2nraC	-1.04
4c93A	0.04
3g1pA	-0.33
4rl1A	-0.06
3tsmA	-0.49
1s70B	-0.34
4qa8A	-0.35
3bfpA	0.15
3bzmA	0.25
3e18A	0.08
3bfjA	-0.63
2fx5A	2.28
1v9tA	0.28
3rnlA	0.33
4pioA	-1.02
4ghnA	1.68
2fmyA	-1.44
3zuiA	0.12
2zjrS	-0.17
3crrA	-0.72
3e96A	-1.07
1ezwA	-0.57
4ni6A	-0.75
3etiA	-0.62
4xr7B	-0.28
3eypA	-0.03
3fzxA	0.48
2f06A	-1.06
2uzzA	0.31
2d6yA	-1.61
1vavA	0.22
3twoA	0.47
4m98A	0.73
4bfaA	-0.98
3ohmB	1.08
4km3A	-0.46
3t5aA	2.04
2a87A	0.1
3lvmA	0.46
2ogkA	-2.27
1gr0A	-0.19
3eerA	-0.59
3r89A	-1.08
1of8A	0.12
2otdA	0.51
3afnA	0.98
1qtfA	0.88
2as9A	0.36
4lruA	-0.17
2zpuA	0.25
4cp0A	2.71
4b4hA	2.58
4mtuA	-0.63
1y89A	-0.55
3gnzP	1.67
4pddA	-0.52
2de6A	-0.35
3wi3A	-0.36
3gwbA	0.79
1au1A	-1.67
1ofcX	0.2
4dimA	-0.37
2yn5A	-0.53
1rm6B	0.14
3gyxA	1.5
3p2oA	-0.37
3wl8A	1.57
3jr2A	-1.54
3i3wA	-0.01
4n18A	-1.5
3lopA	1.09
3b21A	0
3pfnA	0.02
3r6uA	0.04
2iaiA	0.67
4elnA	1.41
2zxeA	2.03
3lftA	0.13
1e8cA	-0.07
3edfA	2.1
3pukA	0.61
4uoxA	0.56
3d34A	2.06
3fvdA	0.94
3ktdA	-0.83
3tg9A	1.1
2auwA	-1.47
2w47A	0.86
3tfmA	0.71
2vpnA	1.43
3qqyA	0.51
3cf4G	-0.3
2qtcA	0.68
3k6oA	-0.35
1sjdA	0.72
1h1yA	-0.57
3kyjA	-2.29
2fdbM	-0.42
3vsjA	0.24
1oaaA	-0.34
3l1lA	-0.32
2e9qA	0.42
3dnfA	-0.96
2pfiA	-0.21
1ux6A	2.61
1a79A	-0.69
1hqkA	-1.86
3purA	-0.32
1jeoA	-0.71
4gyvA	-1.34
4cruB	-1.34
3zkvA	-0.72
2zbtA	-0.3
2ra8A	0.9
3mfdA	-1.32
4gaxA	0.09
3rqcA	-1.1
4ofcA	0.44
2gfhA	0.92
2c1hA	-0.24
4efjA	0.74
1e5eA	0.4
3irmA	1.01
3hc1A	-1.5
4qikA	-1.17
1opoA	0.31
3rosA	-0.07
3ruxA	-0.84
3vb0A	-0.66
3eo7A	0.03
4j7nA	1.95
4j4hA	0.38
4i3mA	-0.77
2qk2A	-0.47
3rc1A	-0.03
2c2jA	-1.11
3tvkA	-0.68
2cb4A	0.63
4xr9A	-0.23
3imhA	1.04
3zxyA	0.67
1g66A	2.05
3hp7A	-0.1
4ww4B	-0.4
2xocA	0.35
3lm4A	-0.02
1y0gA	-0.19
2xemA	-0.01
4q8rA	-0.14
2erfA	-0.1
4rpoA	0.42
3l8dA	-0.15
3dmqA	0.7
1i0rA	-1.24
4ptnA	-0.47
3g02A	0.25
3zo9A	2.3
1i7dA	-0.36
2dknA	-0.66
1czyA	-0.53
4ecjA	-1.75
4iciA	0.25
1u2pA	0.71
3hfqA	-0.11
2yv7A	-0.7
3oq3B	0.27
1xkrA	-1.31
1j5xA	-0.53
1qnxA	-1
3rg9A	1.22
3nybA	-0.71
4pedA	-0.57
2gjdA	-0.15
1ht6A	1.22
3cpgA	-0.77
2yxdA	-0.91
3uzuA	-0.27
3rpcA	0
3ohwA	-2.03
3ps0A	0.29
3cerA	0.32
3g33B	0.04
4arcA	0.32
4y7dA	0.3
3wu2C	0.85
2e6fA	0.85
3hhpA	-0.74
1snnA	-0.43
4cckA	-0.34
1h12A	1.77
4h6cA	1.71
3kn3A	-0.35
3ne5B	0.43
2ajrA	-0.54
4pqhA	0.05
2vfrA	0.33
3eliA	0.95
3smvA	-0.06
1extA	-0.12
1vhmA	-1.36
4dzdA	-0.16
1t3qB	0.79
3bpzA	-1.09
3ts3A	0.57
3w4sA	-0.18
4x2rA	-0.35
4l9hA	-0.78
1uj6A	0.45
3ot9A	0.08
1z2wA	-1.01
3wcyA	0.71
2i6dA	-0.64
4hzrA	-0.11
4d6qA	1.69
3jpzA	0
4u8fA	0.79
2be1A	-0.27
3cu3A	-0.95
2a9fA	-0.77
3s9dA	-0.55
1l9xA	-1.11
1eluA	1.99
2rfqA	2.2
2p2uA	-1.2
3ilxA	-2.36
2aprA	3.17
4a9aA	0.17
1ru4A	2.94
4a5sA	-0.2
1vh6A	-0.73
1l1jA	0.17
3a27A	-1.2
1ja9A	0.45
2wzmA	0.25
3rhtA	-0.25
3jsjA	-1.53
4b9cA	-1
3hzhB	-1.32
2pjdA	-0.03
1wteA	-0.37
4ttrA	-1.15
4uvbB	2.03
1w25A	-0.4
2ywvA	-0.62
4phjA	-1.19
4gx8A	-0.29
2x6hA	0.67
1wm1A	0.85
4kk7A	0.5
4xcvA	-0.47
3h5tA	-0.92
2jheA	-1.07
1sezA	0.19
1o1xA	-0.92
1v25A	0.28
3d9wA	0.69
2bl0B	-2.04
4nm9A	1.77
2vswA	-1.06
3lqmA	-1.21
1ylfA	-0.77
2rhwA	2.26
3b1fA	-0.76
2d4rA	0.19
1xrsA	-0.3
4oddA	-0.28
3uk0A	-0.05
3qzxA	-0.38
2wv3A	-0.85
2ondA	-0.64
4qt9A	1.02
3d8uA	-0.4
4eknB	0.13
3hj7A	0.35
2qtqA	-0.64
3l09A	-0.27
1mxrA	0.51
3ntlA	0.02
3cbnA	-0.75
4oaqA	1.22
3fqmA	1.1
3popA	1.22
2wwwA	-0.02
4atmA	-0.99
3ombA	-0.08
3wfdB	-0.55
4iu3A	-0.33
4e5yA	0.64
3l76A	-0.62
2i9uA	-0.56
2qorA	-0.85
3gf3A	0.88
4fd4A	-0.68
4gb32	1.36
3clvA	-1.15
2e8vA	-1.18
3bfmA	0.29
1v9kA	0.86
3vx3A	-0.09
3iekA	0.78
2rbkA	-0.48
4ky9A	-0.18
2fstX	0.05
3pxxA	0.18
1z1nX	1.49
3gfzA	-0.5
3vu4A	-0.17
1lqyA	-0.25
3u99A	0.03
3mngA	-0.73
4o38A	-0.77
4gwgA	1.07
2gwdA	0.15
3sp4A	-0.37
4oe8A	0.33
3h86A	-1.29
4oe8B	-0.49
3regA	-0.94
3b4uA	-0.46
2gfgA	-0.8
4nxyA	-0.2
1re5A	-0.24
1v9mA	0.72
3oepA	1.24
4q8gA	1.6
3apaA	0.11
2cu2A	0.9
1e4eA	0.36
1uayA	-0.29
3licA	3.47
2h1yA	-0.42
3llwA	-1.01
3t8iA	-0.73
4nekA	-0.32
3t0hA	-1.05
3g3kA	-0.37
2e50A	-1
3kheA	-1.15
3qvsA	-0.19
3v33A	-1.13
1cnvA	0.78
1kobA	0.66
2g6bA	-1.1
1zs8A	2.44
1iejA	-0.23
4dibA	-0.68
1kqnA	-0.19
3t5nA	0.55
3q0bX	-0.37
2ogtA	1.22
2xu0A	2.34
3dfgA	-0.08
3tl1A	-1.07
4chdA	-0.19
3p8bB	-0.62
1nogA	-0.39
4gizC	-1.68
3iwpA	-0.35
3rceA	-0.87
4czxA	-0.96
2xotA	0.69
3snoA	0.85
2f2lA	0.39
3ggdA	-0.92
2w3yA	0.77
4f07A	-0.48
2hn1A	-0.23
1v4pA	-1.37
4pv2A	-1.16
2wacA	-0.4
4r4kA	-1.22
3rnrA	-0.59
3exqA	-0.44
4lcqA	0.36
3hcyA	-0.77
3wdfA	-1
2w3gA	0.13
2xm5A	0.23
3zx7A	0.85
1qnwA	0.14
4oj7A	-1.75
3fs3A	-0.62
3k32A	-1.49
1wekA	-0.02
3dfuA	-0.69
2oktA	0.95
2i0mA	-2.06
5ahoA	-0.39
3e6uA	0.3
4lplA	-0.46
3mwcA	0.14
2nuwA	-0.62
3f9mA	0.85
4jobA	-0.02
3mtwA	1.53
4w6zA	1.11
3pfoA	0.65
2pkhA	-2.07
3ty4A	-0.33
1lj9A	-2.42
3fgrB	0.96
1t62A	-1.01
4pw1A	-0.01
4k0dA	-2.11
3k67A	0.19
4dqnA	1.81
4c1dA	1.09
2g3vA	-1.77
3h41A	0.77
2cxiA	-0.09
1dxeA	-0.78
2ihr1	-0.09
1f7cA	-0.45
1xm5A	-0.63
4msvA	-0.14
4g59C	0.4
3proC	-1.2
1jjvA	-1.21
2idxA	-0.51
4g0aA	0.63
3s2eA	1.2
1fviA	0.6
1reoA	0.03
3m4iA	0.62
3abaA	0.25
4fppA	-0.34
2q8nA	0.09
4m8iA	0.45
1wb9A	0.23
2x9gA	-0.17
1iqqA	-0.12
2f5xA	0.7
1eexA	1.42
1wwzA	-0.96
4mi8A	-0.7
4j1tC	-0.88
3w06A	2.27
1m4iA	0.45
3qr0A	0
4c2vA	-0.73
4p3gA	-1.04
4ofdA	0.02
2pftA	1.17
2qc1B	0.07
2bc4A	0.49
3c26A	1.11
1f00I	-0.23
4ck4A	-1.47
3qaoA	-0.33
4dooA	-0.13
1ujpA	-0.62
3kdqA	-1.23
3tmlA	-0.18
3w8kA	0.01
4f4hA	0.34
1js8A	0.05
1rfeA	-0.83
2vakA	1.45
3q12A	-1.2
3w7aA	-0.89
3kdnA	1.1
4n6kA	-0.46
2y0oA	-1.21
2fiwA	-0.66
1xynA	1.94
2gumA	1
2jl1A	-0.79
2hhzA	-1.29
3sftA	-0.84
1dnlA	-1.08
1v7lA	1.38
3l77A	0.27
1iq8A	0.1
2wqdA	-0.23
1ly1A	-1.2
2q04A	-0.56
3uf6A	-0.39
4dkcA	-0.37
2z36A	-0.35
3b0xA	-0.34
3hhsB	1.16
4cmrA	0.82
3zl8A	-0.85
3jxyA	-1.66
3azoA	2.11
4l6uA	-0.54
4e4wA	-1.55
1x8bA	-0.54
1qkkA	-0.39
1vi2A	0.21
3o0yA	0.29
4omfA	0.79
4pqgA	-0.37
3vpyA	-0.65
3ulkA	-0.9
2b5iB	0.23
1tiiA	1.21
3mmhA	-0.5
2b5iD	-0.94
3k92A	-0.22
2vxbA	-0.54
1gtmA	-0.02
2bk6A	-0.79
3vm7A	1.15
3echA	-2.1
1at0A	-0.63
1rq2A	0.44
3llvA	-0.95
4x9eA	0.32
4j5tA	0.24
3axsA	0.52
3petA	-0.38
3mwbA	-0.1
3rjuA	-0.09
4wjsA	1.68
2glfA	0.37
1aym2	0.06
3gmvX	0.11
1rvv1	-1.04
2ahmE	-1.13
2pgsA	0.3
1wthD	-0.75
1yhuC	-1.42
1yx2A	0.03
2yweA	0.08
4cu9A	0.35
3ddvA	-0.67
1i88A	-0.42
3l2dA	0.23
3mjgX	-0.12
1ukwA	-0.22
3p9aA	-0.97
3cb6A	0.54
2bibA	0.52
3hrsA	-1.97
3ojcA	-0.53
3idsA	-0.44
3fceA	0.21
3dffA	-0.41
4jggA	0.11
4aezA	0.56
1k82A	0.96
2je6I	-0.37
4cu7A	2.55
2pgeA	0.48
2je6A	-0.76
3hygB	-0.59
4jdpA	0.33
3qi7A	-0.49
1p9lA	-0.32
3adyA	-1.38
3gdmA	0.88
4o7hA	0.37
3kd6A	0.92
1vblA	1.04
3hwuA	1.52
1ta3A	0.7
3f3xA	-0.22
3zquA	-0.78
4h79A	-0.02
2f8mA	-1.2
3bcvA	0.19
3e59A	-0.34
3iuuA	-0.28
1v4aA	-0.19
5rubA	0.91
3nj2A	-1.19
3lrtA	0.31
4rxlA	-2.23
1wkbA	-0.46
4fnvA	0.79
4fukA	1.3
1np6A	-0.77
1s9rA	0.4
3al0B	-0.09
1lqtA	1.73
2r6uA	1.22
2z6iA	-0.84
2ob3A	0.19
2z8gA	1.39
3dv8A	-1.57
3tefA	-0.2
3mqlA	0.99
2p97A	-0.08
3bn3B	0.65
2x2sA	0.24
1x9nA	-0.06
3do9A	-1.27
2fh7A	0.32
1vsgA	0.18
3w54A	-0.59
4ay9X	0.27
3gn3A	-0.74
3ww9A	0.21
1p15A	-0.14
3d1nI	-2.19
4eueA	-0.05
1lurA	0.09
3r20A	-0.86
4g09A	0.29
4bx8A	-0.06
3ag6A	-0.92
4u9pA	-1.91
3vniA	0.17
2nyuA	0.13
4cpcA	-2.68
3fgaB	0.14
3kp7A	-1.23
3ozfA	0.86
4eqmA	-1.21
2yvlA	-0.89
3vylA	-0.33
3wqjA	-0.48
1nw1A	-0.1
1t47A	0.61
2p7vA	-2.38
2ol5A	-0.47
2o9xA	-0.06
3c3kA	-1.29
4q2bA	-0.12
4hpqB	-1.57
3vbbA	-0.31
3r7wB	-1.28
4jwjA	-1.63
3ni7A	-1.93
3zv4A	-0.21
1jpdX	0.28
2wi8A	-0.72
1fitA	-0.59
4hvzA	-0.3
3k26A	-0.37
4q6tA	0.73
1bi7B	-0.86
2rg8A	-0.87
2x02A	-0.65
4bhqA	-0.47
3eb2A	-0.01
4eukA	-1.1
1n67A	1.39
4bt7A	-0.11
2g84A	-0.43
4axsA	-0.39
4i0kA	-0.37
3kxrA	-1.48
4oj8A	-0.43
2xz8A	-0.87
3ic8A	-0.64
3fy4A	0.75
4pw8A	1.51
3u4tA	-1.38
4eqsA	-0.06
1w4sA	0.8
3qm2A	-0.33
2nm0A	-1.05
3hczA	-1.49
4e4uA	-0.36
3n0lA	0.41
4dapA	0.45
4nv0A	-0.77
3us3A	0.06
1qwrA	-0.15
3jrnA	-1.32
4wbsA	-0.16
2ynqA	-1.46
4icwA	-1.37
1s99A	-1.21
1iapA	-0.68
3mioA	0.1
2rckA	-1.25
1vl8A	-0.35
4ncdA	-0.58
3vxjA	2
1dlyA	-0.94
3tosA	1.33
2nrjA	-0.7
1vhoA	-0.47
4v2eA	-0.89
1r8iA	-0.61
1exrA	-1.93
3cihA	1.02
4nyzA	0.63
4f3qA	0.14
2h12A	-0.93
2ddmA	0.21
2z2uA	0.12
2xy2A	-1.13
4ngdA	0.85
4eqaC	2.6
2fhpA	3.41
3wwpA	-0.48
1zwyA	-0.75
2p0wA	-0.04
4pwyA	-0.52
2eabA	2.64
3g0kA	-0.55
2c3nA	-1.59
3o0hA	-0.02
4whsB	1.03
2zskA	0.17
4a3uA	0.53
2ah5A	-0.5
1egiA	1.7
3g5bA	0.29
2dznA	-1.58
2bi7A	1.83
3wsxA	0.99
1zsqA	1.41
3l0aA	0.33
3kg8A	0.06
3zyyX	-0.07
4igiA	-0.55
2hoeA	0.15
4r3oK	-0.82
3u0rA	0.8
2gi3A	0.65
1miwA	0.05
4r9mA	-1.93
2cfaA	-0.78
3wdsA	-1.12
4mvfA	1.9
4mjgA	-0.36
2bl2A	-0.68
1u7pA	0.41
3qc5X	0.27
1v72A	0.2
3ga4A	0.03
3l4yA	1.61
3trfA	-1.65
3nxkA	-0.15
3cvoA	1.03
3ck2A	-0.08
4p0zA	-1.55
1f28A	0.51
3ftqA	0.89
4w78A	-0.22
2q78A	-1.19
3kzhA	0.62
2gq1A	0.32
3lypA	-0.97
1yw6A	-0.25
4r12A	1.19
3dcyA	-0.07
1u9yA	-0.37
2zy4A	-0.14
4gfkA	-0.52
4mb4A	0.7
3s4lA	-0.31
3ddyA	-0.6
4l7nA	0.69
4jn3A	1.17
4n01A	0.76
3cz5A	-2.05
1g0dA	0.15
3bhoA	-0.65
1wpwA	-0.63
3pxpA	-1.7
3axbA	1.59
2qp2A	1.72
1wdcB	-0.91
2e0tA	-0.54
2zs0B	-0.38
4mj2A	2.2
1zcbA	-0.48
3zjaA	-1.28
1lcsA	4.05
4n17A	-0.11
3lhsA	-0.33
3bxjA	2.06
4dz4A	0.5
4gotA	-1.45
3mvgA	0.29
4e0eA	-0.39
2iafA	-0.86
4gpsA	-0.87
1gxjA	-0.67
1i3cA	-1.79
3af5A	-0.23
2ygtA	1.4
4giwA	-0.71
4m5dB	-1.83
1eybA	0.83
1fl2A	0.53
1ps9A	0.33
3cnbA	-0.9
3h4xA	0.49
4fs7A	-0.28
4pprA	1.44
3ca8A	-0.51
1w74A	2.47
2j3mA	0.47
3ejfA	-1.16
3dskA	0.92
3d31A	-0.37
2cveA	-0.34
3nhvA	-1.57
3kwvC	-1.56
1ct9A	-0.01
3efeA	0.63
3eo8A	-1.63
1xruA	0.6
4psrA	1.83
3m8nA	-0.56
1wduA	1.18
1s0pA	-0.66
2bhwA	0.93
3nfiA	-0.58
1mj5A	0.43
3pvdA	1.71
3k7dA	-0.71
2iswA	-0.2
3m94A	-1.19
4ei7A	-0.08
3cueA	1.31
2ltnA	0.4
3cueC	-1.03
4hkmA	0.13
4gc5A	-0.74
3swzA	-0.08
3hmuA	0.26
1luaA	1.29
1eg3A	0.73
4qr8A	0.4
2bcoA	0.41
3fpwA	-0.43
1mv5A	0.06
1vlcA	0.05
4pn0A	-0.9
4fbwA	0.59
2r2dA	0.67
1fiuA	-1.16
3m70A	-0.13
3ay2A	-0.27
3rd7A	-0.83
2gzxA	-0.71
3l6gA	-1.25
2iqcA	-1.24
1g73A	-2.6
4gv8A	-0.65
1c7nA	0.21
2p4fA	-1.24
2nvoA	-0.04
3v2uA	0.66
1l7mA	-0.79
3ct9A	0.04
4g6uA	-0.46
1ycoA	-0.45
1w4tA	0.83
2waaA	1.14
3ih6A	-0.51
2c0gA	-0.09
3lumA	2.42
1xubA	0.19
3kxqA	0.66
3k69A	-1.03
4avaA	-0.46
1of5B	1.43
4eo7A	-1.05
2amhA	0.01
2d5rA	-1.59
3g7mA	2.46
4xxtA	0.42
4ql6A	0.49
2i0kA	2.18
3tkfA	-1.17
4qiiA	0.37
2r0bA	-0.18
3ia2A	1.76
2dlaA	-0.94
2z0fA	0.33
1h2iA	0.44
3q6dA	1.17
3buuA	-0.46
3n3yA	0.08
2fsxA	-0.44
2oo3A	-0.19
2fnoA	-0.24
1ye8A	0.56
4fxtA	0.21
2al6A	-0.53
2y5nA	1.65
2pbfA	0.42
3x17A	1.42
3e48A	-0.32
4mzaA	0.82
1fx0A	-0.2
4k4kA	1.3
1c3pA	0.47
2qrdE	-0.92
1dljA	-0.07
1u02A	0.5
1g3nC	1.07
3ceiA	-0.49
1xm7A	-0.52
4igvA	-1.37
3exmA	-0.11
3t8qA	0.03
3e3uA	0.8
4p5eA	-0.89
2z6rA	-0.71
2c5qA	-0.63
4ifqA	0.31
2eg4A	0.39
2gakA	1.19
1vc4A	1.15
3e1iB	2.66
1mtyB	0.39
1j3aA	-0.4
3sybA	2.04
2i6eA	0.62
4cvyA	-0.95
3bf7A	0.17
1y6hA	0.56
1zxxA	0.91
2bsyA	0.6
2g7uA	-0.95
4ldvA	-0.09
3euaA	-0.84
3gbhA	-0.23
2c4wA	-0.46
4oi4A	0.08
4gnxC	2.7
1vpxA	-1.25
4a04A	-1.34
2plcA	-0.53
3d3kA	0
1earA	-0.6
1gmuA	-0.98
4f4fA	0.61
3d2uA	1.43
1to0A	0.5
3gziA	-1.32
3egnA	-0.44
1f1eA	-1.72
1yudA	-0.74
4js1A	-0.29
3gg9A	-0.07
4qlbA	0.27
2epgA	0.6
4eclA	-0.04
4luiA	-1.17
4hz8A	0.91
3hzsA	-0.58
3o66A	-0.82
2qkiB	-1.53
2gigA	-1.49
4aieA	-0.1
3dktA	0.2
2ac3A	0.26
3pf2A	0.04
1x0pA	-0.99
3pviA	-1.48
4j0eA	-0.69
4qkyA	1.85
3pc3A	0.16
4dmiA	-0.99
4u7uA	-0.21
4a2pA	-0.11
4ftdA	1.4
1vq2A	-0.74
3t1oA	-0.73
4j8pA	-0.85
4dyqA	-0.98
2ia2A	-0.21
3mxmA	-0.18
4fbzA	-0.79
3delB	-0.47
3ez2A	-0.28
2wm3A	0.13
1yq1A	-0.15
2wbqA	-0.45
4inoA	0.05
3p96A	-0.74
3lnlA	0.28
2ptfA	-0.8
2e9xB	-0.63
1nuuA	-1.27
3nt8A	2.82
3i4pA	-1.73
1vi0A	0.17
2zcxA	-0.28
2o3iA	1.1
2bh9A	0.19
4xeqA	-0.98
2pjuA	-0.67
4wecA	-0.3
1hdkA	-0.6
1husA	-1.91
3kb6A	-0.97
4fdwA	0.47
4beuA	0.54
4pzaA	0.61
3m8oL	-0.06
4cz8A	-0.82
1jscA	0.38
4mruA	1.58
4hh8A	-0.17
3we5A	-0.47
3cf6E	0.31
3wvqA	0.89
2p9bA	-0.38
1skyB	0.7
3menA	-0.23
3tc3A	-1.33
4bqhA	0.53
1ms9A	0.31
3rtxA	-0.44
2q37A	-0.64
1nnlA	-0.39
4pmkA	3.59
3s2uA	1.25
3cb0A	-1.06
2wvlA	0.39
1wscA	-0.76
4c72A	1.07
3c7fA	2.69
3k7uC	-0.17
3ve9A	0.03
4fe9A	1.8
3hn2A	-0.53
2f31A	-0.63
1i39A	0.64
2pptA	-2.15
4h4dA	-0.57
1em2A	-0.09
1a6jA	-1.4
3zyiA	-0.31
1bwdA	-0.52
4usrA	0.73
3bchA	-0.36
3pl2A	0.12
3b49A	-0.23
3pg5A	0.76
1nd6A	-0.06
2wuxA	-0.67
1reqA	0.73
3vteA	0.17
4ebbA	1.41
4jhdC	0.33
3u4kA	0.78
2ohoA	-0.85
2qy0A	0.29
1vdrA	-0.02
3ck1A	0.72
1oahA	0.43
3um9A	-0.01
3kwuA	0.05
3hrgA	-0.37
4p02A	0.67
3w36A	1.16
4kc5A	1.6
2q2eB	1.03
3ndzA	-0.08
1azwA	0.99
4jr9A	0.52
3mc0B	-0.13
1lehA	0.82
3ec3A	-0.36
3jumA	0.45
1yf2A	0.87
2xfaA	-1.15
2nutA	0.91
1wwmA	-1.08
3we0A	1.68
2uwaA	0.97
2janA	0.82
4m16A	0.11
3mpoA	-0.63
1ks8A	2.29
2py6A	1.06
2dg8A	-1.56
4xaqA	0.85
2w2rA	0.21
2y6uA	-0.47
4q46A	-0.39
3if8A	-0.07
3vsjB	-0.22
3m84A	-0.52
3kvcA	0.29
4br6A	-0.3
2va1A	-1.09
3k6kA	0.79
3tzqA	0.1
2cklB	-0.82
3bjqA	2.22
4i5tA	-0.52
1dquA	-0.33
2yr1A	-0.83
4wksC	0.98
3cxbA	-1.26
2gwgA	0.74
3wo4C	-0.25
3ilsA	0.98
4qs8A	0.47
1uf2C	0.55
4ptbA	0.13
4tx1A	1.57
4n7bA	-0.29
4lg8A	0.17
4hn1A	0.46
2gqwA	-0.19
4r1dB	-0.13
3icfA	0.59
1s5jA	0.25
3dsdA	1.24
3nfwA	-0.05
2qmaA	-1.07
3hinA	-0.67
3q6kA	0.2
1y5eA	-1.56
2r6aA	-0.17
1wchA	0.3
3hwoA	1.86
1id0A	-1.48
2sasA	0.55
3ozxA	-0.13
4n0tA	-0.21
3stjA	-0.47
1wy7A	-0.51
1vqqA	0.13
1g62A	0.52
1vknA	0.04
3ottA	1.15
2vclA	-0.39
1sfnA	-0.61
3nqnA	-0.42
3na7A	1.72
2qjtA	-0.43
2jgnA	-1.37
4f0qA	0.13
4ag1A	0.52
3rd3A	-0.73
3ek6A	0.41
3rd6A	1.42
2p22C	-1.73
2bkxA	1.36
2y53A	0.91
4gniA	-0.15
3kwkA	-1.5
4hpnA	0.74
4hbsA	0.85
1rzhM	-1.18
1yb4A	-0.59
2yicA	0.87
3bqaA	-2.27
2zwaA	0.67
2r2yA	0.11
2erxA	0.37
2yb1A	0.58
4d6gA	0.12
3fimB	0.69
2pk0A	-1.6
4c1uA	-0.02
4g1qB	0.5
1ekqA	-0.84
1gkpA	0.16
2gjxA	1.15
3eprA	-0.68
2wjrA	0.25
2xomA	0.2
4j94A	1.98
3hhtB	0.42
4folA	1.28
4ijnA	0.26
3q39A	1.37
3ihtA	-0.63
2pnfA	-0.97
3pvzA	-0.14
4uyiA	-1.41
4mlwA	-0.59
1y2mA	-0.14
2fhdA	-1.1
2nnnA	0.11
2o3jA	0.03
4i1kA	-1.07
3e13X	-0.53
2izoA	2.75
2yquA	-0.21
3sztA	-0.46
3tv0A	0.02
2cbyA	-1.39
3zwfA	-0.27
4en2A	-0.5
4revA	0.18
2nrhA	-1.3
4dveA	-0.22
2xlgA	0.36
1j9lA	0.38
1epaA	-1.15
3ik4A	1.27
4r9nA	-1.09
3kljA	-0.43
1x8qA	0.18
3ch0A	-0.93
3kv9A	-0.44
1w9cA	-0.77
3n0xA	0.41
1fx3A	-1.59
1t3gA	-2.09
4mudA	-2.27
3gd0A	1.59
3lasA	-0.76
1p4uA	1.22
3ubyA	1.91
1ik9A	0.69
1j1jA	-0.57
2vt3A	-0.4
4kxvA	0.86
2qpwA	0.94
4um9B	4.42
4qytA	-1.03
1h6hA	-0.64
2i14A	0.16
3lmmA	-1.03
1e4cP	-0.4
3v3nA	0.97
3uknA	-1.94
1qorA	-0.22
3nz2A	-1.11
2i1sA	-0.62
2z84A	1.7
1iynA	0.71
3f7qA	0.37
3bzbA	-0.43
[truncated: 1,407 more rows]
