# Supplementary material for: Pi-Pi contacts are an overlooked protein feature relevant to phase separation
Source: eLife. 2018 Feb 9;7:e31486. doi: 10.7554/eLife.31486 (PMC5847340; doi:10.7554/eLife.31486)
Supplement: Source code 1. — Pi-pi contact identification scripts suitable for reproducing the annotation data contained in Figure 1—source data 1 and 2. [file elife-31486-code1.tar]

Archive with 4 entries (3 files):
- SourceCodeS1
- SourceCodeS1/elife_write_PDBcontacts.py
- SourceCodeS1/elife_planegeo.py
- SourceCodeS1/README.txt
