# Supplementary material for: Pi-Pi contacts are an overlooked protein feature relevant to phase separation
Source: eLife. 2018 Feb 9;7:e31486. doi: 10.7554/eLife.31486 (PMC5847340; doi:10.7554/eLife.31486)
Supplement: Source code 2. — Python script and associated database files for the final phase separation propensity predictor. [file elife-31486-code2.tgz]

Archive with 94 entries (91 files):
- SourceCodeS2
- SourceCodeS2/README.txt
- SourceCodeS2/DBS
- SourceCodeS2/DBS/SC_GRIDS.pickle0
- SourceCodeS2/DBS/WeightSettings.txt
- SourceCodeS2/DBS/BB_GRIDS.pickle4
- SourceCodeS2/DBS/BB_GRIDS.pickle0
- SourceCodeS2/DBS/AVGnSDEVS
- SourceCodeS2/DBS/AVGnSDEVS/PCON2.SC.xmer36
- SourceCodeS2/DBS/AVGnSDEVS/PCON2.BB.xmer12
- SourceCodeS2/DBS/AVGnSDEVS/PCON2.SC.xmer13
- SourceCodeS2/DBS/AVGnSDEVS/PCON2.BB.xmer34
- SourceCodeS2/DBS/AVGnSDEVS/PCON2.BB.xmer21
- SourceCodeS2/DBS/AVGnSDEVS/PCON2.BB.xmer31
- SourceCodeS2/DBS/AVGnSDEVS/PCON2.SC.xmer23
- SourceCodeS2/DBS/AVGnSDEVS/PCON2.SC.xmer39
- SourceCodeS2/DBS/AVGnSDEVS/PCON2.BB.xmer15
- SourceCodeS2/DBS/AVGnSDEVS/PCON2.BB.xmer30
- SourceCodeS2/DBS/AVGnSDEVS/PCON2.BB.xmer27
- SourceCodeS2/DBS/AVGnSDEVS/PCON2.BB.xmer2
- SourceCodeS2/DBS/AVGnSDEVS/PCON2.BB.xmer25
- SourceCodeS2/DBS/AVGnSDEVS/PCON2.SC.xmer5
- SourceCodeS2/DBS/AVGnSDEVS/PCON2.BB.xmer8
- SourceCodeS2/DBS/AVGnSDEVS/PCON2.BB.xmer20
- SourceCodeS2/DBS/AVGnSDEVS/PCON2.BB.xmer9
- SourceCodeS2/DBS/AVGnSDEVS/PCON2.BB.xmer24
- SourceCodeS2/DBS/AVGnSDEVS/PCON2.BB.xmer28
- SourceCodeS2/DBS/AVGnSDEVS/PCON2.SC.xmer25
- SourceCodeS2/DBS/AVGnSDEVS/PCON2.BB.xmer36
- SourceCodeS2/DBS/AVGnSDEVS/PCON2.BB.xmer35
- SourceCodeS2/DBS/AVGnSDEVS/PCON2.SC.xmer6
- SourceCodeS2/DBS/AVGnSDEVS/PCON2.BB.xmer19
- SourceCodeS2/DBS/AVGnSDEVS/PCON2.SC.xmer7
- SourceCodeS2/DBS/AVGnSDEVS/PCON2.BB.xmer14
- SourceCodeS2/DBS/AVGnSDEVS/PCON2.SC.xmer26
- SourceCodeS2/DBS/AVGnSDEVS/PCON2.SC.xmer16
- SourceCodeS2/DBS/AVGnSDEVS/PCON2.SC.xmer4
- SourceCodeS2/DBS/AVGnSDEVS/PCON2.SC.xmer24
- SourceCodeS2/DBS/AVGnSDEVS/PCON2.SC.xmer30
- SourceCodeS2/DBS/AVGnSDEVS/PCON2.BB.xmer6
- SourceCodeS2/DBS/AVGnSDEVS/PCON2.SC.xmer10
- SourceCodeS2/DBS/AVGnSDEVS/PCON2.SC.xmer32
- SourceCodeS2/DBS/AVGnSDEVS/PCON2.BB.xmer4
- SourceCodeS2/DBS/AVGnSDEVS/PCON2.BB.xmer5
- SourceCodeS2/DBS/AVGnSDEVS/PCON2.SC.xmer28
- SourceCodeS2/DBS/AVGnSDEVS/PCON2.BB.xmer3
- SourceCodeS2/DBS/AVGnSDEVS/PCON2.SC.xmer27
- SourceCodeS2/DBS/AVGnSDEVS/PCON2.SC.xmer14
- SourceCodeS2/DBS/AVGnSDEVS/PCON2.BB.xmer16
- SourceCodeS2/DBS/AVGnSDEVS/PCON2.SC.xmer33
- SourceCodeS2/DBS/AVGnSDEVS/PCON2.SC.xmer37
- SourceCodeS2/DBS/AVGnSDEVS/PCON2.SC.xmer22
- SourceCodeS2/DBS/AVGnSDEVS/PCON2.BB.xmer32
- SourceCodeS2/DBS/AVGnSDEVS/PCON2.BB.xmer37
- SourceCodeS2/DBS/AVGnSDEVS/PCON2.SC.xmer18
- SourceCodeS2/DBS/AVGnSDEVS/PCON2.BB.xmer18
- SourceCodeS2/DBS/AVGnSDEVS/PCON2.BB.xmer39
- SourceCodeS2/DBS/AVGnSDEVS/PCON2.SC.xmer41
- SourceCodeS2/DBS/AVGnSDEVS/PCON2.BB.xmer33
- SourceCodeS2/DBS/AVGnSDEVS/PCON2.SC.xmer11
- SourceCodeS2/DBS/AVGnSDEVS/PCON2.SC.xmer15
- SourceCodeS2/DBS/AVGnSDEVS/PCON2.BB.xmer17
- SourceCodeS2/DBS/AVGnSDEVS/PCON2.SC.xmer19
- SourceCodeS2/DBS/AVGnSDEVS/PCON2.BB.xmer41
- SourceCodeS2/DBS/AVGnSDEVS/PCON2.BB.xmer11
- SourceCodeS2/DBS/AVGnSDEVS/PCON2.BB.xmer38
- SourceCodeS2/DBS/AVGnSDEVS/PCON2.SC.xmer12
- SourceCodeS2/DBS/AVGnSDEVS/PCON2.SC.xmer40
- SourceCodeS2/DBS/AVGnSDEVS/PCON2.BB.xmer40
- SourceCodeS2/DBS/AVGnSDEVS/PCON2.SC.xmer9
- SourceCodeS2/DBS/AVGnSDEVS/PCON2.SC.xmer3
- SourceCodeS2/DBS/AVGnSDEVS/PCON2.SC.xmer21
- SourceCodeS2/DBS/AVGnSDEVS/PCON2.BB.xmer22
- SourceCodeS2/DBS/AVGnSDEVS/PCON2.SC.xmer17
- SourceCodeS2/DBS/AVGnSDEVS/PCON2.SC.xmer35
- SourceCodeS2/DBS/AVGnSDEVS/PCON2.BB.xmer1
- SourceCodeS2/DBS/AVGnSDEVS/PCON2.SC.xmer8
- SourceCodeS2/DBS/AVGnSDEVS/PCON2.SC.xmer20
- SourceCodeS2/DBS/AVGnSDEVS/PCON2.SC.xmer1
- SourceCodeS2/DBS/AVGnSDEVS/PCON2.SC.xmer2
- SourceCodeS2/DBS/AVGnSDEVS/PCON2.BB.xmer23
- SourceCodeS2/DBS/AVGnSDEVS/PCON2.BB.xmer7
- SourceCodeS2/DBS/AVGnSDEVS/PCON2.BB.xmer26
- SourceCodeS2/DBS/AVGnSDEVS/PCON2.BB.xmer13
- SourceCodeS2/DBS/AVGnSDEVS/PCON2.SC.xmer31
- SourceCodeS2/DBS/AVGnSDEVS/PCON2.SC.xmer29
- SourceCodeS2/DBS/AVGnSDEVS/PCON2.SC.xmer38
- SourceCodeS2/DBS/AVGnSDEVS/PCON2.BB.xmer29
- SourceCodeS2/DBS/AVGnSDEVS/PCON2.BB.xmer10
- SourceCodeS2/DBS/AVGnSDEVS/PCON2.SC.xmer34
- SourceCodeS2/DBS/SC_GRIDS.pickle4
- SourceCodeS2/DBS/PCON2.FREQS.wBOOTDEV
- SourceCodeS2/elife_phase_separation_predictor.py
- SourceCodeS2/PDB.TESTSET.fasta
