# Supplementary material for: Pi-Pi contacts are an overlooked protein feature relevant to phase separation
Source: eLife. 2018 Feb 9;7:e31486. doi: 10.7554/eLife.31486 (PMC5847340; doi:10.7554/eLife.31486)
Supplement: Source code 2. — Python script and associated database files for the final phase separation propensity predictor. [file elife-31486-code2.tgz › SourceCodeS2/DBS/SC_GRIDS.pickle0]

(dp0
VR
p1
(dp2
L1L
(dp3
F-0.5
(dp4
F0.5
(lp5
L9510L
aL536L
aL1699L
asF1.0
(lp6
L10187L
aL614L
aL1774L
asF2.0
(lp7
L748L
aL46L
aL121L
asF0.0
(lp8
L6051L
aL357L
aL1060L
asF1.5
(lp9
L3064L
aL194L
aL612L
asF-0.5
(lp10
L8468L
aL559L
aL1411L
asF-1.0
(lp11
L1364L
aL86L
aL179L
asF-1.5
(lp12
L2057L
aL120L
aL287L
assF1.0
(dp13
F0.0
(lp14
L4560L
aL360L
aL776L
asF0.5
(lp15
L869L
aL61L
aL167L
asF-2.5
(lp16
L536L
aL36L
aL57L
asF-0.5
(lp17
L5025L
aL394L
aL813L
asF-2.0
(lp18
L2791L
aL231L
aL397L
asF-1.0
(lp19
L5698L
aL495L
aL818L
asF-1.5
(lp20
L6068L
aL510L
aL857L
assF2.5
(dp21
F-0.5
(lp22
L166L
aL24L
aL18L
asF-1.0
(lp23
L1463L
aL167L
aL225L
assF0.0
(dp24
F0.5
(lp25
L5343L
aL349L
aL922L
asF1.5
(lp26
L625L
aL38L
aL121L
asF0.0
(lp27
L11977L
aL778L
aL1947L
asF1.0
(lp28
L4181L
aL300L
aL781L
asF-0.5
(lp29
L7012L
aL480L
aL1071L
asF-1.0
(lp30
L9953L
aL698L
aL1485L
asF-1.5
(lp31
L1656L
aL121L
aL215L
assF1.5
(dp32
F0.0
(lp33
L576L
aL45L
aL98L
asF-0.5
(lp34
L7639L
aL711L
aL1138L
asF-1.0
(lp35
L3105L
aL302L
aL453L
asF-2.0
(lp36
L427L
aL53L
aL58L
asF-1.5
(lp37
L6406L
aL617L
aL870L
assF-2.5
(dp38
F0.5
(lp39
L479L
aL14L
aL91L
asF1.5
(lp40
L1345L
aL38L
aL232L
asF2.5
(lp41
L650L
aL25L
aL137L
asF2.0
(lp42
L771L
aL27L
aL126L
asF1.0
(lp43
L1609L
aL60L
aL288L
assF2.0
(dp44
F-0.5
(lp45
L328L
aL33L
aL46L
asF-1.0
(lp46
L3808L
aL374L
aL570L
asF-1.5
(lp47
L1589L
aL160L
aL222L
assF-1.0
(dp48
F-0.5
(lp49
L1504L
aL71L
aL218L
asF1.0
(lp50
L7291L
aL416L
aL1265L
asF2.0
(lp51
L3962L
aL208L
aL739L
asF0.5
(lp52
L4780L
aL256L
aL883L
asF1.5
(lp53
L5711L
aL289L
aL1032L
asF0.0
(lp54
L4112L
aL201L
aL692L
assF-1.5
(dp55
F-0.5
(lp56
L315L
aL8L
aL54L
asF0.0
(lp57
L1909L
aL83L
aL311L
asF2.5
(lp58
L576L
aL32L
aL122L
asF1.0
(lp59
L2275L
aL107L
aL393L
asF0.5
(lp60
L1456L
aL59L
aL265L
asF1.5
(lp61
L4678L
aL219L
aL849L
asF2.0
(lp62
L3283L
aL144L
aL610L
assF-3.0
(dp63
F1.5
(lp64
L135L
aL2L
aL24L
asF2.0
(lp65
L466L
aL24L
aL95L
assF-2.0
(dp66
F0.0
(lp67
L908L
aL27L
aL157L
asF1.5
(lp68
L511L
aL23L
aL82L
asF2.0
(lp69
L882L
aL41L
aL151L
assF0.5
(dp70
F0.0
(lp71
L11607L
aL904L
aL1869L
asF1.5
(lp72
L114L
aL10L
aL25L
asF-2.0
(lp73
L577L
aL52L
aL87L
asF0.5
(lp74
L5726L
aL406L
aL1026L
asF1.0
(lp75
L626L
aL43L
aL118L
asF-0.5
(lp76
L9260L
aL676L
aL1438L
asF-1.0
(lp77
L7690L
aL549L
aL1123L
asF-1.5
(lp78
L934L
aL84L
aL133L
asssL2L
(dp79
F0.5
(dp80
F-0.5
(lp81
L11912L
aL874L
aL1857L
asF1.0
(lp82
L842L
aL71L
aL165L
asF2.5
(lp83
L1L
aL0L
aL0L
asF-2.5
(lp84
L4L
aL0L
aL0L
asF0.0
(lp85
L9068L
aL699L
aL1520L
asF1.5
(lp86
L118L
aL9L
aL17L
asF-2.0
(lp87
L398L
aL31L
aL53L
asF0.5
(lp88
L3766L
aL287L
aL683L
asF2.0
(lp89
L14L
aL1L
aL3L
asF-1.0
(lp90
L8346L
aL676L
aL1218L
asF-1.5
(lp91
L3231L
aL275L
aL416L
assF-0.5
(dp92
F-0.5
(lp93
L4900L
aL245L
aL746L
asF1.0
(lp94
L6766L
aL364L
aL1224L
asF2.5
(lp95
L41L
aL3L
aL15L
asF3.0
(lp96
L4L
aL0L
aL0L
asF0.5
(lp97
L10329L
aL590L
aL1835L
asF1.5
(lp98
L2737L
aL167L
aL535L
asF0.0
(lp99
L9762L
aL539L
aL1605L
asF2.0
(lp100
L538L
aL32L
aL108L
asF-1.0
(lp101
L1235L
aL70L
aL185L
asF-1.5
(lp102
L131L
aL5L
aL24L
assF2.0
(dp103
F0.5
(lp104
L9L
aL1L
aL2L
asF1.0
(lp105
L4L
aL0L
aL1L
asF-2.5
(lp106
L252L
aL30L
aL33L
asF0.0
(lp107
L148L
aL15L
aL27L
asF-2.0
(lp108
L1277L
aL162L
aL175L
asF-0.5
(lp109
L876L
aL107L
aL133L
asF-3.0
(lp110
L37L
aL4L
aL5L
asF-1.0
(lp111
L1816L
aL230L
aL251L
asF-1.5
(lp112
L2108L
aL250L
aL263L
assF3.0
(dp113
F0.0
(lp114
L2L
aL0L
aL0L
asF-0.5
(lp115
L5L
aL0L
aL0L
asF-2.0
(lp116
L17L
aL2L
aL3L
asF-1.0
(lp117
L27L
aL3L
aL2L
asF-1.5
(lp118
L20L
aL2L
aL3L
assF1.0
(dp119
F0.5
(lp120
L916L
aL104L
aL154L
asF1.5
(lp121
L17L
aL2L
aL3L
asF2.0
(lp122
L2L
aL0L
aL0L
asF-1.0
(lp123
L8673L
aL787L
aL1233L
asF0.0
(lp124
L3991L
aL339L
aL679L
asF1.0
(lp125
L123L
aL11L
aL33L
asF-2.0
(lp126
L1121L
aL99L
aL136L
asF-0.5
(lp127
L7384L
aL675L
aL1046L
asF-2.5
(lp128
L106L
aL10L
aL18L
asF-1.5
(lp129
L4920L
aL416L
aL625L
assF0.0
(dp130
F-0.5
(lp131
L10640L
aL672L
aL1671L
asF0.5
(lp132
L9035L
aL601L
aL1628L
asF2.5
(lp133
L7L
aL3L
aL1L
asF1.5
(lp134
L663L
aL45L
aL99L
asF-1.0
(lp135
L5075L
aL304L
aL741L
asF0.0
(lp136
L11516L
aL765L
aL1978L
asF1.0
(lp137
L3374L
aL253L
aL616L
asF2.0
(lp138
L86L
aL8L
aL23L
asF-2.0
(lp139
L59L
aL4L
aL7L
asF-1.5
(lp140
L841L
aL68L
aL102L
assF1.5
(dp141
F-0.5
(lp142
L3360L
aL349L
aL484L
asF0.0
(lp143
L958L
aL80L
aL181L
asF1.5
(lp144
L1L
aL0L
aL0L
asF-2.5
(lp145
L168L
aL25L
aL20L
asF0.5
(lp146
L155L
aL14L
aL35L
asF1.0
(lp147
L12L
aL1L
aL2L
asF-2.0
(lp148
L1664L
aL185L
aL194L
asF-3.0
(lp149
L10L
aL3L
aL0L
asF-1.0
(lp150
L5049L
aL500L
aL681L
asF-1.5
(lp151
L4062L
aL472L
aL503L
assF-2.0
(dp152
F0.5
(lp153
L555L
aL11L
aL98L
asF1.5
(lp154
L1623L
aL53L
aL282L
asF2.5
(lp155
L1030L
aL43L
aL210L
asF3.5
(lp156
L63L
aL1L
aL14L
asF-0.5
(lp157
L10L
aL0L
aL1L
asF1.0
(lp158
L1031L
aL32L
aL188L
asF0.0
(lp159
L196L
aL4L
aL30L
asF2.0
(lp160
L1331L
aL61L
aL269L
asF3.0
(lp161
L327L
aL7L
aL67L
assF2.5
(dp162
F0.5
(lp163
L1L
aL0L
aL0L
asF0.0
(lp164
L4L
aL0L
aL0L
asF-2.0
(lp165
L425L
aL72L
aL54L
asF-0.5
(lp166
L91L
aL12L
aL19L
asF-2.5
(lp167
L108L
aL18L
aL21L
asF-1.0
(lp168
L347L
aL35L
aL47L
asF-1.5
(lp169
L547L
aL67L
aL68L
assF-3.0
(dp170
F0.5
(lp171
L2L
aL0L
aL1L
asF1.5
(lp172
L114L
aL2L
aL22L
asF2.5
(lp173
L156L
aL4L
aL31L
asF3.0
(lp174
L58L
aL3L
aL10L
asF4.0
(lp175
L2L
aL0L
aL0L
asF3.5
(lp176
L17L
aL0L
aL2L
asF1.0
(lp177
L35L
aL0L
aL4L
asF2.0
(lp178
L191L
aL4L
aL30L
assF-1.0
(dp179
F-0.5
(lp180
L1323L
aL44L
aL222L
asF1.0
(lp181
L7448L
aL348L
aL1388L
asF2.5
(lp182
L351L
aL13L
aL76L
asF3.0
(lp183
L25L
aL2L
aL6L
asF0.5
(lp184
L6602L
aL282L
aL1157L
asF1.5
(lp185
L4564L
aL210L
aL838L
asF0.0
(lp186
L4052L
aL195L
aL692L
asF3.5
(lp187
L3L
aL0L
aL1L
asF2.0
(lp188
L1706L
aL92L
aL344L
asF-1.0
(lp189
L172L
aL15L
aL29L
asF-1.5
(lp190
L1L
aL0L
aL0L
assF-3.5
(dp191
F3.0
(lp192
L22L
aL1L
aL5L
asF1.5
(lp193
L1L
aL0L
aL0L
asF2.0
(lp194
L13L
aL0L
aL2L
asF3.5
(lp195
L14L
aL0L
aL6L
asF2.5
(lp196
L34L
aL1L
aL6L
assF-2.5
(dp197
F0.5
(lp198
L98L
aL1L
aL17L
asF0.0
(lp199
L11L
aL0L
aL0L
asF2.0
(lp200
L523L
aL13L
aL117L
asF3.0
(lp201
L199L
aL5L
aL42L
asF1.5
(lp202
L516L
aL17L
aL78L
asF3.5
(lp203
L48L
aL3L
aL8L
asF1.0
(lp204
L294L
aL11L
aL62L
asF2.5
(lp205
L406L
aL17L
aL79L
assF-1.5
(dp206
F0.0
(lp207
L931L
aL30L
aL165L
asF-0.5
(lp208
L207L
aL3L
aL34L
asF2.0
(lp209
L2524L
aL105L
aL515L
asF3.5
(lp210
L8L
aL0L
aL3L
asF1.0
(lp211
L3738L
aL156L
aL676L
asF0.5
(lp212
L2361L
aL103L
aL436L
asF1.5
(lp213
L3924L
aL168L
aL720L
asF2.5
(lp214
L969L
aL36L
aL210L
asF-1.0
(lp215
L23L
aL0L
aL2L
asF3.0
(lp216
L198L
aL13L
aL51L
asssL3L
(dp217
F0.5
(dp218
F-0.5
(lp219
L10563L
aL820L
aL1598L
asF1.0
(lp220
L1196L
aL108L
aL238L
asF2.5
(lp221
L4L
aL2L
aL0L
asF-2.5
(lp222
L8L
aL1L
aL1L
asF0.0
(lp223
L8977L
aL731L
aL1550L
asF1.5
(lp224
L229L
aL17L
aL50L
asF-2.0
(lp225
L260L
aL18L
aL34L
asF0.5
(lp226
L4243L
aL340L
aL791L
asF2.0
(lp227
L37L
aL2L
aL10L
asF-1.0
(lp228
L6660L
aL533L
aL906L
asF-1.5
(lp229
L2025L
aL159L
aL253L
assF-0.5
(dp230
F0.5
(lp231
L10582L
aL500L
aL1881L
asF1.0
(lp232
L7433L
aL407L
aL1454L
asF2.0
(lp233
L824L
aL39L
aL174L
asF3.0
(lp234
L10L
aL0L
aL2L
asF-1.0
(lp235
L1849L
aL77L
aL279L
asF-0.5
(lp236
L5437L
aL269L
aL884L
asF1.5
(lp237
L3234L
aL159L
aL656L
asF0.0
(lp238
L9358L
aL430L
aL1476L
asF2.5
(lp239
L143L
aL10L
aL38L
asF-2.0
(lp240
L17L
aL2L
aL1L
asF-1.5
(lp241
L301L
aL21L
aL36L
assF2.0
(dp242
F0.5
(lp243
L9L
aL4L
aL2L
asF1.0
(lp244
L1L
aL0L
aL1L
asF-2.5
(lp245
L645L
aL108L
aL70L
asF0.0
(lp246
L80L
aL9L
aL12L
asF-2.0
(lp247
L1751L
aL249L
aL187L
asF-3.5
(lp248
L1L
aL0L
aL0L
asF-0.5
(lp249
L457L
aL57L
aL60L
asF-3.0
(lp250
L76L
aL9L
aL8L
asF-1.0
(lp251
L1409L
aL176L
aL202L
asF-1.5
(lp252
L2264L
aL325L
aL288L
assF3.5
(dp253
F-3.0
(lp254
L20L
aL4L
aL2L
asF-2.5
(lp255
L36L
aL4L
aL3L
asF-2.0
(lp256
L35L
aL9L
aL2L
asF-1.5
(lp257
L8L
aL1L
aL2L
assF1.0
(dp258
F0.5
(lp259
L1057L
aL82L
aL188L
asF1.5
(lp260
L21L
aL3L
aL2L
asF2.0
(lp261
L2L
aL0L
aL0L
asF-2.0
(lp262
L856L
aL88L
aL101L
asF0.0
(lp263
L3586L
aL392L
aL595L
asF1.0
(lp264
L253L
aL22L
aL50L
asF-1.0
(lp265
L7335L
aL725L
aL1027L
asF-0.5
(lp266
L7020L
aL647L
aL1052L
asF-2.5
(lp267
L51L
aL1L
aL3L
asF-1.5
(lp268
L3575L
aL332L
aL450L
assF0.0
(dp269
F-0.5
(lp270
L9268L
aL538L
aL1414L
asF0.5
(lp271
L9047L
aL611L
aL1635L
asF2.5
(lp272
L36L
aL1L
aL11L
asF3.0
(lp273
L5L
aL2L
aL3L
asF1.5
(lp274
L1098L
aL66L
aL233L
asF-2.0
(lp275
L101L
aL5L
aL18L
asF0.0
(lp276
L12253L
aL744L
aL2040L
asF1.0
(lp277
L4092L
aL277L
aL798L
asF2.0
(lp278
L200L
aL18L
aL47L
asF-1.0
(lp279
L4002L
aL258L
aL561L
asF-1.5
(lp280
L896L
aL66L
aL101L
assF1.5
(dp281
F-0.5
(lp282
L2575L
aL277L
aL373L
asF0.0
(lp283
L789L
aL74L
aL124L
asF1.5
(lp284
L3L
aL0L
aL3L
asF-2.5
(lp285
L313L
aL36L
aL31L
asF0.5
(lp286
L138L
aL12L
aL34L
asF1.0
(lp287
L20L
aL2L
aL4L
asF-2.0
(lp288
L1652L
aL208L
aL185L
asF-3.0
(lp289
L19L
aL2L
aL1L
asF-1.0
(lp290
L4411L
aL541L
aL574L
asF-1.5
(lp291
L4024L
aL476L
aL510L
assF-1.0
(dp292
F-0.5
(lp293
L2182L
aL69L
aL353L
asF1.0
(lp294
L7293L
aL320L
aL1392L
asF2.5
(lp295
L463L
aL16L
aL110L
asF3.0
(lp296
L71L
aL10L
aL18L
asF0.5
(lp297
L7446L
aL327L
aL1290L
asF1.5
(lp298
L4581L
aL213L
aL866L
asF0.0
(lp299
L5006L
aL188L
aL796L
asF3.5
(lp300
L9L
aL0L
aL1L
asF2.0
(lp301
L1887L
aL88L
aL374L
asF-1.0
(lp302
L503L
aL20L
aL74L
asF-1.5
(lp303
L34L
aL1L
aL4L
assF2.5
(dp304
F0.0
(lp305
L3L
aL1L
aL2L
asF-0.5
(lp306
L23L
aL1L
aL2L
asF-2.0
(lp307
L1094L
aL177L
aL134L
asF-2.5
(lp308
L625L
aL107L
aL57L
asF-1.5
(lp309
L670L
aL99L
aL98L
asF-3.5
(lp310
L7L
aL2L
aL0L
asF-1.0
(lp311
L183L
aL32L
aL30L
asF-3.0
(lp312
L145L
aL26L
aL13L
assF-3.5
(dp313
F2.0
(lp314
L4L
aL0L
aL1L
asF3.0
(lp315
L2L
aL0L
aL0L
asF2.5
(lp316
L1L
aL0L
aL0L
assF3.0
(dp317
F-0.5
(lp318
L2L
aL0L
aL0L
asF-1.0
(lp319
L19L
aL4L
aL1L
asF-2.0
(lp320
L303L
aL63L
aL34L
asF-1.5
(lp321
L120L
aL21L
aL19L
asF-3.5
(lp322
L19L
aL4L
aL1L
asF-2.5
(lp323
L284L
aL64L
aL30L
asF-3.0
(lp324
L88L
aL25L
aL8L
assF-2.0
(dp325
F0.5
(lp326
L690L
aL11L
aL113L
asF1.5
(lp327
L1309L
aL45L
aL234L
asF2.5
(lp328
L542L
aL20L
aL120L
asF3.5
(lp329
L25L
aL1L
aL7L
asF4.0
(lp330
L1L
aL0L
aL1L
asF-0.5
(lp331
L37L
aL0L
aL8L
asF1.0
(lp332
L1155L
aL47L
aL193L
asF0.0
(lp333
L174L
aL2L
aL30L
asF2.0
(lp334
L967L
aL30L
aL180L
asF3.0
(lp335
L164L
aL9L
aL41L
assF4.0
(dp336
F-2.0
(lp337
L2L
aL0L
aL0L
assF-3.0
(dp338
F3.5
(lp339
L2L
aL0L
aL0L
asF1.5
(lp340
L31L
aL0L
aL5L
asF2.5
(lp341
L21L
aL1L
aL2L
asF3.0
(lp342
L10L
aL0L
aL3L
asF4.0
(lp343
L1L
aL0L
aL0L
asF1.0
(lp344
L18L
aL0L
aL2L
asF2.0
(lp345
L47L
aL0L
aL9L
assF-2.5
(dp346
F0.5
(lp347
L66L
aL2L
aL13L
asF0.0
(lp348
L15L
aL0L
aL3L
asF2.0
(lp349
L255L
aL6L
aL54L
asF3.0
(lp350
L71L
aL3L
aL18L
asF4.0
(lp351
L3L
aL1L
aL0L
asF1.5
(lp352
L321L
aL6L
aL49L
asF3.5
(lp353
L17L
aL1L
aL6L
asF1.0
(lp354
L204L
aL4L
aL42L
asF2.5
(lp355
L167L
aL2L
aL34L
assF-1.5
(dp356
F0.0
(lp357
L1489L
aL38L
aL269L
asF-0.5
(lp358
L388L
aL15L
aL55L
asF2.0
(lp359
L2071L
aL80L
aL442L
asF3.5
(lp360
L18L
aL1L
aL3L
asF4.0
(lp361
L1L
aL0L
aL0L
asF0.5
(lp362
L3079L
aL115L
aL518L
asF1.5
(lp363
L3177L
aL120L
aL652L
asF2.5
(lp364
L776L
aL35L
aL174L
asF3.0
(lp365
L183L
aL12L
aL43L
asF1.0
(lp366
L3720L
aL130L
aL693L
asF-1.0
(lp367
L41L
aL1L
aL8L
asF-1.5
(lp368
L1L
aL0L
aL1L
asssL4L
(dp369
F0.5
(dp370
F-0.5
(lp371
L8712L
aL671L
aL1322L
asF1.0
(lp372
L2517L
aL197L
aL500L
asF2.5
(lp373
L38L
aL3L
aL8L
asF3.0
(lp374
L4L
aL0L
aL3L
asF4.0
(lp375
L1L
aL1L
aL1L
asF0.0
(lp376
L8383L
aL668L
aL1382L
asF1.5
(lp377
L868L
aL65L
aL181L
asF-1.0
(lp378
L6022L
aL459L
aL837L
asF2.0
(lp379
L230L
aL16L
aL42L
asF-2.0
(lp380
L711L
aL43L
aL91L
asF0.5
(lp381
L5410L
aL441L
aL978L
asF-3.0
(lp382
L4L
aL0L
aL0L
asF-2.5
(lp383
L90L
aL2L
aL6L
asF-1.5
(lp384
L2546L
aL163L
aL320L
assF-0.5
(dp385
F0.5
(lp386
L8435L
aL423L
aL1539L
asF1.0
(lp387
L6257L
aL314L
aL1260L
asF2.0
(lp388
L1372L
aL82L
aL292L
asF3.0
(lp389
L69L
aL5L
aL12L
asF-0.5
(lp390
L5852L
aL213L
aL906L
asF1.5
(lp391
L3546L
aL177L
aL686L
asF-1.0
(lp392
L2528L
aL95L
aL344L
asF2.5
(lp393
L393L
aL17L
aL87L
asF3.5
(lp394
L11L
aL1L
aL1L
asF-2.0
(lp395
L69L
aL4L
aL7L
asF0.0
(lp396
L8569L
aL369L
aL1407L
asF-2.5
(lp397
L4L
aL0L
aL1L
asF-1.5
(lp398
L609L
aL17L
aL73L
assF2.0
(dp399
F0.5
(lp400
L86L
aL16L
aL13L
asF1.0
(lp401
L11L
aL0L
aL0L
asF-2.5
(lp402
L556L
aL96L
aL47L
asF0.0
(lp403
L264L
aL41L
aL37L
asF-2.0
(lp404
L1296L
aL240L
aL122L
asF-3.5
(lp405
L15L
aL1L
aL1L
asF-0.5
(lp406
L721L
aL133L
aL99L
asF-3.0
(lp407
L127L
aL22L
aL11L
asF-1.0
(lp408
L1475L
aL226L
aL201L
asF-1.5
(lp409
L1741L
aL285L
aL212L
assF3.5
(dp410
F-1.0
(lp411
L1L
aL0L
aL0L
asF-2.0
(lp412
L30L
aL6L
aL2L
asF-3.0
(lp413
L15L
aL5L
aL2L
asF-3.5
(lp414
L9L
aL3L
aL0L
asF-2.5
(lp415
L38L
aL15L
aL4L
asF-1.5
(lp416
L11L
aL3L
aL1L
assF4.0
(dp417
F-2.0
(lp418
L2L
aL1L
aL0L
asF-1.0
(lp419
L1L
aL0L
aL0L
asF-2.5
(lp420
L1L
aL0L
aL0L
assF-1.0
(dp421
F-0.5
(lp422
L2951L
aL78L
aL456L
asF1.0
(lp423
L5140L
aL220L
aL977L
asF2.5
(lp424
L612L
aL30L
aL136L
asF3.0
(lp425
L132L
aL11L
aL43L
asF4.0
(lp426
L1L
aL0L
aL1L
asF0.5
(lp427
L6240L
aL237L
aL1115L
asF1.5
(lp428
L3299L
aL145L
aL688L
asF2.0
(lp429
L1673L
aL69L
aL348L
asF3.5
(lp430
L29L
aL0L
aL4L
asF-2.0
(lp431
L5L
aL0L
aL1L
asF0.0
(lp432
L5238L
aL193L
aL871L
asF-1.0
(lp433
L981L
aL32L
aL113L
asF-1.5
(lp434
L127L
aL4L
aL12L
assF0.0
(dp435
F-0.5
(lp436
L8151L
aL402L
aL1288L
asF0.5
(lp437
L8377L
aL549L
aL1541L
asF2.5
(lp438
L144L
aL9L
aL35L
asF3.0
(lp439
L22L
aL0L
aL8L
asF1.0
(lp440
L5127L
aL323L
aL1046L
asF0.0
(lp441
L9956L
aL655L
aL1671L
asF1.5
(lp442
L2177L
aL131L
aL443L
asF-2.5
(lp443
L18L
aL1L
aL3L
asF2.0
(lp444
L724L
aL54L
aL164L
asF-2.0
(lp445
L252L
aL12L
aL18L
asF-1.0
(lp446
L4631L
aL233L
aL627L
asF-1.5
(lp447
L1576L
aL64L
aL188L
assF1.0
(dp448
F0.5
(lp449
L2209L
aL221L
aL424L
asF1.5
(lp450
L194L
aL19L
aL42L
asF2.5
(lp451
L7L
aL0L
aL2L
asF3.0
(lp452
L3L
aL1L
aL0L
asF0.0
(lp453
L4498L
aL479L
aL727L
asF1.0
(lp454
L793L
aL82L
aL140L
asF-1.0
(lp455
L5785L
aL607L
aL797L
asF2.0
(lp456
L31L
aL1L
aL8L
asF-3.5
(lp457
L2L
aL0L
aL1L
asF-2.5
(lp458
L228L
aL16L
aL21L
asF-0.5
(lp459
L6200L
aL624L
aL952L
asF-3.0
(lp460
L17L
aL3L
aL0L
asF-2.0
(lp461
L1242L
aL133L
aL157L
asF-1.5
(lp462
L3406L
aL337L
aL409L
assF-2.5
(dp463
F0.0
(lp464
L90L
aL3L
aL13L
asF1.0
(lp465
L453L
aL16L
aL91L
asF2.0
(lp466
L262L
aL10L
aL53L
asF3.0
(lp467
L21L
aL1L
aL5L
asF4.0
(lp468
L2L
aL0L
aL0L
asF0.5
(lp469
L265L
aL7L
aL46L
asF1.5
(lp470
L433L
aL10L
aL83L
asF3.5
(lp471
L6L
aL0L
aL0L
asF2.5
(lp472
L85L
aL3L
aL17L
asF-1.0
(lp473
L1L
aL0L
aL0L
asF-0.5
(lp474
L20L
aL1L
aL1L
assF2.5
(dp475
F0.5
(lp476
L7L
aL2L
aL1L
asF0.0
(lp477
L22L
aL4L
aL5L
asF-2.0
(lp478
L653L
aL121L
aL86L
asF-0.5
(lp479
L119L
aL15L
aL17L
asF-2.5
(lp480
L437L
aL83L
aL40L
asF-1.5
(lp481
L642L
aL120L
aL62L
asF-3.5
(lp482
L24L
aL9L
aL3L
asF-1.0
(lp483
L331L
aL76L
aL49L
asF-3.0
(lp484
L151L
aL26L
aL10L
assF-3.0
(dp485
F0.0
(lp486
L5L
aL0L
aL0L
asF1.0
(lp487
L83L
aL2L
aL15L
asF2.5
(lp488
L35L
aL2L
aL12L
asF3.0
(lp489
L6L
aL1L
aL1L
asF0.5
(lp490
L18L
aL1L
aL5L
asF1.5
(lp491
L85L
aL1L
aL12L
asF2.0
(lp492
L69L
aL1L
aL11L
assF3.0
(dp493
F-0.5
(lp494
L9L
aL1L
aL0L
asF-1.0
(lp495
L35L
aL9L
aL4L
asF-2.0
(lp496
L187L
aL49L
aL16L
asF-1.5
(lp497
L104L
aL33L
aL15L
asF-4.0
(lp498
L3L
aL1L
aL0L
asF-3.5
(lp499
L12L
aL0L
aL1L
asF-2.5
(lp500
L143L
aL36L
aL17L
asF-3.0
(lp501
L63L
aL19L
aL2L
assF1.5
(dp502
F-0.5
(lp503
L2748L
aL336L
aL397L
asF0.0
(lp504
L1380L
aL214L
aL220L
asF2.0
(lp505
L3L
aL2L
aL1L
asF1.0
(lp506
L156L
aL18L
aL39L
asF0.5
(lp507
L536L
aL69L
aL90L
asF1.5
(lp508
L29L
aL7L
aL4L
asF-2.5
(lp509
L461L
aL64L
aL40L
asF-3.5
(lp510
L1L
aL0L
aL0L
asF-2.0
(lp511
L1567L
aL199L
aL168L
asF-3.0
(lp512
L52L
aL5L
aL8L
asF-1.0
(lp513
L3695L
aL536L
aL501L
asF-1.5
(lp514
L2960L
aL393L
aL352L
assF-4.0
(dp515
F2.0
(lp516
L1L
aL0L
aL0L
assF-3.5
(dp517
F1.5
(lp518
L3L
aL0L
aL0L
asF2.0
(lp519
L7L
aL0L
aL0L
asF3.0
(lp520
L1L
aL0L
aL0L
asF2.5
(lp521
L3L
aL0L
aL0L
asF1.0
(lp522
L4L
aL0L
aL0L
assF-2.0
(dp523
F0.5
(lp524
L1313L
aL35L
aL195L
asF1.5
(lp525
L1124L
aL28L
aL201L
asF2.5
(lp526
L238L
aL7L
aL65L
asF3.5
(lp527
L10L
aL0L
aL3L
asF3.0
(lp528
L78L
aL2L
aL18L
asF1.0
(lp529
L1554L
aL43L
aL296L
asF0.0
(lp530
L636L
aL14L
aL93L
asF2.0
(lp531
L606L
aL18L
aL124L
asF-1.0
(lp532
L36L
aL0L
aL8L
asF-0.5
(lp533
L212L
aL2L
aL40L
assF-1.5
(dp534
F0.0
(lp535
L2474L
aL68L
aL387L
asF-0.5
(lp536
L1038L
aL25L
aL164L
asF2.0
(lp537
L1189L
aL43L
aL260L
asF3.5
(lp538
L25L
aL1L
aL8L
asF4.0
(lp539
L5L
aL0L
aL1L
asF0.5
(lp540
L3415L
aL98L
aL566L
asF1.5
(lp541
L2106L
aL74L
aL432L
asF2.5
(lp542
L442L
aL16L
aL106L
asF3.0
(lp543
L104L
aL5L
aL26L
asF1.0
(lp544
L3160L
aL87L
aL580L
asF-1.0
(lp545
L238L
aL7L
aL41L
asF-1.5
(lp546
L18L
aL1L
aL3L
asssL5L
(dp547
F0.5
(dp548
F-0.5
(lp549
L8623L
aL656L
aL1286L
asF1.0
(lp550
L2492L
aL199L
aL506L
asF2.5
(lp551
L36L
aL0L
aL7L
asF3.0
(lp552
L3L
aL0L
aL3L
asF0.0
(lp553
L8262L
aL670L
aL1367L
asF1.5
(lp554
L858L
aL68L
aL183L
asF-1.0
(lp555
L5978L
aL448L
aL843L
asF2.0
(lp556
L187L
aL11L
aL49L
asF-2.0
(lp557
L682L
aL35L
aL77L
asF0.5
(lp558
L5409L
aL427L
aL1034L
asF-3.0
(lp559
L2L
aL0L
aL0L
asF-2.5
(lp560
L88L
aL5L
aL9L
asF-1.5
(lp561
L2542L
aL180L
aL321L
assF-0.5
(dp562
F0.5
(lp563
L8597L
aL416L
aL1576L
asF1.0
(lp564
L6292L
aL314L
aL1228L
asF2.5
(lp565
L374L
aL21L
aL98L
asF3.0
(lp566
L57L
aL6L
aL12L
asF-0.5
(lp567
L5697L
aL224L
aL892L
asF1.5
(lp568
L3427L
aL201L
aL709L
asF-1.0
(lp569
L2421L
aL90L
aL316L
asF2.0
(lp570
L1369L
aL62L
aL284L
asF3.5
(lp571
L10L
aL1L
aL1L
asF-2.0
(lp572
L53L
aL2L
aL7L
asF0.0
(lp573
L8276L
aL363L
aL1399L
asF-2.5
(lp574
L3L
aL0L
aL1L
asF-1.5
(lp575
L569L
aL20L
aL66L
assF2.0
(dp576
F0.5
(lp577
L66L
aL14L
aL12L
asF1.0
(lp578
L12L
aL3L
aL0L
asF-2.5
(lp579
L554L
aL96L
aL43L
asF0.0
(lp580
L228L
aL39L
aL28L
asF-2.0
(lp581
L1260L
aL238L
aL118L
asF-3.5
(lp582
L12L
aL3L
aL2L
asF-0.5
(lp583
L731L
aL131L
aL105L
asF-3.0
(lp584
L113L
aL22L
aL9L
asF-1.0
(lp585
L1431L
aL242L
aL195L
asF-1.5
(lp586
L1731L
aL265L
aL198L
assF3.0
(dp587
F0.0
(lp588
L1L
aL0L
aL0L
asF-0.5
(lp589
L8L
aL0L
aL1L
asF-1.0
(lp590
L40L
aL5L
aL6L
asF-2.0
(lp591
L181L
aL48L
aL16L
asF-1.5
(lp592
L87L
aL26L
aL6L
asF-4.0
(lp593
L2L
aL1L
aL0L
asF-3.5
(lp594
L17L
aL1L
aL0L
asF-2.5
(lp595
L141L
aL41L
aL14L
asF-3.0
(lp596
L63L
aL14L
aL7L
assF4.0
(dp597
F-2.0
(lp598
L1L
aL0L
aL0L
asF-3.0
(lp599
L1L
aL0L
aL0L
asF-2.5
(lp600
L1L
aL0L
aL0L
assF-1.0
(dp601
F-0.5
(lp602
L2848L
aL74L
aL437L
asF1.0
(lp603
L5049L
aL203L
aL947L
asF2.5
(lp604
L543L
aL25L
aL122L
asF3.0
(lp605
L153L
aL10L
aL38L
asF4.0
(lp606
L5L
aL0L
aL1L
asF0.5
(lp607
L6035L
aL231L
aL1063L
asF1.5
(lp608
L3258L
aL138L
aL678L
asF2.0
(lp609
L1613L
aL83L
aL351L
asF3.5
(lp610
L27L
aL1L
aL7L
asF-2.0
(lp611
L6L
aL0L
aL0L
asF0.0
(lp612
L5104L
aL163L
aL843L
asF-1.0
(lp613
L966L
aL25L
aL123L
asF-1.5
(lp614
L134L
aL4L
aL11L
assF0.0
(dp615
F-0.5
(lp616
L8072L
aL412L
aL1259L
asF0.5
(lp617
L8322L
aL554L
aL1558L
asF2.5
(lp618
L160L
aL10L
aL47L
asF3.0
(lp619
L16L
aL1L
aL6L
asF1.0
(lp620
L5074L
aL300L
aL982L
asF0.0
(lp621
L9897L
aL629L
aL1654L
asF1.5
(lp622
L2180L
aL131L
aL468L
asF-2.5
(lp623
L33L
aL4L
aL2L
asF2.0
(lp624
L666L
aL40L
aL141L
asF3.5
(lp625
L4L
aL1L
aL1L
asF-2.0
(lp626
L271L
aL9L
aL31L
asF-1.0
(lp627
L4399L
aL210L
aL591L
asF-1.5
(lp628
L1524L
aL63L
aL198L
assF1.0
(dp629
F0.5
(lp630
L2143L
aL224L
aL375L
asF1.5
(lp631
L191L
aL17L
aL42L
asF2.5
(lp632
L2L
aL0L
aL0L
asF3.0
(lp633
L1L
aL1L
aL0L
asF0.0
(lp634
L4407L
aL468L
aL724L
asF1.0
(lp635
L771L
aL81L
aL157L
asF-1.0
(lp636
L5805L
aL603L
aL793L
asF2.0
(lp637
L26L
aL1L
aL4L
asF-3.0
(lp638
L14L
aL2L
aL0L
asF3.5
(lp639
L2L
aL0L
aL0L
asF-2.5
(lp640
L224L
aL19L
aL25L
asF-0.5
(lp641
L6172L
aL658L
aL901L
asF-3.5
(lp642
L2L
aL0L
aL1L
asF-2.0
(lp643
L1190L
aL115L
aL131L
asF-1.5
(lp644
L3455L
aL318L
aL420L
assF-2.5
(dp645
F0.0
(lp646
L99L
aL1L
aL18L
asF1.0
(lp647
L455L
aL13L
aL79L
asF2.0
(lp648
L233L
aL8L
aL50L
asF3.0
(lp649
L31L
aL2L
aL4L
asF0.5
(lp650
L281L
aL6L
aL50L
asF1.5
(lp651
L449L
aL13L
aL82L
asF3.5
(lp652
L11L
aL0L
aL3L
asF2.5
(lp653
L91L
aL2L
aL20L
asF-1.0
(lp654
L2L
aL0L
aL0L
asF-0.5
(lp655
L27L
aL1L
aL2L
assF2.5
(dp656
F0.5
(lp657
L2L
aL0L
aL1L
asF1.0
(lp658
L1L
aL0L
aL0L
asF-2.0
(lp659
L620L
aL132L
aL77L
asF0.0
(lp660
L24L
aL7L
aL5L
asF-2.5
(lp661
L417L
aL84L
aL35L
asF-1.5
(lp662
L628L
aL125L
aL72L
asF-0.5
(lp663
L99L
aL19L
aL24L
asF-3.5
(lp664
L22L
aL7L
aL2L
asF-1.0
(lp665
L277L
aL61L
aL38L
asF-3.0
(lp666
L157L
aL27L
aL14L
assF-3.0
(dp667
F0.0
(lp668
L4L
aL0L
aL2L
asF1.5
(lp669
L107L
aL1L
aL19L
asF2.5
(lp670
L40L
aL0L
aL7L
asF3.0
(lp671
L6L
aL0L
aL2L
asF0.5
(lp672
L31L
aL0L
aL7L
asF1.0
(lp673
L98L
aL3L
aL21L
asF2.0
(lp674
L75L
aL7L
aL15L
asF3.5
(lp675
L4L
aL1L
aL2L
assF3.5
(dp676
F-0.5
(lp677
L1L
aL0L
aL0L
asF-2.5
(lp678
L25L
aL5L
aL3L
asF-1.0
(lp679
L2L
aL1L
aL0L
asF-3.0
(lp680
L17L
aL8L
aL1L
asF-4.0
(lp681
L2L
aL0L
aL0L
asF-3.5
(lp682
L3L
aL1L
aL0L
asF-2.0
(lp683
L14L
aL4L
aL2L
asF-1.5
(lp684
L7L
aL2L
aL1L
assF1.5
(dp685
F-0.5
(lp686
L2718L
aL342L
aL408L
asF0.0
(lp687
L1381L
aL172L
aL212L
asF2.0
(lp688
L2L
aL1L
aL0L
asF1.0
(lp689
L122L
aL23L
aL28L
asF0.5
(lp690
L503L
aL72L
aL93L
asF1.5
(lp691
L26L
aL4L
aL7L
asF-2.5
(lp692
L466L
aL57L
aL47L
asF-3.5
(lp693
L1L
aL0L
aL0L
asF-2.0
(lp694
L1612L
aL212L
aL196L
asF-3.0
(lp695
L68L
aL10L
aL7L
asF-1.0
(lp696
L3642L
aL540L
aL480L
asF-1.5
(lp697
L3086L
aL426L
aL353L
assF-4.0
(dp698
F1.5
(lp699
L1L
aL0L
aL0L
asF2.0
(lp700
L1L
aL0L
aL0L
assF-3.5
(dp701
F0.0
(lp702
L1L
aL0L
aL0L
asF1.5
(lp703
L6L
aL0L
aL0L
asF2.0
(lp704
L14L
aL0L
aL3L
asF3.0
(lp705
L2L
aL0L
aL0L
asF0.5
(lp706
L1L
aL0L
aL0L
asF1.0
(lp707
L3L
aL0L
aL2L
asF2.5
(lp708
L6L
aL0L
aL0L
assF-2.0
(dp709
F0.5
(lp710
L1256L
aL32L
aL210L
asF1.5
(lp711
L1124L
aL32L
aL212L
asF2.5
(lp712
L258L
aL3L
aL64L
asF3.5
(lp713
L11L
aL2L
aL4L
asF4.0
(lp714
L4L
aL0L
aL1L
asF-0.5
(lp715
L209L
aL5L
aL37L
asF1.0
(lp716
L1537L
aL42L
aL273L
asF2.0
(lp717
L590L
aL18L
aL131L
asF3.0
(lp718
L82L
aL4L
aL21L
asF-1.5
(lp719
L2L
aL0L
aL1L
asF-1.0
(lp720
L20L
aL0L
aL2L
asF0.0
(lp721
L664L
aL16L
aL94L
assF-1.5
(dp722
F0.0
(lp723
L2407L
aL70L
aL397L
asF-0.5
(lp724
L968L
aL19L
aL133L
asF2.0
(lp725
L1118L
aL46L
aL256L
asF3.5
(lp726
L19L
aL1L
aL4L
asF4.0
(lp727
L2L
aL0L
aL1L
asF0.5
(lp728
L3295L
aL87L
aL554L
asF1.5
(lp729
L2166L
aL81L
aL427L
asF1.0
(lp730
L3119L
aL102L
aL594L
asF2.5
(lp731
L435L
aL13L
aL94L
asF3.0
(lp732
L115L
aL2L
aL27L
asF-2.0
(lp733
L1L
aL0L
aL0L
asF-1.0
(lp734
L241L
aL5L
aL45L
asF-1.5
(lp735
L29L
aL0L
aL3L
asssL6L
(dp736
F0.5
(dp737
F-0.5
(lp738
L8445L
aL675L
aL1249L
asF1.0
(lp739
L2532L
aL192L
aL523L
asF2.5
(lp740
L50L
aL3L
aL10L
asF3.0
(lp741
L6L
aL0L
aL1L
asF0.0
(lp742
L8016L
aL642L
aL1359L
asF1.5
(lp743
L939L
aL79L
aL215L
asF-1.0
(lp744
L5900L
aL449L
aL793L
asF2.0
(lp745
L224L
aL18L
aL49L
asF-2.0
(lp746
L669L
aL32L
aL88L
asF0.5
(lp747
L5303L
aL395L
aL990L
asF-3.0
(lp748
L7L
aL0L
aL1L
asF-2.5
(lp749
L87L
aL5L
aL8L
asF-1.5
(lp750
L2606L
aL184L
aL342L
assF0.0
(dp751
F-0.5
(lp752
L7965L
aL407L
aL1173L
asF0.5
(lp753
L8118L
aL529L
aL1550L
asF2.5
(lp754
L168L
aL12L
aL34L
asF3.0
(lp755
L24L
aL0L
aL8L
asF4.0
(lp756
L1L
aL0L
aL0L
asF0.0
(lp757
L9700L
aL597L
aL1661L
asF1.0
(lp758
L4926L
aL304L
aL1026L
asF-2.5
(lp759
L25L
aL0L
aL1L
asF1.5
(lp760
L2165L
aL146L
aL439L
asF2.0
(lp761
L751L
aL35L
aL175L
asF3.5
(lp762
L1L
aL1L
aL1L
asF-2.0
(lp763
L260L
aL11L
aL19L
asF-3.0
(lp764
L1L
aL0L
aL0L
asF-1.0
(lp765
L4553L
aL228L
aL618L
asF-1.5
(lp766
L1506L
aL49L
aL200L
assF2.0
(dp767
F0.5
(lp768
L72L
aL16L
aL10L
asF1.0
(lp769
L18L
aL3L
aL3L
asF-2.5
(lp770
L530L
aL95L
aL46L
asF0.0
(lp771
L270L
aL48L
aL41L
asF1.5
(lp772
L1L
aL1L
aL0L
asF-2.0
(lp773
L1187L
aL207L
aL124L
asF-3.5
(lp774
L11L
aL1L
aL0L
asF-0.5
(lp775
L750L
aL122L
aL108L
asF-3.0
(lp776
L122L
aL25L
aL8L
asF-1.0
(lp777
L1401L
aL227L
aL161L
asF-1.5
(lp778
L1661L
aL284L
aL200L
assF3.0
(dp779
F-0.5
(lp780
L7L
aL1L
aL0L
asF-1.0
(lp781
L31L
aL6L
aL7L
asF-2.0
(lp782
L164L
aL52L
aL18L
asF-1.5
(lp783
L87L
aL18L
aL7L
asF-4.0
(lp784
L1L
aL0L
aL0L
asF-3.5
(lp785
L12L
aL2L
aL0L
asF-2.5
(lp786
L123L
aL37L
aL13L
asF-3.0
(lp787
L62L
aL13L
aL5L
assF1.5
(dp788
F-0.5
(lp789
L2709L
aL391L
aL403L
asF0.0
(lp790
L1408L
aL167L
aL227L
asF2.0
(lp791
L5L
aL0L
aL1L
asF1.5
(lp792
L27L
aL8L
aL3L
asF-1.0
(lp793
L3602L
aL524L
aL491L
asF0.5
(lp794
L539L
aL71L
aL100L
asF1.0
(lp795
L145L
aL25L
aL38L
asF-2.0
(lp796
L1537L
aL207L
aL163L
asF-3.0
(lp797
L72L
aL8L
aL4L
asF-2.5
(lp798
L432L
aL55L
aL50L
asF-1.5
(lp799
L3010L
aL410L
aL380L
assF-0.5
(dp800
F0.5
(lp801
L8202L
aL398L
aL1462L
asF1.0
(lp802
L6051L
aL312L
aL1229L
asF2.5
(lp803
L373L
aL21L
aL100L
asF3.0
(lp804
L78L
aL4L
aL17L
asF4.0
(lp805
L2L
aL0L
aL0L
asF-0.5
(lp806
L5667L
aL249L
aL862L
asF1.5
(lp807
L3367L
aL181L
aL719L
asF-2.5
(lp808
L2L
aL0L
aL1L
asF2.0
(lp809
L1363L
aL74L
aL284L
asF3.5
(lp810
L11L
aL2L
aL1L
asF-2.0
(lp811
L61L
aL2L
aL10L
asF0.0
(lp812
L8178L
aL339L
aL1336L
asF-1.0
(lp813
L2494L
aL87L
aL320L
asF-1.5
(lp814
L625L
aL19L
aL76L
assF1.0
(dp815
F0.5
(lp816
L2189L
aL211L
aL378L
asF1.5
(lp817
L218L
aL21L
aL50L
asF2.5
(lp818
L1L
aL0L
aL0L
asF3.0
(lp819
L1L
aL0L
aL0L
asF0.0
(lp820
L4497L
aL501L
aL707L
asF1.0
(lp821
L802L
aL89L
aL161L
asF-1.0
(lp822
L5663L
aL563L
aL770L
asF2.0
(lp823
L46L
aL2L
aL6L
asF-3.5
(lp824
L3L
aL0L
aL1L
asF-2.5
(lp825
L203L
aL14L
aL21L
asF-0.5
(lp826
L6094L
aL635L
aL957L
asF-3.0
(lp827
L15L
aL2L
aL0L
asF-2.0
(lp828
L1182L
aL106L
aL128L
asF-1.5
(lp829
L3403L
aL335L
aL390L
assF-1.0
(dp830
F-0.5
(lp831
L2909L
aL79L
aL440L
asF1.0
(lp832
L4921L
aL180L
aL954L
asF2.5
(lp833
L532L
aL29L
aL121L
asF3.0
(lp834
L154L
aL5L
aL43L
asF4.0
(lp835
L3L
aL0L
aL1L
asF0.5
(lp836
L5801L
aL211L
aL1015L
asF1.5
(lp837
L3190L
aL145L
aL697L
asF-2.0
(lp838
L7L
aL0L
aL0L
asF2.0
(lp839
L1524L
aL70L
aL343L
asF3.5
(lp840
L20L
aL2L
aL4L
asF-2.5
(lp841
L1L
aL0L
aL0L
asF0.0
(lp842
L5083L
aL171L
aL841L
asF-1.0
(lp843
L972L
aL27L
aL140L
asF-1.5
(lp844
L161L
aL4L
aL12L
assF2.5
(dp845
F0.5
(lp846
L6L
aL2L
aL1L
asF0.0
(lp847
L22L
aL4L
aL5L
asF-2.0
(lp848
L563L
aL126L
aL55L
asF-0.5
(lp849
L105L
aL22L
aL14L
asF-2.5
(lp850
L391L
aL81L
aL36L
asF-1.5
(lp851
L634L
aL127L
aL64L
asF-3.5
(lp852
L16L
aL4L
aL2L
asF-1.0
(lp853
L303L
aL65L
aL47L
asF-3.0
(lp854
L132L
aL23L
aL11L
assF-3.0
(dp855
F0.0
(lp856
L9L
aL0L
aL1L
asF1.0
(lp857
L98L
aL3L
aL18L
asF2.5
(lp858
L33L
aL0L
aL5L
asF3.0
(lp859
L11L
aL1L
aL4L
asF-0.5
(lp860
L2L
aL0L
aL0L
asF1.5
(lp861
L127L
aL3L
aL23L
asF3.5
(lp862
L2L
aL0L
aL1L
asF2.0
(lp863
L63L
aL4L
aL9L
asF0.5
(lp864
L40L
aL0L
aL12L
assF3.5
(dp865
F0.0
(lp866
L1L
aL0L
aL0L
asF-2.0
(lp867
L18L
aL2L
aL4L
asF-1.0
(lp868
L1L
aL0L
aL0L
asF-3.0
(lp869
L14L
aL7L
aL2L
asF-4.0
(lp870
L2L
aL0L
aL0L
asF-3.5
(lp871
L2L
aL0L
aL0L
asF-2.5
(lp872
L21L
aL5L
aL1L
asF-1.5
(lp873
L11L
aL4L
aL0L
assF-2.5
(dp874
F0.0
(lp875
L124L
aL1L
aL15L
asF1.0
(lp876
L482L
aL15L
aL95L
asF2.0
(lp877
L252L
aL5L
aL55L
asF3.0
(lp878
L31L
aL2L
aL6L
asF4.0
(lp879
L1L
aL0L
aL0L
asF0.5
(lp880
L337L
aL10L
aL61L
asF1.5
(lp881
L437L
aL19L
aL73L
asF3.5
(lp882
L7L
aL0L
aL1L
asF2.5
(lp883
L91L
aL6L
aL24L
asF-1.0
(lp884
L11L
aL0L
aL0L
asF-0.5
(lp885
L31L
aL1L
aL2L
assF4.0
(dp886
F-3.0
(lp887
L1L
aL0L
aL0L
assF-4.0
(dp888
F1.5
(lp889
L2L
aL0L
aL0L
asF2.5
(lp890
L2L
aL0L
aL0L
assF-3.5
(dp891
F0.0
(lp892
L1L
aL0L
aL0L
asF1.5
(lp893
L11L
aL0L
aL2L
asF2.0
(lp894
L13L
aL0L
aL4L
asF3.5
(lp895
L1L
aL0L
aL1L
asF0.5
(lp896
L1L
aL0L
aL0L
asF1.0
(lp897
L8L
aL0L
aL2L
asF2.5
(lp898
L8L
aL0L
aL0L
asF3.0
(lp899
L2L
aL0L
aL0L
assF-2.0
(dp900
F0.5
(lp901
L1244L
aL34L
aL206L
asF1.5
(lp902
L1074L
aL34L
aL228L
asF2.5
(lp903
L263L
aL5L
aL64L
asF3.5
(lp904
L21L
aL1L
aL4L
asF4.0
(lp905
L3L
aL0L
aL1L
asF-0.5
(lp906
L203L
aL4L
aL35L
asF1.0
(lp907
L1378L
aL35L
aL252L
asF2.0
(lp908
L596L
aL13L
aL114L
asF3.0
(lp909
L76L
aL0L
aL15L
asF-1.5
(lp910
L3L
aL0L
aL0L
asF-1.0
(lp911
L40L
aL0L
aL5L
asF0.0
(lp912
L713L
aL21L
aL108L
assF-1.5
(dp913
F0.0
(lp914
L2300L
aL48L
aL363L
asF-0.5
(lp915
L1066L
aL35L
aL161L
asF2.0
(lp916
L1082L
aL36L
aL242L
asF3.5
(lp917
L30L
aL3L
aL7L
asF4.0
(lp918
L4L
aL0L
aL1L
asF0.5
(lp919
L3255L
aL91L
aL548L
asF1.5
(lp920
L2063L
aL71L
aL426L
asF2.5
(lp921
L417L
aL18L
aL84L
asF3.0
(lp922
L122L
aL6L
aL34L
asF1.0
(lp923
L2965L
aL105L
aL547L
asF-1.0
(lp924
L296L
aL5L
aL43L
asF-1.5
(lp925
L26L
aL1L
aL4L
asssL7L
(dp926
F0.5
(dp927
F-0.5
(lp928
L8176L
aL644L
aL1261L
asF1.0
(lp929
L2512L
aL192L
aL539L
asF2.5
(lp930
L40L
aL2L
aL10L
asF3.0
(lp931
L3L
aL0L
aL2L
asF0.0
(lp932
L8009L
aL654L
aL1332L
asF1.5
(lp933
L871L
aL69L
aL189L
asF-1.0
(lp934
L5845L
aL440L
aL764L
asF2.0
(lp935
L256L
aL22L
aL55L
asF-2.0
(lp936
L670L
aL36L
aL74L
asF0.5
(lp937
L5289L
aL407L
aL1007L
asF-3.0
(lp938
L6L
aL0L
aL0L
asF-2.5
(lp939
L102L
aL4L
aL9L
asF-1.5
(lp940
L2518L
aL157L
aL319L
assF-0.5
(dp941
F0.5
(lp942
L8339L
aL401L
aL1481L
asF1.0
(lp943
L5954L
aL311L
aL1226L
asF2.5
(lp944
L342L
aL21L
aL97L
asF3.0
(lp945
L84L
aL5L
aL25L
asF4.0
(lp946
L1L
aL0L
aL0L
asF-0.5
(lp947
L5679L
aL244L
aL853L
asF1.5
(lp948
L3362L
aL181L
aL732L
asF-1.0
(lp949
L2393L
aL79L
aL328L
asF2.0
(lp950
L1262L
aL65L
aL268L
asF3.5
(lp951
L8L
aL1L
aL2L
asF-2.0
(lp952
L87L
aL6L
aL8L
asF4.5
(lp953
L1L
aL0L
aL0L
asF0.0
(lp954
L8135L
aL332L
aL1368L
asF-2.5
(lp955
L4L
aL0L
aL0L
asF-1.5
(lp956
L613L
aL21L
aL65L
assF2.0
(dp957
F0.5
(lp958
L81L
aL13L
aL15L
asF1.0
(lp959
L10L
aL0L
aL1L
asF-2.5
(lp960
L504L
aL96L
aL48L
asF0.0
(lp961
L267L
aL53L
aL43L
asF-2.0
(lp962
L1215L
aL227L
aL115L
asF-3.5
(lp963
L16L
aL3L
aL1L
asF-0.5
(lp964
L755L
aL119L
aL121L
asF-3.0
(lp965
L125L
aL20L
aL11L
asF-1.0
(lp966
L1371L
aL224L
aL151L
asF-1.5
(lp967
L1588L
aL272L
aL187L
assF3.0
(dp968
F0.0
(lp969
L2L
aL0L
aL0L
asF-0.5
(lp970
L13L
aL3L
aL2L
asF-1.0
(lp971
L39L
aL10L
aL6L
asF0.5
(lp972
L1L
aL0L
aL0L
asF-2.0
(lp973
L145L
aL43L
aL13L
asF-1.5
(lp974
L117L
aL35L
aL9L
asF-4.0
(lp975
L3L
aL1L
aL0L
asF-3.5
(lp976
L18L
aL2L
aL3L
asF-2.5
(lp977
L159L
aL46L
aL17L
asF-3.0
(lp978
L62L
aL15L
aL5L
assF4.0
(dp979
F-2.0
(lp980
L1L
aL0L
aL0L
asF-2.5
(lp981
L2L
aL0L
aL2L
asF-3.5
(lp982
L1L
aL0L
aL0L
assF-1.0
(dp983
F-0.5
(lp984
L2837L
aL81L
aL414L
asF1.0
(lp985
L5054L
aL192L
aL974L
asF2.5
(lp986
L526L
aL29L
aL124L
asF3.0
(lp987
L138L
aL3L
aL35L
asF4.0
(lp988
L2L
aL0L
aL1L
asF0.5
(lp989
L5850L
aL196L
aL1033L
asF1.5
(lp990
L3110L
aL137L
aL651L
asF2.0
(lp991
L1533L
aL72L
aL373L
asF3.5
(lp992
L22L
aL2L
aL7L
asF-2.0
(lp993
L10L
aL1L
aL2L
asF0.0
(lp994
L4957L
aL160L
aL795L
asF-1.0
(lp995
L940L
aL26L
aL120L
asF-1.5
(lp996
L187L
aL5L
aL20L
assF0.0
(dp997
F-0.5
(lp998
L7760L
aL410L
aL1162L
asF0.5
(lp999
L8180L
aL513L
aL1548L
asF2.5
(lp1000
L165L
aL12L
aL32L
asF3.0
(lp1001
L27L
aL2L
aL11L
asF1.0
(lp1002
L4844L
aL288L
aL975L
asF0.0
(lp1003
L9585L
aL566L
aL1626L
asF1.5
(lp1004
L2178L
aL139L
aL502L
asF-2.5
(lp1005
L21L
aL0L
aL1L
asF2.0
(lp1006
L709L
aL40L
aL160L
asF3.5
(lp1007
L2L
aL0L
aL0L
asF-2.0
(lp1008
L271L
aL13L
aL20L
asF-1.0
(lp1009
L4409L
aL203L
aL633L
asF-1.5
(lp1010
L1501L
aL62L
aL193L
assF1.5
(dp1011
F-0.5
(lp1012
L2667L
aL405L
aL393L
asF0.0
(lp1013
L1428L
aL193L
aL237L
asF2.0
(lp1014
L5L
aL1L
aL2L
asF1.0
(lp1015
L147L
aL22L
aL26L
asF0.5
(lp1016
L487L
aL64L
aL92L
asF1.5
(lp1017
L18L
aL3L
aL5L
asF-2.5
(lp1018
L462L
aL64L
aL35L
asF-3.5
(lp1019
L5L
aL1L
aL0L
asF-2.0
(lp1020
L1482L
aL186L
aL157L
asF-3.0
(lp1021
L58L
aL1L
aL3L
asF-1.0
(lp1022
L3553L
aL495L
aL466L
asF-1.5
(lp1023
L2948L
aL408L
aL363L
assF-2.5
(dp1024
F0.0
(lp1025
L120L
aL0L
aL16L
asF1.0
(lp1026
L431L
aL15L
aL69L
asF2.0
(lp1027
L271L
aL6L
aL53L
asF3.0
(lp1028
L22L
aL2L
aL3L
asF4.0
(lp1029
L1L
aL0L
aL0L
asF0.5
(lp1030
L303L
aL5L
aL56L
asF1.5
(lp1031
L416L
aL10L
aL90L
asF2.5
(lp1032
L88L
aL8L
aL12L
asF3.5
(lp1033
L8L
aL0L
aL3L
asF-1.5
(lp1034
L1L
aL0L
aL0L
asF-1.0
(lp1035
L5L
aL0L
aL1L
asF-0.5
(lp1036
L28L
aL1L
aL1L
assF2.5
(dp1037
F0.5
(lp1038
L3L
aL0L
aL0L
asF1.0
(lp1039
L1L
aL0L
aL0L
asF-0.5
(lp1040
L131L
aL24L
aL23L
asF-1.0
(lp1041
L328L
aL70L
aL42L
asF0.0
(lp1042
L18L
aL3L
aL4L
asF-2.5
(lp1043
L357L
aL82L
aL26L
asF-1.5
(lp1044
L594L
aL130L
aL69L
asF-4.0
(lp1045
L2L
aL0L
aL0L
asF-3.5
(lp1046
L27L
aL5L
aL3L
asF-2.0
(lp1047
L554L
aL112L
aL47L
asF-3.0
(lp1048
L142L
aL26L
aL9L
assF-3.0
(dp1049
F0.0
(lp1050
L10L
aL0L
aL2L
asF1.5
(lp1051
L95L
aL4L
aL13L
asF2.5
(lp1052
L25L
aL2L
aL6L
asF3.0
(lp1053
L14L
aL1L
aL3L
asF4.0
(lp1054
L1L
aL0L
aL1L
asF0.5
(lp1055
L48L
aL2L
aL12L
asF1.0
(lp1056
L93L
aL2L
aL21L
asF-0.5
(lp1057
L2L
aL0L
aL0L
asF2.0
(lp1058
L70L
aL2L
aL14L
asF3.5
(lp1059
L2L
aL0L
aL0L
assF3.5
(dp1060
F-2.0
(lp1061
L19L
aL6L
aL2L
asF-1.0
(lp1062
L1L
aL0L
aL0L
asF-3.0
(lp1063
L16L
aL3L
aL1L
asF-4.0
(lp1064
L2L
aL0L
aL0L
asF-3.5
(lp1065
L9L
aL3L
aL0L
asF-2.5
(lp1066
L28L
aL9L
aL3L
asF-1.5
(lp1067
L16L
aL7L
aL2L
assF1.0
(dp1068
F0.5
(lp1069
L2102L
aL247L
aL369L
asF1.5
(lp1070
L234L
aL23L
aL60L
asF2.5
(lp1071
L3L
aL0L
aL0L
asF3.0
(lp1072
L1L
aL0L
aL0L
asF0.0
(lp1073
L4207L
aL442L
aL668L
asF1.0
(lp1074
L745L
aL86L
aL166L
asF-2.5
(lp1075
L206L
aL16L
aL32L
asF2.0
(lp1076
L40L
aL4L
aL6L
asF-3.0
(lp1077
L18L
aL0L
aL2L
asF-1.0
(lp1078
L5641L
aL586L
aL752L
asF-0.5
(lp1079
L6018L
aL600L
aL901L
asF-3.5
(lp1080
L1L
aL0L
aL1L
asF-2.0
(lp1081
L1195L
aL116L
aL124L
asF-1.5
(lp1082
L3260L
aL305L
aL377L
assF-4.0
(dp1083
F1.5
(lp1084
L1L
aL0L
aL0L
asF2.5
(lp1085
L1L
aL0L
aL0L
asF2.0
(lp1086
L2L
aL0L
aL0L
assF-3.5
(dp1087
F0.0
(lp1088
L1L
aL0L
aL0L
asF1.5
(lp1089
L16L
aL0L
aL1L
asF2.0
(lp1090
L15L
aL1L
aL3L
asF3.5
(lp1091
L1L
aL0L
aL0L
asF0.5
(lp1092
L3L
aL0L
aL0L
asF1.0
(lp1093
L4L
aL0L
aL0L
asF2.5
(lp1094
L8L
aL0L
aL1L
asF3.0
(lp1095
L2L
aL0L
aL0L
assF-2.0
(dp1096
F0.5
(lp1097
L1203L
aL32L
aL177L
asF1.5
(lp1098
L1081L
aL31L
aL237L
asF2.5
(lp1099
L253L
aL8L
aL72L
asF3.5
(lp1100
L15L
aL0L
aL5L
asF4.0
(lp1101
L3L
aL0L
aL0L
asF-0.5
(lp1102
L218L
aL4L
aL37L
asF1.0
(lp1103
L1417L
aL48L
aL262L
asF2.0
(lp1104
L542L
aL10L
aL115L
asF3.0
(lp1105
L77L
aL1L
aL22L
asF-1.5
(lp1106
L5L
aL0L
aL1L
asF-1.0
(lp1107
L39L
aL1L
aL3L
asF0.0
(lp1108
L611L
aL15L
aL95L
assF-1.5
(dp1109
F0.0
(lp1110
L2260L
aL52L
aL363L
asF-0.5
(lp1111
L1069L
aL27L
aL159L
asF2.0
(lp1112
L1065L
aL28L
aL243L
asF3.5
(lp1113
L26L
aL4L
aL3L
asF4.0
(lp1114
L6L
aL1L
aL0L
asF0.5
(lp1115
L3136L
aL101L
aL551L
asF1.5
(lp1116
L2077L
aL69L
aL400L
asF2.5
(lp1117
L394L
aL18L
aL89L
asF3.0
(lp1118
L108L
aL6L
aL19L
asF1.0
(lp1119
L2962L
aL99L
aL562L
asF4.5
(lp1120
L1L
aL0L
aL1L
asF-1.0
(lp1121
L232L
aL7L
aL32L
asF-1.5
(lp1122
L33L
aL0L
aL5L
asssL8L
(dp1123
F0.5
(dp1124
F-0.5
(lp1125
L8071L
aL652L
aL1226L
asF1.0
(lp1126
L2493L
aL187L
aL547L
asF2.5
(lp1127
L37L
aL1L
aL10L
asF3.0
(lp1128
L3L
aL0L
aL1L
asF0.0
(lp1129
L7958L
aL639L
aL1317L
asF1.5
(lp1130
L892L
aL74L
aL205L
asF-1.0
(lp1131
L5652L
aL409L
aL751L
asF2.0
(lp1132
L226L
aL20L
aL49L
asF-3.0
(lp1133
L2L
aL0L
aL0L
asF-2.0
(lp1134
L732L
aL47L
aL75L
asF0.5
(lp1135
L5290L
aL434L
aL982L
asF-3.5
(lp1136
L1L
aL0L
aL0L
asF-2.5
(lp1137
L105L
aL4L
aL8L
asF-1.5
(lp1138
L2439L
aL150L
aL309L
assF-0.5
(dp1139
F0.5
(lp1140
L8089L
aL371L
aL1464L
asF1.0
(lp1141
L5956L
aL294L
aL1190L
asF2.5
(lp1142
L360L
aL26L
aL93L
asF3.0
(lp1143
L66L
aL1L
aL16L
asF4.0
(lp1144
L3L
aL0L
aL1L
asF-0.5
(lp1145
L5429L
aL209L
aL865L
asF1.5
(lp1146
L3209L
aL160L
aL702L
asF-1.0
(lp1147
L2471L
aL97L
aL320L
asF2.0
(lp1148
L1268L
aL66L
aL312L
asF3.5
(lp1149
L8L
aL1L
aL1L
asF-2.5
(lp1150
L4L
aL0L
aL0L
asF0.0
(lp1151
L8074L
aL332L
aL1336L
asF-2.0
(lp1152
L86L
aL7L
aL8L
asF-1.5
(lp1153
L643L
aL27L
aL77L
assF2.0
(dp1154
F0.5
(lp1155
L89L
aL15L
aL14L
asF1.0
(lp1156
L11L
aL0L
aL1L
asF-0.5
(lp1157
L722L
aL127L
aL114L
asF-2.5
(lp1158
L504L
aL97L
aL44L
asF0.0
(lp1159
L272L
aL42L
aL44L
asF-2.0
(lp1160
L1158L
aL195L
aL137L
asF-3.5
(lp1161
L10L
aL1L
aL0L
asF-4.0
(lp1162
L2L
aL0L
aL0L
asF-3.0
(lp1163
L108L
aL15L
aL5L
asF-1.0
(lp1164
L1347L
aL238L
aL145L
asF-1.5
(lp1165
L1538L
aL261L
aL178L
assF3.0
(dp1166
F0.0
(lp1167
L2L
aL0L
aL0L
asF-0.5
(lp1168
L15L
aL3L
aL4L
asF-1.0
(lp1169
L33L
aL10L
aL6L
asF1.0
(lp1170
L1L
aL0L
aL0L
asF-2.0
(lp1171
L138L
aL43L
aL15L
asF-1.5
(lp1172
L113L
aL33L
aL7L
asF-4.0
(lp1173
L3L
aL1L
aL0L
asF-3.5
(lp1174
L15L
aL3L
aL1L
asF-2.5
(lp1175
L132L
aL33L
aL11L
asF-3.0
(lp1176
L68L
aL16L
aL6L
assF4.0
(dp1177
F-2.0
(lp1178
L1L
aL0L
aL0L
asF-3.0
(lp1179
L2L
aL0L
aL0L
asF-2.5
(lp1180
L1L
aL0L
aL1L
assF0.0
(dp1181
F-0.5
(lp1182
L7679L
aL405L
aL1166L
asF0.5
(lp1183
L8110L
aL536L
aL1536L
asF2.5
(lp1184
L166L
aL9L
aL44L
asF3.0
(lp1185
L24L
aL1L
aL7L
asF1.0
(lp1186
L4842L
aL269L
aL1011L
asF0.0
(lp1187
L9346L
aL560L
aL1571L
asF1.5
(lp1188
L2104L
aL135L
aL478L
asF-2.0
(lp1189
L275L
aL11L
aL26L
asF2.0
(lp1190
L711L
aL49L
aL172L
asF3.5
(lp1191
L4L
aL1L
aL2L
asF-1.0
(lp1192
L4325L
aL206L
aL579L
asF-2.5
(lp1193
L22L
aL0L
aL2L
asF-1.5
(lp1194
L1543L
aL63L
aL198L
assF1.0
(dp1195
F0.5
(lp1196
L2156L
aL230L
aL378L
asF1.5
(lp1197
L236L
aL29L
aL56L
asF2.5
(lp1198
L3L
aL0L
aL0L
asF0.0
(lp1199
L4142L
aL476L
aL673L
asF1.0
(lp1200
L753L
aL83L
aL155L
asF-1.0
(lp1201
L5508L
aL538L
aL738L
asF2.0
(lp1202
L42L
aL2L
aL6L
asF-3.5
(lp1203
L1L
aL0L
aL1L
asF-2.5
(lp1204
L232L
aL19L
aL32L
asF-0.5
(lp1205
L5869L
aL593L
aL877L
asF-3.0
(lp1206
L32L
aL0L
aL5L
asF-2.0
(lp1207
L1169L
aL101L
aL125L
asF-1.5
(lp1208
L3207L
aL299L
aL383L
assF-1.0
(dp1209
F-0.5
(lp1210
L2737L
aL68L
aL376L
asF1.0
(lp1211
L4904L
aL181L
aL949L
asF2.5
(lp1212
L523L
aL24L
aL142L
asF3.0
(lp1213
L143L
aL6L
aL34L
asF4.0
(lp1214
L5L
aL1L
aL1L
asF0.5
(lp1215
L5777L
aL196L
aL1019L
asF1.5
(lp1216
L3022L
aL135L
aL660L
asF-2.0
(lp1217
L13L
aL1L
aL2L
asF2.0
(lp1218
L1496L
aL70L
aL334L
asF3.5
(lp1219
L27L
aL2L
aL10L
asF-2.5
(lp1220
L2L
aL0L
aL0L
asF0.0
(lp1221
L4985L
aL169L
aL778L
asF-1.0
(lp1222
L972L
aL20L
aL129L
asF-1.5
(lp1223
L179L
aL6L
aL22L
assF1.5
(dp1224
F-0.5
(lp1225
L2742L
aL401L
aL397L
asF0.0
(lp1226
L1435L
aL185L
aL222L
asF2.0
(lp1227
L1L
aL0L
aL1L
asF1.5
(lp1228
L36L
aL5L
aL6L
asF0.5
(lp1229
L512L
aL71L
aL103L
asF1.0
(lp1230
L146L
aL20L
aL37L
asF-2.5
(lp1231
L454L
aL61L
aL44L
asF-3.0
(lp1232
L72L
aL8L
aL2L
asF-2.0
(lp1233
L1427L
aL192L
aL140L
asF-4.0
(lp1234
L1L
aL1L
aL0L
asF-3.5
(lp1235
L8L
aL1L
aL0L
asF-1.0
(lp1236
L3496L
aL494L
aL463L
asF-1.5
(lp1237
L2813L
aL398L
aL312L
assF2.5
(dp1238
F0.5
(lp1239
L2L
aL0L
aL0L
asF1.0
(lp1240
L2L
aL0L
aL0L
asF-0.5
(lp1241
L138L
aL30L
aL24L
asF-1.0
(lp1242
L331L
aL79L
aL46L
asF0.0
(lp1243
L25L
aL3L
aL8L
asF-2.5
(lp1244
L341L
aL81L
aL29L
asF-1.5
(lp1245
L574L
aL131L
aL51L
asF-4.0
(lp1246
L2L
aL0L
aL0L
asF-3.5
(lp1247
L28L
aL2L
aL3L
asF-2.0
(lp1248
L550L
aL96L
aL51L
asF-3.0
(lp1249
L147L
aL33L
aL10L
assF-3.0
(dp1250
F0.0
(lp1251
L14L
aL0L
aL1L
asF1.0
(lp1252
L85L
aL0L
aL12L
asF2.5
(lp1253
L36L
aL1L
aL7L
asF3.0
(lp1254
L10L
aL1L
aL3L
asF4.0
(lp1255
L2L
aL0L
aL1L
asF0.5
(lp1256
L53L
aL3L
aL19L
asF1.5
(lp1257
L94L
aL2L
aL18L
asF-0.5
(lp1258
L1L
aL0L
aL0L
asF2.0
(lp1259
L78L
aL4L
aL12L
asF-1.0
(lp1260
L1L
aL0L
aL0L
asF3.5
(lp1261
L5L
aL0L
aL0L
assF3.5
(dp1262
F-2.0
(lp1263
L24L
aL10L
aL2L
asF-1.0
(lp1264
L4L
aL1L
aL0L
asF-3.0
(lp1265
L24L
aL8L
aL2L
asF-4.0
(lp1266
L3L
aL0L
aL0L
asF-3.5
(lp1267
L6L
aL2L
aL0L
asF-2.5
(lp1268
L30L
aL9L
aL3L
asF-1.5
(lp1269
L20L
aL6L
aL4L
assF-2.0
(dp1270
F0.5
(lp1271
L1190L
aL39L
aL190L
asF1.5
(lp1272
L1035L
aL30L
aL223L
asF2.5
(lp1273
L252L
aL6L
aL65L
asF3.5
(lp1274
L21L
aL0L
aL4L
asF4.0
(lp1275
L5L
aL0L
aL1L
asF-0.5
(lp1276
L230L
aL7L
aL39L
asF1.0
(lp1277
L1352L
aL43L
aL240L
asF2.0
(lp1278
L542L
aL11L
aL122L
asF3.0
(lp1279
L70L
aL0L
aL16L
asF-2.0
(lp1280
L1L
aL0L
aL0L
asF-1.5
(lp1281
L5L
aL0L
aL0L
asF-1.0
(lp1282
L37L
aL2L
aL6L
asF0.0
(lp1283
L642L
aL8L
aL102L
assF-4.0
(dp1284
F1.5
(lp1285
L1L
aL0L
aL0L
asF2.0
(lp1286
L1L
aL0L
aL0L
asF1.0
(lp1287
L1L
aL0L
aL0L
assF-3.5
(dp1288
F0.0
(lp1289
L2L
aL0L
aL0L
asF1.5
(lp1290
L13L
aL0L
aL0L
asF2.0
(lp1291
L17L
aL1L
aL3L
asF3.0
(lp1292
L2L
aL0L
aL2L
asF0.5
(lp1293
L2L
aL0L
aL0L
asF1.0
(lp1294
L6L
aL0L
aL0L
asF2.5
(lp1295
L11L
aL0L
aL2L
assF-2.5
(dp1296
F0.0
(lp1297
L118L
aL0L
aL16L
asF1.0
(lp1298
L408L
aL12L
aL85L
asF2.0
(lp1299
L224L
aL4L
aL52L
asF3.0
(lp1300
L28L
aL1L
aL7L
asF4.0
(lp1301
L2L
aL0L
aL0L
asF0.5
(lp1302
L334L
aL6L
aL49L
asF1.5
(lp1303
L403L
aL9L
aL88L
asF2.5
(lp1304
L97L
aL7L
aL14L
asF3.5
(lp1305
L4L
aL1L
aL2L
asF4.5
(lp1306
L1L
aL0L
aL0L
asF-1.0
(lp1307
L3L
aL0L
aL0L
asF-0.5
(lp1308
L40L
aL1L
aL3L
assF-1.5
(dp1309
F0.0
(lp1310
L2258L
aL62L
aL384L
asF-0.5
(lp1311
L1042L
aL35L
aL149L
asF2.0
(lp1312
L1097L
aL39L
aL263L
asF3.5
(lp1313
L23L
aL2L
aL6L
asF4.0
(lp1314
L3L
aL0L
aL2L
asF0.5
(lp1315
L3134L
aL82L
aL528L
asF1.5
(lp1316
L2005L
aL74L
aL409L
asF1.0
(lp1317
L2927L
aL98L
aL548L
asF2.5
(lp1318
L375L
aL20L
aL75L
asF3.0
(lp1319
L114L
aL7L
aL28L
asF-1.0
(lp1320
L257L
aL3L
aL31L
asF4.5
(lp1321
L1L
aL0L
aL0L
asF-2.0
(lp1322
L2L
aL0L
aL1L
asF-1.5
(lp1323
L38L
aL0L
aL8L
asssL9L
(dp1324
F0.5
(dp1325
F-0.5
(lp1326
L7832L
aL618L
aL1176L
asF1.0
(lp1327
L2545L
aL194L
aL536L
asF2.5
(lp1328
L41L
aL3L
aL10L
asF3.0
(lp1329
L3L
aL0L
aL2L
asF0.0
(lp1330
L7810L
aL615L
aL1321L
asF1.5
(lp1331
L899L
aL78L
aL206L
asF-1.0
(lp1332
L5519L
aL399L
aL740L
asF2.0
(lp1333
L230L
aL18L
aL52L
asF-2.0
(lp1334
L712L
aL53L
aL58L
asF0.5
(lp1335
L5314L
aL432L
aL992L
asF-3.0
(lp1336
L10L
aL1L
aL0L
asF-2.5
(lp1337
L116L
aL3L
aL9L
asF-1.5
(lp1338
L2484L
aL166L
aL320L
assF-0.5
(dp1339
F0.5
(lp1340
L7965L
aL373L
aL1411L
asF1.0
(lp1341
L5959L
aL320L
aL1195L
asF2.5
(lp1342
L364L
aL24L
aL106L
asF3.0
(lp1343
L71L
aL6L
aL22L
asF4.0
(lp1344
L1L
aL0L
aL1L
asF-0.5
(lp1345
L5422L
aL218L
aL836L
asF1.5
(lp1346
L3087L
aL145L
aL658L
asF-1.0
(lp1347
L2447L
aL90L
aL314L
asF2.0
(lp1348
L1234L
aL77L
aL287L
asF3.5
(lp1349
L10L
aL1L
aL2L
asF-2.0
(lp1350
L95L
aL1L
aL13L
asF0.0
(lp1351
L7749L
aL310L
aL1253L
asF-2.5
(lp1352
L8L
aL1L
aL1L
asF-1.5
(lp1353
L680L
aL30L
aL76L
assF2.0
(dp1354
F0.5
(lp1355
L87L
aL14L
aL11L
asF1.0
(lp1356
L13L
aL1L
aL1L
asF-0.5
(lp1357
L738L
aL126L
aL93L
asF1.5
(lp1358
L2L
aL1L
aL1L
asF-1.0
(lp1359
L1334L
aL244L
aL171L
asF-3.5
(lp1360
L11L
aL2L
aL1L
asF-2.0
(lp1361
L1128L
aL186L
aL123L
asF-1.5
(lp1362
L1478L
aL259L
aL149L
asF-4.0
(lp1363
L2L
aL0L
aL0L
asF-3.0
(lp1364
L126L
aL21L
aL11L
asF-2.5
(lp1365
L481L
aL87L
aL45L
asF0.0
(lp1366
L295L
aL58L
aL48L
assF3.0
(dp1367
F0.0
(lp1368
L2L
aL0L
aL0L
asF-0.5
(lp1369
L18L
aL5L
aL4L
asF-1.0
(lp1370
L34L
aL11L
aL2L
asF-2.0
(lp1371
L145L
aL39L
aL14L
asF-1.5
(lp1372
L123L
aL39L
aL10L
asF-4.0
(lp1373
L3L
aL1L
aL0L
asF-3.5
(lp1374
L24L
aL6L
aL2L
asF-2.5
(lp1375
L117L
aL28L
aL14L
asF-3.0
(lp1376
L58L
aL10L
aL5L
assF4.0
(dp1377
F-2.0
(lp1378
L2L
aL1L
aL0L
asF-4.0
(lp1379
L1L
aL0L
aL0L
asF-3.0
(lp1380
L2L
aL1L
aL0L
asF-2.5
(lp1381
L2L
aL0L
aL1L
asF-1.5
(lp1382
L1L
aL0L
aL0L
assF-1.0
(dp1383
F-0.5
(lp1384
L2798L
aL63L
aL416L
asF1.0
(lp1385
L4794L
aL173L
aL939L
asF2.5
(lp1386
L489L
aL23L
aL114L
asF3.0
(lp1387
L136L
aL4L
aL34L
asF4.0
(lp1388
L1L
aL0L
aL0L
asF0.5
(lp1389
L5684L
aL198L
aL1003L
asF1.5
(lp1390
L3016L
aL149L
aL664L
asF-2.0
(lp1391
L14L
aL0L
aL1L
asF2.0
(lp1392
L1423L
aL67L
aL353L
asF3.5
(lp1393
L31L
aL1L
aL12L
asF-2.5
(lp1394
L1L
aL0L
aL0L
asF0.0
(lp1395
L4751L
aL152L
aL742L
asF-1.0
(lp1396
L964L
aL24L
aL134L
asF-1.5
(lp1397
L214L
aL8L
aL26L
assF0.0
(dp1398
F-0.5
(lp1399
L7576L
aL406L
aL1174L
asF0.5
(lp1400
L8000L
aL510L
aL1494L
asF2.5
(lp1401
L157L
aL6L
aL40L
asF3.0
(lp1402
L25L
aL0L
aL5L
asF4.0
(lp1403
L1L
aL1L
aL0L
asF0.0
(lp1404
L9180L
aL551L
aL1580L
asF1.0
(lp1405
L4760L
aL278L
aL1014L
asF-2.0
(lp1406
L333L
aL12L
aL31L
asF1.5
(lp1407
L2126L
aL128L
aL499L
asF2.0
(lp1408
L716L
aL51L
aL162L
asF3.5
(lp1409
L4L
aL0L
aL2L
asF-1.0
(lp1410
L4250L
aL194L
aL568L
asF-2.5
(lp1411
L26L
aL1L
aL3L
asF-1.5
(lp1412
L1506L
aL68L
aL183L
assF1.0
(dp1413
F0.5
(lp1414
L2156L
aL222L
aL400L
asF1.5
(lp1415
L230L
aL29L
aL63L
asF2.5
(lp1416
L3L
aL0L
aL1L
asF0.0
(lp1417
L4254L
aL451L
aL706L
asF1.0
(lp1418
L803L
aL86L
aL174L
asF-2.5
(lp1419
L251L
aL21L
aL30L
asF2.0
(lp1420
L40L
aL1L
aL3L
asF-3.5
(lp1421
L1L
aL0L
aL1L
asF-1.0
(lp1422
L5371L
aL542L
aL701L
asF-0.5
(lp1423
L5696L
aL601L
aL875L
asF-3.0
(lp1424
L32L
aL1L
aL3L
asF-2.0
(lp1425
L1117L
aL88L
aL125L
asF-1.5
(lp1426
L3166L
aL284L
aL384L
assF-2.0
(dp1427
F0.5
(lp1428
L1182L
aL37L
aL180L
asF1.5
(lp1429
L1000L
aL28L
aL212L
asF2.5
(lp1430
L253L
aL3L
aL67L
asF3.5
(lp1431
L22L
aL0L
aL8L
asF4.0
(lp1432
L6L
aL0L
aL1L
asF-0.5
(lp1433
L218L
aL3L
aL41L
asF1.0
(lp1434
L1320L
aL37L
aL237L
asF2.0
(lp1435
L546L
aL12L
aL133L
asF3.0
(lp1436
L64L
aL1L
aL15L
asF-1.5
(lp1437
L6L
aL1L
aL0L
asF-1.0
(lp1438
L45L
aL1L
aL9L
asF0.0
(lp1439
L725L
aL19L
aL100L
assF2.5
(dp1440
F0.5
(lp1441
L2L
aL0L
aL1L
asF1.0
(lp1442
L2L
aL0L
aL0L
asF-0.5
(lp1443
L146L
aL28L
aL28L
asF-1.0
(lp1444
L327L
aL87L
aL41L
asF0.0
(lp1445
L33L
aL7L
aL9L
asF-2.5
(lp1446
L304L
aL76L
aL26L
asF-1.5
(lp1447
L533L
aL102L
aL61L
asF-4.0
(lp1448
L3L
aL0L
aL0L
asF-3.5
(lp1449
L25L
aL2L
aL0L
asF-2.0
(lp1450
L513L
aL105L
aL41L
asF-3.0
(lp1451
L127L
aL28L
aL9L
assF-3.0
(dp1452
F0.0
(lp1453
L15L
aL0L
aL1L
asF1.0
(lp1454
L84L
aL1L
aL17L
asF2.5
(lp1455
L30L
aL4L
aL4L
asF3.0
(lp1456
L9L
aL0L
aL2L
asF4.0
(lp1457
L1L
aL0L
aL1L
asF0.5
(lp1458
L69L
aL3L
aL19L
asF1.5
(lp1459
L90L
aL1L
aL18L
asF-0.5
(lp1460
L1L
aL0L
aL0L
asF2.0
(lp1461
L76L
aL2L
aL11L
asF-1.0
(lp1462
L1L
aL0L
aL0L
asF3.5
(lp1463
L6L
aL1L
aL0L
assF3.5
(dp1464
F-0.5
(lp1465
L1L
aL0L
aL0L
asF-2.5
(lp1466
L35L
aL11L
aL4L
asF-1.0
(lp1467
L5L
aL2L
aL1L
asF-3.0
(lp1468
L25L
aL10L
aL1L
asF-4.0
(lp1469
L2L
aL1L
aL0L
asF-3.5
(lp1470
L2L
aL0L
aL0L
asF-2.0
(lp1471
L21L
aL9L
aL2L
asF-1.5
(lp1472
L13L
aL5L
aL2L
assF1.5
(dp1473
F-0.5
(lp1474
L2687L
aL382L
aL387L
asF0.0
(lp1475
L1454L
aL173L
aL225L
asF2.0
(lp1476
L3L
aL1L
aL1L
asF1.5
(lp1477
L34L
aL4L
aL8L
asF0.5
(lp1478
L560L
aL88L
aL109L
asF1.0
(lp1479
L155L
aL20L
aL29L
asF-2.5
(lp1480
L422L
aL63L
aL34L
asF-3.0
(lp1481
L84L
aL3L
aL3L
asF-2.0
(lp1482
L1444L
aL181L
aL148L
asF-4.0
(lp1483
L1L
aL1L
aL0L
asF-3.5
(lp1484
L5L
aL0L
aL0L
asF-1.0
(lp1485
L3376L
aL479L
aL431L
asF-1.5
(lp1486
L2763L
aL407L
aL310L
assF-4.0
(dp1487
F1.0
(lp1488
L1L
aL0L
aL0L
asF2.0
(lp1489
L2L
aL0L
aL0L
assF-3.5
(dp1490
F0.0
(lp1491
L1L
aL0L
aL0L
asF1.5
(lp1492
L13L
aL0L
aL1L
asF2.0
(lp1493
L16L
aL1L
aL1L
asF3.5
(lp1494
L1L
aL0L
aL0L
asF0.5
(lp1495
L3L
aL0L
aL0L
asF1.0
(lp1496
L9L
aL0L
aL0L
asF-0.5
(lp1497
L1L
aL0L
aL0L
asF2.5
(lp1498
L7L
aL0L
aL2L
asF3.0
(lp1499
L5L
aL0L
aL3L
assF-2.5
(dp1500
F0.0
(lp1501
L139L
aL2L
aL23L
asF1.0
(lp1502
L402L
aL9L
aL75L
asF2.0
(lp1503
L232L
aL5L
aL41L
asF3.0
(lp1504
L22L
aL2L
aL3L
asF4.0
(lp1505
L1L
aL0L
aL0L
asF0.5
(lp1506
L317L
aL4L
aL49L
asF1.5
(lp1507
L405L
aL17L
aL92L
asF2.5
(lp1508
L95L
aL4L
aL21L
asF3.5
(lp1509
L9L
aL1L
aL3L
asF4.5
(lp1510
L1L
aL0L
aL0L
asF-1.0
(lp1511
L9L
aL0L
aL0L
asF-0.5
(lp1512
L49L
aL1L
aL4L
assF-1.5
(dp1513
F0.0
(lp1514
L2211L
aL66L
aL352L
asF-0.5
(lp1515
L1045L
aL30L
aL144L
asF2.0
(lp1516
L1051L
aL34L
aL242L
asF3.5
(lp1517
L23L
aL1L
aL6L
asF4.0
(lp1518
L3L
aL0L
aL1L
asF0.5
(lp1519
L3060L
aL84L
aL550L
asF1.5
(lp1520
L1946L
aL63L
aL399L
asF1.0
(lp1521
L2790L
aL85L
aL541L
asF2.5
(lp1522
L379L
aL15L
aL92L
asF3.0
(lp1523
L119L
aL9L
aL32L
asF-1.0
(lp1524
L305L
aL8L
aL31L
asF4.5
(lp1525
L1L
aL0L
aL0L
asF-2.0
(lp1526
L5L
aL0L
aL1L
asF-1.5
(lp1527
L40L
aL0L
aL8L
asssL10L
(dp1528
F0.5
(dp1529
F-0.5
(lp1530
L7723L
aL603L
aL1156L
asF1.0
(lp1531
L2528L
aL203L
aL558L
asF2.5
(lp1532
L49L
aL0L
aL12L
asF3.5
(lp1533
L1L
aL0L
aL1L
asF0.0
(lp1534
L7654L
aL602L
aL1321L
asF1.5
(lp1535
L935L
aL63L
aL223L
asF-1.0
(lp1536
L5322L
aL368L
aL722L
asF2.0
(lp1537
L244L
aL30L
aL56L
asF-2.0
(lp1538
L707L
aL46L
aL62L
asF0.5
(lp1539
L5257L
aL417L
aL995L
asF-3.0
(lp1540
L12L
aL1L
aL2L
asF-2.5
(lp1541
L111L
aL3L
aL10L
asF-1.5
(lp1542
L2512L
aL173L
aL306L
assF-0.5
(dp1543
F0.5
(lp1544
L7871L
aL376L
aL1435L
asF1.0
(lp1545
L5738L
aL292L
aL1156L
asF2.0
(lp1546
L1217L
aL72L
aL281L
asF3.0
(lp1547
L83L
aL7L
aL28L
asF-0.5
(lp1548
L5318L
aL204L
aL774L
asF1.5
(lp1549
L2963L
aL143L
aL677L
asF-1.0
(lp1550
L2520L
aL93L
aL339L
asF2.5
(lp1551
L382L
aL24L
aL107L
asF3.5
(lp1552
L10L
aL2L
aL3L
asF-2.5
(lp1553
L11L
aL0L
aL1L
asF0.0
(lp1554
L7667L
aL324L
aL1265L
asF-3.0
(lp1555
L1L
aL0L
aL0L
asF-2.0
(lp1556
L95L
aL6L
aL11L
asF-1.5
(lp1557
L676L
aL34L
aL78L
assF2.0
(dp1558
F0.5
(lp1559
L98L
aL9L
aL19L
asF1.0
(lp1560
L18L
aL4L
aL1L
asF-0.5
(lp1561
L773L
aL132L
aL114L
asF1.5
(lp1562
L1L
aL0L
aL1L
asF-1.0
(lp1563
L1328L
aL246L
aL159L
asF-3.5
(lp1564
L12L
aL2L
aL0L
asF-2.0
(lp1565
L1081L
aL199L
aL113L
asF-1.5
(lp1566
L1447L
aL238L
aL161L
asF-4.0
(lp1567
L1L
aL0L
aL0L
asF-3.0
(lp1568
L131L
aL17L
aL11L
asF-2.5
(lp1569
L462L
aL79L
aL51L
asF0.0
(lp1570
L296L
aL59L
aL47L
assF3.0
(dp1571
F0.0
(lp1572
L3L
aL1L
aL0L
asF-0.5
(lp1573
L15L
aL2L
aL5L
asF-1.0
(lp1574
L50L
aL14L
aL7L
asF-2.0
(lp1575
L143L
aL33L
aL17L
asF-1.5
(lp1576
L115L
aL39L
aL8L
asF-4.0
(lp1577
L2L
aL1L
aL0L
asF-3.5
(lp1578
L18L
aL6L
aL1L
asF-2.5
(lp1579
L112L
aL31L
aL10L
asF-3.0
(lp1580
L70L
aL14L
aL7L
assF4.0
(dp1581
F-4.0
(lp1582
L1L
aL0L
aL0L
asF-3.0
(lp1583
L2L
aL1L
aL0L
asF-2.5
(lp1584
L1L
aL0L
aL0L
asF-1.5
(lp1585
L1L
aL0L
aL0L
assF-1.0
(dp1586
F-0.5
(lp1587
L2727L
aL79L
aL420L
asF1.0
(lp1588
L4745L
aL192L
aL927L
asF2.5
(lp1589
L496L
aL22L
aL125L
asF3.0
(lp1590
L143L
aL6L
aL32L
asF4.0
(lp1591
L2L
aL0L
aL0L
asF0.5
(lp1592
L5566L
aL199L
aL1008L
asF1.5
(lp1593
L2934L
aL98L
aL645L
asF-2.0
(lp1594
L22L
aL0L
aL1L
asF2.0
(lp1595
L1382L
aL73L
aL345L
asF3.5
(lp1596
L27L
aL1L
aL11L
asF-2.5
(lp1597
L1L
aL0L
aL0L
asF0.0
(lp1598
L4705L
aL137L
aL727L
asF-1.0
(lp1599
L1038L
aL18L
aL129L
asF-1.5
(lp1600
L211L
aL10L
aL31L
assF0.0
(dp1601
F-0.5
(lp1602
L7427L
aL422L
aL1130L
asF0.5
(lp1603
L7874L
aL477L
aL1503L
asF2.5
(lp1604
L176L
aL12L
aL58L
asF3.0
(lp1605
L32L
aL1L
aL5L
asF1.5
(lp1606
L2152L
aL132L
aL483L
asF0.0
(lp1607
L9045L
aL522L
aL1530L
asF1.0
(lp1608
L4633L
aL283L
aL961L
asF-2.0
(lp1609
L322L
aL15L
aL33L
asF2.0
(lp1610
L725L
aL49L
aL169L
asF3.5
(lp1611
L6L
aL0L
aL0L
asF-1.0
(lp1612
L4181L
aL194L
aL578L
asF-3.0
(lp1613
L1L
aL0L
aL0L
asF-2.5
(lp1614
L30L
aL0L
aL1L
asF-1.5
(lp1615
L1578L
aL62L
aL183L
assF1.0
(dp1616
F0.5
(lp1617
L2090L
aL210L
aL386L
asF1.5
(lp1618
L222L
aL30L
aL55L
asF2.5
(lp1619
L10L
aL1L
aL1L
asF0.0
(lp1620
L4232L
aL496L
aL666L
asF1.0
(lp1621
L854L
aL93L
aL186L
asF-1.0
(lp1622
L5260L
aL549L
aL652L
asF2.0
(lp1623
L46L
aL4L
aL11L
asF-3.5
(lp1624
L1L
aL0L
aL1L
asF-2.5
(lp1625
L241L
aL23L
aL23L
asF-0.5
(lp1626
L5686L
aL602L
aL841L
asF-3.0
(lp1627
L32L
aL1L
aL3L
asF-2.0
(lp1628
L1093L
aL80L
aL119L
asF-1.5
(lp1629
L3075L
aL274L
aL394L
assF-2.0
(dp1630
F0.5
(lp1631
L1181L
aL39L
aL206L
asF1.5
(lp1632
L984L
aL27L
aL197L
asF2.5
(lp1633
L224L
aL1L
aL64L
asF3.5
(lp1634
L20L
aL0L
aL7L
asF4.5
(lp1635
L1L
aL0L
aL0L
asF-0.5
(lp1636
L239L
aL7L
aL34L
asF1.0
(lp1637
L1240L
aL33L
aL205L
asF2.0
(lp1638
L527L
aL11L
aL124L
asF3.0
(lp1639
L81L
aL5L
aL27L
asF4.0
(lp1640
L6L
aL0L
aL1L
asF-1.5
(lp1641
L5L
aL1L
aL0L
asF-1.0
(lp1642
L57L
aL1L
aL12L
asF0.0
(lp1643
L704L
aL20L
aL114L
assF2.5
(dp1644
F0.5
(lp1645
L7L
aL2L
aL2L
asF1.0
(lp1646
L1L
aL0L
aL0L
asF-0.5
(lp1647
L157L
aL41L
aL25L
asF-1.0
(lp1648
L343L
aL80L
aL39L
asF0.0
(lp1649
L34L
aL6L
aL13L
asF-2.5
(lp1650
L289L
aL71L
aL20L
asF-1.5
(lp1651
L502L
aL99L
aL50L
asF-4.0
(lp1652
L2L
aL0L
aL0L
asF-3.5
(lp1653
L25L
aL2L
aL1L
asF-2.0
(lp1654
L470L
aL106L
aL35L
asF-3.0
(lp1655
L107L
aL23L
aL9L
assF-3.0
(dp1656
F0.0
(lp1657
L13L
aL3L
aL1L
asF1.0
(lp1658
L91L
aL2L
aL18L
asF2.5
(lp1659
L26L
aL1L
aL5L
asF3.0
(lp1660
L13L
aL3L
aL5L
asF4.0
(lp1661
L1L
aL0L
aL1L
asF0.5
(lp1662
L63L
aL0L
aL18L
asF1.5
(lp1663
L85L
aL1L
aL17L
asF-0.5
(lp1664
L3L
aL0L
aL0L
asF2.0
(lp1665
L77L
aL2L
aL10L
asF3.5
(lp1666
L5L
aL1L
aL0L
assF3.5
(dp1667
F-0.5
(lp1668
L1L
aL0L
aL0L
asF-2.5
(lp1669
L32L
aL12L
aL3L
asF-1.0
(lp1670
L3L
aL0L
aL0L
asF-3.0
(lp1671
L19L
aL4L
aL1L
asF-4.0
(lp1672
L2L
aL1L
aL0L
asF-3.5
(lp1673
L2L
aL0L
aL0L
asF-2.0
(lp1674
L21L
aL6L
aL5L
asF-1.5
(lp1675
L12L
aL6L
aL2L
assF1.5
(dp1676
F-0.5
(lp1677
L2596L
aL324L
aL387L
asF0.0
(lp1678
L1445L
aL181L
aL205L
asF2.0
(lp1679
L6L
aL0L
aL2L
asF1.5
(lp1680
L36L
aL6L
aL9L
asF0.5
(lp1681
L569L
aL83L
aL105L
asF1.0
(lp1682
L162L
aL23L
aL34L
asF-2.5
(lp1683
L430L
aL60L
aL29L
asF-3.0
(lp1684
L74L
aL3L
aL8L
asF-2.0
(lp1685
L1429L
aL190L
aL149L
asF-4.0
(lp1686
L1L
aL1L
aL0L
asF-3.5
(lp1687
L7L
aL1L
aL0L
asF-1.0
(lp1688
L3374L
aL522L
aL424L
asF-1.5
(lp1689
L2661L
aL369L
aL302L
assF-4.0
(dp1690
F2.5
(lp1691
L1L
aL0L
aL0L
asF2.0
(lp1692
L2L
aL0L
aL0L
assF-3.5
(dp1693
F0.5
(lp1694
L4L
aL0L
aL0L
asF1.5
(lp1695
L16L
aL0L
aL1L
asF2.0
(lp1696
L10L
aL0L
aL2L
asF3.5
(lp1697
L1L
aL0L
aL0L
asF0.0
(lp1698
L2L
aL0L
aL0L
asF1.0
(lp1699
L9L
aL0L
aL0L
asF2.5
(lp1700
L13L
aL1L
aL1L
asF3.0
(lp1701
L4L
aL0L
aL3L
assF-2.5
(dp1702
F0.0
(lp1703
L164L
aL3L
aL23L
asF1.0
(lp1704
L403L
aL10L
aL74L
asF2.0
(lp1705
L230L
aL5L
aL44L
asF3.0
(lp1706
L31L
aL2L
aL5L
asF4.0
(lp1707
L1L
aL0L
aL0L
asF0.5
(lp1708
L330L
aL6L
aL48L
asF1.5
(lp1709
L386L
aL9L
aL94L
asF2.5
(lp1710
L95L
aL4L
aL17L
asF3.5
(lp1711
L8L
aL0L
aL2L
asF-1.5
(lp1712
L1L
aL0L
aL0L
asF-1.0
(lp1713
L12L
aL0L
aL0L
asF-0.5
(lp1714
L42L
aL1L
aL5L
assF-1.5
(dp1715
F0.0
(lp1716
L2132L
aL61L
aL343L
asF-0.5
(lp1717
L1061L
aL24L
aL126L
asF2.0
(lp1718
L1014L
aL32L
aL237L
asF3.5
(lp1719
L23L
aL2L
aL10L
asF4.0
(lp1720
L2L
aL0L
aL1L
asF0.5
(lp1721
L3024L
aL90L
aL517L
asF1.5
(lp1722
L1860L
aL60L
aL365L
asF-1.0
(lp1723
L319L
aL8L
aL35L
asF1.0
(lp1724
L2775L
aL89L
aL555L
asF2.5
(lp1725
L396L
aL22L
aL104L
asF3.0
(lp1726
L113L
aL3L
aL27L
asF-2.0
(lp1727
L7L
aL0L
aL2L
asF4.5
(lp1728
L1L
aL0L
aL0L
asF-2.5
(lp1729
L1L
aL0L
aL0L
asF-1.5
(lp1730
L40L
aL0L
aL5L
asssL11L
(dp1731
F0.5
(dp1732
F-0.5
(lp1733
L7469L
aL588L
aL1126L
asF1.0
(lp1734
L2521L
aL210L
aL546L
asF2.5
(lp1735
L59L
aL4L
aL19L
asF3.0
(lp1736
L3L
aL0L
aL1L
asF0.0
(lp1737
L7588L
aL601L
aL1296L
asF1.5
(lp1738
L951L
aL71L
aL226L
asF-1.0
(lp1739
L5236L
aL379L
aL702L
asF2.0
(lp1740
L227L
aL29L
aL45L
asF3.5
(lp1741
L2L
aL0L
aL1L
asF-2.0
(lp1742
L724L
aL43L
aL75L
asF0.5
(lp1743
L5197L
aL412L
aL969L
asF-3.0
(lp1744
L9L
aL1L
aL2L
asF-2.5
(lp1745
L122L
aL4L
aL7L
asF-1.5
(lp1746
L2485L
aL167L
aL314L
assF1.5
(dp1747
F-0.5
(lp1748
L2595L
aL342L
aL380L
asF0.0
(lp1749
L1492L
aL180L
aL219L
asF2.5
(lp1750
L1L
aL0L
aL1L
asF1.5
(lp1751
L47L
aL9L
aL8L
asF0.5
(lp1752
L577L
aL86L
aL114L
asF1.0
(lp1753
L174L
aL28L
aL41L
asF-2.5
(lp1754
L428L
aL63L
aL29L
asF2.0
(lp1755
L3L
aL0L
aL1L
asF-3.5
(lp1756
L9L
aL0L
aL0L
asF-2.0
(lp1757
L1343L
aL181L
aL139L
asF-3.0
(lp1758
L76L
aL6L
aL6L
asF-1.0
(lp1759
L3274L
aL507L
aL401L
asF-1.5
(lp1760
L2563L
aL348L
aL300L
assF2.0
(dp1761
F0.5
(lp1762
L95L
aL14L
aL12L
asF1.0
(lp1763
L25L
aL2L
aL6L
asF-0.5
(lp1764
L793L
aL131L
aL113L
asF0.0
(lp1765
L303L
aL60L
aL40L
asF1.5
(lp1766
L1L
aL0L
aL1L
asF-4.5
(lp1767
L1L
aL0L
aL0L
asF-1.0
(lp1768
L1295L
aL230L
aL162L
asF-3.5
(lp1769
L15L
aL4L
aL0L
asF-2.0
(lp1770
L1034L
aL194L
aL109L
asF-4.0
(lp1771
L1L
aL0L
aL0L
asF-3.0
(lp1772
L119L
aL17L
aL10L
asF-2.5
(lp1773
L463L
aL83L
aL46L
asF-1.5
(lp1774
L1444L
aL253L
aL155L
assF3.0
(dp1775
F0.0
(lp1776
L5L
aL2L
aL0L
asF-0.5
(lp1777
L13L
aL4L
aL4L
asF-1.0
(lp1778
L61L
aL18L
aL9L
asF-2.0
(lp1779
L133L
aL31L
aL13L
asF-1.5
(lp1780
L100L
aL33L
aL12L
asF-4.0
(lp1781
L4L
aL1L
aL0L
asF-3.5
(lp1782
L16L
aL4L
aL1L
asF-2.5
(lp1783
L105L
aL27L
aL10L
asF-3.0
(lp1784
L69L
aL17L
aL10L
assF4.0
(dp1785
F-4.0
(lp1786
L1L
aL0L
aL0L
asF-3.0
(lp1787
L3L
aL1L
aL0L
asF-2.5
(lp1788
L2L
aL0L
aL1L
asF-1.5
(lp1789
L1L
aL0L
aL0L
assF-0.5
(dp1790
F0.5
(lp1791
L7690L
aL362L
aL1355L
asF1.0
(lp1792
L5603L
aL274L
aL1124L
asF2.5
(lp1793
L362L
aL27L
aL111L
asF3.0
(lp1794
L83L
aL8L
aL26L
asF4.0
(lp1795
L2L
aL0L
aL0L
asF-0.5
(lp1796
L5173L
aL203L
aL752L
asF1.5
(lp1797
L2964L
aL155L
aL694L
asF-1.0
(lp1798
L2532L
aL90L
aL356L
asF2.0
(lp1799
L1237L
aL67L
aL294L
asF3.5
(lp1800
L13L
aL1L
aL5L
asF-2.5
(lp1801
L12L
aL1L
aL1L
asF0.0
(lp1802
L7562L
aL309L
aL1232L
asF-3.0
(lp1803
L1L
aL0L
aL0L
asF-2.0
(lp1804
L119L
aL7L
aL11L
asF-1.5
(lp1805
L690L
aL35L
aL78L
assF1.0
(dp1806
F0.5
(lp1807
L2132L
aL213L
aL394L
asF1.5
(lp1808
L235L
aL29L
aL70L
asF2.5
(lp1809
L10L
aL1L
aL2L
asF3.0
(lp1810
L1L
aL0L
aL0L
asF0.0
(lp1811
L4215L
aL464L
aL700L
asF1.0
(lp1812
L853L
aL87L
aL188L
asF-1.0
(lp1813
L5067L
aL498L
aL628L
asF2.0
(lp1814
L53L
aL3L
aL10L
asF-3.5
(lp1815
L1L
aL0L
aL1L
asF-2.5
(lp1816
L243L
aL13L
aL24L
asF-0.5
(lp1817
L5628L
aL628L
aL826L
asF-3.0
(lp1818
L30L
aL3L
aL2L
asF-2.0
(lp1819
L1066L
aL83L
aL118L
asF-1.5
(lp1820
L3004L
aL287L
aL359L
assF-1.0
(dp1821
F-0.5
(lp1822
L2838L
aL75L
aL405L
asF1.0
(lp1823
L4757L
aL184L
aL971L
asF2.5
(lp1824
L508L
aL26L
aL135L
asF3.0
(lp1825
L129L
aL6L
aL33L
asF4.0
(lp1826
L3L
aL0L
aL0L
asF0.5
(lp1827
L5384L
aL211L
aL974L
asF1.5
(lp1828
L2810L
aL104L
aL595L
asF-2.0
(lp1829
L36L
aL0L
aL4L
asF2.0
(lp1830
L1308L
aL59L
aL322L
asF3.5
(lp1831
L23L
aL1L
aL7L
asF-2.5
(lp1832
L1L
aL0L
aL0L
asF0.0
(lp1833
L4685L
aL132L
aL758L
asF-1.0
(lp1834
L1059L
aL22L
aL142L
asF-1.5
(lp1835
L210L
aL9L
aL24L
assF2.5
(dp1836
F0.5
(lp1837
L11L
aL1L
aL5L
asF1.0
(lp1838
L2L
aL0L
aL0L
asF-0.5
(lp1839
L152L
aL36L
aL26L
asF-1.0
(lp1840
L321L
aL77L
aL38L
asF0.0
(lp1841
L40L
aL9L
aL12L
asF-2.5
(lp1842
L275L
aL60L
aL25L
asF-1.5
(lp1843
L502L
aL101L
aL49L
asF-4.0
(lp1844
L3L
aL0L
aL0L
asF-3.5
(lp1845
L27L
aL4L
aL0L
asF-2.0
(lp1846
L450L
aL98L
aL36L
asF-3.0
(lp1847
L114L
aL29L
aL9L
assF-3.0
(dp1848
F0.0
(lp1849
L23L
aL2L
aL3L
asF1.0
(lp1850
L99L
aL2L
aL21L
asF2.5
(lp1851
L37L
aL3L
aL5L
asF3.0
(lp1852
L15L
aL2L
aL3L
asF4.0
(lp1853
L1L
aL0L
aL1L
asF0.5
(lp1854
L57L
aL1L
aL12L
asF1.5
(lp1855
L89L
aL2L
aL16L
asF-0.5
(lp1856
L3L
aL0L
aL1L
asF2.0
(lp1857
L71L
aL1L
aL13L
asF-1.0
(lp1858
L1L
aL0L
aL0L
asF3.5
(lp1859
L5L
aL1L
aL0L
assF3.5
(dp1860
F-2.0
(lp1861
L20L
aL7L
aL2L
asF-1.0
(lp1862
L5L
aL0L
aL0L
asF-3.0
(lp1863
L18L
aL5L
aL1L
asF-4.0
(lp1864
L2L
aL1L
aL0L
asF-3.5
(lp1865
L6L
aL1L
aL0L
asF-2.5
(lp1866
L33L
aL14L
aL3L
asF-1.5
(lp1867
L15L
aL6L
aL1L
assF-2.0
(dp1868
F0.5
(lp1869
L1159L
aL39L
aL191L
asF1.5
(lp1870
L949L
aL26L
aL190L
asF2.5
(lp1871
L219L
aL4L
aL59L
asF3.5
(lp1872
L17L
aL0L
aL7L
asF4.5
(lp1873
L2L
aL0L
aL0L
asF-0.5
(lp1874
L245L
aL6L
aL36L
asF1.0
(lp1875
L1228L
aL32L
aL203L
asF2.0
(lp1876
L518L
aL12L
aL112L
asF3.0
(lp1877
L79L
aL3L
aL21L
asF4.0
(lp1878
L3L
aL0L
aL1L
asF-1.5
(lp1879
L8L
aL1L
aL0L
asF-1.0
(lp1880
L55L
aL1L
aL9L
asF0.0
(lp1881
L709L
aL20L
aL111L
assF-1.5
(dp1882
F0.0
(lp1883
L2084L
aL59L
aL327L
asF-0.5
(lp1884
L1073L
aL28L
aL142L
asF2.0
(lp1885
L947L
aL34L
aL223L
asF3.5
(lp1886
L15L
aL1L
aL5L
asF4.0
(lp1887
L3L
aL0L
aL1L
asF0.5
(lp1888
L2981L
aL83L
aL520L
asF1.5
(lp1889
L1845L
aL68L
aL391L
asF-1.0
(lp1890
L339L
aL7L
aL40L
asF1.0
(lp1891
L2727L
aL84L
aL539L
asF2.5
(lp1892
L370L
aL10L
aL90L
asF3.0
(lp1893
L120L
aL5L
aL36L
asF-2.0
(lp1894
L4L
aL0L
aL1L
asF-2.5
(lp1895
L1L
aL0L
aL0L
asF-1.5
(lp1896
L44L
aL0L
aL5L
assF-4.0
(dp1897
F1.5
(lp1898
L4L
aL0L
aL0L
asF2.5
(lp1899
L3L
aL0L
aL0L
asF3.0
(lp1900
L1L
aL0L
aL0L
asF2.0
(lp1901
L1L
aL0L
aL0L
assF-3.5
(dp1902
F0.5
(lp1903
L6L
aL0L
aL0L
asF1.5
(lp1904
L15L
aL0L
aL3L
asF2.0
(lp1905
L10L
aL0L
aL1L
asF3.0
(lp1906
L1L
aL0L
aL1L
asF1.0
(lp1907
L11L
aL0L
aL2L
asF2.5
(lp1908
L9L
aL1L
aL1L
assF-2.5
(dp1909
F0.0
(lp1910
L169L
aL4L
aL20L
asF1.0
(lp1911
L409L
aL9L
aL71L
asF2.0
(lp1912
L199L
aL6L
aL39L
asF3.0
(lp1913
L28L
aL1L
aL7L
asF4.0
(lp1914
L1L
aL0L
aL0L
asF0.5
(lp1915
L313L
aL4L
aL50L
asF1.5
(lp1916
L395L
aL7L
aL102L
asF2.5
(lp1917
L91L
aL4L
aL18L
asF3.5
(lp1918
L7L
aL0L
aL2L
asF-1.5
(lp1919
L1L
aL0L
aL0L
asF-1.0
(lp1920
L10L
aL0L
aL0L
asF-0.5
(lp1921
L43L
aL0L
aL4L
assF0.0
(dp1922
F-0.5
(lp1923
L7312L
aL400L
aL1091L
asF0.5
(lp1924
L7586L
aL458L
aL1472L
asF2.5
(lp1925
L186L
aL13L
aL51L
asF3.0
(lp1926
L47L
aL2L
aL12L
asF1.5
(lp1927
L2096L
aL131L
aL493L
asF0.0
(lp1928
L8934L
aL529L
aL1543L
asF1.0
(lp1929
L4689L
aL284L
aL977L
asF-2.5
(lp1930
L40L
aL0L
aL3L
asF2.0
(lp1931
L731L
aL49L
aL173L
asF3.5
(lp1932
L5L
aL0L
aL1L
asF-1.0
(lp1933
L4060L
aL185L
aL554L
asF-3.0
(lp1934
L4L
aL0L
aL0L
asF-2.0
(lp1935
L336L
aL17L
aL37L
asF-1.5
(lp1936
L1631L
aL56L
aL189L
asssL12L
(dp1937
F0.5
(dp1938
F-0.5
(lp1939
L7303L
aL560L
aL1092L
asF1.0
(lp1940
L2507L
aL200L
aL521L
asF2.5
(lp1941
L61L
aL5L
aL18L
asF3.0
(lp1942
L4L
aL0L
aL1L
asF0.0
(lp1943
L7350L
aL567L
aL1246L
asF1.5
(lp1944
L1006L
aL81L
aL244L
asF-1.0
(lp1945
L5152L
aL356L
aL689L
asF2.0
(lp1946
L258L
aL24L
aL56L
asF3.5
(lp1947
L2L
aL0L
aL1L
asF-2.0
(lp1948
L731L
aL46L
aL71L
asF0.5
(lp1949
L5161L
aL421L
aL1019L
asF-3.0
(lp1950
L9L
aL1L
aL1L
asF-2.5
(lp1951
L143L
aL3L
aL13L
asF-1.5
(lp1952
L2412L
aL169L
aL303L
assF1.5
(dp1953
F-0.5
(lp1954
L2627L
aL341L
aL398L
asF0.0
(lp1955
L1502L
aL210L
aL222L
asF2.5
(lp1956
L1L
aL0L
aL1L
asF1.5
(lp1957
L50L
aL9L
aL8L
asF0.5
(lp1958
L620L
aL91L
aL119L
asF1.0
(lp1959
L190L
aL22L
aL48L
asF-2.0
(lp1960
L1297L
aL181L
aL128L
asF2.0
(lp1961
L7L
aL1L
aL3L
asF-3.0
(lp1962
L89L
aL8L
aL6L
asF-2.5
(lp1963
L371L
aL56L
aL26L
asF-4.0
(lp1964
L1L
aL0L
aL0L
asF-3.5
(lp1965
L7L
aL0L
aL0L
asF-1.0
(lp1966
L3124L
aL488L
aL395L
asF-1.5
(lp1967
L2461L
aL347L
aL281L
assF2.0
(dp1968
F0.5
(lp1969
L93L
aL15L
aL14L
asF1.0
(lp1970
L16L
aL2L
aL5L
asF-0.5
(lp1971
L810L
aL131L
aL114L
asF0.0
(lp1972
L352L
aL64L
aL51L
asF1.5
(lp1973
L3L
aL0L
aL1L
asF-4.5
(lp1974
L1L
aL0L
aL0L
asF-1.0
(lp1975
L1316L
aL232L
aL164L
asF-3.5
(lp1976
L17L
aL3L
aL0L
asF-2.0
(lp1977
L989L
aL173L
aL102L
asF-4.0
(lp1978
L1L
aL0L
aL0L
asF-3.0
(lp1979
L120L
aL16L
aL8L
asF-2.5
(lp1980
L434L
aL74L
aL43L
asF-1.5
(lp1981
L1417L
aL242L
aL160L
assF3.0
(dp1982
F0.0
(lp1983
L6L
aL2L
aL1L
asF-0.5
(lp1984
L17L
aL8L
aL4L
asF-1.0
(lp1985
L56L
aL18L
aL10L
asF-2.0
(lp1986
L121L
aL34L
aL8L
asF-1.5
(lp1987
L109L
aL37L
aL14L
asF-4.0
(lp1988
L5L
aL1L
aL0L
asF-3.5
(lp1989
L15L
aL3L
aL1L
asF-2.5
(lp1990
L96L
aL18L
aL11L
asF-3.0
(lp1991
L66L
aL21L
aL11L
assF4.0
(dp1992
F-4.0
(lp1993
L1L
aL0L
aL0L
asF-3.0
(lp1994
L1L
aL1L
aL0L
asF-2.5
(lp1995
L3L
aL1L
aL1L
asF-1.5
(lp1996
L1L
aL0L
aL0L
assF-0.5
(dp1997
F0.5
(lp1998
L7671L
aL360L
aL1358L
asF1.0
(lp1999
L5371L
aL267L
aL1032L
asF2.5
(lp2000
L371L
aL23L
aL107L
asF3.0
(lp2001
L67L
aL7L
aL16L
asF4.0
(lp2002
L1L
aL0L
aL0L
asF-0.5
(lp2003
L5056L
aL198L
aL726L
asF1.5
(lp2004
L2987L
aL142L
aL677L
asF-1.0
(lp2005
L2566L
aL98L
aL358L
asF2.0
(lp2006
L1188L
aL69L
aL320L
asF3.5
(lp2007
L15L
aL2L
aL5L
asF-2.5
(lp2008
L12L
aL1L
aL1L
asF0.0
(lp2009
L7390L
aL285L
aL1243L
asF-3.0
(lp2010
L1L
aL0L
aL0L
asF-2.0
(lp2011
L127L
aL6L
aL15L
asF-1.5
(lp2012
L741L
aL35L
aL93L
assF1.0
(dp2013
F0.5
(lp2014
L2205L
aL232L
aL438L
asF1.5
(lp2015
L263L
aL24L
aL63L
asF2.5
(lp2016
L10L
aL1L
aL1L
asF3.0
(lp2017
L2L
aL0L
aL0L
asF0.0
(lp2018
L4121L
aL463L
aL653L
asF1.0
(lp2019
L828L
aL88L
aL179L
asF-1.0
(lp2020
L4983L
aL500L
aL614L
asF2.0
(lp2021
L50L
aL6L
aL12L
asF-3.5
(lp2022
L1L
aL0L
aL1L
asF-2.5
(lp2023
L256L
aL21L
aL29L
asF-0.5
(lp2024
L5533L
aL588L
aL801L
asF-3.0
(lp2025
L35L
aL2L
aL2L
asF-2.0
(lp2026
L1067L
aL78L
aL117L
asF-1.5
(lp2027
L2917L
aL273L
aL349L
assF-1.0
(dp2028
F-0.5
(lp2029
L2833L
aL75L
aL444L
asF1.0
(lp2030
L4559L
aL175L
aL960L
asF2.5
(lp2031
L491L
aL22L
aL123L
asF3.0
(lp2032
L142L
aL4L
aL35L
asF4.0
(lp2033
L3L
aL0L
aL1L
asF0.5
(lp2034
L5390L
aL214L
aL989L
asF1.5
(lp2035
L2733L
aL104L
aL578L
asF-2.0
(lp2036
L30L
aL1L
aL1L
asF2.0
(lp2037
L1297L
aL62L
aL336L
asF3.5
(lp2038
L21L
aL1L
aL6L
asF-2.5
(lp2039
L2L
aL0L
aL0L
asF0.0
(lp2040
L4574L
aL133L
aL652L
asF-1.0
(lp2041
L1083L
aL20L
aL149L
asF-1.5
(lp2042
L238L
aL9L
aL22L
assF2.5
(dp2043
F0.5
(lp2044
L9L
aL1L
aL3L
asF1.0
(lp2045
L2L
aL0L
aL0L
asF-0.5
(lp2046
L157L
aL37L
aL24L
asF-4.0
(lp2047
L1L
aL0L
aL0L
asF-2.0
(lp2048
L440L
aL92L
aL43L
asF-3.0
(lp2049
L118L
aL28L
aL12L
asF-1.0
(lp2050
L334L
aL78L
aL34L
asF-1.5
(lp2051
L505L
aL114L
aL47L
asF-4.5
(lp2052
L1L
aL0L
aL0L
asF-3.5
(lp2053
L33L
aL6L
aL0L
asF-2.5
(lp2054
L244L
aL59L
aL20L
asF0.0
(lp2055
L42L
aL6L
aL12L
assF-3.0
(dp2056
F0.0
(lp2057
L29L
aL2L
aL7L
asF1.0
(lp2058
L99L
aL2L
aL15L
asF2.5
(lp2059
L30L
aL4L
aL4L
asF3.0
(lp2060
L13L
aL1L
aL1L
asF4.0
(lp2061
L2L
aL0L
aL1L
asF0.5
(lp2062
L61L
aL1L
aL14L
asF1.5
(lp2063
L89L
aL0L
aL19L
asF-0.5
(lp2064
L1L
aL0L
aL0L
asF2.0
(lp2065
L63L
aL1L
aL13L
asF-1.0
(lp2066
L2L
aL0L
aL0L
asF3.5
(lp2067
L4L
aL2L
aL0L
assF3.5
(dp2068
F-0.5
(lp2069
L1L
aL0L
aL0L
asF-2.5
(lp2070
L29L
aL12L
aL1L
asF-1.0
(lp2071
L5L
aL0L
aL0L
asF-3.0
(lp2072
L15L
aL4L
aL1L
asF-4.0
(lp2073
L2L
aL1L
aL0L
asF-3.5
(lp2074
L4L
aL1L
aL0L
asF-2.0
(lp2075
L19L
aL9L
aL4L
asF-1.5
(lp2076
L15L
aL5L
aL0L
assF-2.0
(dp2077
F0.5
(lp2078
L1157L
aL30L
aL190L
asF1.5
(lp2079
L921L
aL25L
aL183L
asF2.5
(lp2080
L194L
aL2L
aL60L
asF3.5
(lp2081
L15L
aL0L
aL8L
asF4.5
(lp2082
L2L
aL0L
aL0L
asF-0.5
(lp2083
L250L
aL3L
aL31L
asF1.0
(lp2084
L1180L
aL36L
aL210L
asF2.0
(lp2085
L507L
aL13L
aL110L
asF3.0
(lp2086
L87L
aL2L
aL22L
asF-2.0
(lp2087
L1L
aL0L
aL0L
asF4.0
(lp2088
L6L
aL0L
aL2L
asF-1.5
(lp2089
L12L
aL1L
aL2L
asF-1.0
(lp2090
L59L
aL1L
aL10L
asF0.0
(lp2091
L742L
aL20L
aL128L
assF-1.5
(dp2092
F0.0
(lp2093
L2094L
aL62L
aL309L
asF-0.5
(lp2094
L1103L
aL26L
aL139L
asF2.0
(lp2095
L879L
aL30L
aL212L
asF3.5
(lp2096
L22L
aL1L
aL7L
asF4.0
(lp2097
L3L
aL0L
aL2L
asF0.5
(lp2098
L2884L
aL77L
aL521L
asF1.5
(lp2099
L1806L
aL63L
aL367L
asF-1.0
(lp2100
L346L
aL13L
aL39L
asF1.0
(lp2101
L2648L
aL87L
aL517L
asF2.5
(lp2102
L390L
aL20L
aL99L
asF3.0
(lp2103
L114L
aL5L
aL31L
asF-2.0
(lp2104
L10L
aL0L
aL3L
asF-2.5
(lp2105
L1L
aL0L
aL0L
asF-1.5
(lp2106
L59L
aL0L
aL8L
assF-4.0
(dp2107
F2.5
(lp2108
L2L
aL0L
aL0L
asF3.5
(lp2109
L1L
aL0L
aL0L
asF2.0
(lp2110
L4L
aL0L
aL0L
assF-3.5
(dp2111
F0.0
(lp2112
L1L
aL0L
aL0L
asF1.5
(lp2113
L15L
aL0L
aL1L
asF2.0
(lp2114
L15L
aL1L
aL1L
asF3.0
(lp2115
L2L
aL0L
aL3L
asF0.5
(lp2116
L9L
aL0L
aL1L
asF1.0
(lp2117
L11L
aL0L
aL1L
asF2.5
(lp2118
L10L
aL0L
aL2L
assF-2.5
(dp2119
F0.0
(lp2120
L169L
aL3L
aL23L
asF1.0
(lp2121
L381L
aL7L
aL79L
asF2.0
(lp2122
L203L
aL4L
aL45L
asF3.0
(lp2123
L28L
aL2L
aL3L
asF4.0
(lp2124
L1L
aL0L
aL0L
asF0.5
(lp2125
L317L
aL7L
aL45L
asF1.5
(lp2126
L370L
aL11L
aL87L
asF2.5
(lp2127
L91L
aL3L
aL15L
asF3.5
(lp2128
L7L
aL0L
aL3L
asF-1.5
(lp2129
L1L
aL0L
aL0L
asF-1.0
(lp2130
L12L
aL0L
aL0L
asF-0.5
(lp2131
L46L
aL1L
aL6L
assF0.0
(dp2132
F-0.5
(lp2133
L7194L
aL388L
aL1058L
asF0.5
(lp2134
L7434L
aL467L
aL1421L
asF2.5
(lp2135
L176L
aL7L
aL45L
asF3.0
(lp2136
L41L
aL5L
aL13L
asF1.5
(lp2137
L2069L
aL123L
aL469L
asF0.0
(lp2138
L8832L
aL515L
aL1534L
asF1.0
(lp2139
L4585L
aL290L
aL996L
asF-2.5
(lp2140
L43L
aL0L
aL3L
asF2.0
(lp2141
L758L
aL50L
aL186L
asF3.5
(lp2142
L9L
aL1L
aL2L
asF-1.0
(lp2143
L4057L
aL183L
aL584L
asF-3.0
(lp2144
L3L
aL0L
aL0L
asF-2.0
(lp2145
L364L
aL17L
aL39L
asF-1.5
(lp2146
L1600L
aL71L
aL177L
asssL13L
(dp2147
F0.5
(dp2148
F-0.5
(lp2149
L7189L
aL565L
aL1075L
asF1.0
(lp2150
L2507L
aL191L
aL518L
asF2.5
(lp2151
L55L
aL4L
aL15L
asF3.0
(lp2152
L5L
aL0L
aL1L
asF4.0
(lp2153
L1L
aL0L
aL1L
asF0.0
(lp2154
L7234L
aL582L
aL1228L
asF1.5
(lp2155
L977L
aL79L
aL237L
asF-1.0
(lp2156
L5027L
aL338L
aL657L
asF2.0
(lp2157
L282L
aL31L
aL71L
asF-2.0
(lp2158
L745L
aL49L
aL81L
asF0.5
(lp2159
L5122L
aL406L
aL1031L
asF-3.0
(lp2160
L15L
aL0L
aL0L
asF-2.5
(lp2161
L141L
aL3L
aL12L
asF-1.5
(lp2162
L2364L
aL168L
aL303L
assF1.5
(dp2163
F-0.5
(lp2164
L2612L
aL357L
aL384L
asF0.0
(lp2165
L1532L
aL212L
aL249L
asF2.5
(lp2166
L3L
aL0L
aL2L
asF1.5
(lp2167
L56L
aL7L
aL15L
asF0.5
(lp2168
L615L
aL86L
aL115L
asF1.0
(lp2169
L217L
aL25L
aL47L
asF-2.5
(lp2170
L416L
aL52L
aL31L
asF2.0
(lp2171
L5L
aL1L
aL1L
asF-3.0
(lp2172
L83L
aL9L
aL7L
asF-2.0
(lp2173
L1229L
aL158L
aL124L
asF-3.5
(lp2174
L11L
aL0L
aL0L
asF-1.0
(lp2175
L3041L
aL463L
aL384L
asF-1.5
(lp2176
L2397L
aL349L
aL260L
assF2.0
(dp2177
F0.5
(lp2178
L97L
aL11L
aL14L
asF1.0
(lp2179
L22L
aL4L
aL5L
asF-0.5
(lp2180
L815L
aL131L
aL112L
asF0.0
(lp2181
L356L
aL70L
aL53L
asF1.5
(lp2182
L5L
aL0L
aL1L
asF-4.5
(lp2183
L1L
aL0L
aL0L
asF-1.0
(lp2184
L1247L
aL224L
aL160L
asF-3.5
(lp2185
L19L
aL3L
aL1L
asF-2.0
(lp2186
L954L
aL172L
aL96L
asF-4.0
(lp2187
L1L
aL0L
aL0L
asF-3.0
(lp2188
L122L
aL19L
aL6L
asF-2.5
(lp2189
L404L
aL70L
aL44L
asF-1.5
(lp2190
L1383L
aL243L
aL158L
assF3.0
(dp2191
F0.0
(lp2192
L5L
aL0L
aL1L
asF-0.5
(lp2193
L17L
aL8L
aL5L
asF-1.0
(lp2194
L55L
aL15L
aL7L
asF0.5
(lp2195
L2L
aL2L
aL1L
asF-2.0
(lp2196
L129L
aL32L
aL14L
asF-1.5
(lp2197
L103L
aL36L
aL14L
asF-4.0
(lp2198
L4L
aL1L
aL0L
asF-3.5
(lp2199
L18L
aL4L
aL2L
asF-2.5
(lp2200
L84L
aL21L
aL5L
asF-3.0
(lp2201
L58L
aL16L
aL6L
assF4.0
(dp2202
F-3.5
(lp2203
L1L
aL0L
aL0L
asF-3.0
(lp2204
L1L
aL1L
aL0L
asF-2.5
(lp2205
L3L
aL0L
aL1L
asF-1.5
(lp2206
L1L
aL0L
aL0L
assF-0.5
(dp2207
F0.5
(lp2208
L7493L
aL356L
aL1336L
asF1.0
(lp2209
L5237L
aL257L
aL1032L
asF2.5
(lp2210
L363L
aL23L
aL106L
asF3.0
(lp2211
L82L
aL7L
aL22L
asF4.0
(lp2212
L1L
aL1L
aL0L
asF-0.5
(lp2213
L5108L
aL186L
aL771L
asF1.5
(lp2214
L2941L
aL164L
aL671L
asF-2.0
(lp2215
L133L
aL9L
aL8L
asF2.0
(lp2216
L1228L
aL60L
aL307L
asF3.5
(lp2217
L14L
aL0L
aL4L
asF-2.5
(lp2218
L20L
aL1L
aL2L
asF0.0
(lp2219
L7242L
aL290L
aL1155L
asF-3.0
(lp2220
L1L
aL0L
aL0L
asF-1.0
(lp2221
L2513L
aL91L
aL346L
asF-1.5
(lp2222
L735L
aL32L
aL98L
assF1.0
(dp2223
F0.5
(lp2224
L2236L
aL235L
aL432L
asF1.5
(lp2225
L262L
aL22L
aL65L
asF2.5
(lp2226
L9L
aL1L
aL1L
asF3.0
(lp2227
L2L
aL0L
aL0L
asF0.0
(lp2228
L4125L
aL443L
aL655L
asF1.0
(lp2229
L874L
aL96L
aL196L
asF-2.0
(lp2230
L1059L
aL90L
aL124L
asF2.0
(lp2231
L66L
aL10L
aL19L
asF-3.5
(lp2232
L3L
aL0L
aL0L
asF-2.5
(lp2233
L260L
aL15L
aL26L
asF-0.5
(lp2234
L5352L
aL585L
aL797L
asF-3.0
(lp2235
L40L
aL0L
aL4L
asF-1.0
(lp2236
L4960L
aL481L
aL600L
asF-1.5
(lp2237
L2845L
aL280L
aL327L
assF-1.0
(dp2238
F-0.5
(lp2239
L2824L
aL74L
aL432L
asF1.0
(lp2240
L4375L
aL164L
aL898L
asF2.5
(lp2241
L475L
aL17L
aL118L
asF3.0
(lp2242
L118L
aL7L
aL31L
asF4.0
(lp2243
L4L
aL0L
aL2L
asF0.5
(lp2244
L5345L
aL194L
aL954L
asF1.5
(lp2245
L2644L
aL111L
aL591L
asF-2.0
(lp2246
L45L
aL1L
aL3L
asF2.0
(lp2247
L1245L
aL49L
aL329L
asF3.5
(lp2248
L26L
aL1L
aL10L
asF-2.5
(lp2249
L2L
aL0L
aL0L
asF0.0
(lp2250
L4571L
aL139L
aL688L
asF-1.0
(lp2251
L1104L
aL24L
aL143L
asF-1.5
(lp2252
L226L
aL13L
aL22L
assF2.5
(dp2253
F0.5
(lp2254
L7L
aL0L
aL0L
asF1.0
(lp2255
L2L
aL0L
aL0L
asF-0.5
(lp2256
L154L
aL35L
aL19L
asF-1.0
(lp2257
L332L
aL89L
aL33L
asF0.0
(lp2258
L56L
aL10L
aL12L
asF-2.5
(lp2259
L237L
aL65L
aL19L
asF-1.5
(lp2260
L487L
aL91L
aL52L
asF-4.0
(lp2261
L3L
aL0L
aL0L
asF-3.5
(lp2262
L25L
aL4L
aL0L
asF-2.0
(lp2263
L428L
aL92L
aL34L
asF-3.0
(lp2264
L106L
aL21L
aL13L
assF-3.0
(dp2265
F0.0
(lp2266
L29L
aL3L
aL8L
asF1.0
(lp2267
L94L
aL3L
aL18L
asF2.5
(lp2268
L33L
aL5L
aL5L
asF3.0
(lp2269
L14L
aL1L
aL3L
asF0.5
(lp2270
L66L
aL0L
aL13L
asF1.5
(lp2271
L110L
aL0L
aL24L
asF-0.5
(lp2272
L4L
aL0L
aL0L
asF2.0
(lp2273
L59L
aL0L
aL9L
asF-1.0
(lp2274
L1L
aL0L
aL0L
asF3.5
(lp2275
L6L
aL1L
aL1L
assF3.5
(dp2276
F-0.5
(lp2277
L2L
aL0L
aL0L
asF-2.5
(lp2278
L29L
aL11L
aL1L
asF-1.0
(lp2279
L4L
aL1L
aL0L
asF-3.0
(lp2280
L17L
aL8L
aL2L
asF-4.0
(lp2281
L1L
aL1L
aL0L
asF-3.5
(lp2282
L7L
aL1L
aL0L
asF-2.0
(lp2283
L18L
aL8L
aL3L
asF-1.5
(lp2284
L19L
aL7L
aL2L
assF-2.0
(dp2285
F0.5
(lp2286
L1087L
aL32L
aL177L
asF1.5
(lp2287
L901L
aL28L
aL195L
asF2.5
(lp2288
L204L
aL1L
aL63L
asF3.5
(lp2289
L13L
aL0L
aL7L
asF4.5
(lp2290
L2L
aL0L
aL0L
asF-0.5
(lp2291
L263L
aL6L
aL31L
asF1.0
(lp2292
L1170L
aL28L
aL189L
asF2.0
(lp2293
L468L
aL8L
aL90L
asF3.0
(lp2294
L72L
aL3L
aL19L
asF-2.0
(lp2295
L3L
aL0L
aL0L
asF4.0
(lp2296
L1L
aL0L
aL1L
asF-1.5
(lp2297
L11L
aL0L
aL3L
asF-1.0
(lp2298
L56L
aL0L
aL12L
asF0.0
(lp2299
L759L
aL21L
aL132L
assF-1.5
(dp2300
F0.0
(lp2301
L2058L
aL54L
aL327L
asF-0.5
(lp2302
L1093L
aL27L
aL136L
asF2.0
(lp2303
L890L
aL37L
aL231L
asF3.5
(lp2304
L27L
aL0L
aL10L
asF4.0
(lp2305
L4L
aL0L
aL3L
asF0.5
(lp2306
L2873L
aL85L
aL484L
asF1.5
(lp2307
L1808L
aL57L
aL382L
asF-1.0
(lp2308
L325L
aL8L
aL37L
asF1.0
(lp2309
L2561L
aL90L
aL512L
asF2.5
(lp2310
L388L
aL22L
aL97L
asF3.0
(lp2311
L101L
aL4L
aL27L
asF-2.0
(lp2312
L10L
aL0L
aL2L
asF-2.5
(lp2313
L1L
aL0L
aL0L
asF-1.5
(lp2314
L72L
aL1L
aL8L
assF-4.0
(dp2315
F2.5
(lp2316
L3L
aL0L
aL0L
asF3.5
(lp2317
L1L
aL0L
aL0L
asF2.0
(lp2318
L3L
aL0L
aL0L
assF-3.5
(dp2319
F0.0
(lp2320
L4L
aL0L
aL0L
asF1.5
(lp2321
L14L
aL0L
aL1L
asF2.0
(lp2322
L15L
aL1L
aL2L
asF3.0
(lp2323
L1L
aL0L
aL1L
asF0.5
(lp2324
L5L
aL0L
aL0L
asF1.0
(lp2325
L13L
aL0L
aL1L
asF2.5
(lp2326
L5L
aL0L
aL1L
assF-2.5
(dp2327
F0.0
(lp2328
L175L
aL5L
aL25L
asF1.0
(lp2329
L376L
aL6L
aL73L
asF2.0
(lp2330
L207L
aL5L
aL49L
asF3.0
(lp2331
L33L
aL3L
aL3L
asF4.0
(lp2332
L1L
aL0L
aL0L
asF0.5
(lp2333
L337L
aL5L
aL45L
asF1.5
(lp2334
L344L
aL11L
aL80L
asF3.5
(lp2335
L10L
aL0L
aL5L
asF2.5
(lp2336
L83L
aL2L
aL17L
asF-1.0
(lp2337
L10L
aL0L
aL0L
asF-0.5
(lp2338
L65L
aL1L
aL10L
assF0.0
(dp2339
F-0.5
(lp2340
L7047L
aL377L
aL1091L
asF0.5
(lp2341
L7301L
aL451L
aL1432L
asF2.5
(lp2342
L184L
aL17L
aL49L
asF3.0
(lp2343
L35L
aL3L
aL11L
asF4.0
(lp2344
L1L
aL0L
aL0L
asF0.0
(lp2345
L8620L
aL494L
aL1430L
asF1.0
(lp2346
L4557L
aL293L
aL965L
asF-2.5
(lp2347
L45L
aL0L
aL5L
asF1.5
(lp2348
L2104L
aL126L
aL481L
asF2.0
(lp2349
L755L
aL41L
aL184L
asF3.5
(lp2350
L4L
aL1L
aL2L
asF-2.0
(lp2351
L369L
aL16L
aL36L
asF-3.0
(lp2352
L5L
aL0L
aL0L
asF-1.0
(lp2353
L4035L
aL187L
aL568L
asF-1.5
(lp2354
L1592L
aL74L
aL187L
asssL14L
(dp2355
F0.5
(dp2356
F-0.5
(lp2357
L7039L
aL522L
aL1048L
asF1.0
(lp2358
L2537L
aL217L
aL537L
asF2.5
(lp2359
L66L
aL8L
aL18L
asF3.0
(lp2360
L7L
aL0L
aL1L
asF4.0
(lp2361
L1L
aL0L
aL1L
asF0.0
(lp2362
L7126L
aL594L
aL1189L
asF1.5
(lp2363
L994L
aL80L
aL256L
asF-1.0
(lp2364
L4922L
aL343L
aL673L
asF2.0
(lp2365
L273L
aL17L
aL71L
asF-2.0
(lp2366
L722L
aL45L
aL74L
asF0.5
(lp2367
L5080L
aL363L
aL1025L
asF-3.0
(lp2368
L17L
aL0L
aL1L
asF-2.5
(lp2369
L149L
aL5L
aL16L
asF-1.5
(lp2370
L2282L
aL161L
aL299L
assF1.5
(dp2371
F-0.5
(lp2372
L2510L
aL346L
aL387L
asF0.0
(lp2373
L1540L
aL210L
aL221L
asF2.5
(lp2374
L2L
aL0L
aL1L
asF1.5
(lp2375
L56L
aL9L
aL11L
asF0.5
(lp2376
L634L
aL78L
aL110L
asF1.0
(lp2377
L219L
aL24L
aL44L
asF-2.5
(lp2378
L407L
aL53L
aL34L
asF2.0
(lp2379
L11L
aL2L
aL3L
asF-3.5
(lp2380
L13L
aL0L
aL0L
asF-2.0
(lp2381
L1237L
aL154L
aL136L
asF-3.0
(lp2382
L79L
aL7L
aL6L
asF-1.0
(lp2383
L3026L
aL451L
aL371L
asF-1.5
(lp2384
L2257L
aL326L
aL250L
assF2.0
(dp2385
F0.5
(lp2386
L103L
aL13L
aL18L
asF1.0
(lp2387
L28L
aL2L
aL11L
asF-0.5
(lp2388
L825L
aL147L
aL104L
asF0.0
(lp2389
L370L
aL72L
aL56L
asF1.5
(lp2390
L3L
aL0L
aL1L
asF-4.5
(lp2391
L1L
aL0L
aL0L
asF-1.0
(lp2392
L1220L
aL216L
aL172L
asF-3.5
(lp2393
L23L
aL3L
aL2L
asF-2.0
(lp2394
L944L
aL177L
aL98L
asF-4.0
(lp2395
L1L
aL0L
aL0L
asF-3.0
(lp2396
L98L
aL18L
aL7L
asF-2.5
(lp2397
L409L
aL66L
aL32L
asF-1.5
(lp2398
L1326L
aL222L
aL135L
assF3.0
(dp2399
F0.0
(lp2400
L5L
aL0L
aL1L
asF-0.5
(lp2401
L18L
aL8L
aL5L
asF-1.0
(lp2402
L62L
aL22L
aL6L
asF0.5
(lp2403
L4L
aL2L
aL1L
asF-4.0
(lp2404
L3L
aL1L
aL0L
asF-2.0
(lp2405
L114L
aL31L
aL9L
asF-1.5
(lp2406
L95L
aL30L
aL14L
asF-4.5
(lp2407
L1L
aL0L
aL0L
asF-3.0
(lp2408
L58L
aL18L
aL6L
asF-2.5
(lp2409
L97L
aL24L
aL10L
asF-3.5
(lp2410
L17L
aL4L
aL3L
assF4.0
(dp2411
F-1.0
(lp2412
L1L
aL0L
aL0L
asF-3.5
(lp2413
L1L
aL0L
aL0L
asF-3.0
(lp2414
L1L
aL1L
aL0L
asF-2.5
(lp2415
L1L
aL0L
aL0L
asF-1.5
(lp2416
L1L
aL1L
aL0L
assF0.0
(dp2417
F-0.5
(lp2418
L6938L
aL369L
aL1046L
asF0.5
(lp2419
L7232L
aL451L
aL1409L
asF2.5
(lp2420
L188L
aL16L
aL53L
asF3.0
(lp2421
L43L
aL4L
aL17L
asF4.0
(lp2422
L1L
aL0L
aL0L
asF0.0
(lp2423
L8505L
aL484L
aL1452L
asF1.0
(lp2424
L4484L
aL273L
aL947L
asF-2.5
(lp2425
L50L
aL2L
aL2L
asF1.5
(lp2426
L2031L
aL140L
aL462L
asF2.0
(lp2427
L755L
aL39L
aL189L
asF3.5
(lp2428
L6L
aL1L
aL1L
asF-1.0
(lp2429
L4066L
aL189L
aL557L
asF-3.0
(lp2430
L6L
aL1L
aL0L
asF-2.0
(lp2431
L372L
aL16L
aL41L
asF-1.5
(lp2432
L1581L
aL69L
aL174L
assF1.0
(dp2433
F0.5
(lp2434
L2219L
aL244L
aL423L
asF1.5
(lp2435
L257L
aL25L
aL71L
asF2.5
(lp2436
L8L
aL1L
aL1L
asF3.0
(lp2437
L3L
aL0L
aL0L
asF0.0
(lp2438
L4122L
aL494L
aL700L
asF1.0
(lp2439
L897L
aL90L
aL200L
asF-2.5
(lp2440
L264L
aL17L
aL25L
asF2.0
(lp2441
L74L
aL12L
aL23L
asF-3.0
(lp2442
L46L
aL2L
aL4L
asF-1.0
(lp2443
L4858L
aL477L
aL597L
asF-0.5
(lp2444
L5212L
aL552L
aL759L
asF-3.5
(lp2445
L4L
aL0L
aL1L
asF-2.0
(lp2446
L1025L
aL87L
aL114L
asF-1.5
(lp2447
L2838L
aL279L
aL315L
assF-1.0
(dp2448
F-0.5
(lp2449
L2780L
aL76L
aL411L
asF1.0
(lp2450
L4238L
aL156L
aL875L
asF2.5
(lp2451
L474L
aL21L
aL123L
asF3.0
(lp2452
L127L
aL9L
aL33L
asF4.0
(lp2453
L3L
aL0L
aL2L
asF0.5
(lp2454
L5327L
aL198L
aL940L
asF1.5
(lp2455
L2603L
aL103L
aL580L
asF-2.0
(lp2456
L44L
aL1L
aL4L
asF2.0
(lp2457
L1252L
aL59L
aL314L
asF3.5
(lp2458
L25L
aL1L
aL11L
asF-2.5
(lp2459
L2L
aL0L
aL0L
asF0.0
(lp2460
L4445L
aL132L
aL688L
asF-1.0
(lp2461
L1091L
aL29L
aL143L
asF-1.5
(lp2462
L242L
aL10L
aL22L
assF2.5
(dp2463
F0.5
(lp2464
L11L
aL2L
aL2L
asF1.0
(lp2465
L1L
aL0L
aL0L
asF-0.5
(lp2466
L150L
aL31L
aL19L
asF-1.0
(lp2467
L336L
aL84L
aL34L
asF0.0
(lp2468
L55L
aL9L
aL14L
asF-2.5
(lp2469
L213L
aL52L
aL17L
asF-1.5
(lp2470
L479L
aL92L
aL52L
asF-4.0
(lp2471
L6L
aL0L
aL0L
asF-3.5
(lp2472
L29L
aL5L
aL2L
asF-2.0
(lp2473
L412L
aL93L
aL31L
asF-3.0
(lp2474
L94L
aL17L
aL9L
assF-3.0
(dp2475
F0.0
(lp2476
L28L
aL1L
aL6L
asF1.0
(lp2477
L90L
aL2L
aL19L
asF2.5
(lp2478
L29L
aL3L
aL3L
asF3.0
(lp2479
L10L
aL0L
aL2L
asF4.0
(lp2480
L1L
aL1L
aL0L
asF0.5
(lp2481
L76L
aL3L
aL15L
asF1.5
(lp2482
L97L
aL0L
aL21L
asF2.0
(lp2483
L55L
aL0L
aL10L
asF3.5
(lp2484
L5L
aL1L
aL1L
asF4.5
(lp2485
L1L
aL0L
aL0L
asF-1.0
(lp2486
L1L
aL0L
aL0L
asF-0.5
(lp2487
L4L
aL0L
aL0L
assF3.5
(dp2488
F-0.5
(lp2489
L2L
aL0L
aL0L
asF-2.0
(lp2490
L24L
aL8L
aL4L
asF-1.0
(lp2491
L4L
aL1L
aL0L
asF-3.0
(lp2492
L20L
aL5L
aL1L
asF-3.5
(lp2493
L5L
aL2L
aL0L
asF-2.5
(lp2494
L25L
aL11L
aL3L
asF-1.5
(lp2495
L14L
aL8L
aL1L
assF-2.0
(dp2496
F0.5
(lp2497
L1114L
aL30L
aL186L
asF1.5
(lp2498
L882L
aL29L
aL177L
asF2.5
(lp2499
L209L
aL4L
aL60L
asF3.5
(lp2500
L8L
aL0L
aL3L
asF4.5
(lp2501
L2L
aL0L
aL0L
asF-0.5
(lp2502
L299L
aL5L
aL42L
asF1.0
(lp2503
L1127L
aL25L
aL197L
asF2.0
(lp2504
L489L
aL9L
aL98L
asF3.0
(lp2505
L72L
aL3L
aL19L
asF-1.0
(lp2506
L71L
aL0L
aL13L
asF4.0
(lp2507
L3L
aL0L
aL1L
asF-1.5
(lp2508
L9L
aL0L
aL2L
asF-2.0
(lp2509
L2L
aL0L
aL0L
asF0.0
(lp2510
L733L
aL21L
aL129L
assF4.5
(dp2511
F-2.5
(lp2512
L1L
aL0L
aL0L
assF-1.5
(dp2513
F0.0
(lp2514
L2026L
aL53L
aL332L
asF-0.5
(lp2515
L1102L
aL27L
aL129L
asF2.0
(lp2516
L895L
aL33L
aL223L
asF3.5
(lp2517
L19L
aL0L
aL6L
asF4.0
(lp2518
L9L
aL0L
aL5L
asF0.5
(lp2519
L2758L
aL81L
aL463L
asF1.5
(lp2520
L1703L
aL56L
aL366L
asF-1.0
(lp2521
L356L
aL9L
aL41L
asF1.0
(lp2522
L2524L
aL86L
aL511L
asF2.5
(lp2523
L349L
aL13L
aL102L
asF3.0
(lp2524
L92L
aL3L
aL24L
asF-2.0
(lp2525
L9L
aL0L
aL1L
asF-2.5
(lp2526
L1L
aL0L
aL0L
asF-1.5
(lp2527
L84L
aL1L
aL10L
assF-4.0
(dp2528
F1.5
(lp2529
L1L
aL0L
aL0L
asF2.5
(lp2530
L2L
aL0L
aL0L
asF3.5
(lp2531
L1L
aL0L
aL0L
asF2.0
(lp2532
L3L
aL0L
aL0L
assF-3.5
(dp2533
F0.0
(lp2534
L6L
aL0L
aL0L
asF1.5
(lp2535
L12L
aL1L
aL1L
asF2.0
(lp2536
L14L
aL0L
aL1L
asF3.0
(lp2537
L2L
aL0L
aL2L
asF0.5
(lp2538
L7L
aL0L
aL1L
asF1.0
(lp2539
L17L
aL0L
aL2L
asF2.5
(lp2540
L11L
aL1L
aL2L
assF-2.5
(dp2541
F0.0
(lp2542
L178L
aL7L
aL22L
asF1.0
(lp2543
L376L
aL6L
aL68L
asF2.0
(lp2544
L210L
aL6L
aL47L
asF3.0
(lp2545
L28L
aL4L
aL3L
asF4.0
(lp2546
L1L
aL0L
aL1L
asF0.5
(lp2547
L320L
aL4L
aL43L
asF1.5
(lp2548
L331L
aL11L
aL76L
asF3.5
(lp2549
L9L
aL0L
aL2L
asF2.5
(lp2550
L75L
aL1L
aL16L
asF-1.0
(lp2551
L10L
aL0L
aL0L
asF-0.5
(lp2552
L69L
aL0L
aL12L
assF-0.5
(dp2553
F0.5
(lp2554
L7295L
aL328L
aL1244L
asF1.0
(lp2555
L5224L
aL262L
aL1083L
asF2.5
(lp2556
L366L
aL21L
aL120L
asF3.0
(lp2557
L79L
aL5L
aL21L
asF4.0
(lp2558
L2L
aL1L
aL0L
asF-0.5
(lp2559
L5120L
aL179L
aL781L
asF1.5
(lp2560
L2860L
aL149L
aL620L
asF-1.0
(lp2561
L2468L
aL98L
aL354L
asF2.0
(lp2562
L1184L
aL72L
aL286L
asF3.5
(lp2563
L16L
aL1L
aL5L
asF-2.0
(lp2564
L141L
aL8L
aL12L
asF0.0
(lp2565
L7066L
aL287L
aL1160L
asF-3.0
(lp2566
L2L
aL0L
aL0L
asF-2.5
(lp2567
L17L
aL0L
aL2L
asF-1.5
(lp2568
L765L
aL37L
aL91L
asssL15L
(dp2569
F0.5
(dp2570
F-0.5
(lp2571
L6984L
aL516L
aL1062L
asF1.0
(lp2572
L2522L
aL190L
aL547L
asF2.5
(lp2573
L66L
aL5L
aL13L
asF3.0
(lp2574
L9L
aL0L
aL2L
asF0.0
(lp2575
L6942L
aL569L
aL1162L
asF1.5
(lp2576
L1008L
aL83L
aL262L
asF-1.0
(lp2577
L4900L
aL355L
aL657L
asF2.0
(lp2578
L287L
aL25L
aL81L
asF3.5
(lp2579
L2L
aL0L
aL1L
asF-2.0
(lp2580
L722L
aL55L
aL84L
asF0.5
(lp2581
L5005L
aL388L
aL990L
asF-3.0
(lp2582
L17L
aL0L
aL0L
asF-2.5
(lp2583
L149L
aL2L
aL13L
asF-1.5
(lp2584
L2251L
aL153L
aL290L
assF1.5
(dp2585
F-0.5
(lp2586
L2522L
aL346L
aL378L
asF0.0
(lp2587
L1484L
aL184L
aL235L
asF2.5
(lp2588
L3L
aL0L
aL1L
asF1.5
(lp2589
L55L
aL5L
aL10L
asF0.5
(lp2590
L676L
aL95L
aL113L
asF1.0
(lp2591
L213L
aL31L
aL45L
asF-2.5
(lp2592
L396L
aL45L
aL35L
asF2.0
(lp2593
L10L
aL1L
aL2L
asF-3.0
(lp2594
L83L
aL11L
aL3L
asF-2.0
(lp2595
L1142L
aL125L
aL131L
asF-3.5
(lp2596
L14L
aL1L
aL0L
asF-1.0
(lp2597
L2933L
aL435L
aL361L
asF-1.5
(lp2598
L2260L
aL326L
aL271L
assF2.0
(dp2599
F0.5
(lp2600
L130L
aL20L
aL27L
asF1.0
(lp2601
L22L
aL2L
aL7L
asF-0.5
(lp2602
L785L
aL144L
aL106L
asF1.5
(lp2603
L8L
aL1L
aL2L
asF-1.0
(lp2604
L1209L
aL226L
aL163L
asF-3.5
(lp2605
L25L
aL5L
aL2L
asF-2.0
(lp2606
L886L
aL166L
aL91L
asF-1.5
(lp2607
L1295L
aL215L
aL123L
asF-4.0
(lp2608
L2L
aL0L
aL0L
asF-3.0
(lp2609
L102L
aL16L
aL7L
asF-2.5
(lp2610
L391L
aL69L
aL30L
asF0.0
(lp2611
L358L
aL65L
aL54L
assF3.0
(dp2612
F0.0
(lp2613
L5L
aL1L
aL2L
asF-0.5
(lp2614
L17L
aL6L
aL2L
asF0.5
(lp2615
L1L
aL0L
aL0L
asF1.0
(lp2616
L1L
aL1L
aL0L
asF-4.5
(lp2617
L1L
aL0L
aL0L
asF-2.5
(lp2618
L91L
aL24L
aL7L
asF-3.5
(lp2619
L17L
aL6L
aL0L
asF-2.0
(lp2620
L115L
aL30L
aL12L
asF-4.0
(lp2621
L3L
aL0L
aL0L
asF-3.0
(lp2622
L55L
aL14L
aL10L
asF-1.0
(lp2623
L59L
aL21L
aL9L
asF-1.5
(lp2624
L99L
aL33L
aL13L
assF4.0
(dp2625
F-3.0
(lp2626
L1L
aL1L
aL0L
asF-2.5
(lp2627
L2L
aL0L
aL0L
asF-1.5
(lp2628
L2L
aL1L
aL0L
assF0.0
(dp2629
F-0.5
(lp2630
L6902L
aL342L
aL1084L
asF0.5
(lp2631
L7083L
aL414L
aL1358L
asF2.5
(lp2632
L195L
aL18L
aL59L
asF3.0
(lp2633
L53L
aL6L
aL20L
asF4.0
(lp2634
L1L
aL0L
aL0L
asF0.0
(lp2635
L8259L
aL467L
aL1397L
asF1.0
(lp2636
L4396L
aL298L
aL925L
asF-2.0
(lp2637
L394L
aL22L
aL36L
asF1.5
(lp2638
L2125L
aL137L
aL507L
asF2.0
(lp2639
L737L
aL46L
aL179L
asF-3.5
(lp2640
L1L
aL0L
aL0L
asF3.5
(lp2641
L3L
aL1L
aL0L
asF-1.0
(lp2642
L3994L
aL192L
aL529L
asF-3.0
(lp2643
L4L
aL0L
aL0L
asF-2.5
(lp2644
L57L
aL0L
aL2L
asF-1.5
(lp2645
L1554L
aL68L
aL186L
assF1.0
(dp2646
F0.5
(lp2647
L2165L
aL232L
aL396L
asF1.5
(lp2648
L258L
aL24L
aL74L
asF2.5
(lp2649
L12L
aL0L
aL5L
asF3.0
(lp2650
L3L
aL0L
aL0L
asF0.0
(lp2651
L4078L
aL488L
aL654L
asF1.0
(lp2652
L945L
aL97L
aL198L
asF-2.0
(lp2653
L1005L
aL81L
aL99L
asF2.0
(lp2654
L82L
aL13L
aL22L
asF-3.5
(lp2655
L4L
aL0L
aL0L
asF-2.5
(lp2656
L251L
aL16L
aL23L
asF-0.5
(lp2657
L5148L
aL554L
aL749L
asF-3.0
(lp2658
L44L
aL1L
aL6L
asF-1.0
(lp2659
L4708L
aL452L
aL575L
asF-1.5
(lp2660
L2764L
aL277L
aL303L
assF-1.0
(dp2661
F-0.5
(lp2662
L2750L
aL84L
aL377L
asF1.0
(lp2663
L4099L
aL153L
aL876L
asF2.5
(lp2664
L476L
aL21L
aL125L
asF3.0
(lp2665
L120L
aL10L
aL28L
asF4.0
(lp2666
L3L
aL0L
aL1L
asF0.5
(lp2667
L5225L
aL181L
aL955L
asF1.5
(lp2668
L2537L
aL110L
aL549L
asF-2.0
(lp2669
L42L
aL1L
aL5L
asF2.0
(lp2670
L1199L
aL55L
aL311L
asF3.5
(lp2671
L29L
aL0L
aL11L
asF-2.5
(lp2672
L4L
aL0L
aL1L
asF0.0
(lp2673
L4334L
aL118L
aL652L
asF-1.0
(lp2674
L1096L
aL25L
aL150L
asF-1.5
(lp2675
L259L
aL7L
aL20L
assF2.5
(dp2676
F0.5
(lp2677
L14L
aL2L
aL4L
asF1.0
(lp2678
L1L
aL0L
aL0L
asF-0.5
(lp2679
L166L
aL37L
aL23L
asF1.5
(lp2680
L1L
aL0L
aL0L
asF-2.0
(lp2681
L386L
aL92L
aL25L
asF-3.0
(lp2682
L90L
aL19L
aL9L
asF-2.5
(lp2683
L224L
aL55L
aL12L
asF-1.5
(lp2684
L463L
aL76L
aL60L
asF-4.0
(lp2685
L8L
aL1L
aL0L
asF-3.5
(lp2686
L27L
aL1L
aL2L
asF-1.0
(lp2687
L376L
aL91L
aL41L
asF0.0
(lp2688
L50L
aL8L
aL10L
assF-3.0
(dp2689
F0.0
(lp2690
L27L
aL0L
aL8L
asF1.0
(lp2691
L103L
aL3L
aL19L
asF2.5
(lp2692
L23L
aL1L
aL2L
asF3.0
(lp2693
L14L
aL2L
aL2L
asF4.0
(lp2694
L3L
aL1L
aL1L
asF0.5
(lp2695
L70L
aL2L
aL11L
asF1.5
(lp2696
L84L
aL0L
aL21L
asF-0.5
(lp2697
L6L
aL1L
aL0L
asF2.0
(lp2698
L62L
aL1L
aL10L
asF-1.0
(lp2699
L2L
aL0L
aL0L
asF3.5
(lp2700
L3L
aL0L
aL0L
assF3.5
(dp2701
F-0.5
(lp2702
L2L
aL0L
aL0L
asF-2.5
(lp2703
L20L
aL7L
aL2L
asF-1.0
(lp2704
L6L
aL2L
aL0L
asF-3.0
(lp2705
L22L
aL5L
aL1L
asF-4.0
(lp2706
L1L
aL1L
aL0L
asF-3.5
(lp2707
L4L
aL1L
aL0L
asF-2.0
(lp2708
L17L
aL6L
aL2L
asF-1.5
(lp2709
L20L
aL10L
aL2L
assF-2.0
(dp2710
F0.5
(lp2711
L1101L
aL36L
aL175L
asF1.5
(lp2712
L881L
aL20L
aL180L
asF2.5
(lp2713
L200L
aL2L
aL50L
asF3.5
(lp2714
L12L
aL0L
aL6L
asF4.5
(lp2715
L1L
aL0L
aL0L
asF-0.5
(lp2716
L286L
aL6L
aL42L
asF1.0
(lp2717
L1096L
aL26L
aL186L
asF2.0
(lp2718
L477L
aL13L
aL108L
asF3.0
(lp2719
L54L
aL3L
aL15L
asF-2.0
(lp2720
L2L
aL0L
aL0L
asF4.0
(lp2721
L4L
aL0L
aL1L
asF-1.5
(lp2722
L5L
aL0L
aL0L
asF-1.0
(lp2723
L78L
aL1L
aL17L
asF0.0
(lp2724
L735L
aL18L
aL134L
assF-1.5
(dp2725
F0.0
(lp2726
L2065L
aL53L
aL319L
asF-0.5
(lp2727
L1098L
aL23L
aL140L
asF2.0
(lp2728
L863L
aL30L
aL206L
asF3.5
(lp2729
L28L
aL0L
aL5L
asF4.0
(lp2730
L4L
aL0L
aL3L
asF0.5
(lp2731
L2755L
aL86L
aL476L
asF1.5
(lp2732
L1622L
aL57L
aL362L
asF1.0
(lp2733
L2450L
aL86L
aL478L
asF2.5
(lp2734
L338L
aL13L
aL106L
asF3.0
(lp2735
L93L
aL2L
aL31L
asF-1.0
(lp2736
L386L
aL11L
aL40L
asF-3.0
(lp2737
L1L
aL0L
aL0L
asF-2.0
(lp2738
L8L
aL0L
aL1L
asF-1.5
(lp2739
L92L
aL1L
aL10L
assF-4.0
(dp2740
F1.5
(lp2741
L1L
aL0L
aL0L
asF2.5
(lp2742
L1L
aL0L
aL0L
asF3.5
(lp2743
L1L
aL0L
aL0L
asF2.0
(lp2744
L4L
aL0L
aL0L
assF-3.5
(dp2745
F0.0
(lp2746
L4L
aL0L
aL0L
asF1.5
(lp2747
L22L
aL1L
aL1L
asF2.0
(lp2748
L14L
aL0L
aL2L
asF3.0
(lp2749
L1L
aL0L
aL2L
asF0.5
(lp2750
L13L
aL0L
aL1L
asF1.0
(lp2751
L11L
aL0L
aL2L
asF2.5
(lp2752
L8L
aL2L
aL2L
assF-2.5
(dp2753
F0.0
(lp2754
L186L
aL6L
aL26L
asF1.0
(lp2755
L375L
aL6L
aL76L
asF2.0
(lp2756
L197L
aL5L
aL40L
asF3.0
(lp2757
L23L
aL3L
aL3L
asF4.0
(lp2758
L2L
aL0L
aL2L
asF0.5
(lp2759
L310L
aL7L
aL38L
asF1.5
(lp2760
L322L
aL11L
aL72L
asF3.5
(lp2761
L10L
aL0L
aL1L
asF2.5
(lp2762
L88L
aL2L
aL21L
asF-1.0
(lp2763
L17L
aL0L
aL0L
asF-0.5
(lp2764
L63L
aL0L
aL9L
assF-0.5
(dp2765
F0.5
(lp2766
L7046L
aL330L
aL1209L
asF1.0
(lp2767
L5138L
aL251L
aL1052L
asF2.5
(lp2768
L371L
aL19L
aL108L
asF3.0
(lp2769
L78L
aL6L
aL27L
asF4.0
(lp2770
L1L
aL0L
aL0L
asF-0.5
(lp2771
L4960L
aL195L
aL779L
asF1.5
(lp2772
L2880L
aL130L
aL666L
asF-2.0
(lp2773
L148L
aL5L
aL13L
asF2.0
(lp2774
L1188L
aL66L
aL294L
asF3.5
(lp2775
L14L
aL1L
aL3L
asF-2.5
(lp2776
L16L
aL0L
aL2L
asF0.0
(lp2777
L7074L
aL303L
aL1139L
asF-3.0
(lp2778
L4L
aL1L
aL0L
asF-1.0
(lp2779
L2500L
aL90L
aL359L
asF-1.5
(lp2780
L810L
aL39L
aL89L
asssL16L
(dp2781
F0.5
(dp2782
F-0.5
(lp2783
L6857L
aL504L
aL996L
asF1.0
(lp2784
L2502L
aL201L
aL577L
asF2.5
(lp2785
L55L
aL2L
aL15L
asF3.0
(lp2786
L14L
aL1L
aL4L
asF0.0
(lp2787
L6867L
aL565L
aL1202L
asF1.5
(lp2788
L1020L
aL74L
aL257L
asF-1.0
(lp2789
L4859L
aL343L
aL657L
asF2.0
(lp2790
L315L
aL31L
aL88L
asF3.5
(lp2791
L1L
aL0L
aL1L
asF-2.0
(lp2792
L726L
aL39L
aL80L
asF0.5
(lp2793
L4895L
aL384L
aL927L
asF-3.0
(lp2794
L15L
aL0L
aL1L
asF-2.5
(lp2795
L156L
aL4L
aL16L
asF-1.5
(lp2796
L2214L
aL169L
aL289L
assF1.5
(dp2797
F-0.5
(lp2798
L2440L
aL349L
aL340L
asF0.0
(lp2799
L1517L
aL209L
aL239L
asF2.5
(lp2800
L2L
aL0L
aL0L
asF1.5
(lp2801
L57L
aL8L
aL13L
asF0.5
(lp2802
L677L
aL94L
aL114L
asF1.0
(lp2803
L231L
aL29L
aL52L
asF-2.5
(lp2804
L377L
aL42L
aL34L
asF2.0
(lp2805
L10L
aL1L
aL2L
asF-3.0
(lp2806
L85L
aL13L
aL4L
asF-2.0
(lp2807
L1135L
aL140L
aL133L
asF-3.5
(lp2808
L15L
aL0L
aL1L
asF-1.0
(lp2809
L2904L
aL410L
aL366L
asF-1.5
(lp2810
L2167L
aL301L
aL252L
assF2.0
(dp2811
F0.5
(lp2812
L131L
aL21L
aL33L
asF1.0
(lp2813
L26L
aL2L
aL7L
asF2.0
(lp2814
L1L
aL0L
aL0L
asF0.0
(lp2815
L376L
aL63L
aL62L
asF1.5
(lp2816
L3L
aL1L
aL1L
asF-1.0
(lp2817
L1162L
aL212L
aL158L
asF-0.5
(lp2818
L822L
aL161L
aL108L
asF-3.5
(lp2819
L23L
aL4L
aL2L
asF-2.0
(lp2820
L890L
aL171L
aL83L
asF-4.0
(lp2821
L2L
aL1L
aL0L
asF-3.0
(lp2822
L91L
aL10L
aL6L
asF-2.5
(lp2823
L391L
aL64L
aL32L
asF-1.5
(lp2824
L1236L
aL208L
aL137L
assF3.0
(dp2825
F0.0
(lp2826
L6L
aL1L
aL1L
asF-0.5
(lp2827
L16L
aL5L
aL3L
asF-1.0
(lp2828
L60L
aL18L
aL9L
asF0.5
(lp2829
L1L
aL0L
aL0L
asF1.0
(lp2830
L1L
aL1L
aL0L
asF-2.0
(lp2831
L117L
aL30L
aL13L
asF-1.5
(lp2832
L90L
aL31L
aL6L
asF-4.0
(lp2833
L5L
aL1L
aL0L
asF-3.0
(lp2834
L53L
aL11L
aL8L
asF-2.5
(lp2835
L85L
aL24L
aL8L
asF-3.5
(lp2836
L16L
aL7L
aL1L
assF4.0
(dp2837
F-1.0
(lp2838
L1L
aL0L
aL0L
asF-2.0
(lp2839
L1L
aL1L
aL0L
asF-3.0
(lp2840
L1L
aL1L
aL0L
asF-2.5
(lp2841
L1L
aL0L
aL1L
assF0.0
(dp2842
F-0.5
(lp2843
L6864L
aL342L
aL1046L
asF0.5
(lp2844
L6977L
aL442L
aL1328L
asF2.5
(lp2845
L231L
aL18L
aL66L
asF3.0
(lp2846
L52L
aL6L
aL21L
asF4.0
(lp2847
L1L
aL0L
aL0L
asF0.0
(lp2848
L8112L
aL445L
aL1387L
asF1.0
(lp2849
L4333L
aL290L
aL934L
asF-2.5
(lp2850
L78L
aL4L
aL8L
asF1.5
(lp2851
L2044L
aL120L
aL467L
asF2.0
(lp2852
L716L
aL44L
aL185L
asF3.5
(lp2853
L5L
aL1L
aL1L
asF-1.0
(lp2854
L3899L
aL207L
aL533L
asF-3.0
(lp2855
L7L
aL0L
aL0L
asF-2.0
(lp2856
L380L
aL15L
aL35L
asF-1.5
(lp2857
L1533L
aL76L
aL177L
assF1.0
(dp2858
F0.5
(lp2859
L2200L
aL248L
aL413L
asF1.5
(lp2860
L282L
aL24L
aL64L
asF2.5
(lp2861
L17L
aL3L
aL5L
asF3.0
(lp2862
L1L
aL0L
aL0L
asF0.0
(lp2863
L4114L
aL464L
aL692L
asF1.0
(lp2864
L923L
aL85L
aL208L
asF-2.5
(lp2865
L268L
aL18L
aL21L
asF2.0
(lp2866
L87L
aL12L
aL23L
asF-3.0
(lp2867
L41L
aL2L
aL3L
asF-1.0
(lp2868
L4483L
aL425L
aL526L
asF-0.5
(lp2869
L5111L
aL544L
aL733L
asF-3.5
(lp2870
L5L
aL0L
aL1L
asF-2.0
(lp2871
L1022L
aL89L
aL106L
asF-1.5
(lp2872
L2719L
aL254L
aL306L
assF-1.0
(dp2873
F-0.5
(lp2874
L2733L
aL74L
aL388L
asF1.0
(lp2875
L3971L
aL141L
aL850L
asF2.5
(lp2876
L451L
aL20L
aL124L
asF3.0
(lp2877
L125L
aL7L
aL31L
asF4.0
(lp2878
L4L
aL0L
aL4L
asF0.5
(lp2879
L5076L
aL170L
aL932L
asF1.5
(lp2880
L2479L
aL109L
aL542L
asF-2.0
(lp2881
L38L
aL2L
aL6L
asF2.0
(lp2882
L1198L
aL61L
aL302L
asF3.5
(lp2883
L29L
aL1L
aL11L
asF-2.5
(lp2884
L5L
aL0L
aL1L
asF0.0
(lp2885
L4319L
aL123L
aL673L
asF-1.0
(lp2886
L1073L
aL29L
aL133L
asF-1.5
(lp2887
L290L
aL11L
aL22L
assF2.5
(dp2888
F0.5
(lp2889
L17L
aL1L
aL5L
asF1.0
(lp2890
L1L
aL0L
aL0L
asF-0.5
(lp2891
L181L
aL41L
aL22L
asF-1.0
(lp2892
L345L
aL80L
aL46L
asF0.0
(lp2893
L52L
aL11L
aL13L
asF-2.5
(lp2894
L227L
aL51L
aL13L
asF-1.5
(lp2895
L453L
aL87L
aL48L
asF-4.0
(lp2896
L5L
aL0L
aL0L
asF-3.5
(lp2897
L28L
aL2L
aL1L
asF-2.0
(lp2898
L368L
aL87L
aL22L
asF-3.0
(lp2899
L88L
aL19L
aL10L
assF-3.0
(dp2900
F0.0
(lp2901
L26L
aL1L
aL9L
asF1.0
(lp2902
L116L
aL3L
aL27L
asF2.5
(lp2903
L26L
aL3L
aL6L
asF3.0
(lp2904
L15L
aL2L
aL2L
asF4.0
(lp2905
L1L
aL1L
aL0L
asF0.5
(lp2906
L59L
aL0L
aL8L
asF1.5
(lp2907
L84L
aL0L
aL15L
asF-0.5
(lp2908
L8L
aL1L
aL1L
asF2.0
(lp2909
L58L
aL1L
aL10L
asF-1.0
(lp2910
L2L
aL0L
aL0L
asF3.5
(lp2911
L4L
aL0L
aL2L
assF3.5
(dp2912
F-0.5
(lp2913
L2L
aL0L
aL0L
asF-2.5
(lp2914
L22L
aL9L
aL2L
asF-1.0
(lp2915
L5L
aL1L
aL0L
asF-3.0
(lp2916
L20L
aL4L
aL1L
asF-4.0
(lp2917
L1L
aL1L
aL0L
asF-3.5
(lp2918
L4L
aL1L
aL0L
asF-2.0
(lp2919
L15L
aL8L
aL2L
asF-1.5
(lp2920
L19L
aL7L
aL4L
assF-2.0
(dp2921
F0.5
(lp2922
L1085L
aL29L
aL173L
asF1.5
(lp2923
L845L
aL19L
aL178L
asF2.5
(lp2924
L209L
aL5L
aL59L
asF3.5
(lp2925
L13L
aL0L
aL5L
asF4.5
(lp2926
L2L
aL0L
aL0L
asF-0.5
(lp2927
L284L
aL5L
aL44L
asF1.0
(lp2928
L1098L
aL34L
aL189L
asF2.0
(lp2929
L442L
aL9L
aL102L
asF3.0
(lp2930
L67L
aL3L
aL17L
asF-2.0
(lp2931
L2L
aL0L
aL0L
asF4.0
(lp2932
L2L
aL0L
aL2L
asF-1.5
(lp2933
L7L
aL0L
aL1L
asF-1.0
(lp2934
L82L
aL1L
aL13L
asF0.0
(lp2935
L734L
aL24L
aL128L
assF4.5
(dp2936
F-2.5
(lp2937
L1L
aL0L
aL0L
assF-1.5
(dp2938
F0.0
(lp2939
L2048L
aL57L
aL310L
asF-0.5
(lp2940
L1101L
aL26L
aL138L
asF2.0
(lp2941
L844L
aL29L
aL210L
asF3.5
(lp2942
L26L
aL0L
aL5L
asF4.0
(lp2943
L4L
aL0L
aL2L
asF0.5
(lp2944
L2727L
aL86L
aL477L
asF1.5
(lp2945
L1634L
aL52L
aL348L
asF-1.0
(lp2946
L398L
aL11L
aL45L
asF1.0
(lp2947
L2407L
aL78L
aL492L
asF2.5
(lp2948
L309L
aL11L
aL85L
asF3.0
(lp2949
L104L
aL3L
aL35L
asF-2.0
(lp2950
L12L
aL0L
aL1L
asF-2.5
(lp2951
L1L
aL0L
aL0L
asF-1.5
(lp2952
L84L
aL1L
aL6L
assF-4.0
(dp2953
F1.5
(lp2954
L1L
aL0L
aL0L
asF2.0
(lp2955
L4L
aL0L
aL0L
asF3.0
(lp2956
L1L
aL0L
aL0L
assF-3.5
(dp2957
F0.0
(lp2958
L4L
aL0L
aL0L
asF1.5
(lp2959
L17L
aL1L
aL1L
asF2.0
(lp2960
L13L
aL0L
aL2L
asF3.0
(lp2961
L3L
aL0L
aL3L
asF0.5
(lp2962
L9L
aL0L
aL1L
asF1.0
(lp2963
L15L
aL0L
aL1L
asF2.5
(lp2964
L5L
aL0L
aL1L
asF-0.5
(lp2965
L1L
aL0L
aL0L
assF-2.5
(dp2966
F0.0
(lp2967
L192L
aL7L
aL25L
asF1.0
(lp2968
L362L
aL8L
aL69L
asF2.0
(lp2969
L190L
aL5L
aL43L
asF3.0
(lp2970
L25L
aL2L
aL1L
asF4.0
(lp2971
L2L
aL0L
aL1L
asF0.5
(lp2972
L324L
aL6L
aL48L
asF1.5
(lp2973
L326L
aL9L
aL67L
asF2.5
(lp2974
L69L
aL3L
aL15L
asF3.5
(lp2975
L8L
aL0L
aL1L
asF-1.5
(lp2976
L1L
aL0L
aL0L
asF-1.0
(lp2977
L17L
aL0L
aL1L
asF-0.5
(lp2978
L67L
aL0L
aL13L
assF-0.5
(dp2979
F0.5
(lp2980
L6978L
aL315L
aL1203L
asF1.0
(lp2981
L5042L
aL254L
aL1051L
asF2.5
(lp2982
L366L
aL23L
aL106L
asF3.0
(lp2983
L79L
aL8L
aL25L
asF4.0
(lp2984
L1L
aL0L
aL0L
asF-0.5
(lp2985
L4914L
aL201L
aL784L
asF1.5
(lp2986
L2772L
aL129L
aL636L
asF-1.0
(lp2987
L2497L
aL95L
aL343L
asF2.0
(lp2988
L1137L
aL48L
aL288L
asF3.5
(lp2989
L13L
aL2L
aL1L
asF-2.0
(lp2990
L152L
aL6L
aL14L
asF0.0
(lp2991
L6972L
aL274L
aL1102L
asF-3.0
(lp2992
L4L
aL1L
aL0L
asF-2.5
(lp2993
L16L
aL0L
aL2L
asF-1.5
(lp2994
L808L
aL35L
aL98L
asssL17L
(dp2995
F0.5
(dp2996
F-0.5
(lp2997
L6804L
aL529L
aL1013L
asF1.0
(lp2998
L2469L
aL194L
aL568L
asF2.5
(lp2999
L71L
aL4L
aL19L
asF3.0
(lp3000
L16L
aL1L
aL6L
asF0.0
(lp3001
L6801L
aL523L
aL1180L
asF1.5
(lp3002
L1000L
aL80L
aL236L
asF-1.0
(lp3003
L4717L
aL334L
aL654L
asF2.0
(lp3004
L311L
aL20L
aL86L
asF3.5
(lp3005
L2L
aL0L
aL1L
asF-2.0
(lp3006
L742L
aL49L
aL90L
asF0.5
(lp3007
L4826L
aL399L
aL923L
asF-3.0
(lp3008
L15L
aL0L
aL0L
asF-2.5
(lp3009
L167L
aL4L
aL23L
asF-1.5
(lp3010
L2225L
aL148L
aL281L
assF1.5
(dp3011
F-0.5
(lp3012
L2396L
aL320L
aL349L
asF0.0
(lp3013
L1542L
aL226L
aL234L
asF2.5
(lp3014
L2L
aL0L
aL0L
asF1.5
(lp3015
L66L
aL9L
aL13L
asF0.5
(lp3016
L688L
aL91L
aL121L
asF1.0
(lp3017
L225L
aL27L
aL43L
asF-2.5
(lp3018
L372L
aL50L
aL32L
asF2.0
(lp3019
L13L
aL3L
aL4L
asF-3.0
(lp3020
L78L
aL6L
aL3L
asF-2.0
(lp3021
L1090L
aL122L
aL120L
asF-3.5
(lp3022
L12L
aL0L
aL1L
asF-1.0
(lp3023
L2785L
aL390L
aL344L
asF-1.5
(lp3024
L2157L
aL302L
aL267L
assF2.0
(dp3025
F0.5
(lp3026
L125L
aL18L
aL26L
asF1.0
(lp3027
L25L
aL3L
aL5L
asF-0.5
(lp3028
L807L
aL156L
aL120L
asF1.5
(lp3029
L7L
aL1L
aL3L
asF-1.0
(lp3030
L1185L
aL219L
aL145L
asF-3.5
(lp3031
L22L
aL4L
aL2L
asF-2.0
(lp3032
L826L
aL151L
aL85L
asF-1.5
(lp3033
L1258L
aL205L
aL134L
asF-4.0
(lp3034
L2L
aL0L
aL0L
asF-3.0
(lp3035
L93L
aL11L
aL8L
asF-2.5
(lp3036
L389L
aL72L
aL25L
asF0.0
(lp3037
L387L
aL70L
aL59L
assF3.0
(dp3038
F0.0
(lp3039
L5L
aL1L
aL1L
asF-0.5
(lp3040
L22L
aL6L
aL5L
asF0.5
(lp3041
L2L
aL0L
aL0L
asF1.0
(lp3042
L1L
aL1L
aL0L
asF-4.5
(lp3043
L1L
aL0L
aL0L
asF-2.5
(lp3044
L85L
aL22L
aL7L
asF-3.5
(lp3045
L15L
aL5L
aL1L
asF-2.0
(lp3046
L103L
aL28L
aL10L
asF-4.0
(lp3047
L6L
aL2L
aL0L
asF-3.0
(lp3048
L48L
aL14L
aL9L
asF-1.0
(lp3049
L53L
aL18L
aL5L
asF-1.5
(lp3050
L102L
aL34L
aL12L
assF4.0
(dp3051
F-2.0
(lp3052
L2L
aL1L
aL0L
asF-1.0
(lp3053
L1L
aL0L
aL0L
asF-2.5
(lp3054
L2L
aL0L
aL1L
assF0.0
(dp3055
F-0.5
(lp3056
L6671L
aL340L
aL1014L
asF0.5
(lp3057
L6814L
aL408L
aL1286L
asF2.5
(lp3058
L229L
aL25L
aL65L
asF3.0
(lp3059
L49L
aL7L
aL17L
asF4.0
(lp3060
L1L
aL0L
aL0L
asF0.0
(lp3061
L8112L
aL465L
aL1389L
asF1.0
(lp3062
L4217L
aL275L
aL928L
asF-2.5
(lp3063
L77L
aL0L
aL5L
asF1.5
(lp3064
L1991L
aL119L
aL467L
asF2.0
(lp3065
L738L
aL50L
aL182L
asF-3.5
(lp3066
L1L
aL0L
aL0L
asF3.5
(lp3067
L7L
aL1L
aL2L
asF-1.0
(lp3068
L3855L
aL181L
aL521L
asF-3.0
(lp3069
L6L
aL0L
aL0L
asF-2.0
(lp3070
L375L
aL22L
aL35L
asF-1.5
(lp3071
L1552L
aL76L
aL179L
assF1.0
(dp3072
F0.5
(lp3073
L2186L
aL241L
aL427L
asF1.5
(lp3074
L273L
aL28L
aL66L
asF2.5
(lp3075
L16L
aL1L
aL4L
asF3.0
(lp3076
L1L
aL0L
aL0L
asF0.0
(lp3077
L4015L
aL459L
aL648L
asF1.0
(lp3078
L973L
aL98L
aL211L
asF-2.5
(lp3079
L254L
aL14L
aL22L
asF2.0
(lp3080
L80L
aL12L
aL22L
asF-3.0
(lp3081
L39L
aL1L
aL2L
asF-1.0
(lp3082
L4416L
aL420L
aL514L
asF-0.5
(lp3083
L5001L
aL540L
aL715L
asF-3.5
(lp3084
L5L
aL0L
aL1L
asF-2.0
(lp3085
L985L
aL86L
aL97L
asF-1.5
(lp3086
L2664L
aL264L
aL287L
assF-1.0
(dp3087
F-0.5
(lp3088
L2730L
aL70L
aL410L
asF1.0
(lp3089
L3980L
aL156L
aL811L
asF2.5
(lp3090
L449L
aL15L
aL123L
asF3.0
(lp3091
L124L
aL8L
aL36L
asF4.0
(lp3092
L6L
aL0L
aL4L
asF0.5
(lp3093
L4935L
aL160L
aL906L
asF1.5
(lp3094
L2406L
aL109L
aL537L
asF-2.0
(lp3095
L51L
aL2L
aL8L
asF2.0
(lp3096
L1162L
aL46L
aL307L
asF3.5
(lp3097
L32L
aL2L
aL12L
asF-2.5
(lp3098
L4L
aL0L
aL0L
asF0.0
(lp3099
L4335L
aL117L
aL650L
asF-1.0
(lp3100
L1124L
aL31L
aL146L
asF-1.5
(lp3101
L293L
aL10L
aL23L
assF2.5
(dp3102
F0.5
(lp3103
L16L
aL3L
aL5L
asF1.0
(lp3104
L3L
aL0L
aL0L
asF-0.5
(lp3105
L173L
aL43L
aL19L
asF-1.0
(lp3106
L350L
aL83L
aL42L
asF0.0
(lp3107
L63L
aL12L
aL17L
asF-2.5
(lp3108
L212L
aL43L
aL10L
asF-1.5
(lp3109
L416L
aL74L
aL41L
asF-4.0
(lp3110
L5L
aL1L
aL0L
asF-3.5
(lp3111
L30L
aL4L
aL1L
asF-2.0
(lp3112
L385L
aL90L
aL28L
asF-3.0
(lp3113
L79L
aL17L
aL14L
assF-3.0
(dp3114
F0.0
(lp3115
L28L
aL0L
aL5L
asF1.5
(lp3116
L100L
aL0L
aL22L
asF2.5
(lp3117
L23L
aL2L
aL9L
asF3.0
(lp3118
L12L
aL1L
aL2L
asF0.5
(lp3119
L70L
aL2L
aL16L
asF1.0
(lp3120
L81L
aL1L
aL20L
asF-0.5
(lp3121
L7L
aL1L
aL1L
asF2.0
(lp3122
L62L
aL2L
aL6L
asF-1.0
(lp3123
L1L
aL0L
aL0L
asF3.5
(lp3124
L6L
aL1L
aL1L
assF3.5
(dp3125
F-0.5
(lp3126
L2L
aL1L
aL1L
asF-2.0
(lp3127
L11L
aL4L
aL0L
asF-1.0
(lp3128
L6L
aL1L
aL0L
asF-3.0
(lp3129
L16L
aL4L
aL1L
asF-3.5
(lp3130
L3L
aL1L
aL0L
asF-2.5
(lp3131
L26L
aL9L
aL3L
asF-1.5
(lp3132
L25L
aL12L
aL2L
assF-2.0
(dp3133
F0.5
(lp3134
L1056L
aL27L
aL168L
asF1.5
(lp3135
L847L
aL17L
aL173L
asF2.5
(lp3136
L218L
aL4L
aL64L
asF3.5
(lp3137
L10L
aL0L
aL3L
asF4.5
(lp3138
L1L
aL0L
aL0L
asF-0.5
(lp3139
L320L
aL8L
aL54L
asF1.0
(lp3140
L1051L
aL29L
aL186L
asF2.0
(lp3141
L424L
aL11L
aL107L
asF3.0
(lp3142
L56L
aL3L
aL12L
asF-2.0
(lp3143
L2L
aL0L
aL0L
asF4.0
(lp3144
L2L
aL0L
aL1L
asF-1.5
(lp3145
L12L
aL0L
aL0L
asF-1.0
(lp3146
L75L
aL0L
aL14L
asF0.0
(lp3147
L722L
aL17L
aL125L
assF-1.5
(dp3148
F0.0
(lp3149
L2041L
aL55L
aL311L
asF-0.5
(lp3150
L1133L
aL29L
aL137L
asF2.0
(lp3151
L833L
aL29L
aL203L
asF3.5
(lp3152
L29L
aL0L
aL7L
asF4.0
(lp3153
L6L
aL0L
aL2L
asF0.5
(lp3154
L2606L
aL80L
aL450L
asF1.5
(lp3155
L1614L
aL58L
aL363L
asF-1.0
(lp3156
L381L
aL15L
aL39L
asF1.0
(lp3157
L2322L
aL73L
aL480L
asF2.5
(lp3158
L327L
aL13L
aL83L
asF3.0
(lp3159
L92L
aL3L
aL35L
asF-2.0
(lp3160
L9L
aL0L
aL1L
asF-3.0
(lp3161
L1L
aL0L
aL0L
asF-2.5
(lp3162
L1L
aL0L
aL0L
asF-1.5
(lp3163
L86L
aL1L
aL6L
assF-4.0
(dp3164
F0.5
(lp3165
L1L
aL0L
aL0L
asF1.5
(lp3166
L1L
aL0L
aL0L
asF2.0
(lp3167
L3L
aL0L
aL0L
asF3.5
(lp3168
L1L
aL0L
aL0L
assF-3.5
(dp3169
F0.0
(lp3170
L10L
aL0L
aL2L
asF1.5
(lp3171
L17L
aL1L
aL2L
asF2.0
(lp3172
L11L
aL0L
aL1L
asF3.5
(lp3173
L1L
aL0L
aL2L
asF0.5
(lp3174
L9L
aL0L
aL1L
asF1.0
(lp3175
L18L
aL0L
aL2L
asF2.5
(lp3176
L5L
aL0L
aL1L
asF3.0
(lp3177
L2L
aL0L
aL1L
assF-2.5
(dp3178
F0.0
(lp3179
L189L
aL8L
aL26L
asF0.5
(lp3180
L311L
aL4L
aL45L
asF2.0
(lp3181
L179L
aL4L
aL36L
asF3.0
(lp3182
L24L
aL2L
aL5L
asF4.0
(lp3183
L3L
aL1L
aL1L
asF-0.5
(lp3184
L72L
aL1L
aL11L
asF1.5
(lp3185
L312L
aL8L
aL67L
asF2.5
(lp3186
L69L
aL4L
aL14L
asF3.5
(lp3187
L11L
aL0L
aL2L
asF1.0
(lp3188
L375L
aL9L
aL60L
asF-1.0
(lp3189
L16L
aL0L
aL2L
asF-1.5
(lp3190
L1L
aL0L
aL0L
assF-0.5
(dp3191
F0.5
(lp3192
L6819L
aL324L
aL1198L
asF1.0
(lp3193
L4995L
aL235L
aL1048L
asF2.5
(lp3194
L377L
aL19L
aL115L
asF3.0
(lp3195
L72L
aL7L
aL21L
asF4.0
(lp3196
L1L
aL0L
aL0L
asF-0.5
(lp3197
L4802L
aL197L
aL745L
asF1.5
(lp3198
L2691L
aL144L
aL626L
asF-1.0
(lp3199
L2438L
aL93L
aL358L
asF2.0
(lp3200
L1165L
aL50L
aL294L
asF3.5
(lp3201
L11L
aL1L
aL1L
asF-2.0
(lp3202
L157L
aL5L
aL13L
asF0.0
(lp3203
L6859L
aL272L
aL1105L
asF-3.0
(lp3204
L4L
aL1L
aL0L
asF-2.5
(lp3205
L19L
aL0L
aL3L
asF-1.5
(lp3206
L810L
aL36L
aL90L
asssL18L
(dp3207
F0.5
(dp3208
F-0.5
(lp3209
L6651L
aL486L
aL1031L
asF1.0
(lp3210
L2406L
aL183L
aL535L
asF2.5
(lp3211
L62L
aL5L
aL21L
asF3.0
(lp3212
L15L
aL1L
aL4L
asF0.0
(lp3213
L6683L
aL532L
aL1172L
asF1.5
(lp3214
L974L
aL68L
aL248L
asF-1.0
(lp3215
L4649L
aL336L
aL633L
asF2.0
(lp3216
L331L
aL20L
aL97L
asF3.5
(lp3217
L3L
aL0L
aL1L
asF-2.0
(lp3218
L730L
aL40L
aL87L
asF0.5
(lp3219
L4799L
aL401L
aL915L
asF-3.0
(lp3220
L18L
aL0L
aL1L
asF-2.5
(lp3221
L161L
aL8L
aL20L
asF-1.5
(lp3222
L2213L
aL159L
aL269L
assF1.5
(dp3223
F-0.5
(lp3224
L2373L
aL332L
aL327L
asF0.0
(lp3225
L1556L
aL234L
aL250L
asF2.5
(lp3226
L3L
aL0L
aL1L
asF1.5
(lp3227
L60L
aL8L
aL12L
asF0.5
(lp3228
L690L
aL80L
aL127L
asF1.0
(lp3229
L236L
aL35L
aL49L
asF-2.5
(lp3230
L372L
aL40L
aL31L
asF2.0
(lp3231
L19L
aL4L
aL6L
asF-3.0
(lp3232
L81L
aL9L
aL2L
asF-2.0
(lp3233
L1083L
aL125L
aL116L
asF-3.5
(lp3234
L9L
aL0L
aL0L
asF-1.0
(lp3235
L2739L
aL383L
aL347L
asF-1.5
(lp3236
L2092L
aL281L
aL261L
assF2.0
(dp3237
F0.5
(lp3238
L131L
aL25L
aL27L
asF1.0
(lp3239
L34L
aL3L
aL12L
asF-0.5
(lp3240
L823L
aL145L
aL118L
asF1.5
(lp3241
L8L
aL1L
aL1L
asF-1.0
(lp3242
L1140L
aL203L
aL130L
asF-3.5
(lp3243
L21L
aL2L
aL2L
asF-2.0
(lp3244
L780L
aL142L
aL82L
asF-1.5
(lp3245
L1237L
aL208L
aL137L
asF-4.0
(lp3246
L3L
aL1L
aL0L
asF-3.0
(lp3247
L92L
aL16L
aL6L
asF-2.5
(lp3248
L371L
aL64L
aL23L
asF0.0
(lp3249
L373L
aL67L
aL59L
assF3.0
(dp3250
F0.0
(lp3251
L4L
aL1L
aL1L
asF-0.5
(lp3252
L23L
aL8L
aL2L
asF-1.0
(lp3253
L61L
aL22L
aL8L
asF0.5
(lp3254
L3L
aL1L
aL0L
asF-4.0
(lp3255
L3L
aL2L
aL0L
asF-2.0
(lp3256
L115L
aL32L
aL13L
asF-1.5
(lp3257
L92L
aL33L
aL7L
asF-4.5
(lp3258
L1L
aL0L
aL0L
asF-3.0
(lp3259
L45L
aL12L
aL8L
asF-2.5
(lp3260
L75L
aL23L
aL6L
asF-3.5
(lp3261
L14L
aL6L
aL1L
assF4.0
(dp3262
F-2.0
(lp3263
L2L
aL1L
aL0L
asF-1.0
(lp3264
L1L
aL0L
aL0L
asF-2.5
(lp3265
L2L
aL0L
aL1L
assF-0.5
(dp3266
F0.5
(lp3267
L6744L
aL320L
aL1244L
asF1.0
(lp3268
L4910L
aL230L
aL1023L
asF2.5
(lp3269
L347L
aL19L
aL109L
asF3.0
(lp3270
L75L
aL3L
aL26L
asF4.0
(lp3271
L1L
aL0L
aL0L
asF-0.5
(lp3272
L4782L
aL188L
aL721L
asF1.5
(lp3273
L2656L
aL137L
aL621L
asF-2.0
(lp3274
L176L
aL5L
aL15L
asF2.0
(lp3275
L1169L
aL60L
aL281L
asF-3.5
(lp3276
L1L
aL0L
aL0L
asF3.5
(lp3277
L12L
aL2L
aL1L
asF-2.5
(lp3278
L21L
aL0L
aL3L
asF0.0
(lp3279
L6762L
aL268L
aL1056L
asF-3.0
(lp3280
L4L
aL1L
aL0L
asF-1.0
(lp3281
L2400L
aL81L
aL349L
asF-1.5
(lp3282
L789L
aL34L
aL82L
assF1.0
(dp3283
F0.5
(lp3284
L2215L
aL255L
aL423L
asF1.5
(lp3285
L293L
aL31L
aL68L
asF2.5
(lp3286
L17L
aL1L
aL4L
asF3.0
(lp3287
L2L
aL0L
aL0L
asF0.0
(lp3288
L3948L
aL439L
aL641L
asF1.0
(lp3289
L958L
aL95L
aL209L
asF-2.0
(lp3290
L946L
aL87L
aL98L
asF2.0
(lp3291
L71L
aL10L
aL20L
asF-3.5
(lp3292
L5L
aL0L
aL1L
asF-2.5
(lp3293
L270L
aL14L
aL18L
asF-0.5
(lp3294
L4859L
aL506L
aL696L
asF-3.0
(lp3295
L34L
aL1L
aL4L
asF-1.0
(lp3296
L4318L
aL422L
aL498L
asF-1.5
(lp3297
L2682L
aL269L
aL294L
assF-1.0
(dp3298
F-0.5
(lp3299
L2705L
aL68L
aL370L
asF1.0
(lp3300
L3812L
aL154L
aL770L
asF2.5
(lp3301
L440L
aL19L
aL116L
asF3.0
(lp3302
L123L
aL6L
aL41L
asF4.0
(lp3303
L5L
aL1L
aL3L
asF0.5
(lp3304
L4880L
aL162L
aL885L
asF1.5
(lp3305
L2337L
aL106L
aL553L
asF-2.0
(lp3306
L46L
aL3L
aL5L
asF2.0
(lp3307
L1170L
aL49L
aL313L
asF3.5
(lp3308
L29L
aL1L
aL14L
asF-2.5
(lp3309
L5L
aL0L
aL1L
asF0.0
(lp3310
L4260L
aL121L
aL661L
asF-3.0
(lp3311
L1L
aL0L
aL0L
asF-1.0
(lp3312
L1131L
aL38L
aL150L
asF-1.5
(lp3313
L284L
aL10L
aL25L
assF2.5
(dp3314
F0.5
(lp3315
L15L
aL5L
aL6L
asF1.0
(lp3316
L2L
aL0L
aL0L
asF-0.5
(lp3317
L171L
aL45L
aL26L
asF-4.0
(lp3318
L6L
aL0L
aL0L
asF-2.0
(lp3319
L360L
aL85L
aL28L
asF-3.0
(lp3320
L76L
aL18L
aL12L
asF-1.0
(lp3321
L333L
aL79L
aL38L
asF-1.5
(lp3322
L435L
aL82L
aL52L
asF-4.5
(lp3323
L1L
aL0L
aL0L
asF-3.5
(lp3324
L31L
aL4L
aL2L
asF-2.5
(lp3325
L205L
aL44L
aL11L
asF0.0
(lp3326
L58L
aL13L
aL11L
assF-3.0
(dp3327
F0.0
(lp3328
L31L
aL1L
aL6L
asF1.5
(lp3329
L99L
aL1L
aL18L
asF2.5
(lp3330
L21L
aL1L
aL6L
asF3.0
(lp3331
L12L
aL1L
aL1L
asF-0.5
(lp3332
L7L
aL1L
aL0L
asF1.0
(lp3333
L107L
aL3L
aL22L
asF3.5
(lp3334
L5L
aL1L
aL1L
asF2.0
(lp3335
L60L
aL1L
aL9L
asF-1.0
(lp3336
L2L
aL0L
aL0L
asF0.5
(lp3337
L66L
aL2L
aL12L
assF3.5
(dp3338
F-0.5
(lp3339
L4L
aL1L
aL1L
asF-2.5
(lp3340
L21L
aL7L
aL1L
asF-1.0
(lp3341
L10L
aL3L
aL0L
asF-3.0
(lp3342
L15L
aL5L
aL1L
asF-4.0
(lp3343
L2L
aL0L
aL0L
asF-3.5
(lp3344
L4L
aL1L
aL0L
asF-2.0
(lp3345
L18L
aL7L
aL0L
asF-1.5
(lp3346
L18L
aL9L
aL2L
assF-2.0
(dp3347
F0.5
(lp3348
L1038L
aL30L
aL173L
asF1.5
(lp3349
L797L
aL22L
aL172L
asF2.5
(lp3350
L194L
aL3L
aL54L
asF3.5
(lp3351
L9L
aL0L
aL1L
asF4.5
(lp3352
L1L
aL0L
aL0L
asF-0.5
(lp3353
L312L
aL6L
aL42L
asF1.0
(lp3354
L1053L
aL29L
aL177L
asF2.0
(lp3355
L436L
aL12L
aL113L
asF3.0
(lp3356
L56L
aL2L
aL17L
asF-2.0
(lp3357
L2L
aL0L
aL0L
asF4.0
(lp3358
L1L
aL0L
aL1L
asF-1.5
(lp3359
L11L
aL0L
aL0L
asF-1.0
(lp3360
L87L
aL1L
aL18L
asF0.0
(lp3361
L720L
aL14L
aL127L
assF-1.5
(dp3362
F0.0
(lp3363
L2005L
aL55L
aL306L
asF-0.5
(lp3364
L1095L
aL28L
aL148L
asF2.0
(lp3365
L810L
aL26L
aL181L
asF3.5
(lp3366
L35L
aL0L
aL8L
asF4.0
(lp3367
L1L
aL0L
aL1L
asF0.5
(lp3368
L2565L
aL81L
aL452L
asF1.5
(lp3369
L1571L
aL47L
aL338L
asF-1.0
(lp3370
L402L
aL11L
aL46L
asF1.0
(lp3371
L2299L
aL73L
aL475L
asF2.5
(lp3372
L324L
aL12L
aL88L
asF3.0
(lp3373
L99L
aL5L
aL30L
asF-2.0
(lp3374
L15L
aL0L
aL1L
asF-2.5
(lp3375
L1L
aL0L
aL0L
asF-1.5
(lp3376
L95L
aL2L
aL9L
assF-4.0
(dp3377
F0.5
(lp3378
L2L
aL0L
aL0L
asF1.5
(lp3379
L1L
aL0L
aL0L
asF2.0
(lp3380
L2L
aL0L
aL0L
asF3.5
(lp3381
L1L
aL0L
aL0L
assF-3.5
(dp3382
F0.0
(lp3383
L8L
aL0L
aL2L
asF1.5
(lp3384
L19L
aL1L
aL2L
asF2.0
(lp3385
L13L
aL0L
aL1L
asF3.5
(lp3386
L1L
aL0L
aL2L
asF0.5
(lp3387
L10L
aL0L
aL1L
asF1.0
(lp3388
L14L
aL0L
aL2L
asF2.5
(lp3389
L5L
aL0L
aL2L
assF-2.5
(dp3390
F0.0
(lp3391
L191L
aL5L
aL27L
asF0.5
(lp3392
L305L
aL6L
aL43L
asF2.0
(lp3393
L179L
aL3L
aL38L
asF3.0
(lp3394
L26L
aL2L
aL4L
asF4.5
(lp3395
L1L
aL0L
aL0L
asF-0.5
(lp3396
L63L
aL2L
aL10L
asF1.5
(lp3397
L306L
aL10L
aL68L
asF2.5
(lp3398
L69L
aL4L
aL14L
asF3.5
(lp3399
L8L
aL1L
aL3L
asF1.0
(lp3400
L347L
aL4L
aL66L
asF-1.0
(lp3401
L22L
aL0L
aL3L
asF-1.5
(lp3402
L1L
aL0L
aL0L
assF0.0
(dp3403
F-0.5
(lp3404
L6542L
aL335L
aL1004L
asF0.5
(lp3405
L6732L
aL420L
aL1292L
asF2.5
(lp3406
L230L
aL20L
aL60L
asF3.0
(lp3407
L55L
aL6L
aL22L
asF4.0
(lp3408
L1L
aL0L
aL0L
asF0.0
(lp3409
L7894L
aL445L
aL1290L
asF1.0
(lp3410
L4187L
aL262L
aL938L
asF-2.0
(lp3411
L394L
aL18L
aL32L
asF1.5
(lp3412
L2027L
aL124L
aL474L
asF2.0
(lp3413
L726L
aL49L
aL178L
asF-3.5
(lp3414
L1L
aL0L
aL0L
asF3.5
(lp3415
L4L
aL2L
aL2L
asF-1.0
(lp3416
L3860L
aL196L
aL532L
asF-3.0
(lp3417
L11L
aL0L
aL0L
asF-2.5
(lp3418
L66L
aL3L
aL6L
asF-1.5
(lp3419
L1520L
aL72L
aL180L
asssL19L
(dp3420
F0.5
(dp3421
F-0.5
(lp3422
L6556L
aL493L
aL1010L
asF1.0
(lp3423
L2461L
aL189L
aL563L
asF2.5
(lp3424
L81L
aL5L
aL21L
asF3.0
(lp3425
L18L
aL1L
aL5L
asF0.0
(lp3426
L6552L
aL524L
aL1154L
asF1.5
(lp3427
L980L
aL77L
aL245L
asF-1.0
(lp3428
L4554L
aL341L
aL607L
asF2.0
(lp3429
L327L
aL21L
aL92L
asF-3.0
(lp3430
L16L
aL1L
aL1L
asF3.5
(lp3431
L3L
aL1L
aL1L
asF-2.0
(lp3432
L696L
aL34L
aL82L
asF0.5
(lp3433
L4705L
aL361L
aL900L
asF-3.5
(lp3434
L1L
aL0L
aL0L
asF-2.5
(lp3435
L176L
aL11L
aL17L
asF-1.5
(lp3436
L2212L
aL143L
aL250L
assF1.5
(dp3437
F-0.5
(lp3438
L2354L
aL334L
aL311L
asF0.0
(lp3439
L1548L
aL214L
aL247L
asF2.5
(lp3440
L2L
aL1L
aL1L
asF1.5
(lp3441
L65L
aL9L
aL18L
asF0.5
(lp3442
L690L
aL87L
aL123L
asF1.0
(lp3443
L242L
aL30L
aL44L
asF-2.5
(lp3444
L379L
aL44L
aL33L
asF2.0
(lp3445
L18L
aL3L
aL3L
asF-3.5
(lp3446
L14L
aL0L
aL0L
asF-2.0
(lp3447
L1070L
aL134L
aL118L
asF-3.0
(lp3448
L74L
aL9L
aL6L
asF-1.0
(lp3449
L2741L
aL394L
aL369L
asF-1.5
(lp3450
L2010L
aL255L
aL245L
assF2.0
(dp3451
F0.5
(lp3452
L144L
aL24L
aL33L
asF1.0
(lp3453
L36L
aL1L
aL10L
asF2.0
(lp3454
L1L
aL0L
aL1L
asF0.0
(lp3455
L401L
aL74L
aL59L
asF1.5
(lp3456
L9L
aL3L
aL1L
asF-1.0
(lp3457
L1136L
aL208L
aL132L
asF-0.5
(lp3458
L802L
aL141L
aL122L
asF-3.5
(lp3459
L22L
aL5L
aL2L
asF-2.0
(lp3460
L777L
aL142L
aL77L
asF-4.0
(lp3461
L2L
aL0L
aL0L
asF-3.0
(lp3462
L85L
aL15L
aL5L
asF-2.5
(lp3463
L349L
aL50L
aL24L
asF-1.5
(lp3464
L1161L
aL202L
aL118L
assF3.0
(dp3465
F0.0
(lp3466
L3L
aL0L
aL1L
asF-0.5
(lp3467
L18L
aL6L
aL0L
asF-1.0
(lp3468
L61L
aL20L
aL9L
asF0.5
(lp3469
L3L
aL1L
aL0L
asF-4.0
(lp3470
L3L
aL0L
aL0L
asF-2.0
(lp3471
L100L
aL25L
aL12L
asF-1.5
(lp3472
L97L
aL39L
aL4L
asF-4.5
(lp3473
L1L
aL0L
aL0L
asF-3.0
(lp3474
L47L
aL14L
aL7L
asF-2.5
(lp3475
L72L
aL19L
aL7L
asF-3.5
(lp3476
L14L
aL5L
aL1L
assF4.0
(dp3477
F-2.0
(lp3478
L2L
aL1L
aL0L
asF-1.0
(lp3479
L1L
aL0L
aL0L
asF-2.5
(lp3480
L2L
aL0L
aL1L
assF-0.5
(dp3481
F0.5
(lp3482
L6670L
aL302L
aL1244L
asF1.0
(lp3483
L4730L
aL235L
aL996L
asF2.5
(lp3484
L352L
aL22L
aL102L
asF3.0
(lp3485
L87L
aL5L
aL27L
asF4.0
(lp3486
L2L
aL0L
aL0L
asF-0.5
(lp3487
L4733L
aL162L
aL737L
asF1.5
(lp3488
L2590L
aL135L
aL614L
asF-2.0
(lp3489
L186L
aL13L
aL18L
asF2.0
(lp3490
L1114L
aL50L
aL308L
asF-3.5
(lp3491
L1L
aL0L
aL0L
asF3.5
(lp3492
L16L
aL3L
aL2L
asF-2.5
(lp3493
L21L
aL0L
aL2L
asF0.0
(lp3494
L6645L
aL274L
aL1025L
asF-3.0
(lp3495
L7L
aL1L
aL1L
asF-1.0
(lp3496
L2384L
aL99L
aL336L
asF-1.5
(lp3497
L796L
aL29L
aL69L
assF1.0
(dp3498
F0.5
(lp3499
L2218L
aL271L
aL418L
asF1.5
(lp3500
L308L
aL35L
aL62L
asF2.5
(lp3501
L16L
aL1L
aL3L
asF3.0
(lp3502
L1L
aL0L
aL0L
asF0.0
(lp3503
L3885L
aL441L
aL643L
asF1.0
(lp3504
L1021L
aL109L
aL241L
asF-2.0
(lp3505
L940L
aL88L
aL96L
asF2.0
(lp3506
L78L
aL8L
aL18L
asF-3.5
(lp3507
L8L
aL0L
aL1L
asF-2.5
(lp3508
L261L
aL13L
aL19L
asF-0.5
(lp3509
L4761L
aL477L
aL670L
asF-3.0
(lp3510
L42L
aL0L
aL3L
asF-1.0
(lp3511
L4310L
aL407L
aL527L
asF-1.5
(lp3512
L2528L
aL263L
aL264L
assF-1.0
(dp3513
F-0.5
(lp3514
L2700L
aL76L
aL381L
asF1.0
(lp3515
L3758L
aL141L
aL760L
asF2.5
(lp3516
L409L
aL15L
aL100L
asF3.0
(lp3517
L128L
aL5L
aL48L
asF4.0
(lp3518
L5L
aL1L
aL4L
asF0.5
(lp3519
L4782L
aL167L
aL839L
asF1.5
(lp3520
L2339L
aL111L
aL550L
asF-2.0
(lp3521
L47L
aL1L
aL5L
asF2.0
(lp3522
L1139L
aL54L
aL292L
asF3.5
(lp3523
L35L
aL1L
aL14L
asF-2.5
(lp3524
L5L
aL0L
aL1L
asF4.5
(lp3525
L1L
aL0L
aL0L
asF0.0
(lp3526
L4204L
aL115L
aL657L
asF-1.0
(lp3527
L1111L
aL39L
aL144L
asF-1.5
(lp3528
L325L
aL11L
aL31L
assF2.5
(dp3529
F0.5
(lp3530
L18L
aL5L
aL7L
asF1.0
(lp3531
L2L
aL0L
aL1L
asF-0.5
(lp3532
L170L
aL41L
aL29L
asF-4.0
(lp3533
L6L
aL0L
aL0L
asF-2.0
(lp3534
L338L
aL75L
aL22L
asF-3.0
(lp3535
L78L
aL17L
aL10L
asF-1.0
(lp3536
L327L
aL78L
aL42L
asF-1.5
(lp3537
L457L
aL96L
aL51L
asF-4.5
(lp3538
L1L
aL0L
aL0L
asF-3.5
(lp3539
L21L
aL3L
aL1L
asF-2.5
(lp3540
L197L
aL48L
aL11L
asF0.0
(lp3541
L57L
aL14L
aL7L
assF-3.0
(dp3542
F0.0
(lp3543
L28L
aL1L
aL5L
asF1.0
(lp3544
L97L
aL2L
aL16L
asF2.5
(lp3545
L20L
aL1L
aL5L
asF3.0
(lp3546
L12L
aL1L
aL0L
asF0.5
(lp3547
L68L
aL1L
aL12L
asF1.5
(lp3548
L94L
aL1L
aL19L
asF-0.5
(lp3549
L9L
aL1L
aL2L
asF2.0
(lp3550
L49L
aL1L
aL4L
asF-1.0
(lp3551
L2L
aL0L
aL0L
asF3.5
(lp3552
L4L
aL1L
aL1L
assF3.5
(dp3553
F-0.5
(lp3554
L4L
aL2L
aL1L
asF-2.5
(lp3555
L20L
aL7L
aL2L
asF-1.0
(lp3556
L8L
aL1L
aL0L
asF-3.0
(lp3557
L14L
aL4L
aL1L
asF-4.0
(lp3558
L2L
aL0L
aL0L
asF-3.5
(lp3559
L5L
aL2L
aL0L
asF-2.0
(lp3560
L13L
aL5L
aL1L
asF-1.5
(lp3561
L25L
aL11L
aL3L
assF-2.5
(dp3562
F0.0
(lp3563
L196L
aL5L
aL28L
asF1.0
(lp3564
L336L
aL4L
aL65L
asF2.0
(lp3565
L177L
aL6L
aL37L
asF3.0
(lp3566
L24L
aL2L
aL7L
asF4.0
(lp3567
L1L
aL0L
aL1L
asF0.5
(lp3568
L339L
aL6L
aL50L
asF1.5
(lp3569
L296L
aL10L
aL68L
asF2.5
(lp3570
L66L
aL3L
aL12L
asF3.5
(lp3571
L6L
aL1L
aL2L
asF-1.5
(lp3572
L3L
aL0L
aL0L
asF-1.0
(lp3573
L21L
aL1L
aL2L
asF-0.5
(lp3574
L60L
aL1L
aL12L
assF-1.5
(dp3575
F0.0
(lp3576
L1984L
aL53L
aL331L
asF-0.5
(lp3577
L1098L
aL30L
aL141L
asF2.0
(lp3578
L770L
aL22L
aL192L
asF3.5
(lp3579
L28L
aL0L
aL9L
asF4.0
(lp3580
L1L
aL0L
aL0L
asF0.5
(lp3581
L2551L
aL81L
aL443L
asF1.5
(lp3582
L1521L
aL51L
aL343L
asF-1.0
(lp3583
L384L
aL9L
aL46L
asF1.0
(lp3584
L2242L
aL72L
aL468L
asF2.5
(lp3585
L303L
aL13L
aL84L
asF3.0
(lp3586
L109L
aL5L
aL32L
asF-2.0
(lp3587
L18L
aL0L
aL1L
asF-3.0
(lp3588
L1L
aL0L
aL0L
asF-2.5
(lp3589
L1L
aL0L
aL0L
asF-1.5
(lp3590
L82L
aL3L
aL9L
assF-4.0
(dp3591
F0.5
(lp3592
L1L
aL0L
aL0L
asF1.5
(lp3593
L1L
aL0L
aL0L
asF2.5
(lp3594
L1L
aL0L
aL0L
asF3.5
(lp3595
L1L
aL0L
aL0L
asF1.0
(lp3596
L1L
aL0L
aL0L
asF2.0
(lp3597
L1L
aL0L
aL0L
assF-3.5
(dp3598
F0.0
(lp3599
L8L
aL0L
aL1L
asF1.5
(lp3600
L17L
aL1L
aL1L
asF2.0
(lp3601
L13L
aL0L
aL2L
asF3.5
(lp3602
L1L
aL0L
aL2L
asF0.5
(lp3603
L13L
aL0L
aL1L
asF1.0
(lp3604
L17L
aL0L
aL6L
asF2.5
(lp3605
L6L
aL0L
aL2L
asF3.0
(lp3606
L1L
aL0L
aL2L
assF-2.0
(dp3607
F0.5
(lp3608
L1046L
aL25L
aL167L
asF1.5
(lp3609
L797L
aL21L
aL175L
asF2.5
(lp3610
L193L
aL1L
aL52L
asF3.5
(lp3611
L8L
aL0L
aL2L
asF4.0
(lp3612
L3L
aL0L
aL0L
asF-0.5
(lp3613
L333L
aL7L
aL45L
asF1.0
(lp3614
L1001L
aL25L
aL172L
asF2.0
(lp3615
L419L
aL13L
aL104L
asF3.0
(lp3616
L49L
aL2L
aL8L
asF-2.0
(lp3617
L2L
aL0L
aL0L
asF-1.5
(lp3618
L12L
aL0L
aL2L
asF-1.0
(lp3619
L101L
aL1L
aL16L
asF0.0
(lp3620
L721L
aL16L
aL119L
assF0.0
(dp3621
F-0.5
(lp3622
L6488L
aL339L
aL1011L
asF0.5
(lp3623
L6618L
aL403L
aL1293L
asF2.5
(lp3624
L206L
aL22L
aL56L
asF3.0
(lp3625
L52L
aL4L
aL20L
asF4.0
(lp3626
L1L
aL0L
aL0L
asF0.0
(lp3627
L7699L
aL425L
aL1278L
asF1.0
(lp3628
L4066L
aL273L
aL855L
asF-2.5
(lp3629
L75L
aL3L
aL7L
asF1.5
(lp3630
L2037L
aL113L
aL470L
asF2.0
(lp3631
L754L
aL49L
aL191L
asF-3.5
(lp3632
L1L
aL0L
aL0L
asF3.5
(lp3633
L5L
aL2L
aL4L
asF-2.0
(lp3634
L351L
aL19L
aL26L
asF-3.0
(lp3635
L10L
aL0L
aL0L
asF-1.0
(lp3636
L3826L
aL179L
aL540L
asF-1.5
(lp3637
L1503L
aL73L
aL180L
asssL20L
(dp3638
F0.5
(dp3639
F-0.5
(lp3640
L6458L
aL497L
aL992L
asF1.0
(lp3641
L2423L
aL205L
aL553L
asF2.5
(lp3642
L91L
aL8L
aL23L
asF3.0
(lp3643
L18L
aL0L
aL3L
asF0.0
(lp3644
L6435L
aL516L
aL1127L
asF1.5
(lp3645
L1007L
aL71L
aL243L
asF-1.0
(lp3646
L4513L
aL336L
aL599L
asF2.0
(lp3647
L322L
aL20L
aL102L
asF3.5
(lp3648
L1L
aL0L
aL1L
asF-2.0
(lp3649
L714L
aL39L
aL78L
asF0.5
(lp3650
L4624L
aL358L
aL872L
asF-3.0
(lp3651
L16L
aL1L
aL1L
asF-2.5
(lp3652
L162L
aL7L
aL11L
asF-1.5
(lp3653
L2152L
aL140L
aL239L
assF1.5
(dp3654
F-0.5
(lp3655
L2381L
aL341L
aL324L
asF0.0
(lp3656
L1524L
aL220L
aL248L
asF2.5
(lp3657
L6L
aL2L
aL3L
asF1.5
(lp3658
L76L
aL11L
aL16L
asF0.5
(lp3659
L684L
aL87L
aL114L
asF1.0
(lp3660
L253L
aL29L
aL53L
asF-2.5
(lp3661
L367L
aL49L
aL29L
asF2.0
(lp3662
L19L
aL3L
aL3L
asF-3.0
(lp3663
L80L
aL10L
aL3L
asF-2.0
(lp3664
L1031L
aL124L
aL118L
asF-3.5
(lp3665
L10L
aL0L
aL2L
asF-1.0
(lp3666
L2614L
aL365L
aL337L
asF-1.5
(lp3667
L1957L
aL261L
aL241L
assF2.0
(dp3668
F0.5
(lp3669
L137L
aL26L
aL29L
asF1.0
(lp3670
L43L
aL3L
aL13L
asF2.0
(lp3671
L1L
aL1L
aL0L
asF0.0
(lp3672
L420L
aL78L
aL60L
asF1.5
(lp3673
L9L
aL1L
aL2L
asF-1.0
(lp3674
L1100L
aL218L
aL115L
asF-0.5
(lp3675
L820L
aL135L
aL123L
asF-3.5
(lp3676
L18L
aL4L
aL2L
asF-2.0
(lp3677
L733L
aL132L
aL68L
asF-4.0
(lp3678
L2L
aL0L
aL0L
asF-3.0
(lp3679
L89L
aL11L
aL7L
asF-2.5
(lp3680
L341L
aL56L
aL24L
asF-1.5
(lp3681
L1128L
aL197L
aL120L
assF3.0
(dp3682
F0.0
(lp3683
L3L
aL1L
aL1L
asF-0.5
(lp3684
L29L
aL8L
aL1L
asF-1.0
(lp3685
L57L
aL25L
aL5L
asF0.5
(lp3686
L3L
aL1L
aL1L
asF1.0
(lp3687
L1L
aL0L
aL0L
asF-2.0
(lp3688
L105L
aL28L
aL8L
asF-1.5
(lp3689
L106L
aL34L
aL9L
asF-4.0
(lp3690
L2L
aL0L
aL0L
asF-3.0
(lp3691
L44L
aL15L
aL6L
asF-2.5
(lp3692
L70L
aL14L
aL8L
asF-3.5
(lp3693
L16L
aL7L
aL1L
assF4.0
(dp3694
F-1.0
(lp3695
L1L
aL0L
aL0L
asF-2.0
(lp3696
L2L
aL1L
aL0L
asF-3.0
(lp3697
L1L
aL1L
aL0L
asF-2.5
(lp3698
L2L
aL0L
aL1L
assF-0.5
(dp3699
F0.5
(lp3700
L6511L
aL282L
aL1205L
asF1.0
(lp3701
L4622L
aL225L
aL971L
asF2.5
(lp3702
L332L
aL22L
aL98L
asF3.0
(lp3703
L87L
aL4L
aL29L
asF4.0
(lp3704
L2L
aL0L
aL0L
asF-0.5
(lp3705
L4620L
aL158L
aL704L
asF1.5
(lp3706
L2634L
aL144L
aL621L
asF-2.0
(lp3707
L179L
aL7L
aL12L
asF2.0
(lp3708
L1114L
aL42L
aL312L
asF-3.5
(lp3709
L1L
aL0L
aL0L
asF3.5
(lp3710
L16L
aL4L
aL6L
asF-2.5
(lp3711
L21L
aL0L
aL3L
asF4.5
(lp3712
L1L
aL0L
aL0L
asF0.0
(lp3713
L6642L
aL262L
aL1041L
asF-3.0
(lp3714
L4L
aL0L
aL0L
asF-1.0
(lp3715
L2415L
aL99L
aL324L
asF-1.5
(lp3716
L789L
aL33L
aL83L
assF1.0
(dp3717
F0.5
(lp3718
L2236L
aL256L
aL426L
asF1.5
(lp3719
L321L
aL38L
aL68L
asF2.5
(lp3720
L18L
aL3L
aL2L
asF3.0
(lp3721
L3L
aL0L
aL2L
asF0.0
(lp3722
L3841L
aL444L
aL629L
asF1.0
(lp3723
L983L
aL114L
aL228L
asF-2.0
(lp3724
L929L
aL88L
aL87L
asF2.0
(lp3725
L85L
aL8L
aL29L
asF-3.5
(lp3726
L8L
aL0L
aL1L
asF-2.5
(lp3727
L268L
aL15L
aL18L
asF-0.5
(lp3728
L4678L
aL447L
aL660L
asF-3.0
(lp3729
L51L
aL0L
aL6L
asF-1.0
(lp3730
L4178L
aL418L
aL519L
asF-1.5
(lp3731
L2533L
aL246L
aL277L
assF-1.0
(dp3732
F-0.5
(lp3733
L2690L
aL72L
aL387L
asF1.0
(lp3734
L3602L
aL146L
aL730L
asF2.5
(lp3735
L416L
aL17L
aL110L
asF3.0
(lp3736
L122L
aL4L
aL38L
asF4.0
(lp3737
L4L
aL0L
aL2L
asF0.5
(lp3738
L4646L
aL151L
aL832L
asF1.5
(lp3739
L2304L
aL111L
aL550L
asF-2.0
(lp3740
L55L
aL0L
aL5L
asF2.0
(lp3741
L1111L
aL52L
aL270L
asF3.5
(lp3742
L40L
aL2L
aL16L
asF-2.5
(lp3743
L2L
aL0L
aL0L
asF0.0
(lp3744
L4185L
aL122L
aL658L
asF-1.0
(lp3745
L1141L
aL35L
aL142L
asF-1.5
(lp3746
L322L
aL13L
aL36L
assF2.5
(dp3747
F0.5
(lp3748
L17L
aL5L
aL6L
asF1.0
(lp3749
L2L
aL0L
aL1L
asF-0.5
(lp3750
L189L
aL41L
aL33L
asF-4.0
(lp3751
L3L
aL1L
aL0L
asF-2.0
(lp3752
L318L
aL65L
aL23L
asF-3.0
(lp3753
L74L
aL17L
aL7L
asF-1.0
(lp3754
L340L
aL85L
aL45L
asF-1.5
(lp3755
L441L
aL84L
aL54L
asF-4.5
(lp3756
L1L
aL0L
aL0L
asF-3.5
(lp3757
L25L
aL3L
aL1L
asF-2.5
(lp3758
L176L
aL42L
aL9L
asF0.0
(lp3759
L60L
aL14L
aL9L
assF-3.0
(dp3760
F0.0
(lp3761
L25L
aL2L
aL2L
asF1.5
(lp3762
L91L
aL1L
aL19L
asF2.5
(lp3763
L18L
aL0L
aL5L
asF3.0
(lp3764
L8L
aL2L
aL2L
asF0.5
(lp3765
L85L
aL1L
aL14L
asF1.0
(lp3766
L93L
aL2L
aL15L
asF-0.5
(lp3767
L10L
aL0L
aL2L
asF2.0
(lp3768
L54L
aL1L
aL8L
asF-1.0
(lp3769
L2L
aL0L
aL0L
asF3.5
(lp3770
L3L
aL0L
aL1L
assF3.5
(dp3771
F-0.5
(lp3772
L5L
aL1L
aL1L
asF-2.5
(lp3773
L16L
aL5L
aL3L
asF-1.0
(lp3774
L10L
aL3L
aL1L
asF-3.0
(lp3775
L12L
aL2L
aL2L
asF-4.0
(lp3776
L2L
aL0L
aL0L
asF-3.5
(lp3777
L5L
aL2L
aL0L
asF-2.0
(lp3778
L17L
aL7L
aL1L
asF-1.5
(lp3779
L18L
aL9L
aL2L
assF-2.0
(dp3780
F0.5
(lp3781
L1010L
aL21L
aL153L
asF1.5
(lp3782
L767L
aL22L
aL183L
asF2.5
(lp3783
L186L
aL5L
aL52L
asF3.5
(lp3784
L8L
aL0L
aL1L
asF4.0
(lp3785
L3L
aL0L
aL0L
asF-0.5
(lp3786
L318L
aL8L
aL40L
asF1.0
(lp3787
L951L
aL28L
aL143L
asF2.0
(lp3788
L442L
aL10L
aL104L
asF3.0
(lp3789
L53L
aL1L
aL9L
asF-2.0
(lp3790
L1L
aL0L
aL0L
asF-1.5
(lp3791
L14L
aL0L
aL2L
asF-1.0
(lp3792
L107L
aL2L
aL13L
asF0.0
(lp3793
L757L
aL21L
aL127L
assF-1.5
(dp3794
F0.0
(lp3795
L1909L
aL51L
aL306L
asF-0.5
(lp3796
L1110L
aL29L
aL160L
asF2.0
(lp3797
L736L
aL23L
aL183L
asF3.5
(lp3798
L30L
aL0L
aL14L
asF4.0
(lp3799
L2L
aL0L
aL0L
asF0.5
(lp3800
L2532L
aL76L
aL431L
asF1.5
(lp3801
L1487L
aL45L
aL358L
asF-1.0
(lp3802
L395L
aL11L
aL42L
asF1.0
(lp3803
L2199L
aL70L
aL478L
asF2.5
(lp3804
L305L
aL15L
aL71L
asF3.0
(lp3805
L101L
aL6L
aL31L
asF-2.0
(lp3806
L16L
aL0L
aL0L
asF-3.0
(lp3807
L1L
aL0L
aL0L
asF-2.5
(lp3808
L1L
aL0L
aL0L
asF-1.5
(lp3809
L99L
aL4L
aL11L
assF-4.0
(dp3810
F0.5
(lp3811
L2L
aL0L
aL0L
asF1.5
(lp3812
L1L
aL0L
aL0L
asF2.0
(lp3813
L2L
aL0L
aL0L
asF3.0
(lp3814
L1L
aL0L
aL0L
asF1.0
(lp3815
L1L
aL0L
aL0L
assF-3.5
(dp3816
F-0.5
(lp3817
L2L
aL0L
aL1L
asF1.5
(lp3818
L17L
aL1L
aL1L
asF2.0
(lp3819
L8L
aL0L
aL2L
asF3.5
(lp3820
L1L
aL0L
aL2L
asF0.0
(lp3821
L7L
aL0L
aL1L
asF1.0
(lp3822
L18L
aL0L
aL5L
asF3.0
(lp3823
L2L
aL0L
aL0L
asF2.5
(lp3824
L7L
aL0L
aL2L
asF0.5
(lp3825
L9L
aL0L
aL1L
assF-2.5
(dp3826
F0.0
(lp3827
L188L
aL6L
aL33L
asF0.5
(lp3828
L323L
aL4L
aL47L
asF2.0
(lp3829
L166L
aL5L
aL36L
asF3.0
(lp3830
L19L
aL2L
aL8L
asF4.0
(lp3831
L1L
aL0L
aL1L
asF-0.5
(lp3832
L60L
aL2L
aL12L
asF1.5
(lp3833
L300L
aL9L
aL60L
asF-1.0
(lp3834
L17L
aL0L
aL3L
asF2.5
(lp3835
L69L
aL2L
aL15L
asF3.5
(lp3836
L10L
aL1L
aL2L
asF1.0
(lp3837
L353L
aL6L
aL72L
asF-2.0
(lp3838
L1L
aL0L
aL0L
asF-1.5
(lp3839
L4L
aL0L
aL0L
assF0.0
(dp3840
F-0.5
(lp3841
L6256L
aL332L
aL987L
asF0.5
(lp3842
L6474L
aL386L
aL1250L
asF2.5
(lp3843
L219L
aL18L
aL63L
asF3.0
(lp3844
L57L
aL9L
aL21L
asF4.0
(lp3845
L2L
aL0L
aL1L
asF0.0
(lp3846
L7613L
aL447L
aL1268L
asF1.0
(lp3847
L4046L
aL258L
aL864L
asF-2.5
(lp3848
L80L
aL3L
aL9L
asF1.5
(lp3849
L1980L
aL112L
aL478L
asF2.0
(lp3850
L727L
aL46L
aL175L
asF-3.5
(lp3851
L1L
aL0L
aL0L
asF3.5
(lp3852
L4L
aL0L
aL1L
asF-2.0
(lp3853
L379L
aL20L
aL38L
asF-4.0
(lp3854
L1L
aL0L
aL0L
asF-3.0
(lp3855
L9L
aL0L
aL0L
asF-1.0
(lp3856
L3856L
aL179L
aL545L
asF-1.5
(lp3857
L1461L
aL74L
aL167L
asssL21L
(dp3858
F0.5
(dp3859
F-0.5
(lp3860
L6382L
aL485L
aL963L
asF1.0
(lp3861
L2376L
aL201L
aL534L
asF2.5
(lp3862
L88L
aL8L
aL27L
asF3.0
(lp3863
L21L
aL1L
aL7L
asF0.0
(lp3864
L6348L
aL487L
aL1120L
asF1.5
(lp3865
L968L
aL61L
aL233L
asF-1.0
(lp3866
L4420L
aL320L
aL568L
asF2.0
(lp3867
L329L
aL24L
aL103L
asF-3.0
(lp3868
L17L
aL1L
aL1L
asF-2.0
(lp3869
L697L
aL38L
aL88L
asF0.5
(lp3870
L4598L
aL370L
aL878L
asF-3.5
(lp3871
L1L
aL0L
aL0L
asF-2.5
(lp3872
L160L
aL8L
aL9L
asF-1.5
(lp3873
L2101L
aL148L
aL256L
assF1.5
(dp3874
F-0.5
(lp3875
L2323L
aL346L
aL309L
asF0.0
(lp3876
L1559L
aL232L
aL252L
asF2.5
(lp3877
L4L
aL1L
aL2L
asF1.5
(lp3878
L69L
aL6L
aL16L
asF0.5
(lp3879
L672L
aL86L
aL119L
asF1.0
(lp3880
L264L
aL32L
aL59L
asF-2.5
(lp3881
L364L
aL47L
aL24L
asF2.0
(lp3882
L18L
aL4L
aL2L
asF-3.0
(lp3883
L88L
aL9L
aL7L
asF-2.0
(lp3884
L986L
aL130L
aL107L
asF-3.5
(lp3885
L14L
aL1L
aL1L
asF-1.0
(lp3886
L2561L
aL358L
aL354L
asF-1.5
(lp3887
L1933L
aL242L
aL229L
assF2.0
(dp3888
F0.5
(lp3889
L134L
aL21L
aL33L
asF1.0
(lp3890
L40L
aL2L
aL11L
asF2.0
(lp3891
L2L
aL1L
aL0L
asF0.0
(lp3892
L410L
aL72L
aL66L
asF1.5
(lp3893
L10L
aL1L
aL4L
asF-1.0
(lp3894
L1110L
aL206L
aL121L
asF-0.5
(lp3895
L805L
aL146L
aL124L
asF-3.5
(lp3896
L17L
aL4L
aL0L
asF-2.0
(lp3897
L699L
aL112L
aL57L
asF-4.0
(lp3898
L2L
aL0L
aL0L
asF-3.0
(lp3899
L86L
aL13L
aL5L
asF-2.5
(lp3900
L320L
aL49L
aL25L
asF-1.5
(lp3901
L1100L
aL198L
aL109L
assF3.0
(dp3902
F0.0
(lp3903
L4L
aL2L
aL1L
asF-0.5
(lp3904
L22L
aL7L
aL0L
asF-1.0
(lp3905
L57L
aL24L
aL5L
asF0.5
(lp3906
L2L
aL1L
aL2L
asF1.0
(lp3907
L3L
aL1L
aL0L
asF-2.0
(lp3908
L105L
aL29L
aL12L
asF-1.5
(lp3909
L96L
aL29L
aL8L
asF-4.0
(lp3910
L3L
aL2L
aL0L
asF-3.0
(lp3911
L41L
aL14L
aL5L
asF-2.5
(lp3912
L64L
aL16L
aL5L
asF-3.5
(lp3913
L15L
aL4L
aL1L
assF4.0
(dp3914
F-2.0
(lp3915
L2L
aL1L
aL0L
asF-1.0
(lp3916
L1L
aL0L
aL0L
asF-2.5
(lp3917
L1L
aL0L
aL1L
asF-3.5
(lp3918
L1L
aL1L
aL0L
assF0.0
(dp3919
F-0.5
(lp3920
L6139L
aL338L
aL948L
asF0.5
(lp3921
L6326L
aL369L
aL1215L
asF2.5
(lp3922
L204L
aL21L
aL47L
asF3.0
(lp3923
L57L
aL6L
aL28L
asF4.0
(lp3924
L2L
aL0L
aL1L
asF0.0
(lp3925
L7539L
aL445L
aL1278L
asF1.0
(lp3926
L3994L
aL253L
aL877L
asF-2.5
(lp3927
L77L
aL3L
aL9L
asF1.5
(lp3928
L1884L
aL103L
aL443L
asF2.0
(lp3929
L759L
aL53L
aL189L
asF-3.5
(lp3930
L1L
aL0L
aL0L
asF3.5
(lp3931
L3L
aL2L
aL2L
asF-2.0
(lp3932
L399L
aL16L
aL37L
asF-4.0
(lp3933
L1L
aL0L
aL0L
asF-3.0
(lp3934
L11L
aL0L
aL1L
asF-1.0
(lp3935
L3832L
aL189L
aL528L
asF-1.5
(lp3936
L1472L
aL68L
aL150L
assF1.0
(dp3937
F0.5
(lp3938
L2204L
aL260L
aL410L
asF1.5
(lp3939
L311L
aL35L
aL76L
asF2.5
(lp3940
L17L
aL0L
aL2L
asF3.0
(lp3941
L2L
aL1L
aL2L
asF0.0
(lp3942
L3825L
aL399L
aL624L
asF1.0
(lp3943
L978L
aL121L
aL215L
asF-1.0
(lp3944
L4123L
aL430L
aL525L
asF2.0
(lp3945
L76L
aL9L
aL26L
asF-3.5
(lp3946
L5L
aL0L
aL1L
asF-2.5
(lp3947
L274L
aL18L
aL22L
asF-0.5
(lp3948
L4589L
aL461L
aL655L
asF-3.0
(lp3949
L50L
aL0L
aL6L
asF-2.0
(lp3950
L958L
aL87L
aL90L
asF-1.5
(lp3951
L2450L
aL233L
aL269L
assF-1.0
(dp3952
F-0.5
(lp3953
L2627L
aL76L
aL386L
asF1.0
(lp3954
L3656L
aL136L
aL754L
asF2.5
(lp3955
L418L
aL13L
aL117L
asF3.0
(lp3956
L117L
aL4L
aL34L
asF4.0
(lp3957
L2L
aL0L
aL2L
asF0.5
(lp3958
L4591L
aL154L
aL832L
asF1.5
(lp3959
L2265L
aL106L
aL527L
asF-2.0
(lp3960
L57L
aL0L
aL5L
asF2.0
(lp3961
L1063L
aL60L
aL273L
asF3.5
(lp3962
L40L
aL2L
aL14L
asF-2.5
(lp3963
L1L
aL0L
aL0L
asF0.0
(lp3964
L4008L
aL118L
aL649L
asF-1.0
(lp3965
L1152L
aL28L
aL141L
asF-1.5
(lp3966
L313L
aL11L
aL32L
assF2.5
(dp3967
F0.5
(lp3968
L21L
aL8L
aL4L
asF0.0
(lp3969
L71L
aL14L
aL9L
asF-2.5
(lp3970
L178L
aL47L
aL14L
asF-2.0
(lp3971
L305L
aL64L
aL19L
asF-0.5
(lp3972
L176L
aL38L
aL37L
asF-4.5
(lp3973
L1L
aL0L
aL0L
asF-1.5
(lp3974
L423L
aL78L
aL59L
asF-4.0
(lp3975
L2L
aL0L
aL0L
asF-3.5
(lp3976
L19L
aL3L
aL1L
asF-1.0
(lp3977
L370L
aL100L
aL39L
asF-3.0
(lp3978
L77L
aL16L
aL11L
assF-3.0
(dp3979
F0.0
(lp3980
L25L
aL1L
aL5L
asF1.5
(lp3981
L83L
aL2L
aL18L
asF2.5
(lp3982
L21L
aL0L
aL2L
asF3.0
(lp3983
L8L
aL1L
aL2L
asF0.5
(lp3984
L73L
aL2L
aL12L
asF1.0
(lp3985
L99L
aL1L
aL17L
asF-0.5
(lp3986
L12L
aL0L
aL3L
asF2.0
(lp3987
L52L
aL1L
aL11L
asF-1.0
(lp3988
L1L
aL0L
aL0L
asF3.5
(lp3989
L2L
aL0L
aL1L
assF3.5
(dp3990
F-0.5
(lp3991
L5L
aL2L
aL1L
asF-2.5
(lp3992
L16L
aL3L
aL3L
asF-1.0
(lp3993
L12L
aL3L
aL0L
asF-3.0
(lp3994
L13L
aL2L
aL2L
asF-4.0
(lp3995
L2L
aL0L
aL0L
asF-3.5
(lp3996
L5L
aL2L
aL0L
asF-2.0
(lp3997
L20L
aL7L
aL2L
asF-1.5
(lp3998
L14L
aL8L
aL0L
assF-2.5
(dp3999
F0.0
(lp4000
L178L
aL7L
aL23L
asF0.5
(lp4001
L333L
aL4L
aL50L
asF2.0
(lp4002
L170L
aL5L
aL33L
asF3.0
(lp4003
L20L
aL2L
aL6L
asF1.5
(lp4004
L270L
aL8L
aL59L
asF-0.5
(lp4005
L74L
aL2L
aL16L
asF1.0
(lp4006
L340L
aL8L
aL66L
asF3.5
(lp4007
L7L
aL2L
aL2L
asF2.5
(lp4008
L80L
aL3L
aL19L
asF-1.0
(lp4009
L16L
aL0L
aL3L
asF-1.5
(lp4010
L3L
aL0L
aL0L
assF-1.5
(dp4011
F0.0
(lp4012
L1960L
aL45L
aL311L
asF-0.5
(lp4013
L1136L
aL32L
aL153L
asF2.0
(lp4014
L736L
aL22L
aL184L
asF3.5
(lp4015
L33L
aL0L
aL16L
asF4.0
(lp4016
L2L
aL0L
aL2L
asF0.5
(lp4017
L2433L
aL74L
aL393L
asF1.5
(lp4018
L1517L
aL53L
aL367L
asF-1.0
(lp4019
L382L
aL12L
aL38L
asF1.0
(lp4020
L2131L
aL65L
aL457L
asF2.5
(lp4021
L304L
aL16L
aL73L
asF3.0
(lp4022
L105L
aL5L
aL35L
asF-2.0
(lp4023
L15L
aL0L
aL2L
asF-3.0
(lp4024
L1L
aL0L
aL0L
asF-2.5
(lp4025
L1L
aL0L
aL0L
asF-1.5
(lp4026
L98L
aL4L
aL11L
assF-4.0
(dp4027
F0.5
(lp4028
L1L
aL0L
aL0L
asF1.5
(lp4029
L1L
aL0L
aL0L
asF2.5
(lp4030
L2L
aL0L
aL0L
asF3.0
(lp4031
L1L
aL0L
aL0L
asF1.0
(lp4032
L2L
aL0L
aL0L
assF-3.5
(dp4033
F-0.5
(lp4034
L2L
aL0L
aL1L
asF1.5
(lp4035
L16L
aL0L
aL3L
asF2.0
(lp4036
L12L
aL0L
aL1L
asF3.5
(lp4037
L1L
aL0L
aL0L
asF4.0
(lp4038
L1L
aL0L
aL2L
asF0.0
(lp4039
L5L
aL0L
aL1L
asF1.0
(lp4040
L14L
aL0L
aL3L
asF3.0
(lp4041
L2L
aL0L
aL1L
asF2.5
(lp4042
L5L
aL0L
aL2L
asF0.5
(lp4043
L12L
aL0L
aL1L
assF-2.0
(dp4044
F0.5
(lp4045
L1023L
aL31L
aL154L
asF1.5
(lp4046
L749L
aL18L
aL155L
asF2.5
(lp4047
L190L
aL4L
aL55L
asF3.5
(lp4048
L11L
aL0L
aL1L
asF4.0
(lp4049
L5L
aL0L
aL1L
asF-0.5
(lp4050
L327L
aL6L
aL47L
asF1.0
(lp4051
L932L
aL23L
aL169L
asF2.0
(lp4052
L434L
aL10L
aL106L
asF3.0
(lp4053
L53L
aL1L
aL7L
asF-2.0
(lp4054
L1L
aL0L
aL0L
asF-1.5
(lp4055
L12L
aL1L
aL2L
asF-1.0
(lp4056
L112L
aL2L
aL13L
asF0.0
(lp4057
L718L
aL20L
aL125L
assF-0.5
(dp4058
F0.5
(lp4059
L6306L
aL278L
aL1165L
asF1.0
(lp4060
L4516L
aL218L
aL955L
asF2.5
(lp4061
L345L
aL18L
aL98L
asF3.0
(lp4062
L83L
aL7L
aL30L
asF4.0
(lp4063
L2L
aL0L
aL0L
asF-0.5
(lp4064
L4616L
aL149L
aL705L
asF1.5
(lp4065
L2515L
aL128L
aL611L
asF-1.0
(lp4066
L2397L
aL101L
aL324L
asF2.0
(lp4067
L1127L
aL51L
aL298L
asF-3.0
(lp4068
L3L
aL0L
aL0L
asF3.5
(lp4069
L18L
aL1L
aL5L
asF-2.5
(lp4070
L20L
aL0L
aL2L
asF0.0
(lp4071
L6583L
aL260L
aL1013L
asF-3.5
(lp4072
L1L
aL0L
aL0L
asF-2.0
(lp4073
L168L
aL8L
aL15L
asF-1.5
(lp4074
L777L
aL30L
aL81L
asssL22L
(dp4075
F0.5
(dp4076
F-0.5
(lp4077
L6224L
aL477L
aL957L
asF1.0
(lp4078
L2401L
aL205L
aL531L
asF2.5
(lp4079
L89L
aL5L
aL27L
asF3.0
(lp4080
L15L
aL1L
aL4L
asF0.0
(lp4081
L6227L
aL501L
aL1081L
asF1.5
(lp4082
L982L
aL71L
aL234L
asF-1.0
(lp4083
L4387L
aL321L
aL584L
asF2.0
(lp4084
L330L
aL26L
aL96L
asF-2.0
(lp4085
L695L
aL34L
aL79L
asF0.5
(lp4086
L4561L
aL360L
aL888L
asF-3.0
(lp4087
L14L
aL0L
aL1L
asF-2.5
(lp4088
L174L
aL9L
aL16L
asF-1.5
(lp4089
L2090L
aL142L
aL230L
assF1.5
(dp4090
F-0.5
(lp4091
L2361L
aL355L
aL341L
asF0.0
(lp4092
L1482L
aL193L
aL248L
asF2.5
(lp4093
L5L
aL2L
aL3L
asF1.5
(lp4094
L83L
aL11L
aL14L
asF0.5
(lp4095
L686L
aL96L
aL118L
asF1.0
(lp4096
L270L
aL27L
aL68L
asF-2.5
(lp4097
L339L
aL43L
aL28L
asF2.0
(lp4098
L14L
aL2L
aL2L
asF-3.5
(lp4099
L13L
aL0L
aL1L
asF-2.0
(lp4100
L981L
aL118L
aL112L
asF-3.0
(lp4101
L92L
aL13L
aL5L
asF-1.0
(lp4102
L2480L
aL344L
aL311L
asF-1.5
(lp4103
L1990L
aL258L
aL242L
assF2.0
(dp4104
F0.5
(lp4105
L139L
aL23L
aL28L
asF1.0
(lp4106
L50L
aL7L
aL14L
asF2.0
(lp4107
L2L
aL1L
aL0L
asF0.0
(lp4108
L420L
aL77L
aL72L
asF1.5
(lp4109
L11L
aL1L
aL3L
asF-1.0
(lp4110
L1089L
aL205L
aL122L
asF-0.5
(lp4111
L764L
aL133L
aL115L
asF-3.5
(lp4112
L13L
aL3L
aL0L
asF-2.0
(lp4113
L683L
aL127L
aL50L
asF-4.0
(lp4114
L4L
aL0L
aL0L
asF-3.0
(lp4115
L85L
aL7L
aL5L
asF-2.5
(lp4116
L330L
aL49L
aL24L
asF-1.5
(lp4117
L1050L
aL185L
aL115L
assF3.0
(dp4118
F0.0
(lp4119
L7L
aL4L
aL2L
asF-0.5
(lp4120
L18L
aL8L
aL0L
asF-1.0
(lp4121
L61L
aL24L
aL5L
asF0.5
(lp4122
L1L
aL0L
aL1L
asF1.0
(lp4123
L2L
aL0L
aL0L
asF-2.0
(lp4124
L99L
aL26L
aL9L
asF-1.5
(lp4125
L92L
aL27L
aL8L
asF-4.0
(lp4126
L2L
aL1L
aL0L
asF-3.0
(lp4127
L38L
aL12L
aL5L
asF-2.5
(lp4128
L65L
aL20L
aL5L
asF-3.5
(lp4129
L14L
aL4L
aL1L
assF4.0
(dp4130
F-1.0
(lp4131
L1L
aL0L
aL0L
asF-2.0
(lp4132
L3L
aL1L
aL1L
asF-3.5
(lp4133
L1L
aL1L
aL0L
assF0.0
(dp4134
F-0.5
(lp4135
L6166L
aL320L
aL954L
asF0.5
(lp4136
L6206L
aL364L
aL1185L
asF2.5
(lp4137
L199L
aL19L
aL62L
asF3.0
(lp4138
L51L
aL5L
aL25L
asF4.0
(lp4139
L1L
aL0L
aL1L
asF0.0
(lp4140
L7403L
aL439L
aL1242L
asF1.0
(lp4141
L3964L
aL241L
aL866L
asF-2.5
(lp4142
L72L
aL4L
aL9L
asF1.5
(lp4143
L1888L
aL105L
aL443L
asF2.0
(lp4144
L737L
aL45L
aL186L
asF-3.5
(lp4145
L1L
aL0L
aL0L
asF3.5
(lp4146
L3L
aL1L
aL2L
asF-1.0
(lp4147
L3677L
aL188L
aL510L
asF4.5
(lp4148
L1L
aL0L
aL0L
asF-4.0
(lp4149
L1L
aL0L
aL0L
asF-3.0
(lp4150
L10L
aL0L
aL0L
asF-2.0
(lp4151
L410L
aL17L
aL39L
asF-1.5
(lp4152
L1457L
aL65L
aL155L
assF1.0
(dp4153
F0.5
(lp4154
L2146L
aL262L
aL396L
asF1.5
(lp4155
L306L
aL33L
aL75L
asF2.5
(lp4156
L24L
aL2L
aL5L
asF3.0
(lp4157
L2L
aL0L
aL2L
asF0.0
(lp4158
L3715L
aL375L
aL597L
asF1.0
(lp4159
L974L
aL122L
aL199L
asF-2.5
(lp4160
L279L
aL14L
aL22L
asF2.0
(lp4161
L77L
aL7L
aL24L
asF-3.0
(lp4162
L45L
aL0L
aL5L
asF-1.0
(lp4163
L4042L
aL415L
aL526L
asF-0.5
(lp4164
L4611L
aL487L
aL641L
asF-3.5
(lp4165
L6L
aL0L
aL1L
asF-2.0
(lp4166
L933L
aL92L
aL84L
asF-1.5
(lp4167
L2293L
aL221L
aL264L
assF-1.0
(dp4168
F-0.5
(lp4169
L2625L
aL73L
aL373L
asF1.0
(lp4170
L3531L
aL131L
aL745L
asF2.5
(lp4171
L417L
aL20L
aL116L
asF3.0
(lp4172
L122L
aL3L
aL39L
asF4.0
(lp4173
L4L
aL1L
aL0L
asF0.5
(lp4174
L4504L
aL155L
aL771L
asF1.5
(lp4175
L2237L
aL94L
aL517L
asF-2.0
(lp4176
L52L
aL0L
aL5L
asF2.0
(lp4177
L1064L
aL60L
aL262L
asF3.5
(lp4178
L30L
aL1L
aL13L
asF-2.5
(lp4179
L3L
aL0L
aL0L
asF0.0
(lp4180
L3984L
aL128L
aL675L
asF-1.0
(lp4181
L1124L
aL35L
aL146L
asF-1.5
(lp4182
L330L
aL10L
aL34L
assF2.5
(dp4183
F0.5
(lp4184
L26L
aL6L
aL8L
asF0.0
(lp4185
L70L
aL11L
aL8L
asF-2.5
(lp4186
L176L
aL41L
aL12L
asF-2.0
(lp4187
L292L
aL63L
aL17L
asF-0.5
(lp4188
L192L
aL47L
aL34L
asF-4.5
(lp4189
L1L
aL0L
aL0L
asF-1.5
(lp4190
L418L
aL80L
aL49L
asF-4.0
(lp4191
L3L
aL1L
aL0L
asF-3.5
(lp4192
L19L
aL2L
aL1L
asF-1.0
(lp4193
L363L
aL92L
aL43L
asF-3.0
(lp4194
L78L
aL21L
aL14L
assF-3.0
(dp4195
F0.0
(lp4196
L25L
aL2L
aL4L
asF1.0
(lp4197
L102L
aL1L
aL21L
asF2.5
(lp4198
L18L
aL0L
aL4L
asF3.0
(lp4199
L13L
aL1L
aL4L
asF4.0
(lp4200
L1L
aL0L
aL1L
asF0.5
(lp4201
L68L
aL2L
aL11L
asF1.5
(lp4202
L76L
aL2L
aL14L
asF-0.5
(lp4203
L13L
aL0L
aL4L
asF2.0
(lp4204
L49L
aL1L
aL6L
asF-1.0
(lp4205
L2L
aL0L
aL0L
asF3.5
(lp4206
L1L
aL0L
aL2L
assF3.5
(dp4207
F-0.5
(lp4208
L2L
aL1L
aL1L
asF1.0
(lp4209
L1L
aL1L
aL0L
asF-2.5
(lp4210
L18L
aL2L
aL3L
asF-1.0
(lp4211
L15L
aL4L
aL0L
asF-3.0
(lp4212
L11L
aL2L
aL2L
asF-4.0
(lp4213
L2L
aL0L
aL0L
asF-3.5
(lp4214
L3L
aL1L
aL0L
asF-2.0
(lp4215
L18L
aL7L
aL2L
asF-1.5
(lp4216
L15L
aL8L
aL2L
assF-2.0
(dp4217
F0.5
(lp4218
L967L
aL25L
aL156L
asF1.5
(lp4219
L738L
aL25L
aL176L
asF2.5
(lp4220
L179L
aL5L
aL55L
asF3.5
(lp4221
L12L
aL0L
aL2L
asF4.0
(lp4222
L5L
aL0L
aL1L
asF-0.5
(lp4223
L327L
aL8L
aL42L
asF1.0
(lp4224
L947L
aL23L
aL165L
asF2.0
(lp4225
L445L
aL10L
aL119L
asF3.0
(lp4226
L55L
aL0L
aL9L
asF-2.0
(lp4227
L3L
aL0L
aL0L
asF-1.5
(lp4228
L16L
aL0L
aL4L
asF-1.0
(lp4229
L90L
aL3L
aL12L
asF0.0
(lp4230
L698L
aL18L
aL113L
assF-1.5
(dp4231
F0.0
(lp4232
L1953L
aL47L
aL306L
asF-0.5
(lp4233
L1117L
aL28L
aL156L
asF2.0
(lp4234
L701L
aL22L
aL178L
asF3.5
(lp4235
L29L
aL0L
aL10L
asF4.0
(lp4236
L3L
aL0L
aL1L
asF0.5
(lp4237
L2334L
aL70L
aL405L
asF1.5
(lp4238
L1475L
aL52L
aL356L
asF-1.0
(lp4239
L407L
aL8L
aL43L
asF1.0
(lp4240
L2115L
aL70L
aL441L
asF2.5
(lp4241
L302L
aL7L
aL71L
asF3.0
(lp4242
L108L
aL7L
aL38L
asF-2.0
(lp4243
L13L
aL0L
aL2L
asF-3.0
(lp4244
L1L
aL0L
aL0L
asF-2.5
(lp4245
L1L
aL0L
aL0L
asF-1.5
(lp4246
L89L
aL4L
aL4L
assF-4.0
(dp4247
F0.5
(lp4248
L1L
aL0L
aL0L
asF1.5
(lp4249
L2L
aL0L
aL0L
asF2.5
(lp4250
L2L
aL0L
aL0L
asF2.0
(lp4251
L2L
aL0L
aL0L
asF1.0
(lp4252
L2L
aL0L
aL0L
assF-3.5
(dp4253
F0.0
(lp4254
L5L
aL0L
aL3L
asF1.5
(lp4255
L21L
aL0L
aL1L
asF2.0
(lp4256
L10L
aL0L
aL2L
asF3.0
(lp4257
L5L
aL0L
aL0L
asF0.5
(lp4258
L13L
aL0L
aL2L
asF1.0
(lp4259
L10L
aL0L
aL4L
asF2.5
(lp4260
L5L
aL0L
aL1L
assF-2.5
(dp4261
F0.0
(lp4262
L185L
aL5L
aL22L
asF1.0
(lp4263
L319L
aL8L
aL62L
asF2.0
(lp4264
L161L
aL4L
aL36L
asF3.0
(lp4265
L23L
aL4L
aL7L
asF0.5
(lp4266
L343L
aL4L
aL50L
asF1.5
(lp4267
L276L
aL7L
aL51L
asF3.5
(lp4268
L4L
aL0L
aL2L
asF-0.5
(lp4269
L80L
aL2L
aL13L
asF2.5
(lp4270
L75L
aL5L
aL14L
asF-1.0
(lp4271
L12L
aL1L
aL3L
asF-1.5
(lp4272
L4L
aL0L
aL0L
assF-0.5
(dp4273
F0.5
(lp4274
L6345L
aL298L
aL1165L
asF1.0
(lp4275
L4359L
aL214L
aL951L
asF2.0
(lp4276
L1110L
aL59L
aL296L
asF3.0
(lp4277
L89L
aL7L
aL30L
asF4.0
(lp4278
L1L
aL0L
aL0L
asF-0.5
(lp4279
L4590L
aL161L
aL700L
asF1.5
(lp4280
L2477L
aL117L
aL609L
asF-2.0
(lp4281
L179L
aL8L
aL14L
asF2.5
(lp4282
L319L
aL17L
aL85L
asF-3.0
(lp4283
L5L
aL0L
aL0L
asF3.5
(lp4284
L14L
aL0L
aL5L
asF-2.5
(lp4285
L25L
aL1L
aL1L
asF4.5
(lp4286
L1L
aL0L
aL0L
asF0.0
(lp4287
L6409L
aL225L
aL1002L
asF-3.5
(lp4288
L1L
aL0L
aL0L
asF-1.0
(lp4289
L2387L
aL94L
aL320L
asF-1.5
(lp4290
L753L
aL24L
aL77L
asssL23L
(dp4291
F0.5
(dp4292
F-0.5
(lp4293
L6134L
aL476L
aL895L
asF1.0
(lp4294
L2374L
aL202L
aL494L
asF2.5
(lp4295
L87L
aL6L
aL29L
asF3.0
(lp4296
L14L
aL1L
aL7L
asF0.0
(lp4297
L6122L
aL498L
aL1093L
asF1.5
(lp4298
L951L
aL70L
aL246L
asF-1.0
(lp4299
L4388L
aL327L
aL566L
asF2.0
(lp4300
L318L
aL20L
aL80L
asF-2.0
(lp4301
L718L
aL41L
aL81L
asF0.5
(lp4302
L4499L
aL366L
aL889L
asF-3.0
(lp4303
L21L
aL0L
aL1L
asF-2.5
(lp4304
L161L
aL6L
aL13L
asF-1.5
(lp4305
L2052L
aL129L
aL230L
assF1.5
(dp4306
F-0.5
(lp4307
L2286L
aL352L
aL328L
asF0.0
(lp4308
L1473L
aL201L
aL246L
asF2.5
(lp4309
L6L
aL2L
aL4L
asF1.5
(lp4310
L73L
aL5L
aL18L
asF0.5
(lp4311
L692L
aL90L
aL131L
asF1.0
(lp4312
L241L
aL25L
aL59L
asF-2.0
(lp4313
L950L
aL115L
aL103L
asF2.0
(lp4314
L27L
aL5L
aL3L
asF-3.0
(lp4315
L89L
aL11L
aL10L
asF-2.5
(lp4316
L328L
aL47L
aL21L
asF-4.0
(lp4317
L1L
aL0L
aL0L
asF-3.5
(lp4318
L8L
aL0L
aL1L
asF-1.0
(lp4319
L2480L
aL342L
aL317L
asF-1.5
(lp4320
L1891L
aL248L
aL221L
assF2.0
(dp4321
F0.5
(lp4322
L142L
aL26L
aL33L
asF1.0
(lp4323
L50L
aL9L
aL10L
asF2.0
(lp4324
L1L
aL0L
aL0L
asF0.0
(lp4325
L400L
aL69L
aL59L
asF1.5
(lp4326
L9L
aL1L
aL4L
asF-1.0
(lp4327
L1063L
aL210L
aL112L
asF-0.5
(lp4328
L792L
aL136L
aL122L
asF-3.5
(lp4329
L20L
aL4L
aL1L
asF-2.0
(lp4330
L666L
aL118L
aL63L
asF-4.0
(lp4331
L2L
aL0L
aL0L
asF-3.0
(lp4332
L80L
aL10L
aL3L
asF-2.5
(lp4333
L308L
aL45L
aL21L
asF-1.5
(lp4334
L1031L
aL167L
aL127L
assF3.0
(dp4335
F0.0
(lp4336
L6L
aL5L
aL1L
asF-0.5
(lp4337
L18L
aL6L
aL2L
asF-1.0
(lp4338
L68L
aL22L
aL3L
asF0.5
(lp4339
L3L
aL1L
aL1L
asF1.0
(lp4340
L1L
aL0L
aL0L
asF-2.0
(lp4341
L90L
aL23L
aL7L
asF-1.5
(lp4342
L102L
aL39L
aL8L
asF-4.0
(lp4343
L2L
aL1L
aL0L
asF-3.5
(lp4344
L13L
aL2L
aL2L
asF-2.5
(lp4345
L69L
aL20L
aL4L
asF-3.0
(lp4346
L38L
aL12L
aL7L
assF4.0
(dp4347
F-2.0
(lp4348
L3L
aL1L
aL1L
asF-1.0
(lp4349
L1L
aL0L
aL0L
asF-3.5
(lp4350
L1L
aL1L
aL0L
assF0.0
(dp4351
F-0.5
(lp4352
L6007L
aL301L
aL973L
asF0.5
(lp4353
L6216L
aL385L
aL1226L
asF2.5
(lp4354
L196L
aL19L
aL60L
asF3.0
(lp4355
L66L
aL5L
aL29L
asF4.0
(lp4356
L2L
aL0L
aL1L
asF0.0
(lp4357
L7279L
aL442L
aL1216L
asF1.0
(lp4358
L3820L
aL223L
aL828L
asF-2.5
(lp4359
L85L
aL6L
aL8L
asF1.5
(lp4360
L1853L
aL100L
aL454L
asF2.0
(lp4361
L743L
aL50L
aL196L
asF-3.5
(lp4362
L1L
aL0L
aL0L
asF3.5
(lp4363
L8L
aL1L
aL4L
asF-2.0
(lp4364
L393L
aL16L
aL42L
asF-4.0
(lp4365
L1L
aL0L
aL0L
asF-3.0
(lp4366
L6L
aL0L
aL0L
asF-1.0
(lp4367
L3652L
aL202L
aL530L
asF-1.5
(lp4368
L1433L
aL61L
aL147L
assF1.0
(dp4369
F0.5
(lp4370
L2119L
aL244L
aL380L
asF1.5
(lp4371
L325L
aL36L
aL60L
asF2.5
(lp4372
L24L
aL5L
aL7L
asF3.0
(lp4373
L3L
aL0L
aL0L
asF0.0
(lp4374
L3750L
aL374L
aL589L
asF1.0
(lp4375
L938L
aL110L
aL230L
asF-2.5
(lp4376
L286L
aL11L
aL22L
asF2.0
(lp4377
L78L
aL9L
aL19L
asF-3.0
(lp4378
L43L
aL0L
aL3L
asF-1.0
(lp4379
L3872L
aL372L
aL509L
asF-0.5
(lp4380
L4595L
aL496L
aL615L
asF-3.5
(lp4381
L6L
aL0L
aL1L
asF-2.0
(lp4382
L898L
aL85L
aL86L
asF-1.5
(lp4383
L2281L
aL238L
aL275L
assF-1.0
(dp4384
F-0.5
(lp4385
L2546L
aL65L
aL345L
asF1.0
(lp4386
L3457L
aL134L
aL731L
asF2.5
(lp4387
L425L
aL23L
aL123L
asF3.0
(lp4388
L126L
aL4L
aL40L
asF4.0
(lp4389
L3L
aL1L
aL0L
asF0.5
(lp4390
L4367L
aL145L
aL747L
asF1.5
(lp4391
L2177L
aL96L
aL513L
asF-2.0
(lp4392
L53L
aL0L
aL3L
asF2.0
(lp4393
L1058L
aL53L
aL263L
asF3.5
(lp4394
L33L
aL0L
aL17L
asF-2.5
(lp4395
L4L
aL0L
aL0L
asF0.0
(lp4396
L3998L
aL113L
aL655L
asF-1.0
(lp4397
L1076L
aL37L
aL153L
asF-1.5
(lp4398
L331L
aL10L
aL37L
assF2.5
(dp4399
F0.5
(lp4400
L30L
aL8L
aL9L
asF1.0
(lp4401
L1L
aL0L
aL0L
asF-0.5
(lp4402
L199L
aL49L
aL35L
asF1.5
(lp4403
L1L
aL1L
aL0L
asF-4.0
(lp4404
L2L
aL0L
aL0L
asF-2.5
(lp4405
L173L
aL37L
aL12L
asF-3.0
(lp4406
L58L
aL16L
aL7L
asF-2.0
(lp4407
L291L
aL68L
aL19L
asF-1.5
(lp4408
L418L
aL81L
aL47L
asF-4.5
(lp4409
L1L
aL0L
aL0L
asF-3.5
(lp4410
L22L
aL4L
aL1L
asF-1.0
(lp4411
L348L
aL81L
aL36L
asF0.0
(lp4412
L80L
aL19L
aL14L
assF-3.0
(dp4413
F0.0
(lp4414
L30L
aL2L
aL7L
asF1.5
(lp4415
L80L
aL1L
aL14L
asF2.5
(lp4416
L16L
aL0L
aL3L
asF3.0
(lp4417
L10L
aL2L
aL2L
asF0.5
(lp4418
L79L
aL2L
aL13L
asF1.0
(lp4419
L88L
aL2L
aL19L
asF-0.5
(lp4420
L10L
aL1L
aL2L
asF2.0
(lp4421
L48L
aL0L
aL7L
asF-1.0
(lp4422
L3L
aL0L
aL1L
asF3.5
(lp4423
L5L
aL0L
aL3L
assF3.5
(dp4424
F-0.5
(lp4425
L1L
aL1L
aL1L
asF0.0
(lp4426
L1L
aL0L
aL0L
asF-2.5
(lp4427
L16L
aL0L
aL5L
asF-1.0
(lp4428
L17L
aL5L
aL0L
asF-3.0
(lp4429
L5L
aL2L
aL1L
asF-4.0
(lp4430
L2L
aL0L
aL0L
asF-3.5
(lp4431
L5L
aL1L
aL0L
asF-2.0
(lp4432
L16L
aL6L
aL2L
asF-1.5
(lp4433
L11L
aL7L
aL1L
assF-2.5
(dp4434
F0.0
(lp4435
L191L
aL3L
aL18L
asF0.5
(lp4436
L305L
aL6L
aL45L
asF2.0
(lp4437
L185L
aL6L
aL46L
asF3.0
(lp4438
L19L
aL3L
aL5L
asF1.0
(lp4439
L335L
aL7L
aL60L
asF-0.5
(lp4440
L80L
aL4L
aL10L
asF1.5
(lp4441
L264L
aL5L
aL53L
asF2.5
(lp4442
L61L
aL1L
aL8L
asF3.5
(lp4443
L3L
aL1L
aL2L
asF-2.0
(lp4444
L1L
aL0L
aL0L
asF-1.0
(lp4445
L10L
aL1L
aL3L
asF-1.5
(lp4446
L5L
aL0L
aL0L
assF-1.5
(dp4447
F0.0
(lp4448
L1928L
aL53L
aL294L
asF-0.5
(lp4449
L1079L
aL34L
aL151L
asF2.0
(lp4450
L715L
aL18L
aL164L
asF3.5
(lp4451
L21L
aL1L
aL7L
asF4.0
(lp4452
L2L
aL0L
aL0L
asF0.5
(lp4453
L2404L
aL77L
aL408L
asF1.5
(lp4454
L1426L
aL59L
aL361L
asF-1.0
(lp4455
L414L
aL10L
aL42L
asF1.0
(lp4456
L2051L
aL58L
aL433L
asF2.5
(lp4457
L300L
aL11L
aL79L
asF3.0
(lp4458
L95L
aL3L
aL24L
asF-2.0
(lp4459
L16L
aL1L
aL2L
asF-3.0
(lp4460
L1L
aL0L
aL0L
asF-2.5
(lp4461
L2L
aL0L
aL0L
asF-1.5
(lp4462
L96L
aL1L
aL5L
assF-4.0
(dp4463
F1.0
(lp4464
L2L
aL0L
aL0L
asF2.5
(lp4465
L1L
aL0L
aL0L
asF2.0
(lp4466
L2L
aL0L
aL0L
assF-3.5
(dp4467
F0.0
(lp4468
L6L
aL0L
aL3L
asF1.5
(lp4469
L22L
aL0L
aL3L
asF2.0
(lp4470
L10L
aL0L
aL3L
asF3.0
(lp4471
L5L
aL0L
aL2L
asF0.5
(lp4472
L16L
aL0L
aL1L
asF1.0
(lp4473
L14L
aL0L
aL5L
asF2.5
(lp4474
L7L
aL0L
aL1L
asF-0.5
(lp4475
L2L
aL0L
aL0L
assF-2.0
(dp4476
F0.5
(lp4477
L943L
aL20L
aL160L
asF1.5
(lp4478
L707L
aL20L
aL167L
asF2.5
(lp4479
L178L
aL3L
aL52L
asF3.5
(lp4480
L17L
aL0L
aL5L
asF4.5
(lp4481
L1L
aL0L
aL0L
asF-0.5
(lp4482
L306L
aL7L
aL53L
asF1.0
(lp4483
L908L
aL20L
aL177L
asF2.0
(lp4484
L414L
aL14L
aL95L
asF3.0
(lp4485
L62L
aL3L
aL13L
asF4.0
(lp4486
L3L
aL0L
aL2L
asF-1.5
(lp4487
L20L
aL1L
aL4L
asF-1.0
(lp4488
L113L
aL2L
aL13L
asF0.0
(lp4489
L712L
aL21L
aL116L
assF-0.5
(dp4490
F0.5
(lp4491
L6124L
aL278L
aL1122L
asF1.0
(lp4492
L4398L
aL209L
aL933L
asF2.0
(lp4493
L1057L
aL60L
aL279L
asF3.0
(lp4494
L85L
aL8L
aL21L
asF4.0
(lp4495
L1L
aL0L
aL0L
asF-0.5
(lp4496
L4548L
aL162L
aL709L
asF1.5
(lp4497
L2441L
aL114L
aL616L
asF-1.0
(lp4498
L2411L
aL86L
aL304L
asF2.5
(lp4499
L326L
aL16L
aL95L
asF-3.0
(lp4500
L5L
aL0L
aL0L
asF3.5
(lp4501
L15L
aL0L
aL7L
asF-2.0
(lp4502
L184L
aL8L
aL15L
asF0.0
(lp4503
L6311L
aL228L
aL977L
asF-3.5
(lp4504
L1L
aL0L
aL0L
asF-2.5
(lp4505
L28L
aL1L
aL2L
asF-1.5
(lp4506
L739L
aL27L
aL75L
asssL24L
(dp4507
F0.5
(dp4508
F-0.5
(lp4509
L6015L
aL468L
aL860L
asF1.0
(lp4510
L2350L
aL177L
aL511L
asF2.5
(lp4511
L90L
aL9L
aL27L
asF3.0
(lp4512
L19L
aL1L
aL6L
asF0.0
(lp4513
L6044L
aL479L
aL1045L
asF1.5
(lp4514
L965L
aL84L
aL227L
asF-1.0
(lp4515
L4270L
aL318L
aL559L
asF2.0
(lp4516
L325L
aL22L
aL92L
asF3.5
(lp4517
L3L
aL0L
aL1L
asF-2.0
(lp4518
L696L
aL46L
aL74L
asF0.5
(lp4519
L4417L
aL380L
aL913L
asF-3.0
(lp4520
L18L
aL0L
aL2L
asF-2.5
(lp4521
L166L
aL6L
aL13L
asF-1.5
(lp4522
L2033L
aL126L
aL224L
assF1.5
(dp4523
F-0.5
(lp4524
L2237L
aL343L
aL315L
asF0.0
(lp4525
L1501L
aL207L
aL271L
asF2.5
(lp4526
L7L
aL2L
aL3L
asF1.5
(lp4527
L83L
aL12L
aL14L
asF0.5
(lp4528
L682L
aL90L
aL118L
asF1.0
(lp4529
L245L
aL24L
aL61L
asF-2.0
(lp4530
L902L
aL120L
aL91L
asF2.0
(lp4531
L24L
aL4L
aL7L
asF-3.5
(lp4532
L10L
aL0L
aL2L
asF-2.5
(lp4533
L322L
aL41L
aL25L
asF-4.0
(lp4534
L1L
aL0L
aL0L
asF-3.0
(lp4535
L85L
aL8L
aL8L
asF-1.0
(lp4536
L2479L
aL336L
aL322L
asF-1.5
(lp4537
L1841L
aL230L
aL216L
assF2.0
(dp4538
F0.5
(lp4539
L148L
aL24L
aL24L
asF1.0
(lp4540
L53L
aL10L
aL14L
asF2.0
(lp4541
L1L
aL0L
aL0L
asF0.0
(lp4542
L407L
aL66L
aL67L
asF1.5
(lp4543
L7L
aL1L
aL4L
asF-1.0
(lp4544
L1042L
aL191L
aL97L
asF-0.5
(lp4545
L783L
aL146L
aL120L
asF-3.5
(lp4546
L19L
aL4L
aL1L
asF-2.0
(lp4547
L675L
aL111L
aL62L
asF-4.0
(lp4548
L4L
aL0L
aL0L
asF-3.0
(lp4549
L75L
aL9L
aL3L
asF-2.5
(lp4550
L286L
aL43L
aL22L
asF-1.5
(lp4551
L997L
aL176L
aL116L
assF3.0
(dp4552
F0.0
(lp4553
L8L
aL4L
aL1L
asF-0.5
(lp4554
L20L
aL8L
aL2L
asF-1.0
(lp4555
L77L
aL28L
aL5L
asF0.5
(lp4556
L1L
aL0L
aL1L
asF1.0
(lp4557
L1L
aL0L
aL0L
asF-2.0
(lp4558
L91L
aL26L
aL9L
asF-1.5
(lp4559
L100L
aL31L
aL8L
asF-4.0
(lp4560
L2L
aL1L
aL0L
asF-3.0
(lp4561
L28L
aL9L
aL4L
asF-2.5
(lp4562
L66L
aL20L
aL5L
asF-3.5
(lp4563
L15L
aL4L
aL2L
assF4.0
(dp4564
F-2.0
(lp4565
L4L
aL1L
aL1L
asF-3.0
(lp4566
L2L
aL1L
aL0L
asF-1.0
(lp4567
L1L
aL0L
aL0L
asF-3.5
(lp4568
L1L
aL1L
aL0L
assF0.0
(dp4569
F-0.5
(lp4570
L5942L
aL315L
aL924L
asF0.5
(lp4571
L6072L
aL362L
aL1169L
asF2.5
(lp4572
L201L
aL21L
aL61L
asF3.0
(lp4573
L63L
aL5L
aL18L
asF4.0
(lp4574
L3L
aL0L
aL1L
asF0.0
(lp4575
L7123L
aL428L
aL1191L
asF1.0
(lp4576
L3751L
aL231L
aL818L
asF-2.5
(lp4577
L82L
aL6L
aL10L
asF1.5
(lp4578
L1870L
aL101L
aL470L
asF2.0
(lp4579
L737L
aL55L
aL190L
asF-3.5
(lp4580
L1L
aL0L
aL0L
asF3.5
(lp4581
L9L
aL1L
aL8L
asF-2.0
(lp4582
L416L
aL18L
aL39L
asF-4.0
(lp4583
L1L
aL0L
aL0L
asF-3.0
(lp4584
L10L
aL0L
aL0L
asF-1.0
(lp4585
L3572L
aL183L
aL540L
asF-1.5
(lp4586
L1428L
aL62L
aL146L
assF1.0
(dp4587
F0.5
(lp4588
L2149L
aL244L
aL394L
asF1.5
(lp4589
L323L
aL43L
aL69L
asF2.5
(lp4590
L23L
aL5L
aL7L
asF3.0
(lp4591
L4L
aL1L
aL1L
asF0.0
(lp4592
L3616L
aL363L
aL569L
asF1.0
(lp4593
L921L
aL105L
aL208L
asF-2.0
(lp4594
L889L
aL86L
aL96L
asF2.0
(lp4595
L78L
aL5L
aL17L
asF-3.5
(lp4596
L7L
aL0L
aL1L
asF-1.0
(lp4597
L3828L
aL374L
aL503L
asF-0.5
(lp4598
L4476L
aL493L
aL642L
asF-3.0
(lp4599
L36L
aL0L
aL1L
asF-2.5
(lp4600
L288L
aL12L
aL25L
asF-1.5
(lp4601
L2253L
aL229L
aL259L
assF-1.0
(dp4602
F-0.5
(lp4603
L2557L
aL58L
aL365L
asF1.0
(lp4604
L3390L
aL129L
aL705L
asF2.5
(lp4605
L399L
aL17L
aL121L
asF3.0
(lp4606
L119L
aL3L
aL40L
asF4.0
(lp4607
L3L
aL1L
aL1L
asF0.5
(lp4608
L4279L
aL152L
aL748L
asF1.5
(lp4609
L2141L
aL95L
aL526L
asF-2.0
(lp4610
L50L
aL0L
aL2L
asF2.0
(lp4611
L1062L
aL54L
aL257L
asF3.5
(lp4612
L36L
aL0L
aL14L
asF-2.5
(lp4613
L5L
aL0L
aL1L
asF0.0
(lp4614
L3902L
aL109L
aL638L
asF-1.0
(lp4615
L1119L
aL33L
aL139L
asF-1.5
(lp4616
L314L
aL10L
aL38L
assF2.5
(dp4617
F0.5
(lp4618
L29L
aL6L
aL9L
asF1.0
(lp4619
L4L
aL2L
aL1L
asF-0.5
(lp4620
L187L
aL40L
aL33L
asF1.5
(lp4621
L1L
aL1L
aL0L
asF-4.0
(lp4622
L2L
aL0L
aL0L
asF-2.5
(lp4623
L170L
aL38L
aL11L
asF-3.0
(lp4624
L55L
aL14L
aL8L
asF-2.0
(lp4625
L297L
aL67L
aL20L
asF-1.5
(lp4626
L387L
aL77L
aL45L
asF-4.5
(lp4627
L1L
aL0L
aL0L
asF-3.5
(lp4628
L27L
aL3L
aL3L
asF-1.0
(lp4629
L350L
aL82L
aL40L
asF0.0
(lp4630
L84L
aL24L
aL14L
assF-3.0
(dp4631
F0.0
(lp4632
L28L
aL1L
aL7L
asF1.5
(lp4633
L82L
aL2L
aL12L
asF2.5
(lp4634
L10L
aL0L
aL2L
asF3.0
(lp4635
L10L
aL1L
aL3L
asF0.5
(lp4636
L69L
aL1L
aL14L
asF1.0
(lp4637
L90L
aL2L
aL13L
asF-0.5
(lp4638
L16L
aL1L
aL3L
asF2.0
(lp4639
L45L
aL0L
aL8L
asF-1.0
(lp4640
L1L
aL0L
aL0L
asF3.5
(lp4641
L4L
aL0L
aL3L
assF3.5
(dp4642
F0.5
(lp4643
L1L
aL1L
aL0L
asF-0.5
(lp4644
L4L
aL1L
aL1L
asF-2.5
(lp4645
L16L
aL3L
aL4L
asF0.0
(lp4646
L1L
aL0L
aL0L
asF-1.0
(lp4647
L11L
aL4L
aL0L
asF-3.0
(lp4648
L7L
aL1L
aL1L
asF-4.0
(lp4649
L1L
aL0L
aL0L
asF-3.5
(lp4650
L5L
aL1L
aL0L
asF-2.0
(lp4651
L18L
aL6L
aL4L
asF-1.5
(lp4652
L11L
aL5L
aL0L
assF-2.0
(dp4653
F0.5
(lp4654
L973L
aL23L
aL153L
asF1.5
(lp4655
L665L
aL18L
aL152L
asF2.5
(lp4656
L163L
aL4L
aL47L
asF3.5
(lp4657
L18L
aL0L
aL4L
asF4.0
(lp4658
L3L
aL0L
aL2L
asF-0.5
(lp4659
L315L
aL6L
aL51L
asF1.0
(lp4660
L906L
aL24L
aL171L
asF2.0
(lp4661
L411L
aL11L
aL98L
asF3.0
(lp4662
L58L
aL3L
aL10L
asF-2.0
(lp4663
L2L
aL0L
aL0L
asF-1.5
(lp4664
L16L
aL1L
aL1L
asF-1.0
(lp4665
L105L
aL2L
aL13L
asF0.0
(lp4666
L696L
aL22L
aL125L
assF-1.5
(dp4667
F0.0
(lp4668
L1902L
aL56L
aL285L
asF-0.5
(lp4669
L1098L
aL31L
aL140L
asF2.0
(lp4670
L701L
aL20L
aL156L
asF3.5
(lp4671
L20L
aL1L
aL3L
asF4.0
(lp4672
L4L
aL0L
aL0L
asF0.5
(lp4673
L2351L
aL56L
aL398L
asF1.5
(lp4674
L1368L
aL61L
aL340L
asF-1.0
(lp4675
L414L
aL9L
aL45L
asF1.0
(lp4676
L2079L
aL63L
aL466L
asF2.5
(lp4677
L265L
aL12L
aL79L
asF3.0
(lp4678
L101L
aL5L
aL35L
asF-2.0
(lp4679
L17L
aL1L
aL2L
asF-3.0
(lp4680
L1L
aL0L
aL0L
asF-2.5
(lp4681
L2L
aL0L
aL0L
asF-1.5
(lp4682
L107L
aL5L
aL10L
assF-4.0
(dp4683
F1.0
(lp4684
L2L
aL0L
aL0L
asF2.5
(lp4685
L2L
aL0L
aL0L
assF-3.5
(dp4686
F0.0
(lp4687
L6L
aL0L
aL2L
asF1.5
(lp4688
L17L
aL0L
aL4L
asF2.0
(lp4689
L12L
aL0L
aL3L
asF3.5
(lp4690
L1L
aL0L
aL0L
asF0.5
(lp4691
L12L
aL0L
aL2L
asF1.0
(lp4692
L18L
aL0L
aL4L
asF-0.5
(lp4693
L1L
aL0L
aL0L
asF2.5
(lp4694
L5L
aL0L
aL1L
asF3.0
(lp4695
L5L
aL0L
aL2L
assF-2.5
(dp4696
F0.0
(lp4697
L202L
aL4L
aL25L
asF0.5
(lp4698
L306L
aL5L
aL46L
asF2.0
(lp4699
L200L
aL6L
aL47L
asF3.0
(lp4700
L18L
aL3L
aL5L
asF1.0
(lp4701
L308L
aL9L
aL59L
asF-0.5
(lp4702
L76L
aL4L
aL6L
asF1.5
(lp4703
L260L
aL5L
aL58L
asF2.5
(lp4704
L58L
aL2L
aL9L
asF3.5
(lp4705
L3L
aL1L
aL2L
asF-2.0
(lp4706
L1L
aL0L
aL0L
asF-1.0
(lp4707
L12L
aL0L
aL4L
asF-1.5
(lp4708
L3L
aL0L
aL0L
assF-0.5
(dp4709
F0.5
(lp4710
L6085L
aL272L
aL1147L
asF1.0
(lp4711
L4256L
aL197L
aL878L
asF2.0
(lp4712
L996L
aL53L
aL273L
asF3.0
(lp4713
L93L
aL5L
aL30L
asF4.0
(lp4714
L4L
aL0L
aL0L
asF-0.5
(lp4715
L4474L
aL170L
aL688L
asF1.5
(lp4716
L2446L
aL109L
aL608L
asF-2.5
(lp4717
L27L
aL1L
aL1L
asF2.5
(lp4718
L336L
aL17L
aL95L
asF-3.0
(lp4719
L7L
aL0L
aL1L
asF3.5
(lp4720
L9L
aL0L
aL3L
asF-2.0
(lp4721
L192L
aL9L
aL15L
asF0.0
(lp4722
L6179L
aL235L
aL964L
asF-3.5
(lp4723
L1L
aL0L
aL0L
asF-1.0
(lp4724
L2393L
aL83L
aL313L
asF-1.5
(lp4725
L753L
aL29L
aL76L
asssL25L
(dp4726
F0.5
(dp4727
F-0.5
(lp4728
L5930L
aL448L
aL865L
asF1.0
(lp4729
L2295L
aL195L
aL501L
asF2.5
(lp4730
L78L
aL9L
aL21L
asF3.0
(lp4731
L17L
aL1L
aL5L
asF0.0
(lp4732
L5926L
aL469L
aL1021L
asF1.5
(lp4733
L952L
aL76L
aL220L
asF-1.0
(lp4734
L4172L
aL297L
aL550L
asF2.0
(lp4735
L363L
aL25L
aL105L
asF3.5
(lp4736
L3L
aL0L
aL1L
asF-2.0
(lp4737
L694L
aL42L
aL78L
asF0.5
(lp4738
L4331L
aL362L
aL878L
asF-3.0
(lp4739
L25L
aL0L
aL2L
asF-2.5
(lp4740
L165L
aL9L
aL15L
asF-1.5
(lp4741
L2050L
aL141L
aL221L
assF1.5
(dp4742
F-0.5
(lp4743
L2172L
aL322L
aL326L
asF0.0
(lp4744
L1485L
aL214L
aL267L
asF2.5
(lp4745
L5L
aL1L
aL1L
asF1.5
(lp4746
L82L
aL10L
aL16L
asF0.5
(lp4747
L671L
aL95L
aL106L
asF1.0
(lp4748
L257L
aL27L
aL47L
asF-2.0
(lp4749
L873L
aL119L
aL85L
asF2.0
(lp4750
L25L
aL6L
aL6L
asF-3.0
(lp4751
L82L
aL8L
aL8L
asF-2.5
(lp4752
L298L
aL32L
aL24L
asF-4.0
(lp4753
L1L
aL0L
aL0L
asF-3.5
(lp4754
L10L
aL0L
aL2L
asF-1.0
(lp4755
L2453L
aL348L
aL323L
asF-1.5
(lp4756
L1776L
aL219L
aL202L
assF2.0
(dp4757
F0.5
(lp4758
L154L
aL28L
aL24L
asF1.0
(lp4759
L54L
aL9L
aL17L
asF-0.5
(lp4760
L761L
aL141L
aL108L
asF1.5
(lp4761
L10L
aL2L
aL4L
asF-1.0
(lp4762
L1042L
aL199L
aL102L
asF-3.5
(lp4763
L18L
aL4L
aL1L
asF-2.0
(lp4764
L680L
aL105L
aL57L
asF-1.5
(lp4765
L986L
aL164L
aL124L
asF-4.0
(lp4766
L3L
aL0L
aL0L
asF-3.0
(lp4767
L81L
aL10L
aL2L
asF-2.5
(lp4768
L277L
aL45L
aL23L
asF0.0
(lp4769
L416L
aL62L
aL74L
assF3.0
(dp4770
F0.0
(lp4771
L8L
aL5L
aL1L
asF-0.5
(lp4772
L22L
aL8L
aL2L
asF-1.0
(lp4773
L78L
aL28L
aL6L
asF0.5
(lp4774
L2L
aL1L
aL1L
asF1.0
(lp4775
L1L
aL0L
aL0L
asF-2.0
(lp4776
L87L
aL26L
aL6L
asF-1.5
(lp4777
L100L
aL33L
aL7L
asF-4.0
(lp4778
L2L
aL1L
aL0L
asF-3.0
(lp4779
L35L
aL9L
aL5L
asF-2.5
(lp4780
L63L
aL13L
aL5L
asF-3.5
(lp4781
L13L
aL4L
aL3L
assF4.0
(dp4782
F-2.0
(lp4783
L1L
aL1L
aL0L
asF-3.5
(lp4784
L1L
aL1L
aL0L
asF-3.0
(lp4785
L2L
aL1L
aL0L
asF-1.0
(lp4786
L1L
aL0L
aL0L
asF-1.5
(lp4787
L1L
aL0L
aL0L
assF0.0
(dp4788
F-0.5
(lp4789
L5827L
aL312L
aL940L
asF0.5
(lp4790
L6011L
aL361L
aL1158L
asF2.5
(lp4791
L217L
aL17L
aL65L
asF3.0
(lp4792
L64L
aL7L
aL28L
asF4.0
(lp4793
L3L
aL0L
aL1L
asF0.0
(lp4794
L7028L
aL430L
aL1189L
asF1.0
(lp4795
L3722L
aL230L
aL839L
asF-2.5
(lp4796
L81L
aL5L
aL9L
asF1.5
(lp4797
L1793L
aL89L
aL447L
asF2.0
(lp4798
L716L
aL55L
aL196L
asF-3.5
(lp4799
L1L
aL0L
aL0L
asF3.5
(lp4800
L8L
aL0L
aL5L
asF-1.0
(lp4801
L3481L
aL186L
aL465L
asF-4.0
(lp4802
L1L
aL0L
aL0L
asF-3.0
(lp4803
L10L
aL0L
aL0L
asF-2.0
(lp4804
L413L
aL17L
aL39L
asF-1.5
(lp4805
L1451L
aL65L
aL172L
assF1.0
(dp4806
F0.5
(lp4807
L2141L
aL222L
aL402L
asF1.5
(lp4808
L343L
aL48L
aL76L
asF2.5
(lp4809
L16L
aL3L
aL6L
asF3.0
(lp4810
L9L
aL1L
aL3L
asF0.0
(lp4811
L3628L
aL370L
aL575L
asF1.0
(lp4812
L929L
aL108L
aL223L
asF-1.0
(lp4813
L3703L
aL389L
aL483L
asF-0.5
(lp4814
L4402L
aL475L
aL601L
asF2.0
(lp4815
L79L
aL6L
aL18L
asF-3.0
(lp4816
L38L
aL0L
aL2L
asF-2.5
(lp4817
L285L
aL16L
aL23L
asF-4.0
(lp4818
L1L
aL0L
aL0L
asF-3.5
(lp4819
L6L
aL0L
aL1L
asF-2.0
(lp4820
L889L
aL87L
aL90L
asF-1.5
(lp4821
L2196L
aL195L
aL249L
assF-1.0
(dp4822
F-0.5
(lp4823
L2511L
aL70L
aL364L
asF1.0
(lp4824
L3350L
aL137L
aL678L
asF2.5
(lp4825
L413L
aL19L
aL128L
asF3.0
(lp4826
L116L
aL3L
aL34L
asF4.0
(lp4827
L4L
aL0L
aL1L
asF0.5
(lp4828
L4235L
aL130L
aL755L
asF1.5
(lp4829
L2091L
aL84L
aL500L
asF-2.0
(lp4830
L54L
aL0L
aL4L
asF2.0
(lp4831
L1008L
aL50L
aL256L
asF3.5
(lp4832
L32L
aL0L
aL13L
asF-2.5
(lp4833
L2L
aL0L
aL1L
asF0.0
(lp4834
L3865L
aL118L
aL610L
asF-1.0
(lp4835
L1156L
aL30L
aL147L
asF-1.5
(lp4836
L318L
aL10L
aL40L
assF2.5
(dp4837
F0.5
(lp4838
L26L
aL7L
aL6L
asF1.0
(lp4839
L7L
aL2L
aL4L
asF-0.5
(lp4840
L198L
aL44L
aL38L
asF1.5
(lp4841
L1L
aL1L
aL0L
asF-4.0
(lp4842
L1L
aL0L
aL1L
asF-2.5
(lp4843
L163L
aL42L
aL10L
asF-3.0
(lp4844
L52L
aL8L
aL4L
asF-2.0
(lp4845
L261L
aL52L
aL19L
asF-1.5
(lp4846
L376L
aL79L
aL35L
asF-4.5
(lp4847
L1L
aL0L
aL0L
asF-3.5
(lp4848
L24L
aL6L
aL2L
asF-1.0
(lp4849
L352L
aL84L
aL39L
asF0.0
(lp4850
L89L
aL22L
aL15L
assF-3.0
(dp4851
F0.0
(lp4852
L30L
aL0L
aL5L
asF1.5
(lp4853
L70L
aL1L
aL12L
asF2.5
(lp4854
L21L
aL0L
aL3L
asF3.0
(lp4855
L8L
aL1L
aL3L
asF0.5
(lp4856
L67L
aL0L
aL15L
asF1.0
(lp4857
L98L
aL4L
aL9L
asF-0.5
(lp4858
L11L
aL1L
aL1L
asF3.5
(lp4859
L1L
aL0L
aL1L
asF2.0
(lp4860
L44L
aL0L
aL13L
asF-1.5
(lp4861
L1L
aL0L
aL0L
assF3.5
(dp4862
F-0.5
(lp4863
L4L
aL1L
aL1L
asF-2.5
(lp4864
L16L
aL4L
aL5L
asF-1.0
(lp4865
L10L
aL3L
aL0L
asF-3.0
(lp4866
L6L
aL1L
aL0L
asF-4.0
(lp4867
L2L
aL0L
aL0L
asF-3.5
(lp4868
L3L
aL1L
aL0L
asF-2.0
(lp4869
L17L
aL7L
aL5L
asF-1.5
(lp4870
L10L
aL6L
aL0L
assF-2.0
(dp4871
F0.5
(lp4872
L943L
aL22L
aL159L
asF1.5
(lp4873
L689L
aL23L
aL164L
asF2.5
(lp4874
L163L
aL4L
aL49L
asF3.5
(lp4875
L18L
aL1L
aL6L
asF4.0
(lp4876
L1L
aL0L
aL0L
asF-0.5
(lp4877
L320L
aL6L
aL54L
asF1.0
(lp4878
L871L
aL17L
aL155L
asF2.0
(lp4879
L388L
aL10L
aL90L
asF3.0
(lp4880
L59L
aL0L
aL11L
asF-2.0
(lp4881
L3L
aL0L
aL0L
asF-1.5
(lp4882
L13L
aL1L
aL1L
asF-1.0
(lp4883
L115L
aL2L
aL11L
asF0.0
(lp4884
L717L
aL17L
aL122L
assF-1.5
(dp4885
F0.0
(lp4886
L1877L
aL51L
aL283L
asF-0.5
(lp4887
L1102L
aL27L
aL139L
asF2.0
(lp4888
L701L
aL26L
aL157L
asF3.5
(lp4889
L29L
aL1L
aL8L
asF4.0
(lp4890
L3L
aL1L
aL0L
asF0.5
(lp4891
L2283L
aL67L
aL389L
asF1.5
(lp4892
L1316L
aL52L
aL332L
asF-1.0
(lp4893
L424L
aL8L
aL55L
asF1.0
(lp4894
L2030L
aL63L
aL450L
asF2.5
(lp4895
L260L
aL9L
aL72L
asF3.0
(lp4896
L97L
aL5L
aL34L
asF-2.0
(lp4897
L19L
aL1L
aL1L
asF-2.5
(lp4898
L4L
aL0L
aL0L
asF-1.5
(lp4899
L101L
aL4L
aL10L
assF-4.0
(dp4900
F1.5
(lp4901
L1L
aL0L
aL0L
asF2.5
(lp4902
L1L
aL0L
aL0L
asF3.0
(lp4903
L1L
aL0L
aL0L
asF2.0
(lp4904
L1L
aL0L
aL0L
asF1.0
(lp4905
L3L
aL0L
aL0L
assF-3.5
(dp4906
F0.0
(lp4907
L8L
aL0L
aL2L
asF1.5
(lp4908
L17L
aL1L
aL3L
asF2.0
(lp4909
L8L
aL0L
aL2L
asF3.5
(lp4910
L1L
aL0L
aL2L
asF0.5
(lp4911
L15L
aL0L
aL3L
asF1.0
(lp4912
L16L
aL0L
aL4L
asF-0.5
(lp4913
L1L
aL0L
aL1L
asF2.5
(lp4914
L6L
aL0L
aL2L
asF3.0
(lp4915
L4L
aL0L
aL0L
assF-2.5
(dp4916
F0.0
(lp4917
L217L
aL5L
aL28L
asF0.5
(lp4918
L293L
aL8L
aL41L
asF2.0
(lp4919
L178L
aL8L
aL41L
asF3.0
(lp4920
L22L
aL3L
aL6L
asF1.0
(lp4921
L285L
aL5L
aL53L
asF-0.5
(lp4922
L68L
aL2L
aL7L
asF1.5
(lp4923
L258L
aL2L
aL56L
asF2.5
(lp4924
L55L
aL2L
aL14L
asF3.5
(lp4925
L5L
aL1L
aL1L
asF-2.0
(lp4926
L1L
aL0L
aL0L
asF-1.0
(lp4927
L15L
aL0L
aL4L
asF-1.5
(lp4928
L5L
aL0L
aL0L
assF-0.5
(dp4929
F0.5
(lp4930
L5892L
aL282L
aL1077L
asF1.0
(lp4931
L4228L
aL193L
aL887L
asF2.5
(lp4932
L317L
aL21L
aL85L
asF3.0
(lp4933
L89L
aL6L
aL27L
asF4.0
(lp4934
L4L
aL0L
aL0L
asF-0.5
(lp4935
L4474L
aL154L
aL676L
asF1.5
(lp4936
L2388L
aL118L
aL580L
asF-1.0
(lp4937
L2307L
aL77L
aL306L
asF0.0
(lp4938
L6089L
aL217L
aL971L
asF2.0
(lp4939
L980L
aL38L
aL278L
asF3.5
(lp4940
L20L
aL0L
aL6L
asF-2.5
(lp4941
L30L
aL1L
aL2L
asF-4.0
(lp4942
L1L
aL0L
aL0L
asF-3.0
(lp4943
L3L
aL0L
aL0L
asF-2.0
(lp4944
L185L
aL9L
aL17L
asF-1.5
(lp4945
L773L
aL33L
aL81L
asssL26L
(dp4946
F0.5
(dp4947
F-0.5
(lp4948
L5779L
aL437L
aL854L
asF1.0
(lp4949
L2314L
aL168L
aL515L
asF2.5
(lp4950
L73L
aL9L
aL24L
asF3.0
(lp4951
L22L
aL1L
aL5L
asF0.0
(lp4952
L5823L
aL480L
aL992L
asF1.5
(lp4953
L920L
aL72L
aL214L
asF-1.0
(lp4954
L4183L
aL303L
aL531L
asF2.0
(lp4955
L340L
aL24L
aL105L
asF-3.0
(lp4956
L27L
aL0L
aL3L
asF3.5
(lp4957
L1L
aL0L
aL0L
asF-2.0
(lp4958
L667L
aL44L
aL63L
asF0.5
(lp4959
L4248L
aL386L
aL873L
asF-3.5
(lp4960
L1L
aL0L
aL0L
asF-2.5
(lp4961
L171L
aL9L
aL14L
asF-1.5
(lp4962
L2061L
aL136L
aL250L
assF1.5
(dp4963
F-0.5
(lp4964
L2119L
aL311L
aL323L
asF0.0
(lp4965
L1494L
aL210L
aL251L
asF2.5
(lp4966
L6L
aL1L
aL1L
asF1.5
(lp4967
L76L
aL8L
aL16L
asF0.5
(lp4968
L693L
aL88L
aL120L
asF1.0
(lp4969
L272L
aL34L
aL51L
asF-2.0
(lp4970
L890L
aL114L
aL79L
asF2.0
(lp4971
L25L
aL3L
aL8L
asF-3.0
(lp4972
L78L
aL9L
aL6L
asF-2.5
(lp4973
L294L
aL35L
aL24L
asF-4.0
(lp4974
L1L
aL0L
aL0L
asF-3.5
(lp4975
L13L
aL0L
aL3L
asF-1.0
(lp4976
L2360L
aL319L
aL300L
asF-1.5
(lp4977
L1757L
aL238L
aL196L
assF2.0
(dp4978
F0.5
(lp4979
L144L
aL21L
aL28L
asF1.0
(lp4980
L45L
aL7L
aL11L
asF2.0
(lp4981
L1L
aL0L
aL1L
asF0.0
(lp4982
L412L
aL76L
aL65L
asF1.5
(lp4983
L14L
aL2L
aL5L
asF-1.0
(lp4984
L1007L
aL187L
aL115L
asF-0.5
(lp4985
L767L
aL152L
aL101L
asF-4.0
(lp4986
L1L
aL0L
aL0L
asF-3.5
(lp4987
L19L
aL4L
aL1L
asF-2.0
(lp4988
L620L
aL104L
aL56L
asF-4.5
(lp4989
L1L
aL0L
aL0L
asF-3.0
(lp4990
L77L
aL9L
aL3L
asF-2.5
(lp4991
L281L
aL40L
aL23L
asF-1.5
(lp4992
L976L
aL156L
aL112L
assF3.0
(dp4993
F0.0
(lp4994
L11L
aL6L
aL2L
asF-0.5
(lp4995
L22L
aL11L
aL2L
asF-1.0
(lp4996
L77L
aL25L
aL8L
asF0.5
(lp4997
L1L
aL0L
aL1L
asF1.0
(lp4998
L1L
aL0L
aL0L
asF-2.0
(lp4999
L81L
aL21L
aL5L
asF-3.5
(lp5000
L14L
aL5L
aL3L
asF-4.0
(lp5001
L1L
aL1L
aL0L
asF-3.0
(lp5002
L29L
aL7L
aL4L
asF-2.5
(lp5003
L61L
aL14L
aL6L
asF-1.5
(lp5004
L99L
aL29L
aL7L
assF4.0
(dp5005
F-2.0
(lp5006
L2L
aL1L
aL0L
asF-2.5
(lp5007
L3L
aL0L
aL0L
asF-3.5
(lp5008
L1L
aL1L
aL0L
asF-3.0
(lp5009
L2L
aL1L
aL0L
asF-1.0
(lp5010
L1L
aL0L
aL0L
asF-1.5
(lp5011
L1L
aL0L
aL0L
assF0.0
(dp5012
F-0.5
(lp5013
L5722L
aL288L
aL889L
asF0.5
(lp5014
L5939L
aL354L
aL1192L
asF2.5
(lp5015
L221L
aL17L
aL71L
asF3.0
(lp5016
L64L
aL5L
aL27L
asF4.0
(lp5017
L5L
aL0L
aL2L
asF0.0
(lp5018
L6834L
aL407L
aL1148L
asF1.0
(lp5019
L3651L
aL218L
aL796L
asF-2.5
(lp5020
L86L
aL3L
aL8L
asF1.5
(lp5021
L1785L
aL107L
aL438L
asF2.0
(lp5022
L729L
aL58L
aL194L
asF-3.5
(lp5023
L1L
aL0L
aL0L
asF3.5
(lp5024
L5L
aL0L
aL3L
asF-1.0
(lp5025
L3466L
aL189L
aL461L
asF-4.0
(lp5026
L1L
aL0L
aL0L
asF-3.0
(lp5027
L10L
aL0L
aL0L
asF-2.0
(lp5028
L405L
aL20L
aL41L
asF-1.5
(lp5029
L1433L
aL57L
aL162L
assF1.0
(dp5030
F0.5
(lp5031
L2104L
aL226L
aL381L
asF1.5
(lp5032
L326L
aL47L
aL73L
asF2.5
(lp5033
L21L
aL4L
aL9L
asF3.0
(lp5034
L6L
aL0L
aL4L
asF0.0
(lp5035
L3589L
aL357L
aL594L
asF1.0
(lp5036
L944L
aL105L
aL210L
asF-1.0
(lp5037
L3709L
aL372L
aL462L
asF-0.5
(lp5038
L4400L
aL482L
aL613L
asF2.0
(lp5039
L91L
aL7L
aL25L
asF-3.0
(lp5040
L38L
aL0L
aL2L
asF-2.5
(lp5041
L259L
aL12L
aL22L
asF-4.0
(lp5042
L1L
aL0L
aL0L
asF-3.5
(lp5043
L4L
aL0L
aL1L
asF-2.0
(lp5044
L895L
aL81L
aL84L
asF-1.5
(lp5045
L2094L
aL198L
aL257L
assF-1.0
(dp5046
F-0.5
(lp5047
L2577L
aL74L
aL363L
asF1.0
(lp5048
L3276L
aL134L
aL663L
asF2.5
(lp5049
L379L
aL17L
aL117L
asF3.0
(lp5050
L110L
aL4L
aL33L
asF4.0
(lp5051
L6L
aL0L
aL2L
asF0.5
(lp5052
L4129L
aL133L
aL714L
asF1.5
(lp5053
L2038L
aL76L
aL481L
asF-2.0
(lp5054
L57L
aL1L
aL8L
asF2.0
(lp5055
L1041L
aL47L
aL276L
asF3.5
(lp5056
L33L
aL1L
aL11L
asF-2.5
(lp5057
L4L
aL0L
aL0L
asF0.0
(lp5058
L3801L
aL112L
aL587L
asF-1.0
(lp5059
L1117L
aL25L
aL143L
asF-1.5
(lp5060
L306L
aL9L
aL40L
assF2.5
(dp5061
F0.5
(lp5062
L33L
aL7L
aL8L
asF1.5
(lp5063
L1L
aL1L
aL0L
asF-0.5
(lp5064
L206L
aL53L
aL41L
asF1.0
(lp5065
L9L
aL3L
aL6L
asF-4.0
(lp5066
L1L
aL0L
aL0L
asF-2.5
(lp5067
L162L
aL38L
aL10L
asF-3.0
(lp5068
L59L
aL12L
aL5L
asF-2.0
(lp5069
L260L
aL59L
aL18L
asF-1.5
(lp5070
L373L
aL88L
aL40L
asF-4.5
(lp5071
L1L
aL0L
aL0L
asF-3.5
(lp5072
L22L
aL3L
aL2L
asF-1.0
(lp5073
L311L
aL63L
aL26L
asF0.0
(lp5074
L80L
aL15L
aL13L
assF-3.0
(dp5075
F0.0
(lp5076
L33L
aL0L
aL4L
asF1.0
(lp5077
L101L
aL3L
aL15L
asF2.5
(lp5078
L15L
aL0L
aL1L
asF3.0
(lp5079
L11L
aL1L
aL5L
asF-0.5
(lp5080
L12L
aL1L
aL2L
asF1.5
(lp5081
L64L
aL2L
aL9L
asF3.5
(lp5082
L1L
aL0L
aL1L
asF0.5
(lp5083
L69L
aL2L
aL14L
asF2.0
(lp5084
L47L
aL0L
aL11L
asF-1.5
(lp5085
L1L
aL0L
aL0L
assF3.5
(dp5086
F-0.5
(lp5087
L2L
aL0L
aL0L
asF0.0
(lp5088
L1L
aL1L
aL1L
asF-1.0
(lp5089
L9L
aL3L
aL0L
asF-2.5
(lp5090
L12L
aL3L
aL4L
asF-3.0
(lp5091
L1L
aL0L
aL0L
asF-4.0
(lp5092
L1L
aL0L
aL0L
asF-3.5
(lp5093
L4L
aL1L
aL0L
asF-2.0
(lp5094
L22L
aL10L
aL4L
asF-1.5
(lp5095
L13L
aL9L
aL3L
assF-2.0
(dp5096
F0.5
(lp5097
L912L
aL25L
aL158L
asF1.5
(lp5098
L656L
aL23L
aL157L
asF2.5
(lp5099
L160L
aL4L
aL49L
asF3.5
(lp5100
L18L
aL1L
aL4L
asF4.0
(lp5101
L1L
aL0L
aL1L
asF-0.5
(lp5102
L340L
aL10L
aL49L
asF1.0
(lp5103
L869L
aL14L
aL161L
asF2.0
(lp5104
L381L
aL9L
aL95L
asF3.0
(lp5105
L58L
aL0L
aL15L
asF-2.0
(lp5106
L4L
aL0L
aL0L
asF-1.5
(lp5107
L12L
aL0L
aL0L
asF-1.0
(lp5108
L119L
aL2L
aL13L
asF0.0
(lp5109
L716L
aL16L
aL116L
assF-1.5
(dp5110
F0.0
(lp5111
L1876L
aL51L
aL284L
asF-0.5
(lp5112
L1087L
aL24L
aL147L
asF2.0
(lp5113
L698L
aL34L
aL149L
asF3.5
(lp5114
L33L
aL1L
aL10L
asF4.0
(lp5115
L5L
aL1L
aL0L
asF0.5
(lp5116
L2249L
aL64L
aL408L
asF1.5
(lp5117
L1297L
aL42L
aL331L
asF-1.0
(lp5118
L417L
aL7L
aL57L
asF1.0
(lp5119
L1965L
aL68L
aL416L
asF2.5
(lp5120
L246L
aL6L
aL71L
asF3.0
(lp5121
L97L
aL5L
aL30L
asF-2.0
(lp5122
L19L
aL0L
aL2L
asF-2.5
(lp5123
L3L
aL0L
aL0L
asF-1.5
(lp5124
L96L
aL5L
aL6L
assF-4.0
(dp5125
F1.0
(lp5126
L2L
aL0L
aL0L
asF2.5
(lp5127
L2L
aL0L
aL0L
asF3.0
(lp5128
L1L
aL0L
aL0L
assF-3.5
(dp5129
F0.0
(lp5130
L7L
aL0L
aL2L
asF1.5
(lp5131
L19L
aL0L
aL1L
asF2.0
(lp5132
L11L
aL0L
aL3L
asF3.0
(lp5133
L3L
aL0L
aL0L
asF0.5
(lp5134
L11L
aL0L
aL2L
asF1.0
(lp5135
L13L
aL0L
aL4L
asF2.5
(lp5136
L6L
aL0L
aL3L
asF-0.5
(lp5137
L2L
aL0L
aL1L
assF-2.5
(dp5138
F0.0
(lp5139
L211L
aL4L
aL26L
asF1.0
(lp5140
L293L
aL6L
aL59L
asF2.0
(lp5141
L171L
aL7L
aL38L
asF3.0
(lp5142
L21L
aL1L
aL4L
asF4.0
(lp5143
L1L
aL0L
aL1L
asF0.5
(lp5144
L286L
aL3L
aL41L
asF1.5
(lp5145
L258L
aL3L
aL53L
asF2.5
(lp5146
L53L
aL5L
aL13L
asF3.5
(lp5147
L3L
aL1L
aL0L
asF-1.5
(lp5148
L4L
aL0L
aL0L
asF-1.0
(lp5149
L17L
aL0L
aL2L
asF-0.5
(lp5150
L78L
aL4L
aL12L
assF-0.5
(dp5151
F0.5
(lp5152
L5813L
aL273L
aL1044L
asF1.0
(lp5153
L4165L
aL181L
aL885L
asF2.5
(lp5154
L328L
aL18L
aL97L
asF3.0
(lp5155
L87L
aL7L
aL26L
asF4.0
(lp5156
L1L
aL0L
aL0L
asF-0.5
(lp5157
L4352L
aL162L
aL660L
asF1.5
(lp5158
L2363L
aL118L
aL613L
asF-1.0
(lp5159
L2227L
aL79L
aL302L
asF0.0
(lp5160
L6012L
aL225L
aL1001L
asF2.0
(lp5161
L949L
aL44L
aL259L
asF3.5
(lp5162
L18L
aL0L
aL4L
asF-2.5
(lp5163
L31L
aL1L
aL1L
asF-4.0
(lp5164
L1L
aL0L
aL0L
asF-3.0
(lp5165
L5L
aL0L
aL1L
asF-2.0
(lp5166
L201L
aL6L
aL18L
asF-1.5
(lp5167
L795L
aL35L
aL82L
asssL27L
(dp5168
F0.5
(dp5169
F-0.5
(lp5170
L5701L
aL424L
aL856L
asF1.0
(lp5171
L2288L
aL180L
aL501L
asF2.5
(lp5172
L68L
aL7L
aL18L
asF3.0
(lp5173
L21L
aL1L
aL5L
asF0.0
(lp5174
L5780L
aL459L
aL1000L
asF1.5
(lp5175
L878L
aL68L
aL205L
asF-1.0
(lp5176
L4096L
aL301L
aL522L
asF2.0
(lp5177
L350L
aL28L
aL112L
asF-3.0
(lp5178
L31L
aL1L
aL4L
asF3.5
(lp5179
L1L
aL0L
aL0L
asF-2.0
(lp5180
L631L
aL43L
aL54L
asF0.5
(lp5181
L4187L
aL367L
aL829L
asF-3.5
(lp5182
L1L
aL0L
aL0L
asF-2.5
(lp5183
L164L
aL10L
aL12L
asF-1.5
(lp5184
L2053L
aL127L
aL238L
assF1.5
(dp5185
F-0.5
(lp5186
L2073L
aL327L
aL322L
asF0.0
(lp5187
L1441L
aL206L
aL245L
asF2.5
(lp5188
L6L
aL1L
aL1L
asF3.0
(lp5189
L1L
aL0L
aL0L
asF1.5
(lp5190
L74L
aL9L
aL13L
asF0.5
(lp5191
L692L
aL90L
aL119L
asF1.0
(lp5192
L263L
aL31L
aL46L
asF-2.0
(lp5193
L845L
aL104L
aL86L
asF2.0
(lp5194
L23L
aL3L
aL8L
asF-3.0
(lp5195
L70L
aL7L
aL6L
asF-2.5
(lp5196
L320L
aL36L
aL20L
asF-4.0
(lp5197
L1L
aL0L
aL0L
asF-3.5
(lp5198
L10L
aL0L
aL3L
asF-1.0
(lp5199
L2426L
aL350L
aL300L
asF-1.5
(lp5200
L1765L
aL246L
aL201L
assF2.0
(dp5201
F0.5
(lp5202
L143L
aL17L
aL33L
asF1.0
(lp5203
L49L
aL9L
aL8L
asF2.0
(lp5204
L2L
aL1L
aL1L
asF0.0
(lp5205
L375L
aL58L
aL61L
asF1.5
(lp5206
L8L
aL0L
aL4L
asF-1.0
(lp5207
L1018L
aL191L
aL110L
asF-0.5
(lp5208
L738L
aL147L
aL106L
asF-4.0
(lp5209
L1L
aL0L
aL0L
asF-3.5
(lp5210
L14L
aL3L
aL0L
asF-2.0
(lp5211
L637L
aL104L
aL68L
asF-4.5
(lp5212
L1L
aL0L
aL0L
asF-3.0
(lp5213
L75L
aL9L
aL4L
asF-2.5
(lp5214
L284L
aL45L
aL21L
asF-1.5
(lp5215
L944L
aL149L
aL110L
assF3.0
(dp5216
F0.0
(lp5217
L13L
aL6L
aL2L
asF-0.5
(lp5218
L21L
aL9L
aL3L
asF-1.0
(lp5219
L73L
aL28L
aL6L
asF1.0
(lp5220
L2L
aL0L
aL1L
asF-2.0
(lp5221
L86L
aL23L
aL4L
asF-1.5
(lp5222
L101L
aL28L
aL8L
asF-4.0
(lp5223
L2L
aL0L
aL0L
asF-3.0
(lp5224
L28L
aL8L
aL2L
asF-2.5
(lp5225
L55L
aL14L
aL6L
asF-3.5
(lp5226
L15L
aL6L
aL3L
assF4.0
(dp5227
F-2.0
(lp5228
L2L
aL1L
aL0L
asF-2.5
(lp5229
L2L
aL0L
aL0L
asF-3.5
(lp5230
L1L
aL1L
aL0L
asF-3.0
(lp5231
L1L
aL1L
aL0L
asF-1.0
(lp5232
L1L
aL0L
aL0L
asF-1.5
(lp5233
L2L
aL1L
aL1L
assF0.0
(dp5234
F-0.5
(lp5235
L5602L
aL300L
aL875L
asF0.5
(lp5236
L5841L
aL343L
aL1185L
asF2.5
(lp5237
L213L
aL15L
aL64L
asF3.0
(lp5238
L57L
aL7L
aL27L
asF4.0
(lp5239
L4L
aL0L
aL2L
asF0.0
(lp5240
L6867L
aL395L
aL1133L
asF1.0
(lp5241
L3592L
aL225L
aL797L
asF-2.5
(lp5242
L85L
aL3L
aL11L
asF1.5
(lp5243
L1768L
aL119L
aL437L
asF2.0
(lp5244
L703L
aL38L
aL188L
asF-3.5
(lp5245
L2L
aL0L
aL0L
asF3.5
(lp5246
L10L
aL0L
aL4L
asF-1.0
(lp5247
L3417L
aL184L
aL457L
asF-4.0
(lp5248
L1L
aL0L
aL0L
asF-3.0
(lp5249
L10L
aL0L
aL1L
asF-2.0
(lp5250
L421L
aL16L
aL40L
asF-1.5
(lp5251
L1424L
aL67L
aL165L
assF1.0
(dp5252
F0.5
(lp5253
L2071L
aL217L
aL379L
asF1.5
(lp5254
L318L
aL46L
aL75L
asF2.5
(lp5255
L22L
aL4L
aL8L
asF3.0
(lp5256
L7L
aL1L
aL5L
asF0.0
(lp5257
L3564L
aL395L
aL577L
asF1.0
(lp5258
L930L
aL102L
aL219L
asF-2.0
(lp5259
L846L
aL77L
aL86L
asF-0.5
(lp5260
L4310L
aL446L
aL594L
asF2.0
(lp5261
L99L
aL10L
aL17L
asF-3.5
(lp5262
L4L
aL0L
aL1L
asF-1.0
(lp5263
L3611L
aL348L
aL470L
asF-4.0
(lp5264
L1L
aL0L
aL0L
asF-3.0
(lp5265
L46L
aL0L
aL3L
asF-2.5
(lp5266
L232L
aL14L
aL20L
asF-1.5
(lp5267
L2085L
aL192L
aL239L
assF-1.0
(dp5268
F-0.5
(lp5269
L2474L
aL58L
aL349L
asF1.0
(lp5270
L3195L
aL131L
aL679L
asF2.5
(lp5271
L370L
aL22L
aL121L
asF3.0
(lp5272
L115L
aL5L
aL28L
asF4.0
(lp5273
L7L
aL1L
aL0L
asF0.5
(lp5274
L4142L
aL116L
aL736L
asF1.5
(lp5275
L1962L
aL69L
aL422L
asF-2.0
(lp5276
L50L
aL1L
aL7L
asF2.0
(lp5277
L1047L
aL49L
aL270L
asF3.5
(lp5278
L36L
aL2L
aL15L
asF-2.5
(lp5279
L3L
aL0L
aL0L
asF0.0
(lp5280
L3809L
aL127L
aL592L
asF-1.0
(lp5281
L1094L
aL29L
aL151L
asF-1.5
(lp5282
L291L
aL9L
aL37L
assF2.5
(dp5283
F0.5
(lp5284
L34L
aL7L
aL9L
asF1.0
(lp5285
L6L
aL3L
aL3L
asF-0.5
(lp5286
L206L
aL51L
aL32L
asF1.5
(lp5287
L1L
aL1L
aL0L
asF-4.0
(lp5288
L4L
aL0L
aL1L
asF-2.5
(lp5289
L152L
aL30L
aL10L
asF-3.0
(lp5290
L49L
aL12L
aL4L
asF-2.0
(lp5291
L265L
aL62L
aL20L
asF-1.5
(lp5292
L360L
aL77L
aL41L
asF-4.5
(lp5293
L1L
aL0L
aL0L
asF-3.5
(lp5294
L21L
aL4L
aL1L
asF-1.0
(lp5295
L315L
aL68L
aL29L
asF0.0
(lp5296
L84L
aL20L
aL14L
assF-3.0
(dp5297
F0.0
(lp5298
L30L
aL0L
aL6L
asF1.0
(lp5299
L98L
aL3L
aL12L
asF2.5
(lp5300
L18L
aL0L
aL6L
asF3.0
(lp5301
L9L
aL2L
aL5L
asF-0.5
(lp5302
L10L
aL1L
aL1L
asF1.5
(lp5303
L69L
aL2L
aL13L
asF3.5
(lp5304
L1L
aL0L
aL1L
asF0.5
(lp5305
L69L
aL2L
aL10L
asF2.0
(lp5306
L44L
aL1L
aL12L
asF-1.0
(lp5307
L1L
aL0L
aL0L
asF-1.5
(lp5308
L1L
aL0L
aL0L
assF3.5
(dp5309
F-0.5
(lp5310
L3L
aL0L
aL0L
asF0.0
(lp5311
L1L
aL1L
aL1L
asF-2.0
(lp5312
L16L
aL8L
aL3L
asF-1.0
(lp5313
L9L
aL3L
aL0L
asF-3.0
(lp5314
L2L
aL0L
aL0L
asF-3.5
(lp5315
L4L
aL1L
aL0L
asF-2.5
(lp5316
L16L
aL4L
aL5L
asF-1.5
(lp5317
L13L
aL7L
aL2L
assF-2.0
(dp5318
F0.5
(lp5319
L878L
aL19L
aL158L
asF1.5
(lp5320
L662L
aL23L
aL152L
asF2.5
(lp5321
L154L
aL2L
aL42L
asF3.5
(lp5322
L21L
aL1L
aL7L
asF-0.5
(lp5323
L310L
aL9L
aL48L
asF1.0
(lp5324
L893L
aL18L
aL159L
asF2.0
(lp5325
L373L
aL6L
aL88L
asF3.0
(lp5326
L56L
aL1L
aL16L
asF-2.0
(lp5327
L3L
aL0L
aL0L
asF-1.5
(lp5328
L13L
aL0L
aL0L
asF-1.0
(lp5329
L107L
aL2L
aL12L
asF0.0
(lp5330
L743L
aL19L
aL114L
assF-1.5
(dp5331
F0.0
(lp5332
L1817L
aL52L
aL262L
asF-0.5
(lp5333
L1064L
aL18L
aL142L
asF2.0
(lp5334
L682L
aL32L
aL158L
asF3.5
(lp5335
L21L
aL0L
aL7L
asF4.0
(lp5336
L4L
aL0L
aL0L
asF0.5
(lp5337
L2153L
aL60L
aL387L
asF1.5
(lp5338
L1273L
aL51L
aL342L
asF-1.0
(lp5339
L411L
aL6L
aL55L
asF1.0
(lp5340
L1987L
aL66L
aL423L
asF2.5
(lp5341
L273L
aL8L
aL82L
asF3.0
(lp5342
L100L
aL4L
aL27L
asF-2.0
(lp5343
L20L
aL1L
aL1L
asF-2.5
(lp5344
L4L
aL0L
aL0L
asF-1.5
(lp5345
L107L
aL4L
aL7L
assF-4.0
(dp5346
F1.5
(lp5347
L2L
aL0L
aL0L
asF2.0
(lp5348
L1L
aL0L
aL0L
asF3.0
(lp5349
L1L
aL0L
aL0L
assF-3.5
(dp5350
F0.0
(lp5351
L5L
aL0L
aL1L
asF1.5
(lp5352
L16L
aL0L
aL0L
asF2.0
(lp5353
L12L
aL0L
aL1L
asF3.0
(lp5354
L2L
aL0L
aL0L
asF0.5
(lp5355
L17L
aL0L
aL5L
asF1.0
(lp5356
L14L
aL0L
aL5L
asF2.5
(lp5357
L8L
aL0L
aL1L
asF-0.5
(lp5358
L2L
aL0L
aL1L
assF-2.5
(dp5359
F0.0
(lp5360
L187L
aL5L
aL26L
asF1.0
(lp5361
L267L
aL4L
aL51L
asF2.0
(lp5362
L151L
aL8L
aL26L
asF3.0
(lp5363
L21L
aL4L
aL4L
asF0.5
(lp5364
L294L
aL5L
aL46L
asF1.5
(lp5365
L252L
aL3L
aL59L
asF2.5
(lp5366
L60L
aL2L
aL17L
asF3.5
(lp5367
L5L
aL0L
aL2L
asF-1.0
(lp5368
L18L
aL0L
aL3L
asF-1.5
(lp5369
L3L
aL0L
aL0L
asF-2.0
(lp5370
L1L
aL0L
aL0L
asF-0.5
(lp5371
L79L
aL2L
aL9L
assF-0.5
(dp5372
F0.5
(lp5373
L5746L
aL264L
aL1063L
asF1.0
(lp5374
L4147L
aL187L
aL890L
asF2.0
(lp5375
L954L
aL54L
aL266L
asF3.0
(lp5376
L81L
aL4L
aL29L
asF4.0
(lp5377
L1L
aL0L
aL0L
asF-0.5
(lp5378
L4299L
aL146L
aL659L
asF1.5
(lp5379
L2304L
aL103L
aL590L
asF-2.5
(lp5380
L34L
aL0L
aL3L
asF2.5
(lp5381
L333L
aL22L
aL94L
asF3.5
(lp5382
L18L
aL0L
aL3L
asF-2.0
(lp5383
L180L
aL8L
aL15L
asF0.0
(lp5384
L5844L
aL220L
aL959L
asF-3.0
(lp5385
L4L
aL0L
aL0L
asF-1.0
(lp5386
L2212L
aL81L
aL285L
asF-1.5
(lp5387
L746L
aL28L
aL77L
asssL28L
(dp5388
F0.5
(dp5389
F-0.5
(lp5390
L5575L
aL415L
aL846L
asF1.0
(lp5391
L2202L
aL191L
aL483L
asF2.5
(lp5392
L70L
aL8L
aL17L
asF3.0
(lp5393
L25L
aL2L
aL6L
asF0.0
(lp5394
L5643L
aL453L
aL970L
asF1.5
(lp5395
L944L
aL86L
aL231L
asF-1.0
(lp5396
L4080L
aL295L
aL529L
asF2.0
(lp5397
L335L
aL19L
aL107L
asF-3.0
(lp5398
L30L
aL1L
aL4L
asF3.5
(lp5399
L1L
aL0L
aL0L
asF-2.0
(lp5400
L650L
aL35L
aL55L
asF0.5
(lp5401
L4081L
aL335L
aL824L
asF-3.5
(lp5402
L1L
aL0L
aL0L
asF-2.5
(lp5403
L168L
aL11L
aL12L
asF-1.5
(lp5404
L2021L
aL142L
aL245L
assF1.5
(dp5405
F-0.5
(lp5406
L2171L
aL316L
aL343L
asF0.0
(lp5407
L1487L
aL216L
aL262L
asF2.5
(lp5408
L7L
aL0L
aL2L
asF1.5
(lp5409
L74L
aL14L
aL11L
asF0.5
(lp5410
L656L
aL89L
aL110L
asF1.0
(lp5411
L271L
aL31L
aL55L
asF-2.0
(lp5412
L824L
aL92L
aL74L
asF2.0
(lp5413
L23L
aL2L
aL6L
asF-3.5
(lp5414
L9L
aL1L
aL2L
asF-2.5
(lp5415
L309L
aL35L
aL20L
asF-4.0
(lp5416
L1L
aL0L
aL0L
asF-3.0
(lp5417
L82L
aL10L
aL6L
asF-1.0
(lp5418
L2284L
aL308L
aL300L
asF-1.5
(lp5419
L1752L
aL258L
aL195L
assF2.0
(dp5420
F0.5
(lp5421
L152L
aL22L
aL27L
asF1.0
(lp5422
L57L
aL8L
aL13L
asF2.0
(lp5423
L4L
aL1L
aL2L
asF0.0
(lp5424
L396L
aL57L
aL67L
asF1.5
(lp5425
L12L
aL3L
aL3L
asF-1.0
(lp5426
L993L
aL188L
aL97L
asF-0.5
(lp5427
L740L
aL159L
aL107L
asF-4.0
(lp5428
L2L
aL0L
aL0L
asF-3.5
(lp5429
L13L
aL3L
aL0L
asF-2.0
(lp5430
L616L
aL95L
aL65L
asF-4.5
(lp5431
L1L
aL0L
aL0L
asF-3.0
(lp5432
L71L
aL8L
aL3L
asF-2.5
(lp5433
L273L
aL52L
aL27L
asF-1.5
(lp5434
L866L
aL141L
aL106L
assF3.0
(dp5435
F0.0
(lp5436
L13L
aL5L
aL2L
asF-0.5
(lp5437
L20L
aL8L
aL5L
asF-1.0
(lp5438
L75L
aL32L
aL7L
asF0.5
(lp5439
L2L
aL1L
aL1L
asF1.0
(lp5440
L1L
aL0L
aL0L
asF-2.0
(lp5441
L91L
aL28L
aL4L
asF-1.5
(lp5442
L92L
aL25L
aL8L
asF-4.0
(lp5443
L3L
aL1L
aL0L
asF-3.0
(lp5444
L30L
aL8L
aL3L
asF-2.5
(lp5445
L57L
aL17L
aL6L
asF-3.5
(lp5446
L9L
aL4L
aL2L
assF4.0
(dp5447
F-2.0
(lp5448
L2L
aL1L
aL0L
asF-3.0
(lp5449
L1L
aL1L
aL0L
asF-2.5
(lp5450
L2L
aL0L
aL0L
asF-1.5
(lp5451
L1L
aL0L
aL0L
assF0.0
(dp5452
F-0.5
(lp5453
L5507L
aL293L
aL854L
asF0.5
(lp5454
L5666L
aL335L
aL1153L
asF2.5
(lp5455
L217L
aL20L
aL68L
asF3.0
(lp5456
L51L
aL4L
aL20L
asF4.0
(lp5457
L2L
aL0L
aL1L
asF0.0
(lp5458
L6769L
aL395L
aL1109L
asF1.0
(lp5459
L3641L
aL206L
aL795L
asF-2.5
(lp5460
L76L
aL3L
aL5L
asF1.5
(lp5461
L1774L
aL123L
aL443L
asF2.0
(lp5462
L685L
aL46L
aL183L
asF-3.5
(lp5463
L2L
aL0L
aL0L
asF3.5
(lp5464
L14L
aL0L
aL8L
asF-1.0
(lp5465
L3373L
aL175L
aL467L
asF-4.0
(lp5466
L1L
aL0L
aL0L
asF-3.0
(lp5467
L9L
aL0L
aL0L
asF-2.0
(lp5468
L413L
aL16L
aL45L
asF-1.5
(lp5469
L1428L
aL62L
aL151L
assF1.0
(dp5470
F0.5
(lp5471
L2038L
aL221L
aL376L
asF1.5
(lp5472
L319L
aL34L
aL79L
asF2.5
(lp5473
L24L
aL5L
aL11L
asF3.0
(lp5474
L6L
aL1L
aL4L
asF0.0
(lp5475
L3476L
aL382L
aL572L
asF1.0
(lp5476
L949L
aL109L
aL218L
asF-2.0
(lp5477
L820L
aL79L
aL85L
asF-0.5
(lp5478
L4185L
aL430L
aL572L
asF2.0
(lp5479
L90L
aL10L
aL14L
asF-3.5
(lp5480
L8L
aL0L
aL3L
asF-1.0
(lp5481
L3554L
aL367L
aL430L
asF-4.0
(lp5482
L1L
aL0L
aL0L
asF-3.0
(lp5483
L42L
aL0L
aL3L
asF-2.5
(lp5484
L227L
aL10L
aL19L
asF-1.5
(lp5485
L2075L
aL170L
aL255L
assF-1.0
(dp5486
F-0.5
(lp5487
L2503L
aL64L
aL364L
asF1.0
(lp5488
L3145L
aL135L
aL670L
asF2.5
(lp5489
L372L
aL20L
aL125L
asF3.0
(lp5490
L114L
aL3L
aL34L
asF4.0
(lp5491
L10L
aL1L
aL2L
asF0.5
(lp5492
L4013L
aL116L
aL714L
asF1.5
(lp5493
L1963L
aL70L
aL446L
asF-2.0
(lp5494
L57L
aL1L
aL7L
asF2.0
(lp5495
L1020L
aL52L
aL253L
asF3.5
(lp5496
L26L
aL0L
aL10L
asF-2.5
(lp5497
L3L
aL0L
aL0L
asF0.0
(lp5498
L3774L
aL123L
aL611L
asF-1.0
(lp5499
L1063L
aL28L
aL143L
asF-1.5
(lp5500
L288L
aL9L
aL33L
assF2.5
(dp5501
F0.5
(lp5502
L30L
aL6L
aL7L
asF1.0
(lp5503
L8L
aL4L
aL4L
asF-0.5
(lp5504
L194L
aL53L
aL25L
asF-1.0
(lp5505
L313L
aL70L
aL32L
asF0.0
(lp5506
L82L
aL18L
aL19L
asF-2.5
(lp5507
L139L
aL27L
aL11L
asF-1.5
(lp5508
L371L
aL79L
aL43L
asF-4.0
(lp5509
L6L
aL0L
aL1L
asF-3.5
(lp5510
L20L
aL4L
aL1L
asF-2.0
(lp5511
L269L
aL58L
aL20L
asF-3.0
(lp5512
L51L
aL12L
aL3L
assF-3.0
(dp5513
F0.0
(lp5514
L34L
aL0L
aL6L
asF1.5
(lp5515
L77L
aL2L
aL17L
asF2.5
(lp5516
L21L
aL0L
aL7L
asF3.0
(lp5517
L9L
aL1L
aL5L
asF-0.5
(lp5518
L10L
aL0L
aL1L
asF1.0
(lp5519
L84L
aL2L
aL12L
asF3.5
(lp5520
L2L
aL0L
aL1L
asF0.5
(lp5521
L61L
aL1L
aL6L
asF2.0
(lp5522
L40L
aL0L
aL9L
asF-1.0
(lp5523
L1L
aL0L
aL0L
asF-1.5
(lp5524
L1L
aL0L
aL0L
assF3.5
(dp5525
F-0.5
(lp5526
L2L
aL0L
aL0L
asF0.0
(lp5527
L2L
aL1L
aL1L
asF-2.0
(lp5528
L16L
aL5L
aL3L
asF-1.0
(lp5529
L11L
aL3L
aL0L
asF-3.0
(lp5530
L2L
aL0L
aL0L
asF-3.5
(lp5531
L5L
aL2L
aL0L
asF-2.5
(lp5532
L18L
aL4L
aL5L
asF-1.5
(lp5533
L16L
aL8L
aL2L
assF-2.5
(dp5534
F0.0
(lp5535
L193L
aL4L
aL30L
asF1.0
(lp5536
L284L
aL5L
aL51L
asF2.0
(lp5537
L148L
aL6L
aL31L
asF3.0
(lp5538
L23L
aL3L
aL7L
asF0.5
(lp5539
L291L
aL3L
aL49L
asF1.5
(lp5540
L236L
aL4L
aL53L
asF3.5
(lp5541
L2L
aL0L
aL1L
asF-0.5
(lp5542
L86L
aL4L
aL12L
asF2.5
(lp5543
L54L
aL4L
aL16L
asF-1.0
(lp5544
L18L
aL0L
aL2L
asF-1.5
(lp5545
L3L
aL0L
aL0L
assF4.5
(dp5546
F-1.0
(lp5547
L1L
aL0L
aL0L
assF-1.5
(dp5548
F0.0
(lp5549
L1806L
aL49L
aL266L
asF-0.5
(lp5550
L1051L
aL15L
aL140L
asF2.0
(lp5551
L671L
aL33L
aL157L
asF3.5
(lp5552
L26L
aL0L
aL7L
asF4.0
(lp5553
L3L
aL0L
aL1L
asF0.5
(lp5554
L2164L
aL65L
aL391L
asF1.5
(lp5555
L1257L
aL49L
aL316L
asF-1.0
(lp5556
L415L
aL8L
aL54L
asF1.0
(lp5557
L1887L
aL60L
aL411L
asF2.5
(lp5558
L254L
aL7L
aL74L
asF3.0
(lp5559
L98L
aL5L
aL25L
asF-2.0
(lp5560
L17L
aL0L
aL1L
asF-2.5
(lp5561
L3L
aL0L
aL0L
asF-1.5
(lp5562
L99L
aL4L
aL6L
assF-4.0
(dp5563
F0.5
(lp5564
L1L
aL0L
aL0L
asF1.5
(lp5565
L1L
aL0L
aL0L
asF2.0
(lp5566
L1L
aL0L
aL0L
asF3.0
(lp5567
L1L
aL0L
aL0L
assF-3.5
(dp5568
F0.0
(lp5569
L6L
aL0L
aL2L
asF1.5
(lp5570
L17L
aL0L
aL1L
asF2.0
(lp5571
L11L
aL0L
aL2L
asF3.0
(lp5572
L2L
aL0L
aL0L
asF0.5
(lp5573
L15L
aL0L
aL5L
asF1.0
(lp5574
L19L
aL0L
aL4L
asF2.5
(lp5575
L5L
aL0L
aL1L
asF-0.5
(lp5576
L1L
aL0L
aL1L
assF-2.0
(dp5577
F0.5
(lp5578
L895L
aL19L
aL161L
asF1.5
(lp5579
L648L
aL22L
aL145L
asF2.5
(lp5580
L159L
aL2L
aL45L
asF3.5
(lp5581
L20L
aL1L
aL8L
asF-0.5
(lp5582
L328L
aL8L
aL41L
asF1.0
(lp5583
L856L
aL14L
aL153L
asF2.0
(lp5584
L369L
aL9L
aL91L
asF3.0
(lp5585
L57L
aL1L
aL12L
asF-2.0
(lp5586
L4L
aL0L
aL0L
asF-1.5
(lp5587
L21L
aL1L
aL1L
asF-1.0
(lp5588
L107L
aL1L
aL17L
asF0.0
(lp5589
L706L
aL16L
aL116L
assF-0.5
(dp5590
F0.5
(lp5591
L5687L
aL273L
aL1057L
asF1.0
(lp5592
L3996L
aL195L
aL846L
asF2.0
(lp5593
L963L
aL53L
aL276L
asF3.0
(lp5594
L81L
aL7L
aL30L
asF4.0
(lp5595
L2L
aL0L
aL1L
asF-0.5
(lp5596
L4262L
aL137L
aL661L
asF1.5
(lp5597
L2235L
aL97L
aL570L
asF-2.5
(lp5598
L28L
aL0L
aL2L
asF2.5
(lp5599
L325L
aL16L
aL90L
asF3.5
(lp5600
L19L
aL0L
aL1L
asF-2.0
(lp5601
L176L
aL12L
aL15L
asF0.0
(lp5602
L5807L
aL206L
aL924L
asF-3.0
(lp5603
L7L
aL0L
aL1L
asF-1.0
(lp5604
L2169L
aL84L
aL273L
asF-1.5
(lp5605
L777L
aL25L
aL81L
asssL29L
(dp5606
F0.5
(dp5607
F-0.5
(lp5608
L5544L
aL410L
aL827L
asF1.0
(lp5609
L2200L
aL187L
aL463L
asF2.5
(lp5610
L83L
aL7L
aL24L
asF3.5
(lp5611
L3L
aL0L
aL1L
asF0.0
(lp5612
L5577L
aL434L
aL978L
asF1.5
(lp5613
L892L
aL81L
aL239L
asF-2.5
(lp5614
L176L
aL8L
aL11L
asF2.0
(lp5615
L310L
aL21L
aL92L
asF-3.0
(lp5616
L30L
aL1L
aL3L
asF3.0
(lp5617
L17L
aL2L
aL6L
asF-2.0
(lp5618
L622L
aL34L
aL48L
asF0.5
(lp5619
L4098L
aL327L
aL817L
asF-3.5
(lp5620
L1L
aL0L
aL0L
asF-1.0
(lp5621
L4017L
aL286L
aL522L
asF-1.5
(lp5622
L1941L
aL120L
aL247L
assF1.5
(dp5623
F-0.5
(lp5624
L2134L
aL312L
aL342L
asF0.0
(lp5625
L1406L
aL202L
aL253L
asF2.5
(lp5626
L5L
aL0L
aL2L
asF1.5
(lp5627
L79L
aL14L
aL12L
asF0.5
(lp5628
L678L
aL89L
aL116L
asF1.0
(lp5629
L251L
aL38L
aL54L
asF-2.0
(lp5630
L810L
aL96L
aL80L
asF2.0
(lp5631
L25L
aL2L
aL7L
asF-3.5
(lp5632
L8L
aL0L
aL2L
asF-2.5
(lp5633
L299L
aL35L
aL22L
asF-4.0
(lp5634
L1L
aL0L
aL0L
asF-3.0
(lp5635
L73L
aL8L
aL2L
asF-1.0
(lp5636
L2293L
aL339L
aL289L
asF-1.5
(lp5637
L1710L
aL245L
aL189L
assF2.0
(dp5638
F0.5
(lp5639
L150L
aL21L
aL30L
asF1.0
(lp5640
L49L
aL11L
aL9L
asF2.0
(lp5641
L4L
aL1L
aL1L
asF0.0
(lp5642
L398L
aL56L
aL72L
asF1.5
(lp5643
L11L
aL2L
aL5L
asF-1.0
(lp5644
L998L
aL188L
aL106L
asF-0.5
(lp5645
L741L
aL151L
aL103L
asF-4.0
(lp5646
L2L
aL0L
aL0L
asF-3.5
(lp5647
L11L
aL4L
aL1L
asF-2.0
(lp5648
L594L
aL99L
aL63L
asF-4.5
(lp5649
L1L
aL0L
aL0L
asF-3.0
(lp5650
L77L
aL10L
aL3L
asF-2.5
(lp5651
L270L
aL43L
aL23L
asF-1.5
(lp5652
L879L
aL138L
aL111L
assF3.0
(dp5653
F0.0
(lp5654
L12L
aL3L
aL2L
asF-0.5
(lp5655
L27L
aL10L
aL3L
asF-1.0
(lp5656
L60L
aL30L
aL5L
asF0.5
(lp5657
L3L
aL2L
aL1L
asF1.0
(lp5658
L1L
aL0L
aL0L
asF-2.0
(lp5659
L74L
aL25L
aL4L
asF-1.5
(lp5660
L94L
aL26L
aL7L
asF-4.0
(lp5661
L2L
aL1L
aL0L
asF-3.0
(lp5662
L26L
aL6L
aL5L
asF-2.5
(lp5663
L65L
aL17L
aL7L
asF-3.5
(lp5664
L11L
aL4L
aL0L
assF4.0
(dp5665
F-2.0
(lp5666
L2L
aL1L
aL0L
asF-2.5
(lp5667
L2L
aL0L
aL0L
asF-3.5
(lp5668
L1L
aL1L
aL0L
asF-3.0
(lp5669
L1L
aL1L
aL0L
asF-1.0
(lp5670
L1L
aL0L
aL0L
asF-1.5
(lp5671
L2L
aL1L
aL1L
assF0.0
(dp5672
F-0.5
(lp5673
L5491L
aL305L
aL855L
asF0.5
(lp5674
L5552L
aL340L
aL1110L
asF2.5
(lp5675
L208L
aL18L
aL62L
asF3.0
(lp5676
L59L
aL2L
aL24L
asF4.0
(lp5677
L2L
aL0L
aL1L
asF0.0
(lp5678
L6600L
aL376L
aL1093L
asF1.0
(lp5679
L3481L
aL202L
aL789L
asF-2.5
(lp5680
L85L
aL2L
aL8L
asF1.5
(lp5681
L1742L
aL116L
aL419L
asF2.0
(lp5682
L704L
aL47L
aL204L
asF-3.5
(lp5683
L3L
aL0L
aL0L
asF3.5
(lp5684
L14L
aL1L
aL6L
asF-1.0
(lp5685
L3394L
aL184L
aL449L
asF-4.0
(lp5686
L1L
aL0L
aL0L
asF-3.0
(lp5687
L7L
aL0L
aL0L
asF-2.0
(lp5688
L385L
aL18L
aL44L
asF-1.5
(lp5689
L1391L
aL71L
aL160L
assF1.0
(dp5690
F0.5
(lp5691
L2015L
aL228L
aL366L
asF1.5
(lp5692
L304L
aL26L
aL66L
asF2.5
(lp5693
L24L
aL6L
aL9L
asF3.0
(lp5694
L5L
aL0L
aL4L
asF0.0
(lp5695
L3448L
aL384L
aL586L
asF1.0
(lp5696
L928L
aL106L
aL212L
asF-2.5
(lp5697
L229L
aL10L
aL18L
asF2.0
(lp5698
L99L
aL9L
aL22L
asF-3.0
(lp5699
L37L
aL0L
aL4L
asF-1.0
(lp5700
L3461L
aL359L
aL443L
asF-0.5
(lp5701
L4120L
aL421L
aL524L
asF-3.5
(lp5702
L7L
aL0L
aL2L
asF-2.0
(lp5703
L819L
aL74L
aL76L
asF-1.5
(lp5704
L2058L
aL183L
aL232L
assF-1.0
(dp5705
F-0.5
(lp5706
L2450L
aL70L
aL350L
asF1.0
(lp5707
L3074L
aL129L
aL631L
asF2.5
(lp5708
L388L
aL20L
aL116L
asF3.0
(lp5709
L118L
aL4L
aL35L
asF4.0
(lp5710
L7L
aL1L
aL1L
asF0.5
(lp5711
L4001L
aL125L
aL703L
asF1.5
(lp5712
L1923L
aL74L
aL439L
asF-2.0
(lp5713
L52L
aL0L
aL7L
asF2.0
(lp5714
L986L
aL46L
aL260L
asF3.5
(lp5715
L24L
aL0L
aL9L
asF-2.5
(lp5716
L1L
aL0L
aL0L
asF0.0
(lp5717
L3682L
aL103L
aL591L
asF-1.0
(lp5718
L1127L
aL33L
aL142L
asF-1.5
(lp5719
L276L
aL7L
aL34L
assF2.5
(dp5720
F0.5
(lp5721
L27L
aL6L
aL6L
asF1.0
(lp5722
L9L
aL4L
aL2L
asF-0.5
(lp5723
L181L
aL47L
aL29L
asF-1.0
(lp5724
L322L
aL75L
aL30L
asF0.0
(lp5725
L82L
aL20L
aL19L
asF-2.5
(lp5726
L134L
aL26L
aL11L
asF-1.5
(lp5727
L349L
aL73L
aL37L
asF-4.0
(lp5728
L4L
aL0L
aL1L
asF-3.5
(lp5729
L21L
aL4L
aL2L
asF-2.0
(lp5730
L267L
aL60L
aL18L
asF-3.0
(lp5731
L50L
aL11L
aL4L
assF-3.0
(dp5732
F0.0
(lp5733
L34L
aL0L
aL4L
asF1.0
(lp5734
L78L
aL1L
aL13L
asF2.5
(lp5735
L16L
aL0L
aL6L
asF3.0
(lp5736
L9L
aL1L
aL2L
asF-0.5
(lp5737
L7L
aL0L
aL2L
asF1.5
(lp5738
L68L
aL1L
aL9L
asF3.5
(lp5739
L2L
aL0L
aL2L
asF0.5
(lp5740
L76L
aL2L
aL10L
asF2.0
(lp5741
L44L
aL0L
aL12L
asF-1.0
(lp5742
L2L
aL0L
aL0L
asF-1.5
(lp5743
L1L
aL0L
aL0L
assF3.5
(dp5744
F-0.5
(lp5745
L3L
aL0L
aL1L
asF0.0
(lp5746
L1L
aL1L
aL1L
asF-2.5
(lp5747
L23L
aL5L
aL6L
asF-1.0
(lp5748
L14L
aL6L
aL2L
asF-3.0
(lp5749
L3L
aL1L
aL0L
asF-4.0
(lp5750
L1L
aL1L
aL0L
asF-3.5
(lp5751
L2L
aL0L
aL0L
asF-2.0
(lp5752
L16L
aL8L
aL1L
asF-1.5
(lp5753
L13L
aL3L
aL2L
assF-2.0
(dp5754
F0.5
(lp5755
L837L
aL22L
aL138L
asF1.5
(lp5756
L630L
aL20L
aL150L
asF2.5
(lp5757
L148L
aL2L
aL33L
asF3.5
(lp5758
L19L
aL1L
aL6L
asF-0.5
(lp5759
L320L
aL6L
aL41L
asF1.0
(lp5760
L862L
aL16L
aL151L
asF2.0
(lp5761
L361L
aL10L
aL87L
asF3.0
(lp5762
L62L
aL0L
aL17L
asF-2.0
(lp5763
L4L
aL0L
aL0L
asF-1.5
(lp5764
L20L
aL1L
aL1L
asF-1.0
(lp5765
L117L
aL3L
aL15L
asF0.0
(lp5766
L651L
aL14L
aL106L
assF-1.5
(dp5767
F0.0
(lp5768
L1768L
aL50L
aL271L
asF-0.5
(lp5769
L1064L
aL15L
aL157L
asF2.0
(lp5770
L671L
aL34L
aL173L
asF3.5
(lp5771
L31L
aL1L
aL7L
asF4.0
(lp5772
L3L
aL0L
aL1L
asF0.5
(lp5773
L2134L
aL59L
aL384L
asF1.5
(lp5774
L1254L
aL47L
aL309L
asF-1.0
(lp5775
L404L
aL8L
aL53L
asF1.0
(lp5776
L1866L
aL57L
aL390L
asF2.5
(lp5777
L234L
aL6L
aL66L
asF3.0
(lp5778
L103L
aL3L
aL32L
asF-2.0
(lp5779
L10L
aL0L
aL0L
asF-2.5
(lp5780
L4L
aL0L
aL0L
asF-1.5
(lp5781
L104L
aL3L
aL10L
assF-4.0
(dp5782
F1.5
(lp5783
L1L
aL0L
aL0L
asF2.5
(lp5784
L1L
aL0L
aL0L
asF2.0
(lp5785
L1L
aL0L
aL0L
assF-3.5
(dp5786
F0.0
(lp5787
L4L
aL0L
aL1L
asF1.5
(lp5788
L23L
aL0L
aL2L
asF2.0
(lp5789
L8L
aL0L
aL3L
asF3.0
(lp5790
L6L
aL0L
aL2L
asF4.0
(lp5791
L1L
aL0L
aL1L
asF0.5
(lp5792
L18L
aL0L
aL7L
asF1.0
(lp5793
L13L
aL0L
aL3L
asF2.5
(lp5794
L4L
aL0L
aL0L
asF-0.5
(lp5795
L1L
aL0L
aL1L
assF-2.5
(dp5796
F0.0
(lp5797
L191L
aL4L
aL34L
asF1.0
(lp5798
L276L
aL6L
aL62L
asF2.0
(lp5799
L155L
aL5L
aL35L
asF3.0
(lp5800
L21L
aL3L
aL7L
asF0.5
(lp5801
L284L
aL6L
aL39L
asF1.5
(lp5802
L234L
aL6L
aL48L
asF3.5
(lp5803
L4L
aL0L
aL1L
asF-0.5
(lp5804
L83L
aL3L
aL13L
asF2.5
(lp5805
L57L
aL4L
aL14L
asF-1.0
(lp5806
L17L
aL0L
aL2L
asF-1.5
(lp5807
L2L
aL0L
aL0L
assF-0.5
(dp5808
F0.5
(lp5809
L5623L
aL257L
aL1076L
asF1.0
(lp5810
L3941L
aL197L
aL842L
asF2.0
(lp5811
L938L
aL37L
aL273L
asF3.0
(lp5812
L83L
aL7L
aL30L
asF4.0
(lp5813
L3L
aL0L
aL1L
asF-0.5
(lp5814
L4224L
aL142L
aL631L
asF1.5
(lp5815
L2264L
aL116L
aL583L
asF-1.0
(lp5816
L2152L
aL75L
aL271L
asF2.5
(lp5817
L317L
aL19L
aL98L
asF3.5
(lp5818
L15L
aL0L
aL1L
asF-2.0
(lp5819
L163L
aL6L
aL12L
asF0.0
(lp5820
L5713L
aL203L
aL940L
asF-3.0
(lp5821
L6L
aL0L
aL1L
asF-2.5
(lp5822
L30L
aL0L
aL3L
asF-1.5
(lp5823
L784L
aL28L
aL86L
asssL30L
(dp5824
F0.5
(dp5825
F-0.5
(lp5826
L5545L
aL428L
aL819L
asF1.0
(lp5827
L2176L
aL185L
aL471L
asF2.5
(lp5828
L83L
aL6L
aL25L
asF3.5
(lp5829
L3L
aL0L
aL0L
asF0.0
(lp5830
L5500L
aL452L
aL949L
asF1.5
(lp5831
L908L
aL79L
aL236L
asF-2.5
(lp5832
L187L
aL9L
aL9L
asF2.0
(lp5833
L319L
aL24L
aL97L
asF-3.0
(lp5834
L26L
aL1L
aL3L
asF3.0
(lp5835
L18L
aL3L
aL4L
asF-2.0
(lp5836
L602L
aL35L
aL47L
asF0.5
(lp5837
L4088L
aL327L
aL817L
asF-3.5
(lp5838
L1L
aL0L
aL0L
asF-1.0
(lp5839
L3893L
aL276L
aL496L
asF-1.5
(lp5840
L1967L
aL117L
aL238L
assF1.5
(dp5841
F-0.5
(lp5842
L2072L
aL309L
aL321L
asF0.0
(lp5843
L1422L
aL225L
aL253L
asF2.5
(lp5844
L4L
aL0L
aL0L
asF1.5
(lp5845
L76L
aL14L
aL9L
asF0.5
(lp5846
L664L
aL86L
aL115L
asF1.0
(lp5847
L273L
aL37L
aL58L
asF-2.5
(lp5848
L294L
aL28L
aL23L
asF2.0
(lp5849
L27L
aL3L
aL11L
asF-3.5
(lp5850
L9L
aL0L
aL1L
asF-2.0
(lp5851
L811L
aL97L
aL79L
asF-3.0
(lp5852
L67L
aL7L
aL2L
asF-1.0
(lp5853
L2234L
aL330L
aL267L
asF-1.5
(lp5854
L1663L
aL242L
aL186L
assF2.0
(dp5855
F0.5
(lp5856
L147L
aL22L
aL29L
asF1.0
(lp5857
L57L
aL12L
aL12L
asF2.0
(lp5858
L4L
aL1L
aL2L
asF0.0
(lp5859
L381L
aL53L
aL65L
asF1.5
(lp5860
L8L
aL2L
aL3L
asF-1.0
(lp5861
L982L
aL190L
aL109L
asF-0.5
(lp5862
L748L
aL140L
aL106L
asF-4.0
(lp5863
L3L
aL0L
aL0L
asF-3.5
(lp5864
L15L
aL4L
aL1L
asF-2.0
(lp5865
L597L
aL101L
aL69L
asF-4.5
(lp5866
L1L
aL0L
aL0L
asF-3.0
(lp5867
L67L
aL8L
aL4L
asF-2.5
(lp5868
L247L
aL46L
aL22L
asF-1.5
(lp5869
L865L
aL128L
aL103L
assF3.0
(dp5870
F0.0
(lp5871
L12L
aL4L
aL1L
asF-0.5
(lp5872
L29L
aL10L
aL6L
asF-1.0
(lp5873
L61L
aL26L
aL8L
asF0.5
(lp5874
L2L
aL1L
aL1L
asF1.0
(lp5875
L1L
aL0L
aL0L
asF-2.0
(lp5876
L65L
aL22L
aL3L
asF-1.5
(lp5877
L92L
aL24L
aL3L
asF-3.0
(lp5878
L23L
aL7L
aL3L
asF-2.5
(lp5879
L55L
aL9L
aL5L
asF-3.5
(lp5880
L12L
aL2L
aL1L
assF4.0
(dp5881
F-2.0
(lp5882
L3L
aL1L
aL0L
asF-2.5
(lp5883
L1L
aL0L
aL0L
asF-3.5
(lp5884
L1L
aL1L
aL0L
asF-3.0
(lp5885
L2L
aL1L
aL0L
asF-1.0
(lp5886
L1L
aL0L
aL0L
asF-1.5
(lp5887
L1L
aL1L
aL1L
assF0.0
(dp5888
F-0.5
(lp5889
L5429L
aL283L
aL850L
asF0.5
(lp5890
L5495L
aL324L
aL1070L
asF2.5
(lp5891
L212L
aL17L
aL67L
asF3.0
(lp5892
L61L
aL4L
aL25L
asF4.0
(lp5893
L3L
aL0L
aL1L
asF0.0
(lp5894
L6406L
aL364L
aL1115L
asF1.0
(lp5895
L3410L
aL206L
aL770L
asF-2.5
(lp5896
L84L
aL3L
aL7L
asF1.5
(lp5897
L1760L
aL121L
aL426L
asF2.0
(lp5898
L656L
aL42L
aL193L
asF-3.5
(lp5899
L2L
aL0L
aL0L
asF3.5
(lp5900
L10L
aL1L
aL3L
asF-1.0
(lp5901
L3324L
aL183L
aL444L
asF-3.0
(lp5902
L14L
aL0L
aL0L
asF-2.0
(lp5903
L396L
aL15L
aL46L
asF-1.5
(lp5904
L1357L
aL68L
aL151L
assF1.0
(dp5905
F0.5
(lp5906
L2001L
aL226L
aL373L
asF1.5
(lp5907
L305L
aL31L
aL67L
asF2.5
(lp5908
L24L
aL6L
aL8L
asF3.0
(lp5909
L4L
aL0L
aL4L
asF0.0
(lp5910
L3382L
aL359L
aL562L
asF1.0
(lp5911
L887L
aL102L
aL209L
asF-2.5
(lp5912
L209L
aL13L
aL15L
asF-0.5
(lp5913
L4062L
aL406L
aL559L
asF2.0
(lp5914
L93L
aL8L
aL14L
asF-3.0
(lp5915
L34L
aL1L
aL4L
asF-1.0
(lp5916
L3437L
aL342L
aL434L
asF-4.0
(lp5917
L1L
aL0L
aL0L
asF-3.5
(lp5918
L7L
aL0L
aL2L
asF-2.0
(lp5919
L822L
aL68L
aL88L
asF-1.5
(lp5920
L2037L
aL178L
aL236L
assF-1.0
(dp5921
F-0.5
(lp5922
L2442L
aL63L
aL349L
asF1.0
(lp5923
L3102L
aL113L
aL632L
asF2.5
(lp5924
L364L
aL18L
aL111L
asF3.0
(lp5925
L100L
aL2L
aL27L
asF4.0
(lp5926
L7L
aL1L
aL0L
asF0.5
(lp5927
L3897L
aL126L
aL674L
asF1.5
(lp5928
L1918L
aL74L
aL449L
asF-2.0
(lp5929
L58L
aL0L
aL5L
asF2.0
(lp5930
L938L
aL42L
aL239L
asF3.5
(lp5931
L25L
aL0L
aL11L
asF-2.5
(lp5932
L5L
aL0L
aL0L
asF0.0
(lp5933
L3594L
aL104L
aL580L
asF-1.0
(lp5934
L1080L
aL27L
aL138L
asF-1.5
(lp5935
L314L
aL13L
aL38L
assF2.5
(dp5936
F0.5
(lp5937
L20L
aL7L
aL4L
asF1.0
(lp5938
L8L
aL1L
aL2L
asF-0.5
(lp5939
L168L
aL42L
aL20L
asF-1.0
(lp5940
L322L
aL81L
aL27L
asF0.0
(lp5941
L91L
aL23L
aL23L
asF-2.5
(lp5942
L154L
aL31L
aL14L
asF-1.5
(lp5943
L360L
aL78L
aL45L
asF-4.0
(lp5944
L4L
aL2L
aL2L
asF-3.5
(lp5945
L17L
aL3L
aL0L
asF-2.0
(lp5946
L260L
aL58L
aL14L
asF-3.0
(lp5947
L45L
aL10L
aL5L
assF-3.0
(dp5948
F0.0
(lp5949
L38L
aL1L
aL6L
asF1.5
(lp5950
L63L
aL1L
aL8L
asF2.5
(lp5951
L10L
aL0L
aL3L
asF3.0
(lp5952
L8L
aL1L
aL3L
asF-0.5
(lp5953
L7L
aL0L
aL1L
asF1.0
(lp5954
L76L
aL1L
aL12L
asF3.5
(lp5955
L3L
aL0L
aL2L
asF0.5
(lp5956
L77L
aL2L
aL12L
asF2.0
(lp5957
L41L
aL0L
aL11L
asF-1.0
(lp5958
L2L
aL0L
aL0L
asF-1.5
(lp5959
L1L
aL0L
aL0L
assF3.5
(dp5960
F-0.5
(lp5961
L4L
aL2L
aL0L
asF0.0
(lp5962
L1L
aL1L
aL1L
asF-2.5
(lp5963
L19L
aL5L
aL7L
asF-1.0
(lp5964
L13L
aL4L
aL0L
asF-3.0
(lp5965
L2L
aL0L
aL0L
asF-4.0
(lp5966
L1L
aL1L
aL0L
asF-3.5
(lp5967
L2L
aL0L
aL0L
asF-2.0
(lp5968
L17L
aL8L
aL1L
asF-1.5
(lp5969
L18L
aL5L
aL3L
assF-2.0
(dp5970
F0.5
(lp5971
L841L
aL23L
aL139L
asF1.5
(lp5972
L625L
aL19L
aL167L
asF2.5
(lp5973
L154L
aL2L
aL40L
asF3.5
(lp5974
L20L
aL1L
aL8L
asF-0.5
(lp5975
L324L
aL8L
aL50L
asF1.0
(lp5976
L838L
aL15L
aL142L
asF2.0
(lp5977
L336L
aL8L
aL80L
asF3.0
(lp5978
L53L
aL0L
aL10L
asF-2.0
(lp5979
L4L
aL0L
aL0L
asF-1.5
(lp5980
L22L
aL1L
aL0L
asF-1.0
(lp5981
L117L
aL1L
aL16L
asF0.0
(lp5982
L672L
aL14L
aL119L
assF-1.5
(dp5983
F0.0
(lp5984
L1785L
aL46L
aL262L
asF-0.5
(lp5985
L1030L
aL18L
aL152L
asF2.0
(lp5986
L639L
aL33L
aL156L
asF3.5
(lp5987
L35L
aL2L
aL7L
asF4.0
(lp5988
L4L
aL0L
aL1L
asF0.5
(lp5989
L2087L
aL64L
aL374L
asF1.5
(lp5990
L1239L
aL58L
aL317L
asF-1.0
(lp5991
L414L
aL11L
aL54L
asF1.0
(lp5992
L1827L
aL58L
aL382L
asF2.5
(lp5993
L243L
aL5L
aL65L
asF3.0
(lp5994
L105L
aL5L
aL33L
asF-2.0
(lp5995
L14L
aL0L
aL0L
asF-2.5
(lp5996
L4L
aL0L
aL0L
asF-1.5
(lp5997
L92L
aL2L
aL8L
assF-4.0
(dp5998
F0.5
(lp5999
L1L
aL0L
aL0L
asF1.5
(lp6000
L3L
aL0L
aL0L
asF2.5
(lp6001
L1L
aL0L
aL0L
asF2.0
(lp6002
L1L
aL0L
aL0L
assF-3.5
(dp6003
F0.0
(lp6004
L6L
aL0L
aL2L
asF1.5
(lp6005
L21L
aL0L
aL2L
asF2.0
(lp6006
L11L
aL0L
aL2L
asF3.0
(lp6007
L3L
aL0L
aL0L
asF4.0
(lp6008
L1L
aL0L
aL1L
asF0.5
(lp6009
L16L
aL0L
aL5L
asF1.0
(lp6010
L8L
aL0L
aL3L
asF2.5
(lp6011
L6L
aL0L
aL1L
asF-0.5
(lp6012
L1L
aL0L
aL1L
assF-2.5
(dp6013
F0.0
(lp6014
L172L
aL2L
aL26L
asF1.0
(lp6015
L283L
aL5L
aL56L
asF2.0
(lp6016
L151L
aL3L
aL38L
asF3.0
(lp6017
L22L
aL4L
aL7L
asF4.0
(lp6018
L1L
aL0L
aL1L
asF0.5
(lp6019
L280L
aL5L
aL43L
asF1.5
(lp6020
L227L
aL6L
aL39L
asF2.5
(lp6021
L57L
aL5L
aL18L
asF3.5
(lp6022
L3L
aL0L
aL0L
asF-1.0
(lp6023
L17L
aL0L
aL2L
asF-2.0
(lp6024
L1L
aL0L
aL0L
asF-0.5
(lp6025
L87L
aL5L
aL15L
assF-0.5
(dp6026
F0.5
(lp6027
L5505L
aL254L
aL1006L
asF1.0
(lp6028
L3914L
aL190L
aL867L
asF2.0
(lp6029
L933L
aL42L
aL270L
asF3.0
(lp6030
L78L
aL5L
aL26L
asF4.0
(lp6031
L2L
aL0L
aL1L
asF-0.5
(lp6032
L4091L
aL133L
aL627L
asF1.5
(lp6033
L2172L
aL104L
aL570L
asF-1.0
(lp6034
L2151L
aL77L
aL272L
asF2.5
(lp6035
L337L
aL18L
aL108L
asF3.5
(lp6036
L21L
aL0L
aL5L
asF-2.0
(lp6037
L157L
aL8L
aL14L
asF0.0
(lp6038
L5626L
aL212L
aL920L
asF-3.0
(lp6039
L6L
aL0L
aL1L
asF-2.5
(lp6040
L29L
aL0L
aL2L
asF-1.5
(lp6041
L767L
aL28L
aL71L
asssL31L
(dp6042
F0.5
(dp6043
F-0.5
(lp6044
L5429L
aL412L
aL781L
asF1.0
(lp6045
L2166L
aL181L
aL460L
asF2.5
(lp6046
L80L
aL6L
aL26L
asF3.5
(lp6047
L3L
aL1L
aL1L
asF0.0
(lp6048
L5500L
aL469L
aL984L
asF1.5
(lp6049
L877L
aL75L
aL218L
asF-2.5
(lp6050
L170L
aL7L
aL10L
asF2.0
(lp6051
L320L
aL22L
aL94L
asF-3.0
(lp6052
L22L
aL1L
aL2L
asF3.0
(lp6053
L17L
aL2L
aL6L
asF-2.0
(lp6054
L589L
aL37L
aL58L
asF0.5
(lp6055
L4009L
aL299L
aL808L
asF-3.5
(lp6056
L2L
aL0L
aL0L
asF-1.0
(lp6057
L3799L
aL268L
aL488L
asF-1.5
(lp6058
L1969L
aL123L
aL226L
assF1.5
(dp6059
F-0.5
(lp6060
L2062L
aL320L
aL319L
asF0.0
(lp6061
L1409L
aL215L
aL238L
asF2.5
(lp6062
L4L
aL1L
aL1L
asF1.5
(lp6063
L92L
aL14L
aL22L
asF0.5
(lp6064
L673L
aL95L
aL123L
asF1.0
(lp6065
L269L
aL38L
aL42L
asF-2.0
(lp6066
L823L
aL100L
aL76L
asF2.0
(lp6067
L24L
aL4L
aL9L
asF-3.5
(lp6068
L8L
aL0L
aL1L
asF-2.5
(lp6069
L269L
aL28L
aL23L
asF-4.0
(lp6070
L1L
aL0L
aL0L
asF-3.0
(lp6071
L70L
aL6L
aL5L
asF-1.0
(lp6072
L2191L
aL313L
aL265L
asF-1.5
(lp6073
L1636L
aL244L
aL177L
assF2.0
(dp6074
F0.5
(lp6075
L144L
aL23L
aL22L
asF1.0
(lp6076
L54L
aL9L
aL15L
asF2.0
(lp6077
L3L
aL0L
aL2L
asF0.0
(lp6078
L379L
aL54L
aL71L
asF1.5
(lp6079
L10L
aL3L
aL2L
asF-1.0
(lp6080
L948L
aL188L
aL104L
asF-0.5
(lp6081
L771L
aL151L
aL108L
asF-4.0
(lp6082
L4L
aL1L
aL0L
asF-3.5
(lp6083
L15L
aL4L
aL1L
asF-2.0
(lp6084
L603L
aL105L
aL71L
asF-4.5
(lp6085
L1L
aL0L
aL0L
asF-3.0
(lp6086
L70L
aL10L
aL4L
asF-2.5
(lp6087
L240L
aL43L
aL21L
asF-1.5
(lp6088
L843L
aL131L
aL106L
assF3.0
(dp6089
F0.0
(lp6090
L15L
aL5L
aL3L
asF-0.5
(lp6091
L29L
aL11L
aL3L
asF-1.0
(lp6092
L59L
aL26L
aL9L
asF0.5
(lp6093
L4L
aL2L
aL2L
asF-2.0
(lp6094
L67L
aL24L
aL3L
asF-1.5
(lp6095
L97L
aL25L
aL2L
asF-4.0
(lp6096
L1L
aL1L
aL0L
asF-3.0
(lp6097
L25L
aL8L
aL3L
asF-2.5
(lp6098
L55L
aL14L
aL9L
asF-3.5
(lp6099
L7L
aL2L
aL0L
assF4.0
(dp6100
F-2.0
(lp6101
L2L
aL1L
aL0L
asF-3.5
(lp6102
L2L
aL2L
aL0L
asF-1.0
(lp6103
L1L
aL0L
aL0L
asF-2.5
(lp6104
L2L
aL0L
aL1L
asF-1.5
(lp6105
L2L
aL1L
aL1L
assF0.0
(dp6106
F-0.5
(lp6107
L5402L
aL284L
aL852L
asF0.5
(lp6108
L5373L
aL322L
aL1024L
asF2.5
(lp6109
L205L
aL18L
aL67L
asF3.0
(lp6110
L57L
aL3L
aL20L
asF4.0
(lp6111
L2L
aL0L
aL0L
asF0.0
(lp6112
L6302L
aL361L
aL1099L
asF1.0
(lp6113
L3426L
aL209L
aL806L
asF-2.5
(lp6114
L92L
aL1L
aL8L
asF1.5
(lp6115
L1721L
aL124L
aL446L
asF2.0
(lp6116
L634L
aL33L
aL171L
asF-3.5
(lp6117
L1L
aL0L
aL0L
asF3.5
(lp6118
L12L
aL2L
aL4L
asF-1.0
(lp6119
L3229L
aL172L
aL425L
asF-4.0
(lp6120
L1L
aL0L
aL0L
asF-3.0
(lp6121
L11L
aL0L
aL0L
asF-2.0
(lp6122
L378L
aL23L
aL37L
asF-1.5
(lp6123
L1380L
aL57L
aL152L
assF1.0
(dp6124
F0.5
(lp6125
L1951L
aL232L
aL360L
asF1.5
(lp6126
L305L
aL32L
aL74L
asF2.5
(lp6127
L22L
aL2L
aL8L
asF3.0
(lp6128
L6L
aL1L
aL4L
asF0.0
(lp6129
L3329L
aL334L
aL558L
asF1.0
(lp6130
L867L
aL98L
aL196L
asF-2.5
(lp6131
L235L
aL16L
aL15L
asF-0.5
(lp6132
L3966L
aL404L
aL540L
asF2.0
(lp6133
L97L
aL11L
aL20L
asF-3.0
(lp6134
L34L
aL1L
aL7L
asF-1.0
(lp6135
L3360L
aL333L
aL434L
asF-4.0
(lp6136
L1L
aL0L
aL0L
asF-3.5
(lp6137
L5L
aL0L
aL1L
asF-2.0
(lp6138
L771L
aL48L
aL73L
asF-1.5
(lp6139
L2027L
aL183L
aL236L
assF-1.0
(dp6140
F-0.5
(lp6141
L2427L
aL59L
aL350L
asF1.0
(lp6142
L3034L
aL125L
aL640L
asF2.5
(lp6143
L355L
aL14L
aL111L
asF3.0
(lp6144
L103L
aL6L
aL30L
asF4.0
(lp6145
L8L
aL1L
aL1L
asF0.5
(lp6146
L3881L
aL124L
aL680L
asF1.5
(lp6147
L1858L
aL68L
aL434L
asF-2.0
(lp6148
L55L
aL0L
aL6L
asF2.0
(lp6149
L941L
aL45L
aL243L
asF3.5
(lp6150
L31L
aL1L
aL9L
asF-2.5
(lp6151
L4L
aL0L
aL0L
asF0.0
(lp6152
L3533L
aL106L
aL582L
asF-1.0
(lp6153
L1076L
aL28L
aL134L
asF-1.5
(lp6154
L316L
aL9L
aL35L
assF2.5
(dp6155
F0.5
(lp6156
L26L
aL7L
aL3L
asF1.0
(lp6157
L9L
aL4L
aL3L
asF-0.5
(lp6158
L162L
aL47L
aL22L
asF-1.0
(lp6159
L323L
aL76L
aL28L
asF0.0
(lp6160
L78L
aL16L
aL20L
asF-2.5
(lp6161
L142L
aL25L
aL12L
asF-1.5
(lp6162
L338L
aL68L
aL44L
asF-4.0
(lp6163
L3L
aL1L
aL2L
asF-3.5
(lp6164
L17L
aL2L
aL1L
asF-2.0
(lp6165
L237L
aL49L
aL16L
asF-3.0
(lp6166
L46L
aL7L
aL4L
assF-3.0
(dp6167
F0.0
(lp6168
L36L
aL1L
aL6L
asF1.5
(lp6169
L59L
aL0L
aL11L
asF2.5
(lp6170
L13L
aL1L
aL0L
asF3.0
(lp6171
L4L
aL0L
aL3L
asF-0.5
(lp6172
L10L
aL0L
aL0L
asF1.0
(lp6173
L84L
aL2L
aL13L
asF3.5
(lp6174
L3L
aL0L
aL2L
asF0.5
(lp6175
L75L
aL1L
aL14L
asF2.0
(lp6176
L38L
aL0L
aL12L
asF-1.0
(lp6177
L1L
aL0L
aL0L
asF-1.5
(lp6178
L1L
aL0L
aL0L
assF3.5
(dp6179
F-0.5
(lp6180
L3L
aL1L
aL2L
asF-2.5
(lp6181
L17L
aL5L
aL4L
asF-1.0
(lp6182
L12L
aL6L
aL1L
asF-3.0
(lp6183
L5L
aL0L
aL0L
asF-4.0
(lp6184
L1L
aL1L
aL0L
asF-3.5
(lp6185
L1L
aL0L
aL0L
asF-2.0
(lp6186
L13L
aL5L
aL1L
asF-1.5
(lp6187
L22L
aL5L
aL2L
assF-2.0
(dp6188
F0.5
(lp6189
L813L
aL19L
aL135L
asF1.5
(lp6190
L610L
aL18L
aL157L
asF2.5
(lp6191
L156L
aL1L
aL39L
asF3.5
(lp6192
L15L
aL1L
aL8L
asF-0.5
(lp6193
L326L
aL8L
aL52L
asF1.0
(lp6194
L841L
aL18L
aL157L
asF2.0
(lp6195
L325L
aL8L
aL80L
asF3.0
(lp6196
L60L
aL0L
aL15L
asF-2.0
(lp6197
L3L
aL0L
aL0L
asF-1.5
(lp6198
L25L
aL1L
aL0L
asF-1.0
(lp6199
L112L
aL2L
aL16L
asF0.0
(lp6200
L663L
aL15L
aL107L
assF-1.5
(dp6201
F0.0
(lp6202
L1713L
aL41L
aL260L
asF-0.5
(lp6203
L1048L
aL15L
aL155L
asF2.0
(lp6204
L638L
aL32L
aL164L
asF3.5
(lp6205
L28L
aL1L
aL7L
asF4.0
(lp6206
L3L
aL0L
aL1L
asF0.5
(lp6207
L2055L
aL66L
aL355L
asF1.5
(lp6208
L1220L
aL51L
aL288L
asF-1.0
(lp6209
L387L
aL11L
aL41L
asF1.0
(lp6210
L1832L
aL59L
aL366L
asF2.5
(lp6211
L245L
aL5L
aL74L
asF3.0
(lp6212
L109L
aL5L
aL30L
asF-2.0
(lp6213
L14L
aL0L
aL1L
asF-3.0
(lp6214
L1L
aL0L
aL0L
asF-2.5
(lp6215
L3L
aL0L
aL0L
asF-1.5
(lp6216
L100L
aL2L
aL11L
assF-4.0
(dp6217
F0.5
(lp6218
L1L
aL0L
aL0L
asF1.5
(lp6219
L2L
aL0L
aL0L
asF2.5
(lp6220
L2L
aL0L
aL0L
assF-3.5
(dp6221
F0.0
(lp6222
L6L
aL0L
aL1L
asF1.5
(lp6223
L20L
aL0L
aL2L
asF2.0
(lp6224
L11L
aL0L
aL3L
asF3.0
(lp6225
L4L
aL0L
aL0L
asF4.0
(lp6226
L1L
aL0L
aL1L
asF0.5
(lp6227
L13L
aL0L
aL5L
asF1.0
(lp6228
L10L
aL0L
aL2L
asF2.5
(lp6229
L5L
aL0L
aL3L
asF-1.0
(lp6230
L1L
aL0L
aL1L
assF-2.5
(dp6231
F0.0
(lp6232
L172L
aL3L
aL28L
asF1.0
(lp6233
L268L
aL4L
aL46L
asF2.0
(lp6234
L146L
aL3L
aL37L
asF3.0
(lp6235
L23L
aL3L
aL7L
asF0.5
(lp6236
L284L
aL5L
aL43L
asF1.5
(lp6237
L239L
aL6L
aL51L
asF2.5
(lp6238
L56L
aL6L
aL17L
asF3.5
(lp6239
L7L
aL0L
aL1L
asF-1.0
(lp6240
L15L
aL0L
aL1L
asF-1.5
(lp6241
L2L
aL0L
aL0L
asF-2.0
(lp6242
L1L
aL0L
aL0L
asF-0.5
(lp6243
L75L
aL3L
aL13L
assF-0.5
(dp6244
F0.5
(lp6245
L5349L
aL244L
aL1008L
asF1.0
(lp6246
L3868L
aL175L
aL826L
asF2.0
(lp6247
L907L
aL48L
aL277L
asF3.0
(lp6248
L79L
aL6L
aL25L
asF4.0
(lp6249
L3L
aL0L
aL2L
asF-0.5
(lp6250
L4051L
aL129L
aL611L
asF1.5
(lp6251
L2121L
aL98L
aL537L
asF-1.0
(lp6252
L2126L
aL79L
aL273L
asF2.5
(lp6253
L325L
aL18L
aL104L
asF3.5
(lp6254
L21L
aL0L
aL8L
asF-2.0
(lp6255
L169L
aL10L
aL14L
asF0.0
(lp6256
L5560L
aL220L
aL901L
asF-3.0
(lp6257
L5L
aL0L
aL1L
asF-2.5
(lp6258
L28L
aL1L
aL2L
asF-1.5
(lp6259
L749L
aL28L
aL71L
asssL32L
(dp6260
F0.5
(dp6261
F-0.5
(lp6262
L5367L
aL413L
aL786L
asF1.0
(lp6263
L2102L
aL183L
aL444L
asF2.5
(lp6264
L88L
aL5L
aL25L
asF3.0
(lp6265
L16L
aL2L
aL6L
asF0.0
(lp6266
L5305L
aL445L
aL910L
asF1.5
(lp6267
L910L
aL85L
aL220L
asF-1.0
(lp6268
L3809L
aL280L
aL490L
asF0.5
(lp6269
L3921L
aL309L
aL787L
asF2.0
(lp6270
L300L
aL19L
aL95L
asF3.5
(lp6271
L3L
aL1L
aL1L
asF-2.0
(lp6272
L613L
aL33L
aL65L
asF-4.0
(lp6273
L1L
aL0L
aL0L
asF-3.0
(lp6274
L22L
aL1L
aL1L
asF-2.5
(lp6275
L153L
aL6L
aL9L
asF-1.5
(lp6276
L1901L
aL119L
aL224L
assF1.5
(dp6277
F-0.5
(lp6278
L2009L
aL285L
aL298L
asF0.0
(lp6279
L1392L
aL220L
aL228L
asF2.5
(lp6280
L3L
aL1L
aL1L
asF1.5
(lp6281
L89L
aL10L
aL16L
asF0.5
(lp6282
L649L
aL94L
aL113L
asF1.0
(lp6283
L277L
aL41L
aL49L
asF-2.0
(lp6284
L800L
aL97L
aL79L
asF2.0
(lp6285
L24L
aL3L
aL7L
asF-3.5
(lp6286
L7L
aL0L
aL0L
asF-2.5
(lp6287
L268L
aL27L
aL22L
asF-4.0
(lp6288
L2L
aL0L
aL0L
asF-3.0
(lp6289
L65L
aL8L
aL4L
asF-1.0
(lp6290
L2151L
aL312L
aL269L
asF-1.5
(lp6291
L1562L
aL228L
aL177L
assF2.0
(dp6292
F0.5
(lp6293
L146L
aL22L
aL28L
asF1.0
(lp6294
L57L
aL9L
aL14L
asF2.0
(lp6295
L6L
aL1L
aL3L
asF0.0
(lp6296
L391L
aL59L
aL78L
asF1.5
(lp6297
L9L
aL1L
aL4L
asF-1.0
(lp6298
L939L
aL184L
aL109L
asF-0.5
(lp6299
L729L
aL142L
aL95L
asF-4.0
(lp6300
L3L
aL0L
aL0L
asF-3.5
(lp6301
L14L
aL3L
aL0L
asF-2.0
(lp6302
L572L
aL88L
aL61L
asF-4.5
(lp6303
L1L
aL0L
aL0L
asF-3.0
(lp6304
L70L
aL12L
aL4L
asF-2.5
(lp6305
L240L
aL42L
aL27L
asF-1.5
(lp6306
L844L
aL136L
aL90L
assF3.0
(dp6307
F0.0
(lp6308
L11L
aL3L
aL1L
asF-0.5
(lp6309
L33L
aL15L
aL4L
asF-1.0
(lp6310
L63L
aL27L
aL7L
asF0.5
(lp6311
L3L
aL3L
aL0L
asF1.0
(lp6312
L1L
aL0L
aL1L
asF-2.0
(lp6313
L69L
aL22L
aL1L
asF-1.5
(lp6314
L104L
aL25L
aL3L
asF-4.0
(lp6315
L2L
aL1L
aL0L
asF-3.0
(lp6316
L19L
aL6L
aL3L
asF-2.5
(lp6317
L51L
aL16L
aL5L
asF-3.5
(lp6318
L8L
aL2L
aL1L
assF4.0
(dp6319
F0.0
(lp6320
L1L
aL1L
aL1L
asF-0.5
(lp6321
L1L
aL1L
aL0L
asF-1.0
(lp6322
L1L
aL0L
aL0L
asF-2.5
(lp6323
L1L
aL0L
aL1L
asF-3.5
(lp6324
L2L
aL2L
aL0L
asF-2.0
(lp6325
L1L
aL1L
aL0L
asF-1.5
(lp6326
L4L
aL2L
aL1L
assF0.0
(dp6327
F-0.5
(lp6328
L5356L
aL276L
aL843L
asF0.5
(lp6329
L5415L
aL300L
aL1080L
asF2.5
(lp6330
L214L
aL16L
aL66L
asF3.0
(lp6331
L62L
aL3L
aL23L
asF4.0
(lp6332
L3L
aL0L
aL1L
asF0.0
(lp6333
L6187L
aL368L
aL1069L
asF1.0
(lp6334
L3408L
aL206L
aL767L
asF-2.5
(lp6335
L80L
aL2L
aL9L
asF1.5
(lp6336
L1686L
aL112L
aL419L
asF2.0
(lp6337
L636L
aL45L
aL185L
asF-3.5
(lp6338
L1L
aL0L
aL0L
asF3.5
(lp6339
L16L
aL2L
aL5L
asF-1.0
(lp6340
L3199L
aL168L
aL449L
asF-3.0
(lp6341
L11L
aL0L
aL0L
asF-2.0
(lp6342
L393L
aL22L
aL37L
asF-1.5
(lp6343
L1319L
aL51L
aL134L
assF1.0
(dp6344
F0.5
(lp6345
L1951L
aL231L
aL387L
asF1.5
(lp6346
L294L
aL34L
aL62L
asF2.5
(lp6347
L27L
aL2L
aL8L
asF3.0
(lp6348
L4L
aL1L
aL3L
asF0.0
(lp6349
L3273L
aL337L
aL547L
asF1.0
(lp6350
L893L
aL92L
aL203L
asF-1.0
(lp6351
L3286L
aL321L
aL405L
asF-0.5
(lp6352
L3961L
aL420L
aL533L
asF2.0
(lp6353
L93L
aL12L
aL29L
asF-3.0
(lp6354
L41L
aL0L
aL7L
asF-2.5
(lp6355
L239L
aL18L
aL17L
asF-4.0
(lp6356
L1L
aL0L
aL0L
asF-3.5
(lp6357
L6L
aL0L
aL2L
asF-2.0
(lp6358
L771L
aL57L
aL73L
asF-1.5
(lp6359
L2001L
aL177L
aL248L
assF-1.0
(dp6360
F-0.5
(lp6361
L2339L
aL55L
aL346L
asF1.0
(lp6362
L2999L
aL121L
aL625L
asF2.5
(lp6363
L361L
aL17L
aL111L
asF3.0
(lp6364
L105L
aL3L
aL35L
asF4.0
(lp6365
L3L
aL1L
aL0L
asF0.5
(lp6366
L3818L
aL120L
aL673L
asF1.5
(lp6367
L1805L
aL65L
aL428L
asF-2.0
(lp6368
L62L
aL1L
aL7L
asF2.0
(lp6369
L939L
aL43L
aL245L
asF3.5
(lp6370
L33L
aL0L
aL10L
asF-2.5
(lp6371
L6L
aL0L
aL0L
asF0.0
(lp6372
L3524L
aL105L
aL564L
asF-3.0
(lp6373
L1L
aL0L
aL0L
asF-1.0
(lp6374
L1105L
aL22L
aL147L
asF-1.5
(lp6375
L313L
aL10L
aL41L
assF2.5
(dp6376
F0.5
(lp6377
L27L
aL6L
aL5L
asF1.5
(lp6378
L1L
aL1L
aL0L
asF-0.5
(lp6379
L182L
aL45L
aL28L
asF1.0
(lp6380
L9L
aL4L
aL3L
asF-2.0
(lp6381
L234L
aL49L
aL18L
asF-3.0
(lp6382
L44L
aL6L
aL2L
asF-2.5
(lp6383
L141L
aL25L
aL13L
asF-1.5
(lp6384
L336L
aL67L
aL40L
asF-4.0
(lp6385
L5L
aL1L
aL2L
asF-3.5
(lp6386
L13L
aL3L
aL1L
asF-1.0
(lp6387
L307L
aL73L
aL27L
asF0.0
(lp6388
L74L
aL17L
aL15L
assF-3.0
(dp6389
F0.0
(lp6390
L41L
aL2L
aL5L
asF1.5
(lp6391
L73L
aL1L
aL17L
asF2.5
(lp6392
L10L
aL1L
aL0L
asF3.0
(lp6393
L7L
aL0L
aL3L
asF0.5
(lp6394
L75L
aL0L
aL16L
asF1.0
(lp6395
L70L
aL2L
aL8L
asF-0.5
(lp6396
L13L
aL0L
aL1L
asF2.0
(lp6397
L44L
aL0L
aL11L
asF-1.0
(lp6398
L2L
aL0L
aL0L
asF3.5
(lp6399
L3L
aL0L
aL3L
assF3.5
(dp6400
F-0.5
(lp6401
L1L
aL0L
aL0L
asF0.0
(lp6402
L1L
aL0L
aL1L
asF-2.5
(lp6403
L14L
aL5L
aL5L
asF-1.0
(lp6404
L8L
aL4L
aL1L
asF-3.0
(lp6405
L7L
aL1L
aL0L
asF-4.0
(lp6406
L1L
aL1L
aL0L
asF-3.5
(lp6407
L2L
aL0L
aL0L
asF-2.0
(lp6408
L18L
aL5L
aL3L
asF-1.5
(lp6409
L16L
aL4L
aL3L
assF-2.0
(dp6410
F0.5
(lp6411
L819L
aL18L
aL132L
asF1.5
(lp6412
L605L
aL18L
aL148L
asF2.5
(lp6413
L163L
aL3L
aL47L
asF3.5
(lp6414
L16L
aL1L
aL7L
asF4.0
(lp6415
L1L
aL0L
aL1L
asF-0.5
(lp6416
L341L
aL7L
aL60L
asF1.0
(lp6417
L826L
aL18L
aL156L
asF2.0
(lp6418
L314L
aL11L
aL79L
asF3.0
(lp6419
L59L
aL0L
aL12L
asF-2.0
(lp6420
L3L
aL0L
aL0L
asF-1.5
(lp6421
L21L
aL1L
aL0L
asF-1.0
(lp6422
L104L
aL3L
aL13L
asF0.0
(lp6423
L640L
aL13L
aL99L
assF-1.5
(dp6424
F0.0
(lp6425
L1707L
aL39L
aL287L
asF-0.5
(lp6426
L1046L
aL21L
aL133L
asF2.0
(lp6427
L586L
aL29L
aL146L
asF3.5
(lp6428
L27L
aL1L
aL7L
asF4.0
(lp6429
L5L
aL0L
aL2L
asF0.5
(lp6430
L2029L
aL65L
aL355L
asF1.5
(lp6431
L1230L
aL48L
aL314L
asF-1.0
(lp6432
L395L
aL11L
aL49L
asF1.0
(lp6433
L1719L
aL61L
aL351L
asF2.5
(lp6434
L233L
aL5L
aL63L
asF3.0
(lp6435
L94L
aL5L
aL26L
asF-2.5
(lp6436
L2L
aL0L
aL0L
asF-2.0
(lp6437
L13L
aL0L
aL3L
asF-1.5
(lp6438
L88L
aL1L
aL7L
assF-4.0
(dp6439
F0.0
(lp6440
L1L
aL0L
aL1L
asF1.5
(lp6441
L2L
aL0L
aL0L
asF2.5
(lp6442
L2L
aL0L
aL0L
asF0.5
(lp6443
L1L
aL0L
aL0L
asF1.0
(lp6444
L1L
aL0L
aL0L
assF-3.5
(dp6445
F0.0
(lp6446
L7L
aL0L
aL2L
asF1.5
(lp6447
L19L
aL0L
aL2L
asF2.0
(lp6448
L7L
aL0L
aL2L
asF3.0
(lp6449
L4L
aL0L
aL0L
asF0.5
(lp6450
L16L
aL0L
aL4L
asF1.0
(lp6451
L9L
aL0L
aL3L
asF2.5
(lp6452
L6L
aL0L
aL3L
asF-0.5
(lp6453
L1L
aL0L
aL1L
assF-2.5
(dp6454
F0.0
(lp6455
L179L
aL2L
aL29L
asF1.0
(lp6456
L287L
aL4L
aL61L
asF2.0
(lp6457
L143L
aL2L
aL25L
asF3.0
(lp6458
L17L
aL3L
aL6L
asF0.5
(lp6459
L256L
aL7L
aL38L
asF1.5
(lp6460
L200L
aL5L
aL34L
asF2.5
(lp6461
L66L
aL7L
aL24L
asF3.5
(lp6462
L5L
aL0L
aL1L
asF-2.0
(lp6463
L2L
aL0L
aL0L
asF-1.5
(lp6464
L3L
aL0L
aL0L
asF-1.0
(lp6465
L15L
aL0L
aL2L
asF-0.5
(lp6466
L76L
aL2L
aL9L
assF-0.5
(dp6467
F-0.5
(lp6468
L4067L
aL138L
aL582L
asF1.0
(lp6469
L3780L
aL191L
aL845L
asF2.5
(lp6470
L310L
aL16L
aL98L
asF3.0
(lp6471
L78L
aL10L
aL25L
asF4.0
(lp6472
L4L
aL0L
aL1L
asF0.5
(lp6473
L5256L
aL240L
aL957L
asF1.5
(lp6474
L2039L
aL89L
aL510L
asF-1.0
(lp6475
L2071L
aL75L
aL263L
asF0.0
(lp6476
L5395L
aL205L
aL909L
asF2.0
(lp6477
L914L
aL46L
aL284L
asF3.5
(lp6478
L20L
aL0L
aL8L
asF-2.5
(lp6479
L30L
aL1L
aL3L
asF-4.0
(lp6480
L1L
aL0L
aL0L
asF-3.0
(lp6481
L5L
aL0L
aL1L
asF-2.0
(lp6482
L178L
aL8L
aL14L
asF-1.5
(lp6483
L754L
aL30L
aL68L
asssL33L
(dp6484
F0.5
(dp6485
F-0.5
(lp6486
L5263L
aL422L
aL769L
asF1.0
(lp6487
L2075L
aL166L
aL458L
asF2.5
(lp6488
L84L
aL5L
aL25L
asF3.5
(lp6489
L2L
aL1L
aL1L
asF0.0
(lp6490
L5275L
aL417L
aL911L
asF1.5
(lp6491
L863L
aL79L
aL204L
asF-2.5
(lp6492
L143L
aL3L
aL10L
asF0.5
(lp6493
L3888L
aL337L
aL780L
asF2.0
(lp6494
L296L
aL23L
aL82L
asF-3.0
(lp6495
L21L
aL2L
aL1L
asF3.0
(lp6496
L19L
aL2L
aL9L
asF-2.0
(lp6497
L634L
aL34L
aL54L
asF-4.0
(lp6498
L1L
aL0L
aL0L
asF-3.5
(lp6499
L1L
aL0L
aL0L
asF-1.0
(lp6500
L3733L
aL264L
aL478L
asF-1.5
(lp6501
L1879L
aL118L
aL211L
assF1.5
(dp6502
F-0.5
(lp6503
L1978L
aL291L
aL298L
asF0.0
(lp6504
L1393L
aL208L
aL236L
asF2.5
(lp6505
L5L
aL1L
aL3L
asF1.5
(lp6506
L83L
aL10L
aL18L
asF-2.0
(lp6507
L776L
aL93L
aL76L
asF0.5
(lp6508
L645L
aL90L
aL124L
asF1.0
(lp6509
L275L
aL42L
aL51L
asF-4.0
(lp6510
L2L
aL0L
aL0L
asF2.0
(lp6511
L22L
aL3L
aL5L
asF-3.0
(lp6512
L65L
aL7L
aL4L
asF-2.5
(lp6513
L249L
aL29L
aL24L
asF-4.5
(lp6514
L1L
aL0L
aL0L
asF-3.5
(lp6515
L7L
aL0L
aL0L
asF-1.0
(lp6516
L2153L
aL324L
aL247L
asF-1.5
(lp6517
L1551L
aL204L
aL178L
assF2.0
(dp6518
F0.5
(lp6519
L152L
aL20L
aL27L
asF1.0
(lp6520
L53L
aL10L
aL12L
asF2.0
(lp6521
L6L
aL2L
aL2L
asF0.0
(lp6522
L389L
aL55L
aL72L
asF1.5
(lp6523
L4L
aL1L
aL3L
asF-1.0
(lp6524
L947L
aL191L
aL104L
asF-0.5
(lp6525
L734L
aL147L
aL101L
asF-3.5
(lp6526
L12L
aL2L
aL1L
asF-2.0
(lp6527
L552L
aL89L
aL60L
asF-4.0
(lp6528
L2L
aL0L
aL0L
asF-3.0
(lp6529
L78L
aL15L
aL3L
asF-2.5
(lp6530
L237L
aL38L
aL24L
asF-1.5
(lp6531
L815L
aL130L
aL91L
assF3.0
(dp6532
F0.0
(lp6533
L11L
aL2L
aL1L
asF-0.5
(lp6534
L31L
aL14L
aL4L
asF-1.0
(lp6535
L62L
aL25L
aL6L
asF0.5
(lp6536
L4L
aL4L
aL0L
asF1.0
(lp6537
L1L
aL0L
aL1L
asF-2.0
(lp6538
L62L
aL19L
aL3L
asF-1.5
(lp6539
L93L
aL23L
aL4L
asF-4.0
(lp6540
L3L
aL0L
aL1L
asF-3.5
(lp6541
L7L
aL1L
aL1L
asF-2.5
(lp6542
L46L
aL17L
aL2L
asF-3.0
(lp6543
L17L
aL4L
aL3L
assF4.0
(dp6544
F0.0
(lp6545
L1L
aL1L
aL1L
asF-1.0
(lp6546
L2L
aL1L
aL0L
asF-2.5
(lp6547
L1L
aL0L
aL1L
asF-3.5
(lp6548
L2L
aL2L
aL0L
asF-2.0
(lp6549
L1L
aL1L
aL0L
asF-1.5
(lp6550
L3L
aL2L
aL1L
assF-0.5
(dp6551
F0.5
(lp6552
L5108L
aL244L
aL944L
asF1.0
(lp6553
L3707L
aL168L
aL830L
asF2.5
(lp6554
L331L
aL21L
aL101L
asF3.0
(lp6555
L84L
aL6L
aL31L
asF4.0
(lp6556
L3L
aL0L
aL1L
asF-0.5
(lp6557
L3956L
aL139L
aL606L
asF1.5
(lp6558
L2001L
aL93L
aL500L
asF-1.0
(lp6559
L2073L
aL66L
aL242L
asF2.0
(lp6560
L920L
aL42L
aL294L
asF3.5
(lp6561
L18L
aL0L
aL4L
asF-2.0
(lp6562
L177L
aL8L
aL15L
asF0.0
(lp6563
L5437L
aL213L
aL902L
asF-3.0
(lp6564
L4L
aL0L
aL0L
asF-2.5
(lp6565
L27L
aL1L
aL3L
asF-1.5
(lp6566
L771L
aL35L
aL76L
assF1.0
(dp6567
F0.5
(lp6568
L1982L
aL226L
aL385L
asF1.5
(lp6569
L295L
aL37L
aL62L
asF2.5
(lp6570
L26L
aL2L
aL11L
asF3.0
(lp6571
L7L
aL1L
aL3L
asF0.0
(lp6572
L3168L
aL334L
aL514L
asF1.0
(lp6573
L871L
aL104L
aL192L
asF-2.5
(lp6574
L228L
aL19L
aL13L
asF-0.5
(lp6575
L3868L
aL396L
aL537L
asF2.0
(lp6576
L104L
aL11L
aL28L
asF-3.0
(lp6577
L36L
aL3L
aL6L
asF-1.0
(lp6578
L3221L
aL316L
aL435L
asF-4.0
(lp6579
L1L
aL0L
aL0L
asF-3.5
(lp6580
L6L
aL0L
aL2L
asF-2.0
(lp6581
L773L
aL51L
aL83L
asF-1.5
(lp6582
L1933L
aL170L
aL230L
assF-1.0
(dp6583
F-0.5
(lp6584
L2329L
aL57L
aL341L
asF1.0
(lp6585
L3044L
aL120L
aL628L
asF2.5
(lp6586
L308L
aL12L
aL99L
asF3.0
(lp6587
L113L
aL3L
aL39L
asF4.0
(lp6588
L8L
aL1L
aL0L
asF0.5
(lp6589
L3737L
aL114L
aL650L
asF1.5
(lp6590
L1768L
aL70L
aL416L
asF-2.0
(lp6591
L60L
aL1L
aL8L
asF2.0
(lp6592
L925L
aL45L
aL238L
asF3.5
(lp6593
L29L
aL0L
aL7L
asF-2.5
(lp6594
L10L
aL0L
aL1L
asF0.0
(lp6595
L3492L
aL103L
aL526L
asF-3.0
(lp6596
L1L
aL0L
aL0L
asF-1.0
(lp6597
L1048L
aL22L
aL149L
asF-1.5
(lp6598
L310L
aL8L
aL37L
assF2.5
(dp6599
F0.5
(lp6600
L28L
aL7L
aL3L
asF1.5
(lp6601
L2L
aL2L
aL1L
asF-0.5
(lp6602
L194L
aL51L
aL26L
asF1.0
(lp6603
L5L
aL1L
aL3L
asF-2.0
(lp6604
L248L
aL51L
aL19L
asF-3.0
(lp6605
L52L
aL12L
aL3L
asF-2.5
(lp6606
L128L
aL23L
aL13L
asF-1.5
(lp6607
L319L
aL63L
aL35L
asF-4.0
(lp6608
L5L
aL2L
aL1L
asF-3.5
(lp6609
L12L
aL2L
aL0L
asF-1.0
(lp6610
L303L
aL68L
aL28L
asF0.0
(lp6611
L73L
aL18L
aL16L
assF-3.0
(dp6612
F0.0
(lp6613
L38L
aL0L
aL5L
asF1.0
(lp6614
L80L
aL2L
aL16L
asF2.5
(lp6615
L7L
aL1L
aL0L
asF3.0
(lp6616
L9L
aL0L
aL5L
asF-0.5
(lp6617
L14L
aL1L
aL0L
asF1.5
(lp6618
L62L
aL1L
aL11L
asF3.5
(lp6619
L1L
aL0L
aL1L
asF0.5
(lp6620
L79L
aL1L
aL15L
asF2.0
(lp6621
L47L
aL0L
aL10L
asF-1.0
(lp6622
L2L
aL0L
aL0L
asF-1.5
(lp6623
L1L
aL0L
aL0L
assF3.5
(dp6624
F-0.5
(lp6625
L1L
aL0L
aL0L
asF0.0
(lp6626
L1L
aL0L
aL1L
asF-2.0
(lp6627
L21L
aL6L
aL3L
asF-1.0
(lp6628
L5L
aL3L
aL1L
asF-3.0
(lp6629
L7L
aL1L
aL0L
asF-3.5
(lp6630
L2L
aL1L
aL0L
asF-2.5
(lp6631
L13L
aL3L
aL5L
asF-1.5
(lp6632
L17L
aL5L
aL3L
assF-2.0
(dp6633
F0.5
(lp6634
L837L
aL15L
aL138L
asF1.5
(lp6635
L577L
aL16L
aL133L
asF2.5
(lp6636
L151L
aL2L
aL44L
asF3.5
(lp6637
L14L
aL1L
aL7L
asF4.0
(lp6638
L1L
aL0L
aL1L
asF-0.5
(lp6639
L331L
aL7L
aL57L
asF1.0
(lp6640
L808L
aL14L
aL161L
asF2.0
(lp6641
L324L
aL14L
aL81L
asF3.0
(lp6642
L58L
aL0L
aL15L
asF-2.0
(lp6643
L5L
aL0L
aL0L
asF-1.5
(lp6644
L16L
aL1L
aL0L
asF-1.0
(lp6645
L115L
aL5L
aL13L
asF0.0
(lp6646
L602L
aL16L
aL89L
assF-1.5
(dp6647
F0.0
(lp6648
L1698L
aL39L
aL285L
asF-0.5
(lp6649
L1025L
aL22L
aL130L
asF2.0
(lp6650
L583L
aL25L
aL154L
asF3.5
(lp6651
L27L
aL1L
aL8L
asF4.0
(lp6652
L4L
aL0L
aL1L
asF0.5
(lp6653
L1943L
aL68L
aL351L
asF1.5
(lp6654
L1160L
aL42L
aL299L
asF-1.0
(lp6655
L393L
aL11L
aL45L
asF1.0
(lp6656
L1748L
aL63L
aL366L
asF2.5
(lp6657
L254L
aL8L
aL64L
asF3.0
(lp6658
L95L
aL6L
aL29L
asF-2.0
(lp6659
L13L
aL0L
aL1L
asF-3.0
(lp6660
L1L
aL0L
aL0L
asF-2.5
(lp6661
L2L
aL0L
aL0L
asF-1.5
(lp6662
L88L
aL1L
aL7L
assF-4.0
(dp6663
F0.0
(lp6664
L1L
aL0L
aL1L
asF1.5
(lp6665
L2L
aL0L
aL0L
asF2.5
(lp6666
L1L
aL0L
aL0L
asF0.5
(lp6667
L1L
aL0L
aL0L
asF1.0
(lp6668
L1L
aL0L
aL0L
asF2.0
(lp6669
L2L
aL0L
aL0L
assF-3.5
(dp6670
F0.0
(lp6671
L5L
aL0L
aL1L
asF1.5
(lp6672
L20L
aL0L
aL2L
asF2.0
(lp6673
L6L
aL0L
aL1L
asF3.0
(lp6674
L4L
aL0L
aL0L
asF0.5
(lp6675
L13L
aL0L
aL4L
asF1.0
(lp6676
L8L
aL0L
aL2L
asF2.5
(lp6677
L5L
aL0L
aL3L
asF-0.5
(lp6678
L2L
aL0L
aL2L
assF-2.5
(dp6679
F0.0
(lp6680
L180L
aL3L
aL30L
asF1.0
(lp6681
L281L
aL4L
aL52L
asF2.0
(lp6682
L138L
aL1L
aL31L
asF3.0
(lp6683
L18L
aL2L
aL6L
asF0.5
(lp6684
L255L
aL6L
aL37L
asF1.5
(lp6685
L201L
aL5L
aL44L
asF2.5
(lp6686
L63L
aL7L
aL19L
asF3.5
(lp6687
L7L
aL0L
aL1L
asF-1.0
(lp6688
L24L
aL0L
aL4L
asF-1.5
(lp6689
L2L
aL0L
aL0L
asF-2.0
(lp6690
L1L
aL0L
aL0L
asF-0.5
(lp6691
L76L
aL2L
aL9L
assF0.0
(dp6692
F-0.5
(lp6693
L5260L
aL265L
aL823L
asF0.5
(lp6694
L5394L
aL293L
aL1093L
asF2.5
(lp6695
L194L
aL16L
aL63L
asF3.0
(lp6696
L58L
aL5L
aL19L
asF4.0
(lp6697
L2L
aL0L
aL1L
asF0.0
(lp6698
L6087L
aL367L
aL1082L
asF1.0
(lp6699
L3307L
aL215L
aL730L
asF-2.5
(lp6700
L88L
aL3L
aL7L
asF1.5
(lp6701
L1655L
aL109L
aL440L
asF2.0
(lp6702
L654L
aL48L
aL184L
asF-3.5
(lp6703
L1L
aL0L
aL0L
asF3.5
(lp6704
L14L
aL1L
aL3L
asF-1.0
(lp6705
L3108L
aL165L
aL408L
asF-4.0
(lp6706
L1L
aL0L
aL0L
asF-3.0
(lp6707
L13L
aL0L
aL0L
asF-2.0
(lp6708
L392L
aL20L
aL38L
asF-1.5
(lp6709
L1333L
aL60L
aL137L
asssL34L
(dp6710
F0.5
(dp6711
F-0.5
(lp6712
L5164L
aL381L
aL769L
asF1.0
(lp6713
L2061L
aL159L
aL447L
asF2.5
(lp6714
L100L
aL4L
aL32L
asF3.5
(lp6715
L1L
aL0L
aL0L
asF0.0
(lp6716
L5209L
aL437L
aL906L
asF1.5
(lp6717
L872L
aL78L
aL208L
asF-2.5
(lp6718
L155L
aL6L
aL12L
asF2.0
(lp6719
L279L
aL22L
aL84L
asF-3.0
(lp6720
L20L
aL0L
aL0L
asF3.0
(lp6721
L18L
aL3L
aL10L
asF-2.0
(lp6722
L587L
aL31L
aL51L
asF0.5
(lp6723
L3801L
aL321L
aL761L
asF-3.5
(lp6724
L2L
aL0L
aL0L
asF-1.0
(lp6725
L3677L
aL246L
aL464L
asF-1.5
(lp6726
L1869L
aL118L
aL220L
assF1.5
(dp6727
F-0.5
(lp6728
L1995L
aL283L
aL311L
asF0.0
(lp6729
L1372L
aL223L
aL235L
asF2.5
(lp6730
L5L
aL1L
aL2L
asF1.5
(lp6731
L73L
aL9L
aL14L
asF-2.0
(lp6732
L747L
aL91L
aL68L
asF0.5
(lp6733
L639L
aL86L
aL123L
asF1.0
(lp6734
L280L
aL46L
aL49L
asF-4.0
(lp6735
L2L
aL0L
aL0L
asF2.0
(lp6736
L27L
aL4L
aL9L
asF-3.0
(lp6737
L75L
aL6L
aL5L
asF-2.5
(lp6738
L243L
aL23L
aL28L
asF-4.5
(lp6739
L1L
aL0L
aL0L
asF-3.5
(lp6740
L8L
aL1L
aL0L
asF-1.0
(lp6741
L2093L
aL328L
aL253L
asF-1.5
(lp6742
L1513L
aL204L
aL177L
assF2.0
(dp6743
F0.5
(lp6744
L163L
aL24L
aL25L
asF1.0
(lp6745
L53L
aL7L
aL16L
asF2.0
(lp6746
L7L
aL2L
aL2L
asF0.0
(lp6747
L372L
aL57L
aL69L
asF1.5
(lp6748
L3L
aL0L
aL2L
asF-1.0
(lp6749
L962L
aL180L
aL115L
asF-0.5
(lp6750
L716L
aL134L
aL95L
asF-3.5
(lp6751
L13L
aL2L
aL1L
asF-2.0
(lp6752
L550L
aL91L
aL55L
asF-4.0
(lp6753
L2L
aL0L
aL0L
asF-3.0
(lp6754
L69L
aL10L
aL1L
asF-2.5
(lp6755
L229L
aL41L
aL23L
asF-1.5
(lp6756
L796L
aL128L
aL88L
assF3.0
(dp6757
F0.0
(lp6758
L13L
aL5L
aL2L
asF-0.5
(lp6759
L30L
aL10L
aL3L
asF-1.0
(lp6760
L62L
aL25L
aL5L
asF0.5
(lp6761
L3L
aL3L
aL0L
asF1.0
(lp6762
L1L
aL0L
aL0L
asF-2.0
(lp6763
L73L
aL23L
aL2L
asF-3.5
(lp6764
L7L
aL1L
aL1L
asF-4.0
(lp6765
L3L
aL1L
aL1L
asF-3.0
(lp6766
L19L
aL8L
aL3L
asF-2.5
(lp6767
L46L
aL12L
aL5L
asF-1.5
(lp6768
L82L
aL20L
aL5L
assF4.0
(dp6769
F-0.5
(lp6770
L1L
aL1L
aL1L
asF-2.0
(lp6771
L1L
aL1L
aL0L
asF-2.5
(lp6772
L1L
aL0L
aL1L
asF-3.5
(lp6773
L1L
aL1L
aL0L
asF-3.0
(lp6774
L1L
aL1L
aL0L
asF-1.0
(lp6775
L1L
aL0L
aL0L
asF-1.5
(lp6776
L2L
aL1L
aL0L
assF-0.5
(dp6777
F-0.5
(lp6778
L3853L
aL135L
aL600L
asF1.0
(lp6779
L3637L
aL173L
aL781L
asF2.5
(lp6780
L325L
aL18L
aL94L
asF3.0
(lp6781
L83L
aL9L
aL30L
asF4.0
(lp6782
L6L
aL0L
aL2L
asF0.5
(lp6783
L5134L
aL230L
aL975L
asF1.5
(lp6784
L1994L
aL93L
aL511L
asF-2.0
(lp6785
L179L
aL8L
aL16L
asF2.0
(lp6786
L927L
aL46L
aL281L
asF3.5
(lp6787
L17L
aL0L
aL3L
asF-2.5
(lp6788
L22L
aL0L
aL0L
asF0.0
(lp6789
L5327L
aL225L
aL885L
asF-3.0
(lp6790
L4L
aL0L
aL1L
asF-1.0
(lp6791
L2071L
aL62L
aL255L
asF-1.5
(lp6792
L740L
aL30L
aL71L
assF1.0
(dp6793
F0.5
(lp6794
L1909L
aL215L
aL360L
asF1.5
(lp6795
L304L
aL37L
aL61L
asF2.5
(lp6796
L28L
aL3L
aL7L
asF3.0
(lp6797
L6L
aL0L
aL4L
asF0.0
(lp6798
L3157L
aL315L
aL517L
asF1.0
(lp6799
L878L
aL106L
aL202L
asF-2.0
(lp6800
L783L
aL45L
aL85L
asF-0.5
(lp6801
L3762L
aL391L
aL507L
asF2.0
(lp6802
L94L
aL13L
aL25L
asF-3.0
(lp6803
L35L
aL3L
aL4L
asF-2.5
(lp6804
L211L
aL21L
aL15L
asF-4.0
(lp6805
L1L
aL0L
aL0L
asF-3.5
(lp6806
L5L
aL0L
aL2L
asF-1.0
(lp6807
L3209L
aL317L
aL414L
asF-1.5
(lp6808
L1901L
aL180L
aL217L
assF-1.0
(dp6809
F-0.5
(lp6810
L2342L
aL59L
aL328L
asF1.0
(lp6811
L2979L
aL109L
aL617L
asF2.5
(lp6812
L325L
aL18L
aL100L
asF3.0
(lp6813
L108L
aL3L
aL41L
asF4.0
(lp6814
L8L
aL1L
aL1L
asF0.5
(lp6815
L3644L
aL120L
aL650L
asF1.5
(lp6816
L1735L
aL70L
aL426L
asF-2.0
(lp6817
L57L
aL1L
aL8L
asF2.0
(lp6818
L884L
aL39L
aL241L
asF3.5
(lp6819
L30L
aL0L
aL8L
asF-2.5
(lp6820
L9L
aL0L
aL0L
asF0.0
(lp6821
L3477L
aL108L
aL532L
asF-1.0
(lp6822
L1015L
aL25L
aL145L
asF-1.5
(lp6823
L320L
aL9L
aL34L
assF0.0
(dp6824
F-0.5
(lp6825
L5139L
aL283L
aL801L
asF0.5
(lp6826
L5238L
aL296L
aL1052L
asF2.5
(lp6827
L196L
aL14L
aL70L
asF3.0
(lp6828
L65L
aL7L
aL21L
asF1.5
(lp6829
L1576L
aL96L
aL410L
asF0.0
(lp6830
L6013L
aL345L
aL1084L
asF1.0
(lp6831
L3276L
aL210L
aL728L
asF-2.5
(lp6832
L85L
aL4L
aL8L
asF2.0
(lp6833
L634L
aL47L
aL175L
asF-3.5
(lp6834
L2L
aL0L
aL0L
asF3.5
(lp6835
L15L
aL1L
aL5L
asF-2.0
(lp6836
L401L
aL18L
aL35L
asF-4.0
(lp6837
L1L
aL0L
aL0L
asF-3.0
(lp6838
L15L
aL0L
aL1L
asF-1.0
(lp6839
L3167L
aL166L
aL418L
asF-1.5
(lp6840
L1304L
aL62L
aL131L
assF2.5
(dp6841
F0.5
(lp6842
L28L
aL4L
aL3L
asF1.5
(lp6843
L1L
aL1L
aL0L
asF-0.5
(lp6844
L188L
aL54L
aL25L
asF1.0
(lp6845
L9L
aL4L
aL3L
asF-4.0
(lp6846
L3L
aL1L
aL1L
asF-2.5
(lp6847
L128L
aL28L
aL11L
asF-3.0
(lp6848
L49L
aL10L
aL2L
asF-2.0
(lp6849
L227L
aL46L
aL22L
asF-1.5
(lp6850
L326L
aL71L
aL33L
asF-4.5
(lp6851
L1L
aL0L
aL0L
asF-3.5
(lp6852
L11L
aL2L
aL0L
asF-1.0
(lp6853
L302L
aL69L
aL26L
asF0.0
(lp6854
L86L
aL20L
aL18L
assF-3.0
(dp6855
F0.0
(lp6856
L35L
aL2L
aL7L
asF1.0
(lp6857
L78L
aL3L
aL15L
asF2.5
(lp6858
L9L
aL1L
aL0L
asF3.0
(lp6859
L7L
aL1L
aL4L
asF-0.5
(lp6860
L15L
aL0L
aL0L
asF1.5
(lp6861
L78L
aL0L
aL10L
asF3.5
(lp6862
L1L
aL0L
aL1L
asF0.5
(lp6863
L69L
aL0L
aL9L
asF2.0
(lp6864
L42L
aL0L
aL13L
asF-1.0
(lp6865
L2L
aL0L
aL0L
asF-1.5
(lp6866
L1L
aL0L
aL0L
assF3.5
(dp6867
F-0.5
(lp6868
L1L
aL0L
aL0L
asF0.0
(lp6869
L1L
aL0L
aL1L
asF-2.0
(lp6870
L20L
aL6L
aL3L
asF-1.0
(lp6871
L7L
aL6L
aL1L
asF-3.0
(lp6872
L6L
aL1L
aL0L
asF-3.5
(lp6873
L1L
aL0L
aL0L
asF-2.5
(lp6874
L12L
aL2L
aL5L
asF-1.5
(lp6875
L22L
aL4L
aL4L
assF-2.0
(dp6876
F0.5
(lp6877
L800L
aL13L
aL146L
asF1.5
(lp6878
L590L
aL17L
aL138L
asF2.5
(lp6879
L154L
aL3L
aL45L
asF3.5
(lp6880
L16L
aL1L
aL7L
asF4.0
(lp6881
L1L
aL0L
aL1L
asF-0.5
(lp6882
L343L
aL8L
aL54L
asF1.0
(lp6883
L770L
aL13L
aL165L
asF2.0
(lp6884
L306L
aL13L
aL79L
asF3.0
(lp6885
L58L
aL0L
aL15L
asF-2.0
(lp6886
L5L
aL0L
aL0L
asF-1.5
(lp6887
L19L
aL0L
aL0L
asF-1.0
(lp6888
L101L
aL5L
aL10L
asF0.0
(lp6889
L609L
aL15L
aL89L
assF-4.0
(dp6890
F0.0
(lp6891
L1L
aL0L
aL1L
asF0.5
(lp6892
L1L
aL0L
aL0L
asF2.5
(lp6893
L1L
aL0L
aL0L
asF2.0
(lp6894
L2L
aL0L
aL0L
asF1.0
(lp6895
L3L
aL0L
aL0L
assF-3.5
(dp6896
F0.0
(lp6897
L6L
aL0L
aL2L
asF1.5
(lp6898
L18L
aL0L
aL2L
asF2.0
(lp6899
L5L
aL0L
aL0L
asF3.0
(lp6900
L6L
aL0L
aL3L
asF0.5
(lp6901
L14L
aL0L
aL5L
asF1.0
(lp6902
L11L
aL0L
aL3L
asF2.5
(lp6903
L3L
aL0L
aL2L
asF-1.0
(lp6904
L1L
aL0L
aL1L
asF-0.5
(lp6905
L1L
aL0L
aL0L
assF-2.5
(dp6906
F0.0
(lp6907
L177L
aL3L
aL26L
asF1.0
(lp6908
L285L
aL2L
aL50L
asF2.0
(lp6909
L140L
aL2L
aL27L
asF3.0
(lp6910
L16L
aL1L
aL6L
asF0.5
(lp6911
L239L
aL4L
aL34L
asF1.5
(lp6912
L192L
aL5L
aL46L
asF2.5
(lp6913
L57L
aL7L
aL15L
asF3.5
(lp6914
L7L
aL0L
aL1L
asF-1.0
(lp6915
L27L
aL1L
aL3L
asF-1.5
(lp6916
L2L
aL0L
aL0L
asF-2.0
(lp6917
L1L
aL0L
aL0L
asF-0.5
(lp6918
L70L
aL1L
aL13L
assF-1.5
(dp6919
F0.0
(lp6920
L1635L
aL44L
aL262L
asF-0.5
(lp6921
L996L
aL19L
aL132L
asF2.0
(lp6922
L583L
aL26L
aL144L
asF3.5
(lp6923
L27L
aL1L
aL9L
asF4.0
(lp6924
L6L
aL0L
aL2L
asF0.5
(lp6925
L1960L
aL60L
aL333L
asF1.5
(lp6926
L1128L
aL42L
aL286L
asF-1.0
(lp6927
L403L
aL8L
aL46L
asF1.0
(lp6928
L1720L
aL66L
aL358L
asF2.5
(lp6929
L240L
aL5L
aL58L
asF3.0
(lp6930
L101L
aL4L
aL28L
asF-2.0
(lp6931
L16L
aL0L
aL3L
asF-3.0
(lp6932
L1L
aL0L
aL0L
asF-2.5
(lp6933
L2L
aL0L
aL0L
asF-1.5
(lp6934
L85L
aL1L
aL5L
asssL35L
(dp6935
F0.5
(dp6936
F-0.5
(lp6937
L5180L
aL397L
aL749L
asF1.0
(lp6938
L2001L
aL171L
aL455L
asF2.5
(lp6939
L78L
aL4L
aL30L
asF3.0
(lp6940
L23L
aL3L
aL11L
asF0.0
(lp6941
L5060L
aL406L
aL878L
asF1.5
(lp6942
L842L
aL71L
aL202L
asF-1.0
(lp6943
L3602L
aL256L
aL472L
asF2.0
(lp6944
L306L
aL21L
aL93L
asF-3.0
(lp6945
L19L
aL0L
aL0L
asF3.5
(lp6946
L2L
aL0L
aL1L
asF-2.0
(lp6947
L586L
aL30L
aL48L
asF0.5
(lp6948
L3772L
aL314L
aL744L
asF-3.5
(lp6949
L1L
aL0L
aL0L
asF-2.5
(lp6950
L142L
aL6L
aL9L
asF-1.5
(lp6951
L1828L
aL114L
aL212L
assF1.5
(dp6952
F-0.5
(lp6953
L1951L
aL285L
aL285L
asF0.0
(lp6954
L1347L
aL204L
aL229L
asF2.5
(lp6955
L5L
aL1L
aL2L
asF1.5
(lp6956
L76L
aL12L
aL11L
asF-2.0
(lp6957
L739L
aL81L
aL74L
asF0.5
(lp6958
L615L
aL81L
aL115L
asF1.0
(lp6959
L270L
aL39L
aL56L
asF-4.0
(lp6960
L2L
aL0L
aL0L
asF2.0
(lp6961
L27L
aL4L
aL11L
asF-3.0
(lp6962
L66L
aL5L
aL5L
asF-2.5
(lp6963
L240L
aL23L
aL24L
asF-4.5
(lp6964
L1L
aL0L
aL0L
asF-3.5
(lp6965
L8L
aL1L
aL0L
asF-1.0
(lp6966
L2073L
aL327L
aL254L
asF-1.5
(lp6967
L1449L
aL187L
aL164L
assF2.0
(dp6968
F0.5
(lp6969
L152L
aL21L
aL24L
asF1.0
(lp6970
L58L
aL12L
aL17L
asF2.0
(lp6971
L5L
aL2L
aL2L
asF0.0
(lp6972
L371L
aL59L
aL78L
asF1.5
(lp6973
L4L
aL0L
aL2L
asF-1.0
(lp6974
L946L
aL162L
aL117L
asF-0.5
(lp6975
L719L
aL140L
aL94L
asF-3.5
(lp6976
L18L
aL2L
aL0L
asF-2.0
(lp6977
L555L
aL97L
aL54L
asF-4.0
(lp6978
L1L
aL0L
aL0L
asF-3.0
(lp6979
L66L
aL9L
aL4L
asF-2.5
(lp6980
L234L
aL43L
aL25L
asF-1.5
(lp6981
L784L
aL136L
aL87L
assF3.0
(dp6982
F0.0
(lp6983
L11L
aL2L
aL1L
asF-0.5
(lp6984
L25L
aL10L
aL4L
asF-1.0
(lp6985
L56L
aL23L
aL6L
asF0.5
(lp6986
L4L
aL4L
aL0L
asF-2.0
(lp6987
L70L
aL21L
aL2L
asF-3.5
(lp6988
L10L
aL2L
aL2L
asF-4.0
(lp6989
L2L
aL1L
aL0L
asF-3.0
(lp6990
L19L
aL9L
aL2L
asF-2.5
(lp6991
L50L
aL13L
aL6L
asF-1.5
(lp6992
L74L
aL17L
aL4L
assF4.0
(dp6993
F-3.5
(lp6994
L2L
aL2L
aL0L
asF-2.5
(lp6995
L2L
aL0L
aL1L
asF-1.5
(lp6996
L3L
aL2L
aL0L
assF-0.5
(dp6997
F0.5
(lp6998
L5054L
aL244L
aL919L
asF1.0
(lp6999
L3593L
aL156L
aL797L
asF2.5
(lp7000
L307L
aL19L
aL93L
asF3.5
(lp7001
L14L
aL0L
aL3L
asF4.0
(lp7002
L3L
aL0L
aL2L
asF-0.5
(lp7003
L3850L
aL128L
aL610L
asF1.5
(lp7004
L2014L
aL99L
aL521L
asF-1.0
(lp7005
L1984L
aL67L
aL256L
asF2.0
(lp7006
L870L
aL46L
aL270L
asF3.0
(lp7007
L91L
aL7L
aL31L
asF-2.0
(lp7008
L186L
aL10L
aL13L
asF0.0
(lp7009
L5201L
aL210L
aL880L
asF-3.0
(lp7010
L4L
aL0L
aL0L
asF-2.5
(lp7011
L28L
aL1L
aL1L
asF-1.5
(lp7012
L729L
aL26L
aL70L
assF1.0
(dp7013
F0.5
(lp7014
L1854L
aL211L
aL337L
asF1.5
(lp7015
L328L
aL40L
aL71L
asF2.5
(lp7016
L24L
aL2L
aL8L
asF3.0
(lp7017
L6L
aL0L
aL3L
asF0.0
(lp7018
L3112L
aL317L
aL512L
asF1.0
(lp7019
L850L
aL98L
aL183L
asF-2.5
(lp7020
L204L
aL21L
aL15L
asF-0.5
(lp7021
L3726L
aL381L
aL512L
asF2.0
(lp7022
L83L
aL11L
aL24L
asF-3.0
(lp7023
L38L
aL2L
aL3L
asF3.5
(lp7024
L1L
aL0L
aL1L
asF-1.0
(lp7025
L3230L
aL322L
aL415L
asF-4.0
(lp7026
L1L
aL0L
aL0L
asF-3.5
(lp7027
L5L
aL0L
aL2L
asF-2.0
(lp7028
L773L
aL55L
aL82L
asF-1.5
(lp7029
L1841L
aL171L
aL210L
assF-1.0
(dp7030
F-0.5
(lp7031
L2272L
aL56L
aL325L
asF1.0
(lp7032
L2905L
aL107L
aL610L
asF2.5
(lp7033
L324L
aL16L
aL107L
asF3.0
(lp7034
L108L
aL2L
aL39L
asF4.0
(lp7035
L4L
aL1L
aL0L
asF0.5
(lp7036
L3576L
aL120L
aL623L
asF1.5
(lp7037
L1700L
aL68L
aL426L
asF-2.0
(lp7038
L56L
aL1L
aL8L
asF2.0
(lp7039
L894L
aL38L
aL228L
asF3.5
(lp7040
L35L
aL1L
aL9L
asF-2.5
(lp7041
L10L
aL0L
aL1L
asF0.0
(lp7042
L3449L
aL103L
aL528L
asF-1.0
(lp7043
L1011L
aL22L
aL132L
asF-1.5
(lp7044
L305L
aL12L
aL31L
assF2.5
(dp7045
F0.5
(lp7046
L27L
aL5L
aL5L
asF1.0
(lp7047
L10L
aL4L
aL3L
asF-0.5
(lp7048
L182L
aL55L
aL25L
asF-4.0
(lp7049
L4L
aL1L
aL1L
asF-2.0
(lp7050
L224L
aL41L
aL21L
asF-3.0
(lp7051
L44L
aL5L
aL1L
asF-1.0
(lp7052
L296L
aL63L
aL29L
asF-1.5
(lp7053
L318L
aL70L
aL34L
asF-4.5
(lp7054
L1L
aL0L
aL0L
asF-3.5
(lp7055
L13L
aL3L
aL0L
asF-2.5
(lp7056
L125L
aL27L
aL13L
asF0.0
(lp7057
L82L
aL21L
aL12L
assF-3.0
(dp7058
F0.0
(lp7059
L39L
aL1L
aL6L
asF1.0
(lp7060
L72L
aL2L
aL13L
asF2.5
(lp7061
L8L
aL0L
aL0L
asF3.0
(lp7062
L7L
aL0L
aL3L
asF0.5
(lp7063
L76L
aL0L
aL9L
asF1.5
(lp7064
L68L
aL1L
aL13L
asF-0.5
(lp7065
L15L
aL1L
aL1L
asF3.5
(lp7066
L2L
aL1L
aL2L
asF2.0
(lp7067
L43L
aL0L
aL9L
asF-1.0
(lp7068
L3L
aL0L
aL1L
asF-1.5
(lp7069
L1L
aL0L
aL0L
assF3.5
(dp7070
F-0.5
(lp7071
L4L
aL2L
aL1L
asF0.0
(lp7072
L1L
aL0L
aL1L
asF-2.0
(lp7073
L16L
aL6L
aL2L
asF-1.0
(lp7074
L9L
aL6L
aL1L
asF-3.0
(lp7075
L5L
aL1L
aL0L
asF-2.5
(lp7076
L11L
aL1L
aL6L
asF-1.5
(lp7077
L23L
aL5L
aL4L
assF-2.0
(dp7078
F0.5
(lp7079
L810L
aL11L
aL148L
asF1.5
(lp7080
L589L
aL18L
aL127L
asF2.5
(lp7081
L153L
aL4L
aL44L
asF3.5
(lp7082
L17L
aL0L
aL8L
asF4.0
(lp7083
L3L
aL1L
aL2L
asF-0.5
(lp7084
L346L
aL7L
aL53L
asF1.0
(lp7085
L771L
aL16L
aL170L
asF2.0
(lp7086
L290L
aL9L
aL84L
asF3.0
(lp7087
L53L
aL0L
aL13L
asF-1.0
(lp7088
L87L
aL5L
aL11L
asF-1.5
(lp7089
L19L
aL0L
aL0L
asF-2.0
(lp7090
L3L
aL0L
aL0L
asF0.0
(lp7091
L583L
aL11L
aL89L
assF4.5
(dp7092
F-1.0
(lp7093
L1L
aL0L
aL0L
assF-1.5
(dp7094
F0.0
(lp7095
L1631L
aL43L
aL255L
asF-0.5
(lp7096
L983L
aL21L
aL125L
asF2.0
(lp7097
L572L
aL22L
aL144L
asF3.5
(lp7098
L27L
aL2L
aL8L
asF4.0
(lp7099
L6L
aL0L
aL1L
asF0.5
(lp7100
L1902L
aL62L
aL352L
asF1.5
(lp7101
L1127L
aL42L
aL286L
asF-1.0
(lp7102
L385L
aL9L
aL49L
asF1.0
(lp7103
L1716L
aL60L
aL356L
asF2.5
(lp7104
L238L
aL9L
aL59L
asF3.0
(lp7105
L97L
aL3L
aL29L
asF-2.5
(lp7106
L1L
aL0L
aL0L
asF-3.0
(lp7107
L1L
aL0L
aL0L
asF-2.0
(lp7108
L10L
aL0L
aL1L
asF-1.5
(lp7109
L84L
aL1L
aL5L
assF-4.0
(dp7110
F0.5
(lp7111
L1L
aL0L
aL0L
asF1.5
(lp7112
L2L
aL0L
aL0L
asF2.5
(lp7113
L1L
aL0L
aL0L
asF2.0
(lp7114
L2L
aL0L
aL0L
asF1.0
(lp7115
L2L
aL0L
aL1L
assF-3.5
(dp7116
F0.0
(lp7117
L6L
aL0L
aL2L
asF1.5
(lp7118
L15L
aL0L
aL1L
asF2.0
(lp7119
L6L
aL0L
aL1L
asF3.0
(lp7120
L6L
aL0L
aL3L
asF0.5
(lp7121
L11L
aL0L
aL4L
asF1.0
(lp7122
L14L
aL0L
aL3L
asF2.5
(lp7123
L1L
aL0L
aL2L
asF-0.5
(lp7124
L1L
aL0L
aL0L
assF-2.5
(dp7125
F0.0
(lp7126
L184L
aL5L
aL28L
asF1.0
(lp7127
L270L
aL3L
aL50L
asF2.0
(lp7128
L133L
aL3L
aL24L
asF3.0
(lp7129
L15L
aL3L
aL3L
asF0.5
(lp7130
L232L
aL4L
aL35L
asF1.5
(lp7131
L217L
aL5L
aL47L
asF2.5
(lp7132
L61L
aL5L
aL15L
asF3.5
(lp7133
L9L
aL0L
aL1L
asF-2.0
(lp7134
L1L
aL0L
aL0L
asF-1.5
(lp7135
L2L
aL0L
aL0L
asF-1.0
(lp7136
L26L
aL0L
aL2L
asF-0.5
(lp7137
L66L
aL1L
aL13L
assF0.0
(dp7138
F-0.5
(lp7139
L5012L
aL266L
aL788L
asF0.5
(lp7140
L5212L
aL329L
aL1035L
asF2.5
(lp7141
L198L
aL10L
aL68L
asF3.0
(lp7142
L52L
aL7L
aL15L
asF4.0
(lp7143
L2L
aL0L
aL0L
asF0.0
(lp7144
L6048L
aL351L
aL1085L
asF1.0
(lp7145
L3203L
aL180L
aL727L
asF-2.5
(lp7146
L91L
aL5L
aL7L
asF1.5
(lp7147
L1553L
aL101L
aL382L
asF2.0
(lp7148
L624L
aL48L
aL160L
asF-3.5
(lp7149
L1L
aL0L
aL0L
asF3.5
(lp7150
L16L
aL1L
aL8L
asF-1.0
(lp7151
L3141L
aL158L
aL407L
asF-4.0
(lp7152
L1L
aL0L
aL0L
asF-3.0
(lp7153
L14L
aL0L
aL0L
asF-2.0
(lp7154
L396L
aL20L
aL44L
asF-1.5
(lp7155
L1313L
aL57L
aL138L
asssL36L
(dp7156
F0.5
(dp7157
F-0.5
(lp7158
L5072L
aL380L
aL743L
asF1.0
(lp7159
L1962L
aL165L
aL437L
asF2.5
(lp7160
L88L
aL3L
aL30L
asF3.5
(lp7161
L3L
aL0L
aL2L
asF0.0
(lp7162
L4973L
aL392L
aL870L
asF1.5
(lp7163
L821L
aL68L
aL216L
asF-2.5
(lp7164
L143L
aL5L
aL8L
asF2.0
(lp7165
L303L
aL29L
aL88L
asF3.0
(lp7166
L20L
aL3L
aL7L
asF-2.0
(lp7167
L588L
aL28L
aL48L
asF0.5
(lp7168
L3706L
aL309L
aL749L
asF-3.0
(lp7169
L16L
aL0L
aL0L
asF-1.0
(lp7170
L3542L
aL248L
aL467L
asF-1.5
(lp7171
L1766L
aL128L
aL202L
assF1.5
(dp7172
F-0.5
(lp7173
L1930L
aL283L
aL271L
asF0.0
(lp7174
L1338L
aL203L
aL226L
asF2.5
(lp7175
L5L
aL1L
aL2L
asF1.5
(lp7176
L77L
aL10L
aL15L
asF0.5
(lp7177
L605L
aL78L
aL114L
asF1.0
(lp7178
L270L
aL46L
aL48L
asF-2.0
(lp7179
L751L
aL90L
aL67L
asF2.0
(lp7180
L26L
aL3L
aL8L
asF-3.5
(lp7181
L8L
aL2L
aL0L
asF-2.5
(lp7182
L250L
aL23L
aL24L
asF-4.5
(lp7183
L1L
aL0L
aL0L
asF-3.0
(lp7184
L67L
aL5L
aL3L
asF-1.0
(lp7185
L2020L
aL314L
aL246L
asF-1.5
(lp7186
L1436L
aL201L
aL165L
assF2.0
(dp7187
F0.5
(lp7188
L156L
aL25L
aL32L
asF1.0
(lp7189
L52L
aL8L
aL15L
asF2.0
(lp7190
L1L
aL1L
aL0L
asF0.0
(lp7191
L365L
aL54L
aL71L
asF1.5
(lp7192
L6L
aL1L
aL2L
asF-1.0
(lp7193
L927L
aL176L
aL124L
asF-3.5
(lp7194
L16L
aL1L
aL1L
asF-2.0
(lp7195
L516L
aL82L
aL54L
asF-1.5
(lp7196
L759L
aL121L
aL88L
asF-3.0
(lp7197
L67L
aL11L
aL3L
asF-2.5
(lp7198
L221L
aL41L
aL25L
asF-0.5
(lp7199
L688L
aL126L
aL86L
assF3.0
(dp7200
F0.0
(lp7201
L11L
aL3L
aL1L
asF-0.5
(lp7202
L29L
aL10L
aL5L
asF-1.0
(lp7203
L64L
aL26L
aL4L
asF0.5
(lp7204
L3L
aL3L
aL0L
asF-2.0
(lp7205
L70L
aL23L
aL4L
asF-3.5
(lp7206
L4L
aL1L
aL2L
asF-4.0
(lp7207
L1L
aL1L
aL0L
asF-3.0
(lp7208
L16L
aL9L
aL3L
asF-2.5
(lp7209
L43L
aL10L
aL5L
asF-1.5
(lp7210
L71L
aL15L
aL6L
assF4.0
(dp7211
F-3.5
(lp7212
L2L
aL2L
aL0L
asF-2.0
(lp7213
L1L
aL1L
aL0L
asF-2.5
(lp7214
L1L
aL0L
aL1L
asF-1.5
(lp7215
L4L
aL2L
aL1L
assF-0.5
(dp7216
F0.5
(lp7217
L4901L
aL231L
aL918L
asF1.0
(lp7218
L3579L
aL162L
aL752L
asF2.0
(lp7219
L864L
aL49L
aL261L
asF3.5
(lp7220
L14L
aL0L
aL4L
asF4.0
(lp7221
L4L
aL0L
aL2L
asF-0.5
(lp7222
L3855L
aL140L
aL599L
asF1.5
(lp7223
L1961L
aL89L
aL535L
asF-1.0
(lp7224
L1977L
aL68L
aL245L
asF2.5
(lp7225
L292L
aL21L
aL91L
asF3.0
(lp7226
L95L
aL8L
aL32L
asF-2.5
(lp7227
L30L
aL1L
aL1L
asF0.0
(lp7228
L5172L
aL198L
aL881L
asF-3.0
(lp7229
L6L
aL0L
aL1L
asF-2.0
(lp7230
L173L
aL8L
aL16L
asF-1.5
(lp7231
L742L
aL25L
aL86L
assF1.0
(dp7232
F0.5
(lp7233
L1857L
aL216L
aL343L
asF1.5
(lp7234
L311L
aL39L
aL68L
asF2.5
(lp7235
L28L
aL4L
aL13L
asF3.0
(lp7236
L7L
aL0L
aL4L
asF0.0
(lp7237
L3109L
aL326L
aL500L
asF1.0
(lp7238
L849L
aL98L
aL181L
asF-1.0
(lp7239
L3154L
aL320L
aL393L
asF2.0
(lp7240
L91L
aL9L
aL26L
asF-3.5
(lp7241
L5L
aL0L
aL2L
asF3.5
(lp7242
L1L
aL0L
aL1L
asF-2.5
(lp7243
L193L
aL15L
aL21L
asF-0.5
(lp7244
L3696L
aL355L
aL518L
asF-3.0
(lp7245
L39L
aL2L
aL2L
asF-2.0
(lp7246
L754L
aL57L
aL81L
asF-1.5
(lp7247
L1811L
aL158L
aL216L
assF-1.0
(dp7248
F-0.5
(lp7249
L2261L
aL58L
aL329L
asF1.0
(lp7250
L2824L
aL111L
aL599L
asF2.5
(lp7251
L330L
aL11L
aL107L
asF3.0
(lp7252
L104L
aL2L
aL37L
asF4.0
(lp7253
L4L
aL1L
aL0L
asF0.5
(lp7254
L3578L
aL112L
aL625L
asF1.5
(lp7255
L1651L
aL76L
aL400L
asF-2.0
(lp7256
L56L
aL1L
aL6L
asF2.0
(lp7257
L905L
aL36L
aL242L
asF3.5
(lp7258
L40L
aL1L
aL12L
asF-2.5
(lp7259
L8L
aL0L
aL1L
asF0.0
(lp7260
L3339L
aL110L
aL512L
asF-1.0
(lp7261
L1000L
aL19L
aL130L
asF-1.5
(lp7262
L299L
aL11L
aL30L
assF2.5
(dp7263
F0.5
(lp7264
L25L
aL6L
aL4L
asF1.5
(lp7265
L1L
aL0L
aL1L
asF-0.5
(lp7266
L183L
aL60L
aL24L
asF1.0
(lp7267
L16L
aL7L
aL3L
asF-4.0
(lp7268
L3L
aL0L
aL0L
asF-2.5
(lp7269
L118L
aL27L
aL12L
asF-3.0
(lp7270
L47L
aL6L
aL1L
asF-2.0
(lp7271
L236L
aL47L
aL23L
asF-1.5
(lp7272
L317L
aL73L
aL27L
asF-4.5
(lp7273
L1L
aL0L
aL0L
asF-3.5
(lp7274
L12L
aL3L
aL0L
asF-1.0
(lp7275
L292L
aL65L
aL29L
asF0.0
(lp7276
L88L
aL17L
aL19L
assF-3.0
(dp7277
F0.0
(lp7278
L37L
aL0L
aL7L
asF1.5
(lp7279
L64L
aL1L
aL12L
asF2.5
(lp7280
L10L
aL0L
aL2L
asF3.0
(lp7281
L6L
aL0L
aL4L
asF0.5
(lp7282
L74L
aL1L
aL9L
asF1.0
(lp7283
L72L
aL2L
aL10L
asF-0.5
(lp7284
L14L
aL1L
aL0L
asF2.0
(lp7285
L41L
aL0L
aL6L
asF-1.0
(lp7286
L4L
aL0L
aL0L
asF3.5
(lp7287
L2L
aL1L
aL2L
assF3.5
(dp7288
F-0.5
(lp7289
L3L
aL1L
aL0L
asF0.0
(lp7290
L2L
aL1L
aL2L
asF-2.5
(lp7291
L11L
aL2L
aL5L
asF-1.0
(lp7292
L8L
aL3L
aL1L
asF-3.0
(lp7293
L6L
aL1L
aL0L
asF-4.0
(lp7294
L1L
aL0L
aL0L
asF-3.5
(lp7295
L2L
aL0L
aL0L
asF-2.0
(lp7296
L14L
aL4L
aL1L
asF-1.5
(lp7297
L22L
aL6L
aL3L
assF-2.0
(dp7298
F0.5
(lp7299
L809L
aL14L
aL144L
asF1.5
(lp7300
L572L
aL19L
aL138L
asF2.5
(lp7301
L149L
aL4L
aL43L
asF3.5
(lp7302
L16L
aL0L
aL8L
asF4.0
(lp7303
L1L
aL1L
aL0L
asF-0.5
(lp7304
L337L
aL6L
aL57L
asF1.0
(lp7305
L777L
aL19L
aL165L
asF2.0
(lp7306
L287L
aL9L
aL74L
asF3.0
(lp7307
L59L
aL0L
aL19L
asF-1.0
(lp7308
L96L
aL4L
aL9L
asF-1.5
(lp7309
L20L
aL1L
aL0L
asF-2.0
(lp7310
L3L
aL0L
aL0L
asF0.0
(lp7311
L556L
aL12L
aL79L
assF4.5
(dp7312
F-1.0
(lp7313
L1L
aL0L
aL0L
assF-1.5
(dp7314
F0.0
(lp7315
L1601L
aL36L
aL246L
asF-0.5
(lp7316
L950L
aL20L
aL124L
asF2.0
(lp7317
L587L
aL27L
aL145L
asF3.5
(lp7318
L31L
aL2L
aL9L
asF4.0
(lp7319
L3L
aL0L
aL0L
asF0.5
(lp7320
L1863L
aL56L
aL345L
asF1.5
(lp7321
L1093L
aL36L
aL270L
asF-1.0
(lp7322
L416L
aL11L
aL51L
asF1.0
(lp7323
L1643L
aL55L
aL344L
asF2.5
(lp7324
L228L
aL7L
aL54L
asF3.0
(lp7325
L93L
aL3L
aL30L
asF-2.0
(lp7326
L11L
aL0L
aL2L
asF-3.0
(lp7327
L1L
aL0L
aL0L
asF-2.5
(lp7328
L1L
aL0L
aL0L
asF-1.5
(lp7329
L94L
aL2L
aL6L
assF-4.0
(dp7330
F1.5
(lp7331
L3L
aL0L
aL1L
asF2.5
(lp7332
L1L
aL0L
aL0L
asF2.0
(lp7333
L2L
aL0L
aL0L
asF1.0
(lp7334
L2L
aL0L
aL0L
assF-3.5
(dp7335
F0.0
(lp7336
L5L
aL0L
aL1L
asF1.5
(lp7337
L16L
aL0L
aL2L
asF2.0
(lp7338
L6L
aL0L
aL1L
asF3.0
(lp7339
L5L
aL0L
aL2L
asF0.5
(lp7340
L11L
aL0L
aL3L
asF1.0
(lp7341
L15L
aL0L
aL4L
asF2.5
(lp7342
L4L
aL0L
aL3L
asF-1.0
(lp7343
L1L
aL0L
aL1L
assF-2.5
(dp7344
F0.0
(lp7345
L193L
aL4L
aL26L
asF1.0
(lp7346
L280L
aL5L
aL63L
asF2.0
(lp7347
L124L
aL3L
aL28L
asF3.0
(lp7348
L16L
aL2L
aL3L
asF0.5
(lp7349
L236L
aL4L
aL38L
asF1.5
(lp7350
L205L
aL5L
aL38L
asF2.5
(lp7351
L59L
aL6L
aL13L
asF3.5
(lp7352
L8L
aL0L
aL3L
asF-2.0
(lp7353
L1L
aL0L
aL0L
asF-1.5
(lp7354
L2L
aL0L
aL0L
asF-1.0
(lp7355
L20L
aL0L
aL4L
asF-0.5
(lp7356
L69L
aL2L
aL9L
assF0.0
(dp7357
F-0.5
(lp7358
L4917L
aL260L
aL768L
asF0.5
(lp7359
L5094L
aL299L
aL1022L
asF2.5
(lp7360
L178L
aL15L
aL53L
asF3.0
(lp7361
L58L
aL4L
aL26L
asF4.0
(lp7362
L1L
aL0L
aL0L
asF0.0
(lp7363
L5982L
aL358L
aL1041L
asF1.0
(lp7364
L3119L
aL194L
aL711L
asF-2.5
(lp7365
L91L
aL3L
aL3L
asF1.5
(lp7366
L1569L
aL94L
aL391L
asF2.0
(lp7367
L645L
aL44L
aL174L
asF-3.5
(lp7368
L1L
aL0L
aL0L
asF3.5
(lp7369
L16L
aL2L
aL5L
asF-1.0
(lp7370
L3134L
aL147L
aL419L
asF-4.0
(lp7371
L1L
aL0L
aL0L
asF-3.0
(lp7372
L14L
aL0L
aL0L
asF-2.0
(lp7373
L407L
aL20L
aL43L
asF-1.5
(lp7374
L1268L
aL65L
aL130L
asssL37L
(dp7375
F0.5
(dp7376
F-0.5
(lp7377
L4961L
aL365L
aL717L
asF1.0
(lp7378
L1871L
aL155L
aL441L
asF2.5
(lp7379
L87L
aL5L
aL24L
asF3.0
(lp7380
L22L
aL3L
aL7L
asF0.0
(lp7381
L4939L
aL378L
aL848L
asF1.5
(lp7382
L827L
aL86L
aL190L
asF-1.0
(lp7383
L3488L
aL240L
aL484L
asF2.0
(lp7384
L287L
aL16L
aL96L
asF3.5
(lp7385
L2L
aL0L
aL1L
asF-2.0
(lp7386
L585L
aL31L
aL51L
asF0.5
(lp7387
L3682L
aL309L
aL745L
asF-3.0
(lp7388
L20L
aL0L
aL1L
asF-2.5
(lp7389
L136L
aL5L
aL10L
asF-1.5
(lp7390
L1798L
aL121L
aL192L
assF1.5
(dp7391
F-0.5
(lp7392
L1930L
aL292L
aL266L
asF0.0
(lp7393
L1293L
aL201L
aL222L
asF2.5
(lp7394
L8L
aL2L
aL4L
asF1.5
(lp7395
L72L
aL8L
aL13L
asF-2.0
(lp7396
L713L
aL81L
aL64L
asF0.5
(lp7397
L608L
aL72L
aL127L
asF1.0
(lp7398
L277L
aL39L
aL56L
asF-4.0
(lp7399
L1L
aL0L
aL0L
asF2.0
(lp7400
L29L
aL5L
aL10L
asF-3.0
(lp7401
L68L
aL6L
aL3L
asF-2.5
(lp7402
L244L
aL21L
aL25L
asF-4.5
(lp7403
L1L
aL0L
aL0L
asF-3.5
(lp7404
L10L
aL1L
aL1L
asF-1.0
(lp7405
L2030L
aL306L
aL248L
asF-1.5
(lp7406
L1404L
aL194L
aL160L
assF2.0
(dp7407
F0.5
(lp7408
L150L
aL23L
aL31L
asF1.0
(lp7409
L47L
aL8L
aL16L
asF2.0
(lp7410
L1L
aL1L
aL0L
asF0.0
(lp7411
L383L
aL54L
aL66L
asF1.5
(lp7412
L6L
aL1L
aL1L
asF-1.0
(lp7413
L886L
aL163L
aL112L
asF-0.5
(lp7414
L694L
aL138L
aL93L
asF-3.5
(lp7415
L14L
aL2L
aL1L
asF-2.0
(lp7416
L516L
aL86L
aL44L
asF-4.0
(lp7417
L1L
aL0L
aL0L
asF-3.0
(lp7418
L64L
aL9L
aL2L
asF-2.5
(lp7419
L216L
aL46L
aL27L
asF-1.5
(lp7420
L776L
aL126L
aL96L
assF3.0
(dp7421
F0.0
(lp7422
L12L
aL3L
aL1L
asF-0.5
(lp7423
L22L
aL7L
aL2L
asF-1.0
(lp7424
L62L
aL26L
aL6L
asF0.5
(lp7425
L5L
aL4L
aL1L
asF1.0
(lp7426
L1L
aL1L
aL0L
asF-2.0
(lp7427
L71L
aL24L
aL6L
asF-3.0
(lp7428
L18L
aL7L
aL3L
asF-4.0
(lp7429
L1L
aL1L
aL0L
asF-3.5
(lp7430
L5L
aL2L
aL2L
asF-2.5
(lp7431
L48L
aL11L
aL4L
asF-1.5
(lp7432
L68L
aL16L
aL4L
assF4.0
(dp7433
F-3.5
(lp7434
L2L
aL2L
aL0L
asF-1.0
(lp7435
L1L
aL0L
aL0L
asF-2.5
(lp7436
L1L
aL0L
aL1L
asF-1.5
(lp7437
L3L
aL1L
aL0L
assF0.0
(dp7438
F-0.5
(lp7439
L4937L
aL264L
aL759L
asF0.5
(lp7440
L4978L
aL308L
aL1020L
asF2.5
(lp7441
L176L
aL13L
aL66L
asF3.0
(lp7442
L54L
aL5L
aL24L
asF4.0
(lp7443
L3L
aL0L
aL0L
asF0.0
(lp7444
L5860L
aL343L
aL1037L
asF1.0
(lp7445
L3088L
aL182L
aL686L
asF-2.5
(lp7446
L85L
aL4L
aL3L
asF1.5
(lp7447
L1558L
aL91L
aL408L
asF2.0
(lp7448
L658L
aL51L
aL174L
asF-3.5
(lp7449
L2L
aL0L
aL0L
asF3.5
(lp7450
L16L
aL2L
aL7L
asF-1.0
(lp7451
L3057L
aL144L
aL431L
asF-4.0
(lp7452
L1L
aL0L
aL0L
asF-3.0
(lp7453
L13L
aL0L
aL0L
asF-2.0
(lp7454
L374L
aL18L
aL42L
asF-1.5
(lp7455
L1264L
aL64L
aL120L
assF1.0
(dp7456
F0.5
(lp7457
L1879L
aL221L
aL353L
asF1.5
(lp7458
L294L
aL37L
aL72L
asF2.5
(lp7459
L23L
aL1L
aL13L
asF3.0
(lp7460
L5L
aL0L
aL3L
asF0.0
(lp7461
L3035L
aL321L
aL485L
asF1.0
(lp7462
L827L
aL94L
aL172L
asF-2.0
(lp7463
L738L
aL60L
aL78L
asF-0.5
(lp7464
L3618L
aL350L
aL522L
asF2.0
(lp7465
L89L
aL11L
aL21L
asF-3.0
(lp7466
L42L
aL3L
aL2L
asF3.5
(lp7467
L1L
aL0L
aL1L
asF-2.5
(lp7468
L187L
aL14L
aL17L
asF-4.0
(lp7469
L1L
aL0L
aL0L
asF-3.5
(lp7470
L4L
aL0L
aL2L
asF-1.0
(lp7471
L3084L
aL306L
aL375L
asF-1.5
(lp7472
L1820L
aL158L
aL214L
assF-1.0
(dp7473
F-0.5
(lp7474
L2194L
aL69L
aL302L
asF1.0
(lp7475
L2777L
aL109L
aL616L
asF2.5
(lp7476
L318L
aL13L
aL100L
asF3.0
(lp7477
L111L
aL2L
aL34L
asF4.0
(lp7478
L3L
aL0L
aL1L
asF0.5
(lp7479
L3473L
aL114L
aL606L
asF1.5
(lp7480
L1666L
aL66L
aL402L
asF-2.0
(lp7481
L63L
aL1L
aL8L
asF2.0
(lp7482
L864L
aL38L
aL231L
asF3.5
(lp7483
L36L
aL1L
aL12L
asF-2.5
(lp7484
L6L
aL0L
aL2L
asF0.0
(lp7485
L3312L
aL100L
aL491L
asF-3.0
(lp7486
L2L
aL0L
aL0L
asF-1.0
(lp7487
L1003L
aL18L
aL144L
asF-1.5
(lp7488
L291L
aL11L
aL30L
assF2.5
(dp7489
F0.5
(lp7490
L30L
aL11L
aL7L
asF1.0
(lp7491
L10L
aL4L
aL2L
asF-0.5
(lp7492
L180L
aL54L
aL26L
asF-4.0
(lp7493
L2L
aL0L
aL0L
asF-2.0
(lp7494
L227L
aL45L
aL23L
asF-3.0
(lp7495
L39L
aL6L
aL1L
asF-1.0
(lp7496
L292L
aL62L
aL24L
asF-1.5
(lp7497
L295L
aL75L
aL27L
asF-4.5
(lp7498
L1L
aL0L
aL0L
asF-3.5
(lp7499
L9L
aL1L
aL0L
asF-2.5
(lp7500
L121L
aL22L
aL11L
asF0.0
(lp7501
L80L
aL18L
aL15L
assF-3.0
(dp7502
F0.0
(lp7503
L38L
aL1L
aL4L
asF1.5
(lp7504
L63L
aL0L
aL12L
asF2.5
(lp7505
L13L
aL0L
aL5L
asF3.0
(lp7506
L5L
aL0L
aL3L
asF4.0
(lp7507
L1L
aL0L
aL1L
asF0.5
(lp7508
L66L
aL0L
aL8L
asF1.0
(lp7509
L68L
aL2L
aL9L
asF2.0
(lp7510
L41L
aL0L
aL9L
asF3.5
(lp7511
L1L
aL1L
aL1L
asF-0.5
(lp7512
L18L
aL1L
aL2L
asF-1.0
(lp7513
L2L
aL0L
aL0L
asF-1.5
(lp7514
L1L
aL0L
aL0L
assF3.5
(dp7515
F-0.5
(lp7516
L3L
aL2L
aL0L
asF0.0
(lp7517
L2L
aL1L
aL2L
asF-2.5
(lp7518
L10L
aL2L
aL5L
asF-1.0
(lp7519
L9L
aL4L
aL0L
asF-3.0
(lp7520
L8L
aL1L
aL0L
asF-4.0
(lp7521
L1L
aL0L
aL0L
asF-3.5
(lp7522
L2L
aL0L
aL0L
asF-2.0
(lp7523
L16L
aL7L
aL1L
asF-1.5
(lp7524
L20L
aL6L
aL4L
assF-2.0
(dp7525
F0.5
(lp7526
L800L
aL13L
aL144L
asF1.5
(lp7527
L556L
aL16L
aL139L
asF2.5
(lp7528
L146L
aL3L
aL45L
asF3.5
(lp7529
L13L
aL0L
aL7L
asF4.0
(lp7530
L2L
aL1L
aL1L
asF-0.5
(lp7531
L329L
aL5L
aL53L
asF1.0
(lp7532
L753L
aL20L
aL164L
asF2.0
(lp7533
L292L
aL9L
aL78L
asF3.0
(lp7534
L57L
aL0L
aL17L
asF-1.0
(lp7535
L89L
aL5L
aL8L
asF-1.5
(lp7536
L20L
aL1L
aL0L
asF-2.0
(lp7537
L4L
aL0L
aL0L
asF0.0
(lp7538
L562L
aL13L
aL76L
assF-1.5
(dp7539
F0.0
(lp7540
L1591L
aL38L
aL260L
asF-0.5
(lp7541
L978L
aL17L
aL130L
asF2.0
(lp7542
L576L
aL28L
aL139L
asF3.5
(lp7543
L30L
aL2L
aL7L
asF4.0
(lp7544
L7L
aL1L
aL0L
asF0.5
(lp7545
L1886L
aL57L
aL353L
asF1.5
(lp7546
L1062L
aL38L
aL251L
asF-1.0
(lp7547
L385L
aL7L
aL48L
asF1.0
(lp7548
L1656L
aL55L
aL343L
asF2.5
(lp7549
L241L
aL5L
aL68L
asF3.0
(lp7550
L87L
aL3L
aL31L
asF-2.0
(lp7551
L8L
aL0L
aL1L
asF-2.5
(lp7552
L1L
aL0L
aL0L
asF-1.5
(lp7553
L86L
aL1L
aL7L
assF-4.0
(dp7554
F1.5
(lp7555
L2L
aL0L
aL0L
asF2.5
(lp7556
L2L
aL0L
aL0L
asF1.0
(lp7557
L2L
aL0L
aL1L
assF-3.5
(dp7558
F0.0
(lp7559
L3L
aL0L
aL1L
asF1.5
(lp7560
L11L
aL0L
aL1L
asF2.0
(lp7561
L7L
aL0L
aL1L
asF3.0
(lp7562
L6L
aL0L
aL2L
asF0.5
(lp7563
L12L
aL0L
aL3L
asF1.0
(lp7564
L13L
aL0L
aL4L
asF2.5
(lp7565
L4L
aL0L
aL3L
asF-1.0
(lp7566
L1L
aL0L
aL1L
asF-0.5
(lp7567
L1L
aL0L
aL0L
assF-2.5
(dp7568
F0.5
(lp7569
L239L
aL1L
aL36L
asF0.0
(lp7570
L182L
aL3L
aL26L
asF2.0
(lp7571
L126L
aL3L
aL25L
asF3.0
(lp7572
L17L
aL1L
aL5L
asF4.0
(lp7573
L1L
aL0L
aL1L
asF-0.5
(lp7574
L74L
aL2L
aL15L
asF1.5
(lp7575
L213L
aL5L
aL42L
asF-1.0
(lp7576
L20L
aL0L
aL3L
asF2.5
(lp7577
L57L
aL7L
aL10L
asF3.5
(lp7578
L6L
aL0L
aL0L
asF1.0
(lp7579
L254L
aL7L
aL54L
asF-2.0
(lp7580
L2L
aL0L
aL0L
asF-1.5
(lp7581
L2L
aL0L
aL0L
assF-0.5
(dp7582
F0.5
(lp7583
L4907L
aL222L
aL926L
asF1.0
(lp7584
L3468L
aL160L
aL728L
asF2.0
(lp7585
L850L
aL49L
aL260L
asF3.5
(lp7586
L16L
aL0L
aL2L
asF4.0
(lp7587
L3L
aL0L
aL2L
asF-0.5
(lp7588
L3809L
aL133L
aL596L
asF1.5
(lp7589
L1937L
aL100L
aL508L
asF-2.0
(lp7590
L187L
aL10L
aL14L
asF2.5
(lp7591
L288L
aL21L
aL88L
asF3.0
(lp7592
L91L
aL7L
aL27L
asF-2.5
(lp7593
L26L
aL0L
aL2L
asF0.0
(lp7594
L5069L
aL204L
aL855L
asF-3.0
(lp7595
L4L
aL0L
aL0L
asF-1.0
(lp7596
L1939L
aL69L
aL226L
asF-1.5
(lp7597
L707L
aL20L
aL64L
asssL38L
(dp7598
F0.5
(dp7599
F-0.5
(lp7600
L4887L
aL361L
aL713L
asF1.0
(lp7601
L1900L
aL162L
aL434L
asF2.5
(lp7602
L84L
aL2L
aL25L
asF3.0
(lp7603
L22L
aL2L
aL9L
asF0.0
(lp7604
L4922L
aL383L
aL839L
asF1.5
(lp7605
L793L
aL69L
aL198L
asF-1.0
(lp7606
L3409L
aL246L
aL446L
asF2.0
(lp7607
L287L
aL26L
aL89L
asF3.5
(lp7608
L1L
aL0L
aL0L
asF-2.0
(lp7609
L566L
aL33L
aL50L
asF0.5
(lp7610
L3620L
aL308L
aL708L
asF-3.0
(lp7611
L20L
aL0L
aL1L
asF-2.5
(lp7612
L151L
aL8L
aL10L
asF-1.5
(lp7613
L1732L
aL108L
aL186L
assF1.5
(dp7614
F-0.5
(lp7615
L1891L
aL278L
aL263L
asF0.0
(lp7616
L1335L
aL204L
aL230L
asF2.5
(lp7617
L5L
aL2L
aL1L
asF1.5
(lp7618
L75L
aL13L
aL10L
asF0.5
(lp7619
L606L
aL84L
aL123L
asF1.0
(lp7620
L244L
aL30L
aL50L
asF-2.0
(lp7621
L689L
aL77L
aL65L
asF2.0
(lp7622
L29L
aL4L
aL8L
asF-3.5
(lp7623
L7L
aL0L
aL0L
asF-2.5
(lp7624
L233L
aL22L
aL22L
asF-4.5
(lp7625
L1L
aL0L
aL0L
asF-3.0
(lp7626
L64L
aL5L
aL6L
asF-1.0
(lp7627
L1981L
aL308L
aL230L
asF-1.5
(lp7628
L1411L
aL188L
aL148L
assF2.0
(dp7629
F0.5
(lp7630
L158L
aL20L
aL30L
asF1.0
(lp7631
L52L
aL10L
aL15L
asF2.0
(lp7632
L1L
aL1L
aL0L
asF0.0
(lp7633
L372L
aL60L
aL66L
asF1.5
(lp7634
L6L
aL2L
aL1L
asF-1.0
(lp7635
L926L
aL179L
aL131L
asF-0.5
(lp7636
L669L
aL125L
aL83L
asF2.5
(lp7637
L1L
aL0L
aL1L
asF-3.5
(lp7638
L17L
aL3L
aL1L
asF-2.0
(lp7639
L519L
aL89L
aL48L
asF-4.0
(lp7640
L1L
aL0L
aL0L
asF-3.0
(lp7641
L61L
aL9L
aL2L
asF-2.5
(lp7642
L221L
aL42L
aL26L
asF-1.5
(lp7643
L744L
aL115L
aL96L
assF3.0
(dp7644
F0.0
(lp7645
L12L
aL2L
aL1L
asF-0.5
(lp7646
L22L
aL10L
aL1L
asF-1.0
(lp7647
L58L
aL20L
aL5L
asF0.5
(lp7648
L3L
aL3L
aL0L
asF1.0
(lp7649
L1L
aL1L
aL0L
asF-2.0
(lp7650
L61L
aL19L
aL5L
asF-3.5
(lp7651
L4L
aL2L
aL2L
asF-4.0
(lp7652
L1L
aL1L
aL0L
asF-3.0
(lp7653
L13L
aL7L
aL3L
asF-2.5
(lp7654
L49L
aL11L
aL3L
asF-1.5
(lp7655
L81L
aL18L
aL8L
assF4.0
(dp7656
F-3.5
(lp7657
L1L
aL1L
aL0L
asF-2.0
(lp7658
L2L
aL2L
aL0L
asF-1.0
(lp7659
L1L
aL0L
aL0L
asF-1.5
(lp7660
L2L
aL1L
aL0L
assF0.0
(dp7661
F-0.5
(lp7662
L4882L
aL245L
aL765L
asF0.5
(lp7663
L4848L
aL281L
aL1012L
asF2.5
(lp7664
L177L
aL11L
aL65L
asF3.0
(lp7665
L57L
aL6L
aL25L
asF4.0
(lp7666
L3L
aL0L
aL0L
asF0.0
(lp7667
L5796L
aL332L
aL1019L
asF1.0
(lp7668
L3062L
aL180L
aL663L
asF-2.5
(lp7669
L83L
aL3L
aL6L
asF1.5
(lp7670
L1519L
aL89L
aL400L
asF2.0
(lp7671
L636L
aL54L
aL172L
asF-3.5
(lp7672
L1L
aL0L
aL0L
asF3.5
(lp7673
L13L
aL1L
aL5L
asF-1.0
(lp7674
L3004L
aL156L
aL401L
asF-4.5
(lp7675
L1L
aL0L
aL0L
asF-3.0
(lp7676
L14L
aL0L
aL0L
asF-2.0
(lp7677
L371L
aL13L
aL47L
asF-1.5
(lp7678
L1262L
aL68L
aL121L
assF1.0
(dp7679
F0.5
(lp7680
L1777L
aL203L
aL345L
asF1.5
(lp7681
L304L
aL37L
aL68L
asF2.5
(lp7682
L19L
aL1L
aL7L
asF3.0
(lp7683
L7L
aL0L
aL2L
asF0.0
(lp7684
L2998L
aL322L
aL494L
asF1.0
(lp7685
L831L
aL95L
aL183L
asF-1.0
(lp7686
L3040L
aL296L
aL379L
asF-0.5
(lp7687
L3588L
aL355L
aL529L
asF2.0
(lp7688
L95L
aL12L
aL33L
asF-3.0
(lp7689
L51L
aL3L
aL2L
asF3.5
(lp7690
L2L
aL0L
aL3L
asF-2.5
(lp7691
L172L
aL12L
aL14L
asF-4.0
(lp7692
L1L
aL0L
aL0L
asF-3.5
(lp7693
L5L
aL0L
aL2L
asF-2.0
(lp7694
L734L
aL57L
aL70L
asF-1.5
(lp7695
L1736L
aL154L
aL210L
assF-1.0
(dp7696
F-0.5
(lp7697
L2175L
aL63L
aL317L
asF1.0
(lp7698
L2788L
aL98L
aL607L
asF2.5
(lp7699
L312L
aL12L
aL105L
asF3.0
(lp7700
L100L
aL3L
aL35L
asF4.0
(lp7701
L3L
aL1L
aL0L
asF0.5
(lp7702
L3483L
aL125L
aL611L
asF1.5
(lp7703
L1660L
aL69L
aL433L
asF-2.0
(lp7704
L60L
aL1L
aL7L
asF2.0
(lp7705
L851L
aL33L
aL224L
asF3.5
(lp7706
L32L
aL1L
aL11L
asF-2.5
(lp7707
L8L
aL0L
aL2L
asF0.0
(lp7708
L3310L
aL99L
aL515L
asF-3.0
(lp7709
L1L
aL0L
aL0L
asF-1.0
(lp7710
L1002L
aL14L
aL126L
asF-1.5
(lp7711
L273L
aL10L
aL28L
assF2.5
(dp7712
F0.5
(lp7713
L28L
aL8L
aL6L
asF1.0
(lp7714
L9L
aL4L
aL4L
asF-0.5
(lp7715
L196L
aL53L
aL29L
asF1.5
(lp7716
L2L
aL1L
aL1L
asF-4.0
(lp7717
L3L
aL0L
aL0L
asF-2.5
(lp7718
L120L
aL27L
aL13L
asF-3.0
(lp7719
L36L
aL4L
aL1L
asF-2.0
(lp7720
L213L
aL46L
aL19L
asF-1.5
(lp7721
L295L
aL77L
aL31L
asF-4.5
(lp7722
L1L
aL0L
aL0L
asF-3.5
(lp7723
L13L
aL2L
aL0L
asF-1.0
(lp7724
L271L
aL62L
aL21L
asF0.0
(lp7725
L76L
aL20L
aL15L
assF-3.0
(dp7726
F0.0
(lp7727
L42L
aL0L
aL7L
asF1.5
(lp7728
L60L
aL0L
aL14L
asF2.5
(lp7729
L10L
aL0L
aL2L
asF3.0
(lp7730
L6L
aL0L
aL3L
asF0.5
(lp7731
L71L
aL1L
aL7L
asF1.0
(lp7732
L63L
aL2L
aL8L
asF-0.5
(lp7733
L13L
aL1L
aL1L
asF2.0
(lp7734
L39L
aL0L
aL6L
asF-1.0
(lp7735
L4L
aL0L
aL0L
asF3.5
(lp7736
L1L
aL1L
aL1L
assF3.5
(dp7737
F-0.5
(lp7738
L5L
aL4L
aL1L
asF0.0
(lp7739
L1L
aL0L
aL1L
asF-2.5
(lp7740
L11L
aL2L
aL6L
asF-1.0
(lp7741
L8L
aL3L
aL0L
asF-3.0
(lp7742
L5L
aL0L
aL0L
asF-4.0
(lp7743
L1L
aL0L
aL0L
asF-3.5
(lp7744
L4L
aL1L
aL0L
asF-2.0
(lp7745
L20L
aL7L
aL1L
asF-1.5
(lp7746
L18L
aL5L
aL3L
assF-2.0
(dp7747
F0.5
(lp7748
L776L
aL12L
aL131L
asF1.5
(lp7749
L527L
aL18L
aL132L
asF2.5
(lp7750
L133L
aL2L
aL41L
asF3.5
(lp7751
L16L
aL0L
aL7L
asF4.0
(lp7752
L5L
aL1L
aL3L
asF-0.5
(lp7753
L341L
aL6L
aL53L
asF1.0
(lp7754
L757L
aL22L
aL169L
asF2.0
(lp7755
L279L
aL12L
aL76L
asF3.0
(lp7756
L55L
aL0L
aL23L
asF-1.0
(lp7757
L104L
aL5L
aL10L
asF-1.5
(lp7758
L19L
aL0L
aL1L
asF-2.0
(lp7759
L3L
aL0L
aL0L
asF0.0
(lp7760
L545L
aL14L
aL75L
assF-1.5
(dp7761
F0.0
(lp7762
L1569L
aL41L
aL255L
asF-0.5
(lp7763
L932L
aL17L
aL133L
asF2.0
(lp7764
L583L
aL27L
aL144L
asF3.5
(lp7765
L31L
aL2L
aL9L
asF4.0
(lp7766
L4L
aL0L
aL0L
asF0.5
(lp7767
L1832L
aL42L
aL338L
asF1.5
(lp7768
L1046L
aL32L
aL251L
asF-1.0
(lp7769
L373L
aL9L
aL38L
asF1.0
(lp7770
L1598L
aL58L
aL329L
asF2.5
(lp7771
L236L
aL3L
aL70L
asF3.0
(lp7772
L87L
aL2L
aL19L
asF-2.5
(lp7773
L1L
aL0L
aL0L
asF-3.0
(lp7774
L1L
aL0L
aL0L
asF-2.0
(lp7775
L9L
aL0L
aL2L
asF-1.5
(lp7776
L93L
aL2L
aL5L
assF-4.0
(dp7777
F1.5
(lp7778
L3L
aL0L
aL1L
asF2.5
(lp7779
L1L
aL0L
aL0L
asF2.0
(lp7780
L1L
aL0L
aL0L
asF1.0
(lp7781
L1L
aL0L
aL0L
assF-3.5
(dp7782
F0.0
(lp7783
L5L
aL0L
aL1L
asF1.5
(lp7784
L15L
aL0L
aL2L
asF2.0
(lp7785
L10L
aL0L
aL2L
asF3.0
(lp7786
L6L
aL0L
aL2L
asF4.0
(lp7787
L1L
aL0L
aL1L
asF0.5
(lp7788
L12L
aL0L
aL4L
asF1.0
(lp7789
L13L
aL0L
aL4L
asF2.5
(lp7790
L4L
aL0L
aL3L
asF-0.5
(lp7791
L2L
aL0L
aL1L
assF-2.5
(dp7792
F0.0
(lp7793
L180L
aL4L
aL26L
asF0.5
(lp7794
L233L
aL2L
aL34L
asF2.0
(lp7795
L114L
aL2L
aL25L
asF3.0
(lp7796
L16L
aL1L
aL4L
asF4.0
(lp7797
L1L
aL0L
aL0L
asF-0.5
(lp7798
L63L
aL2L
aL15L
asF1.5
(lp7799
L213L
aL6L
aL39L
asF-1.0
(lp7800
L22L
aL0L
aL3L
asF2.5
(lp7801
L63L
aL7L
aL15L
asF3.5
(lp7802
L5L
aL0L
aL0L
asF1.0
(lp7803
L259L
aL8L
aL56L
asF-2.0
(lp7804
L2L
aL0L
aL0L
asF-1.5
(lp7805
L3L
aL0L
aL0L
assF-0.5
(dp7806
F0.5
(lp7807
L4750L
aL219L
aL894L
asF1.0
(lp7808
L3402L
aL163L
aL719L
asF2.0
(lp7809
L863L
aL50L
aL239L
asF3.5
(lp7810
L19L
aL0L
aL5L
asF4.0
(lp7811
L4L
aL0L
aL2L
asF-0.5
(lp7812
L3741L
aL139L
aL580L
asF1.5
(lp7813
L1876L
aL91L
aL470L
asF-1.0
(lp7814
L1913L
aL69L
aL225L
asF2.5
(lp7815
L296L
aL24L
aL92L
asF3.0
(lp7816
L93L
aL7L
aL31L
asF-2.5
(lp7817
L34L
aL0L
aL1L
asF0.0
(lp7818
L5001L
aL217L
aL840L
asF-3.0
(lp7819
L4L
aL0L
aL0L
asF-2.0
(lp7820
L182L
aL8L
aL13L
asF-1.5
(lp7821
L696L
aL21L
aL77L
asssL39L
(dp7822
F0.5
(dp7823
F-0.5
(lp7824
L4839L
aL344L
aL705L
asF1.0
(lp7825
L1890L
aL154L
aL420L
asF2.5
(lp7826
L82L
aL5L
aL28L
asF3.0
(lp7827
L21L
aL3L
aL9L
asF0.0
(lp7828
L4876L
aL386L
aL856L
asF1.5
(lp7829
L771L
aL70L
aL196L
asF-1.0
(lp7830
L3420L
aL234L
aL436L
asF2.0
(lp7831
L275L
aL23L
aL80L
asF-2.0
(lp7832
L579L
aL35L
aL48L
asF0.5
(lp7833
L3512L
aL317L
aL684L
asF-3.0
(lp7834
L28L
aL0L
aL1L
asF-2.5
(lp7835
L140L
aL6L
aL10L
asF-1.5
(lp7836
L1702L
aL117L
aL188L
assF1.5
(dp7837
F-0.5
(lp7838
L1906L
aL287L
aL270L
asF0.0
(lp7839
L1308L
aL189L
aL215L
asF2.5
(lp7840
L5L
aL2L
aL2L
asF1.5
(lp7841
L80L
aL11L
aL17L
asF0.5
(lp7842
L606L
aL96L
aL132L
asF1.0
(lp7843
L245L
aL32L
aL50L
asF-2.0
(lp7844
L662L
aL68L
aL59L
asF2.0
(lp7845
L31L
aL5L
aL9L
asF-3.5
(lp7846
L8L
aL1L
aL0L
asF-2.5
(lp7847
L245L
aL25L
aL25L
asF-4.5
(lp7848
L1L
aL0L
aL0L
asF-3.0
(lp7849
L55L
aL3L
aL2L
asF-1.0
(lp7850
L1955L
aL297L
aL223L
asF-1.5
(lp7851
L1370L
aL183L
aL140L
assF2.0
(dp7852
F0.5
(lp7853
L145L
aL22L
aL29L
asF1.0
(lp7854
L51L
aL9L
aL17L
asF2.0
(lp7855
L2L
aL1L
aL0L
asF0.0
(lp7856
L365L
aL64L
aL66L
asF1.5
(lp7857
L10L
aL3L
aL0L
asF-1.0
(lp7858
L916L
aL165L
aL129L
asF-0.5
(lp7859
L636L
aL121L
aL84L
asF-3.5
(lp7860
L15L
aL2L
aL1L
asF-2.0
(lp7861
L500L
aL84L
aL54L
asF-4.0
(lp7862
L1L
aL0L
aL0L
asF-3.0
(lp7863
L67L
aL10L
aL3L
asF-2.5
(lp7864
L195L
aL38L
aL18L
asF-1.5
(lp7865
L753L
aL120L
aL93L
assF3.0
(dp7866
F0.0
(lp7867
L15L
aL4L
aL1L
asF1.5
(lp7868
L1L
aL1L
aL0L
asF0.5
(lp7869
L2L
aL2L
aL0L
asF1.0
(lp7870
L1L
aL1L
aL0L
asF-2.5
(lp7871
L52L
aL11L
aL7L
asF-4.0
(lp7872
L1L
aL1L
aL0L
asF-3.0
(lp7873
L17L
aL9L
aL2L
asF-2.0
(lp7874
L59L
aL18L
aL6L
asF-1.5
(lp7875
L76L
aL21L
aL7L
asF-4.5
(lp7876
L1L
aL0L
aL0L
asF-3.5
(lp7877
L6L
aL2L
aL2L
asF-1.0
(lp7878
L60L
aL22L
aL4L
asF-0.5
(lp7879
L18L
aL7L
aL1L
assF4.0
(dp7880
F-3.5
(lp7881
L1L
aL1L
aL0L
asF-3.0
(lp7882
L1L
aL1L
aL0L
asF-1.0
(lp7883
L1L
aL0L
aL0L
asF-1.5
(lp7884
L3L
aL2L
aL0L
assF0.0
(dp7885
F-0.5
(lp7886
L4853L
aL244L
aL744L
asF0.5
(lp7887
L4806L
aL273L
aL991L
asF2.5
(lp7888
L180L
aL11L
aL65L
asF3.0
(lp7889
L59L
aL6L
aL25L
asF4.0
(lp7890
L7L
aL0L
aL1L
asF0.0
(lp7891
L5726L
aL329L
aL1028L
asF1.0
(lp7892
L3009L
aL172L
aL674L
asF-2.5
(lp7893
L75L
aL3L
aL5L
asF1.5
(lp7894
L1518L
aL85L
aL409L
asF2.0
(lp7895
L620L
aL44L
aL186L
asF3.5
(lp7896
L11L
aL1L
aL4L
asF-1.0
(lp7897
L2919L
aL147L
aL400L
asF-4.5
(lp7898
L1L
aL0L
aL0L
asF-3.0
(lp7899
L12L
aL0L
aL0L
asF-2.0
(lp7900
L359L
aL13L
aL47L
asF-1.5
(lp7901
L1250L
aL67L
aL103L
assF1.0
(dp7902
F0.5
(lp7903
L1746L
aL209L
aL348L
asF1.5
(lp7904
L302L
aL38L
aL68L
asF2.5
(lp7905
L20L
aL1L
aL10L
asF3.0
(lp7906
L8L
aL0L
aL4L
asF0.0
(lp7907
L2899L
aL300L
aL490L
asF1.0
(lp7908
L809L
aL91L
aL163L
asF-1.0
(lp7909
L2942L
aL285L
aL378L
asF2.0
(lp7910
L98L
aL12L
aL27L
asF-3.5
(lp7911
L6L
aL0L
aL2L
asF3.5
(lp7912
L1L
aL0L
aL1L
asF-2.5
(lp7913
L184L
aL12L
aL14L
asF-0.5
(lp7914
L3591L
aL361L
aL500L
asF-3.0
(lp7915
L41L
aL3L
aL3L
asF-2.0
(lp7916
L726L
aL59L
aL71L
asF-1.5
(lp7917
L1763L
aL157L
aL232L
assF-1.0
(dp7918
F-0.5
(lp7919
L2152L
aL68L
aL315L
asF1.0
(lp7920
L2706L
aL95L
aL583L
asF2.5
(lp7921
L306L
aL14L
aL91L
asF3.0
(lp7922
L113L
aL4L
aL41L
asF4.0
(lp7923
L4L
aL1L
aL0L
asF0.5
(lp7924
L3439L
aL117L
aL591L
asF1.5
(lp7925
L1641L
aL75L
aL412L
asF-2.0
(lp7926
L62L
aL1L
aL5L
asF2.0
(lp7927
L829L
aL26L
aL224L
asF3.5
(lp7928
L24L
aL1L
aL9L
asF-2.5
(lp7929
L10L
aL0L
aL1L
asF0.0
(lp7930
L3251L
aL102L
aL491L
asF-3.0
(lp7931
L1L
aL0L
aL0L
asF-1.0
(lp7932
L997L
aL15L
aL124L
asF-1.5
(lp7933
L279L
aL11L
aL26L
assF2.5
(dp7934
F0.5
(lp7935
L32L
aL9L
aL4L
asF1.5
(lp7936
L1L
aL0L
aL0L
asF-0.5
(lp7937
L199L
aL62L
aL25L
asF1.0
(lp7938
L10L
aL4L
aL5L
asF-2.0
(lp7939
L206L
aL43L
aL19L
asF-3.0
(lp7940
L36L
aL5L
aL1L
asF-2.5
(lp7941
L127L
aL28L
aL11L
asF-1.5
(lp7942
L277L
aL69L
aL27L
asF-4.0
(lp7943
L2L
aL0L
aL0L
asF-3.5
(lp7944
L9L
aL1L
aL0L
asF-1.0
(lp7945
L284L
aL66L
aL25L
asF0.0
(lp7946
L81L
aL20L
aL18L
assF-3.0
(dp7947
F0.0
(lp7948
L46L
aL0L
aL7L
asF1.5
(lp7949
L62L
aL0L
aL12L
asF2.5
(lp7950
L13L
aL0L
aL4L
asF3.0
(lp7951
L8L
aL1L
aL6L
asF0.5
(lp7952
L67L
aL1L
aL7L
asF1.0
(lp7953
L69L
aL3L
aL10L
asF2.0
(lp7954
L30L
aL0L
aL5L
asF-1.0
(lp7955
L3L
aL0L
aL0L
asF-0.5
(lp7956
L11L
aL1L
aL1L
assF3.5
(dp7957
F-0.5
(lp7958
L4L
aL3L
aL0L
asF0.0
(lp7959
L2L
aL1L
aL2L
asF-2.5
(lp7960
L10L
aL1L
aL5L
asF-1.0
(lp7961
L6L
aL2L
aL0L
asF-3.0
(lp7962
L6L
aL1L
aL0L
asF-4.0
(lp7963
L1L
aL0L
aL0L
asF-3.5
(lp7964
L1L
aL0L
aL0L
asF-2.0
(lp7965
L21L
aL7L
aL2L
asF-1.5
(lp7966
L16L
aL5L
aL3L
assF-2.0
(dp7967
F0.5
(lp7968
L741L
aL9L
aL113L
asF1.5
(lp7969
L512L
aL15L
aL115L
asF2.5
(lp7970
L139L
aL4L
aL40L
asF3.5
(lp7971
L14L
aL0L
aL6L
asF4.0
(lp7972
L3L
aL1L
aL2L
asF-0.5
(lp7973
L333L
aL3L
aL53L
asF1.0
(lp7974
L763L
aL26L
aL182L
asF-1.0
(lp7975
L104L
aL8L
aL11L
asF2.0
(lp7976
L294L
aL11L
aL79L
asF3.0
(lp7977
L48L
aL1L
aL19L
asF-2.5
(lp7978
L1L
aL0L
aL0L
asF0.0
(lp7979
L543L
aL14L
aL79L
asF-2.0
(lp7980
L4L
aL0L
aL0L
asF-1.5
(lp7981
L19L
aL0L
aL0L
assF-1.5
(dp7982
F0.0
(lp7983
L1547L
aL41L
aL257L
asF-0.5
(lp7984
L903L
aL16L
aL122L
asF2.0
(lp7985
L554L
aL26L
aL132L
asF3.5
(lp7986
L32L
aL2L
aL9L
asF4.0
(lp7987
L4L
aL0L
aL0L
asF0.5
(lp7988
L1825L
aL49L
aL333L
asF1.5
(lp7989
L1026L
aL33L
aL259L
asF-2.0
(lp7990
L5L
aL0L
aL2L
asF1.0
(lp7991
L1627L
aL52L
aL333L
asF2.5
(lp7992
L226L
aL5L
aL72L
asF3.0
(lp7993
L91L
aL2L
aL25L
asF-1.0
(lp7994
L352L
aL4L
aL40L
asF-3.0
(lp7995
L1L
aL0L
aL0L
asF-2.5
(lp7996
L1L
aL0L
aL0L
asF-1.5
(lp7997
L88L
aL3L
aL6L
assF-4.0
(dp7998
F1.5
(lp7999
L2L
aL0L
aL1L
asF2.0
(lp8000
L2L
aL0L
aL0L
asF1.0
(lp8001
L2L
aL0L
aL0L
assF-3.5
(dp8002
F0.0
(lp8003
L5L
aL0L
aL1L
asF1.5
(lp8004
L13L
aL0L
aL2L
asF2.0
(lp8005
L10L
aL0L
aL1L
asF3.0
(lp8006
L4L
aL0L
aL0L
asF4.0
(lp8007
L1L
aL0L
aL1L
asF0.5
(lp8008
L11L
aL0L
aL4L
asF1.0
(lp8009
L14L
aL0L
aL2L
asF2.5
(lp8010
L3L
aL0L
aL1L
asF-1.0
(lp8011
L1L
aL0L
aL1L
asF-0.5
(lp8012
L1L
aL0L
aL0L
assF-2.5
(dp8013
F0.0
(lp8014
L185L
aL4L
aL25L
asF0.5
(lp8015
L221L
aL1L
aL32L
asF2.0
(lp8016
L115L
aL2L
aL28L
asF3.0
(lp8017
L16L
aL1L
aL4L
asF4.0
(lp8018
L2L
aL0L
aL1L
asF-0.5
(lp8019
L65L
aL2L
aL14L
asF1.5
(lp8020
L206L
aL6L
aL36L
asF-1.0
(lp8021
L24L
aL0L
aL4L
asF2.5
(lp8022
L64L
aL6L
aL16L
asF3.5
(lp8023
L6L
aL0L
aL1L
asF1.0
(lp8024
L240L
aL5L
aL57L
asF-2.0
(lp8025
L1L
aL0L
aL0L
asF-1.5
(lp8026
L4L
aL0L
aL0L
assF-0.5
(dp8027
F0.5
(lp8028
L4691L
aL233L
aL910L
asF1.0
(lp8029
L3338L
aL157L
aL686L
asF2.0
(lp8030
L846L
aL50L
aL237L
asF3.5
(lp8031
L19L
aL0L
aL6L
asF4.0
(lp8032
L4L
aL0L
aL2L
asF-0.5
(lp8033
L3655L
aL136L
aL565L
asF1.5
(lp8034
L1830L
aL90L
aL470L
asF-1.0
(lp8035
L1898L
aL76L
aL228L
asF2.5
(lp8036
L297L
aL27L
aL91L
asF3.0
(lp8037
L92L
aL6L
aL35L
asF-2.5
(lp8038
L34L
aL0L
aL4L
asF0.0
(lp8039
L4939L
aL193L
aL844L
asF-3.0
(lp8040
L3L
aL0L
aL0L
asF-2.0
(lp8041
L190L
aL9L
aL11L
asF-1.5
(lp8042
L688L
aL21L
aL88L
asssL40L
(dp8043
F0.5
(dp8044
F-0.5
(lp8045
L4700L
aL333L
aL686L
asF1.0
(lp8046
L1868L
aL150L
aL389L
asF2.5
(lp8047
L85L
aL6L
aL25L
asF3.5
(lp8048
L1L
aL0L
aL1L
asF0.0
(lp8049
L4875L
aL390L
aL830L
asF1.5
(lp8050
L757L
aL71L
aL188L
asF-2.5
(lp8051
L135L
aL5L
aL6L
asF2.0
(lp8052
L280L
aL21L
aL86L
asF3.0
(lp8053
L19L
aL3L
aL6L
asF-2.0
(lp8054
L557L
aL32L
aL45L
asF0.5
(lp8055
L3464L
aL304L
aL685L
asF-3.0
(lp8056
L19L
aL0L
aL2L
asF-1.0
(lp8057
L3353L
aL238L
aL425L
asF-1.5
(lp8058
L1691L
aL109L
aL193L
assF1.5
(dp8059
F-0.5
(lp8060
L1885L
aL268L
aL267L
asF0.0
(lp8061
L1277L
aL195L
aL209L
asF2.5
(lp8062
L4L
aL2L
aL1L
asF1.5
(lp8063
L81L
aL14L
aL16L
asF0.5
(lp8064
L605L
aL88L
aL132L
asF1.0
(lp8065
L254L
aL31L
aL53L
asF-2.0
(lp8066
L655L
aL71L
aL64L
asF2.0
(lp8067
L31L
aL4L
aL10L
asF-3.5
(lp8068
L10L
aL1L
aL1L
asF-2.5
(lp8069
L234L
aL23L
aL25L
asF-4.5
(lp8070
L1L
aL0L
aL0L
asF-3.0
(lp8071
L51L
aL3L
aL2L
asF-1.0
(lp8072
L1937L
aL305L
aL239L
asF-1.5
(lp8073
L1352L
aL185L
aL141L
assF2.0
(dp8074
F0.5
(lp8075
L147L
aL24L
aL23L
asF1.0
(lp8076
L56L
aL10L
aL15L
asF2.0
(lp8077
L2L
aL1L
aL0L
asF0.0
(lp8078
L368L
aL58L
aL71L
asF1.5
(lp8079
L9L
aL3L
aL1L
asF-1.0
(lp8080
L896L
aL179L
aL120L
asF-0.5
(lp8081
L599L
aL114L
aL79L
asF2.5
(lp8082
L2L
aL0L
aL1L
asF-3.5
(lp8083
L11L
aL2L
aL0L
asF-2.0
(lp8084
L484L
aL81L
aL54L
asF-4.0
(lp8085
L2L
aL0L
aL0L
asF-3.0
(lp8086
L67L
aL9L
aL3L
asF-2.5
(lp8087
L186L
aL38L
aL15L
asF-1.5
(lp8088
L740L
aL110L
aL87L
assF3.0
(dp8089
F0.0
(lp8090
L11L
aL4L
aL1L
asF1.5
(lp8091
L1L
aL1L
aL0L
asF0.5
(lp8092
L4L
aL4L
aL0L
asF-2.5
(lp8093
L46L
aL9L
aL5L
asF-4.0
(lp8094
L1L
aL1L
aL0L
asF-3.0
(lp8095
L13L
aL8L
aL2L
asF-2.0
(lp8096
L49L
aL18L
aL5L
asF-1.5
(lp8097
L73L
aL18L
aL8L
asF-4.5
(lp8098
L1L
aL0L
aL0L
asF-3.5
(lp8099
L5L
aL2L
aL2L
asF-1.0
(lp8100
L58L
aL21L
aL3L
asF-0.5
(lp8101
L20L
aL9L
aL3L
assF4.0
(dp8102
F-3.5
(lp8103
L1L
aL1L
aL0L
asF-2.0
(lp8104
L1L
aL1L
aL0L
asF-1.0
(lp8105
L1L
aL0L
aL0L
asF-1.5
(lp8106
L2L
aL1L
aL0L
assF0.0
(dp8107
F-0.5
(lp8108
L4730L
aL259L
aL752L
asF0.5
(lp8109
L4828L
aL298L
aL1003L
asF2.5
(lp8110
L179L
aL12L
aL58L
asF3.0
(lp8111
L61L
aL5L
aL32L
asF4.0
(lp8112
L4L
aL0L
aL1L
asF0.0
(lp8113
L5620L
aL312L
aL1017L
asF1.0
(lp8114
L2949L
aL163L
aL650L
asF-2.5
(lp8115
L77L
aL4L
aL5L
asF1.5
(lp8116
L1472L
aL81L
aL396L
asF2.0
(lp8117
L597L
aL46L
aL172L
asF3.5
(lp8118
L15L
aL1L
aL5L
asF-1.0
(lp8119
L2891L
aL136L
aL382L
asF-4.5
(lp8120
L1L
aL0L
aL0L
asF-3.0
(lp8121
L14L
aL0L
aL0L
asF-2.0
(lp8122
L363L
aL13L
aL45L
asF-1.5
(lp8123
L1257L
aL69L
aL117L
assF1.0
(dp8124
F0.5
(lp8125
L1720L
aL207L
aL338L
asF1.5
(lp8126
L305L
aL39L
aL72L
asF2.5
(lp8127
L22L
aL2L
aL10L
asF3.0
(lp8128
L6L
aL0L
aL4L
asF0.0
(lp8129
L2872L
aL300L
aL472L
asF1.0
(lp8130
L792L
aL92L
aL181L
asF-1.0
(lp8131
L2894L
aL283L
aL386L
asF2.0
(lp8132
L99L
aL11L
aL24L
asF-3.5
(lp8133
L8L
aL0L
aL2L
asF3.5
(lp8134
L1L
aL0L
aL1L
asF-2.5
(lp8135
L186L
aL16L
aL12L
asF-0.5
(lp8136
L3474L
aL342L
aL484L
asF-3.0
(lp8137
L38L
aL3L
aL3L
asF-2.0
(lp8138
L716L
aL55L
aL71L
asF-1.5
(lp8139
L1752L
aL160L
aL214L
assF-1.0
(dp8140
F-0.5
(lp8141
L2101L
aL59L
aL306L
asF1.0
(lp8142
L2657L
aL85L
aL573L
asF2.5
(lp8143
L314L
aL16L
aL90L
asF3.0
(lp8144
L96L
aL3L
aL35L
asF4.0
(lp8145
L4L
aL1L
aL0L
asF0.5
(lp8146
L3397L
aL124L
aL601L
asF1.5
(lp8147
L1589L
aL64L
aL399L
asF-2.0
(lp8148
L68L
aL1L
aL10L
asF2.0
(lp8149
L813L
aL32L
aL204L
asF3.5
(lp8150
L24L
aL0L
aL9L
asF-2.5
(lp8151
L9L
aL0L
aL0L
asF0.0
(lp8152
L3187L
aL105L
aL479L
asF-3.0
(lp8153
L1L
aL0L
aL0L
asF-1.0
(lp8154
L965L
aL17L
aL124L
asF-1.5
(lp8155
L312L
aL12L
aL30L
assF2.5
(dp8156
F0.5
(lp8157
L26L
aL9L
aL6L
asF1.0
(lp8158
L10L
aL3L
aL4L
asF-0.5
(lp8159
L201L
aL51L
aL26L
asF1.5
(lp8160
L1L
aL0L
aL0L
asF-2.0
(lp8161
L221L
aL42L
aL20L
asF-3.0
(lp8162
L38L
aL5L
aL1L
asF-2.5
(lp8163
L131L
aL30L
aL11L
asF-1.5
(lp8164
L265L
aL70L
aL27L
asF-4.0
(lp8165
L3L
aL0L
aL0L
asF-3.5
(lp8166
L12L
aL1L
aL0L
asF-1.0
(lp8167
L291L
aL71L
aL29L
asF0.0
(lp8168
L79L
aL28L
aL11L
assF-3.0
(dp8169
F0.0
(lp8170
L48L
aL0L
aL7L
asF1.5
(lp8171
L54L
aL0L
aL10L
asF2.5
(lp8172
L10L
aL0L
aL4L
asF3.0
(lp8173
L7L
aL1L
aL4L
asF-0.5
(lp8174
L10L
aL1L
aL1L
asF1.0
(lp8175
L62L
aL2L
aL13L
asF2.0
(lp8176
L36L
aL0L
aL5L
asF-1.0
(lp8177
L3L
aL0L
aL0L
asF0.5
(lp8178
L69L
aL1L
aL7L
assF3.5
(dp8179
F-0.5
(lp8180
L6L
aL4L
aL1L
asF0.0
(lp8181
L1L
aL0L
aL1L
asF-2.5
(lp8182
L10L
aL1L
aL5L
asF-1.0
(lp8183
L5L
aL3L
aL0L
asF-3.0
(lp8184
L5L
aL1L
aL0L
asF-4.0
(lp8185
L1L
aL0L
aL0L
asF-3.5
(lp8186
L2L
aL1L
aL0L
asF-2.0
(lp8187
L21L
aL7L
aL2L
asF-1.5
(lp8188
L18L
aL6L
aL3L
assF-2.0
(dp8189
F0.5
(lp8190
L711L
aL12L
aL130L
asF1.5
(lp8191
L478L
aL18L
aL116L
asF2.5
(lp8192
L138L
aL4L
aL39L
asF3.5
(lp8193
L15L
aL0L
aL6L
asF4.5
(lp8194
L1L
aL1L
aL0L
asF-0.5
(lp8195
L320L
aL10L
aL50L
asF1.0
(lp8196
L763L
aL21L
aL165L
asF2.0
(lp8197
L297L
aL14L
aL74L
asF3.0
(lp8198
L51L
aL2L
aL19L
asF-1.0
(lp8199
L97L
aL3L
aL11L
asF4.0
(lp8200
L4L
aL0L
aL4L
asF-1.5
(lp8201
L27L
aL1L
aL1L
asF-2.0
(lp8202
L3L
aL0L
aL0L
asF0.0
(lp8203
L569L
aL13L
aL72L
assF-1.5
(dp8204
F0.0
(lp8205
L1537L
aL40L
aL245L
asF-0.5
(lp8206
L927L
aL15L
aL132L
asF2.0
(lp8207
L540L
aL23L
aL135L
asF3.5
(lp8208
L29L
aL2L
aL9L
asF4.0
(lp8209
L2L
aL0L
aL0L
asF0.5
(lp8210
L1808L
aL47L
aL326L
asF1.5
(lp8211
L1044L
aL34L
aL268L
asF-2.0
(lp8212
L6L
aL0L
aL1L
asF1.0
(lp8213
L1548L
aL46L
aL316L
asF2.5
(lp8214
L241L
aL8L
aL74L
asF3.0
(lp8215
L86L
aL1L
aL25L
asF-1.0
(lp8216
L361L
aL7L
aL42L
asF-3.0
(lp8217
L1L
aL0L
aL0L
asF-2.5
(lp8218
L1L
aL0L
aL0L
asF-1.5
(lp8219
L85L
aL2L
aL5L
assF-4.0
(dp8220
F1.5
(lp8221
L1L
aL0L
aL0L
asF2.0
(lp8222
L2L
aL0L
aL0L
asF1.0
(lp8223
L2L
aL0L
aL0L
assF-3.5
(dp8224
F0.0
(lp8225
L6L
aL0L
aL1L
asF1.5
(lp8226
L16L
aL0L
aL2L
asF2.0
(lp8227
L6L
aL0L
aL2L
asF3.0
(lp8228
L5L
aL0L
aL2L
asF4.0
(lp8229
L1L
aL0L
aL1L
asF0.5
(lp8230
L10L
aL0L
aL3L
asF1.0
(lp8231
L14L
aL0L
aL4L
asF2.5
(lp8232
L3L
aL0L
aL1L
asF-1.0
(lp8233
L1L
aL0L
aL1L
assF-2.5
(dp8234
F0.5
(lp8235
L222L
aL2L
aL31L
asF0.0
(lp8236
L163L
aL3L
aL23L
asF2.0
(lp8237
L111L
aL2L
aL22L
asF3.0
(lp8238
L17L
aL1L
aL6L
asF4.0
(lp8239
L1L
aL0L
aL0L
asF-0.5
(lp8240
L65L
aL1L
aL14L
asF1.5
(lp8241
L197L
aL3L
aL46L
asF2.5
(lp8242
L57L
aL5L
aL14L
asF3.5
(lp8243
L4L
aL0L
aL0L
asF1.0
(lp8244
L245L
aL8L
aL55L
asF-1.0
(lp8245
L20L
aL0L
aL4L
asF-1.5
(lp8246
L5L
aL0L
aL0L
assF-0.5
(dp8247
F0.5
(lp8248
L4605L
aL214L
aL871L
asF1.0
(lp8249
L3261L
aL153L
aL701L
asF2.5
(lp8250
L296L
aL21L
aL99L
asF3.0
(lp8251
L90L
aL8L
aL29L
asF4.0
(lp8252
L3L
aL0L
aL1L
asF-0.5
(lp8253
L3585L
aL119L
aL553L
asF1.5
(lp8254
L1857L
aL93L
aL490L
asF-1.0
(lp8255
L1867L
aL75L
aL228L
asF2.0
(lp8256
L821L
aL48L
aL239L
asF3.5
(lp8257
L17L
aL0L
aL6L
asF-2.5
(lp8258
L28L
aL0L
aL2L
asF0.0
(lp8259
L4937L
aL212L
aL831L
asF-3.0
(lp8260
L2L
aL0L
aL0L
asF-2.0
(lp8261
L192L
aL8L
aL9L
asF-1.5
(lp8262
L665L
aL19L
aL76L
assssVD
p8263
(dp8264
L1L
(dp8265
F-0.5
(dp8266
F0.5
(lp8267
L8364L
aL213L
aL303L
asF1.0
(lp8268
L8537L
aL165L
aL339L
asF2.0
(lp8269
L672L
aL14L
aL31L
asF-2.5
(lp8270
L2448L
aL55L
aL61L
asF0.0
(lp8271
L10023L
aL218L
aL326L
asF1.5
(lp8272
L1386L
aL34L
aL53L
asF-1.0
(lp8273
L10129L
aL231L
aL286L
asF-0.5
(lp8274
L5663L
aL132L
aL194L
asF-2.0
(lp8275
L5758L
aL128L
aL120L
asF-1.5
(lp8276
L5228L
aL109L
aL126L
assF1.0
(dp8277
F0.5
(lp8278
L7167L
aL229L
aL250L
asF1.5
(lp8279
L2503L
aL83L
aL106L
asF2.0
(lp8280
L1260L
aL49L
aL46L
asF0.0
(lp8281
L6598L
aL208L
aL227L
asF1.0
(lp8282
L6239L
aL174L
aL226L
asF-1.0
(lp8283
L1341L
aL45L
aL34L
asF-0.5
(lp8284
L1719L
aL71L
aL55L
assF2.5
(dp8285
F0.5
(lp8286
L1201L
aL44L
aL44L
asF1.5
(lp8287
L560L
aL15L
aL21L
asF2.0
(lp8288
L303L
aL21L
aL10L
asF-0.5
(lp8289
L230L
aL9L
aL6L
asF1.0
(lp8290
L1603L
aL61L
aL74L
assF3.0
(dp8291
F1.0
(lp8292
L448L
aL13L
aL14L
asF1.5
(lp8293
L526L
aL29L
aL27L
assF4.0
(dp8294
F0.5
(lp8295
L348L
aL17L
aL11L
assF6.0
(dp8296
F1.5
(lp8297
L67L
aL8L
aL5L
assF0.0
(dp8298
F0.0
(lp8299
L8835L
aL235L
aL261L
asF1.0
(lp8300
L4647L
aL115L
aL172L
asF2.5
(lp8301
L136L
aL4L
aL8L
asF-1.0
(lp8302
L5496L
aL147L
aL141L
asF-0.5
(lp8303
L5793L
aL144L
aL167L
asF1.5
(lp8304
L2483L
aL68L
aL103L
asF-1.5
(lp8305
L891L
aL18L
aL21L
asF2.0
(lp8306
L267L
aL4L
aL5L
asF-2.5
(lp8307
L588L
aL12L
aL11L
asF0.5
(lp8308
L6779L
aL153L
aL240L
assF1.5
(dp8309
F0.0
(lp8310
L2192L
aL83L
aL68L
asF1.0
(lp8311
L5062L
aL200L
aL196L
asF2.0
(lp8312
L1369L
aL47L
aL77L
asF-0.5
(lp8313
L548L
aL20L
aL21L
asF1.5
(lp8314
L2776L
aL102L
aL109L
asF0.5
(lp8315
L3898L
aL147L
aL145L
assF-2.5
(dp8316
F-1.5
(lp8317
L528L
aL6L
aL13L
assF5.5
(dp8318
F1.5
(lp8319
L137L
aL4L
aL1L
assF2.0
(dp8320
F0.0
(lp8321
L1618L
aL99L
aL45L
asF1.5
(lp8322
L1704L
aL59L
aL56L
asF2.0
(lp8323
L852L
aL23L
aL34L
asF0.5
(lp8324
L1148L
aL49L
aL38L
asF1.0
(lp8325
L489L
aL12L
aL16L
asF-1.0
(lp8326
L435L
aL12L
aL18L
assF3.5
(dp8327
F1.0
(lp8328
L634L
aL35L
aL27L
asF2.0
(lp8329
L351L
aL18L
aL18L
assF-1.0
(dp8330
F-0.5
(lp8331
L7661L
aL139L
aL220L
asF0.5
(lp8332
L7883L
aL170L
aL276L
asF1.5
(lp8333
L1725L
aL29L
aL61L
asF-1.0
(lp8334
L5029L
aL96L
aL148L
asF0.0
(lp8335
L7975L
aL136L
aL244L
asF1.0
(lp8336
L5244L
aL102L
aL216L
asF-2.5
(lp8337
L1636L
aL30L
aL34L
asF-2.0
(lp8338
L3911L
aL76L
aL92L
asF-1.5
(lp8339
L2733L
aL63L
aL65L
assF0.5
(dp8340
F-0.5
(lp8341
L1639L
aL45L
aL36L
asF1.0
(lp8342
L4270L
aL140L
aL182L
asF2.0
(lp8343
L328L
aL8L
aL12L
asF-1.0
(lp8344
L4023L
aL120L
aL100L
asF0.0
(lp8345
L15200L
aL392L
aL514L
asF1.5
(lp8346
L1418L
aL40L
aL53L
asF-1.5
(lp8347
L296L
aL4L
aL15L
asF-2.5
(lp8348
L254L
aL8L
aL3L
asF0.5
(lp8349
L10969L
aL338L
aL396L
assF-2.0
(dp8350
F0.0
(lp8351
L1453L
aL21L
aL46L
asF0.5
(lp8352
L173L
aL3L
aL7L
asF-1.0
(lp8353
L680L
aL6L
aL17L
asF-0.5
(lp8354
L917L
aL22L
aL31L
assF-1.5
(dp8355
F0.0
(lp8356
L2623L
aL36L
aL78L
asF-0.5
(lp8357
L4178L
aL65L
aL114L
asF-2.0
(lp8358
L408L
aL5L
aL13L
asF0.5
(lp8359
L2131L
aL35L
aL76L
asF1.0
(lp8360
L931L
aL13L
aL38L
asF-2.5
(lp8361
L709L
aL14L
aL12L
asF-3.0
(lp8362
L947L
aL13L
aL12L
asF-1.0
(lp8363
L773L
aL5L
aL20L
asF-1.5
(lp8364
L1485L
aL31L
aL28L
asssL2L
(dp8365
F0.5
(dp8366
F-0.5
(lp8367
L7252L
aL221L
aL195L
asF1.0
(lp8368
L4824L
aL133L
aL219L
asF2.5
(lp8369
L437L
aL10L
aL10L
asF3.0
(lp8370
L95L
aL3L
aL5L
asF0.0
(lp8371
L8133L
aL240L
aL260L
asF1.5
(lp8372
L2665L
aL75L
aL115L
asF-1.0
(lp8373
L3904L
aL113L
aL108L
asF2.0
(lp8374
L1190L
aL36L
aL68L
asF3.5
(lp8375
L5L
aL0L
aL1L
asF-2.0
(lp8376
L521L
aL14L
aL12L
asF0.5
(lp8377
L7049L
aL194L
aL271L
asF-3.0
(lp8378
L16L
aL1L
aL0L
asF-2.5
(lp8379
L85L
aL0L
aL1L
asF-1.5
(lp8380
L1793L
aL49L
aL38L
assF1.5
(dp8381
F-0.5
(lp8382
L1789L
aL49L
aL48L
asF1.5
(lp8383
L1564L
aL69L
aL76L
asF2.5
(lp8384
L399L
aL20L
aL32L
asF3.0
(lp8385
L114L
aL7L
aL4L
asF0.0
(lp8386
L3404L
aL150L
aL111L
asF1.0
(lp8387
L2642L
aL102L
aL101L
asF2.0
(lp8388
L958L
aL40L
aL52L
asF3.5
(lp8389
L16L
aL0L
aL1L
asF-1.0
(lp8390
L694L
aL29L
aL25L
asF0.5
(lp8391
L3816L
aL160L
aL128L
asF-2.0
(lp8392
L27L
aL1L
aL0L
asF-1.5
(lp8393
L176L
aL10L
aL4L
assF2.5
(dp8394
F0.5
(lp8395
L713L
aL46L
aL24L
asF1.5
(lp8396
L488L
aL17L
aL23L
asF2.5
(lp8397
L90L
aL6L
aL8L
asF3.5
(lp8398
L7L
aL0L
aL1L
asF3.0
(lp8399
L19L
aL0L
aL2L
asF1.0
(lp8400
L814L
aL38L
aL35L
asF-1.5
(lp8401
L15L
aL1L
aL1L
asF-0.5
(lp8402
L145L
aL3L
aL7L
asF2.0
(lp8403
L235L
aL15L
aL13L
asF-1.0
(lp8404
L56L
aL3L
aL2L
asF0.0
(lp8405
L459L
aL26L
aL13L
assF3.5
(dp8406
F0.5
(lp8407
L103L
aL8L
aL3L
asF1.0
(lp8408
L100L
aL7L
aL5L
asF2.5
(lp8409
L10L
aL0L
aL0L
asF3.0
(lp8410
L1L
aL0L
aL0L
asF-0.5
(lp8411
L11L
aL0L
aL0L
asF1.5
(lp8412
L94L
aL6L
aL3L
asF2.0
(lp8413
L40L
aL3L
aL3L
asF-1.0
(lp8414
L3L
aL0L
aL0L
asF0.0
(lp8415
L38L
aL3L
aL2L
assF4.0
(dp8416
F0.5
(lp8417
L30L
aL2L
aL1L
asF1.0
(lp8418
L48L
aL2L
aL2L
asF2.0
(lp8419
L17L
aL1L
aL2L
asF3.0
(lp8420
L5L
aL0L
aL0L
asF0.0
(lp8421
L16L
aL2L
aL0L
asF1.5
(lp8422
L41L
aL5L
aL0L
asF-1.0
(lp8423
L1L
aL0L
aL0L
assF6.5
(dp8424
F1.5
(lp8425
L1L
aL0L
aL0L
assF-0.5
(dp8426
F-0.5
(lp8427
L9697L
aL206L
aL247L
asF1.0
(lp8428
L4366L
aL84L
aL202L
asF2.5
(lp8429
L318L
aL10L
aL21L
asF3.0
(lp8430
L39L
aL1L
aL2L
asF0.5
(lp8431
L6842L
aL145L
aL254L
asF1.5
(lp8432
L2441L
aL44L
aL130L
asF-2.0
(lp8433
L2074L
aL39L
aL35L
asF2.0
(lp8434
L956L
aL27L
aL44L
asF3.5
(lp8435
L3L
aL1L
aL0L
asF-2.5
(lp8436
L859L
aL13L
aL11L
asF0.0
(lp8437
L9396L
aL221L
aL288L
asF-3.0
(lp8438
L155L
aL4L
aL1L
asF-1.0
(lp8439
L6655L
aL152L
aL161L
asF-1.5
(lp8440
L3896L
aL75L
aL87L
assF1.0
(dp8441
F0.5
(lp8442
L5412L
aL199L
aL207L
asF1.5
(lp8443
L2413L
aL85L
aL125L
asF2.5
(lp8444
L420L
aL13L
aL27L
asF3.0
(lp8445
L86L
aL2L
aL6L
asF0.0
(lp8446
L5890L
aL189L
aL199L
asF1.0
(lp8447
L3875L
aL138L
aL156L
asF-1.0
(lp8448
L2130L
aL74L
aL51L
asF2.0
(lp8449
L1176L
aL40L
aL51L
asF3.5
(lp8450
L11L
aL0L
aL0L
asF-2.5
(lp8451
L14L
aL0L
aL0L
asF-0.5
(lp8452
L4281L
aL128L
aL107L
asF-3.0
(lp8453
L1L
aL0L
aL0L
asF-2.0
(lp8454
L98L
aL3L
aL4L
asF-1.5
(lp8455
L631L
aL16L
aL11L
assF-2.0
(dp8456
F0.5
(lp8457
L705L
aL8L
aL29L
asF1.5
(lp8458
L193L
aL3L
aL8L
asF2.5
(lp8459
L15L
aL1L
aL2L
asF0.0
(lp8460
L899L
aL12L
aL40L
asF1.0
(lp8461
L403L
aL7L
aL19L
asF-2.5
(lp8462
L155L
aL1L
aL1L
asF2.0
(lp8463
L63L
aL1L
aL3L
asF-1.0
(lp8464
L1041L
aL11L
aL22L
asF-1.5
(lp8465
L559L
aL10L
aL8L
asF-3.0
(lp8466
L45L
aL0L
aL0L
asF-2.0
(lp8467
L237L
aL4L
aL1L
asF-0.5
(lp8468
L1100L
aL14L
aL28L
assF5.0
(dp8469
F1.0
(lp8470
L4L
aL0L
aL0L
asF1.5
(lp8471
L5L
aL2L
aL0L
assF2.0
(dp8472
F0.5
(lp8473
L1947L
aL82L
aL58L
asF1.0
(lp8474
L1691L
aL63L
aL60L
asF2.5
(lp8475
L250L
aL8L
aL15L
asF3.0
(lp8476
L66L
aL2L
aL1L
asF-2.0
(lp8477
L4L
aL0L
aL0L
asF0.0
(lp8478
L1305L
aL58L
aL42L
asF1.5
(lp8479
L1001L
aL42L
aL54L
asF-0.5
(lp8480
L639L
aL27L
aL24L
asF2.0
(lp8481
L512L
aL15L
aL27L
asF-1.0
(lp8482
L215L
aL10L
aL6L
asF-1.5
(lp8483
L24L
aL0L
aL1L
assF3.0
(dp8484
F0.0
(lp8485
L129L
aL13L
aL6L
asF1.5
(lp8486
L237L
aL11L
aL16L
asF2.0
(lp8487
L104L
aL7L
aL2L
asF3.5
(lp8488
L2L
aL1L
aL0L
asF-0.5
(lp8489
L38L
aL3L
aL1L
asF1.0
(lp8490
L331L
aL22L
aL8L
asF3.0
(lp8491
L5L
aL1L
aL0L
asF2.5
(lp8492
L23L
aL1L
aL0L
asF-1.0
(lp8493
L12L
aL1L
aL0L
asF0.5
(lp8494
L247L
aL14L
aL5L
assF-1.0
(dp8495
F-0.5
(lp8496
L6782L
aL110L
aL204L
asF1.0
(lp8497
L2937L
aL46L
aL119L
asF2.5
(lp8498
L133L
aL3L
aL9L
asF3.0
(lp8499
L25L
aL1L
aL1L
asF0.5
(lp8500
L4647L
aL78L
aL165L
asF1.5
(lp8501
L1508L
aL21L
aL75L
asF-2.0
(lp8502
L1501L
aL28L
aL42L
asF2.0
(lp8503
L615L
aL7L
aL29L
asF-3.5
(lp8504
L5L
aL0L
aL0L
asF-2.5
(lp8505
L598L
aL14L
aL12L
asF0.0
(lp8506
L6248L
aL115L
aL195L
asF-3.0
(lp8507
L146L
aL5L
aL3L
asF-1.0
(lp8508
L5522L
aL97L
aL136L
asF-1.5
(lp8509
L3076L
aL55L
aL63L
assF5.5
(dp8510
F1.5
(lp8511
L2L
aL0L
aL0L
assF4.5
(dp8512
F0.0
(lp8513
L8L
aL0L
aL0L
asF1.5
(lp8514
L7L
aL0L
aL1L
asF2.0
(lp8515
L4L
aL0L
aL1L
asF0.5
(lp8516
L5L
aL0L
aL0L
asF1.0
(lp8517
L21L
aL0L
aL1L
asF2.5
(lp8518
L1L
aL0L
aL0L
assF6.0
(dp8519
F1.5
(lp8520
L1L
aL0L
aL0L
assF0.0
(dp8521
F-0.5
(lp8522
L9132L
aL210L
aL262L
asF0.5
(lp8523
L8078L
aL186L
aL256L
asF2.5
(lp8524
L418L
aL14L
aL29L
asF3.0
(lp8525
L85L
aL2L
aL5L
asF1.0
(lp8526
L5240L
aL118L
aL194L
asF0.0
(lp8527
L9955L
aL257L
aL319L
asF1.5
(lp8528
L2854L
aL87L
aL108L
asF-2.5
(lp8529
L398L
aL8L
aL9L
asF2.0
(lp8530
L1282L
aL28L
aL59L
asF3.5
(lp8531
L7L
aL0L
aL2L
asF-1.0
(lp8532
L6284L
aL178L
aL174L
asF-3.0
(lp8533
L51L
aL0L
aL0L
asF-2.0
(lp8534
L1399L
aL36L
aL33L
asF-1.5
(lp8535
L3339L
aL96L
aL67L
assF-3.0
(dp8536
F-0.5
(lp8537
L2L
aL0L
aL0L
asF-1.0
(lp8538
L4L
aL0L
aL0L
asF-1.5
(lp8539
L1L
aL0L
aL0L
assF-2.5
(dp8540
F0.0
(lp8541
L132L
aL1L
aL5L
asF1.0
(lp8542
L58L
aL1L
aL2L
asF2.0
(lp8543
L1L
aL0L
aL0L
asF-2.0
(lp8544
L32L
aL0L
aL1L
asF0.5
(lp8545
L74L
aL1L
aL1L
asF1.5
(lp8546
L11L
aL0L
aL0L
asF-1.0
(lp8547
L97L
aL0L
aL2L
asF-0.5
(lp8548
L117L
aL2L
aL5L
asF-2.5
(lp8549
L8L
aL0L
aL0L
asF-1.5
(lp8550
L78L
aL2L
aL2L
assF-1.5
(dp8551
F0.0
(lp8552
L3301L
aL34L
aL103L
asF-0.5
(lp8553
L3719L
aL53L
aL97L
asF2.0
(lp8554
L308L
aL4L
aL22L
asF3.0
(lp8555
L9L
aL0L
aL0L
asF1.0
(lp8556
L1399L
aL26L
aL73L
asF0.5
(lp8557
L2354L
aL39L
aL79L
asF1.5
(lp8558
L734L
aL12L
aL24L
asF-1.0
(lp8559
L3058L
aL42L
aL70L
asF2.5
(lp8560
L88L
aL2L
aL2L
asF-3.0
(lp8561
L74L
aL2L
aL3L
asF-2.0
(lp8562
L1135L
aL22L
aL19L
asF-3.5
(lp8563
L26L
aL0L
aL0L
asF-2.5
(lp8564
L365L
aL8L
aL8L
asF-1.5
(lp8565
L1906L
aL29L
aL41L
asssL3L
(dp8566
F0.5
(dp8567
F-0.5
(lp8568
L6370L
aL203L
aL177L
asF1.0
(lp8569
L5691L
aL165L
aL254L
asF2.5
(lp8570
L475L
aL22L
aL31L
asF3.0
(lp8571
L115L
aL3L
aL9L
asF4.0
(lp8572
L1L
aL0L
aL0L
asF0.0
(lp8573
L8117L
aL252L
aL268L
asF1.5
(lp8574
L3274L
aL86L
aL168L
asF-1.0
(lp8575
L3609L
aL104L
aL72L
asF2.0
(lp8576
L1418L
aL52L
aL95L
asF-3.0
(lp8577
L12L
aL0L
aL0L
asF3.5
(lp8578
L20L
aL2L
aL1L
asF-2.0
(lp8579
L409L
aL14L
aL9L
asF0.5
(lp8580
L7627L
aL240L
aL253L
asF-3.5
(lp8581
L2L
aL0L
aL0L
asF-2.5
(lp8582
L100L
aL4L
aL2L
asF-1.5
(lp8583
L1405L
aL59L
aL36L
assF1.5
(dp8584
F-0.5
(lp8585
L1669L
aL63L
aL44L
asF0.0
(lp8586
L2774L
aL115L
aL90L
asF2.5
(lp8587
L339L
aL11L
aL26L
asF3.0
(lp8588
L103L
aL7L
aL9L
asF1.5
(lp8589
L1760L
aL66L
aL87L
asF0.5
(lp8590
L3136L
aL124L
aL116L
asF1.0
(lp8591
L2619L
aL114L
aL95L
asF-2.0
(lp8592
L81L
aL9L
aL2L
asF2.0
(lp8593
L864L
aL54L
aL48L
asF3.5
(lp8594
L14L
aL0L
aL0L
asF-2.5
(lp8595
L21L
aL1L
aL0L
asF-3.0
(lp8596
L1L
aL0L
aL0L
asF-1.0
(lp8597
L786L
aL54L
aL18L
asF-1.5
(lp8598
L284L
aL9L
aL6L
assF2.5
(dp8599
F0.5
(lp8600
L703L
aL33L
aL25L
asF1.5
(lp8601
L484L
aL19L
aL22L
asF2.5
(lp8602
L82L
aL2L
aL6L
asF3.5
(lp8603
L2L
aL0L
aL0L
asF-0.5
(lp8604
L330L
aL17L
aL9L
asF1.0
(lp8605
L662L
aL44L
aL26L
asF-2.0
(lp8606
L17L
aL0L
aL0L
asF2.0
(lp8607
L201L
aL13L
aL14L
asF3.0
(lp8608
L11L
aL0L
aL1L
asF-2.5
(lp8609
L4L
aL0L
aL0L
asF-1.5
(lp8610
L56L
aL6L
aL1L
asF-1.0
(lp8611
L157L
aL9L
aL3L
asF0.0
(lp8612
L520L
aL32L
aL19L
assF3.5
(dp8613
F0.5
(lp8614
L121L
aL11L
aL7L
asF1.0
(lp8615
L92L
aL5L
aL4L
asF2.5
(lp8616
L9L
aL0L
aL1L
asF-0.5
(lp8617
L61L
aL2L
aL1L
asF1.5
(lp8618
L60L
aL3L
aL2L
asF0.0
(lp8619
L92L
aL8L
aL4L
asF2.0
(lp8620
L27L
aL1L
aL0L
asF-1.0
(lp8621
L12L
aL1L
aL0L
asF-1.5
(lp8622
L7L
aL0L
aL0L
assF4.0
(dp8623
F0.5
(lp8624
L56L
aL6L
aL0L
asF1.0
(lp8625
L47L
aL2L
aL3L
asF2.0
(lp8626
L15L
aL0L
aL0L
asF3.0
(lp8627
L1L
aL0L
aL0L
asF0.0
(lp8628
L30L
aL1L
aL0L
asF1.5
(lp8629
L20L
aL1L
aL3L
asF-0.5
(lp8630
L18L
aL2L
aL0L
asF2.5
(lp8631
L1L
aL0L
aL0L
asF-1.0
(lp8632
L5L
aL1L
aL0L
asF-1.5
(lp8633
L2L
aL0L
aL0L
assF5.0
(dp8634
F0.0
(lp8635
L5L
aL0L
aL0L
asF1.0
(lp8636
L2L
aL0L
aL0L
asF2.5
(lp8637
L2L
aL0L
aL0L
asF0.5
(lp8638
L6L
aL0L
aL0L
asF1.5
(lp8639
L3L
aL1L
aL0L
asF-1.0
(lp8640
L1L
aL0L
aL0L
assF0.0
(dp8641
F-0.5
(lp8642
L9300L
aL217L
aL224L
asF0.5
(lp8643
L8699L
aL212L
aL316L
asF2.5
(lp8644
L408L
aL13L
aL22L
asF3.0
(lp8645
L69L
aL2L
aL4L
asF4.0
(lp8646
L2L
aL0L
aL0L
asF0.0
(lp8647
L10355L
aL230L
aL329L
asF1.0
(lp8648
L5822L
aL125L
aL247L
asF-2.5
(lp8649
L225L
aL13L
aL9L
asF1.5
(lp8650
L3014L
aL81L
aL154L
asF2.0
(lp8651
L1293L
aL28L
aL76L
asF-3.5
(lp8652
L3L
aL0L
aL0L
asF3.5
(lp8653
L9L
aL0L
aL0L
asF-1.0
(lp8654
L5755L
aL145L
aL147L
asF-3.0
(lp8655
L31L
aL1L
aL1L
asF-2.0
(lp8656
L842L
aL21L
aL13L
asF-1.5
(lp8657
L2688L
aL68L
aL57L
assF1.0
(dp8658
F0.5
(lp8659
L5479L
aL208L
aL195L
asF1.5
(lp8660
L2641L
aL116L
aL126L
asF2.5
(lp8661
L451L
aL13L
aL24L
asF3.0
(lp8662
L112L
aL3L
aL7L
asF4.0
(lp8663
L1L
aL1L
aL0L
asF0.0
(lp8664
L5305L
aL169L
aL160L
asF1.0
(lp8665
L4263L
aL144L
aL184L
asF-2.0
(lp8666
L175L
aL10L
aL2L
asF2.0
(lp8667
L1284L
aL70L
aL82L
asF3.5
(lp8668
L12L
aL0L
aL1L
asF-1.0
(lp8669
L1765L
aL76L
aL41L
asF-0.5
(lp8670
L3663L
aL142L
aL108L
asF-3.0
(lp8671
L5L
aL0L
aL0L
asF-2.5
(lp8672
L30L
aL1L
aL0L
asF-1.5
(lp8673
L657L
aL24L
aL20L
assF-1.0
(dp8674
F-0.5
(lp8675
L7081L
aL104L
aL198L
asF1.0
(lp8676
L2480L
aL32L
aL90L
asF2.5
(lp8677
L123L
aL0L
aL10L
asF3.0
(lp8678
L24L
aL0L
aL3L
asF0.5
(lp8679
L4429L
aL67L
aL157L
asF1.5
(lp8680
L1157L
aL19L
aL56L
asF-2.0
(lp8681
L1720L
aL21L
aL29L
asF2.0
(lp8682
L447L
aL6L
aL33L
asF-3.5
(lp8683
L10L
aL1L
aL0L
asF-2.5
(lp8684
L618L
aL8L
aL9L
asF0.0
(lp8685
L6309L
aL93L
aL210L
asF-3.0
(lp8686
L137L
aL1L
aL3L
asF-1.0
(lp8687
L5966L
aL94L
aL156L
asF-1.5
(lp8688
L3781L
aL49L
aL76L
assF2.0
(dp8689
F0.5
(lp8690
L1458L
aL77L
aL48L
asF1.0
(lp8691
L1470L
aL64L
aL62L
asF2.0
(lp8692
L482L
aL22L
aL25L
asF3.0
(lp8693
L36L
aL2L
aL3L
asF4.0
(lp8694
L1L
aL0L
aL0L
asF0.0
(lp8695
L1265L
aL63L
aL44L
asF1.5
(lp8696
L967L
aL54L
aL62L
asF-2.0
(lp8697
L40L
aL6L
aL1L
asF2.5
(lp8698
L189L
aL11L
aL9L
asF3.5
(lp8699
L6L
aL0L
aL0L
asF-1.0
(lp8700
L336L
aL16L
aL4L
asF-0.5
(lp8701
L748L
aL42L
aL16L
asF-2.5
(lp8702
L8L
aL0L
aL0L
asF-1.5
(lp8703
L123L
aL2L
aL8L
assF-3.5
(dp8704
F-2.5
(lp8705
L1L
aL0L
aL0L
assF6.0
(dp8706
F0.0
(lp8707
L1L
aL0L
aL0L
asF1.5
(lp8708
L1L
aL0L
aL0L
assF3.0
(dp8709
F0.0
(lp8710
L242L
aL18L
aL5L
asF1.5
(lp8711
L151L
aL9L
aL3L
asF2.0
(lp8712
L89L
aL3L
aL4L
asF3.0
(lp8713
L5L
aL0L
aL1L
asF-2.0
(lp8714
L2L
aL0L
aL0L
asF-0.5
(lp8715
L144L
aL10L
aL4L
asF1.0
(lp8716
L240L
aL16L
aL6L
asF0.5
(lp8717
L278L
aL25L
aL15L
asF2.5
(lp8718
L23L
aL2L
aL2L
asF-1.0
(lp8719
L59L
aL2L
aL0L
asF-1.5
(lp8720
L27L
aL3L
aL0L
assF-2.0
(dp8721
F0.5
(lp8722
L397L
aL3L
aL20L
asF1.5
(lp8723
L63L
aL0L
aL2L
asF2.5
(lp8724
L4L
aL0L
aL0L
asF-0.5
(lp8725
L973L
aL7L
aL21L
asF1.0
(lp8726
L169L
aL4L
aL4L
asF-1.0
(lp8727
L1131L
aL15L
aL21L
asF2.0
(lp8728
L17L
aL0L
aL0L
asF-3.0
(lp8729
L74L
aL0L
aL1L
asF-2.5
(lp8730
L286L
aL3L
aL4L
asF-1.5
(lp8731
L850L
aL5L
aL17L
asF-4.0
(lp8732
L5L
aL0L
aL0L
asF-3.5
(lp8733
L21L
aL1L
aL1L
asF-2.0
(lp8734
L506L
aL6L
aL12L
asF0.0
(lp8735
L654L
aL9L
aL23L
assF4.5
(dp8736
F0.0
(lp8737
L11L
aL2L
aL0L
asF1.5
(lp8738
L7L
aL0L
aL0L
asF2.0
(lp8739
L1L
aL0L
aL0L
asF-0.5
(lp8740
L5L
aL0L
aL1L
asF1.0
(lp8741
L16L
aL2L
aL0L
asF-1.0
(lp8742
L5L
aL0L
aL0L
asF0.5
(lp8743
L19L
aL1L
aL1L
assF6.5
(dp8744
F0.5
(lp8745
L1L
aL0L
aL0L
asF0.0
(lp8746
L1L
aL0L
aL0L
assF-1.5
(dp8747
F0.0
(lp8748
L2787L
aL34L
aL102L
asF-0.5
(lp8749
L3421L
aL33L
aL96L
asF2.0
(lp8750
L147L
aL4L
aL7L
asF3.0
(lp8751
L5L
aL0L
aL0L
asF1.0
(lp8752
L876L
aL12L
aL29L
asF0.5
(lp8753
L1809L
aL22L
aL72L
asF1.5
(lp8754
L424L
aL6L
aL22L
asF-1.0
(lp8755
L3286L
aL42L
aL73L
asF2.5
(lp8756
L31L
aL1L
aL0L
asF-3.0
(lp8757
L163L
aL1L
aL1L
asF-2.0
(lp8758
L1286L
aL21L
aL19L
asF-3.5
(lp8759
L22L
aL1L
aL0L
asF-2.5
(lp8760
L534L
aL11L
aL12L
asF-1.5
(lp8761
L2297L
aL28L
aL32L
assF5.5
(dp8762
F0.5
(lp8763
L2L
aL0L
aL0L
asF1.0
(lp8764
L3L
aL1L
aL1L
asF-0.5
(lp8765
L2L
aL0L
aL0L
asF0.0
(lp8766
L1L
aL0L
aL0L
assF-3.0
(dp8767
F0.0
(lp8768
L1L
aL0L
aL0L
asF-0.5
(lp8769
L5L
aL0L
aL0L
asF-1.0
(lp8770
L6L
aL0L
aL0L
asF-2.5
(lp8771
L8L
aL0L
aL0L
asF-3.5
(lp8772
L2L
aL0L
aL0L
asF-2.0
(lp8773
L7L
aL0L
aL1L
asF-1.5
(lp8774
L7L
aL0L
aL0L
assF-2.5
(dp8775
F0.0
(lp8776
L80L
aL0L
aL3L
asF1.0
(lp8777
L5L
aL0L
aL0L
asF-0.5
(lp8778
L121L
aL0L
aL6L
asF1.5
(lp8779
L2L
aL0L
aL0L
asF-1.0
(lp8780
L149L
aL0L
aL1L
asF-3.5
(lp8781
L7L
aL0L
aL0L
asF-2.5
(lp8782
L70L
aL1L
aL1L
asF-1.5
(lp8783
L176L
aL1L
aL0L
asF-4.0
(lp8784
L1L
aL0L
aL0L
asF-3.0
(lp8785
L23L
aL0L
aL1L
asF-2.0
(lp8786
L108L
aL1L
aL0L
asF0.5
(lp8787
L25L
aL0L
aL1L
assF-0.5
(dp8788
F0.5
(lp8789
L7421L
aL139L
aL238L
asF1.0
(lp8790
L4554L
aL93L
aL180L
asF2.5
(lp8791
L251L
aL3L
aL9L
asF3.0
(lp8792
L51L
aL0L
aL3L
asF-0.5
(lp8793
L9543L
aL179L
aL264L
asF1.5
(lp8794
L2372L
aL38L
aL125L
asF-2.0
(lp8795
L1432L
aL35L
aL19L
asF2.0
(lp8796
L926L
aL15L
aL56L
asF-3.0
(lp8797
L59L
aL0L
aL0L
asF3.5
(lp8798
L1L
aL0L
aL0L
asF-1.0
(lp8799
L6989L
aL135L
aL153L
asF0.0
(lp8800
L9523L
aL177L
aL299L
asF-3.5
(lp8801
L5L
aL0L
aL0L
asF-2.5
(lp8802
L438L
aL6L
aL4L
asF-1.5
(lp8803
L3675L
aL73L
aL76L
asssL4L
(dp8804
F0.5
(dp8805
F-0.5
(lp8806
L6408L
aL203L
aL187L
asF1.0
(lp8807
L5886L
aL183L
aL243L
asF2.5
(lp8808
L462L
aL14L
aL27L
asF3.0
(lp8809
L107L
aL9L
aL8L
asF4.0
(lp8810
L1L
aL0L
aL0L
asF0.0
(lp8811
L8473L
aL262L
aL248L
asF1.5
(lp8812
L3247L
aL95L
aL164L
asF-1.0
(lp8813
L3474L
aL98L
aL87L
asF2.0
(lp8814
L1434L
aL46L
aL82L
asF3.5
(lp8815
L16L
aL0L
aL1L
asF-2.0
(lp8816
L326L
aL12L
aL5L
asF0.5
(lp8817
L8015L
aL218L
aL299L
asF-3.0
(lp8818
L11L
aL0L
aL0L
asF-2.5
(lp8819
L65L
aL3L
aL2L
asF-1.5
(lp8820
L1254L
aL46L
aL22L
assF1.5
(dp8821
F-0.5
(lp8822
L1541L
aL85L
aL54L
asF1.5
(lp8823
L1887L
aL79L
aL92L
asF2.5
(lp8824
L361L
aL24L
aL27L
asF3.0
(lp8825
L115L
aL4L
aL10L
asF0.0
(lp8826
L2628L
aL118L
aL76L
asF1.0
(lp8827
L2867L
aL119L
aL111L
asF-2.0
(lp8828
L68L
aL2L
aL0L
asF2.0
(lp8829
L966L
aL60L
aL58L
asF3.5
(lp8830
L13L
aL0L
aL0L
asF-2.5
(lp8831
L6L
aL1L
aL1L
asF0.5
(lp8832
L3196L
aL126L
aL113L
asF-1.0
(lp8833
L691L
aL33L
aL14L
asF-1.5
(lp8834
L217L
aL11L
aL4L
assF2.5
(dp8835
F0.5
(lp8836
L648L
aL43L
aL20L
asF1.5
(lp8837
L465L
aL26L
aL22L
asF2.5
(lp8838
L103L
aL7L
aL8L
asF3.5
(lp8839
L5L
aL0L
aL0L
asF-0.5
(lp8840
L266L
aL12L
aL6L
asF1.0
(lp8841
L651L
aL35L
aL26L
asF-2.5
(lp8842
L2L
aL0L
aL0L
asF2.0
(lp8843
L263L
aL7L
aL14L
asF3.0
(lp8844
L23L
aL1L
aL2L
asF-2.0
(lp8845
L10L
aL0L
aL0L
asF0.0
(lp8846
L430L
aL30L
aL13L
asF-1.0
(lp8847
L99L
aL7L
aL2L
asF-1.5
(lp8848
L30L
aL0L
aL1L
assF3.5
(dp8849
F0.5
(lp8850
L88L
aL4L
aL4L
asF1.0
(lp8851
L78L
aL9L
aL6L
asF2.5
(lp8852
L15L
aL0L
aL1L
asF3.0
(lp8853
L6L
aL0L
aL1L
asF-0.5
(lp8854
L33L
aL2L
aL1L
asF1.5
(lp8855
L79L
aL4L
aL2L
asF0.0
(lp8856
L61L
aL9L
aL3L
asF2.0
(lp8857
L38L
aL0L
aL0L
asF-1.0
(lp8858
L12L
aL1L
aL0L
asF-1.5
(lp8859
L1L
aL0L
aL0L
assF4.0
(dp8860
F0.5
(lp8861
L28L
aL3L
aL0L
asF1.0
(lp8862
L34L
aL6L
aL0L
asF2.0
(lp8863
L14L
aL2L
aL0L
asF3.0
(lp8864
L2L
aL0L
aL0L
asF-0.5
(lp8865
L8L
aL1L
aL0L
asF1.5
(lp8866
L25L
aL2L
aL1L
asF0.0
(lp8867
L18L
aL3L
aL0L
asF2.5
(lp8868
L13L
aL0L
aL0L
asF-1.0
(lp8869
L3L
aL1L
aL0L
asF-1.5
(lp8870
L1L
aL0L
aL0L
assF5.0
(dp8871
F0.0
(lp8872
L1L
aL0L
aL0L
asF1.0
(lp8873
L1L
aL0L
aL0L
asF2.0
(lp8874
L1L
aL0L
aL0L
asF0.5
(lp8875
L2L
aL0L
aL0L
asF1.5
(lp8876
L4L
aL0L
aL0L
asF-1.0
(lp8877
L1L
aL0L
aL0L
assF-0.5
(dp8878
F0.5
(lp8879
L7134L
aL135L
aL259L
asF1.0
(lp8880
L4315L
aL64L
aL178L
asF2.5
(lp8881
L179L
aL3L
aL11L
asF3.0
(lp8882
L30L
aL0L
aL6L
asF-0.5
(lp8883
L9634L
aL165L
aL263L
asF1.5
(lp8884
L1987L
aL41L
aL111L
asF-2.5
(lp8885
L358L
aL6L
aL3L
asF2.0
(lp8886
L721L
aL9L
aL35L
asF-3.0
(lp8887
L48L
aL2L
aL1L
asF3.5
(lp8888
L7L
aL0L
aL1L
asF-2.0
(lp8889
L1310L
aL24L
aL18L
asF0.0
(lp8890
L9505L
aL170L
aL301L
asF-3.5
(lp8891
L7L
aL0L
aL0L
asF-1.0
(lp8892
L6996L
aL128L
aL144L
asF-1.5
(lp8893
L3651L
aL77L
aL57L
assF1.0
(dp8894
F0.5
(lp8895
L5700L
aL189L
aL207L
asF1.5
(lp8896
L2852L
aL114L
aL160L
asF2.5
(lp8897
L455L
aL21L
aL33L
asF3.0
(lp8898
L101L
aL7L
aL8L
asF4.0
(lp8899
L2L
aL0L
aL0L
asF0.0
(lp8900
L5164L
aL216L
aL181L
asF1.0
(lp8901
L4547L
aL170L
aL202L
asF-2.0
(lp8902
L134L
aL8L
aL3L
asF2.0
(lp8903
L1284L
aL57L
aL76L
asF3.5
(lp8904
L14L
aL1L
aL1L
asF-1.0
(lp8905
L1610L
aL71L
aL42L
asF-0.5
(lp8906
L3451L
aL155L
aL87L
asF-3.0
(lp8907
L4L
aL0L
aL0L
asF-2.5
(lp8908
L24L
aL1L
aL2L
asF-1.5
(lp8909
L561L
aL26L
aL11L
assF-1.0
(dp8910
F-0.5
(lp8911
L6958L
aL95L
aL171L
asF1.0
(lp8912
L2226L
aL29L
aL100L
asF2.5
(lp8913
L65L
aL1L
aL2L
asF3.0
(lp8914
L12L
aL0L
aL0L
asF-4.0
(lp8915
L1L
aL0L
aL0L
asF0.5
(lp8916
L4126L
aL57L
aL156L
asF1.5
(lp8917
L893L
aL14L
aL38L
asF-2.0
(lp8918
L1691L
aL27L
aL29L
asF2.0
(lp8919
L355L
aL5L
aL21L
asF-3.5
(lp8920
L13L
aL0L
aL0L
asF3.5
(lp8921
L1L
aL0L
aL0L
asF-2.5
(lp8922
L571L
aL7L
aL9L
asF0.0
(lp8923
L6273L
aL94L
aL195L
asF-3.0
(lp8924
L106L
aL3L
aL2L
asF-1.0
(lp8925
L6198L
aL106L
aL151L
asF-1.5
(lp8926
L3848L
aL57L
aL62L
assF2.0
(dp8927
F0.5
(lp8928
L1573L
aL82L
aL60L
asF1.0
(lp8929
L1498L
aL80L
aL54L
asF2.0
(lp8930
L578L
aL31L
aL39L
asF3.0
(lp8931
L58L
aL1L
aL8L
asF0.0
(lp8932
L1160L
aL55L
aL36L
asF1.5
(lp8933
L1111L
aL52L
aL62L
asF-1.0
(lp8934
L253L
aL21L
aL4L
asF2.5
(lp8935
L202L
aL11L
aL11L
asF3.5
(lp8936
L12L
aL0L
aL1L
asF-2.0
(lp8937
L25L
aL2L
aL0L
asF-0.5
(lp8938
L646L
aL41L
aL18L
asF-2.5
(lp8939
L1L
aL0L
aL0L
asF-1.5
(lp8940
L86L
aL8L
aL1L
assF-3.5
(dp8941
F-2.0
(lp8942
L2L
aL0L
aL0L
assF3.0
(dp8943
F0.0
(lp8944
L182L
aL15L
aL5L
asF1.5
(lp8945
L204L
aL7L
aL7L
asF2.0
(lp8946
L113L
aL3L
aL8L
asF3.5
(lp8947
L2L
aL0L
aL0L
asF-0.5
(lp8948
L89L
aL7L
aL2L
asF1.0
(lp8949
L230L
aL20L
aL15L
asF-2.0
(lp8950
L2L
aL0L
aL0L
asF2.5
(lp8951
L49L
aL1L
aL6L
asF3.0
(lp8952
L11L
aL1L
aL0L
asF-2.5
(lp8953
L1L
aL0L
aL0L
asF-1.5
(lp8954
L10L
aL0L
aL0L
asF-1.0
(lp8955
L50L
aL4L
aL0L
asF0.5
(lp8956
L247L
aL7L
aL9L
assF-2.0
(dp8957
F0.5
(lp8958
L344L
aL3L
aL20L
asF1.5
(lp8959
L43L
aL0L
aL3L
asF2.5
(lp8960
L2L
aL0L
aL0L
asF-0.5
(lp8961
L950L
aL7L
aL25L
asF1.0
(lp8962
L121L
aL0L
aL4L
asF-1.0
(lp8963
L1201L
aL8L
aL19L
asF2.0
(lp8964
L12L
aL0L
aL0L
asF-3.0
(lp8965
L123L
aL1L
aL0L
asF-2.5
(lp8966
L347L
aL3L
aL3L
asF-1.5
(lp8967
L1052L
aL7L
aL15L
asF-4.0
(lp8968
L1L
aL0L
aL0L
asF-3.5
(lp8969
L21L
aL0L
aL1L
asF-2.0
(lp8970
L720L
aL6L
aL7L
asF0.0
(lp8971
L625L
aL10L
aL21L
assF4.5
(dp8972
F0.0
(lp8973
L3L
aL0L
aL2L
asF1.5
(lp8974
L11L
aL2L
aL0L
asF2.5
(lp8975
L3L
aL0L
aL0L
asF0.5
(lp8976
L6L
aL0L
aL0L
asF1.0
(lp8977
L16L
aL1L
aL0L
asF2.0
(lp8978
L5L
aL0L
aL1L
asF-1.0
(lp8979
L1L
aL0L
aL0L
assF6.0
(dp8980
F1.5
(lp8981
L1L
aL0L
aL0L
assF-1.5
(dp8982
F0.0
(lp8983
L2564L
aL21L
aL97L
asF-0.5
(lp8984
L3381L
aL37L
aL99L
asF2.0
(lp8985
L77L
aL1L
aL4L
asF3.5
(lp8986
L1L
aL0L
aL0L
asF1.0
(lp8987
L726L
aL8L
aL25L
asF0.5
(lp8988
L1467L
aL13L
aL60L
asF1.5
(lp8989
L287L
aL5L
aL16L
asF-1.0
(lp8990
L3335L
aL40L
aL66L
asF2.5
(lp8991
L20L
aL0L
aL3L
asF-3.0
(lp8992
L161L
aL3L
aL1L
asF3.0
(lp8993
L1L
aL0L
aL0L
asF-2.0
(lp8994
L1416L
aL11L
aL27L
asF-4.0
(lp8995
L1L
aL0L
aL0L
asF-3.5
(lp8996
L19L
aL0L
aL0L
asF-2.5
(lp8997
L594L
aL13L
aL9L
asF-1.5
(lp8998
L2560L
aL29L
aL56L
assF5.5
(dp8999
F0.5
(lp9000
L2L
aL0L
aL0L
asF0.0
(lp9001
L1L
aL0L
aL0L
asF2.0
(lp9002
L1L
aL0L
aL1L
assF-3.0
(dp9003
F0.0
(lp9004
L1L
aL0L
aL0L
asF-0.5
(lp9005
L5L
aL0L
aL0L
asF-1.0
(lp9006
L19L
aL0L
aL0L
asF-2.5
(lp9007
L13L
aL0L
aL0L
asF-1.5
(lp9008
L14L
aL0L
aL0L
asF-3.0
(lp9009
L5L
aL0L
aL0L
asF-2.0
(lp9010
L14L
aL0L
aL0L
asF-3.5
(lp9011
L3L
aL0L
aL0L
assF-2.5
(dp9012
F0.0
(lp9013
L65L
aL0L
aL3L
asF1.0
(lp9014
L4L
aL0L
aL0L
asF0.5
(lp9015
L31L
aL0L
aL0L
asF1.5
(lp9016
L2L
aL0L
aL0L
asF-1.0
(lp9017
L178L
aL1L
aL4L
asF-3.5
(lp9018
L16L
aL0L
aL0L
asF-2.5
(lp9019
L104L
aL1L
aL3L
asF-1.5
(lp9020
L236L
aL1L
aL3L
asF-4.0
(lp9021
L6L
aL0L
aL0L
asF-3.0
(lp9022
L44L
aL0L
aL1L
asF-2.0
(lp9023
L204L
aL1L
aL3L
asF-0.5
(lp9024
L129L
aL3L
aL5L
assF0.0
(dp9025
F-0.5
(lp9026
L9049L
aL223L
aL235L
asF0.5
(lp9027
L8842L
aL203L
aL305L
asF2.5
(lp9028
L338L
aL8L
aL18L
asF3.0
(lp9029
L74L
aL1L
aL6L
asF1.5
(lp9030
L3076L
aL81L
aL175L
asF0.0
(lp9031
L10400L
aL229L
aL299L
asF1.0
(lp9032
L5829L
aL158L
aL273L
asF-2.5
(lp9033
L172L
aL4L
aL6L
asF2.0
(lp9034
L1222L
aL21L
aL71L
asF-3.5
(lp9035
L2L
aL0L
aL0L
asF3.5
(lp9036
L4L
aL0L
aL0L
asF-1.0
(lp9037
L5547L
aL132L
aL126L
asF-3.0
(lp9038
L23L
aL1L
aL0L
asF-2.0
(lp9039
L776L
aL19L
aL7L
asF-1.5
(lp9040
L2416L
aL55L
aL55L
asssL5L
(dp9041
F0.5
(dp9042
F-0.5
(lp9043
L6225L
aL205L
aL173L
asF1.0
(lp9044
L5689L
aL155L
aL256L
asF2.5
(lp9045
L466L
aL12L
aL53L
asF3.0
(lp9046
L117L
aL4L
aL12L
asF4.0
(lp9047
L6L
aL1L
aL0L
asF0.0
(lp9048
L8640L
aL264L
aL254L
asF1.5
(lp9049
L3239L
aL104L
aL172L
asF-2.5
(lp9050
L59L
aL3L
aL0L
asF2.0
(lp9051
L1421L
aL45L
aL79L
asF-3.0
(lp9052
L8L
aL1L
aL0L
asF3.5
(lp9053
L23L
aL1L
aL5L
asF-2.0
(lp9054
L296L
aL8L
aL5L
asF0.5
(lp9055
L8183L
aL253L
aL282L
asF-3.5
(lp9056
L1L
aL0L
aL0L
asF-1.0
(lp9057
L3493L
aL99L
aL87L
asF-1.5
(lp9058
L1292L
aL35L
aL25L
assF1.5
(dp9059
F-0.5
(lp9060
L1575L
aL83L
aL45L
asF0.0
(lp9061
L2673L
aL121L
aL94L
asF2.5
(lp9062
L351L
aL17L
aL20L
asF3.0
(lp9063
L98L
aL3L
aL12L
asF4.0
(lp9064
L1L
aL0L
aL0L
asF0.5
(lp9065
L3248L
aL134L
aL103L
asF1.0
(lp9066
L2828L
aL126L
aL112L
asF-2.0
(lp9067
L45L
aL1L
aL0L
asF1.5
(lp9068
L1902L
aL86L
aL105L
asF2.0
(lp9069
L944L
aL37L
aL47L
asF3.5
(lp9070
L14L
aL0L
aL1L
asF-1.0
(lp9071
L651L
aL34L
aL17L
asF-3.0
(lp9072
L1L
aL0L
aL0L
asF-2.5
(lp9073
L7L
aL0L
aL0L
asF-1.5
(lp9074
L214L
aL19L
aL1L
assF2.5
(dp9075
F0.5
(lp9076
L601L
aL40L
aL27L
asF1.5
(lp9077
L462L
aL22L
aL24L
asF2.5
(lp9078
L118L
aL5L
aL7L
asF3.5
(lp9079
L5L
aL0L
aL1L
asF-0.5
(lp9080
L233L
aL12L
aL9L
asF1.0
(lp9081
L667L
aL37L
aL24L
asF-2.0
(lp9082
L6L
aL0L
aL0L
asF2.0
(lp9083
L287L
aL15L
aL15L
asF3.0
(lp9084
L35L
aL3L
aL2L
asF-2.5
(lp9085
L1L
aL0L
aL0L
asF-1.5
(lp9086
L24L
aL2L
aL0L
asF-1.0
(lp9087
L105L
aL7L
aL1L
asF0.0
(lp9088
L424L
aL26L
aL11L
assF3.5
(dp9089
F0.5
(lp9090
L77L
aL5L
aL4L
asF1.0
(lp9091
L88L
aL10L
aL2L
asF2.5
(lp9092
L16L
aL0L
aL1L
asF3.0
(lp9093
L4L
aL0L
aL0L
asF4.0
(lp9094
L1L
aL1L
aL0L
asF-0.5
(lp9095
L22L
aL3L
aL1L
asF1.5
(lp9096
L60L
aL4L
aL3L
asF2.0
(lp9097
L36L
aL1L
aL3L
asF3.5
(lp9098
L3L
aL0L
aL0L
asF-1.5
(lp9099
L1L
aL0L
aL0L
asF-1.0
(lp9100
L8L
aL3L
aL0L
asF0.0
(lp9101
L45L
aL6L
aL2L
assF4.0
(dp9102
F0.5
(lp9103
L24L
aL5L
aL1L
asF1.0
(lp9104
L32L
aL3L
aL0L
asF2.0
(lp9105
L22L
aL2L
aL0L
asF3.0
(lp9106
L4L
aL0L
aL0L
asF0.0
(lp9107
L11L
aL0L
aL0L
asF1.5
(lp9108
L24L
aL2L
aL1L
asF-0.5
(lp9109
L8L
aL0L
aL0L
asF2.5
(lp9110
L11L
aL1L
aL3L
asF-1.5
(lp9111
L1L
aL0L
aL0L
assF5.5
(dp9112
F0.5
(lp9113
L1L
aL0L
aL1L
asF2.0
(lp9114
L1L
aL0L
aL1L
assF0.0
(dp9115
F-0.5
(lp9116
L9064L
aL197L
aL252L
asF0.5
(lp9117
L8620L
aL204L
aL279L
asF2.5
(lp9118
L344L
aL9L
aL24L
asF3.0
(lp9119
L80L
aL2L
aL3L
asF4.0
(lp9120
L2L
aL0L
aL0L
asF0.0
(lp9121
L10239L
aL258L
aL310L
asF1.0
(lp9122
L5579L
aL140L
aL233L
asF-2.5
(lp9123
L174L
aL6L
aL0L
asF1.5
(lp9124
L2868L
aL78L
aL174L
asF2.0
(lp9125
L1177L
aL23L
aL83L
asF3.5
(lp9126
L11L
aL2L
aL1L
asF-1.0
(lp9127
L5688L
aL125L
aL144L
asF-3.0
(lp9128
L19L
aL0L
aL0L
asF-2.0
(lp9129
L780L
aL19L
aL12L
asF-1.5
(lp9130
L2414L
aL63L
aL45L
assF1.0
(dp9131
F0.5
(lp9132
L5612L
aL198L
aL222L
asF1.5
(lp9133
L2703L
aL100L
aL156L
asF2.5
(lp9134
L471L
aL23L
aL35L
asF3.0
(lp9135
L128L
aL3L
aL7L
asF4.0
(lp9136
L2L
aL0L
aL0L
asF0.0
(lp9137
L5193L
aL196L
aL140L
asF1.0
(lp9138
L4522L
aL178L
aL218L
asF-2.0
(lp9139
L118L
aL11L
aL2L
asF2.0
(lp9140
L1298L
aL49L
aL75L
asF-3.5
(lp9141
L1L
aL0L
aL0L
asF3.5
(lp9142
L33L
aL2L
aL1L
asF-1.0
(lp9143
L1594L
aL71L
aL40L
asF-0.5
(lp9144
L3576L
aL161L
aL95L
asF-3.0
(lp9145
L1L
aL0L
aL0L
asF-2.5
(lp9146
L21L
aL0L
aL2L
asF-1.5
(lp9147
L516L
aL22L
aL7L
assF-1.0
(dp9148
F-0.5
(lp9149
L6978L
aL106L
aL192L
asF1.0
(lp9150
L2124L
aL34L
aL80L
asF2.5
(lp9151
L77L
aL1L
aL7L
asF3.0
(lp9152
L15L
aL1L
aL1L
asF-4.0
(lp9153
L1L
aL0L
aL0L
asF0.5
(lp9154
L4054L
aL53L
aL151L
asF1.5
(lp9155
L875L
aL15L
aL36L
asF-2.0
(lp9156
L1677L
aL23L
aL28L
asF2.0
(lp9157
L309L
aL5L
aL22L
asF-3.5
(lp9158
L8L
aL0L
aL0L
asF3.5
(lp9159
L3L
aL0L
aL0L
asF-2.5
(lp9160
L520L
aL7L
aL7L
asF0.0
(lp9161
L6063L
aL67L
aL175L
asF-3.0
(lp9162
L99L
aL1L
aL1L
asF-1.0
(lp9163
L6082L
aL88L
aL121L
asF-1.5
(lp9164
L3759L
aL45L
aL69L
assF2.0
(dp9165
F0.5
(lp9166
L1508L
aL95L
aL42L
asF1.0
(lp9167
L1535L
aL71L
aL65L
asF2.0
(lp9168
L594L
aL39L
aL37L
asF3.0
(lp9169
L62L
aL6L
aL6L
asF4.0
(lp9170
L1L
aL0L
aL0L
asF0.0
(lp9171
L1085L
aL55L
aL40L
asF1.5
(lp9172
L1068L
aL46L
aL64L
asF2.5
(lp9173
L240L
aL13L
aL21L
asF3.5
(lp9174
L14L
aL0L
aL0L
asF-1.0
(lp9175
L268L
aL20L
aL5L
asF-0.5
(lp9176
L638L
aL44L
aL15L
asF-2.0
(lp9177
L21L
aL1L
aL1L
asF-1.5
(lp9178
L69L
aL9L
aL0L
assF-3.5
(dp9179
F-2.5
(lp9180
L3L
aL0L
aL0L
assF3.0
(dp9181
F0.0
(lp9182
L139L
aL12L
aL2L
asF1.5
(lp9183
L189L
aL13L
aL11L
asF2.0
(lp9184
L118L
aL3L
aL8L
asF3.5
(lp9185
L5L
aL0L
aL1L
asF-0.5
(lp9186
L81L
aL7L
aL2L
asF1.0
(lp9187
L229L
aL13L
aL8L
asF3.0
(lp9188
L16L
aL2L
aL2L
asF0.5
(lp9189
L227L
aL17L
aL11L
asF2.5
(lp9190
L57L
aL2L
aL3L
asF-1.0
(lp9191
L32L
aL1L
aL0L
asF-1.5
(lp9192
L5L
aL0L
aL0L
assF-2.0
(dp9193
F0.5
(lp9194
L325L
aL2L
aL11L
asF1.5
(lp9195
L42L
aL1L
aL4L
asF2.5
(lp9196
L1L
aL0L
aL0L
asF3.0
(lp9197
L1L
aL0L
aL0L
asF0.0
(lp9198
L618L
aL7L
aL24L
asF1.0
(lp9199
L143L
aL1L
aL8L
asF-1.0
(lp9200
L1252L
aL9L
aL20L
asF2.0
(lp9201
L12L
aL0L
aL1L
asF-0.5
(lp9202
L965L
aL8L
aL23L
asF-3.0
(lp9203
L109L
aL2L
aL0L
asF-2.5
(lp9204
L359L
aL1L
aL5L
asF-4.0
(lp9205
L1L
aL0L
aL0L
asF-3.5
(lp9206
L22L
aL0L
aL1L
asF-2.0
(lp9207
L702L
aL3L
aL8L
asF-1.5
(lp9208
L1109L
aL8L
aL18L
assF4.5
(dp9209
F0.0
(lp9210
L2L
aL0L
aL0L
asF1.5
(lp9211
L9L
aL2L
aL0L
asF2.0
(lp9212
L2L
aL0L
aL0L
asF0.5
(lp9213
L4L
aL0L
aL0L
asF1.0
(lp9214
L5L
aL1L
aL0L
asF2.5
(lp9215
L3L
aL0L
aL0L
asF-1.0
(lp9216
L2L
aL0L
aL0L
assF6.0
(dp9217
F2.0
(lp9218
L1L
aL0L
aL0L
assF-1.5
(dp9219
F0.0
(lp9220
L2508L
aL20L
aL81L
asF-0.5
(lp9221
L3329L
aL41L
aL102L
asF2.0
(lp9222
L80L
aL1L
aL4L
asF3.0
(lp9223
L5L
aL0L
aL0L
asF1.0
(lp9224
L658L
aL5L
aL36L
asF0.5
(lp9225
L1507L
aL12L
aL63L
asF1.5
(lp9226
L255L
aL3L
aL12L
asF-1.0
(lp9227
L3420L
aL42L
aL71L
asF2.5
(lp9228
L15L
aL0L
aL0L
asF-3.0
(lp9229
L147L
aL4L
aL1L
asF-2.0
(lp9230
L1295L
aL16L
aL24L
asF-4.0
(lp9231
L1L
aL0L
aL0L
asF-3.5
(lp9232
L20L
aL0L
aL0L
asF-2.5
(lp9233
L545L
aL8L
aL9L
asF-1.5
(lp9234
L2486L
aL30L
aL41L
assF5.0
(dp9235
F1.0
(lp9236
L3L
aL0L
aL0L
asF2.0
(lp9237
L1L
aL0L
aL0L
asF1.5
(lp9238
L4L
aL0L
aL0L
assF-3.0
(dp9239
F0.0
(lp9240
L5L
aL0L
aL0L
asF-0.5
(lp9241
L8L
aL0L
aL0L
asF-1.0
(lp9242
L19L
aL0L
aL1L
asF-2.5
(lp9243
L18L
aL0L
aL0L
asF-1.5
(lp9244
L22L
aL0L
aL0L
asF-4.5
(lp9245
L1L
aL0L
aL0L
asF-3.0
(lp9246
L6L
aL0L
aL0L
asF-2.0
(lp9247
L30L
aL0L
aL0L
asF-3.5
(lp9248
L3L
aL0L
aL0L
assF-2.5
(dp9249
F0.0
(lp9250
L74L
aL1L
aL4L
asF1.0
(lp9251
L6L
aL0L
aL1L
asF0.5
(lp9252
L34L
aL0L
aL1L
asF1.5
(lp9253
L3L
aL0L
aL0L
asF-4.0
(lp9254
L2L
aL0L
aL0L
asF-1.0
(lp9255
L236L
aL2L
aL3L
asF-3.0
(lp9256
L48L
aL0L
aL0L
asF-2.5
(lp9257
L107L
aL1L
aL2L
asF-1.5
(lp9258
L239L
aL0L
aL4L
asF-4.5
(lp9259
L1L
aL0L
aL0L
asF-3.5
(lp9260
L22L
aL0L
aL0L
asF-2.0
(lp9261
L211L
aL2L
aL5L
asF-0.5
(lp9262
L182L
aL0L
aL2L
assF-0.5
(dp9263
F0.5
(lp9264
L7046L
aL131L
aL271L
asF1.0
(lp9265
L4235L
aL67L
aL190L
asF2.0
(lp9266
L673L
aL11L
aL38L
asF3.0
(lp9267
L41L
aL0L
aL3L
asF4.0
(lp9268
L1L
aL0L
aL1L
asF-0.5
(lp9269
L9485L
aL158L
aL228L
asF1.5
(lp9270
L1924L
aL38L
aL93L
asF-2.5
(lp9271
L320L
aL8L
aL6L
asF2.5
(lp9272
L204L
aL3L
aL22L
asF-3.0
(lp9273
L43L
aL0L
aL2L
asF3.5
(lp9274
L3L
aL0L
aL0L
asF-2.0
(lp9275
L1274L
aL35L
aL18L
asF0.0
(lp9276
L9440L
aL186L
aL315L
asF-3.5
(lp9277
L2L
aL0L
aL0L
asF-1.0
(lp9278
L6878L
aL132L
aL132L
asF-1.5
(lp9279
L3660L
aL61L
aL69L
asssL6L
(dp9280
F0.5
(dp9281
F-0.5
(lp9282
L6330L
aL211L
aL169L
asF1.0
(lp9283
L5755L
aL184L
aL272L
asF2.5
(lp9284
L475L
aL16L
aL46L
asF3.0
(lp9285
L113L
aL1L
aL13L
asF4.0
(lp9286
L2L
aL0L
aL0L
asF0.0
(lp9287
L8366L
aL250L
aL255L
asF1.5
(lp9288
L3275L
aL90L
aL156L
asF-2.5
(lp9289
L69L
aL3L
aL0L
asF2.0
(lp9290
L1363L
aL41L
aL87L
asF-3.0
(lp9291
L12L
aL2L
aL0L
asF3.5
(lp9292
L22L
aL2L
aL3L
asF-2.0
(lp9293
L314L
aL9L
aL5L
asF4.5
(lp9294
L1L
aL0L
aL0L
asF0.5
(lp9295
L8057L
aL240L
aL267L
asF-3.5
(lp9296
L1L
aL0L
aL0L
asF-1.0
(lp9297
L3510L
aL89L
aL74L
asF-1.5
(lp9298
L1309L
aL44L
aL30L
assF1.5
(dp9299
F-0.5
(lp9300
L1606L
aL71L
aL36L
asF0.0
(lp9301
L2599L
aL116L
aL87L
asF2.5
(lp9302
L360L
aL14L
aL26L
asF3.0
(lp9303
L99L
aL6L
aL8L
asF4.0
(lp9304
L2L
aL0L
aL0L
asF0.5
(lp9305
L3109L
aL129L
aL128L
asF1.0
(lp9306
L2902L
aL144L
aL121L
asF-2.0
(lp9307
L45L
aL4L
aL0L
asF1.5
(lp9308
L1891L
aL85L
aL110L
asF2.0
(lp9309
L925L
aL45L
aL49L
asF3.5
(lp9310
L15L
aL0L
aL0L
asF-1.0
(lp9311
L653L
aL46L
aL20L
asF-2.5
(lp9312
L6L
aL1L
aL1L
asF-1.5
(lp9313
L220L
aL11L
aL2L
assF2.5
(dp9314
F0.5
(lp9315
L537L
aL43L
aL17L
asF1.5
(lp9316
L464L
aL21L
aL25L
asF2.5
(lp9317
L121L
aL8L
aL13L
asF3.5
(lp9318
L8L
aL1L
aL1L
asF4.0
(lp9319
L2L
aL0L
aL1L
asF-0.5
(lp9320
L215L
aL18L
aL9L
asF1.0
(lp9321
L649L
aL31L
aL25L
asF-2.5
(lp9322
L2L
aL0L
aL0L
asF2.0
(lp9323
L271L
aL5L
aL11L
asF3.0
(lp9324
L35L
aL1L
aL2L
asF-2.0
(lp9325
L4L
aL0L
aL0L
asF-1.5
(lp9326
L28L
aL0L
aL0L
asF-1.0
(lp9327
L90L
aL5L
aL1L
asF0.0
(lp9328
L453L
aL24L
aL15L
assF3.5
(dp9329
F0.5
(lp9330
L59L
aL7L
aL0L
asF1.0
(lp9331
L70L
aL4L
aL3L
asF2.5
(lp9332
L19L
aL1L
aL1L
asF3.0
(lp9333
L7L
aL1L
aL0L
asF4.0
(lp9334
L1L
aL0L
aL0L
asF-0.5
(lp9335
L21L
aL3L
aL0L
asF1.5
(lp9336
L77L
aL5L
aL3L
asF2.0
(lp9337
L32L
aL2L
aL0L
asF-1.0
(lp9338
L2L
aL0L
aL0L
asF0.0
(lp9339
L40L
aL4L
aL5L
assF4.0
(dp9340
F0.5
(lp9341
L14L
aL2L
aL0L
asF1.0
(lp9342
L24L
aL5L
aL1L
asF2.0
(lp9343
L10L
aL2L
aL0L
asF3.0
(lp9344
L3L
aL0L
aL1L
asF0.0
(lp9345
L14L
aL3L
aL0L
asF1.5
(lp9346
L27L
aL3L
aL1L
asF2.5
(lp9347
L12L
aL1L
aL1L
asF-1.0
(lp9348
L2L
aL1L
aL0L
asF-0.5
(lp9349
L5L
aL1L
aL0L
assF5.0
(dp9350
F0.5
(lp9351
L1L
aL0L
aL1L
asF1.0
(lp9352
L1L
aL0L
aL0L
asF2.0
(lp9353
L4L
aL0L
aL0L
asF1.5
(lp9354
L1L
aL0L
aL1L
assF0.0
(dp9355
F-0.5
(lp9356
L8775L
aL189L
aL239L
asF0.5
(lp9357
L8586L
aL196L
aL303L
asF2.5
(lp9358
L340L
aL6L
aL20L
asF3.0
(lp9359
L87L
aL3L
aL5L
asF4.0
(lp9360
L2L
aL0L
aL0L
asF0.0
(lp9361
L10162L
aL262L
aL317L
asF1.0
(lp9362
L5516L
aL147L
aL251L
asF-2.5
(lp9363
L169L
aL4L
aL1L
asF1.5
(lp9364
L2854L
aL54L
aL160L
asF2.0
(lp9365
L1130L
aL24L
aL76L
asF3.5
(lp9366
L11L
aL1L
aL0L
asF-2.0
(lp9367
L794L
aL25L
aL9L
asF-4.0
(lp9368
L1L
aL0L
aL0L
asF-3.0
(lp9369
L20L
aL0L
aL0L
asF-1.0
(lp9370
L5466L
aL126L
aL126L
asF-1.5
(lp9371
L2442L
aL53L
aL50L
assF1.0
(dp9372
F0.5
(lp9373
L5729L
aL200L
aL203L
asF1.5
(lp9374
L2849L
aL112L
aL149L
asF2.5
(lp9375
L462L
aL21L
aL38L
asF3.0
(lp9376
L123L
aL7L
aL14L
asF4.0
(lp9377
L4L
aL0L
aL0L
asF0.0
(lp9378
L5257L
aL206L
aL157L
asF1.0
(lp9379
L4612L
aL163L
aL230L
asF-1.0
(lp9380
L1603L
aL70L
aL50L
asF2.0
(lp9381
L1251L
aL41L
aL77L
asF3.5
(lp9382
L27L
aL3L
aL0L
asF-2.5
(lp9383
L30L
aL2L
aL1L
asF-0.5
(lp9384
L3607L
aL139L
aL101L
asF-3.0
(lp9385
L2L
aL0L
aL0L
asF-2.0
(lp9386
L130L
aL6L
aL3L
asF-1.5
(lp9387
L541L
aL26L
aL9L
assF-1.0
(dp9388
F-0.5
(lp9389
L6883L
aL92L
aL182L
asF1.0
(lp9390
L2052L
aL33L
aL86L
asF2.5
(lp9391
L72L
aL1L
aL5L
asF3.0
(lp9392
L15L
aL1L
aL1L
asF-4.0
(lp9393
L1L
aL0L
aL0L
asF0.5
(lp9394
L4020L
aL47L
aL152L
asF1.5
(lp9395
L836L
aL11L
aL41L
asF-2.0
(lp9396
L1620L
aL23L
aL22L
asF2.0
(lp9397
L300L
aL4L
aL12L
asF-3.5
(lp9398
L9L
aL0L
aL0L
asF3.5
(lp9399
L6L
aL0L
aL1L
asF-2.5
(lp9400
L529L
aL10L
aL9L
asF0.0
(lp9401
L5973L
aL75L
aL163L
asF-3.0
(lp9402
L101L
aL0L
aL1L
asF-1.0
(lp9403
L5870L
aL88L
aL132L
asF-1.5
(lp9404
L3503L
aL34L
aL64L
assF2.0
(dp9405
F0.5
(lp9406
L1470L
aL90L
aL50L
asF1.0
(lp9407
L1518L
aL81L
aL52L
asF2.0
(lp9408
L550L
aL38L
aL32L
asF3.0
(lp9409
L62L
aL5L
aL5L
asF0.0
(lp9410
L1101L
aL59L
aL34L
asF1.5
(lp9411
L1063L
aL52L
aL48L
asF-1.0
(lp9412
L283L
aL25L
aL5L
asF2.5
(lp9413
L241L
aL9L
aL23L
asF3.5
(lp9414
L19L
aL0L
aL4L
asF-2.0
(lp9415
L13L
aL0L
aL0L
asF-0.5
(lp9416
L595L
aL36L
aL14L
asF-2.5
(lp9417
L3L
aL0L
aL0L
asF-1.5
(lp9418
L80L
aL12L
aL0L
assF-3.5
(dp9419
F-2.0
(lp9420
L1L
aL0L
aL0L
asF-1.0
(lp9421
L1L
aL0L
aL0L
asF-1.5
(lp9422
L3L
aL0L
aL0L
assF3.0
(dp9423
F0.0
(lp9424
L129L
aL13L
aL3L
asF1.5
(lp9425
L181L
aL10L
aL12L
asF2.0
(lp9426
L118L
aL3L
aL10L
asF3.5
(lp9427
L5L
aL2L
aL1L
asF-0.5
(lp9428
L75L
aL5L
aL2L
asF1.0
(lp9429
L213L
aL22L
aL11L
asF3.0
(lp9430
L19L
aL3L
aL2L
asF0.5
(lp9431
L193L
aL14L
aL7L
asF2.5
(lp9432
L59L
aL3L
aL2L
asF-1.0
(lp9433
L22L
aL1L
aL0L
asF-1.5
(lp9434
L5L
aL1L
aL0L
assF-2.0
(dp9435
F0.5
(lp9436
L334L
aL2L
aL16L
asF1.5
(lp9437
L36L
aL0L
aL4L
asF2.5
(lp9438
L1L
aL0L
aL0L
asF3.0
(lp9439
L1L
aL0L
aL0L
asF0.0
(lp9440
L662L
aL5L
aL15L
asF1.0
(lp9441
L155L
aL0L
aL12L
asF-2.5
(lp9442
L337L
aL2L
aL6L
asF2.0
(lp9443
L15L
aL0L
aL1L
asF-3.0
(lp9444
L94L
aL1L
aL1L
asF-1.0
(lp9445
L1258L
aL14L
aL18L
asF-0.5
(lp9446
L1060L
aL8L
aL24L
asF-3.5
(lp9447
L19L
aL0L
aL1L
asF-2.0
(lp9448
L696L
aL4L
aL5L
asF-1.5
(lp9449
L1080L
aL6L
aL10L
assF4.5
(dp9450
F0.0
(lp9451
L1L
aL0L
aL0L
asF1.5
(lp9452
L11L
aL0L
aL0L
asF2.0
(lp9453
L3L
aL0L
aL0L
asF3.0
(lp9454
L1L
aL0L
aL0L
asF0.5
(lp9455
L7L
aL1L
aL0L
asF1.0
(lp9456
L3L
aL0L
aL0L
asF2.5
(lp9457
L1L
aL0L
aL0L
asF-1.5
(lp9458
L1L
aL0L
aL0L
assF-1.5
(dp9459
F0.0
(lp9460
L2617L
aL20L
aL91L
asF-0.5
(lp9461
L3385L
aL44L
aL96L
asF2.0
(lp9462
L70L
aL0L
aL4L
asF3.5
(lp9463
L1L
aL0L
aL0L
asF1.0
(lp9464
L645L
aL9L
aL38L
asF0.5
(lp9465
L1517L
aL15L
aL70L
asF1.5
(lp9466
L264L
aL4L
aL10L
asF-1.0
(lp9467
L3262L
aL33L
aL66L
asF2.5
(lp9468
L10L
aL0L
aL1L
asF-3.0
(lp9469
L141L
aL2L
aL0L
asF3.0
(lp9470
L3L
aL0L
aL0L
asF-2.0
(lp9471
L1295L
aL14L
aL28L
asF-4.0
(lp9472
L3L
aL0L
aL0L
asF-3.5
(lp9473
L21L
aL0L
aL0L
asF-2.5
(lp9474
L525L
aL5L
aL3L
asF-1.5
(lp9475
L2454L
aL24L
aL38L
assF-3.0
(dp9476
F0.0
(lp9477
L5L
aL0L
aL0L
asF1.0
(lp9478
L1L
aL0L
aL0L
asF0.5
(lp9479
L1L
aL0L
aL0L
asF-2.0
(lp9480
L33L
aL0L
aL1L
asF-0.5
(lp9481
L9L
aL0L
aL0L
asF-2.5
(lp9482
L19L
aL0L
aL0L
asF-1.5
(lp9483
L34L
aL0L
aL0L
asF-4.5
(lp9484
L1L
aL0L
aL0L
asF-3.0
(lp9485
L17L
aL0L
aL0L
asF-1.0
(lp9486
L19L
aL0L
aL0L
asF-3.5
(lp9487
L5L
aL0L
aL0L
assF-2.5
(dp9488
F0.0
(lp9489
L92L
aL1L
aL3L
asF1.0
(lp9490
L10L
aL0L
aL0L
asF2.0
(lp9491
L1L
aL0L
aL0L
asF0.5
(lp9492
L40L
aL0L
aL2L
asF1.5
(lp9493
L2L
aL0L
aL0L
asF-4.0
(lp9494
L3L
aL0L
aL0L
asF-1.0
(lp9495
L254L
aL1L
aL4L
asF-3.0
(lp9496
L46L
aL1L
aL0L
asF-2.0
(lp9497
L209L
aL3L
aL4L
asF-1.5
(lp9498
L292L
aL0L
aL7L
asF-4.5
(lp9499
L1L
aL0L
aL0L
asF-3.5
(lp9500
L17L
aL0L
aL0L
asF-2.5
(lp9501
L128L
aL0L
aL1L
asF-0.5
(lp9502
L192L
aL0L
aL4L
assF-0.5
(dp9503
F0.5
(lp9504
L6933L
aL141L
aL273L
asF1.0
(lp9505
L4081L
aL64L
aL170L
asF2.0
(lp9506
L694L
aL15L
aL46L
asF3.0
(lp9507
L34L
aL0L
aL5L
asF4.5
(lp9508
L1L
aL0L
aL1L
asF-0.5
(lp9509
L9292L
aL175L
aL234L
asF1.5
(lp9510
L1799L
aL32L
aL95L
asF-2.0
(lp9511
L1340L
aL35L
aL22L
asF2.5
(lp9512
L192L
aL2L
aL21L
asF-3.0
(lp9513
L57L
aL1L
aL0L
asF3.5
(lp9514
L4L
aL0L
aL0L
asF-2.5
(lp9515
L329L
aL4L
aL5L
asF0.0
(lp9516
L9185L
aL157L
aL274L
asF-3.5
(lp9517
L4L
aL0L
aL0L
asF-1.0
(lp9518
L6812L
aL130L
aL145L
asF-1.5
(lp9519
L3574L
aL78L
aL63L
asssL7L
(dp9520
F0.5
(dp9521
F-0.5
(lp9522
L6493L
aL203L
aL152L
asF1.0
(lp9523
L5809L
aL194L
aL244L
asF2.5
(lp9524
L448L
aL14L
aL31L
asF3.0
(lp9525
L97L
aL4L
aL5L
asF4.0
(lp9526
L3L
aL0L
aL1L
asF0.0
(lp9527
L8401L
aL237L
aL263L
asF1.5
(lp9528
L3125L
aL85L
aL168L
asF-2.5
(lp9529
L67L
aL1L
aL1L
asF0.5
(lp9530
L8069L
aL229L
aL289L
asF2.0
(lp9531
L1364L
aL34L
aL90L
asF3.5
(lp9532
L18L
aL0L
aL1L
asF-2.0
(lp9533
L331L
aL16L
aL3L
asF-4.0
(lp9534
L1L
aL0L
aL0L
asF-3.0
(lp9535
L8L
aL0L
aL0L
asF-1.0
(lp9536
L3452L
aL99L
aL67L
asF-1.5
(lp9537
L1276L
aL39L
aL25L
assF1.5
(dp9538
F-0.5
(lp9539
L1637L
aL78L
aL35L
asF0.0
(lp9540
L2569L
aL120L
aL84L
asF2.5
(lp9541
L352L
aL21L
aL23L
asF3.0
(lp9542
L112L
aL2L
aL5L
asF4.0
(lp9543
L3L
aL0L
aL0L
asF0.5
(lp9544
L3233L
aL142L
aL126L
asF1.0
(lp9545
L2861L
aL135L
aL128L
asF-2.0
(lp9546
L45L
aL4L
aL1L
asF1.5
(lp9547
L1957L
aL96L
aL119L
asF2.0
(lp9548
L944L
aL37L
aL60L
asF3.5
(lp9549
L17L
aL0L
aL2L
asF-1.0
(lp9550
L614L
aL37L
aL12L
asF-2.5
(lp9551
L10L
aL0L
aL0L
asF-1.5
(lp9552
L206L
aL19L
aL3L
assF2.5
(dp9553
F0.5
(lp9554
L585L
aL49L
aL20L
asF1.5
(lp9555
L473L
aL16L
aL21L
asF2.5
(lp9556
L126L
aL6L
aL8L
asF3.5
(lp9557
L8L
aL0L
aL4L
asF4.0
(lp9558
L2L
aL0L
aL0L
asF-0.5
(lp9559
L209L
aL21L
aL6L
asF1.0
(lp9560
L604L
aL36L
aL20L
asF2.0
(lp9561
L255L
aL5L
aL14L
asF3.0
(lp9562
L41L
aL1L
aL3L
asF-2.0
(lp9563
L1L
aL0L
aL0L
asF-1.5
(lp9564
L17L
aL0L
aL0L
asF-1.0
(lp9565
L85L
aL0L
aL0L
asF0.0
(lp9566
L336L
aL24L
aL12L
assF3.5
(dp9567
F0.5
(lp9568
L64L
aL6L
aL3L
asF1.0
(lp9569
L68L
aL4L
aL3L
asF2.5
(lp9570
L14L
aL1L
aL1L
asF3.0
(lp9571
L5L
aL1L
aL0L
asF-0.5
(lp9572
L15L
aL1L
aL0L
asF1.5
(lp9573
L69L
aL7L
aL0L
asF0.0
(lp9574
L37L
aL4L
aL2L
asF2.0
(lp9575
L30L
aL3L
aL2L
asF-1.0
(lp9576
L6L
aL0L
aL0L
asF3.5
(lp9577
L1L
aL1L
aL0L
assF4.0
(dp9578
F0.5
(lp9579
L13L
aL2L
aL0L
asF1.0
(lp9580
L17L
aL2L
aL0L
asF2.0
(lp9581
L7L
aL0L
aL0L
asF3.0
(lp9582
L5L
aL0L
aL2L
asF0.0
(lp9583
L9L
aL1L
aL0L
asF1.5
(lp9584
L22L
aL2L
aL2L
asF-0.5
(lp9585
L3L
aL1L
aL0L
asF2.5
(lp9586
L6L
aL0L
aL0L
asF3.5
(lp9587
L2L
aL0L
aL0L
assF5.0
(dp9588
F2.5
(lp9589
L1L
aL0L
aL0L
asF2.0
(lp9590
L2L
aL0L
aL1L
assF0.0
(dp9591
F-0.5
(lp9592
L8674L
aL183L
aL227L
asF0.5
(lp9593
L8520L
aL189L
aL289L
asF2.5
(lp9594
L301L
aL9L
aL22L
asF3.0
(lp9595
L91L
aL1L
aL9L
asF4.0
(lp9596
L1L
aL0L
aL0L
asF0.0
(lp9597
L10168L
aL262L
aL307L
asF1.0
(lp9598
L5549L
aL128L
aL270L
asF-2.5
(lp9599
L170L
aL6L
aL3L
asF1.5
(lp9600
L2768L
aL58L
aL140L
asF2.0
(lp9601
L1133L
aL24L
aL75L
asF-3.5
(lp9602
L1L
aL0L
aL0L
asF3.5
(lp9603
L14L
aL1L
aL0L
asF-2.0
(lp9604
L752L
aL13L
aL12L
asF4.5
(lp9605
L1L
aL0L
aL0L
asF-3.0
(lp9606
L24L
aL1L
aL0L
asF-1.0
(lp9607
L5519L
aL129L
aL132L
asF-1.5
(lp9608
L2437L
aL60L
aL36L
assF1.0
(dp9609
F0.5
(lp9610
L5705L
aL221L
aL205L
asF1.5
(lp9611
L2879L
aL102L
aL156L
asF2.5
(lp9612
L438L
aL16L
aL37L
asF3.0
(lp9613
L148L
aL8L
aL24L
asF4.0
(lp9614
L5L
aL1L
aL0L
asF0.0
(lp9615
L5216L
aL183L
aL152L
asF1.0
(lp9616
L4615L
aL179L
aL230L
asF-1.0
(lp9617
L1632L
aL81L
aL45L
asF2.0
(lp9618
L1253L
aL58L
aL85L
asF3.5
(lp9619
L19L
aL1L
aL1L
asF-2.5
(lp9620
L26L
aL2L
aL1L
asF-0.5
(lp9621
L3581L
aL138L
aL108L
asF-3.0
(lp9622
L2L
aL0L
aL0L
asF-2.0
(lp9623
L139L
aL7L
aL2L
asF-1.5
(lp9624
L546L
aL34L
aL12L
assF-1.0
(dp9625
F-0.5
(lp9626
L6639L
aL88L
aL170L
asF1.0
(lp9627
L1972L
aL25L
aL85L
asF2.5
(lp9628
L69L
aL2L
aL8L
asF3.0
(lp9629
L20L
aL1L
aL1L
asF4.0
(lp9630
L2L
aL0L
aL0L
asF-4.0
(lp9631
L3L
aL0L
aL0L
asF0.5
(lp9632
L3922L
aL57L
aL156L
asF1.5
(lp9633
L803L
aL12L
aL33L
asF-2.0
(lp9634
L1595L
aL17L
aL22L
asF2.0
(lp9635
L263L
aL3L
aL15L
asF-3.5
(lp9636
L15L
aL0L
aL0L
asF3.5
(lp9637
L4L
aL0L
aL1L
asF-1.0
(lp9638
L5641L
aL78L
aL114L
asF0.0
(lp9639
L5781L
aL64L
aL187L
asF-3.0
(lp9640
L96L
aL0L
aL2L
asF-2.5
(lp9641
L486L
aL10L
aL10L
asF-1.5
(lp9642
L3476L
aL50L
aL65L
assF2.0
(dp9643
F0.5
(lp9644
L1484L
aL100L
aL44L
asF1.0
(lp9645
L1486L
aL71L
aL54L
asF2.0
(lp9646
L547L
aL31L
aL28L
asF3.0
(lp9647
L68L
aL3L
aL5L
asF4.0
(lp9648
L2L
aL0L
aL0L
asF0.0
(lp9649
L1035L
aL57L
aL33L
asF1.5
(lp9650
L997L
aL51L
aL38L
asF-2.0
(lp9651
L8L
aL0L
aL0L
asF2.5
(lp9652
L233L
aL18L
aL21L
asF3.5
(lp9653
L15L
aL0L
aL3L
asF-1.0
(lp9654
L233L
aL15L
aL7L
asF-0.5
(lp9655
L614L
aL40L
aL22L
asF-2.5
(lp9656
L1L
aL0L
aL0L
asF-1.5
(lp9657
L86L
aL7L
aL2L
assF-3.5
(dp9658
F-2.5
(lp9659
L2L
aL0L
aL0L
asF-2.0
(lp9660
L2L
aL0L
aL0L
asF-1.5
(lp9661
L5L
aL0L
aL0L
asF-3.0
(lp9662
L2L
aL0L
aL0L
asF-1.0
(lp9663
L2L
aL0L
aL0L
asF-3.5
(lp9664
L2L
aL0L
aL0L
assF3.0
(dp9665
F0.0
(lp9666
L113L
aL10L
aL2L
asF1.5
(lp9667
L149L
aL11L
aL10L
asF2.0
(lp9668
L115L
aL9L
aL7L
asF3.5
(lp9669
L5L
aL1L
aL0L
asF4.0
(lp9670
L1L
aL0L
aL1L
asF-0.5
(lp9671
L70L
aL6L
aL0L
asF1.0
(lp9672
L187L
aL12L
aL14L
asF2.5
(lp9673
L53L
aL1L
aL5L
asF3.0
(lp9674
L17L
aL1L
aL2L
asF-2.0
(lp9675
L1L
aL0L
aL0L
asF-1.5
(lp9676
L5L
aL0L
aL0L
asF-1.0
(lp9677
L19L
aL4L
aL0L
asF0.5
(lp9678
L172L
aL16L
aL5L
assF-2.0
(dp9679
F0.5
(lp9680
L346L
aL1L
aL18L
asF1.5
(lp9681
L40L
aL0L
aL0L
asF2.5
(lp9682
L2L
aL0L
aL0L
asF3.0
(lp9683
L1L
aL0L
aL0L
asF0.0
(lp9684
L709L
aL6L
aL21L
asF1.0
(lp9685
L146L
aL0L
aL8L
asF-1.0
(lp9686
L1284L
aL18L
aL22L
asF2.0
(lp9687
L18L
aL0L
aL1L
asF-0.5
(lp9688
L1071L
aL7L
aL26L
asF-3.0
(lp9689
L91L
aL0L
aL2L
asF-2.5
(lp9690
L353L
aL3L
aL2L
asF-4.0
(lp9691
L3L
aL0L
aL0L
asF-3.5
(lp9692
L23L
aL0L
aL0L
asF-2.0
(lp9693
L682L
aL3L
aL8L
asF-1.5
(lp9694
L1117L
aL9L
aL12L
assF4.5
(dp9695
F1.5
(lp9696
L4L
aL1L
aL0L
asF2.0
(lp9697
L3L
aL1L
aL0L
asF3.0
(lp9698
L1L
aL0L
aL0L
asF1.0
(lp9699
L5L
aL0L
aL1L
asF2.5
(lp9700
L1L
aL0L
aL0L
asF-1.5
(lp9701
L1L
aL0L
aL0L
assF-1.5
(dp9702
F0.0
(lp9703
L2468L
aL13L
aL72L
asF-0.5
(lp9704
L3228L
aL40L
aL87L
asF2.0
(lp9705
L82L
aL0L
aL6L
asF3.5
(lp9706
L1L
aL0L
aL0L
asF1.0
(lp9707
L654L
aL9L
aL35L
asF0.5
(lp9708
L1485L
aL22L
aL69L
asF1.5
(lp9709
L219L
aL4L
aL15L
asF-1.0
(lp9710
L3393L
aL32L
aL63L
asF2.5
(lp9711
L15L
aL0L
aL1L
asF-3.0
(lp9712
L137L
aL3L
aL0L
asF3.0
(lp9713
L1L
aL0L
aL0L
asF-2.0
(lp9714
L1300L
aL17L
aL20L
asF-3.5
(lp9715
L23L
aL0L
aL1L
asF-2.5
(lp9716
L467L
aL4L
aL5L
asF-1.5
(lp9717
L2346L
aL21L
aL32L
assF-3.0
(dp9718
F0.0
(lp9719
L4L
aL0L
aL0L
asF1.0
(lp9720
L1L
aL0L
aL0L
asF0.5
(lp9721
L6L
aL0L
aL0L
asF-1.0
(lp9722
L46L
aL0L
aL0L
asF-0.5
(lp9723
L20L
aL0L
aL2L
asF-2.5
(lp9724
L33L
aL0L
aL0L
asF-1.5
(lp9725
L42L
aL0L
aL0L
asF-4.0
(lp9726
L2L
aL0L
aL0L
asF-3.0
(lp9727
L14L
aL1L
aL0L
asF-2.0
(lp9728
L57L
aL0L
aL0L
asF-3.5
(lp9729
L5L
aL0L
aL0L
assF-2.5
(dp9730
F0.0
(lp9731
L119L
aL1L
aL3L
asF1.0
(lp9732
L12L
aL0L
aL0L
asF2.0
(lp9733
L2L
aL0L
aL0L
asF0.5
(lp9734
L45L
aL0L
aL2L
asF-4.0
(lp9735
L1L
aL0L
aL0L
asF-1.0
(lp9736
L299L
aL1L
aL7L
asF-3.0
(lp9737
L49L
aL0L
aL1L
asF-2.5
(lp9738
L140L
aL1L
aL3L
asF-1.5
(lp9739
L331L
aL0L
aL4L
asF-4.5
(lp9740
L1L
aL0L
aL0L
asF-3.5
(lp9741
L15L
aL0L
aL0L
asF-2.0
(lp9742
L239L
aL1L
aL6L
asF-0.5
(lp9743
L239L
aL2L
aL5L
assF-0.5
(dp9744
F0.5
(lp9745
L6767L
aL122L
aL258L
asF1.0
(lp9746
L3882L
aL67L
aL203L
asF2.0
(lp9747
L644L
aL12L
aL44L
asF3.0
(lp9748
L46L
aL0L
aL4L
asF4.5
(lp9749
L1L
aL0L
aL1L
asF-0.5
(lp9750
L9033L
aL155L
aL231L
asF1.5
(lp9751
L1868L
aL31L
aL96L
asF-2.5
(lp9752
L356L
aL7L
aL4L
asF2.5
(lp9753
L190L
aL2L
aL19L
asF-3.0
(lp9754
L64L
aL3L
aL1L
asF3.5
(lp9755
L4L
aL0L
aL2L
asF-2.0
(lp9756
L1277L
aL25L
aL21L
asF0.0
(lp9757
L9048L
aL176L
aL257L
asF-3.5
(lp9758
L2L
aL0L
aL0L
asF-1.0
(lp9759
L6690L
aL145L
aL163L
asF-1.5
(lp9760
L3457L
aL66L
aL69L
asssL8L
(dp9761
F0.5
(dp9762
F-0.5
(lp9763
L6448L
aL212L
aL153L
asF1.0
(lp9764
L5779L
aL160L
aL248L
asF2.5
(lp9765
L464L
aL8L
aL38L
asF3.0
(lp9766
L113L
aL5L
aL8L
asF4.0
(lp9767
L2L
aL0L
aL0L
asF0.0
(lp9768
L8324L
aL233L
aL265L
asF1.5
(lp9769
L3177L
aL84L
aL206L
asF-1.0
(lp9770
L3341L
aL94L
aL61L
asF2.0
(lp9771
L1346L
aL53L
aL82L
asF3.5
(lp9772
L18L
aL0L
aL0L
asF-2.0
(lp9773
L339L
aL11L
aL5L
asF4.5
(lp9774
L1L
aL0L
aL0L
asF0.5
(lp9775
L7936L
aL227L
aL258L
asF-3.0
(lp9776
L8L
aL0L
aL0L
asF-2.5
(lp9777
L60L
aL3L
aL1L
asF-1.5
(lp9778
L1279L
aL34L
aL17L
assF1.5
(dp9779
F-0.5
(lp9780
L1578L
aL70L
aL42L
asF0.0
(lp9781
L2564L
aL128L
aL82L
asF2.5
(lp9782
L358L
aL19L
aL20L
asF3.0
(lp9783
L115L
aL5L
aL9L
asF4.0
(lp9784
L2L
aL0L
aL0L
asF0.5
(lp9785
L3216L
aL143L
aL130L
asF1.0
(lp9786
L2841L
aL123L
aL129L
asF-2.0
(lp9787
L45L
aL7L
aL3L
asF1.5
(lp9788
L1901L
aL78L
aL109L
asF2.0
(lp9789
L941L
aL46L
aL58L
asF3.5
(lp9790
L19L
aL0L
aL4L
asF-2.5
(lp9791
L6L
aL0L
aL0L
asF-3.0
(lp9792
L3L
aL0L
aL0L
asF-1.0
(lp9793
L654L
aL43L
aL13L
asF-1.5
(lp9794
L209L
aL13L
aL3L
assF2.5
(dp9795
F0.5
(lp9796
L535L
aL51L
aL21L
asF1.5
(lp9797
L455L
aL22L
aL25L
asF2.5
(lp9798
L120L
aL8L
aL7L
asF3.5
(lp9799
L12L
aL0L
aL3L
asF4.0
(lp9800
L1L
aL0L
aL1L
asF-0.5
(lp9801
L206L
aL13L
aL5L
asF1.0
(lp9802
L581L
aL34L
aL17L
asF2.0
(lp9803
L248L
aL13L
aL9L
asF3.0
(lp9804
L34L
aL2L
aL2L
asF-2.0
(lp9805
L3L
aL0L
aL0L
asF-1.5
(lp9806
L20L
aL0L
aL0L
asF-1.0
(lp9807
L73L
aL1L
aL1L
asF0.0
(lp9808
L340L
aL23L
aL14L
assF3.5
(dp9809
F0.5
(lp9810
L48L
aL3L
aL2L
asF1.0
(lp9811
L64L
aL4L
aL2L
asF2.5
(lp9812
L14L
aL1L
aL0L
asF3.0
(lp9813
L6L
aL1L
aL0L
asF4.0
(lp9814
L2L
aL0L
aL0L
asF-0.5
(lp9815
L14L
aL5L
aL0L
asF1.5
(lp9816
L51L
aL6L
aL1L
asF0.0
(lp9817
L38L
aL4L
aL2L
asF2.0
(lp9818
L35L
aL3L
aL3L
asF-1.0
(lp9819
L7L
aL0L
aL0L
asF3.5
(lp9820
L2L
aL1L
aL0L
assF4.0
(dp9821
F0.5
(lp9822
L10L
aL1L
aL0L
asF1.0
(lp9823
L13L
aL1L
aL1L
asF2.0
(lp9824
L9L
aL0L
aL0L
asF3.0
(lp9825
L2L
aL0L
aL0L
asF0.0
(lp9826
L5L
aL0L
aL0L
asF1.5
(lp9827
L14L
aL4L
aL0L
asF-0.5
(lp9828
L4L
aL0L
aL0L
asF2.5
(lp9829
L8L
aL0L
aL1L
asF-1.0
(lp9830
L1L
aL0L
aL0L
asF3.5
(lp9831
L3L
aL0L
aL1L
assF5.0
(dp9832
F1.5
(lp9833
L2L
aL0L
aL1L
asF2.5
(lp9834
L1L
aL0L
aL0L
asF2.0
(lp9835
L1L
aL0L
aL0L
assF0.0
(dp9836
F-0.5
(lp9837
L8640L
aL188L
aL229L
asF0.5
(lp9838
L8499L
aL192L
aL317L
asF2.5
(lp9839
L341L
aL11L
aL25L
asF3.0
(lp9840
L80L
aL2L
aL9L
asF4.0
(lp9841
L3L
aL0L
aL0L
asF5.0
(lp9842
L1L
aL0L
aL1L
asF0.0
(lp9843
L9960L
aL229L
aL294L
asF1.0
(lp9844
L5429L
aL135L
aL240L
asF-2.5
(lp9845
L141L
aL4L
aL1L
asF1.5
(lp9846
L2626L
aL52L
aL130L
asF2.0
(lp9847
L1103L
aL19L
aL74L
asF-3.5
(lp9848
L2L
aL0L
aL0L
asF3.5
(lp9849
L15L
aL1L
aL0L
asF-2.0
(lp9850
L774L
aL19L
aL14L
asF-3.0
(lp9851
L22L
aL1L
aL1L
asF-1.0
(lp9852
L5465L
aL130L
aL134L
asF-1.5
(lp9853
L2464L
aL67L
aL37L
assF1.0
(dp9854
F0.5
(lp9855
L5651L
aL221L
aL197L
asF1.5
(lp9856
L2761L
aL110L
aL160L
asF2.5
(lp9857
L460L
aL21L
aL44L
asF3.0
(lp9858
L132L
aL8L
aL18L
asF4.5
(lp9859
L2L
aL0L
aL0L
asF0.0
(lp9860
L5178L
aL176L
aL155L
asF1.0
(lp9861
L4674L
aL187L
aL207L
asF-1.0
(lp9862
L1627L
aL78L
aL49L
asF2.0
(lp9863
L1245L
aL51L
aL83L
asF3.5
(lp9864
L28L
aL2L
aL3L
asF-2.0
(lp9865
L120L
aL10L
aL2L
asF4.0
(lp9866
L1L
aL0L
aL1L
asF-0.5
(lp9867
L3680L
aL135L
aL117L
asF-3.0
(lp9868
L2L
aL0L
aL0L
asF-2.5
(lp9869
L23L
aL0L
aL0L
asF-1.5
(lp9870
L525L
aL32L
aL10L
assF-1.0
(dp9871
F-0.5
(lp9872
L6531L
aL76L
aL158L
asF1.0
(lp9873
L1860L
aL27L
aL90L
asF2.5
(lp9874
L69L
aL0L
aL5L
asF3.0
(lp9875
L13L
aL1L
aL1L
asF4.0
(lp9876
L1L
aL0L
aL0L
asF-4.0
(lp9877
L3L
aL0L
aL0L
asF0.5
(lp9878
L3824L
aL42L
aL159L
asF1.5
(lp9879
L775L
aL12L
aL44L
asF-2.0
(lp9880
L1484L
aL14L
aL21L
asF2.0
(lp9881
L251L
aL5L
aL14L
asF-3.5
(lp9882
L14L
aL0L
aL0L
asF3.5
(lp9883
L3L
aL0L
aL1L
asF-1.0
(lp9884
L5581L
aL85L
aL115L
asF0.0
(lp9885
L5633L
aL74L
aL180L
asF-3.0
(lp9886
L99L
aL0L
aL2L
asF-2.5
(lp9887
L475L
aL13L
aL7L
asF-1.5
(lp9888
L3485L
aL58L
aL64L
assF2.0
(dp9889
F0.5
(lp9890
L1435L
aL78L
aL45L
asF1.0
(lp9891
L1442L
aL90L
aL49L
asF2.0
(lp9892
L569L
aL28L
aL34L
asF3.0
(lp9893
L68L
aL1L
aL5L
asF4.0
(lp9894
L2L
aL0L
aL0L
asF0.0
(lp9895
L1067L
aL79L
aL33L
asF1.5
(lp9896
L1065L
aL56L
aL50L
asF2.5
(lp9897
L239L
aL16L
aL21L
asF3.5
(lp9898
L16L
aL0L
aL5L
asF-1.0
(lp9899
L246L
aL17L
aL5L
asF-0.5
(lp9900
L592L
aL39L
aL10L
asF-2.0
(lp9901
L8L
aL1L
aL0L
asF-1.5
(lp9902
L85L
aL5L
aL2L
assF-3.5
(dp9903
F1.0
(lp9904
L1L
aL0L
aL0L
asF-2.5
(lp9905
L6L
aL0L
aL0L
asF-2.0
(lp9906
L5L
aL0L
aL0L
asF-3.5
(lp9907
L1L
aL0L
aL0L
asF-4.0
(lp9908
L1L
aL0L
aL0L
asF-3.0
(lp9909
L2L
aL0L
aL0L
asF-1.0
(lp9910
L2L
aL0L
aL0L
asF-1.5
(lp9911
L6L
aL0L
aL0L
assF3.0
(dp9912
F0.0
(lp9913
L107L
aL11L
aL3L
asF1.5
(lp9914
L161L
aL7L
aL9L
asF2.0
(lp9915
L91L
aL5L
aL6L
asF3.5
(lp9916
L7L
aL1L
aL3L
asF-0.5
(lp9917
L57L
aL4L
aL1L
asF1.0
(lp9918
L169L
aL10L
aL14L
asF3.0
(lp9919
L19L
aL3L
aL0L
asF0.5
(lp9920
L152L
aL12L
aL5L
asF2.5
(lp9921
L50L
aL4L
aL7L
asF-1.0
(lp9922
L15L
aL2L
aL0L
asF-1.5
(lp9923
L3L
aL0L
aL0L
assF-2.0
(dp9924
F0.5
(lp9925
L333L
aL3L
aL14L
asF1.5
(lp9926
L44L
aL0L
aL2L
asF2.5
(lp9927
L2L
aL0L
aL1L
asF3.0
(lp9928
L1L
aL0L
aL0L
asF-0.5
(lp9929
L1091L
aL14L
aL32L
asF1.0
(lp9930
L133L
aL0L
aL5L
asF-1.0
(lp9931
L1269L
aL11L
aL20L
asF2.0
(lp9932
L19L
aL0L
aL1L
asF0.0
(lp9933
L742L
aL5L
aL19L
asF-3.0
(lp9934
L103L
aL0L
aL2L
asF-2.5
(lp9935
L362L
aL2L
aL4L
asF-4.0
(lp9936
L1L
aL0L
aL0L
asF-3.5
(lp9937
L28L
aL0L
aL0L
asF-2.0
(lp9938
L670L
aL4L
aL12L
asF-1.5
(lp9939
L1125L
aL11L
aL13L
assF4.5
(dp9940
F0.0
(lp9941
L1L
aL0L
aL0L
asF1.5
(lp9942
L2L
aL0L
aL0L
asF2.5
(lp9943
L1L
aL0L
aL0L
asF3.0
(lp9944
L1L
aL0L
aL0L
asF-0.5
(lp9945
L1L
aL1L
aL0L
asF1.0
(lp9946
L7L
aL0L
aL1L
asF2.0
(lp9947
L1L
aL1L
aL0L
asF0.5
(lp9948
L2L
aL0L
aL0L
assF-1.5
(dp9949
F0.0
(lp9950
L2420L
aL13L
aL78L
asF-0.5
(lp9951
L3225L
aL33L
aL93L
asF2.0
(lp9952
L76L
aL0L
aL3L
asF3.0
(lp9953
L4L
aL0L
aL0L
asF1.0
(lp9954
L681L
aL7L
aL31L
asF0.5
(lp9955
L1447L
aL18L
aL57L
asF1.5
(lp9956
L215L
aL2L
aL13L
asF-1.0
(lp9957
L3273L
aL37L
aL70L
asF2.5
(lp9958
L12L
aL0L
aL2L
asF-3.0
(lp9959
L127L
aL2L
aL1L
asF-2.0
(lp9960
L1295L
aL13L
aL14L
asF-3.5
(lp9961
L20L
aL0L
aL1L
asF-2.5
(lp9962
L469L
aL6L
aL6L
asF-1.5
(lp9963
L2256L
aL23L
aL36L
assF-3.0
(dp9964
F0.0
(lp9965
L11L
aL0L
aL0L
asF1.0
(lp9966
L2L
aL0L
aL0L
asF0.5
(lp9967
L4L
aL0L
aL1L
asF-1.0
(lp9968
L50L
aL0L
aL0L
asF-0.5
(lp9969
L23L
aL0L
aL0L
asF-2.5
(lp9970
L40L
aL1L
aL0L
asF-1.5
(lp9971
L58L
aL0L
aL1L
asF-4.0
(lp9972
L1L
aL0L
aL0L
asF-3.0
(lp9973
L19L
aL0L
aL0L
asF-2.0
(lp9974
L53L
aL0L
aL1L
asF-3.5
(lp9975
L2L
aL0L
aL0L
assF-2.5
(dp9976
F0.0
(lp9977
L136L
aL1L
aL6L
asF1.0
(lp9978
L10L
aL0L
aL0L
asF0.5
(lp9979
L56L
aL0L
aL4L
asF1.5
(lp9980
L1L
aL0L
aL0L
asF-1.0
(lp9981
L321L
aL4L
aL6L
asF-3.5
(lp9982
L26L
aL0L
aL0L
asF-2.5
(lp9983
L146L
aL2L
aL1L
asF-1.5
(lp9984
L314L
aL0L
aL5L
asF-4.0
(lp9985
L3L
aL0L
aL0L
asF-3.0
(lp9986
L50L
aL0L
aL2L
asF-2.0
(lp9987
L235L
aL1L
aL4L
asF-0.5
(lp9988
L234L
aL1L
aL6L
assF-0.5
(dp9989
F0.5
(lp9990
L6759L
aL130L
aL249L
asF1.0
(lp9991
L3846L
aL70L
aL175L
asF2.0
(lp9992
L627L
aL11L
aL40L
asF3.0
(lp9993
L45L
aL0L
aL7L
asF4.0
(lp9994
L1L
aL0L
aL0L
asF-0.5
(lp9995
L8814L
aL171L
aL225L
asF1.5
(lp9996
L1779L
aL29L
aL106L
asF-2.5
(lp9997
L329L
aL10L
aL4L
asF2.5
(lp9998
L165L
aL2L
aL20L
asF-3.0
(lp9999
L60L
aL2L
aL0L
asF3.5
(lp10000
L7L
aL0L
aL1L
asF-2.0
(lp10001
L1263L
aL24L
aL18L
asF0.0
(lp10002
L9010L
aL156L
aL256L
asF-3.5
(lp10003
L2L
aL0L
aL0L
asF-1.0
(lp10004
L6596L
aL115L
aL139L
asF-1.5
(lp10005
L3418L
aL76L
aL63L
asssL9L
(dp10006
F0.5
(dp10007
F-0.5
(lp10008
L6256L
aL180L
aL160L
asF1.0
(lp10009
L5603L
aL163L
aL265L
asF2.5
(lp10010
L452L
aL13L
aL28L
asF3.0
(lp10011
L106L
aL6L
aL8L
asF4.0
(lp10012
L4L
aL0L
aL0L
asF0.0
(lp10013
L8423L
aL219L
aL243L
asF1.5
(lp10014
L3217L
aL99L
aL187L
asF-1.0
(lp10015
L3281L
aL102L
aL64L
asF2.0
(lp10016
L1322L
aL42L
aL93L
asF-3.0
(lp10017
L12L
aL0L
aL0L
asF3.5
(lp10018
L16L
aL1L
aL1L
asF-2.0
(lp10019
L373L
aL19L
aL6L
asF0.5
(lp10020
L7878L
aL235L
aL276L
asF-3.5
(lp10021
L1L
aL0L
aL0L
asF-2.5
(lp10022
L53L
aL2L
aL1L
asF-1.5
(lp10023
L1305L
aL40L
aL19L
assF1.5
(dp10024
F-0.5
(lp10025
L1571L
aL83L
aL45L
asF0.0
(lp10026
L2540L
aL132L
aL66L
asF2.5
(lp10027
L358L
aL19L
aL25L
asF3.0
(lp10028
L105L
aL2L
aL7L
asF1.5
(lp10029
L1923L
aL95L
aL109L
asF0.5
(lp10030
L3277L
aL134L
aL136L
asF1.0
(lp10031
L2772L
aL146L
aL128L
asF-2.0
(lp10032
L36L
aL4L
aL1L
asF2.0
(lp10033
L940L
aL45L
aL68L
asF3.5
(lp10034
L21L
aL1L
aL3L
asF-2.5
(lp10035
L8L
aL0L
aL0L
asF-3.0
(lp10036
L2L
aL0L
aL0L
asF-1.0
(lp10037
L667L
aL48L
aL12L
asF-1.5
(lp10038
L194L
aL16L
aL1L
assF2.5
(dp10039
F0.5
(lp10040
L527L
aL39L
aL21L
asF1.5
(lp10041
L432L
aL21L
aL20L
asF2.5
(lp10042
L119L
aL7L
aL6L
asF3.5
(lp10043
L7L
aL1L
aL2L
asF-0.5
(lp10044
L214L
aL19L
aL5L
asF1.0
(lp10045
L544L
aL30L
aL21L
asF2.0
(lp10046
L275L
aL19L
aL11L
asF3.0
(lp10047
L33L
aL1L
aL5L
asF-2.0
(lp10048
L4L
aL0L
aL0L
asF0.0
(lp10049
L309L
aL21L
aL9L
asF-1.0
(lp10050
L73L
aL4L
aL1L
asF-1.5
(lp10051
L18L
aL0L
aL0L
assF3.5
(dp10052
F0.5
(lp10053
L54L
aL2L
aL3L
asF1.0
(lp10054
L47L
aL4L
aL3L
asF2.5
(lp10055
L14L
aL1L
aL1L
asF3.0
(lp10056
L10L
aL2L
aL2L
asF4.0
(lp10057
L2L
aL0L
aL0L
asF-0.5
(lp10058
L18L
aL3L
aL1L
asF1.5
(lp10059
L49L
aL6L
aL0L
asF0.0
(lp10060
L35L
aL7L
aL0L
asF2.0
(lp10061
L30L
aL2L
aL2L
asF-1.0
(lp10062
L5L
aL0L
aL0L
asF3.5
(lp10063
L2L
aL0L
aL0L
assF4.0
(dp10064
F0.5
(lp10065
L10L
aL0L
aL1L
asF1.0
(lp10066
L13L
aL0L
aL0L
asF2.0
(lp10067
L11L
aL2L
aL2L
asF3.0
(lp10068
L4L
aL0L
aL0L
asF4.0
(lp10069
L1L
aL0L
aL0L
asF0.0
(lp10070
L6L
aL0L
aL0L
asF1.5
(lp10071
L11L
aL3L
aL0L
asF2.5
(lp10072
L8L
aL0L
aL1L
asF3.5
(lp10073
L1L
aL0L
aL0L
asF-0.5
(lp10074
L2L
aL1L
aL0L
asF-1.0
(lp10075
L1L
aL1L
aL0L
asF-1.5
(lp10076
L1L
aL0L
aL0L
assF5.0
(dp10077
F1.5
(lp10078
L2L
aL0L
aL2L
assF0.0
(dp10079
F-0.5
(lp10080
L8615L
aL214L
aL221L
asF0.5
(lp10081
L8517L
aL199L
aL302L
asF2.5
(lp10082
L310L
aL8L
aL35L
asF3.0
(lp10083
L71L
aL1L
aL6L
asF4.0
(lp10084
L1L
aL0L
aL0L
asF0.0
(lp10085
L9745L
aL231L
aL284L
asF1.0
(lp10086
L5359L
aL125L
aL226L
asF-2.5
(lp10087
L159L
aL5L
aL2L
asF1.5
(lp10088
L2702L
aL56L
aL156L
asF2.0
(lp10089
L1068L
aL19L
aL72L
asF-3.5
(lp10090
L1L
aL0L
aL0L
asF3.5
(lp10091
L12L
aL0L
aL0L
asF-1.0
(lp10092
L5387L
aL126L
aL127L
asF4.5
(lp10093
L1L
aL0L
aL1L
asF-3.0
(lp10094
L17L
aL0L
aL1L
asF-2.0
(lp10095
L758L
aL26L
aL10L
asF-1.5
(lp10096
L2451L
aL52L
aL36L
assF1.0
(dp10097
F0.5
(lp10098
L5661L
aL231L
aL198L
asF1.5
(lp10099
L2733L
aL101L
aL163L
asF2.5
(lp10100
L433L
aL20L
aL33L
asF3.0
(lp10101
L137L
aL5L
aL22L
asF4.5
(lp10102
L1L
aL0L
aL0L
asF0.0
(lp10103
L5163L
aL192L
aL172L
asF1.0
(lp10104
L4558L
aL149L
aL198L
asF-1.0
(lp10105
L1693L
aL85L
aL44L
asF2.0
(lp10106
L1234L
aL46L
aL79L
asF3.5
(lp10107
L23L
aL1L
aL0L
asF-2.5
(lp10108
L26L
aL0L
aL0L
asF4.0
(lp10109
L2L
aL0L
aL0L
asF-0.5
(lp10110
L3595L
aL119L
aL96L
asF-3.0
(lp10111
L2L
aL0L
aL0L
asF-2.0
(lp10112
L140L
aL8L
aL3L
asF-1.5
(lp10113
L511L
aL22L
aL13L
assF-1.0
(dp10114
F-0.5
(lp10115
L6310L
aL78L
aL156L
asF1.0
(lp10116
L1903L
aL30L
aL95L
asF2.5
(lp10117
L69L
aL1L
aL6L
asF3.0
(lp10118
L21L
aL0L
aL4L
asF4.0
(lp10119
L2L
aL0L
aL0L
asF-4.0
(lp10120
L1L
aL0L
aL0L
asF0.5
(lp10121
L3746L
aL47L
aL151L
asF1.5
(lp10122
L759L
aL12L
aL39L
asF-2.0
(lp10123
L1417L
aL20L
aL16L
asF2.0
(lp10124
L280L
aL5L
aL21L
asF-3.5
(lp10125
L15L
aL0L
aL0L
asF3.5
(lp10126
L1L
aL0L
aL0L
asF-1.0
(lp10127
L5510L
aL80L
aL110L
asF0.0
(lp10128
L5501L
aL76L
aL166L
asF-3.0
(lp10129
L107L
aL2L
aL1L
asF-2.5
(lp10130
L497L
aL8L
aL5L
asF-1.5
(lp10131
L3380L
aL49L
aL56L
assF2.0
(dp10132
F0.5
(lp10133
L1371L
aL75L
aL45L
asF1.0
(lp10134
L1434L
aL89L
aL53L
asF2.0
(lp10135
L560L
aL31L
aL28L
asF3.0
(lp10136
L69L
aL2L
aL9L
asF4.0
(lp10137
L2L
aL0L
aL0L
asF0.0
(lp10138
L1099L
aL80L
aL34L
asF1.5
(lp10139
L1025L
aL41L
aL54L
asF2.5
(lp10140
L194L
aL13L
aL14L
asF3.5
(lp10141
L24L
aL1L
aL5L
asF-1.0
(lp10142
L240L
aL17L
aL4L
asF-0.5
(lp10143
L575L
aL32L
aL11L
asF-2.0
(lp10144
L15L
aL3L
aL1L
asF-1.5
(lp10145
L78L
aL4L
aL1L
assF-3.5
(dp10146
F0.5
(lp10147
L1L
aL0L
aL0L
asF0.0
(lp10148
L1L
aL0L
aL0L
asF-2.5
(lp10149
L4L
aL0L
aL0L
asF-0.5
(lp10150
L1L
aL0L
aL0L
asF-2.0
(lp10151
L9L
aL0L
aL0L
asF-3.5
(lp10152
L2L
aL0L
aL0L
asF-4.0
(lp10153
L1L
aL0L
aL0L
asF-3.0
(lp10154
L4L
aL0L
aL0L
asF-1.0
(lp10155
L4L
aL0L
aL0L
asF-1.5
(lp10156
L4L
aL0L
aL0L
assF3.0
(dp10157
F0.0
(lp10158
L107L
aL10L
aL3L
asF1.5
(lp10159
L153L
aL8L
aL13L
asF2.0
(lp10160
L79L
aL3L
aL3L
asF3.5
(lp10161
L6L
aL0L
aL1L
asF-0.5
(lp10162
L45L
aL0L
aL3L
asF1.0
(lp10163
L191L
aL17L
aL14L
asF3.0
(lp10164
L16L
aL3L
aL2L
asF0.5
(lp10165
L150L
aL15L
aL4L
asF2.5
(lp10166
L45L
aL1L
aL2L
asF-1.0
(lp10167
L17L
aL2L
aL0L
asF-1.5
(lp10168
L1L
aL0L
aL0L
assF-2.0
(dp10169
F0.5
(lp10170
L395L
aL4L
aL17L
asF1.5
(lp10171
L43L
aL0L
aL2L
asF2.5
(lp10172
L1L
aL0L
aL0L
asF3.5
(lp10173
L1L
aL0L
aL0L
asF-0.5
(lp10174
L1129L
aL10L
aL25L
asF1.0
(lp10175
L144L
aL1L
aL4L
asF-1.0
(lp10176
L1268L
aL12L
aL22L
asF2.0
(lp10177
L14L
aL0L
aL2L
asF0.0
(lp10178
L741L
aL5L
aL22L
asF-3.0
(lp10179
L106L
aL0L
aL0L
asF3.0
(lp10180
L1L
aL0L
aL0L
asF-2.5
(lp10181
L321L
aL2L
aL6L
asF-4.0
(lp10182
L1L
aL0L
aL0L
asF-3.5
(lp10183
L28L
aL0L
aL0L
asF-2.0
(lp10184
L682L
aL4L
aL11L
asF-1.5
(lp10185
L1093L
aL10L
aL17L
assF4.5
(dp10186
F1.5
(lp10187
L5L
aL1L
aL0L
asF2.0
(lp10188
L1L
aL0L
aL0L
asF3.0
(lp10189
L1L
aL0L
aL0L
asF1.0
(lp10190
L4L
aL0L
aL0L
assF-1.5
(dp10191
F0.0
(lp10192
L2501L
aL16L
aL88L
asF-0.5
(lp10193
L3104L
aL27L
aL100L
asF2.0
(lp10194
L74L
aL1L
aL4L
asF3.0
(lp10195
L4L
aL0L
aL0L
asF1.0
(lp10196
L661L
aL5L
aL30L
asF0.5
(lp10197
L1498L
aL18L
aL53L
asF1.5
(lp10198
L239L
aL3L
aL8L
asF-1.0
(lp10199
L3201L
aL37L
aL59L
asF2.5
(lp10200
L12L
aL0L
aL1L
asF-3.0
(lp10201
L120L
aL2L
aL1L
asF-2.0
(lp10202
L1171L
aL15L
aL14L
asF-4.0
(lp10203
L1L
aL0L
aL0L
asF-3.5
(lp10204
L24L
aL0L
aL1L
asF-2.5
(lp10205
L488L
aL5L
aL6L
asF-1.5
(lp10206
L2289L
aL22L
aL38L
assF-4.0
(dp10207
F-1.5
(lp10208
L2L
aL0L
aL0L
assF-3.0
(dp10209
F0.0
(lp10210
L11L
aL0L
aL0L
asF1.0
(lp10211
L2L
aL0L
aL0L
asF0.5
(lp10212
L7L
aL0L
aL1L
asF-1.0
(lp10213
L57L
aL0L
aL0L
asF-0.5
(lp10214
L27L
aL0L
aL0L
asF-2.5
(lp10215
L34L
aL1L
aL1L
asF-1.5
(lp10216
L59L
aL0L
aL2L
asF-4.0
(lp10217
L2L
aL0L
aL0L
asF-3.0
(lp10218
L17L
aL0L
aL0L
asF-2.0
(lp10219
L52L
aL0L
aL0L
asF-3.5
(lp10220
L9L
aL0L
aL0L
assF-2.5
(dp10221
F0.0
(lp10222
L130L
aL1L
aL5L
asF1.0
(lp10223
L18L
aL0L
aL0L
asF0.5
(lp10224
L56L
aL0L
aL2L
asF1.5
(lp10225
L5L
aL0L
aL0L
asF-1.0
(lp10226
L310L
aL2L
aL6L
asF-3.5
(lp10227
L15L
aL0L
aL0L
asF-2.5
(lp10228
L154L
aL0L
aL2L
asF-1.5
(lp10229
L333L
aL2L
aL7L
asF-4.0
(lp10230
L2L
aL0L
aL0L
asF-3.0
(lp10231
L59L
aL1L
aL1L
asF-2.0
(lp10232
L235L
aL1L
aL2L
asF-0.5
(lp10233
L230L
aL2L
aL4L
assF-0.5
(dp10234
F0.5
(lp10235
L6550L
aL124L
aL237L
asF1.0
(lp10236
L3834L
aL71L
aL179L
asF2.5
(lp10237
L161L
aL2L
aL19L
asF3.0
(lp10238
L42L
aL2L
aL5L
asF-0.5
(lp10239
L8593L
aL136L
aL205L
asF1.5
(lp10240
L1717L
aL30L
aL92L
asF-1.0
(lp10241
L6278L
aL108L
aL151L
asF0.0
(lp10242
L8873L
aL165L
aL283L
asF2.0
(lp10243
L600L
aL9L
aL40L
asF-3.0
(lp10244
L68L
aL3L
aL0L
asF3.5
(lp10245
L11L
aL0L
aL1L
asF-2.0
(lp10246
L1292L
aL27L
aL23L
asF-4.0
(lp10247
L1L
aL0L
aL0L
asF-3.5
(lp10248
L6L
aL0L
aL0L
asF-2.5
(lp10249
L304L
aL9L
aL2L
asF-1.5
(lp10250
L3443L
aL63L
aL66L
asssL10L
(dp10251
F0.5
(dp10252
F-0.5
(lp10253
L6248L
aL177L
aL162L
asF1.0
(lp10254
L5624L
aL155L
aL258L
asF2.5
(lp10255
L434L
aL13L
aL27L
asF3.0
(lp10256
L108L
aL6L
aL11L
asF4.0
(lp10257
L3L
aL0L
aL0L
asF0.0
(lp10258
L8187L
aL212L
aL240L
asF1.5
(lp10259
L3069L
aL88L
aL169L
asF-1.0
(lp10260
L3346L
aL108L
aL55L
asF2.0
(lp10261
L1296L
aL46L
aL97L
asF-3.0
(lp10262
L11L
aL0L
aL0L
asF3.5
(lp10263
L20L
aL1L
aL1L
asF-2.0
(lp10264
L383L
aL10L
aL2L
asF0.5
(lp10265
L7840L
aL229L
aL269L
asF-3.5
(lp10266
L2L
aL0L
aL0L
asF-2.5
(lp10267
L58L
aL4L
aL1L
asF-1.5
(lp10268
L1326L
aL54L
aL26L
assF1.5
(dp10269
F-0.5
(lp10270
L1573L
aL91L
aL39L
asF0.0
(lp10271
L2575L
aL125L
aL67L
asF2.5
(lp10272
L321L
aL20L
aL26L
asF3.0
(lp10273
L98L
aL6L
aL7L
asF4.0
(lp10274
L2L
aL1L
aL0L
asF0.5
(lp10275
L3101L
aL137L
aL122L
asF1.0
(lp10276
L2782L
aL158L
aL130L
asF-2.0
(lp10277
L45L
aL5L
aL2L
asF1.5
(lp10278
L1827L
aL78L
aL91L
asF2.0
(lp10279
L914L
aL40L
aL56L
asF3.5
(lp10280
L15L
aL0L
aL3L
asF-2.5
(lp10281
L6L
aL0L
aL0L
asF-3.0
(lp10282
L2L
aL0L
aL0L
asF-1.0
(lp10283
L671L
aL43L
aL8L
asF-1.5
(lp10284
L209L
aL13L
aL3L
assF2.5
(dp10285
F0.5
(lp10286
L520L
aL39L
aL18L
asF1.5
(lp10287
L405L
aL26L
aL20L
asF2.5
(lp10288
L105L
aL8L
aL6L
asF3.5
(lp10289
L8L
aL0L
aL1L
asF-0.5
(lp10290
L200L
aL16L
aL5L
asF1.0
(lp10291
L549L
aL34L
aL31L
asF2.0
(lp10292
L268L
aL16L
aL19L
asF3.0
(lp10293
L27L
aL0L
aL2L
asF-2.0
(lp10294
L7L
aL2L
aL0L
asF0.0
(lp10295
L315L
aL34L
aL13L
asF-1.0
(lp10296
L86L
aL7L
aL0L
asF-1.5
(lp10297
L17L
aL0L
aL0L
assF3.5
(dp10298
F0.5
(lp10299
L37L
aL2L
aL2L
asF1.0
(lp10300
L53L
aL5L
aL3L
asF2.5
(lp10301
L11L
aL2L
aL0L
asF3.0
(lp10302
L5L
aL1L
aL0L
asF4.0
(lp10303
L2L
aL0L
aL0L
asF-0.5
(lp10304
L17L
aL2L
aL1L
asF1.5
(lp10305
L41L
aL8L
aL4L
asF0.0
(lp10306
L40L
aL7L
aL1L
asF2.0
(lp10307
L33L
aL2L
aL2L
asF-1.0
(lp10308
L10L
aL2L
aL0L
asF3.5
(lp10309
L3L
aL0L
aL0L
assF4.0
(dp10310
F0.5
(lp10311
L9L
aL0L
aL0L
asF1.0
(lp10312
L9L
aL0L
aL0L
asF2.0
(lp10313
L7L
aL2L
aL0L
asF3.0
(lp10314
L4L
aL0L
aL0L
asF0.0
(lp10315
L4L
aL1L
aL0L
asF1.5
(lp10316
L8L
aL0L
aL0L
asF-0.5
(lp10317
L1L
aL0L
aL0L
asF2.5
(lp10318
L8L
aL0L
aL1L
asF-1.5
(lp10319
L1L
aL0L
aL0L
assF0.0
(dp10320
F-0.5
(lp10321
L8409L
aL194L
aL207L
asF0.5
(lp10322
L8369L
aL192L
aL275L
asF2.5
(lp10323
L316L
aL6L
aL32L
asF3.0
(lp10324
L65L
aL2L
aL4L
asF4.0
(lp10325
L1L
aL0L
aL0L
asF0.0
(lp10326
L9666L
aL235L
aL296L
asF1.0
(lp10327
L5301L
aL111L
aL240L
asF-2.5
(lp10328
L181L
aL3L
aL5L
asF1.5
(lp10329
L2698L
aL70L
aL151L
asF2.0
(lp10330
L1033L
aL17L
aL70L
asF-3.5
(lp10331
L4L
aL0L
aL0L
asF3.5
(lp10332
L10L
aL0L
aL0L
asF-1.0
(lp10333
L5310L
aL136L
aL128L
asF4.5
(lp10334
L1L
aL0L
aL1L
asF-3.0
(lp10335
L25L
aL0L
aL0L
asF-2.0
(lp10336
L790L
aL28L
aL10L
asF-1.5
(lp10337
L2442L
aL45L
aL43L
assF1.0
(dp10338
F0.5
(lp10339
L5500L
aL218L
aL207L
asF1.5
(lp10340
L2700L
aL105L
aL180L
asF2.5
(lp10341
L462L
aL22L
aL36L
asF3.0
(lp10342
L133L
aL6L
aL20L
asF4.5
(lp10343
L1L
aL0L
aL0L
asF0.0
(lp10344
L5319L
aL203L
aL163L
asF1.0
(lp10345
L4643L
aL163L
aL205L
asF-1.0
(lp10346
L1648L
aL77L
aL45L
asF2.0
(lp10347
L1246L
aL40L
aL86L
asF3.5
(lp10348
L25L
aL1L
aL2L
asF-2.5
(lp10349
L28L
aL1L
aL0L
asF-0.5
(lp10350
L3495L
aL125L
aL95L
asF-3.0
(lp10351
L2L
aL0L
aL0L
asF-2.0
(lp10352
L150L
aL6L
aL2L
asF-1.5
(lp10353
L546L
aL27L
aL15L
assF-1.0
(dp10354
F-0.5
(lp10355
L6047L
aL76L
aL160L
asF1.0
(lp10356
L1872L
aL23L
aL85L
asF2.5
(lp10357
L66L
aL1L
aL6L
asF3.0
(lp10358
L17L
aL0L
aL2L
asF4.0
(lp10359
L2L
aL0L
aL0L
asF-4.0
(lp10360
L1L
aL0L
aL0L
asF0.5
(lp10361
L3737L
aL48L
aL158L
asF1.5
(lp10362
L762L
aL16L
aL47L
asF-2.0
(lp10363
L1437L
aL20L
aL19L
asF2.0
(lp10364
L268L
aL4L
aL14L
asF-3.5
(lp10365
L19L
aL0L
aL0L
asF3.5
(lp10366
L1L
aL0L
aL0L
asF-1.0
(lp10367
L5294L
aL65L
aL106L
asF0.0
(lp10368
L5427L
aL79L
aL153L
asF-3.0
(lp10369
L98L
aL1L
aL1L
asF-2.5
(lp10370
L480L
aL10L
aL4L
asF-1.5
(lp10371
L3282L
aL38L
aL50L
assF2.0
(dp10372
F0.5
(lp10373
L1398L
aL79L
aL43L
asF1.0
(lp10374
L1388L
aL73L
aL55L
asF2.5
(lp10375
L218L
aL15L
aL15L
asF3.0
(lp10376
L65L
aL5L
aL7L
asF4.0
(lp10377
L1L
aL0L
aL0L
asF0.0
(lp10378
L1090L
aL78L
aL31L
asF1.5
(lp10379
L992L
aL45L
aL56L
asF2.0
(lp10380
L532L
aL29L
aL23L
asF3.5
(lp10381
L18L
aL0L
aL5L
asF-2.0
(lp10382
L11L
aL1L
aL1L
asF-0.5
(lp10383
L570L
aL37L
aL15L
asF-1.0
(lp10384
L255L
aL14L
aL2L
asF-1.5
(lp10385
L63L
aL2L
aL1L
assF-3.5
(dp10386
F-0.5
(lp10387
L4L
aL0L
aL0L
asF1.0
(lp10388
L1L
aL0L
aL0L
asF-1.0
(lp10389
L2L
aL0L
aL0L
asF-2.0
(lp10390
L10L
aL0L
aL0L
asF-3.5
(lp10391
L2L
aL0L
aL0L
asF-4.0
(lp10392
L1L
aL0L
aL0L
asF-3.0
(lp10393
L3L
aL0L
aL0L
asF-2.5
(lp10394
L4L
aL0L
aL0L
asF-1.5
(lp10395
L2L
aL0L
aL0L
assF3.0
(dp10396
F0.0
(lp10397
L105L
aL9L
aL1L
asF1.5
(lp10398
L136L
aL6L
aL5L
asF2.0
(lp10399
L76L
aL2L
aL3L
asF3.5
(lp10400
L7L
aL0L
aL2L
asF-0.5
(lp10401
L43L
aL2L
aL0L
asF1.0
(lp10402
L184L
aL11L
aL10L
asF3.0
(lp10403
L22L
aL2L
aL2L
asF0.5
(lp10404
L160L
aL16L
aL2L
asF2.5
(lp10405
L41L
aL0L
aL4L
asF-1.0
(lp10406
L17L
aL1L
aL1L
asF-1.5
(lp10407
L1L
aL0L
aL0L
assF-2.0
(dp10408
F0.5
(lp10409
L416L
aL5L
aL16L
asF1.5
(lp10410
L47L
aL0L
aL2L
asF2.5
(lp10411
L1L
aL0L
aL0L
asF3.5
(lp10412
L1L
aL0L
aL0L
asF-0.5
(lp10413
L1117L
aL11L
aL29L
asF1.0
(lp10414
L144L
aL1L
aL2L
asF-1.0
(lp10415
L1312L
aL14L
aL26L
asF2.0
(lp10416
L10L
aL0L
aL2L
asF0.0
(lp10417
L736L
aL4L
aL17L
asF-3.0
(lp10418
L100L
aL1L
aL0L
asF3.0
(lp10419
L2L
aL0L
aL0L
asF-2.5
(lp10420
L282L
aL0L
aL6L
asF-4.0
(lp10421
L2L
aL0L
aL0L
asF-3.5
(lp10422
L30L
aL0L
aL0L
asF-2.0
(lp10423
L660L
aL5L
aL8L
asF-1.5
(lp10424
L1028L
aL11L
aL15L
assF4.5
(dp10425
F0.5
(lp10426
L2L
aL0L
aL0L
asF1.5
(lp10427
L4L
aL1L
aL1L
asF2.0
(lp10428
L1L
aL0L
aL0L
asF3.0
(lp10429
L1L
aL0L
aL0L
asF1.0
(lp10430
L5L
aL0L
aL1L
assF-1.5
(dp10431
F0.0
(lp10432
L2467L
aL14L
aL84L
asF-0.5
(lp10433
L3185L
aL36L
aL97L
asF2.0
(lp10434
L83L
aL1L
aL3L
asF3.0
(lp10435
L6L
aL0L
aL0L
asF1.0
(lp10436
L719L
aL9L
aL29L
asF0.5
(lp10437
L1447L
aL13L
aL65L
asF1.5
(lp10438
L228L
aL2L
aL7L
asF-1.0
(lp10439
L3072L
aL29L
aL58L
asF2.5
(lp10440
L15L
aL0L
aL1L
asF-3.0
(lp10441
L126L
aL2L
aL2L
asF-2.0
(lp10442
L1125L
aL12L
aL11L
asF-4.0
(lp10443
L1L
aL0L
aL0L
asF-3.5
(lp10444
L25L
aL0L
aL1L
asF-2.5
(lp10445
L516L
aL5L
aL6L
asF-1.5
(lp10446
L2208L
aL24L
aL31L
assF-4.0
(dp10447
F-2.0
(lp10448
L1L
aL0L
aL0L
asF-1.5
(lp10449
L1L
aL0L
aL0L
assF-3.0
(dp10450
F0.0
(lp10451
L17L
aL1L
aL0L
asF1.0
(lp10452
L1L
aL0L
aL0L
asF0.5
(lp10453
L4L
aL0L
aL1L
asF-1.0
(lp10454
L60L
aL0L
aL0L
asF-0.5
(lp10455
L34L
aL0L
aL0L
asF-2.5
(lp10456
L36L
aL0L
aL1L
asF-1.5
(lp10457
L61L
aL0L
aL2L
asF-4.0
(lp10458
L2L
aL0L
aL0L
asF-3.0
(lp10459
L16L
aL1L
aL0L
asF-2.0
(lp10460
L56L
aL0L
aL1L
asF-3.5
(lp10461
L9L
aL0L
aL0L
assF-2.5
(dp10462
F0.0
(lp10463
L160L
aL0L
aL7L
asF1.0
(lp10464
L19L
aL0L
aL1L
asF2.0
(lp10465
L1L
aL0L
aL0L
asF0.5
(lp10466
L68L
aL0L
aL2L
asF1.5
(lp10467
L6L
aL0L
aL0L
asF-1.0
(lp10468
L331L
aL2L
aL5L
asF-3.0
(lp10469
L54L
aL1L
aL1L
asF-2.0
(lp10470
L222L
aL0L
aL3L
asF-1.5
(lp10471
L361L
aL0L
aL5L
asF-4.0
(lp10472
L3L
aL0L
aL0L
asF-3.5
(lp10473
L16L
aL0L
aL0L
asF-2.5
(lp10474
L161L
aL1L
aL1L
asF-0.5
(lp10475
L219L
aL1L
aL7L
assF-0.5
(dp10476
F0.5
(lp10477
L6460L
aL126L
aL236L
asF1.0
(lp10478
L3816L
aL68L
aL173L
asF2.5
(lp10479
L167L
aL4L
aL23L
asF3.0
(lp10480
L39L
aL0L
aL8L
asF-0.5
(lp10481
L8509L
aL133L
aL203L
asF1.5
(lp10482
L1706L
aL30L
aL110L
asF-2.0
(lp10483
L1266L
aL27L
aL22L
asF2.0
(lp10484
L614L
aL8L
aL46L
asF-3.0
(lp10485
L60L
aL2L
aL0L
asF3.5
(lp10486
L5L
aL0L
aL1L
asF-1.0
(lp10487
L6130L
aL106L
aL139L
asF0.0
(lp10488
L8627L
aL151L
aL261L
asF-3.5
(lp10489
L8L
aL0L
aL0L
asF-2.5
(lp10490
L349L
aL9L
aL3L
asF-1.5
(lp10491
L3304L
aL76L
aL72L
asssL11L
(dp10492
F0.5
(dp10493
F-0.5
(lp10494
L5980L
aL167L
aL176L
asF1.0
(lp10495
L5640L
aL158L
aL245L
asF2.5
(lp10496
L408L
aL9L
aL33L
asF3.0
(lp10497
L96L
aL5L
aL8L
asF4.0
(lp10498
L3L
aL0L
aL0L
asF0.0
(lp10499
L8043L
aL220L
aL221L
asF1.5
(lp10500
L3016L
aL95L
aL186L
asF-2.5
(lp10501
L67L
aL3L
aL1L
asF2.0
(lp10502
L1289L
aL43L
aL88L
asF-3.0
(lp10503
L7L
aL1L
aL0L
asF3.5
(lp10504
L19L
aL1L
aL0L
asF-2.0
(lp10505
L365L
aL13L
aL6L
asF0.5
(lp10506
L7697L
aL220L
aL252L
asF-3.5
(lp10507
L3L
aL0L
aL0L
asF-1.0
(lp10508
L3296L
aL128L
aL60L
asF-1.5
(lp10509
L1310L
aL40L
aL22L
assF1.5
(dp10510
F-0.5
(lp10511
L1550L
aL92L
aL44L
asF0.0
(lp10512
L2551L
aL127L
aL77L
asF2.5
(lp10513
L355L
aL20L
aL29L
asF3.0
(lp10514
L92L
aL4L
aL11L
asF4.5
(lp10515
L1L
aL0L
aL0L
asF0.5
(lp10516
L3094L
aL142L
aL125L
asF1.0
(lp10517
L2776L
aL152L
aL126L
asF-2.0
(lp10518
L52L
aL4L
aL0L
asF1.5
(lp10519
L1786L
aL77L
aL109L
asF2.0
(lp10520
L908L
aL45L
aL59L
asF3.5
(lp10521
L20L
aL0L
aL4L
asF-2.5
(lp10522
L5L
aL0L
aL0L
asF4.0
(lp10523
L1L
aL1L
aL0L
asF-3.0
(lp10524
L1L
aL0L
aL0L
asF-1.0
(lp10525
L647L
aL38L
aL11L
asF-1.5
(lp10526
L209L
aL12L
aL4L
assF2.5
(dp10527
F0.5
(lp10528
L508L
aL47L
aL21L
asF1.5
(lp10529
L388L
aL23L
aL26L
asF2.5
(lp10530
L108L
aL6L
aL6L
asF3.5
(lp10531
L9L
aL0L
aL2L
asF4.0
(lp10532
L1L
aL0L
aL0L
asF0.0
(lp10533
L319L
aL28L
aL8L
asF1.0
(lp10534
L523L
aL43L
aL29L
asF2.0
(lp10535
L276L
aL19L
aL17L
asF3.0
(lp10536
L35L
aL1L
aL7L
asF-2.0
(lp10537
L1L
aL0L
aL0L
asF-0.5
(lp10538
L177L
aL13L
aL4L
asF-1.0
(lp10539
L76L
aL4L
aL1L
asF-1.5
(lp10540
L15L
aL0L
aL1L
assF3.5
(dp10541
F0.5
(lp10542
L44L
aL4L
aL1L
asF1.0
(lp10543
L41L
aL4L
aL3L
asF2.5
(lp10544
L18L
aL1L
aL2L
asF3.0
(lp10545
L7L
aL1L
aL1L
asF4.0
(lp10546
L2L
aL0L
aL0L
asF-0.5
(lp10547
L10L
aL1L
aL1L
asF1.5
(lp10548
L45L
aL5L
aL3L
asF2.0
(lp10549
L34L
aL4L
aL2L
asF3.5
(lp10550
L2L
aL0L
aL0L
asF-1.5
(lp10551
L3L
aL1L
aL0L
asF-1.0
(lp10552
L7L
aL1L
aL0L
asF0.0
(lp10553
L26L
aL5L
aL0L
assF4.0
(dp10554
F0.5
(lp10555
L6L
aL0L
aL0L
asF1.0
(lp10556
L8L
aL1L
aL0L
asF2.0
(lp10557
L8L
aL1L
aL0L
asF-0.5
(lp10558
L1L
aL1L
aL0L
asF1.5
(lp10559
L5L
aL0L
aL0L
asF2.5
(lp10560
L4L
aL0L
aL0L
asF0.0
(lp10561
L9L
aL0L
aL0L
assF5.0
(dp10562
F3.0
(lp10563
L1L
aL0L
aL0L
assF0.0
(dp10564
F-0.5
(lp10565
L8303L
aL192L
aL204L
asF0.5
(lp10566
L8302L
aL176L
aL322L
asF2.5
(lp10567
L326L
aL7L
aL37L
asF3.0
(lp10568
L60L
aL1L
aL6L
asF4.0
(lp10569
L1L
aL0L
aL0L
asF0.0
(lp10570
L9594L
aL234L
aL280L
asF1.0
(lp10571
L5258L
aL117L
aL253L
asF-2.5
(lp10572
L164L
aL4L
aL4L
asF1.5
(lp10573
L2711L
aL65L
aL144L
asF2.0
(lp10574
L1018L
aL20L
aL70L
asF-3.5
(lp10575
L3L
aL0L
aL0L
asF3.5
(lp10576
L8L
aL0L
aL2L
asF-1.0
(lp10577
L5292L
aL122L
aL123L
asF-3.0
(lp10578
L30L
aL0L
aL0L
asF-2.0
(lp10579
L795L
aL32L
aL11L
asF-1.5
(lp10580
L2387L
aL58L
aL40L
assF1.0
(dp10581
F0.5
(lp10582
L5485L
aL203L
aL212L
asF1.5
(lp10583
L2763L
aL113L
aL157L
asF2.5
(lp10584
L420L
aL17L
aL37L
asF3.0
(lp10585
L136L
aL7L
aL15L
asF4.0
(lp10586
L2L
aL0L
aL0L
asF0.0
(lp10587
L5207L
aL208L
aL153L
asF1.0
(lp10588
L4542L
aL168L
aL204L
asF-1.0
(lp10589
L1668L
aL72L
aL39L
asF2.0
(lp10590
L1224L
aL47L
aL73L
asF-3.0
(lp10591
L3L
aL0L
aL0L
asF3.5
(lp10592
L22L
aL1L
aL1L
asF-2.5
(lp10593
L26L
aL1L
aL0L
asF-0.5
(lp10594
L3503L
aL132L
aL92L
asF-3.5
(lp10595
L1L
aL0L
aL0L
asF-2.0
(lp10596
L150L
aL2L
aL1L
asF-1.5
(lp10597
L557L
aL31L
aL11L
assF-1.0
(dp10598
F-0.5
(lp10599
L5918L
aL71L
aL149L
asF1.0
(lp10600
L1900L
aL19L
aL87L
asF2.5
(lp10601
L64L
aL1L
aL5L
asF3.0
(lp10602
L10L
aL0L
aL2L
asF4.0
(lp10603
L1L
aL0L
aL0L
asF-4.0
(lp10604
L2L
aL0L
aL0L
asF0.5
(lp10605
L3597L
aL44L
aL154L
asF1.5
(lp10606
L692L
aL11L
aL42L
asF-2.0
(lp10607
L1383L
aL17L
aL17L
asF2.0
(lp10608
L253L
aL6L
aL15L
asF-3.5
(lp10609
L18L
aL0L
aL0L
asF3.5
(lp10610
L2L
aL0L
aL0L
asF-1.0
(lp10611
L5110L
aL56L
aL101L
asF0.0
(lp10612
L5464L
aL79L
aL162L
asF-3.0
(lp10613
L116L
aL2L
aL0L
asF-2.5
(lp10614
L469L
aL11L
aL3L
asF-1.5
(lp10615
L3214L
aL48L
aL58L
assF2.0
(dp10616
F0.5
(lp10617
L1340L
aL69L
aL40L
asF1.0
(lp10618
L1414L
aL70L
aL62L
asF2.0
(lp10619
L534L
aL34L
aL28L
asF3.0
(lp10620
L65L
aL4L
aL4L
asF4.0
(lp10621
L2L
aL0L
aL0L
asF0.0
(lp10622
L1058L
aL74L
aL27L
asF1.5
(lp10623
L953L
aL45L
aL42L
asF-2.0
(lp10624
L15L
aL4L
aL1L
asF2.5
(lp10625
L222L
aL11L
aL18L
asF3.5
(lp10626
L16L
aL3L
aL3L
asF-1.0
(lp10627
L243L
aL14L
aL5L
asF-0.5
(lp10628
L579L
aL41L
aL14L
asF-2.5
(lp10629
L1L
aL0L
aL0L
asF-1.5
(lp10630
L78L
aL4L
aL0L
assF-3.5
(dp10631
F0.5
(lp10632
L1L
aL0L
aL0L
asF-0.5
(lp10633
L2L
aL0L
aL0L
asF-2.5
(lp10634
L8L
aL0L
aL0L
asF-2.0
(lp10635
L2L
aL0L
aL0L
asF-3.5
(lp10636
L1L
aL0L
aL0L
asF-4.0
(lp10637
L1L
aL0L
aL0L
asF-3.0
(lp10638
L2L
aL0L
aL0L
asF-1.0
(lp10639
L7L
aL0L
aL0L
asF-1.5
(lp10640
L9L
aL0L
aL0L
assF3.0
(dp10641
F0.0
(lp10642
L92L
aL6L
aL1L
asF1.5
(lp10643
L131L
aL7L
aL4L
asF2.0
(lp10644
L94L
aL3L
aL4L
asF3.5
(lp10645
L6L
aL1L
aL1L
asF4.0
(lp10646
L1L
aL0L
aL0L
asF-0.5
(lp10647
L42L
aL0L
aL1L
asF1.0
(lp10648
L175L
aL12L
aL6L
asF2.5
(lp10649
L27L
aL1L
aL2L
asF3.0
(lp10650
L16L
aL1L
aL1L
asF-1.5
(lp10651
L1L
aL0L
aL0L
asF-1.0
(lp10652
L16L
aL2L
aL0L
asF0.5
(lp10653
L162L
aL14L
aL7L
assF-2.0
(dp10654
F0.5
(lp10655
L401L
aL3L
aL14L
asF1.5
(lp10656
L42L
aL0L
aL0L
asF2.5
(lp10657
L3L
aL0L
aL0L
asF3.5
(lp10658
L1L
aL0L
aL0L
asF-0.5
(lp10659
L1106L
aL8L
aL26L
asF1.0
(lp10660
L145L
aL1L
aL5L
asF-1.0
(lp10661
L1214L
aL11L
aL19L
asF2.0
(lp10662
L10L
aL0L
aL1L
asF0.0
(lp10663
L707L
aL5L
aL18L
asF-3.0
(lp10664
L102L
aL1L
aL0L
asF3.0
(lp10665
L2L
aL0L
aL0L
asF-2.5
(lp10666
L287L
aL1L
aL6L
asF-4.0
(lp10667
L3L
aL0L
aL0L
asF-3.5
(lp10668
L31L
aL0L
aL0L
asF-2.0
(lp10669
L672L
aL6L
aL8L
asF-1.5
(lp10670
L1052L
aL9L
aL15L
assF4.5
(dp10671
F0.5
(lp10672
L3L
aL0L
aL1L
asF1.5
(lp10673
L2L
aL1L
aL0L
asF2.5
(lp10674
L1L
aL0L
aL0L
asF1.0
(lp10675
L3L
aL0L
aL0L
asF2.0
(lp10676
L1L
aL0L
aL1L
asF-1.5
(lp10677
L1L
aL0L
aL0L
assF-1.5
(dp10678
F0.0
(lp10679
L2483L
aL17L
aL99L
asF-0.5
(lp10680
L3145L
aL35L
aL97L
asF2.0
(lp10681
L71L
aL0L
aL2L
asF1.0
(lp10682
L701L
aL10L
aL27L
asF0.5
(lp10683
L1451L
aL12L
aL61L
asF1.5
(lp10684
L240L
aL2L
aL14L
asF-1.0
(lp10685
L3120L
aL32L
aL66L
asF2.5
(lp10686
L15L
aL0L
aL0L
asF-3.0
(lp10687
L130L
aL2L
aL1L
asF-2.5
(lp10688
L490L
aL8L
aL7L
asF-3.5
(lp10689
L16L
aL0L
aL1L
asF-2.0
(lp10690
L1147L
aL11L
aL14L
asF-1.5
(lp10691
L2147L
aL21L
aL27L
assF-4.0
(dp10692
F-3.0
(lp10693
L1L
aL0L
aL0L
asF-1.5
(lp10694
L2L
aL0L
aL0L
assF-3.0
(dp10695
F0.0
(lp10696
L17L
aL0L
aL2L
asF1.0
(lp10697
L4L
aL0L
aL0L
asF0.5
(lp10698
L6L
aL0L
aL0L
asF-2.0
(lp10699
L55L
aL0L
aL1L
asF-0.5
(lp10700
L37L
aL0L
aL0L
asF-2.5
(lp10701
L40L
aL1L
aL1L
asF-1.5
(lp10702
L61L
aL1L
aL1L
asF-4.0
(lp10703
L2L
aL0L
aL0L
asF-3.0
(lp10704
L16L
aL0L
aL0L
asF-1.0
(lp10705
L59L
aL0L
aL0L
asF-3.5
(lp10706
L8L
aL0L
aL0L
assF-2.5
(dp10707
F0.0
(lp10708
L154L
aL0L
aL5L
asF1.0
(lp10709
L21L
aL0L
aL1L
asF-0.5
(lp10710
L237L
aL0L
aL5L
asF1.5
(lp10711
L7L
aL0L
aL0L
asF-1.0
(lp10712
L331L
aL3L
aL7L
asF-3.5
(lp10713
L19L
aL0L
aL0L
asF-2.0
(lp10714
L236L
aL0L
aL3L
asF-1.5
(lp10715
L355L
aL1L
aL3L
asF-4.0
(lp10716
L2L
aL0L
aL0L
asF-3.0
(lp10717
L53L
aL1L
aL0L
asF-2.5
(lp10718
L136L
aL0L
aL1L
asF0.5
(lp10719
L73L
aL0L
aL4L
assF-0.5
(dp10720
F0.5
(lp10721
L6541L
aL129L
aL228L
asF1.0
(lp10722
L3676L
aL72L
aL163L
asF2.5
(lp10723
L153L
aL1L
aL20L
asF3.0
(lp10724
L37L
aL0L
aL7L
asF4.0
(lp10725
L1L
aL0L
aL1L
asF-0.5
(lp10726
L8280L
aL137L
aL177L
asF1.5
(lp10727
L1650L
aL26L
aL98L
asF-1.0
(lp10728
L6109L
aL115L
aL144L
asF2.0
(lp10729
L584L
aL5L
aL41L
asF-3.5
(lp10730
L9L
aL0L
aL0L
asF3.5
(lp10731
L3L
aL0L
aL1L
asF-2.0
(lp10732
L1298L
aL19L
aL19L
asF0.0
(lp10733
L8526L
aL136L
aL252L
asF-3.0
(lp10734
L62L
aL2L
aL1L
asF-2.5
(lp10735
L320L
aL4L
aL4L
asF-1.5
(lp10736
L3242L
aL62L
aL58L
asssL12L
(dp10737
F0.5
(dp10738
F-0.5
(lp10739
L5919L
aL170L
aL157L
asF1.0
(lp10740
L5571L
aL156L
aL250L
asF2.5
(lp10741
L409L
aL12L
aL36L
asF3.0
(lp10742
L103L
aL1L
aL6L
asF4.0
(lp10743
L2L
aL0L
aL0L
asF0.0
(lp10744
L7975L
aL226L
aL239L
asF1.5
(lp10745
L3068L
aL87L
aL193L
asF-2.5
(lp10746
L80L
aL6L
aL1L
asF2.0
(lp10747
L1243L
aL44L
aL96L
asF-3.0
(lp10748
L6L
aL0L
aL0L
asF3.5
(lp10749
L17L
aL1L
aL0L
asF-2.0
(lp10750
L404L
aL8L
aL8L
asF4.5
(lp10751
L1L
aL0L
aL0L
asF0.5
(lp10752
L7579L
aL205L
aL262L
asF-3.5
(lp10753
L1L
aL0L
aL0L
asF-1.0
(lp10754
L3323L
aL111L
aL70L
asF-1.5
(lp10755
L1332L
aL38L
aL23L
assF1.5
(dp10756
F-0.5
(lp10757
L1623L
aL99L
aL43L
asF0.0
(lp10758
L2551L
aL118L
aL73L
asF2.5
(lp10759
L338L
aL17L
aL27L
asF3.0
(lp10760
L103L
aL2L
aL13L
asF4.0
(lp10761
L2L
aL1L
aL0L
asF0.5
(lp10762
L3015L
aL140L
aL116L
asF1.0
(lp10763
L2791L
aL159L
aL122L
asF-2.0
(lp10764
L53L
aL5L
aL1L
asF1.5
(lp10765
L1774L
aL82L
aL94L
asF2.0
(lp10766
L894L
aL43L
aL56L
asF3.5
(lp10767
L16L
aL0L
aL4L
asF-2.5
(lp10768
L8L
aL0L
aL0L
asF-3.0
(lp10769
L1L
aL0L
aL0L
asF-1.0
(lp10770
L689L
aL39L
aL17L
asF-1.5
(lp10771
L190L
aL8L
aL4L
assF2.5
(dp10772
F0.5
(lp10773
L491L
aL50L
aL19L
asF1.5
(lp10774
L364L
aL23L
aL16L
asF2.5
(lp10775
L108L
aL10L
aL6L
asF3.5
(lp10776
L9L
aL0L
aL3L
asF4.0
(lp10777
L1L
aL0L
aL0L
asF0.0
(lp10778
L308L
aL24L
aL12L
asF1.0
(lp10779
L535L
aL41L
aL27L
asF2.0
(lp10780
L247L
aL16L
aL15L
asF3.0
(lp10781
L36L
aL1L
aL3L
asF-2.0
(lp10782
L1L
aL0L
aL0L
asF-0.5
(lp10783
L164L
aL15L
aL5L
asF-1.0
(lp10784
L71L
aL4L
aL1L
asF-1.5
(lp10785
L12L
aL0L
aL0L
assF3.5
(dp10786
F0.5
(lp10787
L32L
aL3L
aL1L
asF1.0
(lp10788
L37L
aL2L
aL2L
asF2.5
(lp10789
L21L
aL1L
aL2L
asF3.0
(lp10790
L6L
aL1L
aL1L
asF-0.5
(lp10791
L9L
aL0L
aL1L
asF1.5
(lp10792
L50L
aL6L
aL3L
asF2.0
(lp10793
L21L
aL1L
aL2L
asF3.5
(lp10794
L2L
aL0L
aL0L
asF0.0
(lp10795
L25L
aL5L
aL0L
asF-1.0
(lp10796
L6L
aL1L
aL0L
asF-1.5
(lp10797
L3L
aL1L
aL0L
assF4.0
(dp10798
F0.5
(lp10799
L8L
aL0L
aL1L
asF1.0
(lp10800
L8L
aL2L
aL0L
asF2.0
(lp10801
L8L
aL1L
aL0L
asF0.0
(lp10802
L10L
aL0L
aL0L
asF1.5
(lp10803
L7L
aL0L
aL0L
asF2.5
(lp10804
L3L
aL0L
aL0L
asF-1.5
(lp10805
L1L
aL0L
aL0L
assF0.0
(dp10806
F-0.5
(lp10807
L8087L
aL182L
aL208L
asF0.5
(lp10808
L8113L
aL169L
aL293L
asF2.5
(lp10809
L301L
aL6L
aL28L
asF3.0
(lp10810
L74L
aL3L
aL11L
asF4.0
(lp10811
L1L
aL0L
aL0L
asF0.0
(lp10812
L9424L
aL213L
aL277L
asF1.0
(lp10813
L5231L
aL120L
aL252L
asF-2.5
(lp10814
L162L
aL4L
aL2L
asF1.5
(lp10815
L2623L
aL66L
aL136L
asF2.0
(lp10816
L1037L
aL23L
aL78L
asF-3.5
(lp10817
L5L
aL0L
aL0L
asF3.5
(lp10818
L6L
aL0L
aL0L
asF-2.0
(lp10819
L794L
aL24L
aL5L
asF-3.0
(lp10820
L31L
aL0L
aL0L
asF-1.0
(lp10821
L5160L
aL125L
aL96L
asF-1.5
(lp10822
L2373L
aL71L
aL41L
assF1.0
(dp10823
F0.5
(lp10824
L5339L
aL202L
aL191L
asF1.5
(lp10825
L2679L
aL114L
aL166L
asF2.5
(lp10826
L420L
aL16L
aL30L
asF3.0
(lp10827
L132L
aL11L
aL14L
asF4.0
(lp10828
L1L
aL0L
aL0L
asF0.0
(lp10829
L5183L
aL209L
aL154L
asF1.0
(lp10830
L4489L
aL167L
aL206L
asF-1.0
(lp10831
L1559L
aL70L
aL36L
asF2.0
(lp10832
L1212L
aL41L
aL69L
asF3.5
(lp10833
L16L
aL0L
aL1L
asF-2.5
(lp10834
L26L
aL1L
aL0L
asF-0.5
(lp10835
L3436L
aL135L
aL91L
asF-3.0
(lp10836
L2L
aL0L
aL0L
asF-2.0
(lp10837
L158L
aL7L
aL3L
asF-1.5
(lp10838
L574L
aL38L
aL6L
assF-1.0
(dp10839
F-0.5
(lp10840
L5872L
aL64L
aL149L
asF1.0
(lp10841
L1771L
aL25L
aL70L
asF2.5
(lp10842
L64L
aL1L
aL5L
asF3.0
(lp10843
L17L
aL0L
aL3L
asF4.0
(lp10844
L1L
aL0L
aL0L
asF-4.0
(lp10845
L2L
aL0L
aL0L
asF0.5
(lp10846
L3573L
aL40L
aL153L
asF1.5
(lp10847
L743L
aL15L
aL45L
asF-2.0
(lp10848
L1372L
aL17L
aL17L
asF2.0
(lp10849
L241L
aL6L
aL11L
asF-3.5
(lp10850
L18L
aL0L
aL0L
asF3.5
(lp10851
L3L
aL0L
aL1L
asF-1.0
(lp10852
L4974L
aL53L
aL109L
asF0.0
(lp10853
L5334L
aL65L
aL149L
asF-3.0
(lp10854
L109L
aL4L
aL1L
asF-2.5
(lp10855
L459L
aL7L
aL4L
asF-1.5
(lp10856
L3090L
aL34L
aL55L
assF2.0
(dp10857
F0.5
(lp10858
L1339L
aL71L
aL48L
asF1.0
(lp10859
L1322L
aL58L
aL60L
asF2.5
(lp10860
L195L
aL10L
aL19L
asF3.0
(lp10861
L63L
aL6L
aL5L
asF0.0
(lp10862
L1066L
aL79L
aL28L
asF1.5
(lp10863
L967L
aL52L
aL51L
asF-2.0
(lp10864
L13L
aL1L
aL0L
asF2.0
(lp10865
L524L
aL27L
aL25L
asF3.5
(lp10866
L18L
aL3L
aL4L
asF-1.0
(lp10867
L268L
aL13L
aL5L
asF-0.5
(lp10868
L564L
aL41L
aL14L
asF-3.0
(lp10869
L1L
aL0L
aL0L
asF-2.5
(lp10870
L2L
aL1L
aL0L
asF-1.5
(lp10871
L75L
aL5L
aL0L
assF-3.5
(dp10872
F-0.5
(lp10873
L3L
aL0L
aL0L
asF-2.5
(lp10874
L7L
aL0L
aL0L
asF-2.0
(lp10875
L6L
aL0L
aL0L
asF-3.5
(lp10876
L2L
aL0L
aL0L
asF-4.0
(lp10877
L1L
aL0L
aL0L
asF-3.0
(lp10878
L2L
aL0L
aL0L
asF-1.0
(lp10879
L7L
aL0L
aL0L
asF-1.5
(lp10880
L11L
aL0L
aL0L
assF3.0
(dp10881
F0.0
(lp10882
L102L
aL7L
aL3L
asF1.5
(lp10883
L127L
aL7L
aL6L
asF2.0
(lp10884
L94L
aL8L
aL4L
asF3.5
(lp10885
L4L
aL1L
aL0L
asF4.0
(lp10886
L2L
aL0L
aL0L
asF-0.5
(lp10887
L45L
aL1L
aL0L
asF1.0
(lp10888
L167L
aL14L
aL6L
asF3.0
(lp10889
L14L
aL1L
aL0L
asF2.5
(lp10890
L37L
aL1L
aL4L
asF-1.0
(lp10891
L17L
aL0L
aL0L
asF0.5
(lp10892
L154L
aL14L
aL6L
assF-2.0
(dp10893
F0.5
(lp10894
L379L
aL3L
aL15L
asF1.5
(lp10895
L41L
aL1L
aL1L
asF2.5
(lp10896
L1L
aL0L
aL0L
asF3.0
(lp10897
L2L
aL0L
aL0L
asF0.0
(lp10898
L701L
aL4L
aL23L
asF1.0
(lp10899
L163L
aL0L
aL8L
asF-1.0
(lp10900
L1221L
aL14L
aL18L
asF2.0
(lp10901
L15L
aL0L
aL1L
asF-0.5
(lp10902
L1117L
aL6L
aL32L
asF-3.0
(lp10903
L99L
aL0L
aL1L
asF-2.5
(lp10904
L270L
aL2L
aL4L
asF-4.0
(lp10905
L3L
aL0L
aL0L
asF-3.5
(lp10906
L29L
aL0L
aL1L
asF-2.0
(lp10907
L673L
aL4L
aL9L
asF-1.5
(lp10908
L1037L
aL8L
aL12L
assF4.5
(dp10909
F0.5
(lp10910
L4L
aL0L
aL0L
asF1.5
(lp10911
L4L
aL1L
aL1L
asF2.5
(lp10912
L1L
aL0L
aL0L
asF3.0
(lp10913
L1L
aL0L
aL0L
asF1.0
(lp10914
L2L
aL0L
aL0L
asF2.0
(lp10915
L2L
aL0L
aL0L
assF-1.5
(dp10916
F0.0
(lp10917
L2467L
aL21L
aL92L
asF-0.5
(lp10918
L3124L
aL39L
aL93L
asF2.0
(lp10919
L70L
aL0L
aL4L
asF3.5
(lp10920
L1L
aL0L
aL0L
asF1.0
(lp10921
L621L
aL3L
aL26L
asF0.5
(lp10922
L1554L
aL15L
aL50L
asF1.5
(lp10923
L252L
aL3L
aL7L
asF-1.0
(lp10924
L2998L
aL27L
aL56L
asF2.5
(lp10925
L11L
aL0L
aL0L
asF-3.0
(lp10926
L138L
aL3L
aL1L
asF-2.0
(lp10927
L1133L
aL12L
aL12L
asF-3.5
(lp10928
L14L
aL0L
aL0L
asF-2.5
(lp10929
L461L
aL5L
aL6L
asF-1.5
(lp10930
L2102L
aL24L
aL29L
assF-4.0
(dp10931
F-3.0
(lp10932
L1L
aL0L
aL0L
asF-1.5
(lp10933
L2L
aL0L
aL0L
assF-3.0
(dp10934
F0.0
(lp10935
L20L
aL0L
aL2L
asF1.0
(lp10936
L4L
aL0L
aL0L
asF-0.5
(lp10937
L37L
aL0L
aL0L
asF-2.0
(lp10938
L46L
aL0L
aL2L
asF0.5
(lp10939
L8L
aL0L
aL0L
asF-2.5
(lp10940
L34L
aL0L
aL0L
asF-1.5
(lp10941
L59L
aL1L
aL0L
asF-4.0
(lp10942
L2L
aL0L
aL0L
asF-3.0
(lp10943
L22L
aL1L
aL0L
asF-1.0
(lp10944
L58L
aL0L
aL1L
asF-3.5
(lp10945
L7L
aL0L
aL0L
assF-2.5
(dp10946
F0.0
(lp10947
L157L
aL1L
aL5L
asF0.5
(lp10948
L72L
aL0L
aL3L
asF1.0
(lp10949
L26L
aL0L
aL2L
asF-0.5
(lp10950
L256L
aL0L
aL3L
asF1.5
(lp10951
L7L
aL0L
aL0L
asF-2.0
(lp10952
L242L
aL0L
aL4L
asF-3.0
(lp10953
L52L
aL0L
aL0L
asF-1.0
(lp10954
L335L
aL3L
aL4L
asF-4.0
(lp10955
L3L
aL0L
aL0L
asF-3.5
(lp10956
L23L
aL0L
aL0L
asF-2.5
(lp10957
L134L
aL2L
aL2L
asF-1.5
(lp10958
L352L
aL2L
aL3L
assF-0.5
(dp10959
F0.5
(lp10960
L6429L
aL127L
aL238L
asF1.0
(lp10961
L3723L
aL66L
aL186L
asF2.5
(lp10962
L159L
aL1L
aL20L
asF3.0
(lp10963
L23L
aL0L
aL5L
asF4.5
(lp10964
L1L
aL0L
aL1L
asF-0.5
(lp10965
L8204L
aL138L
aL176L
asF1.5
(lp10966
L1735L
aL24L
aL106L
asF-1.0
(lp10967
L5936L
aL121L
aL145L
asF2.0
(lp10968
L562L
aL5L
aL51L
asF-3.5
(lp10969
L7L
aL0L
aL0L
asF3.5
(lp10970
L4L
aL0L
aL1L
asF-2.5
(lp10971
L349L
aL6L
aL5L
asF0.0
(lp10972
L8418L
aL138L
aL242L
asF-3.0
(lp10973
L61L
aL1L
aL0L
asF-2.0
(lp10974
L1262L
aL23L
aL16L
asF-1.5
(lp10975
L3284L
aL73L
aL63L
asssL13L
(dp10976
F0.5
(dp10977
F-0.5
(lp10978
L5873L
aL185L
aL139L
asF1.0
(lp10979
L5441L
aL141L
aL252L
asF2.5
(lp10980
L404L
aL10L
aL34L
asF3.0
(lp10981
L108L
aL5L
aL8L
asF4.0
(lp10982
L2L
aL0L
aL0L
asF0.0
(lp10983
L7895L
aL245L
aL222L
asF1.5
(lp10984
L3001L
aL76L
aL178L
asF-2.5
(lp10985
L78L
aL3L
aL2L
asF2.0
(lp10986
L1234L
aL44L
aL88L
asF3.5
(lp10987
L22L
aL1L
aL1L
asF-2.0
(lp10988
L436L
aL13L
aL5L
asF0.5
(lp10989
L7389L
aL213L
aL262L
asF-3.0
(lp10990
L10L
aL1L
aL0L
asF-1.0
(lp10991
L3313L
aL113L
aL66L
asF-1.5
(lp10992
L1314L
aL36L
aL20L
assF1.5
(dp10993
F-0.5
(lp10994
L1528L
aL90L
aL42L
asF0.0
(lp10995
L2574L
aL126L
aL84L
asF2.5
(lp10996
L340L
aL16L
aL22L
asF3.0
(lp10997
L94L
aL7L
aL14L
asF4.5
(lp10998
L1L
aL0L
aL0L
asF0.5
(lp10999
L3035L
aL140L
aL114L
asF1.0
(lp11000
L2691L
aL154L
aL118L
asF-2.0
(lp11001
L55L
aL5L
aL2L
asF1.5
(lp11002
L1742L
aL84L
aL98L
asF2.0
(lp11003
L889L
aL44L
aL56L
asF3.5
(lp11004
L10L
aL0L
aL2L
asF-1.0
(lp11005
L703L
aL35L
aL19L
asF-3.0
(lp11006
L1L
aL0L
aL0L
asF-2.5
(lp11007
L8L
aL0L
aL0L
asF-1.5
(lp11008
L230L
aL9L
aL2L
assF2.5
(dp11009
F0.5
(lp11010
L500L
aL46L
aL23L
asF1.5
(lp11011
L379L
aL27L
aL16L
asF2.5
(lp11012
L107L
aL10L
aL8L
asF3.5
(lp11013
L11L
aL0L
aL2L
asF4.0
(lp11014
L1L
aL0L
aL0L
asF-0.5
(lp11015
L187L
aL15L
aL6L
asF1.0
(lp11016
L481L
aL29L
aL32L
asF2.0
(lp11017
L228L
aL9L
aL8L
asF3.0
(lp11018
L34L
aL1L
aL3L
asF-2.0
(lp11019
L1L
aL0L
aL0L
asF-1.5
(lp11020
L19L
aL0L
aL0L
asF-1.0
(lp11021
L71L
aL6L
aL1L
asF0.0
(lp11022
L314L
aL29L
aL10L
assF3.5
(dp11023
F0.5
(lp11024
L35L
aL3L
aL2L
asF1.0
(lp11025
L25L
aL0L
aL1L
asF2.5
(lp11026
L19L
aL1L
aL3L
asF3.0
(lp11027
L7L
aL1L
aL1L
asF-0.5
(lp11028
L12L
aL1L
aL1L
asF1.5
(lp11029
L41L
aL4L
aL3L
asF2.0
(lp11030
L22L
aL2L
aL1L
asF3.5
(lp11031
L1L
aL0L
aL0L
asF0.0
(lp11032
L22L
aL5L
aL0L
asF-1.0
(lp11033
L5L
aL0L
aL0L
asF-1.5
(lp11034
L2L
aL0L
aL0L
assF4.5
(dp11035
F0.0
(lp11036
L1L
aL0L
aL0L
asF1.5
(lp11037
L2L
aL1L
aL0L
asF2.0
(lp11038
L2L
aL1L
aL0L
asF3.0
(lp11039
L1L
aL0L
aL0L
asF0.5
(lp11040
L3L
aL0L
aL0L
asF1.0
(lp11041
L3L
aL0L
aL0L
assF0.0
(dp11042
F-0.5
(lp11043
L8055L
aL186L
aL205L
asF0.5
(lp11044
L7958L
aL172L
aL293L
asF2.5
(lp11045
L303L
aL3L
aL30L
asF3.0
(lp11046
L72L
aL2L
aL10L
asF4.0
(lp11047
L1L
aL0L
aL1L
asF0.0
(lp11048
L9313L
aL195L
aL285L
asF1.0
(lp11049
L5321L
aL118L
aL259L
asF-2.5
(lp11050
L207L
aL5L
aL3L
asF1.5
(lp11051
L2609L
aL66L
aL160L
asF2.0
(lp11052
L996L
aL23L
aL78L
asF-3.5
(lp11053
L6L
aL0L
aL0L
asF3.5
(lp11054
L8L
aL0L
aL1L
asF-1.0
(lp11055
L5059L
aL107L
aL103L
asF-4.0
(lp11056
L1L
aL0L
aL0L
asF-3.0
(lp11057
L33L
aL0L
aL0L
asF-2.0
(lp11058
L798L
aL20L
aL6L
asF-1.5
(lp11059
L2332L
aL68L
aL42L
assF1.0
(dp11060
F0.5
(lp11061
L5296L
aL193L
aL178L
asF1.5
(lp11062
L2578L
aL99L
aL157L
asF2.5
(lp11063
L420L
aL12L
aL39L
asF3.0
(lp11064
L106L
aL6L
aL11L
asF4.5
(lp11065
L1L
aL1L
aL0L
asF0.0
(lp11066
L5059L
aL204L
aL168L
asF1.0
(lp11067
L4369L
aL159L
aL189L
asF-2.0
(lp11068
L176L
aL8L
aL2L
asF2.0
(lp11069
L1195L
aL59L
aL77L
asF3.5
(lp11070
L22L
aL1L
aL4L
asF-1.0
(lp11071
L1636L
aL82L
aL41L
asF4.0
(lp11072
L3L
aL0L
aL0L
asF-0.5
(lp11073
L3494L
aL133L
aL86L
asF-3.0
(lp11074
L3L
aL0L
aL0L
asF-2.5
(lp11075
L29L
aL1L
aL0L
asF-1.5
(lp11076
L593L
aL29L
aL6L
assF-1.0
(dp11077
F-0.5
(lp11078
L5815L
aL63L
aL140L
asF1.0
(lp11079
L1837L
aL24L
aL68L
asF2.5
(lp11080
L67L
aL1L
aL6L
asF3.0
(lp11081
L16L
aL0L
aL0L
asF4.0
(lp11082
L1L
aL0L
aL0L
asF-4.0
(lp11083
L1L
aL0L
aL0L
asF0.5
(lp11084
L3579L
aL28L
aL148L
asF1.5
(lp11085
L760L
aL14L
aL48L
asF-2.0
(lp11086
L1327L
aL14L
aL14L
asF2.0
(lp11087
L259L
aL8L
aL19L
asF-3.5
(lp11088
L17L
aL0L
aL0L
asF3.5
(lp11089
L2L
aL0L
aL1L
asF-1.0
(lp11090
L4886L
aL44L
aL107L
asF0.0
(lp11091
L5226L
aL73L
aL148L
asF-3.0
(lp11092
L111L
aL5L
aL1L
asF-2.5
(lp11093
L470L
aL7L
aL3L
asF-1.5
(lp11094
L3025L
aL45L
aL52L
assF2.0
(dp11095
F0.5
(lp11096
L1315L
aL67L
aL45L
asF1.0
(lp11097
L1304L
aL78L
aL70L
asF2.0
(lp11098
L519L
aL24L
aL24L
asF3.0
(lp11099
L68L
aL5L
aL9L
asF0.0
(lp11100
L1053L
aL75L
aL23L
asF1.5
(lp11101
L890L
aL45L
aL45L
asF-1.0
(lp11102
L264L
aL11L
aL2L
asF2.5
(lp11103
L199L
aL10L
aL19L
asF3.5
(lp11104
L16L
aL2L
aL4L
asF-2.0
(lp11105
L14L
aL3L
aL0L
asF-0.5
(lp11106
L570L
aL43L
aL16L
asF-2.5
(lp11107
L1L
aL0L
aL0L
asF-1.5
(lp11108
L71L
aL5L
aL3L
assF-3.5
(dp11109
F0.0
(lp11110
L1L
aL0L
aL0L
asF-0.5
(lp11111
L1L
aL0L
aL0L
asF-2.5
(lp11112
L8L
aL0L
aL0L
asF-2.0
(lp11113
L5L
aL0L
aL0L
asF-3.5
(lp11114
L1L
aL0L
aL0L
asF-4.0
(lp11115
L1L
aL0L
aL0L
asF-3.0
(lp11116
L5L
aL0L
aL0L
asF-1.0
(lp11117
L10L
aL0L
aL0L
asF-1.5
(lp11118
L13L
aL0L
aL1L
assF3.0
(dp11119
F0.0
(lp11120
L100L
aL6L
aL3L
asF1.5
(lp11121
L115L
aL10L
aL4L
asF2.0
(lp11122
L81L
aL7L
aL6L
asF3.5
(lp11123
L1L
aL0L
aL0L
asF4.5
(lp11124
L2L
aL0L
aL0L
asF-0.5
(lp11125
L43L
aL1L
aL0L
asF1.0
(lp11126
L163L
aL14L
aL4L
asF2.5
(lp11127
L32L
aL2L
aL2L
asF3.0
(lp11128
L19L
aL2L
aL0L
asF-1.5
(lp11129
L2L
aL1L
aL0L
asF-1.0
(lp11130
L21L
aL2L
aL0L
asF0.5
(lp11131
L148L
aL13L
aL5L
assF-2.0
(dp11132
F0.5
(lp11133
L398L
aL1L
aL15L
asF1.5
(lp11134
L43L
aL0L
aL3L
asF2.5
(lp11135
L2L
aL0L
aL0L
asF3.0
(lp11136
L2L
aL0L
aL0L
asF-0.5
(lp11137
L1109L
aL6L
aL29L
asF1.0
(lp11138
L160L
aL1L
aL7L
asF-1.0
(lp11139
L1223L
aL12L
aL22L
asF2.0
(lp11140
L15L
aL0L
aL1L
asF0.0
(lp11141
L770L
aL4L
aL24L
asF-3.0
(lp11142
L99L
aL0L
aL2L
asF-2.5
(lp11143
L269L
aL2L
aL5L
asF-4.0
(lp11144
L3L
aL0L
aL0L
asF-3.5
(lp11145
L34L
aL0L
aL0L
asF-2.0
(lp11146
L622L
aL4L
aL9L
asF-1.5
(lp11147
L1000L
aL8L
aL13L
assF4.0
(dp11148
F0.5
(lp11149
L8L
aL0L
aL0L
asF1.0
(lp11150
L10L
aL2L
aL1L
asF2.0
(lp11151
L9L
aL1L
aL2L
asF0.0
(lp11152
L4L
aL0L
aL0L
asF1.5
(lp11153
L12L
aL2L
aL0L
asF-0.5
(lp11154
L2L
aL0L
aL0L
asF2.5
(lp11155
L3L
aL0L
aL0L
asF-1.5
(lp11156
L1L
aL0L
aL0L
assF-1.5
(dp11157
F0.0
(lp11158
L2440L
aL16L
aL82L
asF-0.5
(lp11159
L3048L
aL37L
aL95L
asF2.0
(lp11160
L64L
aL0L
aL4L
asF3.5
(lp11161
L2L
aL0L
aL0L
asF1.0
(lp11162
L678L
aL8L
aL31L
asF0.5
(lp11163
L1511L
aL17L
aL63L
asF1.5
(lp11164
L256L
aL4L
aL8L
asF-1.0
(lp11165
L2874L
aL35L
aL54L
asF2.5
(lp11166
L19L
aL0L
aL2L
asF-3.0
(lp11167
L107L
aL0L
aL1L
asF-2.0
(lp11168
L1090L
aL11L
aL11L
asF-4.0
(lp11169
L1L
aL0L
aL0L
asF-3.5
(lp11170
L18L
aL0L
aL0L
asF-2.5
(lp11171
L458L
aL7L
aL5L
asF-1.5
(lp11172
L2007L
aL22L
aL32L
assF-4.0
(dp11173
F-3.0
(lp11174
L1L
aL0L
aL0L
asF-1.5
(lp11175
L1L
aL0L
aL0L
assF-3.0
(dp11176
F0.0
(lp11177
L24L
aL0L
aL1L
asF1.0
(lp11178
L4L
aL0L
aL0L
asF-0.5
(lp11179
L39L
aL0L
aL1L
asF-2.0
(lp11180
L51L
aL0L
aL0L
asF0.5
(lp11181
L6L
aL0L
aL0L
asF-2.5
(lp11182
L41L
aL1L
aL1L
asF-1.5
(lp11183
L54L
aL0L
aL0L
asF-4.0
(lp11184
L1L
aL0L
aL0L
asF-3.0
(lp11185
L19L
aL0L
aL0L
asF-1.0
(lp11186
L64L
aL0L
aL1L
asF-3.5
(lp11187
L5L
aL0L
aL0L
assF-2.5
(dp11188
F0.0
(lp11189
L161L
aL1L
aL8L
asF0.5
(lp11190
L82L
aL0L
aL1L
asF2.0
(lp11191
L1L
aL0L
aL0L
asF1.0
(lp11192
L29L
aL0L
aL2L
asF-0.5
(lp11193
L245L
aL0L
aL5L
asF1.5
(lp11194
L3L
aL0L
aL0L
asF-1.0
(lp11195
L331L
aL4L
aL5L
asF-3.0
(lp11196
L53L
aL0L
aL0L
asF-2.0
(lp11197
L230L
aL2L
aL2L
asF-4.0
(lp11198
L5L
aL0L
aL0L
asF-3.5
(lp11199
L17L
aL0L
aL0L
asF-2.5
(lp11200
L117L
aL1L
aL1L
asF-1.5
(lp11201
L347L
aL0L
aL0L
assF-0.5
(dp11202
F0.5
(lp11203
L6200L
aL116L
aL227L
asF1.0
(lp11204
L3717L
aL66L
aL178L
asF2.5
(lp11205
L164L
aL1L
aL22L
asF3.0
(lp11206
L31L
aL1L
aL6L
asF-0.5
(lp11207
L8009L
aL146L
aL173L
asF1.5
(lp11208
L1665L
aL25L
aL107L
asF-2.0
(lp11209
L1259L
aL27L
aL20L
asF0.0
(lp11210
L8237L
aL132L
aL223L
asF2.0
(lp11211
L606L
aL6L
aL37L
asF-3.5
(lp11212
L6L
aL0L
aL0L
asF3.5
(lp11213
L5L
aL0L
aL1L
asF-2.5
(lp11214
L314L
aL4L
aL8L
asF-4.0
(lp11215
L1L
aL0L
aL0L
asF-3.0
(lp11216
L70L
aL2L
aL0L
asF-1.0
(lp11217
L5839L
aL122L
aL144L
asF-1.5
(lp11218
L3256L
aL67L
aL56L
asssL14L
(dp11219
F0.5
(dp11220
F-0.5
(lp11221
L5715L
aL159L
aL132L
asF1.0
(lp11222
L5349L
aL153L
aL252L
asF2.5
(lp11223
L406L
aL8L
aL39L
asF3.0
(lp11224
L107L
aL4L
aL6L
asF4.0
(lp11225
L1L
aL0L
aL0L
asF0.0
(lp11226
L7694L
aL244L
aL213L
asF1.5
(lp11227
L2977L
aL82L
aL186L
asF-1.0
(lp11228
L3266L
aL114L
aL74L
asF2.0
(lp11229
L1186L
aL49L
aL81L
asF-3.0
(lp11230
L9L
aL1L
aL0L
asF3.5
(lp11231
L18L
aL0L
aL0L
asF-2.0
(lp11232
L464L
aL14L
aL8L
asF0.5
(lp11233
L7301L
aL216L
aL260L
asF-3.5
(lp11234
L1L
aL0L
aL0L
asF-2.5
(lp11235
L78L
aL3L
aL0L
asF-1.5
(lp11236
L1337L
aL42L
aL18L
assF1.5
(dp11237
F-0.5
(lp11238
L1522L
aL81L
aL43L
asF0.0
(lp11239
L2546L
aL129L
aL75L
asF2.5
(lp11240
L330L
aL16L
aL24L
asF3.0
(lp11241
L79L
aL6L
aL14L
asF4.5
(lp11242
L1L
aL0L
aL0L
asF0.5
(lp11243
L2968L
aL141L
aL116L
asF1.0
(lp11244
L2631L
aL143L
aL125L
asF-2.0
(lp11245
L57L
aL5L
aL2L
asF1.5
(lp11246
L1697L
aL80L
aL99L
asF2.0
(lp11247
L859L
aL41L
aL51L
asF3.5
(lp11248
L9L
aL0L
aL1L
asF-2.5
(lp11249
L10L
aL0L
aL0L
asF4.0
(lp11250
L1L
aL1L
aL0L
asF-3.0
(lp11251
L1L
aL0L
aL0L
asF-1.0
(lp11252
L724L
aL43L
aL24L
asF-1.5
(lp11253
L228L
aL13L
aL1L
assF2.5
(dp11254
F0.5
(lp11255
L509L
aL45L
aL13L
asF1.5
(lp11256
L340L
aL20L
aL14L
asF2.5
(lp11257
L89L
aL6L
aL6L
asF3.5
(lp11258
L10L
aL1L
aL2L
asF-0.5
(lp11259
L193L
aL18L
aL7L
asF1.0
(lp11260
L486L
aL35L
aL33L
asF2.0
(lp11261
L247L
aL15L
aL11L
asF3.0
(lp11262
L37L
aL2L
aL4L
asF-2.0
(lp11263
L3L
aL1L
aL0L
asF0.0
(lp11264
L305L
aL26L
aL8L
asF-1.0
(lp11265
L80L
aL3L
aL1L
asF-1.5
(lp11266
L19L
aL2L
aL0L
assF3.5
(dp11267
F0.5
(lp11268
L27L
aL5L
aL2L
asF1.0
(lp11269
L40L
aL2L
aL0L
asF2.5
(lp11270
L18L
aL1L
aL2L
asF3.0
(lp11271
L5L
aL1L
aL1L
asF-0.5
(lp11272
L8L
aL1L
aL0L
asF1.5
(lp11273
L25L
aL1L
aL3L
asF2.0
(lp11274
L27L
aL1L
aL3L
asF3.5
(lp11275
L1L
aL0L
aL0L
asF0.0
(lp11276
L29L
aL3L
aL1L
asF-1.0
(lp11277
L8L
aL0L
aL1L
asF-1.5
(lp11278
L1L
aL0L
aL0L
assF4.0
(dp11279
F0.5
(lp11280
L7L
aL0L
aL0L
asF1.0
(lp11281
L14L
aL2L
aL1L
asF2.0
(lp11282
L10L
aL1L
aL1L
asF0.0
(lp11283
L3L
aL0L
aL0L
asF1.5
(lp11284
L7L
aL1L
aL0L
asF2.5
(lp11285
L1L
aL0L
aL0L
asF-1.0
(lp11286
L1L
aL0L
aL0L
asF-0.5
(lp11287
L2L
aL0L
aL0L
assF-4.5
(dp11288
F-3.0
(lp11289
L1L
aL0L
aL0L
assF-0.5
(dp11290
F0.5
(lp11291
L6100L
aL95L
aL244L
asF1.0
(lp11292
L3737L
aL73L
aL166L
asF2.5
(lp11293
L166L
aL1L
aL21L
asF3.0
(lp11294
L26L
aL0L
aL3L
asF4.0
(lp11295
L1L
aL0L
aL1L
asF0.0
(lp11296
L7807L
aL129L
aL189L
asF1.5
(lp11297
L1663L
aL31L
aL115L
asF-2.0
(lp11298
L1220L
aL18L
aL19L
asF2.0
(lp11299
L626L
aL6L
aL31L
asF-3.5
(lp11300
L9L
aL0L
aL0L
asF3.5
(lp11301
L7L
aL0L
aL2L
asF-1.0
(lp11302
L5783L
aL117L
aL120L
asF-1.5
(lp11303
L3173L
aL62L
aL55L
asF-4.0
(lp11304
L2L
aL0L
aL0L
asF-3.0
(lp11305
L60L
aL3L
aL0L
asF-2.5
(lp11306
L334L
aL5L
aL7L
asF-0.5
(lp11307
L7859L
aL131L
aL167L
assF1.0
(dp11308
F0.5
(lp11309
L5233L
aL189L
aL177L
asF1.5
(lp11310
L2609L
aL93L
aL154L
asF2.5
(lp11311
L385L
aL16L
aL41L
asF3.0
(lp11312
L128L
aL9L
aL14L
asF4.0
(lp11313
L1L
aL0L
aL0L
asF0.0
(lp11314
L5134L
aL199L
aL177L
asF1.0
(lp11315
L4254L
aL159L
aL180L
asF-1.0
(lp11316
L1681L
aL77L
aL36L
asF2.0
(lp11317
L1172L
aL54L
aL69L
asF3.5
(lp11318
L16L
aL0L
aL1L
asF-2.5
(lp11319
L31L
aL1L
aL0L
asF-0.5
(lp11320
L3380L
aL143L
aL81L
asF-3.0
(lp11321
L4L
aL0L
aL0L
asF-2.0
(lp11322
L154L
aL8L
aL2L
asF-1.5
(lp11323
L618L
aL34L
aL9L
assF-1.0
(dp11324
F-0.5
(lp11325
L5641L
aL57L
aL139L
asF1.0
(lp11326
L1867L
aL20L
aL85L
asF2.5
(lp11327
L63L
aL1L
aL7L
asF3.0
(lp11328
L14L
aL0L
aL0L
asF0.5
(lp11329
L3630L
aL38L
aL128L
asF1.5
(lp11330
L803L
aL15L
aL61L
asF-2.0
(lp11331
L1285L
aL23L
aL11L
asF2.0
(lp11332
L253L
aL5L
aL17L
asF-3.5
(lp11333
L16L
aL0L
aL0L
asF3.5
(lp11334
L1L
aL0L
aL0L
asF-2.5
(lp11335
L455L
aL4L
aL4L
asF0.0
(lp11336
L5190L
aL67L
aL168L
asF-3.0
(lp11337
L111L
aL3L
aL1L
asF-1.0
(lp11338
L4743L
aL60L
aL102L
asF-1.5
(lp11339
L2907L
aL33L
aL54L
assF2.0
(dp11340
F0.5
(lp11341
L1355L
aL71L
aL45L
asF1.0
(lp11342
L1258L
aL89L
aL53L
asF2.0
(lp11343
L472L
aL19L
aL28L
asF3.0
(lp11344
L71L
aL3L
aL13L
asF4.0
(lp11345
L2L
aL0L
aL1L
asF0.0
(lp11346
L1039L
aL79L
aL23L
asF1.5
(lp11347
L894L
aL43L
aL49L
asF-2.0
(lp11348
L10L
aL1L
aL0L
asF2.5
(lp11349
L196L
aL13L
aL12L
asF3.5
(lp11350
L10L
aL1L
aL3L
asF-1.0
(lp11351
L249L
aL16L
aL4L
asF-0.5
(lp11352
L603L
aL37L
aL13L
asF-2.5
(lp11353
L1L
aL0L
aL0L
asF-1.5
(lp11354
L89L
aL4L
aL1L
assF-3.5
(dp11355
F-0.5
(lp11356
L4L
aL0L
aL0L
asF0.0
(lp11357
L1L
aL0L
aL0L
asF-2.5
(lp11358
L9L
aL0L
aL0L
asF1.0
(lp11359
L1L
aL0L
aL0L
asF-2.0
(lp11360
L8L
aL0L
aL0L
asF-3.5
(lp11361
L2L
aL0L
aL0L
asF-4.5
(lp11362
L1L
aL0L
aL0L
asF-3.0
(lp11363
L4L
aL0L
aL0L
asF-1.0
(lp11364
L7L
aL0L
aL0L
asF-1.5
(lp11365
L9L
aL0L
aL0L
assF3.0
(dp11366
F0.0
(lp11367
L96L
aL11L
aL4L
asF1.5
(lp11368
L112L
aL14L
aL4L
asF2.0
(lp11369
L81L
aL3L
aL6L
asF3.5
(lp11370
L2L
aL0L
aL0L
asF4.5
(lp11371
L2L
aL0L
aL0L
asF-0.5
(lp11372
L50L
aL2L
aL1L
asF1.0
(lp11373
L128L
aL14L
aL4L
asF2.5
(lp11374
L35L
aL3L
aL2L
asF3.0
(lp11375
L14L
aL2L
aL0L
asF-1.5
(lp11376
L3L
aL1L
aL0L
asF-1.0
(lp11377
L15L
aL1L
aL0L
asF0.5
(lp11378
L148L
aL5L
aL9L
assF-2.0
(dp11379
F0.5
(lp11380
L434L
aL1L
aL21L
asF1.5
(lp11381
L39L
aL1L
aL2L
asF2.5
(lp11382
L4L
aL0L
aL0L
asF0.0
(lp11383
L790L
aL5L
aL24L
asF1.0
(lp11384
L171L
aL0L
aL6L
asF-2.5
(lp11385
L244L
aL0L
aL2L
asF2.0
(lp11386
L10L
aL0L
aL2L
asF-0.5
(lp11387
L1133L
aL5L
aL29L
asF-3.0
(lp11388
L90L
aL2L
aL1L
asF-1.0
(lp11389
L1175L
aL13L
aL21L
asF-4.0
(lp11390
L2L
aL0L
aL0L
asF-3.5
(lp11391
L40L
aL0L
aL0L
asF-2.0
(lp11392
L617L
aL2L
aL9L
asF-1.5
(lp11393
L978L
aL7L
aL15L
assF4.5
(dp11394
F0.0
(lp11395
L2L
aL0L
aL0L
asF1.5
(lp11396
L3L
aL1L
aL0L
asF3.0
(lp11397
L1L
aL0L
aL0L
asF0.5
(lp11398
L1L
aL0L
aL0L
asF1.0
(lp11399
L3L
aL0L
aL0L
assF-1.5
(dp11400
F0.0
(lp11401
L2389L
aL19L
aL76L
asF-0.5
(lp11402
L3031L
aL38L
aL94L
asF2.0
(lp11403
L86L
aL3L
aL4L
asF3.5
(lp11404
L1L
aL0L
aL0L
asF1.0
(lp11405
L729L
aL11L
aL31L
asF0.5
(lp11406
L1514L
aL15L
aL57L
asF1.5
(lp11407
L259L
aL3L
aL10L
asF-1.0
(lp11408
L2805L
aL31L
aL56L
asF2.5
(lp11409
L13L
aL0L
aL2L
asF-3.0
(lp11410
L113L
aL2L
aL0L
asF3.0
(lp11411
L3L
aL0L
aL0L
asF-2.0
(lp11412
L1089L
aL13L
aL9L
asF-4.0
(lp11413
L3L
aL0L
aL0L
asF-3.5
(lp11414
L17L
aL0L
aL0L
asF-2.5
(lp11415
L455L
aL5L
aL4L
asF-1.5
(lp11416
L1967L
aL24L
aL26L
assF-4.0
(dp11417
F-1.5
(lp11418
L1L
aL0L
aL0L
assF-3.0
(dp11419
F0.0
(lp11420
L25L
aL0L
aL1L
asF1.5
(lp11421
L2L
aL0L
aL0L
asF-0.5
(lp11422
L44L
aL0L
aL0L
asF1.0
(lp11423
L3L
aL0L
aL0L
asF-2.0
(lp11424
L49L
aL1L
aL2L
asF0.5
(lp11425
L6L
aL0L
aL0L
asF-3.5
(lp11426
L3L
aL0L
aL0L
asF-2.5
(lp11427
L32L
aL0L
aL0L
asF-4.0
(lp11428
L2L
aL0L
aL0L
asF-3.0
(lp11429
L20L
aL0L
aL0L
asF-1.0
(lp11430
L72L
aL1L
aL3L
asF-1.5
(lp11431
L65L
aL0L
aL0L
assF-2.5
(dp11432
F0.0
(lp11433
L179L
aL0L
aL9L
asF0.5
(lp11434
L69L
aL0L
aL1L
asF2.0
(lp11435
L2L
aL0L
aL0L
asF1.0
(lp11436
L27L
aL0L
aL1L
asF-0.5
(lp11437
L265L
aL0L
aL7L
asF1.5
(lp11438
L7L
aL0L
aL0L
asF-1.0
(lp11439
L316L
aL0L
aL1L
asF-3.0
(lp11440
L52L
aL1L
aL1L
asF-2.0
(lp11441
L228L
aL1L
aL4L
asF-4.0
(lp11442
L2L
aL0L
aL0L
asF-3.5
(lp11443
L17L
aL0L
aL0L
asF-2.5
(lp11444
L115L
aL1L
aL0L
asF-1.5
(lp11445
L316L
aL2L
aL2L
assF0.0
(dp11446
F-0.5
(lp11447
L7900L
aL183L
aL207L
asF0.5
(lp11448
L7782L
aL168L
aL278L
asF2.5
(lp11449
L274L
aL2L
aL29L
asF3.0
(lp11450
L81L
aL2L
aL12L
asF1.0
(lp11451
L5252L
aL115L
aL245L
asF0.0
(lp11452
L9366L
aL185L
aL307L
asF1.5
(lp11453
L2577L
aL58L
aL156L
asF-2.5
(lp11454
L201L
aL2L
aL4L
asF2.0
(lp11455
L1006L
aL23L
aL86L
asF-3.5
(lp11456
L5L
aL0L
aL0L
asF3.5
(lp11457
L3L
aL0L
aL1L
asF-2.0
(lp11458
L825L
aL26L
aL7L
asF-3.0
(lp11459
L37L
aL1L
aL0L
asF-1.0
(lp11460
L5123L
aL120L
aL121L
asF-1.5
(lp11461
L2323L
aL61L
aL39L
asssL15L
(dp11462
F0.5
(dp11463
F-0.5
(lp11464
L5828L
aL188L
aL123L
asF1.0
(lp11465
L5258L
aL161L
aL254L
asF2.5
(lp11466
L403L
aL14L
aL41L
asF3.0
(lp11467
L101L
aL4L
aL10L
asF0.0
(lp11468
L7614L
aL238L
aL207L
asF1.5
(lp11469
L3020L
aL87L
aL168L
asF-1.0
(lp11470
L3225L
aL112L
aL67L
asF2.0
(lp11471
L1198L
aL42L
aL92L
asF-3.0
(lp11472
L14L
aL0L
aL0L
asF3.5
(lp11473
L21L
aL0L
aL2L
asF-2.0
(lp11474
L434L
aL12L
aL5L
asF0.5
(lp11475
L7215L
aL183L
aL257L
asF-3.5
(lp11476
L2L
aL0L
aL0L
asF-2.5
(lp11477
L71L
aL1L
aL1L
asF-1.5
(lp11478
L1357L
aL48L
aL19L
assF1.5
(dp11479
F-0.5
(lp11480
L1549L
aL89L
aL40L
asF0.0
(lp11481
L2513L
aL130L
aL85L
asF2.5
(lp11482
L308L
aL15L
aL17L
asF3.0
(lp11483
L79L
aL8L
aL11L
asF4.5
(lp11484
L1L
aL0L
aL0L
asF0.5
(lp11485
L2920L
aL124L
aL104L
asF1.0
(lp11486
L2617L
aL150L
aL112L
asF-2.0
(lp11487
L53L
aL3L
aL0L
asF1.5
(lp11488
L1660L
aL77L
aL92L
asF2.0
(lp11489
L877L
aL50L
aL56L
asF3.5
(lp11490
L8L
aL0L
aL1L
asF-2.5
(lp11491
L13L
aL1L
aL0L
asF4.0
(lp11492
L1L
aL1L
aL0L
asF-3.0
(lp11493
L1L
aL0L
aL0L
asF-1.0
(lp11494
L715L
aL38L
aL16L
asF-1.5
(lp11495
L232L
aL14L
aL4L
assF2.5
(dp11496
F0.5
(lp11497
L479L
aL36L
aL20L
asF1.5
(lp11498
L332L
aL13L
aL16L
asF2.5
(lp11499
L82L
aL8L
aL4L
asF3.5
(lp11500
L10L
aL1L
aL2L
asF-0.5
(lp11501
L191L
aL17L
aL3L
asF1.0
(lp11502
L466L
aL41L
aL29L
asF2.0
(lp11503
L221L
aL15L
aL11L
asF3.0
(lp11504
L30L
aL2L
aL3L
asF-2.0
(lp11505
L3L
aL1L
aL0L
asF0.0
(lp11506
L334L
aL35L
aL8L
asF-1.0
(lp11507
L85L
aL7L
aL2L
asF-1.5
(lp11508
L25L
aL2L
aL1L
assF3.5
(dp11509
F0.5
(lp11510
L26L
aL2L
aL2L
asF1.0
(lp11511
L41L
aL4L
aL1L
asF2.5
(lp11512
L13L
aL1L
aL1L
asF3.0
(lp11513
L4L
aL1L
aL0L
asF-0.5
(lp11514
L8L
aL1L
aL1L
asF1.5
(lp11515
L35L
aL4L
aL3L
asF2.0
(lp11516
L20L
aL1L
aL3L
asF3.5
(lp11517
L2L
aL0L
aL0L
asF0.0
(lp11518
L24L
aL4L
aL1L
asF-1.0
(lp11519
L6L
aL0L
aL0L
asF-1.5
(lp11520
L1L
aL1L
aL0L
assF4.0
(dp11521
F0.5
(lp11522
L5L
aL0L
aL0L
asF1.0
(lp11523
L14L
aL2L
aL1L
asF2.0
(lp11524
L6L
aL0L
aL2L
asF3.0
(lp11525
L1L
aL0L
aL0L
asF0.0
(lp11526
L4L
aL0L
aL0L
asF1.5
(lp11527
L11L
aL2L
aL0L
asF2.5
(lp11528
L1L
aL0L
aL0L
asF-1.0
(lp11529
L1L
aL0L
aL0L
asF-0.5
(lp11530
L1L
aL0L
aL0L
assF-4.5
(dp11531
F-3.0
(lp11532
L1L
aL0L
aL0L
assF-0.5
(dp11533
F0.5
(lp11534
L6149L
aL108L
aL216L
asF1.0
(lp11535
L3608L
aL64L
aL162L
asF2.5
(lp11536
L166L
aL1L
aL19L
asF3.0
(lp11537
L33L
aL1L
aL5L
asF4.0
(lp11538
L1L
aL0L
aL1L
asF0.0
(lp11539
L7734L
aL119L
aL217L
asF1.5
(lp11540
L1645L
aL32L
aL110L
asF-2.0
(lp11541
L1216L
aL24L
aL21L
asF2.0
(lp11542
L647L
aL4L
aL44L
asF-3.5
(lp11543
L10L
aL0L
aL0L
asF3.5
(lp11544
L6L
aL0L
aL2L
asF-1.0
(lp11545
L5629L
aL106L
aL114L
asF-1.5
(lp11546
L3160L
aL59L
aL57L
asF-3.0
(lp11547
L61L
aL2L
aL1L
asF-2.5
(lp11548
L355L
aL5L
aL8L
asF-0.5
(lp11549
L7726L
aL131L
aL160L
assF1.0
(dp11550
F0.5
(lp11551
L5253L
aL189L
aL191L
asF1.5
(lp11552
L2544L
aL95L
aL151L
asF2.5
(lp11553
L385L
aL13L
aL43L
asF3.0
(lp11554
L105L
aL2L
aL14L
asF4.0
(lp11555
L2L
aL0L
aL0L
asF0.0
(lp11556
L4981L
aL199L
aL160L
asF1.0
(lp11557
L4097L
aL150L
aL187L
asF-1.0
(lp11558
L1697L
aL80L
aL42L
asF2.0
(lp11559
L1139L
aL52L
aL75L
asF3.5
(lp11560
L18L
aL3L
aL0L
asF-2.5
(lp11561
L39L
aL1L
aL0L
asF-0.5
(lp11562
L3394L
aL132L
aL88L
asF-3.0
(lp11563
L8L
aL1L
aL0L
asF-2.0
(lp11564
L169L
aL10L
aL2L
asF-1.5
(lp11565
L652L
aL27L
aL9L
assF-1.0
(dp11566
F-0.5
(lp11567
L5602L
aL60L
aL134L
asF1.0
(lp11568
L1883L
aL23L
aL85L
asF2.5
(lp11569
L65L
aL1L
aL5L
asF3.0
(lp11570
L13L
aL0L
aL1L
asF-4.0
(lp11571
L1L
aL0L
aL0L
asF0.5
(lp11572
L3487L
aL42L
aL143L
asF1.5
(lp11573
L774L
aL7L
aL48L
asF-2.0
(lp11574
L1243L
aL17L
aL10L
asF2.0
(lp11575
L267L
aL7L
aL20L
asF-3.5
(lp11576
L14L
aL0L
aL0L
asF-2.5
(lp11577
L441L
aL5L
aL3L
asF0.0
(lp11578
L5150L
aL68L
aL171L
asF-3.0
(lp11579
L128L
aL3L
aL2L
asF-1.0
(lp11580
L4483L
aL51L
aL100L
asF-1.5
(lp11581
L2800L
aL35L
aL44L
assF2.0
(dp11582
F0.5
(lp11583
L1334L
aL80L
aL40L
asF1.0
(lp11584
L1208L
aL67L
aL63L
asF2.0
(lp11585
L440L
aL15L
aL30L
asF3.0
(lp11586
L67L
aL2L
aL12L
asF4.0
(lp11587
L2L
aL0L
aL1L
asF0.0
(lp11588
L1051L
aL80L
aL24L
asF1.5
(lp11589
L886L
aL54L
aL44L
asF-2.0
(lp11590
L20L
aL3L
aL1L
asF2.5
(lp11591
L196L
aL10L
aL13L
asF3.5
(lp11592
L10L
aL1L
aL2L
asF-1.0
(lp11593
L257L
aL16L
aL5L
asF-0.5
(lp11594
L600L
aL42L
aL18L
asF-2.5
(lp11595
L1L
aL0L
aL0L
asF-1.5
(lp11596
L77L
aL1L
aL1L
assF-3.5
(dp11597
F-0.5
(lp11598
L7L
aL0L
aL0L
asF0.0
(lp11599
L1L
aL0L
aL0L
asF-2.5
(lp11600
L7L
aL0L
aL0L
asF-2.0
(lp11601
L11L
aL0L
aL0L
asF-3.5
(lp11602
L1L
aL0L
aL0L
asF-4.5
(lp11603
L1L
aL0L
aL0L
asF-3.0
(lp11604
L4L
aL0L
aL0L
asF-1.0
(lp11605
L7L
aL0L
aL0L
asF-1.5
(lp11606
L12L
aL0L
aL0L
assF3.0
(dp11607
F0.0
(lp11608
L86L
aL6L
aL5L
asF1.5
(lp11609
L120L
aL10L
aL3L
asF2.0
(lp11610
L66L
aL4L
aL3L
asF3.5
(lp11611
L3L
aL1L
aL0L
asF4.5
(lp11612
L2L
aL0L
aL0L
asF-0.5
(lp11613
L37L
aL1L
aL0L
asF1.0
(lp11614
L118L
aL12L
aL5L
asF2.5
(lp11615
L35L
aL2L
aL4L
asF3.0
(lp11616
L14L
aL1L
aL0L
asF-1.5
(lp11617
L2L
aL0L
aL0L
asF-1.0
(lp11618
L22L
aL1L
aL0L
asF0.5
(lp11619
L146L
aL9L
aL6L
assF-2.0
(dp11620
F0.5
(lp11621
L422L
aL3L
aL19L
asF1.5
(lp11622
L48L
aL0L
aL3L
asF2.5
(lp11623
L5L
aL0L
aL0L
asF0.0
(lp11624
L806L
aL4L
aL26L
asF1.0
(lp11625
L199L
aL2L
aL8L
asF-4.5
(lp11626
L1L
aL0L
aL0L
asF-0.5
(lp11627
L1076L
aL8L
aL33L
asF-1.0
(lp11628
L1171L
aL14L
aL15L
asF-3.0
(lp11629
L100L
aL1L
aL0L
asF-2.5
(lp11630
L249L
aL3L
aL4L
asF2.0
(lp11631
L14L
aL0L
aL1L
asF-4.0
(lp11632
L5L
aL0L
aL0L
asF-3.5
(lp11633
L36L
aL0L
aL0L
asF-2.0
(lp11634
L569L
aL0L
aL7L
asF-1.5
(lp11635
L958L
aL6L
aL21L
assF4.5
(dp11636
F0.0
(lp11637
L2L
aL0L
aL0L
asF1.5
(lp11638
L2L
aL1L
aL0L
asF1.0
(lp11639
L4L
aL0L
aL0L
asF-0.5
(lp11640
L1L
aL0L
aL0L
asF0.5
(lp11641
L2L
aL0L
aL0L
assF-1.5
(dp11642
F0.0
(lp11643
L2427L
aL17L
aL86L
asF-0.5
(lp11644
L2914L
aL26L
aL77L
asF2.0
(lp11645
L74L
aL2L
aL4L
asF3.5
(lp11646
L1L
aL0L
aL0L
asF1.0
(lp11647
L726L
aL11L
aL30L
asF0.5
(lp11648
L1550L
aL11L
aL50L
asF1.5
(lp11649
L280L
aL4L
aL8L
asF-1.0
(lp11650
L2784L
aL38L
aL61L
asF2.5
(lp11651
L18L
aL0L
aL2L
asF-3.0
(lp11652
L121L
aL3L
aL1L
asF3.0
(lp11653
L1L
aL0L
aL0L
asF-2.0
(lp11654
L1080L
aL11L
aL16L
asF-4.0
(lp11655
L2L
aL0L
aL0L
asF-3.5
(lp11656
L21L
aL0L
aL0L
asF-2.5
(lp11657
L429L
aL6L
aL2L
asF-1.5
(lp11658
L1938L
aL21L
aL25L
assF-4.0
(dp11659
F-3.0
(lp11660
L1L
aL0L
aL0L
asF-1.5
(lp11661
L1L
aL0L
aL0L
assF-3.0
(dp11662
F0.0
(lp11663
L24L
aL0L
aL2L
asF1.5
(lp11664
L2L
aL0L
aL0L
asF-0.5
(lp11665
L46L
aL0L
aL0L
asF1.0
(lp11666
L5L
aL0L
aL0L
asF-2.0
(lp11667
L51L
aL1L
aL1L
asF0.5
(lp11668
L9L
aL0L
aL1L
asF-3.5
(lp11669
L6L
aL0L
aL0L
asF-2.5
(lp11670
L26L
aL0L
aL0L
asF-4.0
(lp11671
L1L
aL0L
aL0L
asF-3.0
(lp11672
L20L
aL0L
aL0L
asF-1.0
(lp11673
L74L
aL1L
aL2L
asF-1.5
(lp11674
L60L
aL0L
aL1L
assF-2.5
(dp11675
F0.0
(lp11676
L178L
aL1L
aL9L
asF0.5
(lp11677
L65L
aL0L
aL2L
asF2.0
(lp11678
L4L
aL0L
aL0L
asF1.5
(lp11679
L5L
aL0L
aL0L
asF-0.5
(lp11680
L263L
aL0L
aL3L
asF1.0
(lp11681
L32L
aL0L
aL0L
asF-4.0
(lp11682
L3L
aL0L
aL0L
asF-1.0
(lp11683
L334L
aL1L
aL3L
asF-3.0
(lp11684
L50L
aL0L
aL0L
asF-2.0
(lp11685
L208L
aL0L
aL2L
asF-4.5
(lp11686
L1L
aL0L
aL0L
asF-3.5
(lp11687
L15L
aL0L
aL0L
asF-2.5
(lp11688
L98L
aL2L
aL0L
asF-1.5
(lp11689
L317L
aL1L
aL1L
assF0.0
(dp11690
F-0.5
(lp11691
L7810L
aL161L
aL198L
asF0.5
(lp11692
L7735L
aL161L
aL283L
asF2.5
(lp11693
L288L
aL5L
aL32L
asF3.0
(lp11694
L70L
aL0L
aL8L
asF1.0
(lp11695
L5183L
aL103L
aL249L
asF0.0
(lp11696
L9062L
aL215L
aL281L
asF1.5
(lp11697
L2590L
aL66L
aL169L
asF-2.5
(lp11698
L202L
aL3L
aL4L
asF2.0
(lp11699
L973L
aL20L
aL84L
asF-3.5
(lp11700
L6L
aL0L
aL0L
asF3.5
(lp11701
L8L
aL0L
aL1L
asF-2.0
(lp11702
L854L
aL24L
aL9L
asF-4.0
(lp11703
L1L
aL0L
aL0L
asF-3.0
(lp11704
L32L
aL1L
aL0L
asF-1.0
(lp11705
L4962L
aL122L
aL113L
asF-1.5
(lp11706
L2288L
aL53L
aL39L
asssL16L
(dp11707
F0.5
(dp11708
F-0.5
(lp11709
L5627L
aL170L
aL112L
asF1.0
(lp11710
L5128L
aL135L
aL218L
asF2.5
(lp11711
L421L
aL15L
aL39L
asF3.0
(lp11712
L90L
aL1L
aL9L
asF0.0
(lp11713
L7546L
aL234L
aL234L
asF1.5
(lp11714
L2847L
aL86L
aL167L
asF-1.0
(lp11715
L3260L
aL112L
aL69L
asF2.0
(lp11716
L1200L
aL42L
aL90L
asF-3.0
(lp11717
L12L
aL1L
aL0L
asF3.5
(lp11718
L21L
aL0L
aL1L
asF-2.0
(lp11719
L476L
aL17L
aL6L
asF0.5
(lp11720
L7155L
aL203L
aL259L
asF-3.5
(lp11721
L1L
aL0L
aL0L
asF-2.5
(lp11722
L92L
aL2L
aL1L
asF-1.5
(lp11723
L1366L
aL40L
aL20L
assF1.5
(dp11724
F-0.5
(lp11725
L1594L
aL81L
aL36L
asF0.0
(lp11726
L2477L
aL117L
aL85L
asF2.5
(lp11727
L297L
aL15L
aL21L
asF3.0
(lp11728
L90L
aL5L
aL18L
asF1.5
(lp11729
L1610L
aL77L
aL94L
asF0.5
(lp11730
L2962L
aL138L
aL113L
asF1.0
(lp11731
L2499L
aL141L
aL105L
asF-2.0
(lp11732
L64L
aL3L
aL1L
asF2.0
(lp11733
L802L
aL40L
aL54L
asF3.5
(lp11734
L13L
aL1L
aL2L
asF-2.5
(lp11735
L12L
aL1L
aL0L
asF-3.0
(lp11736
L1L
aL0L
aL0L
asF-1.0
(lp11737
L717L
aL51L
aL17L
asF-1.5
(lp11738
L244L
aL15L
aL2L
assF2.5
(dp11739
F0.5
(lp11740
L472L
aL42L
aL25L
asF1.5
(lp11741
L354L
aL15L
aL18L
asF2.5
(lp11742
L78L
aL8L
aL2L
asF3.5
(lp11743
L7L
aL0L
aL2L
asF4.0
(lp11744
L1L
aL0L
aL0L
asF-0.5
(lp11745
L192L
aL14L
aL2L
asF1.0
(lp11746
L444L
aL30L
aL26L
asF2.0
(lp11747
L184L
aL12L
aL11L
asF3.0
(lp11748
L31L
aL4L
aL4L
asF-2.0
(lp11749
L3L
aL0L
aL0L
asF-1.5
(lp11750
L22L
aL3L
aL1L
asF-1.0
(lp11751
L73L
aL6L
aL1L
asF0.0
(lp11752
L335L
aL38L
aL10L
assF3.5
(dp11753
F0.5
(lp11754
L31L
aL1L
aL1L
asF1.0
(lp11755
L36L
aL4L
aL3L
asF2.5
(lp11756
L17L
aL1L
aL3L
asF3.0
(lp11757
L4L
aL2L
aL0L
asF-0.5
(lp11758
L10L
aL1L
aL0L
asF1.5
(lp11759
L32L
aL1L
aL3L
asF2.0
(lp11760
L18L
aL0L
aL3L
asF3.5
(lp11761
L2L
aL0L
aL0L
asF0.0
(lp11762
L19L
aL2L
aL2L
asF-1.0
(lp11763
L1L
aL0L
aL0L
asF-1.5
(lp11764
L1L
aL0L
aL0L
assF4.0
(dp11765
F0.5
(lp11766
L8L
aL0L
aL0L
asF1.0
(lp11767
L8L
aL1L
aL1L
asF2.0
(lp11768
L6L
aL1L
aL1L
asF3.0
(lp11769
L2L
aL0L
aL0L
asF0.0
(lp11770
L2L
aL0L
aL0L
asF1.5
(lp11771
L8L
aL0L
aL0L
asF-1.0
(lp11772
L1L
aL0L
aL0L
asF-0.5
(lp11773
L1L
aL0L
aL0L
assF-4.5
(dp11774
F-3.0
(lp11775
L1L
aL0L
aL0L
assF-0.5
(dp11776
F0.5
(lp11777
L6073L
aL103L
aL228L
asF1.0
(lp11778
L3532L
aL65L
aL151L
asF2.5
(lp11779
L147L
aL3L
aL17L
asF3.0
(lp11780
L40L
aL0L
aL9L
asF4.0
(lp11781
L1L
aL0L
aL1L
asF-0.5
(lp11782
L7562L
aL131L
aL173L
asF1.5
(lp11783
L1649L
aL29L
aL111L
asF-1.0
(lp11784
L5441L
aL100L
aL107L
asF2.0
(lp11785
L647L
aL4L
aL47L
asF-3.5
(lp11786
L16L
aL0L
aL0L
asF3.5
(lp11787
L3L
aL0L
aL2L
asF-2.0
(lp11788
L1209L
aL21L
aL16L
asF0.0
(lp11789
L7646L
aL102L
aL236L
asF-3.0
(lp11790
L59L
aL1L
aL0L
asF-2.5
(lp11791
L335L
aL6L
aL3L
asF-1.5
(lp11792
L3095L
aL54L
aL51L
assF1.0
(dp11793
F0.5
(lp11794
L5079L
aL178L
aL177L
asF1.5
(lp11795
L2530L
aL93L
aL153L
asF2.5
(lp11796
L366L
aL14L
aL41L
asF3.0
(lp11797
L103L
aL6L
aL15L
asF4.0
(lp11798
L2L
aL1L
aL0L
asF0.0
(lp11799
L4974L
aL205L
aL145L
asF1.0
(lp11800
L4179L
aL164L
aL206L
asF-1.0
(lp11801
L1726L
aL88L
aL44L
asF2.0
(lp11802
L1159L
aL54L
aL80L
asF3.5
(lp11803
L18L
aL2L
aL3L
asF-2.5
(lp11804
L37L
aL2L
aL0L
asF-0.5
(lp11805
L3394L
aL134L
aL88L
asF-3.0
(lp11806
L4L
aL0L
aL0L
asF-2.0
(lp11807
L184L
aL9L
aL1L
asF-1.5
(lp11808
L662L
aL26L
aL7L
assF-1.0
(dp11809
F-0.5
(lp11810
L5449L
aL56L
aL112L
asF1.0
(lp11811
L1973L
aL23L
aL96L
asF2.5
(lp11812
L60L
aL1L
aL4L
asF3.0
(lp11813
L11L
aL0L
aL0L
asF4.0
(lp11814
L1L
aL0L
aL0L
asF0.5
(lp11815
L3413L
aL39L
aL155L
asF1.5
(lp11816
L807L
aL10L
aL47L
asF-2.0
(lp11817
L1248L
aL18L
aL13L
asF2.0
(lp11818
L289L
aL5L
aL25L
asF-3.5
(lp11819
L23L
aL0L
aL0L
asF3.5
(lp11820
L1L
aL0L
aL0L
asF-1.0
(lp11821
L4484L
aL50L
aL91L
asF0.0
(lp11822
L5047L
aL71L
aL146L
asF-3.0
(lp11823
L114L
aL3L
aL1L
asF-2.5
(lp11824
L448L
aL5L
aL4L
asF-1.5
(lp11825
L2742L
aL33L
aL45L
assF2.0
(dp11826
F0.5
(lp11827
L1289L
aL82L
aL44L
asF1.0
(lp11828
L1181L
aL70L
aL60L
asF2.0
(lp11829
L435L
aL18L
aL30L
asF3.0
(lp11830
L50L
aL4L
aL5L
asF4.5
(lp11831
L1L
aL0L
aL0L
asF0.0
(lp11832
L1046L
aL76L
aL23L
asF1.5
(lp11833
L860L
aL52L
aL39L
asF-2.0
(lp11834
L22L
aL3L
aL1L
asF2.5
(lp11835
L182L
aL10L
aL15L
asF3.5
(lp11836
L9L
aL1L
aL4L
asF-1.0
(lp11837
L265L
aL14L
aL10L
asF4.0
(lp11838
L1L
aL0L
aL0L
asF-0.5
(lp11839
L587L
aL40L
aL22L
asF-2.5
(lp11840
L1L
aL0L
aL0L
asF-1.5
(lp11841
L79L
aL4L
aL1L
assF-3.5
(dp11842
F-0.5
(lp11843
L7L
aL0L
aL0L
asF-4.0
(lp11844
L1L
aL0L
aL0L
asF-2.5
(lp11845
L10L
aL0L
aL0L
asF0.0
(lp11846
L2L
aL0L
aL0L
asF-2.0
(lp11847
L10L
aL0L
aL1L
asF-3.5
(lp11848
L1L
aL0L
aL0L
asF-4.5
(lp11849
L1L
aL0L
aL0L
asF-3.0
(lp11850
L3L
aL0L
aL0L
asF-1.0
(lp11851
L9L
aL0L
aL0L
asF-1.5
(lp11852
L12L
aL0L
aL0L
assF3.0
(dp11853
F0.0
(lp11854
L95L
aL12L
aL0L
asF1.5
(lp11855
L100L
aL8L
aL1L
asF2.0
(lp11856
L71L
aL8L
aL1L
asF3.5
(lp11857
L2L
aL0L
aL0L
asF4.5
(lp11858
L2L
aL0L
aL0L
asF-0.5
(lp11859
L36L
aL3L
aL1L
asF1.0
(lp11860
L123L
aL16L
aL3L
asF2.5
(lp11861
L31L
aL1L
aL2L
asF3.0
(lp11862
L14L
aL2L
aL0L
asF-1.5
(lp11863
L4L
aL1L
aL0L
asF-1.0
(lp11864
L26L
aL1L
aL0L
asF0.5
(lp11865
L131L
aL8L
aL6L
assF-2.0
(dp11866
F0.5
(lp11867
L477L
aL2L
aL19L
asF1.5
(lp11868
L51L
aL0L
aL2L
asF2.5
(lp11869
L8L
aL0L
aL0L
asF3.5
(lp11870
L1L
aL0L
aL0L
asF-0.5
(lp11871
L1119L
aL8L
aL36L
asF1.0
(lp11872
L206L
aL4L
aL11L
asF-1.0
(lp11873
L1121L
aL13L
aL22L
asF2.0
(lp11874
L15L
aL0L
aL2L
asF0.0
(lp11875
L806L
aL3L
aL24L
asF-3.0
(lp11876
L98L
aL0L
aL1L
asF-2.5
(lp11877
L281L
aL4L
aL2L
asF-4.0
(lp11878
L10L
aL0L
aL0L
asF-3.5
(lp11879
L27L
aL0L
aL0L
asF-2.0
(lp11880
L571L
aL0L
aL9L
asF-1.5
(lp11881
L941L
aL5L
aL13L
assF4.5
(dp11882
F0.0
(lp11883
L4L
aL0L
aL0L
asF1.5
(lp11884
L2L
aL1L
aL0L
asF1.0
(lp11885
L4L
aL2L
aL0L
asF-0.5
(lp11886
L2L
aL0L
aL0L
asF0.5
(lp11887
L1L
aL0L
aL0L
assF-1.5
(dp11888
F0.0
(lp11889
L2447L
aL19L
aL83L
asF-0.5
(lp11890
L2872L
aL22L
aL90L
asF2.0
(lp11891
L74L
aL2L
aL3L
asF3.0
(lp11892
L3L
aL0L
aL0L
asF1.0
(lp11893
L730L
aL7L
aL33L
asF0.5
(lp11894
L1532L
aL9L
aL42L
asF1.5
(lp11895
L274L
aL6L
aL13L
asF-1.0
(lp11896
L2655L
aL39L
aL60L
asF2.5
(lp11897
L20L
aL0L
aL2L
asF-3.0
(lp11898
L110L
aL3L
aL0L
asF-2.0
(lp11899
L1028L
aL12L
aL15L
asF-4.0
(lp11900
L2L
aL0L
aL0L
asF-3.5
(lp11901
L16L
aL0L
aL0L
asF-2.5
(lp11902
L385L
aL5L
aL3L
asF-1.5
(lp11903
L1810L
aL16L
aL23L
assF-4.0
(dp11904
F-3.0
(lp11905
L1L
aL0L
aL0L
asF-1.0
(lp11906
L1L
aL0L
aL0L
asF-1.5
(lp11907
L2L
aL0L
aL0L
assF-3.0
(dp11908
F0.0
(lp11909
L30L
aL0L
aL1L
asF1.0
(lp11910
L2L
aL0L
aL0L
asF2.0
(lp11911
L2L
aL0L
aL0L
asF-0.5
(lp11912
L47L
aL0L
aL0L
asF1.5
(lp11913
L1L
aL0L
aL0L
asF-2.5
(lp11914
L29L
aL0L
aL0L
asF0.5
(lp11915
L12L
aL0L
aL1L
asF-3.5
(lp11916
L5L
aL0L
aL0L
asF-1.0
(lp11917
L71L
aL0L
aL1L
asF-4.0
(lp11918
L2L
aL0L
aL0L
asF-3.0
(lp11919
L19L
aL0L
aL0L
asF-2.0
(lp11920
L40L
aL1L
aL0L
asF-1.5
(lp11921
L70L
aL0L
aL2L
assF-2.5
(dp11922
F0.0
(lp11923
L161L
aL1L
aL7L
asF1.0
(lp11924
L41L
aL0L
aL1L
asF2.0
(lp11925
L1L
aL0L
aL0L
asF0.5
(lp11926
L82L
aL0L
aL3L
asF1.5
(lp11927
L5L
aL0L
aL0L
asF-1.0
(lp11928
L343L
aL3L
aL5L
asF-3.0
(lp11929
L47L
aL1L
aL0L
asF-2.0
(lp11930
L196L
aL1L
aL2L
asF-1.5
(lp11931
L317L
aL3L
aL1L
asF-4.0
(lp11932
L1L
aL0L
aL0L
asF-3.5
(lp11933
L12L
aL0L
aL0L
asF-2.5
(lp11934
L102L
aL0L
aL0L
asF-0.5
(lp11935
L245L
aL0L
aL6L
assF0.0
(dp11936
F-0.5
(lp11937
L7698L
aL145L
aL207L
asF0.5
(lp11938
L7633L
aL162L
aL273L
asF2.5
(lp11939
L290L
aL0L
aL27L
asF3.0
(lp11940
L63L
aL1L
aL4L
asF1.5
(lp11941
L2603L
aL68L
aL182L
asF0.0
(lp11942
L8800L
aL209L
aL252L
asF1.0
(lp11943
L5133L
aL113L
aL233L
asF-2.0
(lp11944
L866L
aL21L
aL17L
asF2.0
(lp11945
L988L
aL21L
aL76L
asF-3.5
(lp11946
L4L
aL0L
aL0L
asF3.5
(lp11947
L9L
aL0L
aL3L
asF-1.0
(lp11948
L5029L
aL141L
aL96L
asF-3.0
(lp11949
L29L
aL1L
aL1L
asF-2.5
(lp11950
L201L
aL2L
aL2L
asF-1.5
(lp11951
L2285L
aL62L
aL44L
asssL17L
(dp11952
F0.5
(dp11953
F-0.5
(lp11954
L5573L
aL162L
aL120L
asF1.0
(lp11955
L5198L
aL137L
aL239L
asF2.5
(lp11956
L395L
aL14L
aL39L
asF3.0
(lp11957
L97L
aL3L
aL8L
asF4.0
(lp11958
L1L
aL0L
aL0L
asF0.0
(lp11959
L7376L
aL226L
aL234L
asF1.5
(lp11960
L2797L
aL80L
aL164L
asF-1.0
(lp11961
L3260L
aL110L
aL67L
asF0.5
(lp11962
L7048L
aL191L
aL246L
asF2.0
(lp11963
L1193L
aL47L
aL92L
asF-3.0
(lp11964
L12L
aL1L
aL0L
asF3.5
(lp11965
L17L
aL1L
aL2L
asF-2.0
(lp11966
L487L
aL19L
aL8L
asF-4.0
(lp11967
L1L
aL0L
aL0L
asF-3.5
(lp11968
L1L
aL0L
aL0L
asF-2.5
(lp11969
L95L
aL1L
aL0L
asF-1.5
(lp11970
L1357L
aL46L
aL17L
assF1.5
(dp11971
F-0.5
(lp11972
L1607L
aL91L
aL36L
asF0.0
(lp11973
L2446L
aL115L
aL79L
asF2.5
(lp11974
L286L
aL15L
aL20L
asF3.0
(lp11975
L84L
aL5L
aL18L
asF1.5
(lp11976
L1555L
aL80L
aL80L
asF0.5
(lp11977
L2830L
aL137L
aL111L
asF1.0
(lp11978
L2518L
aL130L
aL116L
asF-2.0
(lp11979
L58L
aL3L
aL1L
asF2.0
(lp11980
L759L
aL39L
aL56L
asF3.5
(lp11981
L14L
aL0L
aL2L
asF-2.5
(lp11982
L13L
aL1L
aL0L
asF-3.0
(lp11983
L1L
aL0L
aL0L
asF-1.0
(lp11984
L728L
aL42L
aL17L
asF-1.5
(lp11985
L248L
aL20L
aL4L
assF2.5
(dp11986
F0.5
(lp11987
L449L
aL42L
aL18L
asF1.5
(lp11988
L352L
aL25L
aL22L
asF2.5
(lp11989
L90L
aL7L
aL7L
asF3.5
(lp11990
L4L
aL0L
aL1L
asF4.5
(lp11991
L2L
aL0L
aL0L
asF-0.5
(lp11992
L202L
aL19L
aL1L
asF1.0
(lp11993
L432L
aL28L
aL26L
asF2.0
(lp11994
L189L
aL14L
aL8L
asF3.0
(lp11995
L28L
aL3L
aL4L
asF-2.0
(lp11996
L7L
aL1L
aL0L
asF-1.5
(lp11997
L20L
aL0L
aL0L
asF-1.0
(lp11998
L89L
aL4L
aL2L
asF0.0
(lp11999
L343L
aL44L
aL11L
assF3.5
(dp12000
F0.5
(lp12001
L27L
aL2L
aL0L
asF1.0
(lp12002
L33L
aL3L
aL5L
asF2.5
(lp12003
L15L
aL3L
aL3L
asF3.0
(lp12004
L5L
aL0L
aL0L
asF-0.5
(lp12005
L8L
aL0L
aL0L
asF1.5
(lp12006
L31L
aL1L
aL2L
asF2.0
(lp12007
L22L
aL1L
aL3L
asF3.5
(lp12008
L1L
aL0L
aL0L
asF0.0
(lp12009
L14L
aL3L
aL3L
asF-1.0
(lp12010
L5L
aL0L
aL0L
asF-1.5
(lp12011
L2L
aL1L
aL0L
assF4.0
(dp12012
F0.5
(lp12013
L10L
aL1L
aL0L
asF1.0
(lp12014
L10L
aL0L
aL1L
asF2.0
(lp12015
L4L
aL1L
aL1L
asF3.0
(lp12016
L2L
aL0L
aL0L
asF0.0
(lp12017
L3L
aL0L
aL0L
asF1.5
(lp12018
L4L
aL0L
aL0L
asF-1.0
(lp12019
L1L
aL0L
aL0L
asF-0.5
(lp12020
L1L
aL0L
aL0L
assF-0.5
(dp12021
F-0.5
(lp12022
L7380L
aL124L
aL154L
asF1.0
(lp12023
L3509L
aL53L
aL170L
asF2.5
(lp12024
L169L
aL2L
aL24L
asF3.0
(lp12025
L32L
aL0L
aL6L
asF4.0
(lp12026
L1L
aL0L
aL1L
asF0.5
(lp12027
L5966L
aL101L
aL224L
asF1.5
(lp12028
L1674L
aL33L
aL106L
asF-1.0
(lp12029
L5302L
aL101L
aL98L
asF2.0
(lp12030
L644L
aL7L
aL46L
asF-3.0
(lp12031
L61L
aL1L
aL2L
asF3.5
(lp12032
L4L
aL0L
aL2L
asF-2.0
(lp12033
L1208L
aL28L
aL14L
asF0.0
(lp12034
L7622L
aL109L
aL227L
asF-3.5
(lp12035
L16L
aL0L
aL0L
asF-2.5
(lp12036
L361L
aL3L
aL3L
asF-1.5
(lp12037
L2954L
aL44L
aL56L
assF1.0
(dp12038
F0.5
(lp12039
L5116L
aL185L
aL189L
asF1.5
(lp12040
L2470L
aL92L
aL148L
asF2.5
(lp12041
L381L
aL11L
aL38L
asF3.0
(lp12042
L91L
aL8L
aL15L
asF4.0
(lp12043
L2L
aL0L
aL0L
asF0.0
(lp12044
L4900L
aL200L
aL144L
asF1.0
(lp12045
L4073L
aL169L
aL191L
asF-1.0
(lp12046
L1699L
aL87L
aL42L
asF2.0
(lp12047
L1122L
aL45L
aL81L
asF-3.5
(lp12048
L1L
aL0L
aL0L
asF3.5
(lp12049
L14L
aL3L
aL3L
asF-2.0
(lp12050
L196L
aL8L
aL2L
asF-0.5
(lp12051
L3371L
aL145L
aL88L
asF-3.0
(lp12052
L3L
aL0L
aL0L
asF-2.5
(lp12053
L42L
aL3L
aL0L
asF-1.5
(lp12054
L668L
aL22L
aL11L
assF-1.0
(dp12055
F-0.5
(lp12056
L5286L
aL56L
aL118L
asF1.0
(lp12057
L1928L
aL23L
aL87L
asF2.5
(lp12058
L60L
aL2L
aL3L
asF3.0
(lp12059
L13L
aL0L
aL2L
asF0.5
(lp12060
L3458L
aL38L
aL147L
asF1.5
(lp12061
L821L
aL10L
aL43L
asF-2.0
(lp12062
L1241L
aL23L
aL8L
asF2.0
(lp12063
L262L
aL5L
aL24L
asF-3.5
(lp12064
L18L
aL0L
aL0L
asF3.5
(lp12065
L2L
aL0L
aL0L
asF-2.5
(lp12066
L418L
aL4L
aL3L
asF0.0
(lp12067
L4945L
aL64L
aL150L
asF-3.0
(lp12068
L121L
aL4L
aL1L
asF-1.0
(lp12069
L4400L
aL42L
aL91L
asF-1.5
(lp12070
L2681L
aL34L
aL37L
assF2.0
(dp12071
F0.5
(lp12072
L1285L
aL72L
aL44L
asF1.0
(lp12073
L1190L
aL74L
aL57L
asF2.0
(lp12074
L435L
aL18L
aL27L
asF3.0
(lp12075
L61L
aL5L
aL7L
asF4.5
(lp12076
L1L
aL0L
aL0L
asF0.0
(lp12077
L1012L
aL59L
aL26L
asF1.5
(lp12078
L831L
aL45L
aL40L
asF-2.0
(lp12079
L21L
aL3L
aL1L
asF2.5
(lp12080
L168L
aL12L
aL14L
asF3.5
(lp12081
L11L
aL1L
aL4L
asF-1.0
(lp12082
L248L
aL18L
aL12L
asF4.0
(lp12083
L1L
aL0L
aL0L
asF-0.5
(lp12084
L608L
aL41L
aL22L
asF-2.5
(lp12085
L4L
aL1L
aL0L
asF-1.5
(lp12086
L81L
aL4L
aL1L
assF-3.5
(dp12087
F-0.5
(lp12088
L8L
aL0L
aL0L
asF0.5
(lp12089
L1L
aL0L
aL0L
asF-2.5
(lp12090
L8L
aL0L
aL0L
asF0.0
(lp12091
L3L
aL0L
aL0L
asF-4.0
(lp12092
L1L
aL0L
aL0L
asF-2.0
(lp12093
L11L
aL0L
aL0L
asF-3.5
(lp12094
L1L
aL0L
aL0L
asF-4.5
(lp12095
L1L
aL0L
aL0L
asF-3.0
(lp12096
L2L
aL0L
aL0L
asF-1.0
(lp12097
L8L
aL0L
aL0L
asF-1.5
(lp12098
L14L
aL0L
aL0L
assF3.0
(dp12099
F0.0
(lp12100
L86L
aL5L
aL2L
asF1.5
(lp12101
L95L
aL6L
aL1L
asF2.0
(lp12102
L66L
aL2L
aL2L
asF3.5
(lp12103
L1L
aL0L
aL0L
asF-0.5
(lp12104
L48L
aL8L
aL1L
asF1.0
(lp12105
L111L
aL12L
aL1L
asF3.0
(lp12106
L9L
aL2L
aL0L
asF0.5
(lp12107
L148L
aL15L
aL6L
asF2.5
(lp12108
L23L
aL1L
aL2L
asF-1.0
(lp12109
L14L
aL0L
aL0L
asF-1.5
(lp12110
L3L
aL0L
aL0L
assF-2.0
(dp12111
F0.5
(lp12112
L490L
aL2L
aL15L
asF1.5
(lp12113
L57L
aL0L
aL6L
asF2.5
(lp12114
L7L
aL0L
aL0L
asF3.5
(lp12115
L2L
aL0L
aL0L
asF0.0
(lp12116
L822L
aL3L
aL27L
asF1.0
(lp12117
L190L
aL2L
aL10L
asF-4.5
(lp12118
L1L
aL0L
aL0L
asF-0.5
(lp12119
L1076L
aL8L
aL28L
asF-1.0
(lp12120
L1083L
aL9L
aL22L
asF-3.0
(lp12121
L99L
aL0L
aL0L
asF-2.5
(lp12122
L254L
aL1L
aL2L
asF2.0
(lp12123
L13L
aL0L
aL0L
asF-4.0
(lp12124
L7L
aL0L
aL0L
asF-3.5
(lp12125
L29L
aL0L
aL1L
asF-2.0
(lp12126
L553L
aL1L
aL11L
asF-1.5
(lp12127
L886L
aL8L
aL14L
assF4.5
(dp12128
F0.0
(lp12129
L3L
aL0L
aL0L
asF1.5
(lp12130
L2L
aL1L
aL0L
asF0.5
(lp12131
L2L
aL0L
aL0L
asF1.0
(lp12132
L2L
aL2L
aL0L
asF-1.0
(lp12133
L1L
aL0L
aL0L
asF-0.5
(lp12134
L2L
aL0L
aL0L
assF-1.5
(dp12135
F0.0
(lp12136
L2493L
aL19L
aL92L
asF-0.5
(lp12137
L2860L
aL24L
aL86L
asF2.0
(lp12138
L83L
aL1L
aL4L
asF3.0
(lp12139
L1L
aL0L
aL0L
asF1.0
(lp12140
L784L
aL11L
aL31L
asF0.5
(lp12141
L1530L
aL16L
aL51L
asF1.5
(lp12142
L268L
aL6L
aL14L
asF-1.0
(lp12143
L2629L
aL36L
aL64L
asF2.5
(lp12144
L29L
aL0L
aL4L
asF-3.0
(lp12145
L104L
aL0L
aL0L
asF-2.0
(lp12146
L988L
aL13L
aL15L
asF-4.0
(lp12147
L4L
aL0L
aL0L
asF-3.5
(lp12148
L23L
aL0L
aL0L
asF-2.5
(lp12149
L383L
aL7L
aL5L
asF-1.5
(lp12150
L1811L
aL19L
aL20L
assF-4.0
(dp12151
F-0.5
(lp12152
L1L
aL0L
aL0L
asF-3.0
(lp12153
L2L
aL0L
aL0L
asF-1.0
(lp12154
L1L
aL0L
aL0L
asF-1.5
(lp12155
L2L
aL0L
aL0L
assF-3.0
(dp12156
F0.0
(lp12157
L24L
aL0L
aL0L
asF1.5
(lp12158
L2L
aL0L
aL0L
asF2.0
(lp12159
L1L
aL0L
aL0L
asF-0.5
(lp12160
L52L
aL0L
aL1L
asF-2.5
(lp12161
L32L
aL0L
aL0L
asF-3.5
(lp12162
L5L
aL0L
aL0L
asF-1.0
(lp12163
L73L
aL0L
aL1L
asF-1.5
(lp12164
L60L
aL0L
aL3L
asF-4.0
(lp12165
L2L
aL0L
aL0L
asF-3.0
(lp12166
L14L
aL0L
aL0L
asF-2.0
(lp12167
L43L
aL1L
aL1L
asF0.5
(lp12168
L10L
aL0L
aL1L
assF-2.5
(dp12169
F0.0
(lp12170
L166L
aL1L
aL7L
asF1.0
(lp12171
L34L
aL0L
aL1L
asF2.0
(lp12172
L4L
aL0L
aL1L
asF0.5
(lp12173
L103L
aL0L
aL2L
asF1.5
(lp12174
L10L
aL0L
aL1L
asF-1.0
(lp12175
L350L
aL1L
aL4L
asF-3.0
(lp12176
L43L
aL1L
aL0L
asF-2.0
(lp12177
L200L
aL0L
aL1L
asF-1.5
(lp12178
L308L
aL2L
aL1L
asF-4.0
(lp12179
L3L
aL0L
aL0L
asF-3.5
(lp12180
L12L
aL0L
aL0L
asF-2.5
(lp12181
L107L
aL0L
aL0L
asF-0.5
(lp12182
L235L
aL0L
aL7L
assF0.0
(dp12183
F-0.5
(lp12184
L7585L
aL167L
aL206L
asF0.5
(lp12185
L7446L
aL166L
aL267L
asF2.5
(lp12186
L260L
aL1L
aL21L
asF3.0
(lp12187
L65L
aL1L
aL8L
asF1.5
(lp12188
L2565L
aL57L
aL174L
asF0.0
(lp12189
L8714L
aL201L
aL237L
asF1.0
(lp12190
L4996L
aL104L
aL225L
asF-2.0
(lp12191
L886L
aL19L
aL19L
asF2.0
(lp12192
L997L
aL23L
aL78L
asF-3.5
(lp12193
L4L
aL0L
aL0L
asF3.5
(lp12194
L7L
aL0L
aL1L
asF-1.0
(lp12195
L4928L
aL125L
aL91L
asF-3.0
(lp12196
L34L
aL1L
aL0L
asF-2.5
(lp12197
L208L
aL3L
aL4L
asF-1.5
(lp12198
L2285L
aL64L
aL46L
asssL18L
(dp12199
F0.5
(dp12200
F-0.5
(lp12201
L5522L
aL157L
aL103L
asF1.0
(lp12202
L5140L
aL144L
aL243L
asF2.5
(lp12203
L399L
aL14L
aL38L
asF3.0
(lp12204
L102L
aL3L
aL7L
asF4.0
(lp12205
L1L
aL0L
aL0L
asF0.0
(lp12206
L7267L
aL232L
aL222L
asF1.5
(lp12207
L2774L
aL81L
aL165L
asF-1.0
(lp12208
L3134L
aL116L
aL64L
asF2.0
(lp12209
L1191L
aL41L
aL95L
asF-3.0
(lp12210
L18L
aL1L
aL0L
asF3.5
(lp12211
L15L
aL0L
aL1L
asF-2.0
(lp12212
L476L
aL14L
aL5L
asF0.5
(lp12213
L6910L
aL180L
aL261L
asF-3.5
(lp12214
L1L
aL0L
aL0L
asF-2.5
(lp12215
L102L
aL3L
aL0L
asF-1.5
(lp12216
L1407L
aL49L
aL23L
assF1.5
(dp12217
F-0.5
(lp12218
L1583L
aL95L
aL43L
asF0.0
(lp12219
L2411L
aL110L
aL73L
asF2.5
(lp12220
L289L
aL11L
aL20L
asF3.0
(lp12221
L86L
aL5L
aL19L
asF4.0
(lp12222
L1L
aL0L
aL0L
asF0.5
(lp12223
L2795L
aL124L
aL98L
asF1.0
(lp12224
L2513L
aL146L
aL117L
asF-2.0
(lp12225
L66L
aL3L
aL0L
asF1.5
(lp12226
L1573L
aL69L
aL87L
asF2.0
(lp12227
L715L
aL38L
aL57L
asF3.5
(lp12228
L16L
aL0L
aL4L
asF-2.5
(lp12229
L18L
aL1L
aL0L
asF-3.0
(lp12230
L1L
aL0L
aL0L
asF-1.0
(lp12231
L714L
aL40L
aL9L
asF-1.5
(lp12232
L249L
aL16L
aL4L
assF2.5
(dp12233
F0.5
(lp12234
L422L
aL40L
aL17L
asF1.5
(lp12235
L333L
aL21L
aL17L
asF2.5
(lp12236
L81L
aL8L
aL7L
asF3.5
(lp12237
L6L
aL1L
aL1L
asF4.5
(lp12238
L1L
aL0L
aL0L
asF-0.5
(lp12239
L191L
aL20L
aL5L
asF1.0
(lp12240
L449L
aL32L
aL24L
asF2.0
(lp12241
L173L
aL11L
aL11L
asF3.0
(lp12242
L25L
aL3L
aL3L
asF-2.0
(lp12243
L5L
aL0L
aL0L
asF-1.5
(lp12244
L25L
aL1L
aL0L
asF-1.0
(lp12245
L81L
aL6L
aL0L
asF0.0
(lp12246
L351L
aL41L
aL11L
assF3.5
(dp12247
F0.5
(lp12248
L26L
aL2L
aL0L
asF1.0
(lp12249
L31L
aL3L
aL5L
asF2.5
(lp12250
L13L
aL2L
aL3L
asF3.0
(lp12251
L4L
aL0L
aL0L
asF-0.5
(lp12252
L7L
aL0L
aL0L
asF1.5
(lp12253
L26L
aL0L
aL2L
asF2.0
(lp12254
L26L
aL3L
aL4L
asF3.5
(lp12255
L1L
aL0L
aL0L
asF0.0
(lp12256
L17L
aL3L
aL1L
asF-1.0
(lp12257
L7L
aL0L
aL0L
asF-1.5
(lp12258
L2L
aL0L
aL0L
assF4.0
(dp12259
F0.5
(lp12260
L11L
aL0L
aL0L
asF1.0
(lp12261
L12L
aL1L
aL1L
asF2.0
(lp12262
L2L
aL1L
aL0L
asF3.0
(lp12263
L1L
aL0L
aL0L
asF0.0
(lp12264
L2L
aL0L
aL0L
asF1.5
(lp12265
L7L
aL0L
aL0L
asF-1.0
(lp12266
L2L
aL0L
aL0L
asF-0.5
(lp12267
L2L
aL0L
aL0L
assF0.0
(dp12268
F-0.5
(lp12269
L7392L
aL144L
aL194L
asF0.5
(lp12270
L7261L
aL153L
aL257L
asF2.5
(lp12271
L274L
aL2L
aL20L
asF3.0
(lp12272
L59L
aL2L
aL7L
asF4.0
(lp12273
L1L
aL0L
aL0L
asF0.0
(lp12274
L8638L
aL204L
aL238L
asF1.0
(lp12275
L4954L
aL105L
aL233L
asF-2.5
(lp12276
L219L
aL4L
aL5L
asF1.5
(lp12277
L2492L
aL60L
aL171L
asF2.0
(lp12278
L978L
aL19L
aL79L
asF-3.5
(lp12279
L4L
aL0L
aL0L
asF3.5
(lp12280
L8L
aL0L
aL3L
asF-2.0
(lp12281
L840L
aL18L
aL22L
asF-3.0
(lp12282
L35L
aL1L
aL0L
asF-1.0
(lp12283
L4901L
aL113L
aL105L
asF-1.5
(lp12284
L2258L
aL68L
aL40L
assF1.0
(dp12285
F0.5
(lp12286
L5016L
aL191L
aL174L
asF1.5
(lp12287
L2473L
aL98L
aL151L
asF2.5
(lp12288
L353L
aL14L
aL33L
asF3.0
(lp12289
L84L
aL8L
aL13L
asF4.0
(lp12290
L2L
aL1L
aL0L
asF0.0
(lp12291
L4819L
aL201L
aL159L
asF1.0
(lp12292
L4001L
aL143L
aL174L
asF-1.0
(lp12293
L1689L
aL84L
aL43L
asF2.0
(lp12294
L1088L
aL45L
aL79L
asF-3.0
(lp12295
L5L
aL0L
aL0L
asF3.5
(lp12296
L17L
aL3L
aL4L
asF-2.5
(lp12297
L46L
aL4L
aL0L
asF-0.5
(lp12298
L3377L
aL144L
aL88L
asF-3.5
(lp12299
L1L
aL0L
aL0L
asF-2.0
(lp12300
L177L
aL8L
aL3L
asF-1.5
(lp12301
L667L
aL26L
aL9L
assF-1.0
(dp12302
F-0.5
(lp12303
L5240L
aL57L
aL134L
asF1.0
(lp12304
L1936L
aL19L
aL84L
asF2.5
(lp12305
L68L
aL1L
aL5L
asF3.0
(lp12306
L9L
aL0L
aL1L
asF-4.0
(lp12307
L1L
aL0L
aL0L
asF0.5
(lp12308
L3335L
aL35L
aL147L
asF1.5
(lp12309
L809L
aL9L
aL48L
asF-2.0
(lp12310
L1244L
aL21L
aL9L
asF2.0
(lp12311
L269L
aL3L
aL24L
asF-3.5
(lp12312
L14L
aL0L
aL0L
asF3.5
(lp12313
L1L
aL0L
aL0L
asF-2.5
(lp12314
L442L
aL3L
aL3L
asF0.0
(lp12315
L4960L
aL59L
aL140L
asF-3.0
(lp12316
L112L
aL3L
aL1L
asF-1.0
(lp12317
L4321L
aL42L
aL87L
asF-1.5
(lp12318
L2641L
aL42L
aL41L
assF2.0
(dp12319
F0.5
(lp12320
L1309L
aL81L
aL51L
asF1.0
(lp12321
L1120L
aL64L
aL55L
asF2.0
(lp12322
L436L
aL22L
aL31L
asF3.0
(lp12323
L58L
aL5L
aL4L
asF4.5
(lp12324
L1L
aL0L
aL0L
asF0.0
(lp12325
L997L
aL64L
aL30L
asF1.5
(lp12326
L807L
aL49L
aL40L
asF-2.0
(lp12327
L21L
aL3L
aL1L
asF2.5
(lp12328
L167L
aL13L
aL13L
asF3.5
(lp12329
L8L
aL0L
aL3L
asF-1.0
(lp12330
L286L
aL16L
aL11L
asF4.0
(lp12331
L2L
aL0L
aL1L
asF-0.5
(lp12332
L604L
aL46L
aL21L
asF-2.5
(lp12333
L3L
aL1L
aL0L
asF-1.5
(lp12334
L82L
aL6L
aL2L
assF-3.5
(dp12335
F-0.5
(lp12336
L7L
aL0L
aL0L
asF0.0
(lp12337
L4L
aL0L
aL0L
asF-2.5
(lp12338
L9L
aL0L
aL0L
asF-2.0
(lp12339
L10L
aL0L
aL0L
asF-3.5
(lp12340
L1L
aL0L
aL0L
asF-4.0
(lp12341
L1L
aL0L
aL0L
asF-3.0
(lp12342
L1L
aL0L
aL0L
asF-1.0
(lp12343
L10L
aL0L
aL1L
asF-1.5
(lp12344
L13L
aL0L
aL0L
assF3.0
(dp12345
F0.0
(lp12346
L90L
aL6L
aL2L
asF1.5
(lp12347
L95L
aL9L
aL2L
asF2.0
(lp12348
L65L
aL2L
aL2L
asF3.5
(lp12349
L2L
aL0L
aL0L
asF-0.5
(lp12350
L46L
aL6L
aL1L
asF1.0
(lp12351
L115L
aL9L
aL3L
asF3.0
(lp12352
L8L
aL1L
aL0L
asF0.5
(lp12353
L132L
aL14L
aL5L
asF2.5
(lp12354
L27L
aL0L
aL2L
asF-1.0
(lp12355
L17L
aL1L
aL0L
asF-1.5
(lp12356
L2L
aL1L
aL0L
assF-2.0
(dp12357
F0.5
(lp12358
L489L
aL3L
aL16L
asF1.5
(lp12359
L53L
aL0L
aL4L
asF2.5
(lp12360
L6L
aL0L
aL0L
asF3.5
(lp12361
L1L
aL0L
aL0L
asF0.0
(lp12362
L791L
aL5L
aL23L
asF1.0
(lp12363
L181L
aL2L
aL9L
asF-4.5
(lp12364
L1L
aL0L
aL0L
asF-0.5
(lp12365
L1060L
aL10L
aL27L
asF-1.0
(lp12366
L1078L
aL13L
aL25L
asF-3.0
(lp12367
L102L
aL0L
aL0L
asF3.0
(lp12368
L1L
aL0L
aL0L
asF-2.5
(lp12369
L237L
aL2L
aL1L
asF2.0
(lp12370
L12L
aL0L
aL0L
asF-4.0
(lp12371
L7L
aL0L
aL0L
asF-3.5
(lp12372
L28L
aL1L
aL1L
asF-2.0
(lp12373
L550L
aL3L
aL12L
asF-1.5
(lp12374
L865L
aL6L
aL11L
assF4.5
(dp12375
F0.0
(lp12376
L3L
aL0L
aL0L
asF-0.5
(lp12377
L1L
aL0L
aL0L
asF-1.0
(lp12378
L1L
aL0L
aL0L
asF1.0
(lp12379
L3L
aL3L
aL0L
assF-1.5
(dp12380
F0.0
(lp12381
L2506L
aL20L
aL86L
asF-0.5
(lp12382
L2835L
aL18L
aL83L
asF2.0
(lp12383
L83L
aL3L
aL5L
asF3.0
(lp12384
L1L
aL0L
aL0L
asF1.0
(lp12385
L760L
aL14L
aL31L
asF0.5
(lp12386
L1517L
aL14L
aL46L
asF1.5
(lp12387
L292L
aL4L
aL15L
asF-1.0
(lp12388
L2574L
aL30L
aL58L
asF2.5
(lp12389
L27L
aL0L
aL2L
asF-3.0
(lp12390
L101L
aL2L
aL0L
asF-2.0
(lp12391
L970L
aL13L
aL15L
asF-4.0
(lp12392
L2L
aL0L
aL0L
asF-3.5
(lp12393
L25L
aL0L
aL0L
asF-2.5
(lp12394
L390L
aL4L
aL4L
asF-1.5
(lp12395
L1721L
aL17L
aL19L
assF-4.0
(dp12396
F0.5
(lp12397
L1L
aL0L
aL0L
asF-4.5
(lp12398
L1L
aL0L
aL0L
asF-3.0
(lp12399
L2L
aL0L
aL0L
asF-2.0
(lp12400
L1L
aL0L
aL0L
asF-1.5
(lp12401
L1L
aL0L
aL0L
assF-3.0
(dp12402
F0.0
(lp12403
L22L
aL0L
aL0L
asF1.0
(lp12404
L1L
aL0L
aL1L
asF2.0
(lp12405
L2L
aL0L
aL0L
asF-0.5
(lp12406
L57L
aL0L
aL1L
asF1.5
(lp12407
L2L
aL0L
aL0L
asF-2.5
(lp12408
L32L
aL0L
aL0L
asF0.5
(lp12409
L15L
aL0L
aL1L
asF-3.5
(lp12410
L5L
aL0L
aL0L
asF-1.0
(lp12411
L72L
aL0L
aL0L
asF-4.5
(lp12412
L1L
aL0L
aL0L
asF-3.0
(lp12413
L11L
aL0L
aL0L
asF-2.0
(lp12414
L38L
aL1L
aL1L
asF-1.5
(lp12415
L67L
aL0L
aL3L
assF-2.5
(dp12416
F0.0
(lp12417
L171L
aL1L
aL7L
asF1.0
(lp12418
L42L
aL0L
aL2L
asF2.0
(lp12419
L3L
aL0L
aL1L
asF0.5
(lp12420
L91L
aL0L
aL3L
asF1.5
(lp12421
L7L
aL0L
aL0L
asF-1.0
(lp12422
L324L
aL1L
aL3L
asF-3.0
(lp12423
L47L
aL0L
aL0L
asF-2.0
(lp12424
L188L
aL0L
aL1L
asF-1.5
(lp12425
L308L
aL2L
aL3L
asF-4.0
(lp12426
L2L
aL0L
aL0L
asF-3.5
(lp12427
L12L
aL0L
aL0L
asF-2.5
(lp12428
L104L
aL0L
aL0L
asF-0.5
(lp12429
L252L
aL0L
aL6L
assF-0.5
(dp12430
F0.5
(lp12431
L5876L
aL91L
aL225L
asF1.0
(lp12432
L3591L
aL66L
aL162L
asF2.5
(lp12433
L176L
aL1L
aL25L
asF3.0
(lp12434
L35L
aL0L
aL9L
asF4.0
(lp12435
L1L
aL0L
aL1L
asF-4.0
(lp12436
L1L
aL0L
aL0L
asF-0.5
(lp12437
L7176L
aL123L
aL159L
asF1.5
(lp12438
L1650L
aL34L
aL106L
asF-2.0
(lp12439
L1222L
aL24L
aL15L
asF2.0
(lp12440
L588L
aL8L
aL42L
asF-3.0
(lp12441
L59L
aL1L
aL1L
asF3.5
(lp12442
L1L
aL0L
aL0L
asF-2.5
(lp12443
L346L
aL4L
aL4L
asF0.0
(lp12444
L7580L
aL113L
aL227L
asF-3.5
(lp12445
L15L
aL0L
aL0L
asF-1.0
(lp12446
L5321L
aL102L
aL91L
asF-1.5
(lp12447
L2864L
aL46L
aL49L
asssL19L
(dp12448
F0.5
(dp12449
F-0.5
(lp12450
L5516L
aL161L
aL116L
asF1.0
(lp12451
L5041L
aL124L
aL231L
asF2.5
(lp12452
L389L
aL15L
aL42L
asF3.0
(lp12453
L107L
aL4L
aL13L
asF4.0
(lp12454
L1L
aL0L
aL0L
asF0.0
(lp12455
L7214L
aL212L
aL210L
asF1.5
(lp12456
L2710L
aL73L
aL170L
asF-1.0
(lp12457
L3130L
aL116L
aL65L
asF2.0
(lp12458
L1220L
aL50L
aL85L
asF-3.0
(lp12459
L15L
aL0L
aL0L
asF3.5
(lp12460
L14L
aL1L
aL2L
asF-2.0
(lp12461
L467L
aL16L
aL8L
asF0.5
(lp12462
L6797L
aL183L
aL255L
asF-3.5
(lp12463
L1L
aL0L
aL0L
asF-2.5
(lp12464
L108L
aL3L
aL2L
asF-1.5
(lp12465
L1414L
aL45L
aL20L
assF1.5
(dp12466
F-0.5
(lp12467
L1579L
aL90L
aL41L
asF0.0
(lp12468
L2416L
aL122L
aL76L
asF2.5
(lp12469
L276L
aL17L
aL31L
asF3.0
(lp12470
L83L
aL6L
aL17L
asF4.0
(lp12471
L1L
aL0L
aL0L
asF5.0
(lp12472
L1L
aL0L
aL0L
asF0.5
(lp12473
L2776L
aL119L
aL115L
asF1.0
(lp12474
L2499L
aL156L
aL106L
asF-2.0
(lp12475
L60L
aL6L
aL1L
asF1.5
(lp12476
L1506L
aL71L
aL85L
asF2.0
(lp12477
L700L
aL25L
aL42L
asF3.5
(lp12478
L17L
aL0L
aL5L
asF-2.5
(lp12479
L17L
aL2L
aL0L
asF-3.0
(lp12480
L1L
aL0L
aL0L
asF-1.0
(lp12481
L751L
aL43L
aL13L
asF-1.5
(lp12482
L258L
aL12L
aL5L
assF2.5
(dp12483
F0.5
(lp12484
L440L
aL47L
aL17L
asF1.5
(lp12485
L323L
aL19L
aL25L
asF2.5
(lp12486
L76L
aL7L
aL7L
asF3.5
(lp12487
L3L
aL0L
aL0L
asF4.5
(lp12488
L1L
aL0L
aL0L
asF-0.5
(lp12489
L200L
aL14L
aL4L
asF1.0
(lp12490
L421L
aL28L
aL23L
asF-2.5
(lp12491
L1L
aL0L
aL0L
asF2.0
(lp12492
L176L
aL16L
aL11L
asF3.0
(lp12493
L29L
aL1L
aL5L
asF-2.0
(lp12494
L3L
aL0L
aL0L
asF-1.5
(lp12495
L27L
aL0L
aL0L
asF-1.0
(lp12496
L82L
aL7L
aL2L
asF0.0
(lp12497
L324L
aL38L
aL9L
assF3.5
(dp12498
F0.5
(lp12499
L25L
aL1L
aL2L
asF1.0
(lp12500
L35L
aL2L
aL1L
asF2.5
(lp12501
L13L
aL2L
aL2L
asF3.0
(lp12502
L3L
aL0L
aL1L
asF-0.5
(lp12503
L6L
aL0L
aL0L
asF1.5
(lp12504
L24L
aL1L
aL3L
asF0.0
(lp12505
L18L
aL3L
aL0L
asF2.0
(lp12506
L25L
aL2L
aL4L
asF-1.0
(lp12507
L6L
aL1L
aL0L
asF-1.5
(lp12508
L1L
aL0L
aL0L
assF4.0
(dp12509
F0.5
(lp12510
L6L
aL0L
aL1L
asF1.0
(lp12511
L9L
aL2L
aL0L
asF2.0
(lp12512
L3L
aL1L
aL0L
asF3.0
(lp12513
L1L
aL0L
aL0L
asF0.0
(lp12514
L6L
aL1L
aL0L
asF1.5
(lp12515
L8L
aL1L
aL0L
asF-1.0
(lp12516
L2L
aL0L
aL0L
asF-0.5
(lp12517
L4L
aL0L
aL0L
assF-0.5
(dp12518
F0.5
(lp12519
L5840L
aL94L
aL221L
asF1.0
(lp12520
L3534L
aL52L
aL182L
asF2.5
(lp12521
L179L
aL0L
aL22L
asF3.0
(lp12522
L34L
aL1L
aL6L
asF4.0
(lp12523
L2L
aL0L
aL1L
asF-4.0
(lp12524
L1L
aL0L
aL0L
asF-0.5
(lp12525
L7095L
aL123L
aL156L
asF1.5
(lp12526
L1686L
aL31L
aL108L
asF-2.0
(lp12527
L1249L
aL30L
aL17L
asF2.0
(lp12528
L623L
aL9L
aL52L
asF-3.5
(lp12529
L13L
aL0L
aL0L
asF3.5
(lp12530
L4L
aL0L
aL1L
asF-2.5
(lp12531
L327L
aL1L
aL5L
asF0.0
(lp12532
L7353L
aL126L
aL209L
asF-3.0
(lp12533
L77L
aL5L
aL1L
asF-1.0
(lp12534
L5162L
aL90L
aL89L
asF-1.5
(lp12535
L2741L
aL39L
aL43L
assF1.0
(dp12536
F0.5
(lp12537
L4901L
aL201L
aL177L
asF1.5
(lp12538
L2380L
aL105L
aL156L
asF2.5
(lp12539
L353L
aL8L
aL34L
asF3.0
(lp12540
L86L
aL9L
aL10L
asF4.0
(lp12541
L2L
aL0L
aL0L
asF0.0
(lp12542
L4810L
aL188L
aL156L
asF1.0
(lp12543
L3942L
aL137L
aL162L
asF-1.0
(lp12544
L1723L
aL96L
aL38L
asF2.0
(lp12545
L1066L
aL42L
aL76L
asF-3.0
(lp12546
L5L
aL1L
aL0L
asF3.5
(lp12547
L16L
aL2L
aL4L
asF-2.5
(lp12548
L44L
aL2L
aL0L
asF-0.5
(lp12549
L3340L
aL138L
aL84L
asF-3.5
(lp12550
L1L
aL0L
aL0L
asF-2.0
(lp12551
L204L
aL9L
aL1L
asF-1.5
(lp12552
L684L
aL19L
aL16L
assF-1.0
(dp12553
F-0.5
(lp12554
L5067L
aL52L
aL125L
asF1.0
(lp12555
L1944L
aL25L
aL84L
asF2.5
(lp12556
L76L
aL1L
aL8L
asF3.0
(lp12557
L8L
aL0L
aL0L
asF0.5
(lp12558
L3435L
aL37L
aL144L
asF1.5
(lp12559
L803L
aL8L
aL51L
asF-2.0
(lp12560
L1193L
aL18L
aL10L
asF2.0
(lp12561
L280L
aL5L
aL25L
asF-3.5
(lp12562
L18L
aL0L
aL0L
asF3.5
(lp12563
L2L
aL0L
aL1L
asF-2.5
(lp12564
L417L
aL3L
aL2L
asF0.0
(lp12565
L4787L
aL59L
aL141L
asF-3.0
(lp12566
L108L
aL2L
aL1L
asF-1.0
(lp12567
L4151L
aL45L
aL85L
asF-1.5
(lp12568
L2614L
aL37L
aL45L
assF2.0
(dp12569
F0.5
(lp12570
L1217L
aL73L
aL48L
asF1.0
(lp12571
L1095L
aL70L
aL51L
asF2.0
(lp12572
L412L
aL19L
aL24L
asF3.0
(lp12573
L42L
aL3L
aL5L
asF4.0
(lp12574
L2L
aL0L
aL1L
asF0.0
(lp12575
L999L
aL58L
aL21L
asF1.5
(lp12576
L780L
aL46L
aL35L
asF-2.0
(lp12577
L24L
aL2L
aL0L
asF2.5
(lp12578
L155L
aL12L
aL11L
asF3.5
(lp12579
L12L
aL1L
aL3L
asF-1.0
(lp12580
L267L
aL15L
aL7L
asF-0.5
(lp12581
L614L
aL48L
aL21L
asF-2.5
(lp12582
L4L
aL0L
aL0L
asF-1.5
(lp12583
L82L
aL8L
aL2L
assF-3.5
(dp12584
F-0.5
(lp12585
L6L
aL0L
aL0L
asF0.5
(lp12586
L2L
aL0L
aL0L
asF-2.5
(lp12587
L9L
aL0L
aL0L
asF0.0
(lp12588
L1L
aL0L
aL0L
asF-2.0
(lp12589
L5L
aL0L
aL0L
asF-3.5
(lp12590
L2L
aL0L
aL0L
asF-3.0
(lp12591
L1L
aL0L
aL0L
asF-1.0
(lp12592
L14L
aL0L
aL1L
asF-1.5
(lp12593
L12L
aL0L
aL0L
assF3.0
(dp12594
F0.0
(lp12595
L96L
aL7L
aL3L
asF1.5
(lp12596
L95L
aL8L
aL1L
asF2.0
(lp12597
L57L
aL5L
aL1L
asF3.0
(lp12598
L6L
aL1L
aL0L
asF-0.5
(lp12599
L54L
aL3L
aL1L
asF1.0
(lp12600
L116L
aL11L
aL6L
asF3.5
(lp12601
L3L
aL0L
aL0L
asF2.5
(lp12602
L24L
aL2L
aL1L
asF-1.0
(lp12603
L18L
aL1L
aL0L
asF0.5
(lp12604
L131L
aL13L
aL5L
assF-2.0
(dp12605
F0.5
(lp12606
L501L
aL3L
aL18L
asF1.5
(lp12607
L72L
aL0L
aL3L
asF2.5
(lp12608
L6L
aL0L
aL0L
asF3.0
(lp12609
L1L
aL0L
aL0L
asF0.0
(lp12610
L837L
aL5L
aL29L
asF1.0
(lp12611
L201L
aL2L
aL11L
asF-4.5
(lp12612
L1L
aL0L
aL0L
asF-0.5
(lp12613
L1045L
aL13L
aL31L
asF-1.0
(lp12614
L1050L
aL10L
aL20L
asF-3.0
(lp12615
L90L
aL0L
aL0L
asF-2.5
(lp12616
L232L
aL0L
aL1L
asF2.0
(lp12617
L18L
aL0L
aL0L
asF-4.0
(lp12618
L5L
aL0L
aL0L
asF-3.5
(lp12619
L26L
aL1L
aL1L
asF-2.0
(lp12620
L522L
aL4L
aL7L
asF-1.5
(lp12621
L840L
aL5L
aL3L
assF4.5
(dp12622
F0.0
(lp12623
L2L
aL0L
aL0L
asF-0.5
(lp12624
L1L
aL0L
aL0L
asF0.5
(lp12625
L1L
aL1L
aL0L
asF1.0
(lp12626
L1L
aL0L
aL0L
assF-1.5
(dp12627
F0.0
(lp12628
L2454L
aL18L
aL73L
asF-0.5
(lp12629
L2752L
aL19L
aL91L
asF2.0
(lp12630
L84L
aL1L
aL5L
asF3.5
(lp12631
L1L
aL0L
aL0L
asF1.0
(lp12632
L764L
aL12L
aL35L
asF0.5
(lp12633
L1552L
aL16L
aL42L
asF1.5
(lp12634
L292L
aL6L
aL9L
asF-1.0
(lp12635
L2575L
aL29L
aL59L
asF2.5
(lp12636
L24L
aL0L
aL2L
asF-3.0
(lp12637
L96L
aL2L
aL0L
asF3.0
(lp12638
L1L
aL0L
aL0L
asF-2.0
(lp12639
L913L
aL9L
aL15L
asF-4.0
(lp12640
L1L
aL0L
aL0L
asF-3.5
(lp12641
L24L
aL0L
aL0L
asF-2.5
(lp12642
L377L
aL7L
aL9L
asF-1.5
(lp12643
L1724L
aL17L
aL21L
assF-4.0
(dp12644
F-1.5
(lp12645
L2L
aL0L
aL0L
asF-4.5
(lp12646
L1L
aL0L
aL0L
asF-1.0
(lp12647
L1L
aL0L
aL0L
asF-2.0
(lp12648
L1L
aL0L
aL0L
asF-3.0
(lp12649
L2L
aL0L
aL0L
assF-3.0
(dp12650
F0.0
(lp12651
L23L
aL0L
aL1L
asF1.0
(lp12652
L3L
aL0L
aL2L
asF2.0
(lp12653
L1L
aL0L
aL0L
asF-0.5
(lp12654
L65L
aL0L
aL0L
asF1.5
(lp12655
L1L
aL0L
aL0L
asF-2.5
(lp12656
L27L
aL0L
aL0L
asF0.5
(lp12657
L9L
aL0L
aL0L
asF-3.5
(lp12658
L3L
aL0L
aL0L
asF-1.0
(lp12659
L67L
aL0L
aL0L
asF-4.0
(lp12660
L1L
aL0L
aL0L
asF-3.0
(lp12661
L11L
aL0L
aL0L
asF-2.0
(lp12662
L44L
aL1L
aL1L
asF-1.5
(lp12663
L67L
aL0L
aL2L
assF-2.5
(dp12664
F0.0
(lp12665
L187L
aL1L
aL5L
asF1.0
(lp12666
L46L
aL0L
aL2L
asF2.0
(lp12667
L6L
aL0L
aL1L
asF0.5
(lp12668
L105L
aL0L
aL5L
asF1.5
(lp12669
L10L
aL0L
aL0L
asF-1.0
(lp12670
L322L
aL1L
aL4L
asF-3.0
(lp12671
L44L
aL0L
aL0L
asF-2.0
(lp12672
L176L
aL0L
aL2L
asF-1.5
(lp12673
L283L
aL1L
aL3L
asF-4.0
(lp12674
L3L
aL0L
aL0L
asF-3.5
(lp12675
L13L
aL0L
aL0L
asF-2.5
(lp12676
L94L
aL1L
aL0L
asF-0.5
(lp12677
L257L
aL1L
aL7L
assF0.0
(dp12678
F-0.5
(lp12679
L7283L
aL169L
aL178L
asF0.5
(lp12680
L7168L
aL168L
aL272L
asF2.5
(lp12681
L297L
aL1L
aL27L
asF3.0
(lp12682
L59L
aL2L
aL9L
asF1.0
(lp12683
L4847L
aL95L
aL222L
asF0.0
(lp12684
L8371L
aL179L
aL253L
asF1.5
(lp12685
L2407L
aL59L
aL167L
asF-2.5
(lp12686
L210L
aL5L
aL3L
asF2.0
(lp12687
L966L
aL18L
aL76L
asF-3.5
(lp12688
L5L
aL0L
aL0L
asF3.5
(lp12689
L9L
aL0L
aL1L
asF-2.0
(lp12690
L826L
aL18L
aL13L
asF-3.0
(lp12691
L39L
aL1L
aL0L
asF-1.0
(lp12692
L4928L
aL108L
aL103L
asF-1.5
(lp12693
L2367L
aL69L
aL41L
asssL20L
(dp12694
F0.5
(dp12695
F-0.5
(lp12696
L5485L
aL180L
aL113L
asF1.0
(lp12697
L4933L
aL118L
aL236L
asF2.5
(lp12698
L380L
aL10L
aL34L
asF3.0
(lp12699
L98L
aL3L
aL15L
asF0.0
(lp12700
L7136L
aL197L
aL215L
asF1.5
(lp12701
L2636L
aL69L
aL177L
asF-1.0
(lp12702
L3117L
aL110L
aL67L
asF2.0
(lp12703
L1167L
aL48L
aL87L
asF3.5
(lp12704
L18L
aL2L
aL2L
asF-2.0
(lp12705
L454L
aL17L
aL6L
asF0.5
(lp12706
L6817L
aL192L
aL256L
asF-3.0
(lp12707
L12L
aL0L
aL0L
asF-2.5
(lp12708
L112L
aL2L
aL0L
asF-1.5
(lp12709
L1398L
aL53L
aL18L
assF1.5
(dp12710
F-0.5
(lp12711
L1576L
aL86L
aL44L
asF0.0
(lp12712
L2431L
aL110L
aL76L
asF2.5
(lp12713
L251L
aL18L
aL29L
asF3.0
(lp12714
L83L
aL3L
aL13L
asF4.0
(lp12715
L2L
aL0L
aL1L
asF5.0
(lp12716
L1L
aL0L
aL0L
asF0.5
(lp12717
L2767L
aL123L
aL101L
asF1.0
(lp12718
L2411L
aL146L
aL111L
asF-2.0
(lp12719
L70L
aL6L
aL0L
asF1.5
(lp12720
L1478L
aL75L
aL88L
asF2.0
(lp12721
L767L
aL33L
aL41L
asF3.5
(lp12722
L13L
aL0L
aL4L
asF-1.0
(lp12723
L772L
aL38L
aL15L
asF-3.5
(lp12724
L1L
aL0L
aL0L
asF-2.5
(lp12725
L18L
aL3L
aL1L
asF-1.5
(lp12726
L245L
aL12L
aL4L
assF2.5
(dp12727
F0.5
(lp12728
L442L
aL36L
aL16L
asF1.5
(lp12729
L320L
aL20L
aL19L
asF2.5
(lp12730
L74L
aL6L
aL6L
asF3.5
(lp12731
L3L
aL0L
aL0L
asF-0.5
(lp12732
L188L
aL18L
aL3L
asF1.0
(lp12733
L392L
aL32L
aL25L
asF-2.5
(lp12734
L1L
aL0L
aL0L
asF2.0
(lp12735
L169L
aL14L
aL12L
asF3.0
(lp12736
L20L
aL1L
aL4L
asF-2.0
(lp12737
L4L
aL0L
aL0L
asF0.0
(lp12738
L349L
aL45L
aL11L
asF-1.0
(lp12739
L79L
aL5L
aL1L
asF-1.5
(lp12740
L24L
aL1L
aL1L
assF3.5
(dp12741
F0.5
(lp12742
L26L
aL1L
aL1L
asF1.0
(lp12743
L34L
aL3L
aL2L
asF2.5
(lp12744
L11L
aL2L
aL1L
asF3.0
(lp12745
L3L
aL0L
aL1L
asF-0.5
(lp12746
L8L
aL0L
aL0L
asF1.5
(lp12747
L23L
aL2L
aL2L
asF0.0
(lp12748
L22L
aL3L
aL1L
asF2.0
(lp12749
L10L
aL1L
aL3L
asF-1.0
(lp12750
L4L
aL2L
aL0L
asF-1.5
(lp12751
L3L
aL0L
aL0L
assF4.0
(dp12752
F0.5
(lp12753
L5L
aL0L
aL0L
asF1.0
(lp12754
L9L
aL3L
aL0L
asF2.0
(lp12755
L5L
aL0L
aL0L
asF-0.5
(lp12756
L3L
aL0L
aL0L
asF1.5
(lp12757
L8L
aL0L
aL0L
asF-1.0
(lp12758
L1L
aL0L
aL0L
asF0.0
(lp12759
L4L
aL0L
aL0L
assF0.0
(dp12760
F-0.5
(lp12761
L7107L
aL158L
aL170L
asF0.5
(lp12762
L7135L
aL163L
aL262L
asF2.5
(lp12763
L301L
aL3L
aL37L
asF3.0
(lp12764
L65L
aL2L
aL13L
asF4.0
(lp12765
L1L
aL0L
aL0L
asF0.0
(lp12766
L8093L
aL197L
aL231L
asF1.0
(lp12767
L4691L
aL87L
aL229L
asF-2.5
(lp12768
L222L
aL4L
aL4L
asF1.5
(lp12769
L2500L
aL61L
aL164L
asF2.0
(lp12770
L915L
aL21L
aL70L
asF-3.5
(lp12771
L7L
aL0L
aL0L
asF3.5
(lp12772
L11L
aL0L
aL1L
asF-2.0
(lp12773
L871L
aL23L
aL14L
asF-3.0
(lp12774
L42L
aL0L
aL0L
asF-1.0
(lp12775
L4837L
aL105L
aL100L
asF-1.5
(lp12776
L2291L
aL60L
aL42L
assF1.0
(dp12777
F0.5
(lp12778
L4833L
aL197L
aL162L
asF1.5
(lp12779
L2300L
aL98L
aL138L
asF2.5
(lp12780
L327L
aL14L
aL30L
asF3.0
(lp12781
L86L
aL10L
aL13L
asF4.5
(lp12782
L1L
aL0L
aL0L
asF0.0
(lp12783
L4703L
aL193L
aL159L
asF1.0
(lp12784
L3886L
aL136L
aL166L
asF-1.0
(lp12785
L1685L
aL68L
aL39L
asF2.0
(lp12786
L1015L
aL42L
aL79L
asF3.5
(lp12787
L13L
aL1L
aL3L
asF-2.5
(lp12788
L34L
aL2L
aL0L
asF4.0
(lp12789
L1L
aL0L
aL0L
asF-0.5
(lp12790
L3384L
aL160L
aL84L
asF-3.0
(lp12791
L10L
aL1L
aL0L
asF-2.0
(lp12792
L207L
aL10L
aL2L
asF-1.5
(lp12793
L707L
aL19L
aL17L
assF-1.0
(dp12794
F-0.5
(lp12795
L5037L
aL54L
aL128L
asF1.0
(lp12796
L1976L
aL20L
aL89L
asF2.5
(lp12797
L77L
aL1L
aL7L
asF3.0
(lp12798
L7L
aL0L
aL0L
asF0.5
(lp12799
L3352L
aL33L
aL147L
asF1.5
(lp12800
L801L
aL9L
aL55L
asF-2.0
(lp12801
L1219L
aL14L
aL12L
asF2.0
(lp12802
L274L
aL5L
aL31L
asF-3.5
(lp12803
L24L
aL0L
aL0L
asF3.5
(lp12804
L3L
aL0L
aL1L
asF-2.5
(lp12805
L398L
aL2L
aL2L
asF0.0
(lp12806
L4696L
aL63L
aL130L
asF-3.0
(lp12807
L107L
aL3L
aL1L
asF-1.0
(lp12808
L4056L
aL42L
aL89L
asF-1.5
(lp12809
L2573L
aL42L
aL45L
assF2.0
(dp12810
F0.5
(lp12811
L1200L
aL75L
aL56L
asF1.0
(lp12812
L1110L
aL70L
aL43L
asF2.0
(lp12813
L390L
aL19L
aL26L
asF3.0
(lp12814
L48L
aL4L
aL8L
asF4.5
(lp12815
L1L
aL0L
aL0L
asF0.0
(lp12816
L970L
aL54L
aL23L
asF1.5
(lp12817
L775L
aL40L
aL41L
asF-2.0
(lp12818
L20L
aL2L
aL0L
asF2.5
(lp12819
L157L
aL12L
aL10L
asF3.5
(lp12820
L11L
aL1L
aL3L
asF-1.0
(lp12821
L271L
aL18L
aL7L
asF4.0
(lp12822
L1L
aL0L
aL0L
asF-0.5
(lp12823
L592L
aL50L
aL15L
asF-2.5
(lp12824
L4L
aL0L
aL0L
asF-1.5
(lp12825
L90L
aL6L
aL2L
assF-3.5
(dp12826
F-0.5
(lp12827
L9L
aL0L
aL0L
asF0.0
(lp12828
L4L
aL0L
aL0L
asF-1.0
(lp12829
L10L
aL0L
aL0L
asF0.5
(lp12830
L1L
aL0L
aL0L
asF-2.0
(lp12831
L6L
aL0L
aL0L
asF-3.5
(lp12832
L2L
aL0L
aL0L
asF-2.5
(lp12833
L9L
aL0L
aL0L
asF-1.5
(lp12834
L9L
aL0L
aL0L
assF3.0
(dp12835
F0.0
(lp12836
L88L
aL11L
aL3L
asF1.5
(lp12837
L81L
aL4L
aL3L
asF2.0
(lp12838
L79L
aL9L
aL3L
asF3.5
(lp12839
L3L
aL0L
aL0L
asF-0.5
(lp12840
L56L
aL3L
aL1L
asF1.0
(lp12841
L114L
aL9L
aL4L
asF3.0
(lp12842
L5L
aL1L
aL0L
asF0.5
(lp12843
L123L
aL13L
aL4L
asF2.5
(lp12844
L19L
aL2L
aL1L
asF-1.0
(lp12845
L13L
aL0L
aL0L
asF-1.5
(lp12846
L1L
aL0L
aL0L
assF-2.0
(dp12847
F0.5
(lp12848
L479L
aL1L
aL14L
asF1.5
(lp12849
L85L
aL0L
aL6L
asF2.5
(lp12850
L7L
aL0L
aL1L
asF3.5
(lp12851
L1L
aL0L
aL0L
asF0.0
(lp12852
L811L
aL8L
aL33L
asF1.0
(lp12853
L225L
aL2L
aL9L
asF-4.5
(lp12854
L1L
aL0L
aL0L
asF-0.5
(lp12855
L1029L
aL8L
aL37L
asF-1.0
(lp12856
L1017L
aL12L
aL20L
asF-3.0
(lp12857
L73L
aL0L
aL0L
asF-2.5
(lp12858
L236L
aL1L
aL0L
asF2.0
(lp12859
L19L
aL0L
aL0L
asF-4.0
(lp12860
L4L
aL0L
aL0L
asF-3.5
(lp12861
L27L
aL1L
aL0L
asF-2.0
(lp12862
L515L
aL4L
aL5L
asF-1.5
(lp12863
L815L
aL2L
aL6L
assF4.5
(dp12864
F0.0
(lp12865
L2L
aL0L
aL0L
asF-0.5
(lp12866
L1L
aL0L
aL0L
asF2.0
(lp12867
L1L
aL1L
aL0L
asF0.5
(lp12868
L1L
aL1L
aL0L
assF-1.5
(dp12869
F0.0
(lp12870
L2399L
aL24L
aL78L
asF-0.5
(lp12871
L2832L
aL23L
aL80L
asF2.0
(lp12872
L86L
aL1L
aL4L
asF3.0
(lp12873
L2L
aL0L
aL0L
asF1.0
(lp12874
L742L
aL10L
aL33L
asF0.5
(lp12875
L1544L
aL15L
aL43L
asF1.5
(lp12876
L293L
aL7L
aL13L
asF-1.0
(lp12877
L2473L
aL24L
aL54L
asF2.5
(lp12878
L25L
aL0L
aL3L
asF-3.0
(lp12879
L104L
aL1L
aL1L
asF-2.0
(lp12880
L892L
aL9L
aL18L
asF-4.0
(lp12881
L4L
aL0L
aL0L
asF-3.5
(lp12882
L18L
aL0L
aL0L
asF-2.5
(lp12883
L362L
aL9L
aL7L
asF-1.5
(lp12884
L1623L
aL17L
aL18L
assF-4.0
(dp12885
F0.5
(lp12886
L1L
aL0L
aL0L
asF-2.0
(lp12887
L1L
aL0L
aL0L
asF-2.5
(lp12888
L1L
aL0L
aL0L
asF-4.5
(lp12889
L1L
aL0L
aL0L
asF-3.0
(lp12890
L1L
aL0L
aL0L
asF-1.0
(lp12891
L1L
aL0L
aL0L
asF-1.5
(lp12892
L2L
aL0L
aL0L
assF-3.0
(dp12893
F0.0
(lp12894
L29L
aL0L
aL3L
asF1.0
(lp12895
L3L
aL0L
aL1L
asF0.5
(lp12896
L10L
aL0L
aL0L
asF1.5
(lp12897
L1L
aL0L
aL0L
asF-2.5
(lp12898
L27L
aL0L
aL0L
asF-3.5
(lp12899
L3L
aL0L
aL0L
asF-1.0
(lp12900
L70L
aL0L
aL0L
asF-1.5
(lp12901
L58L
aL0L
aL3L
asF-4.0
(lp12902
L2L
aL0L
aL0L
asF-3.0
(lp12903
L11L
aL0L
aL0L
asF-2.0
(lp12904
L51L
aL0L
aL1L
asF-0.5
(lp12905
L50L
aL0L
aL0L
assF-2.5
(dp12906
F0.0
(lp12907
L192L
aL0L
aL3L
asF1.0
(lp12908
L43L
aL0L
aL3L
asF2.0
(lp12909
L5L
aL0L
aL0L
asF0.5
(lp12910
L107L
aL0L
aL7L
asF1.5
(lp12911
L11L
aL0L
aL0L
asF-1.0
(lp12912
L357L
aL1L
aL3L
asF2.5
(lp12913
L2L
aL0L
aL0L
asF-3.0
(lp12914
L46L
aL0L
aL0L
asF-2.0
(lp12915
L170L
aL2L
aL2L
asF-1.5
(lp12916
L278L
aL2L
aL2L
asF-4.0
(lp12917
L4L
aL0L
aL0L
asF-3.5
(lp12918
L11L
aL0L
aL0L
asF-2.5
(lp12919
L92L
aL0L
aL1L
asF-0.5
(lp12920
L278L
aL1L
aL6L
assF-0.5
(dp12921
F0.5
(lp12922
L5781L
aL86L
aL225L
asF1.0
(lp12923
L3527L
aL60L
aL155L
asF2.5
(lp12924
L194L
aL2L
aL21L
asF3.0
(lp12925
L29L
aL0L
aL5L
asF4.0
(lp12926
L1L
aL0L
aL1L
asF-0.5
(lp12927
L6814L
aL121L
aL147L
asF1.5
(lp12928
L1759L
aL34L
aL110L
asF-2.0
(lp12929
L1176L
aL17L
aL11L
asF0.0
(lp12930
L7305L
aL105L
aL223L
asF2.0
(lp12931
L603L
aL9L
aL44L
asF-3.5
(lp12932
L9L
aL0L
aL0L
asF3.5
(lp12933
L4L
aL0L
aL1L
asF-2.5
(lp12934
L339L
aL7L
aL3L
asF-4.0
(lp12935
L2L
aL0L
aL0L
asF-3.0
(lp12936
L75L
aL4L
aL1L
asF-1.0
(lp12937
L5196L
aL96L
aL102L
asF-1.5
(lp12938
L2758L
aL45L
aL32L
asssL21L
(dp12939
F0.5
(dp12940
F-0.5
(lp12941
L5417L
aL187L
aL124L
asF1.0
(lp12942
L4885L
aL113L
aL233L
asF2.5
(lp12943
L373L
aL7L
aL31L
asF3.0
(lp12944
L79L
aL3L
aL12L
asF0.0
(lp12945
L7013L
aL201L
aL188L
asF1.5
(lp12946
L2552L
aL63L
aL175L
asF-1.0
(lp12947
L3133L
aL96L
aL63L
asF2.0
(lp12948
L1176L
aL50L
aL97L
asF3.5
(lp12949
L19L
aL1L
aL2L
asF-2.0
(lp12950
L431L
aL14L
aL6L
asF0.5
(lp12951
L6740L
aL204L
aL286L
asF-3.0
(lp12952
L11L
aL0L
aL0L
asF-2.5
(lp12953
L102L
aL2L
aL1L
asF-1.5
(lp12954
L1382L
aL49L
aL17L
assF1.5
(dp12955
F-0.5
(lp12956
L1565L
aL80L
aL38L
asF0.0
(lp12957
L2367L
aL120L
aL68L
asF2.5
(lp12958
L249L
aL16L
aL24L
asF3.0
(lp12959
L72L
aL6L
aL16L
asF4.0
(lp12960
L1L
aL0L
aL0L
asF5.0
(lp12961
L1L
aL0L
aL0L
asF0.5
(lp12962
L2740L
aL105L
aL94L
asF1.0
(lp12963
L2343L
aL139L
aL104L
asF-2.0
(lp12964
L76L
aL5L
aL0L
asF1.5
(lp12965
L1536L
aL74L
aL80L
asF2.0
(lp12966
L710L
aL37L
aL44L
asF-3.0
(lp12967
L3L
aL1L
aL0L
asF3.5
(lp12968
L16L
aL0L
aL5L
asF-1.0
(lp12969
L768L
aL42L
aL17L
asF-3.5
(lp12970
L1L
aL0L
aL0L
asF-2.5
[truncated: 2,206,784 more chars]
