# Supplementary material for: Pi-Pi contacts are an overlooked protein feature relevant to phase separation
Source: eLife. 2018 Feb 9;7:e31486. doi: 10.7554/eLife.31486 (PMC5847340; doi:10.7554/eLife.31486)
Supplement: Source code 2. — Python script and associated database files for the final phase separation propensity predictor. [file elife-31486-code2.tgz › SourceCodeS2/DBS/WeightSettings.txt]

ALLSCORE: 1.49744203421
LOG: [0.02091759643193359, 0.006209494481625125, 0.001836005141294349, 0.014779214325343416, 0.012029903051746386]
2 0.0232932588631
3 -0.0659464006686
4 0.00507402298766
5 -0.259588283109
6 0.582621526165
7 0.316302667955
8 -0.00136592887865
9 0.00396614321052
10 -0.00672306899963
11 0.0447704195041
12 -0.0081525774888
13 0.246302539165
14 -0.010667790654
15 0.0147465038626
16 0.0214411013641
17 -0.123753218012
18 0.478354308075
19 -0.743749101836
20 -0.00137866117906
21 0.115187447276
22 -0.0425531377795
23 -0.0841396754397
24 0.269254530117
25 0.159171594
26 -0.017452935255
27 -0.340360180851
28 -0.346405931449
29 2.7695677111
30 -0.205597806739
31 1.0503882216
