# Supplementary material for: Pi-Pi contacts are an overlooked protein feature relevant to phase separation
Source: eLife. 2018 Feb 9;7:e31486. doi: 10.7554/eLife.31486 (PMC5847340; doi:10.7554/eLife.31486)
Supplement: Source code 2. — Python script and associated database files for the final phase separation propensity predictor. [file elife-31486-code2.tgz › SourceCodeS2/DBS/BB_GRIDS.pickle0]

(dp0
VFN
p1
(dp2
L1L
(dp3
F-0.5
(dp4
F0.5
(lp5
L474L
aL5L
aL14L
asF1.0
(lp6
L370L
aL2L
aL14L
asF2.0
(lp7
L149L
aL0L
aL3L
asF3.0
(lp8
L5L
aL0L
aL0L
asF4.0
(lp9
L10L
aL0L
aL0L
asF0.0
(lp10
L413L
aL5L
aL7L
asF1.5
(lp11
L132L
aL1L
aL8L
asF2.5
(lp12
L88L
aL0L
aL1L
asF-2.0
(lp13
L79L
aL1L
aL1L
asF-0.5
(lp14
L772L
aL8L
aL14L
asF-1.0
(lp15
L612L
aL2L
aL8L
asF-1.5
(lp16
L408L
aL6L
aL10L
assF1.0
(dp17
F0.5
(lp18
L127L
aL7L
aL4L
asF1.0
(lp19
L113L
aL8L
aL2L
asF2.0
(lp20
L47L
aL4L
aL1L
asF-0.5
(lp21
L108L
aL5L
aL3L
asF1.5
(lp22
L34L
aL3L
aL2L
asF0.0
(lp23
L167L
aL7L
aL7L
asF2.5
(lp24
L7L
aL0L
aL0L
asF-1.0
(lp25
L70L
aL5L
aL1L
asF-1.5
(lp26
L8L
aL0L
aL0L
assF2.5
(dp27
F0.0
(lp28
L17L
aL0L
aL0L
asF0.5
(lp29
L19L
aL1L
aL0L
asF2.0
(lp30
L13L
aL0L
aL1L
assF3.5
(dp31
F0.5
(lp32
L7L
aL1L
aL0L
asF1.0
(lp33
L44L
aL7L
aL1L
asF1.5
(lp34
L36L
aL3L
aL2L
assF4.5
(dp35
F0.5
(lp36
L16L
aL2L
aL0L
asF1.0
(lp37
L7L
aL2L
aL0L
assF5.0
(dp38
F-0.5
(lp39
L3L
aL0L
aL0L
assF0.5
(dp40
F0.5
(lp41
L169L
aL5L
aL1L
asF0.0
(lp42
L162L
aL4L
aL6L
asF2.5
(lp43
L47L
aL0L
aL1L
asF1.0
(lp44
L50L
aL3L
aL1L
asF-1.0
(lp45
L68L
aL2L
aL2L
asF-0.5
(lp46
L186L
aL10L
aL3L
asF1.5
(lp47
L86L
aL4L
aL3L
asF2.0
(lp48
L76L
aL5L
aL1L
asF-2.0
(lp49
L1L
aL0L
aL0L
asF-1.5
(lp50
L24L
aL0L
aL2L
assF1.5
(dp51
F0.0
(lp52
L121L
aL8L
aL3L
asF1.0
(lp53
L1L
aL0L
aL0L
asF2.0
(lp54
L48L
aL4L
aL2L
asF-0.5
(lp55
L11L
aL1L
aL0L
asF1.5
(lp56
L22L
aL3L
aL0L
asF-1.0
(lp57
L31L
aL3L
aL3L
asF0.5
(lp58
L107L
aL6L
aL3L
assF2.0
(dp59
F-0.5
(lp60
L88L
aL8L
aL0L
asF1.0
(lp61
L47L
aL4L
aL0L
asF3.0
(lp62
L5L
aL0L
aL0L
asF-1.0
(lp63
L36L
aL7L
aL1L
asF0.5
(lp64
L8L
aL1L
aL0L
assF3.0
(dp65
F-0.5
(lp66
L22L
aL3L
aL0L
asF1.0
(lp67
L14L
aL2L
aL0L
asF2.0
(lp68
L31L
aL5L
aL3L
asF1.5
(lp69
L38L
aL1L
aL1L
assF4.0
(dp70
F0.5
(lp71
L31L
aL2L
aL0L
asF1.0
(lp72
L3L
aL1L
aL0L
asF0.0
(lp73
L13L
aL0L
aL0L
asF1.5
(lp74
L13L
aL2L
aL1L
assF-1.0
(dp75
F-0.5
(lp76
L358L
aL2L
aL4L
asF1.0
(lp77
L60L
aL0L
aL4L
asF-1.0
(lp78
L278L
aL4L
aL8L
asF0.5
(lp79
L188L
aL0L
aL4L
asF1.5
(lp80
L21L
aL0L
aL0L
asF0.0
(lp81
L231L
aL5L
aL3L
asF-2.0
(lp82
L44L
aL0L
aL0L
asF-1.5
(lp83
L92L
aL0L
aL2L
assF0.0
(dp84
F0.0
(lp85
L190L
aL5L
aL4L
asF1.5
(lp86
L41L
aL2L
aL0L
asF-0.5
(lp87
L252L
aL9L
aL6L
asF1.0
(lp88
L135L
aL3L
aL4L
asF0.5
(lp89
L128L
aL2L
aL2L
asF-1.0
(lp90
L146L
aL2L
aL1L
asF-1.5
(lp91
L39L
aL1L
aL1L
asssL2L
(dp92
F0.5
(dp93
F-0.5
(lp94
L142L
aL9L
aL8L
asF1.0
(lp95
L112L
aL4L
aL0L
asF2.5
(lp96
L16L
aL0L
aL0L
asF3.0
(lp97
L7L
aL0L
aL0L
asF0.0
(lp98
L195L
aL5L
aL3L
asF1.5
(lp99
L93L
aL4L
aL0L
asF2.0
(lp100
L39L
aL4L
aL3L
asF3.5
(lp101
L2L
aL0L
aL0L
asF-1.0
(lp102
L97L
aL1L
aL5L
asF0.5
(lp103
L158L
aL4L
aL9L
asF-2.0
(lp104
L3L
aL0L
aL0L
asF-1.5
(lp105
L23L
aL1L
aL0L
assF1.5
(dp106
F-0.5
(lp107
L65L
aL6L
aL1L
asF0.0
(lp108
L80L
aL5L
aL3L
asF2.5
(lp109
L15L
aL5L
aL1L
asF3.5
(lp110
L1L
aL0L
aL0L
asF1.5
(lp111
L35L
aL3L
aL2L
asF3.0
(lp112
L3L
aL0L
aL0L
asF1.0
(lp113
L51L
aL2L
aL2L
asF0.5
(lp114
L89L
aL7L
aL2L
asF2.0
(lp115
L24L
aL3L
aL1L
asF-1.0
(lp116
L31L
aL2L
aL1L
asF-1.5
(lp117
L9L
aL0L
aL0L
assF2.5
(dp118
F0.5
(lp119
L30L
aL5L
aL2L
asF1.5
(lp120
L14L
aL1L
aL1L
asF2.5
(lp121
L1L
aL0L
aL0L
asF3.0
(lp122
L1L
aL0L
aL0L
asF0.0
(lp123
L18L
aL3L
aL0L
asF1.0
(lp124
L20L
aL1L
aL0L
asF-1.5
(lp125
L1L
aL1L
aL1L
asF2.0
(lp126
L2L
aL0L
aL1L
asF-1.0
(lp127
L3L
aL0L
aL0L
asF-0.5
(lp128
L17L
aL5L
aL0L
assF3.5
(dp129
F0.5
(lp130
L12L
aL2L
aL0L
asF1.0
(lp131
L22L
aL2L
aL1L
asF2.5
(lp132
L5L
aL2L
aL0L
asF-0.5
(lp133
L6L
aL0L
aL0L
asF1.5
(lp134
L10L
aL4L
aL0L
asF2.0
(lp135
L6L
aL1L
aL0L
asF-1.0
(lp136
L1L
aL0L
aL0L
asF0.0
(lp137
L12L
aL1L
aL0L
assF4.5
(dp138
F0.0
(lp139
L1L
aL0L
aL0L
asF-0.5
(lp140
L2L
aL0L
aL0L
asF-1.0
(lp141
L1L
aL0L
aL0L
assF5.0
(dp142
F0.0
(lp143
L1L
aL0L
aL0L
asF1.0
(lp144
L2L
aL0L
aL0L
asF0.5
(lp145
L1L
aL0L
aL0L
assF-0.5
(dp146
F0.5
(lp147
L401L
aL6L
aL9L
asF1.0
(lp148
L275L
aL2L
aL9L
asF2.5
(lp149
L41L
aL0L
aL1L
asF3.0
(lp150
L11L
aL0L
aL1L
asF4.0
(lp151
L1L
aL0L
aL0L
asF-0.5
(lp152
L482L
aL4L
aL7L
asF1.5
(lp153
L184L
aL0L
aL5L
asF-2.5
(lp154
L3L
aL0L
aL0L
asF2.0
(lp155
L78L
aL0L
aL2L
asF3.5
(lp156
L1L
aL0L
aL0L
asF-2.0
(lp157
L55L
aL0L
aL0L
asF0.0
(lp158
L454L
aL3L
aL8L
asF-1.0
(lp159
L383L
aL4L
aL9L
asF-1.5
(lp160
L219L
aL4L
aL3L
assF1.0
(dp161
F0.5
(lp162
L123L
aL6L
aL6L
asF1.5
(lp163
L77L
aL3L
aL1L
asF2.5
(lp164
L8L
aL0L
aL0L
asF3.0
(lp165
L2L
aL0L
aL0L
asF0.0
(lp166
L153L
aL10L
aL2L
asF1.0
(lp167
L75L
aL4L
aL1L
asF2.0
(lp168
L40L
aL2L
aL0L
asF3.5
(lp169
L2L
aL0L
aL0L
asF-2.0
(lp170
L3L
aL0L
aL0L
asF-0.5
(lp171
L128L
aL8L
aL1L
asF-1.0
(lp172
L65L
aL2L
aL3L
asF-1.5
(lp173
L20L
aL4L
aL0L
assF2.0
(dp174
F0.5
(lp175
L33L
aL0L
aL1L
asF1.0
(lp176
L18L
aL1L
aL0L
asF2.0
(lp177
L8L
aL2L
aL0L
asF3.0
(lp178
L3L
aL0L
aL0L
asF0.0
(lp179
L46L
aL0L
aL0L
asF1.5
(lp180
L15L
aL0L
aL1L
asF-0.5
(lp181
L37L
aL4L
aL1L
asF2.5
(lp182
L1L
aL0L
aL0L
asF-1.0
(lp183
L11L
aL0L
aL0L
asF-1.5
(lp184
L5L
aL0L
aL0L
assF3.0
(dp185
F0.0
(lp186
L22L
aL0L
aL0L
asF1.5
(lp187
L20L
aL4L
aL0L
asF2.0
(lp188
L16L
aL1L
aL2L
asF3.0
(lp189
L1L
aL0L
aL0L
asF-0.5
(lp190
L11L
aL2L
aL0L
asF1.0
(lp191
L22L
aL0L
aL0L
asF2.5
(lp192
L3L
aL0L
aL0L
asF-1.0
(lp193
L1L
aL0L
aL0L
asF0.5
(lp194
L19L
aL4L
aL0L
assF4.0
(dp195
F0.5
(lp196
L3L
aL0L
aL0L
asF1.0
(lp197
L5L
aL2L
aL1L
asF-0.5
(lp198
L4L
aL0L
aL0L
asF0.0
(lp199
L6L
aL2L
aL0L
asF1.5
(lp200
L4L
aL1L
aL0L
assF-1.5
(dp201
F0.0
(lp202
L5L
aL0L
aL0L
asF-0.5
(lp203
L19L
aL0L
aL0L
asF-2.5
(lp204
L2L
aL0L
aL0L
asF-1.0
(lp205
L26L
aL0L
aL0L
asF-2.0
(lp206
L6L
aL0L
aL0L
asF-1.5
(lp207
L19L
aL0L
aL0L
assF-1.0
(dp208
F-0.5
(lp209
L396L
aL4L
aL17L
asF1.0
(lp210
L88L
aL1L
aL1L
asF2.0
(lp211
L7L
aL0L
aL0L
asF-1.0
(lp212
L353L
aL7L
aL5L
asF0.5
(lp213
L201L
aL2L
aL5L
asF1.5
(lp214
L33L
aL1L
aL1L
asF-2.0
(lp215
L67L
aL0L
aL0L
asF0.0
(lp216
L293L
aL1L
aL7L
asF-2.5
(lp217
L23L
aL1L
aL0L
asF-1.5
(lp218
L225L
aL0L
aL4L
assF0.0
(dp219
F-0.5
(lp220
L237L
aL6L
aL3L
asF0.5
(lp221
L186L
aL3L
aL6L
asF2.5
(lp222
L12L
aL0L
aL0L
asF3.0
(lp223
L8L
aL0L
aL1L
asF1.0
(lp224
L128L
aL2L
aL1L
asF0.0
(lp225
L248L
aL4L
aL2L
asF1.5
(lp226
L57L
aL0L
aL2L
asF2.0
(lp227
L44L
aL0L
aL1L
asF3.5
(lp228
L5L
aL0L
aL0L
asF-2.0
(lp229
L20L
aL0L
aL0L
asF-1.0
(lp230
L163L
aL1L
aL2L
asF-1.5
(lp231
L77L
aL2L
aL3L
asssL3L
(dp232
F0.5
(dp233
F-0.5
(lp234
L193L
aL10L
aL3L
asF1.0
(lp235
L151L
aL6L
aL2L
asF2.5
(lp236
L11L
aL0L
aL2L
asF3.0
(lp237
L5L
aL0L
aL0L
asF0.0
(lp238
L188L
aL6L
aL4L
asF1.5
(lp239
L75L
aL0L
aL1L
asF-1.0
(lp240
L104L
aL2L
aL2L
asF2.0
(lp241
L37L
aL0L
aL0L
asF-2.0
(lp242
L15L
aL0L
aL1L
asF0.5
(lp243
L156L
aL6L
aL3L
asF-2.5
(lp244
L1L
aL0L
aL0L
asF-1.5
(lp245
L45L
aL1L
aL1L
assF1.5
(dp246
F-0.5
(lp247
L56L
aL3L
aL2L
asF0.0
(lp248
L78L
aL5L
aL2L
asF2.5
(lp249
L7L
aL1L
aL0L
asF3.0
(lp250
L2L
aL2L
aL0L
asF1.5
(lp251
L38L
aL5L
aL2L
asF-2.0
(lp252
L1L
aL0L
aL0L
asF0.5
(lp253
L76L
aL3L
aL1L
asF1.0
(lp254
L70L
aL4L
aL4L
asF2.0
(lp255
L19L
aL1L
aL2L
asF-1.0
(lp256
L45L
aL4L
aL1L
asF-1.5
(lp257
L7L
aL0L
aL0L
assF2.5
(dp258
F0.5
(lp259
L32L
aL1L
aL1L
asF1.5
(lp260
L20L
aL3L
aL1L
asF2.5
(lp261
L2L
aL0L
aL0L
asF3.0
(lp262
L1L
aL0L
aL0L
asF-1.0
(lp263
L11L
aL0L
aL0L
asF0.0
(lp264
L31L
aL4L
aL0L
asF1.0
(lp265
L21L
aL3L
aL1L
asF-0.5
(lp266
L16L
aL1L
aL1L
asF2.0
(lp267
L6L
aL1L
aL0L
asF-2.0
(lp268
L1L
aL0L
aL0L
asF-1.5
(lp269
L2L
aL0L
aL0L
assF3.5
(dp270
F0.5
(lp271
L7L
aL1L
aL0L
asF1.0
(lp272
L12L
aL1L
aL0L
asF2.5
(lp273
L1L
aL0L
aL0L
asF3.0
(lp274
L1L
aL0L
aL0L
asF-0.5
(lp275
L4L
aL1L
aL1L
asF1.5
(lp276
L4L
aL1L
aL0L
asF2.0
(lp277
L1L
aL0L
aL0L
asF-1.0
(lp278
L1L
aL0L
aL0L
asF0.0
(lp279
L6L
aL0L
aL0L
assF4.0
(dp280
F0.5
(lp281
L4L
aL2L
aL0L
asF1.0
(lp282
L5L
aL1L
aL1L
asF-0.5
(lp283
L2L
aL0L
aL0L
asF1.5
(lp284
L2L
aL0L
aL0L
asF-1.0
(lp285
L1L
aL0L
aL0L
asF0.0
(lp286
L6L
aL2L
aL0L
assF5.0
(dp287
F0.0
(lp288
L2L
aL0L
aL0L
assF-0.5
(dp289
F0.5
(lp290
L373L
aL4L
aL11L
asF1.0
(lp291
L253L
aL3L
aL6L
asF2.5
(lp292
L21L
aL0L
aL0L
asF3.0
(lp293
L4L
aL0L
aL0L
asF-0.5
(lp294
L384L
aL6L
aL5L
asF1.5
(lp295
L142L
aL0L
aL5L
asF-1.0
(lp296
L265L
aL3L
aL6L
asF2.0
(lp297
L59L
aL0L
aL4L
asF-2.5
(lp298
L10L
aL0L
aL0L
asF0.0
(lp299
L391L
aL4L
aL8L
asF-2.0
(lp300
L40L
aL1L
aL0L
asF-1.5
(lp301
L132L
aL2L
aL1L
assF1.0
(dp302
F0.5
(lp303
L128L
aL9L
aL9L
asF1.5
(lp304
L66L
aL3L
aL0L
asF2.5
(lp305
L10L
aL0L
aL0L
asF3.0
(lp306
L4L
aL0L
aL0L
asF0.0
(lp307
L137L
aL10L
aL2L
asF1.0
(lp308
L113L
aL4L
aL2L
asF-2.5
(lp309
L1L
aL0L
aL0L
asF2.0
(lp310
L28L
aL3L
aL2L
asF-1.0
(lp311
L49L
aL3L
aL0L
asF-0.5
(lp312
L127L
aL8L
aL4L
asF-2.0
(lp313
L8L
aL0L
aL1L
asF-1.5
(lp314
L29L
aL4L
aL0L
assF2.0
(dp315
F0.5
(lp316
L24L
aL1L
aL0L
asF1.0
(lp317
L30L
aL1L
aL0L
asF2.0
(lp318
L10L
aL1L
aL0L
asF-2.0
(lp319
L2L
aL0L
aL0L
asF0.0
(lp320
L38L
aL3L
aL1L
asF1.5
(lp321
L25L
aL2L
aL0L
asF-0.5
(lp322
L30L
aL3L
aL0L
asF2.5
(lp323
L6L
aL1L
aL0L
asF-1.0
(lp324
L14L
aL2L
aL1L
asF-1.5
(lp325
L7L
aL1L
aL0L
assF3.0
(dp326
F0.0
(lp327
L13L
aL2L
aL1L
asF1.5
(lp328
L15L
aL4L
aL1L
asF2.0
(lp329
L3L
aL1L
aL0L
asF-0.5
(lp330
L6L
aL1L
aL0L
asF1.0
(lp331
L18L
aL2L
aL0L
asF0.5
(lp332
L33L
aL3L
aL1L
asF2.5
(lp333
L7L
aL1L
aL0L
asF-1.0
(lp334
L6L
aL1L
aL0L
asF-1.5
(lp335
L3L
aL0L
aL0L
assF-1.0
(dp336
F-0.5
(lp337
L364L
aL3L
aL6L
asF1.0
(lp338
L116L
aL1L
aL1L
asF2.5
(lp339
L2L
aL0L
aL0L
asF0.5
(lp340
L204L
aL3L
aL10L
asF1.5
(lp341
L43L
aL0L
aL3L
asF-2.5
(lp342
L28L
aL0L
aL0L
asF2.0
(lp343
L11L
aL1L
aL0L
asF-2.0
(lp344
L98L
aL1L
aL4L
asF0.0
(lp345
L287L
aL2L
aL9L
asF-3.0
(lp346
L2L
aL0L
aL0L
asF-1.0
(lp347
L277L
aL1L
aL3L
asF-1.5
(lp348
L199L
aL2L
aL3L
assF4.5
(dp349
F0.5
(lp350
L1L
aL0L
aL0L
asF1.0
(lp351
L1L
aL0L
aL0L
assF-1.5
(dp352
F0.0
(lp353
L34L
aL0L
aL1L
asF-0.5
(lp354
L39L
aL0L
aL0L
asF1.0
(lp355
L5L
aL0L
aL0L
asF-2.0
(lp356
L49L
aL0L
aL0L
asF0.5
(lp357
L14L
aL0L
aL0L
asF1.5
(lp358
L2L
aL0L
aL0L
asF-1.0
(lp359
L50L
aL0L
aL1L
asF-3.0
(lp360
L2L
aL0L
aL0L
asF-2.5
(lp361
L14L
aL0L
aL0L
asF-1.5
(lp362
L52L
aL0L
aL0L
assF5.5
(dp363
F0.0
(lp364
L1L
aL0L
aL0L
assF-2.0
(dp365
F-1.0
(lp366
L1L
aL0L
aL0L
asF-2.0
(lp367
L4L
aL0L
aL0L
asF-2.5
(lp368
L1L
aL0L
aL0L
assF0.0
(dp369
F-0.5
(lp370
L247L
aL4L
aL7L
asF0.5
(lp371
L261L
aL5L
aL5L
asF2.5
(lp372
L19L
aL0L
aL0L
asF3.0
(lp373
L7L
aL0L
aL0L
asF1.0
(lp374
L159L
aL2L
aL3L
asF0.0
(lp375
L274L
aL2L
aL6L
asF1.5
(lp376
L98L
aL1L
aL3L
asF-2.5
(lp377
L5L
aL0L
aL0L
asF2.0
(lp378
L57L
aL0L
aL1L
asF3.5
(lp379
L1L
aL0L
aL1L
asF-2.0
(lp380
L20L
aL0L
aL0L
asF-3.0
(lp381
L1L
aL0L
aL0L
asF-1.0
(lp382
L175L
aL4L
aL2L
asF-1.5
(lp383
L62L
aL0L
aL2L
asssL4L
(dp384
F0.5
(dp385
F-0.5
(lp386
L163L
aL4L
aL4L
asF1.0
(lp387
L145L
aL4L
aL5L
asF2.5
(lp388
L10L
aL0L
aL0L
asF3.0
(lp389
L1L
aL0L
aL0L
asF0.0
(lp390
L183L
aL6L
aL1L
asF1.5
(lp391
L94L
aL0L
aL1L
asF-1.0
(lp392
L105L
aL2L
aL2L
asF2.0
(lp393
L31L
aL0L
aL0L
asF3.5
(lp394
L2L
aL0L
aL0L
asF-2.0
(lp395
L17L
aL0L
aL0L
asF0.5
(lp396
L193L
aL5L
aL6L
asF-2.5
(lp397
L1L
aL0L
aL0L
asF-1.5
(lp398
L48L
aL2L
aL1L
assF1.5
(dp399
F-0.5
(lp400
L67L
aL8L
aL2L
asF0.0
(lp401
L74L
aL3L
aL3L
asF2.5
(lp402
L9L
aL2L
aL0L
asF3.0
(lp403
L3L
aL1L
aL0L
asF1.5
(lp404
L37L
aL2L
aL3L
asF-2.0
(lp405
L3L
aL0L
aL0L
asF0.5
(lp406
L72L
aL3L
aL4L
asF1.0
(lp407
L61L
aL5L
aL2L
asF2.0
(lp408
L22L
aL2L
aL0L
asF-1.0
(lp409
L32L
aL2L
aL0L
asF-1.5
(lp410
L11L
aL1L
aL0L
assF2.5
(dp411
F0.5
(lp412
L29L
aL4L
aL0L
asF1.5
(lp413
L14L
aL1L
aL2L
asF2.5
(lp414
L1L
aL0L
aL0L
asF-1.0
(lp415
L9L
aL0L
aL0L
asF0.0
(lp416
L24L
aL5L
aL0L
asF1.0
(lp417
L27L
aL4L
aL0L
asF-0.5
(lp418
L20L
aL1L
aL0L
asF2.0
(lp419
L8L
aL1L
aL0L
asF-2.0
(lp420
L1L
aL0L
aL0L
asF-1.5
(lp421
L3L
aL0L
aL0L
assF3.5
(dp422
F0.5
(lp423
L12L
aL2L
aL1L
asF1.0
(lp424
L12L
aL1L
aL0L
asF2.5
(lp425
L1L
aL0L
aL0L
asF-0.5
(lp426
L1L
aL0L
aL0L
asF1.5
(lp427
L5L
aL0L
aL0L
asF0.0
(lp428
L3L
aL0L
aL0L
asF2.0
(lp429
L4L
aL2L
aL0L
asF-1.0
(lp430
L3L
aL0L
aL0L
asF-1.5
(lp431
L1L
aL0L
aL0L
assF4.0
(dp432
F0.5
(lp433
L5L
aL1L
aL1L
asF1.0
(lp434
L2L
aL1L
aL0L
asF2.0
(lp435
L1L
aL0L
aL0L
asF-0.5
(lp436
L1L
aL0L
aL0L
asF1.5
(lp437
L5L
aL1L
aL0L
asF-1.0
(lp438
L1L
aL0L
aL0L
asF0.0
(lp439
L1L
aL0L
aL0L
assF6.0
(dp440
F1.0
(lp441
L1L
aL0L
aL0L
assF-0.5
(dp442
F0.5
(lp443
L340L
aL7L
aL6L
asF1.0
(lp444
L232L
aL0L
aL6L
asF2.5
(lp445
L24L
aL0L
aL1L
asF3.0
(lp446
L2L
aL0L
aL0L
asF-0.5
(lp447
L368L
aL5L
aL7L
asF1.5
(lp448
L123L
aL1L
aL6L
asF-2.5
(lp449
L7L
aL1L
aL0L
asF2.0
(lp450
L48L
aL0L
aL2L
asF-1.0
(lp451
L265L
aL1L
aL5L
asF0.0
(lp452
L409L
aL5L
aL11L
asF-3.0
(lp453
L1L
aL0L
aL0L
asF-2.0
(lp454
L41L
aL0L
aL1L
asF-1.5
(lp455
L127L
aL2L
aL0L
assF1.0
(dp456
F0.5
(lp457
L136L
aL6L
aL3L
asF1.5
(lp458
L63L
aL4L
aL1L
asF2.5
(lp459
L7L
aL0L
aL0L
asF3.0
(lp460
L5L
aL0L
aL0L
asF0.0
(lp461
L129L
aL8L
aL5L
asF1.0
(lp462
L124L
aL11L
aL4L
asF-1.0
(lp463
L61L
aL3L
aL2L
asF2.0
(lp464
L22L
aL1L
aL1L
asF3.5
(lp465
L2L
aL0L
aL0L
asF-2.5
(lp466
L1L
aL0L
aL0L
asF-0.5
(lp467
L118L
aL11L
aL1L
asF-2.0
(lp468
L15L
aL1L
aL1L
asF-1.5
(lp469
L21L
aL2L
aL0L
assF2.0
(dp470
F0.5
(lp471
L40L
aL2L
aL0L
asF1.0
(lp472
L38L
aL2L
aL0L
asF2.5
(lp473
L5L
aL1L
aL0L
asF0.0
(lp474
L39L
aL2L
aL1L
asF1.5
(lp475
L19L
aL0L
aL0L
asF-0.5
(lp476
L24L
aL1L
aL1L
asF2.0
(lp477
L11L
aL0L
aL2L
asF-1.0
(lp478
L18L
aL2L
aL1L
asF-1.5
(lp479
L9L
aL1L
aL0L
assF3.0
(dp480
F0.0
(lp481
L17L
aL1L
aL2L
asF1.5
(lp482
L8L
aL0L
aL1L
asF2.0
(lp483
L8L
aL2L
aL0L
asF3.5
(lp484
L1L
aL0L
aL0L
asF-0.5
(lp485
L11L
aL3L
aL0L
asF1.0
(lp486
L17L
aL4L
aL0L
asF3.0
(lp487
L1L
aL0L
aL0L
asF0.5
(lp488
L19L
aL2L
aL1L
asF2.5
(lp489
L5L
aL1L
aL0L
asF-1.0
(lp490
L5L
aL1L
aL0L
asF-1.5
(lp491
L2L
aL0L
aL0L
assF-1.0
(dp492
F-0.5
(lp493
L301L
aL3L
aL5L
asF1.0
(lp494
L103L
aL1L
aL7L
asF2.5
(lp495
L3L
aL0L
aL0L
asF0.5
(lp496
L208L
aL0L
aL3L
asF1.5
(lp497
L37L
aL0L
aL2L
asF-2.5
(lp498
L14L
aL0L
aL0L
asF2.0
(lp499
L16L
aL1L
aL0L
asF-2.0
(lp500
L81L
aL0L
aL3L
asF0.0
(lp501
L287L
aL2L
aL7L
asF-3.0
(lp502
L2L
aL0L
aL0L
asF-1.0
(lp503
L282L
aL2L
aL4L
asF-1.5
(lp504
L169L
aL1L
aL2L
assF4.5
(dp505
F0.0
(lp506
L1L
aL0L
aL0L
asF0.5
(lp507
L1L
aL0L
aL0L
assF0.0
(dp508
F-0.5
(lp509
L243L
aL7L
aL4L
asF0.5
(lp510
L256L
aL6L
aL5L
asF2.5
(lp511
L15L
aL0L
aL2L
asF3.0
(lp512
L12L
aL0L
aL1L
asF1.0
(lp513
L188L
aL5L
aL7L
asF0.0
(lp514
L277L
aL2L
aL6L
asF1.5
(lp515
L107L
aL0L
aL0L
asF-1.0
(lp516
L154L
aL4L
aL2L
asF2.0
(lp517
L50L
aL0L
aL2L
asF3.5
(lp518
L1L
aL0L
aL0L
asF-2.5
(lp519
L5L
aL0L
aL0L
asF-2.0
(lp520
L17L
aL0L
aL0L
asF-1.5
(lp521
L92L
aL0L
aL2L
assF-2.0
(dp522
F0.5
(lp523
L2L
aL0L
aL0L
asF0.0
(lp524
L1L
aL0L
aL0L
asF-1.0
(lp525
L2L
aL0L
aL0L
asF-2.5
(lp526
L1L
aL0L
aL0L
asF-3.5
(lp527
L1L
aL0L
aL0L
asF-2.0
(lp528
L5L
aL0L
aL0L
assF-1.5
(dp529
F0.0
(lp530
L41L
aL1L
aL0L
asF-0.5
(lp531
L63L
aL0L
aL1L
asF1.0
(lp532
L7L
aL0L
aL0L
asF-2.0
(lp533
L47L
aL0L
aL0L
asF0.5
(lp534
L15L
aL0L
aL1L
asF1.5
(lp535
L3L
aL0L
aL0L
asF-1.0
(lp536
L79L
aL1L
aL2L
asF-1.5
(lp537
L65L
aL0L
aL1L
asF-3.5
(lp538
L1L
aL0L
aL0L
asF-2.5
(lp539
L21L
aL0L
aL0L
asF-3.0
(lp540
L1L
aL0L
aL0L
asssL5L
(dp541
F0.5
(dp542
F-0.5
(lp543
L175L
aL4L
aL1L
asF1.0
(lp544
L148L
aL5L
aL4L
asF2.5
(lp545
L13L
aL0L
aL0L
asF3.0
(lp546
L4L
aL0L
aL0L
asF0.0
(lp547
L203L
aL10L
aL4L
asF1.5
(lp548
L98L
aL0L
aL1L
asF-1.0
(lp549
L100L
aL4L
aL1L
asF2.0
(lp550
L32L
aL0L
aL0L
asF3.5
(lp551
L2L
aL0L
aL0L
asF-2.0
(lp552
L16L
aL0L
aL0L
asF0.5
(lp553
L181L
aL2L
aL7L
asF-2.5
(lp554
L2L
aL0L
aL0L
asF-1.5
(lp555
L40L
aL2L
aL0L
assF1.5
(dp556
F-0.5
(lp557
L69L
aL7L
aL4L
asF1.5
(lp558
L43L
aL4L
aL3L
asF2.5
(lp559
L4L
aL0L
aL0L
asF3.0
(lp560
L2L
aL0L
aL0L
asF4.0
(lp561
L1L
aL1L
aL0L
asF0.0
(lp562
L82L
aL5L
aL1L
asF1.0
(lp563
L66L
aL3L
aL3L
asF2.0
(lp564
L21L
aL1L
aL2L
asF3.5
(lp565
L1L
aL0L
aL0L
asF-2.0
(lp566
L4L
aL1L
aL0L
asF0.5
(lp567
L81L
aL7L
aL3L
asF-1.0
(lp568
L39L
aL5L
aL0L
asF-1.5
(lp569
L14L
aL2L
aL0L
assF2.5
(dp570
F0.5
(lp571
L27L
aL6L
aL0L
asF1.5
(lp572
L10L
aL1L
aL1L
asF2.5
(lp573
L1L
aL0L
aL0L
asF0.0
(lp574
L35L
aL4L
aL0L
asF1.0
(lp575
L24L
aL3L
aL0L
asF-0.5
(lp576
L13L
aL1L
aL0L
asF2.0
(lp577
L7L
aL1L
aL0L
asF-1.0
(lp578
L12L
aL0L
aL0L
asF-1.5
(lp579
L2L
aL0L
aL0L
assF3.5
(dp580
F0.5
(lp581
L8L
aL0L
aL0L
asF1.0
(lp582
L9L
aL1L
aL0L
asF2.0
(lp583
L4L
aL0L
aL0L
asF0.0
(lp584
L3L
aL0L
aL0L
asF1.5
(lp585
L5L
aL0L
aL0L
asF-1.0
(lp586
L2L
aL0L
aL0L
asF-0.5
(lp587
L2L
aL0L
aL0L
assF4.0
(dp588
F0.5
(lp589
L4L
aL2L
aL1L
asF1.0
(lp590
L4L
aL2L
aL0L
asF2.0
(lp591
L2L
aL0L
aL0L
asF-0.5
(lp592
L1L
aL0L
aL0L
asF1.5
(lp593
L3L
aL1L
aL0L
asF2.5
(lp594
L1L
aL0L
aL0L
asF-1.0
(lp595
L1L
aL0L
aL0L
asF0.0
(lp596
L2L
aL0L
aL0L
assF5.0
(dp597
F1.0
(lp598
L1L
aL0L
aL0L
assF0.0
(dp599
F-0.5
(lp600
L225L
aL4L
aL6L
asF0.5
(lp601
L264L
aL6L
aL3L
asF2.5
(lp602
L20L
aL0L
aL2L
asF3.0
(lp603
L2L
aL0L
aL0L
asF4.0
(lp604
L1L
aL0L
aL0L
asF0.0
(lp605
L296L
aL5L
aL9L
asF1.0
(lp606
L188L
aL3L
aL5L
asF-2.5
(lp607
L3L
aL0L
aL0L
asF1.5
(lp608
L100L
aL0L
aL3L
asF2.0
(lp609
L50L
aL1L
aL2L
asF3.5
(lp610
L1L
aL0L
aL0L
asF-2.0
(lp611
L21L
aL0L
aL0L
asF-1.0
(lp612
L164L
aL3L
aL3L
asF-1.5
(lp613
L79L
aL0L
aL1L
assF1.0
(dp614
F0.5
(lp615
L139L
aL6L
aL2L
asF1.5
(lp616
L58L
aL3L
aL3L
asF2.5
(lp617
L13L
aL0L
aL0L
asF3.0
(lp618
L2L
aL0L
aL0L
asF0.0
(lp619
L124L
aL3L
aL3L
asF1.0
(lp620
L108L
aL10L
aL3L
asF-1.0
(lp621
L54L
aL4L
aL2L
asF2.0
(lp622
L27L
aL2L
aL1L
asF3.5
(lp623
L1L
aL0L
aL0L
asF-2.5
(lp624
L1L
aL0L
aL0L
asF-0.5
(lp625
L111L
aL10L
aL5L
asF-2.0
(lp626
L7L
aL0L
aL0L
asF-1.5
(lp627
L27L
aL2L
aL3L
assF2.0
(dp628
F0.5
(lp629
L57L
aL1L
aL0L
asF1.0
(lp630
L36L
aL3L
aL0L
asF2.0
(lp631
L10L
aL1L
aL0L
asF3.0
(lp632
L2L
aL0L
aL0L
asF-2.0
(lp633
L1L
aL0L
aL0L
asF0.0
(lp634
L31L
aL1L
aL1L
asF1.5
(lp635
L20L
aL1L
aL0L
asF-0.5
(lp636
L20L
aL1L
aL0L
asF2.5
(lp637
L4L
aL1L
aL0L
asF-1.0
(lp638
L19L
aL0L
aL0L
asF-1.5
(lp639
L7L
aL1L
aL1L
assF3.0
(dp640
F0.0
(lp641
L11L
aL2L
aL2L
asF1.5
(lp642
L10L
aL3L
aL2L
asF2.0
(lp643
L9L
aL3L
aL0L
asF3.5
(lp644
L1L
aL0L
aL0L
asF-0.5
(lp645
L6L
aL1L
aL0L
asF1.0
(lp646
L20L
aL3L
aL0L
asF0.5
(lp647
L19L
aL3L
aL2L
asF2.5
(lp648
L4L
aL0L
aL0L
asF-1.0
(lp649
L4L
aL1L
aL0L
asF-1.5
(lp650
L2L
aL0L
aL0L
assF-1.0
(dp651
F-0.5
(lp652
L295L
aL1L
aL4L
asF1.0
(lp653
L92L
aL1L
aL7L
asF2.5
(lp654
L5L
aL1L
aL0L
asF3.0
(lp655
L1L
aL0L
aL0L
asF0.5
(lp656
L186L
aL0L
aL2L
asF1.5
(lp657
L46L
aL0L
aL2L
asF-2.0
(lp658
L87L
aL0L
aL2L
asF2.0
(lp659
L10L
aL0L
aL0L
asF-2.5
(lp660
L17L
aL0L
aL1L
asF0.0
(lp661
L299L
aL3L
aL8L
asF-3.0
(lp662
L1L
aL0L
aL0L
asF-1.0
(lp663
L245L
aL2L
aL2L
asF-1.5
(lp664
L153L
aL1L
aL3L
assF4.5
(dp665
F0.5
(lp666
L1L
aL0L
aL0L
assF-1.5
(dp667
F0.0
(lp668
L40L
aL0L
aL2L
asF-0.5
(lp669
L69L
aL1L
aL3L
asF2.0
(lp670
L1L
aL0L
aL0L
asF1.0
(lp671
L8L
aL0L
aL0L
asF-2.0
(lp672
L44L
aL0L
aL0L
asF0.5
(lp673
L25L
aL0L
aL0L
asF1.5
(lp674
L2L
aL0L
aL0L
asF-1.0
(lp675
L89L
aL0L
aL2L
asF-3.0
(lp676
L1L
aL0L
aL0L
asF-2.5
(lp677
L31L
aL0L
aL0L
asF-1.5
(lp678
L67L
aL1L
aL0L
assF-2.0
(dp679
F0.5
(lp680
L2L
aL0L
aL0L
asF-0.5
(lp681
L2L
aL0L
aL0L
asF-2.5
(lp682
L1L
aL0L
aL0L
asF0.0
(lp683
L2L
aL0L
aL0L
asF-1.0
(lp684
L1L
aL0L
aL0L
asF-4.0
(lp685
L1L
aL0L
aL0L
asF-2.0
(lp686
L10L
aL0L
aL0L
asF-1.5
(lp687
L4L
aL0L
aL0L
assF-0.5
(dp688
F0.5
(lp689
L310L
aL5L
aL5L
asF1.0
(lp690
L204L
aL1L
aL5L
asF2.5
(lp691
L16L
aL0L
aL1L
asF3.0
(lp692
L7L
aL0L
aL0L
asF-0.5
(lp693
L363L
aL6L
aL8L
asF1.5
(lp694
L129L
aL0L
aL5L
asF-1.0
(lp695
L256L
aL4L
aL2L
asF2.0
(lp696
L47L
aL0L
aL2L
asF-2.0
(lp697
L39L
aL1L
aL1L
asF0.0
(lp698
L415L
aL4L
aL7L
asF-3.0
(lp699
L1L
aL0L
aL0L
asF-2.5
(lp700
L7L
aL0L
aL0L
asF-1.5
(lp701
L129L
aL0L
aL3L
asssL6L
(dp702
F0.5
(dp703
F-0.5
(lp704
L167L
aL7L
aL4L
asF1.0
(lp705
L142L
aL6L
aL2L
asF2.5
(lp706
L17L
aL0L
aL2L
asF3.0
(lp707
L5L
aL0L
aL0L
asF0.0
(lp708
L216L
aL8L
aL6L
asF1.5
(lp709
L97L
aL0L
aL3L
asF-1.0
(lp710
L98L
aL4L
aL0L
asF2.0
(lp711
L28L
aL0L
aL0L
asF3.5
(lp712
L1L
aL0L
aL0L
asF-2.0
(lp713
L15L
aL0L
aL0L
asF0.5
(lp714
L169L
aL4L
aL2L
asF-2.5
(lp715
L2L
aL0L
aL0L
asF-1.5
(lp716
L41L
aL4L
aL1L
assF1.5
(dp717
F-0.5
(lp718
L54L
aL3L
aL0L
asF1.5
(lp719
L43L
aL2L
aL2L
asF2.5
(lp720
L2L
aL0L
aL0L
asF3.0
(lp721
L3L
aL0L
aL0L
asF0.0
(lp722
L75L
aL6L
aL3L
asF1.0
(lp723
L72L
aL6L
aL0L
asF2.0
(lp724
L23L
aL1L
aL3L
asF3.5
(lp725
L1L
aL0L
aL0L
asF-1.0
(lp726
L37L
aL3L
aL0L
asF0.5
(lp727
L89L
aL6L
aL3L
asF-2.0
(lp728
L4L
aL0L
aL0L
asF-1.5
(lp729
L20L
aL4L
aL0L
assF2.5
(dp730
F0.5
(lp731
L29L
aL4L
aL0L
asF1.5
(lp732
L9L
aL2L
aL0L
asF2.5
(lp733
L3L
aL1L
aL0L
asF0.0
(lp734
L29L
aL3L
aL0L
asF1.0
(lp735
L17L
aL3L
aL0L
asF-1.5
(lp736
L4L
aL1L
aL0L
asF2.0
(lp737
L6L
aL2L
aL0L
asF-1.0
(lp738
L10L
aL1L
aL0L
asF-0.5
(lp739
L17L
aL1L
aL0L
assF3.5
(dp740
F0.5
(lp741
L6L
aL0L
aL1L
asF1.0
(lp742
L14L
aL2L
aL0L
asF2.5
(lp743
L1L
aL0L
aL0L
asF-0.5
(lp744
L1L
aL0L
aL0L
asF1.5
(lp745
L1L
aL0L
aL0L
asF2.0
(lp746
L6L
aL1L
aL0L
asF-1.0
(lp747
L2L
aL0L
aL0L
asF0.0
(lp748
L6L
aL0L
aL0L
assF4.0
(dp749
F0.5
(lp750
L4L
aL2L
aL0L
asF1.0
(lp751
L3L
aL1L
aL0L
asF2.0
(lp752
L1L
aL0L
aL0L
asF0.0
(lp753
L1L
aL0L
aL0L
asF1.5
(lp754
L2L
aL2L
aL0L
asF2.5
(lp755
L1L
aL0L
aL0L
asF-0.5
(lp756
L1L
aL0L
aL0L
assF5.5
(dp757
F1.0
(lp758
L1L
aL0L
aL0L
assF-0.5
(dp759
F0.5
(lp760
L337L
aL3L
aL6L
asF1.0
(lp761
L205L
aL0L
aL4L
asF2.5
(lp762
L10L
aL0L
aL1L
asF3.0
(lp763
L3L
aL0L
aL0L
asF4.5
(lp764
L1L
aL0L
aL0L
asF-0.5
(lp765
L355L
aL5L
aL11L
asF1.5
(lp766
L97L
aL0L
aL4L
asF-2.5
(lp767
L8L
aL0L
aL0L
asF2.0
(lp768
L50L
aL0L
aL3L
asF3.5
(lp769
L1L
aL0L
aL0L
asF-2.0
(lp770
L42L
aL0L
aL1L
asF0.0
(lp771
L376L
aL7L
aL3L
asF-3.0
(lp772
L1L
aL0L
aL0L
asF-1.0
(lp773
L237L
aL4L
aL5L
asF-1.5
(lp774
L122L
aL1L
aL1L
assF1.0
(dp775
F0.5
(lp776
L130L
aL4L
aL2L
asF1.5
(lp777
L53L
aL5L
aL0L
asF2.5
(lp778
L8L
aL0L
aL0L
asF3.0
(lp779
L4L
aL0L
aL0L
asF4.0
(lp780
L1L
aL1L
aL0L
asF0.0
(lp781
L148L
aL6L
aL3L
asF1.0
(lp782
L113L
aL7L
aL3L
asF2.0
(lp783
L32L
aL2L
aL1L
asF3.5
(lp784
L1L
aL0L
aL0L
asF-1.0
(lp785
L69L
aL4L
aL3L
asF-0.5
(lp786
L104L
aL6L
aL6L
asF-2.0
(lp787
L10L
aL1L
aL0L
asF-1.5
(lp788
L31L
aL1L
aL2L
assF-2.5
(dp789
F-4.0
(lp790
L1L
aL0L
aL0L
assF2.0
(dp791
F0.5
(lp792
L52L
aL2L
aL0L
asF1.0
(lp793
L27L
aL0L
aL2L
asF2.5
(lp794
L2L
aL0L
aL0L
asF-2.0
(lp795
L1L
aL0L
aL0L
asF0.0
(lp796
L35L
aL5L
aL1L
asF1.5
(lp797
L24L
aL1L
aL0L
asF-0.5
(lp798
L28L
aL3L
aL1L
asF2.0
(lp799
L20L
aL2L
aL2L
asF-1.0
(lp800
L18L
aL1L
aL1L
asF-1.5
(lp801
L4L
aL0L
aL0L
assF3.0
(dp802
F0.0
(lp803
L11L
aL1L
aL1L
asF1.5
(lp804
L9L
aL0L
aL2L
asF2.0
(lp805
L11L
aL2L
aL0L
asF3.5
(lp806
L1L
aL0L
aL0L
asF-0.5
(lp807
L2L
aL0L
aL0L
asF1.0
(lp808
L19L
aL5L
aL0L
asF0.5
(lp809
L20L
aL2L
aL3L
asF2.5
(lp810
L1L
aL0L
aL0L
asF-1.0
(lp811
L4L
aL0L
aL0L
asF-1.5
(lp812
L1L
aL0L
aL0L
assF-1.0
(dp813
F-0.5
(lp814
L309L
aL2L
aL4L
asF1.0
(lp815
L101L
aL1L
aL3L
asF2.5
(lp816
L4L
aL1L
aL0L
asF0.5
(lp817
L173L
aL0L
aL3L
asF1.5
(lp818
L42L
aL0L
aL3L
asF-2.5
(lp819
L17L
aL0L
aL0L
asF2.0
(lp820
L10L
aL0L
aL0L
asF-2.0
(lp821
L83L
aL0L
aL5L
asF0.0
(lp822
L266L
aL1L
aL9L
asF-3.0
(lp823
L1L
aL0L
aL0L
asF-1.0
(lp824
L241L
aL2L
aL1L
asF-1.5
(lp825
L134L
aL2L
aL1L
assF4.5
(dp826
F-0.5
(lp827
L1L
aL0L
aL0L
assF0.0
(dp828
F-0.5
(lp829
L242L
aL4L
aL10L
asF0.5
(lp830
L246L
aL4L
aL5L
asF2.5
(lp831
L18L
aL0L
aL1L
asF3.0
(lp832
L5L
aL0L
aL0L
asF1.0
(lp833
L172L
aL3L
aL8L
asF0.0
(lp834
L299L
aL7L
aL5L
asF1.5
(lp835
L114L
aL2L
aL4L
asF-1.0
(lp836
L168L
aL2L
aL2L
asF2.0
(lp837
L60L
aL1L
aL0L
asF-2.5
(lp838
L3L
aL0L
aL0L
asF-3.0
(lp839
L1L
aL0L
aL0L
asF-2.0
(lp840
L26L
aL0L
aL0L
asF-1.5
(lp841
L75L
aL0L
aL1L
assF-2.0
(dp842
F0.5
(lp843
L1L
aL0L
aL0L
asF1.0
(lp844
L1L
aL0L
aL0L
asF-2.5
(lp845
L4L
aL0L
aL0L
asF-0.5
(lp846
L5L
aL0L
aL0L
asF-1.0
(lp847
L9L
aL0L
aL0L
asF0.0
(lp848
L2L
aL0L
aL0L
asF-3.0
(lp849
L1L
aL0L
aL0L
asF-2.0
(lp850
L11L
aL0L
aL0L
asF-1.5
(lp851
L8L
aL0L
aL0L
assF-1.5
(dp852
F0.0
(lp853
L55L
aL0L
aL3L
asF-0.5
(lp854
L76L
aL1L
aL2L
asF2.0
(lp855
L3L
aL0L
aL0L
asF1.0
(lp856
L17L
aL0L
aL0L
asF-2.0
(lp857
L47L
aL0L
aL0L
asF0.5
(lp858
L29L
aL0L
aL0L
asF1.5
(lp859
L1L
aL0L
aL0L
asF-1.0
(lp860
L77L
aL0L
aL1L
asF-3.0
(lp861
L4L
aL0L
aL0L
asF-2.5
(lp862
L20L
aL0L
aL0L
asF-1.5
(lp863
L66L
aL0L
aL0L
asssL7L
(dp864
F0.5
(dp865
F-0.5
(lp866
L177L
aL6L
aL4L
asF1.0
(lp867
L128L
aL4L
aL1L
asF2.5
(lp868
L12L
aL0L
aL0L
asF3.0
(lp869
L2L
aL0L
aL0L
asF0.0
(lp870
L189L
aL7L
aL6L
asF1.5
(lp871
L100L
aL2L
aL2L
asF2.0
(lp872
L33L
aL0L
aL1L
asF3.5
(lp873
L2L
aL0L
aL0L
asF-1.0
(lp874
L91L
aL4L
aL1L
asF0.5
(lp875
L173L
aL4L
aL3L
asF-2.0
(lp876
L11L
aL1L
aL0L
asF-1.5
(lp877
L48L
aL1L
aL0L
assF1.5
(dp878
F-0.5
(lp879
L51L
aL8L
aL1L
asF0.0
(lp880
L79L
aL8L
aL4L
asF2.5
(lp881
L6L
aL0L
aL1L
asF3.0
(lp882
L3L
aL0L
aL0L
asF4.5
(lp883
L1L
aL1L
aL0L
asF0.5
(lp884
L87L
aL4L
aL1L
asF1.0
(lp885
L60L
aL3L
aL1L
asF-2.0
(lp886
L3L
aL0L
aL0L
asF1.5
(lp887
L39L
aL5L
aL1L
asF2.0
(lp888
L17L
aL0L
aL1L
asF3.5
(lp889
L1L
aL0L
aL0L
asF-2.5
(lp890
L1L
aL0L
aL0L
asF-1.0
(lp891
L46L
aL3L
aL0L
asF-1.5
(lp892
L11L
aL2L
aL0L
assF2.5
(dp893
F0.5
(lp894
L32L
aL2L
aL1L
asF1.5
(lp895
L8L
aL0L
aL0L
asF2.5
(lp896
L3L
aL0L
aL0L
asF3.0
(lp897
L1L
aL1L
aL0L
asF-1.0
(lp898
L5L
aL0L
aL0L
asF0.0
(lp899
L33L
aL4L
aL0L
asF1.0
(lp900
L19L
aL3L
aL0L
asF-1.5
(lp901
L5L
aL0L
aL0L
asF2.0
(lp902
L4L
aL2L
aL0L
asF-2.0
(lp903
L1L
aL0L
aL0L
asF-0.5
(lp904
L16L
aL2L
aL0L
assF3.5
(dp905
F0.5
(lp906
L7L
aL1L
aL1L
asF1.0
(lp907
L10L
aL1L
aL0L
asF2.5
(lp908
L2L
aL0L
aL0L
asF-0.5
(lp909
L1L
aL0L
aL0L
asF1.5
(lp910
L3L
aL0L
aL0L
asF2.0
(lp911
L5L
aL1L
aL0L
asF-1.0
(lp912
L1L
aL0L
aL0L
asF0.0
(lp913
L5L
aL0L
aL0L
assF4.5
(dp914
F0.0
(lp915
L1L
aL0L
aL0L
assF5.0
(dp916
F0.5
(lp917
L1L
aL0L
aL0L
assF-0.5
(dp918
F0.5
(lp919
L330L
aL3L
aL5L
asF1.0
(lp920
L195L
aL1L
aL6L
asF2.5
(lp921
L12L
aL0L
aL2L
asF3.0
(lp922
L4L
aL0L
aL0L
asF4.0
(lp923
L1L
aL0L
aL0L
asF-0.5
(lp924
L345L
aL4L
aL8L
asF1.5
(lp925
L94L
aL0L
aL5L
asF-2.5
(lp926
L9L
aL0L
aL0L
asF2.0
(lp927
L45L
aL0L
aL2L
asF-1.0
(lp928
L274L
aL5L
aL5L
asF0.0
(lp929
L357L
aL5L
aL8L
asF-2.0
(lp930
L49L
aL0L
aL2L
asF-1.5
(lp931
L103L
aL0L
aL0L
assF1.0
(dp932
F0.5
(lp933
L146L
aL9L
aL2L
asF1.5
(lp934
L78L
aL4L
aL3L
asF2.5
(lp935
L10L
aL1L
aL0L
asF3.0
(lp936
L4L
aL0L
aL0L
asF-1.0
(lp937
L56L
aL2L
aL1L
asF0.0
(lp938
L152L
aL5L
aL4L
asF1.0
(lp939
L90L
aL7L
aL3L
asF-0.5
(lp940
L110L
aL4L
aL6L
asF2.0
(lp941
L27L
aL3L
aL1L
asF-2.0
(lp942
L17L
aL0L
aL1L
asF-1.5
(lp943
L42L
aL4L
aL1L
assF-2.5
(dp944
F-3.5
(lp945
L1L
aL0L
aL0L
assF2.0
(dp946
F0.5
(lp947
L52L
aL3L
aL0L
asF1.0
(lp948
L40L
aL1L
aL3L
asF2.0
(lp949
L13L
aL0L
aL1L
asF0.0
(lp950
L35L
aL3L
aL0L
asF1.5
(lp951
L20L
aL1L
aL2L
asF-0.5
(lp952
L28L
aL2L
aL1L
asF2.5
(lp953
L8L
aL2L
aL0L
asF-1.0
(lp954
L20L
aL2L
aL2L
asF-1.5
(lp955
L6L
aL0L
aL0L
assF3.0
(dp956
F0.0
(lp957
L11L
aL2L
aL1L
asF1.5
(lp958
L16L
aL1L
aL1L
asF2.0
(lp959
L9L
aL2L
aL1L
asF3.5
(lp960
L1L
aL0L
aL0L
asF-0.5
(lp961
L5L
aL0L
aL0L
asF1.0
(lp962
L12L
aL3L
aL0L
asF2.5
(lp963
L1L
aL0L
aL0L
asF-1.0
(lp964
L6L
aL1L
aL0L
asF0.5
(lp965
L15L
aL4L
aL2L
assF-1.0
(dp966
F-0.5
(lp967
L299L
aL2L
aL3L
asF1.0
(lp968
L113L
aL1L
aL4L
asF2.5
(lp969
L2L
aL0L
aL0L
asF3.0
(lp970
L1L
aL1L
aL0L
asF0.5
(lp971
L167L
aL0L
aL3L
asF1.5
(lp972
L30L
aL0L
aL1L
asF-2.0
(lp973
L55L
aL1L
aL3L
asF2.0
(lp974
L14L
aL0L
aL1L
asF3.5
(lp975
L1L
aL0L
aL0L
asF-2.5
(lp976
L13L
aL0L
aL0L
asF0.0
(lp977
L261L
aL1L
aL7L
asF-3.0
(lp978
L3L
aL0L
aL0L
asF-1.0
(lp979
L234L
aL2L
aL3L
asF-1.5
(lp980
L141L
aL0L
aL1L
assF4.0
(dp981
F0.5
(lp982
L4L
aL1L
aL0L
asF1.0
(lp983
L3L
aL3L
aL0L
asF0.0
(lp984
L1L
aL0L
aL0L
asF1.5
(lp985
L2L
aL1L
aL0L
assF0.0
(dp986
F-0.5
(lp987
L246L
aL4L
aL8L
asF0.5
(lp988
L248L
aL2L
aL2L
asF2.5
(lp989
L26L
aL0L
aL2L
asF3.0
(lp990
L8L
aL0L
aL1L
asF1.0
(lp991
L168L
aL3L
aL8L
asF0.0
(lp992
L287L
aL11L
aL4L
asF1.5
(lp993
L126L
aL2L
aL5L
asF-2.5
(lp994
L3L
aL0L
aL0L
asF2.0
(lp995
L48L
aL1L
aL0L
asF3.5
(lp996
L1L
aL0L
aL0L
asF-2.0
(lp997
L29L
aL0L
aL0L
asF-3.0
(lp998
L1L
aL0L
aL0L
asF-1.0
(lp999
L148L
aL2L
aL3L
asF-1.5
(lp1000
L79L
aL1L
aL1L
assF-2.0
(dp1001
F0.5
(lp1002
L2L
aL0L
aL0L
asF1.0
(lp1003
L1L
aL0L
aL0L
asF-2.5
(lp1004
L3L
aL0L
aL0L
asF-0.5
(lp1005
L11L
aL0L
aL0L
asF-1.0
(lp1006
L12L
aL0L
aL0L
asF0.0
(lp1007
L5L
aL1L
aL0L
asF-2.0
(lp1008
L10L
aL0L
aL0L
asF-1.5
(lp1009
L10L
aL0L
aL0L
assF-1.5
(dp1010
F0.0
(lp1011
L67L
aL0L
aL1L
asF-0.5
(lp1012
L82L
aL0L
aL1L
asF2.0
(lp1013
L1L
aL0L
aL0L
asF1.0
(lp1014
L17L
aL0L
aL0L
asF-2.0
(lp1015
L45L
aL0L
aL0L
asF0.5
(lp1016
L22L
aL0L
aL0L
asF1.5
(lp1017
L4L
aL0L
aL0L
asF-1.0
(lp1018
L75L
aL0L
aL2L
asF-3.0
(lp1019
L4L
aL0L
aL0L
asF-2.5
(lp1020
L16L
aL0L
aL0L
asF-1.5
(lp1021
L73L
aL0L
aL0L
asssL8L
(dp1022
F0.5
(dp1023
F-0.5
(lp1024
L161L
aL7L
aL5L
asF1.0
(lp1025
L144L
aL0L
aL4L
asF2.5
(lp1026
L16L
aL0L
aL1L
asF3.0
(lp1027
L1L
aL0L
aL0L
asF4.0
(lp1028
L1L
aL0L
aL0L
asF0.0
(lp1029
L189L
aL6L
aL3L
asF1.5
(lp1030
L76L
aL2L
aL2L
asF-1.0
(lp1031
L98L
aL3L
aL1L
asF2.0
(lp1032
L31L
aL0L
aL1L
asF3.5
(lp1033
L1L
aL0L
aL0L
asF-2.0
(lp1034
L14L
aL2L
aL1L
asF0.5
(lp1035
L205L
aL9L
aL6L
asF-2.5
(lp1036
L1L
aL0L
aL0L
asF-1.5
(lp1037
L50L
aL3L
aL0L
assF1.5
(dp1038
F-0.5
(lp1039
L44L
aL8L
aL1L
asF0.0
(lp1040
L70L
aL4L
aL5L
asF2.5
(lp1041
L7L
aL0L
aL2L
asF3.0
(lp1042
L2L
aL0L
aL0L
asF4.0
(lp1043
L1L
aL0L
aL0L
asF0.5
(lp1044
L82L
aL6L
aL1L
asF1.0
(lp1045
L68L
aL5L
aL0L
asF-1.0
(lp1046
L47L
aL3L
aL0L
asF2.0
(lp1047
L21L
aL2L
aL0L
asF1.5
(lp1048
L38L
aL2L
aL1L
asF-2.0
(lp1049
L2L
aL0L
aL0L
asF-1.5
(lp1050
L10L
aL1L
aL0L
assF2.5
(dp1051
F0.5
(lp1052
L25L
aL3L
aL1L
asF1.5
(lp1053
L11L
aL0L
aL0L
asF2.5
(lp1054
L1L
aL0L
aL0L
asF3.0
(lp1055
L2L
aL1L
aL0L
asF-1.0
(lp1056
L6L
aL0L
aL0L
asF0.0
(lp1057
L27L
aL2L
aL0L
asF1.0
(lp1058
L23L
aL5L
aL0L
asF-1.5
(lp1059
L7L
aL2L
aL0L
asF2.0
(lp1060
L7L
aL1L
aL0L
asF-2.0
(lp1061
L1L
aL0L
aL0L
asF-0.5
(lp1062
L17L
aL3L
aL0L
assF3.5
(dp1063
F0.5
(lp1064
L5L
aL1L
aL0L
asF1.0
(lp1065
L5L
aL1L
aL0L
asF2.5
(lp1066
L1L
aL0L
aL0L
asF3.0
(lp1067
L1L
aL0L
aL0L
asF-0.5
(lp1068
L2L
aL0L
aL0L
asF1.5
(lp1069
L3L
aL0L
aL0L
asF2.0
(lp1070
L6L
aL2L
aL0L
asF-1.0
(lp1071
L1L
aL0L
aL0L
asF0.0
(lp1072
L3L
aL0L
aL0L
assF4.0
(dp1073
F0.5
(lp1074
L3L
aL2L
aL1L
asF1.0
(lp1075
L3L
aL2L
aL0L
asF0.0
(lp1076
L2L
aL0L
aL0L
asF1.5
(lp1077
L1L
aL1L
aL0L
assF5.0
(dp1078
F0.0
(lp1079
L1L
aL0L
aL0L
assF0.0
(dp1080
F-0.5
(lp1081
L235L
aL3L
aL5L
asF0.5
(lp1082
L231L
aL3L
aL2L
asF2.5
(lp1083
L12L
aL0L
aL1L
asF3.0
(lp1084
L3L
aL0L
aL0L
asF1.0
(lp1085
L182L
aL4L
aL10L
asF0.0
(lp1086
L283L
aL10L
aL8L
asF1.5
(lp1087
L119L
aL1L
aL3L
asF-2.0
(lp1088
L28L
aL0L
aL0L
asF2.0
(lp1089
L58L
aL0L
aL2L
asF3.5
(lp1090
L2L
aL0L
aL0L
asF-1.0
(lp1091
L163L
aL3L
aL5L
asF-2.5
(lp1092
L3L
aL0L
aL0L
asF-1.5
(lp1093
L80L
aL0L
aL1L
assF1.0
(dp1094
F0.5
(lp1095
L144L
aL8L
aL2L
asF1.5
(lp1096
L65L
aL3L
aL0L
asF2.5
(lp1097
L8L
aL0L
aL0L
asF3.0
(lp1098
L3L
aL1L
aL0L
asF0.0
(lp1099
L148L
aL9L
aL7L
asF1.0
(lp1100
L102L
aL6L
aL3L
asF-1.0
(lp1101
L59L
aL0L
aL0L
asF2.0
(lp1102
L31L
aL1L
aL1L
asF3.5
(lp1103
L1L
aL1L
aL0L
asF-2.5
(lp1104
L1L
aL0L
aL0L
asF-0.5
(lp1105
L103L
aL3L
aL3L
asF-2.0
(lp1106
L13L
aL1L
aL0L
asF-1.5
(lp1107
L37L
aL3L
aL1L
assF-2.5
(dp1108
F-0.5
(lp1109
L1L
aL0L
aL0L
asF-3.5
(lp1110
L1L
aL0L
aL0L
assF2.0
(dp1111
F0.5
(lp1112
L46L
aL3L
aL2L
asF1.0
(lp1113
L34L
aL1L
aL2L
asF2.0
(lp1114
L14L
aL1L
aL1L
asF3.5
(lp1115
L1L
aL0L
aL0L
asF-2.0
(lp1116
L1L
aL0L
aL0L
asF0.0
(lp1117
L35L
aL3L
aL0L
asF1.5
(lp1118
L24L
aL2L
aL2L
asF-0.5
(lp1119
L34L
aL2L
aL0L
asF2.5
(lp1120
L7L
aL1L
aL0L
asF-1.0
(lp1121
L16L
aL1L
aL1L
asF-1.5
(lp1122
L4L
aL0L
aL0L
assF3.0
(dp1123
F0.0
(lp1124
L14L
aL1L
aL2L
asF1.5
(lp1125
L13L
aL2L
aL1L
asF2.0
(lp1126
L6L
aL1L
aL0L
asF3.0
(lp1127
L1L
aL0L
aL0L
asF-0.5
(lp1128
L5L
aL1L
aL0L
asF1.0
(lp1129
L18L
aL3L
aL1L
asF0.5
(lp1130
L17L
aL2L
aL1L
asF2.5
(lp1131
L4L
aL0L
aL0L
asF-1.0
(lp1132
L3L
aL0L
aL0L
asF-1.5
(lp1133
L2L
aL0L
aL0L
assF-1.0
(dp1134
F-0.5
(lp1135
L266L
aL1L
aL3L
asF1.0
(lp1136
L99L
aL1L
aL5L
asF2.5
(lp1137
L4L
aL0L
aL1L
asF3.0
(lp1138
L1L
aL1L
aL0L
asF4.0
(lp1139
L1L
aL0L
aL0L
asF0.5
(lp1140
L148L
aL0L
aL1L
asF1.5
(lp1141
L45L
aL0L
aL2L
asF-2.0
(lp1142
L58L
aL1L
aL1L
asF2.0
(lp1143
L5L
aL0L
aL0L
asF-2.5
(lp1144
L19L
aL0L
aL1L
asF0.0
(lp1145
L251L
aL0L
aL4L
asF-3.0
(lp1146
L2L
aL0L
aL0L
asF-1.0
(lp1147
L247L
aL3L
aL2L
asF-1.5
(lp1148
L113L
aL1L
aL2L
assF-1.5
(dp1149
F0.0
(lp1150
L68L
aL0L
aL4L
asF-0.5
(lp1151
L87L
aL0L
aL0L
asF1.0
(lp1152
L23L
aL0L
aL1L
asF-2.0
(lp1153
L38L
aL0L
aL0L
asF0.5
(lp1154
L29L
aL0L
aL0L
asF1.5
(lp1155
L6L
aL0L
aL0L
asF-1.0
(lp1156
L78L
aL0L
aL1L
asF-3.0
(lp1157
L2L
aL0L
aL0L
asF-2.5
(lp1158
L21L
aL0L
aL0L
asF-1.5
(lp1159
L72L
aL0L
aL1L
assF-2.0
(dp1160
F0.5
(lp1161
L2L
aL0L
aL0L
asF1.0
(lp1162
L1L
aL0L
aL0L
asF-2.5
(lp1163
L5L
aL0L
aL0L
asF-0.5
(lp1164
L11L
aL0L
aL0L
asF-1.0
(lp1165
L15L
aL0L
aL0L
asF0.0
(lp1166
L6L
aL1L
aL0L
asF-2.0
(lp1167
L11L
aL0L
aL0L
asF-1.5
(lp1168
L12L
aL0L
aL0L
assF-0.5
(dp1169
F0.5
(lp1170
L306L
aL1L
aL10L
asF1.0
(lp1171
L198L
aL3L
aL4L
asF2.5
(lp1172
L8L
aL0L
aL0L
asF3.0
(lp1173
L6L
aL0L
aL1L
asF-0.5
(lp1174
L354L
aL6L
aL10L
asF1.5
(lp1175
L101L
aL1L
aL4L
asF-1.0
(lp1176
L248L
aL2L
aL5L
asF2.0
(lp1177
L47L
aL0L
aL3L
asF3.5
(lp1178
L1L
aL0L
aL0L
asF-2.5
(lp1179
L13L
aL0L
aL0L
asF0.0
(lp1180
L366L
aL5L
aL2L
asF-3.0
(lp1181
L2L
aL0L
aL0L
asF-2.0
(lp1182
L32L
aL0L
aL1L
asF-1.5
(lp1183
L125L
aL3L
aL1L
asssL9L
(dp1184
F0.5
(dp1185
F-0.5
(lp1186
L176L
aL4L
aL5L
asF1.0
(lp1187
L140L
aL1L
aL4L
asF2.5
(lp1188
L9L
aL0L
aL0L
asF3.0
(lp1189
L5L
aL0L
aL1L
asF0.0
(lp1190
L203L
aL4L
aL7L
asF1.5
(lp1191
L86L
aL1L
aL1L
asF2.0
(lp1192
L35L
aL1L
aL0L
asF3.5
(lp1193
L1L
aL0L
aL0L
asF-1.0
(lp1194
L96L
aL3L
aL2L
asF0.5
(lp1195
L166L
aL3L
aL4L
asF-2.0
(lp1196
L18L
aL3L
aL1L
asF-1.5
(lp1197
L49L
aL3L
aL0L
assF1.5
(dp1198
F-0.5
(lp1199
L42L
aL7L
aL1L
asF0.0
(lp1200
L75L
aL3L
aL3L
asF2.5
(lp1201
L7L
aL0L
aL1L
asF3.5
(lp1202
L1L
aL0L
aL0L
asF1.0
(lp1203
L78L
aL4L
aL3L
asF0.5
(lp1204
L85L
aL9L
aL2L
asF1.5
(lp1205
L38L
aL3L
aL1L
asF2.0
(lp1206
L26L
aL3L
aL1L
asF3.0
(lp1207
L3L
aL1L
aL0L
asF-1.0
(lp1208
L32L
aL1L
aL0L
asF-2.0
(lp1209
L1L
aL0L
aL0L
asF-1.5
(lp1210
L20L
aL1L
aL0L
assF2.5
(dp1211
F0.5
(lp1212
L39L
aL4L
aL0L
asF1.5
(lp1213
L10L
aL1L
aL0L
asF2.5
(lp1214
L4L
aL1L
aL0L
asF3.5
(lp1215
L1L
aL0L
aL0L
asF-1.0
(lp1216
L6L
aL1L
aL0L
asF0.0
(lp1217
L23L
aL5L
aL2L
asF1.0
(lp1218
L23L
aL6L
aL0L
asF-0.5
(lp1219
L17L
aL1L
aL0L
asF2.0
(lp1220
L8L
aL0L
aL0L
asF-2.0
(lp1221
L1L
aL0L
aL0L
asF-1.5
(lp1222
L6L
aL1L
aL0L
assF3.5
(dp1223
F0.5
(lp1224
L7L
aL1L
aL0L
asF1.0
(lp1225
L5L
aL1L
aL0L
asF2.0
(lp1226
L5L
aL1L
aL0L
asF3.0
(lp1227
L1L
aL0L
aL0L
asF-0.5
(lp1228
L2L
aL0L
aL0L
asF1.5
(lp1229
L7L
aL2L
aL0L
asF-1.0
(lp1230
L1L
aL0L
aL0L
asF0.0
(lp1231
L2L
aL0L
aL0L
assF4.0
(dp1232
F0.5
(lp1233
L3L
aL3L
aL0L
asF1.0
(lp1234
L3L
aL1L
aL1L
asF2.0
(lp1235
L1L
aL1L
aL0L
asF0.0
(lp1236
L2L
aL0L
aL0L
assF5.0
(dp1237
F0.0
(lp1238
L1L
aL0L
aL0L
assF-0.5
(dp1239
F0.5
(lp1240
L265L
aL1L
aL6L
asF1.0
(lp1241
L199L
aL4L
aL9L
asF2.5
(lp1242
L13L
aL0L
aL2L
asF3.0
(lp1243
L2L
aL0L
aL0L
asF-0.5
(lp1244
L334L
aL7L
aL8L
asF1.5
(lp1245
L92L
aL1L
aL1L
asF-2.0
(lp1246
L39L
aL0L
aL0L
asF2.0
(lp1247
L39L
aL0L
aL3L
asF-2.5
(lp1248
L13L
aL0L
aL0L
asF0.0
(lp1249
L383L
aL6L
aL4L
asF-3.0
(lp1250
L1L
aL0L
aL0L
asF-1.0
(lp1251
L255L
aL4L
aL3L
asF-1.5
(lp1252
L115L
aL1L
aL1L
assF1.0
(dp1253
F0.5
(lp1254
L129L
aL11L
aL3L
asF1.5
(lp1255
L67L
aL4L
aL1L
asF2.5
(lp1256
L13L
aL0L
aL0L
asF3.0
(lp1257
L4L
aL0L
aL0L
asF0.0
(lp1258
L144L
aL8L
aL4L
asF1.0
(lp1259
L118L
aL5L
aL2L
asF2.0
(lp1260
L26L
aL1L
aL2L
asF3.5
(lp1261
L1L
aL1L
aL0L
asF-2.0
(lp1262
L13L
aL1L
aL0L
asF-0.5
(lp1263
L101L
aL8L
aL6L
asF-1.0
(lp1264
L55L
aL2L
aL1L
asF-1.5
(lp1265
L36L
aL2L
aL0L
assF-2.5
(dp1266
F-0.5
(lp1267
L1L
aL0L
aL0L
assF2.0
(dp1268
F0.5
(lp1269
L37L
aL1L
aL2L
asF1.0
(lp1270
L37L
aL1L
aL0L
asF2.5
(lp1271
L4L
aL0L
aL1L
asF3.0
(lp1272
L1L
aL0L
aL0L
asF0.0
(lp1273
L32L
aL1L
aL0L
asF1.5
(lp1274
L24L
aL2L
aL2L
asF-2.0
(lp1275
L1L
aL0L
aL0L
asF2.0
(lp1276
L10L
aL2L
aL0L
asF3.5
(lp1277
L1L
aL0L
aL0L
asF-1.0
(lp1278
L9L
aL0L
aL0L
asF-0.5
(lp1279
L34L
aL2L
aL1L
asF-2.5
(lp1280
L1L
aL0L
aL0L
asF-1.5
(lp1281
L4L
aL0L
aL0L
assF3.0
(dp1282
F0.0
(lp1283
L10L
aL2L
aL1L
asF1.5
(lp1284
L15L
aL2L
aL1L
asF2.0
(lp1285
L3L
aL0L
aL0L
asF3.0
(lp1286
L1L
aL0L
aL0L
asF-0.5
(lp1287
L5L
aL1L
aL0L
asF1.0
(lp1288
L11L
aL1L
aL1L
asF2.5
(lp1289
L4L
aL1L
aL0L
asF-1.0
(lp1290
L4L
aL0L
aL0L
asF0.5
(lp1291
L16L
aL1L
aL0L
assF-1.0
(dp1292
F-0.5
(lp1293
L281L
aL1L
aL3L
asF1.0
(lp1294
L89L
aL1L
aL3L
asF2.5
(lp1295
L2L
aL0L
aL1L
asF3.5
(lp1296
L2L
aL1L
aL0L
asF0.5
(lp1297
L156L
aL0L
aL6L
asF1.5
(lp1298
L40L
aL0L
aL1L
asF-2.5
(lp1299
L21L
aL0L
aL1L
asF2.0
(lp1300
L8L
aL0L
aL0L
asF-2.0
(lp1301
L50L
aL1L
aL0L
asF0.0
(lp1302
L242L
aL0L
aL3L
asF-1.0
(lp1303
L208L
aL2L
aL2L
asF-1.5
(lp1304
L128L
aL1L
aL4L
assF-1.5
(dp1305
F0.0
(lp1306
L78L
aL0L
aL1L
asF-0.5
(lp1307
L87L
aL0L
aL2L
asF1.0
(lp1308
L19L
aL0L
aL1L
asF-2.0
(lp1309
L38L
aL0L
aL0L
asF0.5
(lp1310
L33L
aL0L
aL0L
asF1.5
(lp1311
L7L
aL0L
aL0L
asF-1.0
(lp1312
L92L
aL1L
aL3L
asF-3.0
(lp1313
L2L
aL0L
aL0L
asF-2.5
(lp1314
L18L
aL0L
aL0L
asF-1.5
(lp1315
L78L
aL0L
aL1L
assF-2.0
(dp1316
F0.5
(lp1317
L3L
aL0L
aL0L
asF-0.5
(lp1318
L9L
aL0L
aL0L
asF-2.5
(lp1319
L7L
aL0L
aL0L
asF0.0
(lp1320
L8L
aL1L
aL0L
asF-1.0
(lp1321
L9L
aL0L
aL0L
asF-3.5
(lp1322
L1L
aL0L
aL0L
asF-2.0
(lp1323
L13L
aL0L
aL0L
asF-1.5
(lp1324
L14L
aL0L
aL0L
assF0.0
(dp1325
F-0.5
(lp1326
L257L
aL6L
aL5L
asF0.5
(lp1327
L265L
aL7L
aL2L
asF2.5
(lp1328
L17L
aL0L
aL1L
asF3.0
(lp1329
L2L
aL0L
aL0L
asF1.0
(lp1330
L193L
aL2L
aL9L
asF0.0
(lp1331
L239L
aL4L
aL5L
asF1.5
(lp1332
L110L
aL2L
aL3L
asF-2.5
(lp1333
L2L
aL0L
aL0L
asF2.0
(lp1334
L54L
aL0L
aL2L
asF3.5
(lp1335
L2L
aL0L
aL0L
asF-2.0
(lp1336
L28L
aL0L
aL0L
asF-1.0
(lp1337
L144L
aL3L
aL6L
asF-1.5
(lp1338
L78L
aL0L
aL0L
asssL10L
(dp1339
F0.5
(dp1340
F-0.5
(lp1341
L178L
aL7L
aL4L
asF1.0
(lp1342
L134L
aL4L
aL4L
asF2.5
(lp1343
L8L
aL0L
aL1L
asF3.0
(lp1344
L3L
aL0L
aL0L
asF0.0
(lp1345
L185L
aL2L
aL5L
asF1.5
(lp1346
L82L
aL2L
aL1L
asF-1.0
(lp1347
L94L
aL3L
aL2L
asF2.0
(lp1348
L39L
aL0L
aL2L
asF-2.0
(lp1349
L18L
aL2L
aL1L
asF0.5
(lp1350
L175L
aL3L
aL3L
asF-2.5
(lp1351
L1L
aL0L
aL0L
asF-1.5
(lp1352
L47L
aL3L
aL0L
assF1.5
(dp1353
F-0.5
(lp1354
L43L
aL3L
aL1L
asF3.0
(lp1355
L3L
aL0L
aL0L
asF2.5
(lp1356
L8L
aL1L
aL1L
asF3.5
(lp1357
L2L
aL1L
aL0L
asF1.5
(lp1358
L48L
aL5L
aL1L
asF0.0
(lp1359
L72L
aL4L
aL3L
asF1.0
(lp1360
L61L
aL3L
aL3L
asF0.5
(lp1361
L93L
aL9L
aL4L
asF2.0
(lp1362
L20L
aL3L
aL0L
asF-1.0
(lp1363
L35L
aL2L
aL0L
asF-1.5
(lp1364
L19L
aL0L
aL0L
assF2.5
(dp1365
F0.5
(lp1366
L36L
aL3L
aL1L
asF1.5
(lp1367
L11L
aL0L
aL0L
asF2.5
(lp1368
L5L
aL1L
aL0L
asF-1.0
(lp1369
L7L
aL2L
aL0L
asF0.0
(lp1370
L22L
aL3L
aL1L
asF1.0
(lp1371
L22L
aL7L
aL0L
asF-0.5
(lp1372
L18L
aL1L
aL0L
asF2.0
(lp1373
L8L
aL1L
aL0L
asF-2.0
(lp1374
L1L
aL0L
aL0L
asF-1.5
(lp1375
L4L
aL1L
aL0L
assF3.5
(dp1376
F0.5
(lp1377
L7L
aL3L
aL1L
asF1.0
(lp1378
L2L
aL0L
aL0L
asF2.5
(lp1379
L3L
aL0L
aL0L
asF-0.5
(lp1380
L1L
aL0L
aL0L
asF1.5
(lp1381
L3L
aL1L
aL0L
asF2.0
(lp1382
L3L
aL1L
aL0L
asF-1.0
(lp1383
L1L
aL0L
aL0L
asF0.0
(lp1384
L3L
aL0L
aL0L
assF4.0
(dp1385
F0.5
(lp1386
L4L
aL1L
aL0L
asF1.0
(lp1387
L3L
aL1L
aL0L
asF2.0
(lp1388
L2L
aL1L
aL0L
asF0.0
(lp1389
L1L
aL0L
aL0L
assF5.0
(dp1390
F0.5
(lp1391
L1L
aL0L
aL0L
assF-0.5
(dp1392
F0.5
(lp1393
L293L
aL2L
aL7L
asF1.0
(lp1394
L153L
aL4L
aL3L
asF2.5
(lp1395
L14L
aL0L
aL1L
asF3.0
(lp1396
L3L
aL0L
aL0L
asF-0.5
(lp1397
L358L
aL9L
aL8L
asF1.5
(lp1398
L103L
aL0L
aL2L
asF-1.0
(lp1399
L232L
aL2L
aL3L
asF2.0
(lp1400
L30L
aL0L
aL3L
asF-2.0
(lp1401
L41L
aL0L
aL1L
asF0.0
(lp1402
L311L
aL5L
aL4L
asF-3.0
(lp1403
L2L
aL0L
aL0L
asF-2.5
(lp1404
L12L
aL0L
aL0L
asF-1.5
(lp1405
L123L
aL1L
aL1L
assF1.0
(dp1406
F0.5
(lp1407
L129L
aL6L
aL4L
asF1.5
(lp1408
L73L
aL2L
aL0L
asF2.5
(lp1409
L8L
aL0L
aL0L
asF3.0
(lp1410
L6L
aL0L
aL0L
asF0.0
(lp1411
L143L
aL8L
aL5L
asF1.0
(lp1412
L103L
aL9L
aL2L
asF2.0
(lp1413
L27L
aL0L
aL1L
asF3.5
(lp1414
L2L
aL0L
aL0L
asF-2.0
(lp1415
L12L
aL1L
aL0L
asF-0.5
(lp1416
L98L
aL7L
aL3L
asF-1.0
(lp1417
L62L
aL3L
aL0L
asF-1.5
(lp1418
L33L
aL1L
aL1L
assF-1.0
(dp1419
F-0.5
(lp1420
L267L
aL1L
aL5L
asF1.0
(lp1421
L96L
aL1L
aL5L
asF2.5
(lp1422
L3L
aL0L
aL0L
asF3.0
(lp1423
L2L
aL0L
aL1L
asF0.5
(lp1424
L181L
aL0L
aL6L
asF1.5
(lp1425
L36L
aL0L
aL0L
asF-2.0
(lp1426
L48L
aL0L
aL0L
asF2.0
(lp1427
L5L
aL0L
aL1L
asF3.5
(lp1428
L1L
aL1L
aL0L
asF-2.5
(lp1429
L18L
aL0L
aL1L
asF0.0
(lp1430
L239L
aL1L
aL2L
asF-1.0
(lp1431
L221L
aL1L
aL1L
asF-1.5
(lp1432
L105L
aL1L
aL1L
assF2.0
(dp1433
F0.5
(lp1434
L36L
aL2L
aL1L
asF1.0
(lp1435
L27L
aL1L
aL0L
asF2.0
(lp1436
L20L
aL1L
aL3L
asF3.0
(lp1437
L2L
aL0L
aL0L
asF0.0
(lp1438
L35L
aL1L
aL0L
asF1.5
(lp1439
L18L
aL4L
aL0L
asF-1.0
(lp1440
L20L
aL3L
aL1L
asF2.5
(lp1441
L4L
aL1L
aL0L
asF-2.0
(lp1442
L2L
aL0L
aL0L
asF-0.5
(lp1443
L36L
aL3L
aL0L
asF-2.5
(lp1444
L1L
aL0L
aL0L
asF-1.5
(lp1445
L4L
aL0L
aL0L
assF3.0
(dp1446
F0.0
(lp1447
L12L
aL1L
aL1L
asF1.5
(lp1448
L14L
aL1L
aL1L
asF2.0
(lp1449
L5L
aL1L
aL0L
asF3.5
(lp1450
L1L
aL0L
aL0L
asF-0.5
(lp1451
L7L
aL1L
aL0L
asF1.0
(lp1452
L9L
aL1L
aL1L
asF3.0
(lp1453
L1L
aL0L
aL0L
asF-1.0
(lp1454
L4L
aL0L
aL0L
asF0.5
(lp1455
L16L
aL4L
aL1L
assF-2.0
(dp1456
F0.5
(lp1457
L1L
aL0L
aL0L
asF1.5
(lp1458
L1L
aL0L
aL0L
asF-2.5
(lp1459
L4L
aL0L
aL0L
asF-0.5
(lp1460
L4L
aL0L
aL0L
asF-1.0
(lp1461
L10L
aL0L
aL0L
asF0.0
(lp1462
L11L
aL1L
aL0L
asF-3.0
(lp1463
L1L
aL0L
aL0L
asF-2.0
(lp1464
L10L
aL0L
aL0L
asF-1.5
(lp1465
L12L
aL0L
aL0L
assF-1.5
(dp1466
F0.0
(lp1467
L72L
aL0L
aL1L
asF-0.5
(lp1468
L105L
aL0L
aL5L
asF2.0
(lp1469
L2L
aL0L
aL0L
asF1.0
(lp1470
L19L
aL0L
aL1L
asF-2.0
(lp1471
L47L
aL1L
aL1L
asF0.5
(lp1472
L32L
aL0L
aL0L
asF1.5
(lp1473
L12L
aL0L
aL0L
asF-1.0
(lp1474
L88L
aL1L
aL1L
asF-3.0
(lp1475
L3L
aL0L
aL0L
asF-2.5
(lp1476
L17L
aL0L
aL0L
asF-1.5
(lp1477
L62L
aL0L
aL1L
assF-2.5
(dp1478
F0.0
(lp1479
L1L
aL0L
aL0L
asF-0.5
(lp1480
L1L
aL0L
aL0L
asF-3.0
(lp1481
L1L
aL0L
aL0L
asF-1.5
(lp1482
L2L
aL0L
aL0L
assF0.0
(dp1483
F-0.5
(lp1484
L240L
aL3L
aL10L
asF0.5
(lp1485
L268L
aL6L
aL4L
asF2.5
(lp1486
L13L
aL0L
aL0L
asF3.0
(lp1487
L6L
aL0L
aL0L
asF1.0
(lp1488
L188L
aL1L
aL9L
asF0.0
(lp1489
L279L
aL7L
aL3L
asF1.5
(lp1490
L106L
aL0L
aL2L
asF-2.0
(lp1491
L20L
aL0L
aL0L
asF2.0
(lp1492
L52L
aL1L
aL5L
asF3.5
(lp1493
L2L
aL0L
aL0L
asF-1.0
(lp1494
L154L
aL2L
aL2L
asF-2.5
(lp1495
L6L
aL0L
aL0L
asF-1.5
(lp1496
L71L
aL1L
aL0L
asssL11L
(dp1497
F0.5
(dp1498
F-0.5
(lp1499
L159L
aL4L
aL2L
asF1.0
(lp1500
L132L
aL4L
aL4L
asF2.5
(lp1501
L9L
aL0L
aL0L
asF3.0
(lp1502
L5L
aL0L
aL0L
asF-2.0
(lp1503
L17L
aL2L
aL0L
asF0.0
(lp1504
L210L
aL5L
aL4L
asF1.5
(lp1505
L75L
aL0L
aL3L
asF0.5
(lp1506
L167L
aL3L
aL7L
asF2.0
(lp1507
L33L
aL1L
aL2L
asF-1.0
(lp1508
L95L
aL4L
aL2L
asF-1.5
(lp1509
L46L
aL2L
aL0L
assF1.5
(dp1510
F-0.5
(lp1511
L51L
aL2L
aL3L
asF0.0
(lp1512
L74L
aL5L
aL1L
asF2.5
(lp1513
L6L
aL0L
aL1L
asF3.0
(lp1514
L3L
aL0L
aL0L
asF4.0
(lp1515
L1L
aL1L
aL0L
asF0.5
(lp1516
L80L
aL6L
aL3L
asF1.0
(lp1517
L62L
aL7L
aL2L
asF-2.5
(lp1518
L1L
aL0L
aL0L
asF1.5
(lp1519
L51L
aL3L
aL1L
asF2.0
(lp1520
L12L
aL1L
aL0L
asF3.5
(lp1521
L1L
aL0L
aL0L
asF-2.0
(lp1522
L2L
aL0L
aL0L
asF-1.0
(lp1523
L37L
aL1L
aL0L
asF-1.5
(lp1524
L13L
aL0L
aL0L
assF2.5
(dp1525
F0.5
(lp1526
L22L
aL1L
aL0L
asF1.5
(lp1527
L7L
aL2L
aL0L
asF2.5
(lp1528
L3L
aL0L
aL0L
asF0.0
(lp1529
L25L
aL3L
aL2L
asF1.0
(lp1530
L25L
aL5L
aL1L
asF-1.5
(lp1531
L4L
aL1L
aL0L
asF2.0
(lp1532
L10L
aL0L
aL0L
asF-1.0
(lp1533
L8L
aL1L
aL0L
asF-0.5
(lp1534
L20L
aL2L
aL1L
assF3.5
(dp1535
F0.5
(lp1536
L6L
aL1L
aL1L
asF1.0
(lp1537
L5L
aL0L
aL0L
asF2.5
(lp1538
L2L
aL0L
aL0L
asF-0.5
(lp1539
L3L
aL0L
aL0L
asF1.5
(lp1540
L6L
aL2L
aL0L
asF2.0
(lp1541
L3L
aL1L
aL0L
asF-1.0
(lp1542
L1L
aL0L
aL0L
asF0.0
(lp1543
L2L
aL0L
aL0L
assF4.0
(dp1544
F0.5
(lp1545
L2L
aL2L
aL0L
asF1.0
(lp1546
L1L
aL1L
aL0L
asF2.0
(lp1547
L1L
aL0L
aL0L
asF0.0
(lp1548
L2L
aL1L
aL0L
asF1.5
(lp1549
L1L
aL0L
aL0L
assF5.0
(dp1550
F0.5
(lp1551
L1L
aL0L
aL0L
assF0.0
(dp1552
F-0.5
(lp1553
L225L
aL4L
aL8L
asF0.5
(lp1554
L234L
aL3L
aL2L
asF2.5
(lp1555
L13L
aL0L
aL0L
asF3.0
(lp1556
L3L
aL0L
aL0L
asF4.0
(lp1557
L1L
aL0L
aL0L
asF0.0
(lp1558
L279L
aL7L
aL5L
asF1.0
(lp1559
L199L
aL2L
aL8L
asF-2.5
(lp1560
L8L
aL0L
aL0L
asF1.5
(lp1561
L117L
aL0L
aL3L
asF2.0
(lp1562
L40L
aL1L
aL3L
asF3.5
(lp1563
L1L
aL0L
aL0L
asF-1.0
(lp1564
L154L
aL1L
aL3L
asF-3.0
(lp1565
L1L
aL0L
aL0L
asF-2.0
(lp1566
L20L
aL0L
aL0L
asF-1.5
(lp1567
L76L
aL1L
aL0L
assF1.0
(dp1568
F0.5
(lp1569
L130L
aL9L
aL4L
asF1.5
(lp1570
L66L
aL4L
aL1L
asF2.5
(lp1571
L16L
aL0L
aL0L
asF3.0
(lp1572
L5L
aL0L
aL0L
asF0.0
(lp1573
L132L
aL10L
aL3L
asF1.0
(lp1574
L111L
aL5L
aL1L
asF-2.5
(lp1575
L1L
aL0L
aL1L
asF2.0
(lp1576
L26L
aL1L
aL1L
asF3.5
(lp1577
L1L
aL0L
aL0L
asF-1.0
(lp1578
L82L
aL6L
aL0L
asF-0.5
(lp1579
L92L
aL6L
aL5L
asF-2.0
(lp1580
L15L
aL2L
aL0L
asF-1.5
(lp1581
L28L
aL0L
aL1L
assF-1.0
(dp1582
F-0.5
(lp1583
L240L
aL0L
aL5L
asF1.0
(lp1584
L90L
aL0L
aL6L
asF2.5
(lp1585
L3L
aL0L
aL0L
asF4.0
(lp1586
L1L
aL1L
aL0L
asF0.5
(lp1587
L167L
aL0L
aL3L
asF1.5
(lp1588
L37L
aL0L
aL0L
asF-2.0
(lp1589
L54L
aL1L
aL0L
asF2.0
(lp1590
L7L
aL0L
aL1L
asF-2.5
(lp1591
L13L
aL0L
aL1L
asF0.0
(lp1592
L228L
aL1L
aL3L
asF-3.0
(lp1593
L1L
aL0L
aL0L
asF-1.0
(lp1594
L205L
aL1L
aL1L
asF-1.5
(lp1595
L108L
aL1L
aL1L
assF2.0
(dp1596
F0.5
(lp1597
L43L
aL4L
aL0L
asF1.0
(lp1598
L30L
aL2L
aL2L
asF2.5
(lp1599
L7L
aL1L
aL0L
asF3.0
(lp1600
L1L
aL0L
aL0L
asF-2.0
(lp1601
L2L
aL0L
aL0L
asF0.0
(lp1602
L38L
aL1L
aL0L
asF1.5
(lp1603
L20L
aL3L
aL0L
asF-0.5
(lp1604
L25L
aL4L
aL0L
asF2.0
(lp1605
L16L
aL2L
aL3L
asF-1.0
(lp1606
L18L
aL1L
aL0L
asF-1.5
(lp1607
L3L
aL0L
aL0L
assF3.0
(dp1608
F0.0
(lp1609
L10L
aL0L
aL0L
asF1.5
(lp1610
L9L
aL0L
aL0L
asF2.0
(lp1611
L8L
aL2L
aL0L
asF3.5
(lp1612
L1L
aL0L
aL0L
asF-2.0
(lp1613
L1L
aL1L
aL0L
asF-0.5
(lp1614
L5L
aL0L
aL0L
asF1.0
(lp1615
L14L
aL3L
aL3L
asF3.0
(lp1616
L1L
aL0L
aL0L
asF2.5
(lp1617
L2L
aL1L
aL0L
asF-1.0
(lp1618
L3L
aL1L
aL0L
asF0.5
(lp1619
L14L
aL3L
aL0L
assF-2.0
(dp1620
F0.5
(lp1621
L3L
aL0L
aL0L
asF1.5
(lp1622
L2L
aL0L
aL0L
asF-2.0
(lp1623
L10L
aL0L
aL0L
asF-0.5
(lp1624
L3L
aL0L
aL0L
asF1.0
(lp1625
L1L
aL0L
aL0L
asF-1.0
(lp1626
L16L
aL0L
aL0L
asF0.0
(lp1627
L11L
aL1L
aL0L
asF-3.0
(lp1628
L1L
aL0L
aL0L
asF-2.5
(lp1629
L2L
aL0L
aL0L
asF-1.5
(lp1630
L11L
aL0L
aL0L
assF-1.5
(dp1631
F0.0
(lp1632
L84L
aL0L
aL1L
asF-0.5
(lp1633
L100L
aL0L
aL4L
asF2.0
(lp1634
L1L
aL0L
aL0L
asF1.0
(lp1635
L14L
aL0L
aL0L
asF-2.0
(lp1636
L37L
aL0L
aL0L
asF0.5
(lp1637
L34L
aL0L
aL1L
asF1.5
(lp1638
L8L
aL0L
aL0L
asF-1.0
(lp1639
L86L
aL0L
aL2L
asF-3.0
(lp1640
L5L
aL0L
aL0L
asF-2.5
(lp1641
L18L
aL0L
aL0L
asF-1.5
(lp1642
L68L
aL1L
aL2L
assF-2.5
(dp1643
F0.0
(lp1644
L1L
aL0L
aL0L
asF-0.5
(lp1645
L1L
aL0L
aL0L
asF-1.0
(lp1646
L2L
aL0L
aL0L
asF-3.5
(lp1647
L1L
aL0L
aL0L
asF-2.5
(lp1648
L1L
aL0L
aL0L
asF-1.5
(lp1649
L3L
aL0L
aL0L
assF-0.5
(dp1650
F0.5
(lp1651
L265L
aL3L
aL7L
asF1.0
(lp1652
L184L
aL4L
aL5L
asF2.5
(lp1653
L11L
aL0L
aL0L
asF3.0
(lp1654
L4L
aL0L
aL1L
asF-0.5
(lp1655
L354L
aL12L
aL11L
asF1.5
(lp1656
L99L
aL0L
aL1L
asF-2.0
(lp1657
L41L
aL0L
aL0L
asF2.0
(lp1658
L39L
aL0L
aL4L
asF-1.0
(lp1659
L233L
aL4L
aL0L
asF0.0
(lp1660
L339L
aL2L
aL3L
asF-3.0
(lp1661
L1L
aL0L
aL0L
asF-2.5
(lp1662
L9L
aL0L
aL0L
asF-1.5
(lp1663
L125L
aL0L
aL2L
asssL12L
(dp1664
F0.5
(dp1665
F-0.5
(lp1666
L172L
aL5L
aL3L
asF1.0
(lp1667
L125L
aL1L
aL3L
asF2.5
(lp1668
L10L
aL0L
aL0L
asF3.0
(lp1669
L5L
aL0L
aL0L
asF0.0
(lp1670
L180L
aL6L
aL4L
asF1.5
(lp1671
L98L
aL1L
aL3L
asF-1.0
(lp1672
L99L
aL4L
aL1L
asF2.0
(lp1673
L36L
aL1L
aL3L
asF3.5
(lp1674
L1L
aL0L
aL0L
asF-2.0
(lp1675
L8L
aL0L
aL1L
asF0.5
(lp1676
L187L
aL5L
aL6L
asF-3.0
(lp1677
L1L
aL0L
aL0L
asF-2.5
(lp1678
L1L
aL0L
aL0L
asF-1.5
(lp1679
L45L
aL2L
aL1L
assF1.5
(dp1680
F-0.5
(lp1681
L66L
aL4L
aL3L
asF0.0
(lp1682
L68L
aL5L
aL0L
asF2.5
(lp1683
L7L
aL0L
aL1L
asF3.5
(lp1684
L1L
aL0L
aL0L
asF4.0
(lp1685
L1L
aL1L
aL0L
asF0.5
(lp1686
L67L
aL5L
aL2L
asF1.0
(lp1687
L66L
aL6L
aL1L
asF1.5
(lp1688
L44L
aL4L
aL2L
asF2.0
(lp1689
L12L
aL2L
aL0L
asF3.0
(lp1690
L3L
aL0L
aL0L
asF-1.0
(lp1691
L31L
aL2L
aL0L
asF-2.0
(lp1692
L3L
aL0L
aL0L
asF-1.5
(lp1693
L25L
aL2L
aL0L
assF2.5
(dp1694
F0.5
(lp1695
L22L
aL2L
aL1L
asF1.5
(lp1696
L11L
aL0L
aL1L
asF2.5
(lp1697
L3L
aL0L
aL0L
asF0.0
(lp1698
L26L
aL2L
aL1L
asF1.0
(lp1699
L24L
aL2L
aL0L
asF-1.5
(lp1700
L5L
aL1L
aL0L
asF2.0
(lp1701
L9L
aL1L
aL0L
asF-1.0
(lp1702
L10L
aL1L
aL0L
asF-0.5
(lp1703
L16L
aL4L
aL0L
assF3.5
(dp1704
F0.5
(lp1705
L6L
aL2L
aL0L
asF1.0
(lp1706
L5L
aL0L
aL0L
asF2.5
(lp1707
L1L
aL0L
aL0L
asF-0.5
(lp1708
L1L
aL0L
aL0L
asF1.5
(lp1709
L7L
aL2L
aL0L
asF2.0
(lp1710
L2L
aL0L
aL0L
asF-1.0
(lp1711
L1L
aL0L
aL0L
asF0.0
(lp1712
L4L
aL0L
aL1L
assF4.0
(dp1713
F0.5
(lp1714
L3L
aL3L
aL0L
asF1.5
(lp1715
L1L
aL0L
aL0L
asF2.0
(lp1716
L1L
aL0L
aL0L
asF0.0
(lp1717
L2L
aL0L
aL0L
assF0.0
(dp1718
F-0.5
(lp1719
L232L
aL2L
aL7L
asF0.5
(lp1720
L264L
aL2L
aL4L
asF2.5
(lp1721
L9L
aL0L
aL1L
asF3.0
(lp1722
L5L
aL0L
aL0L
asF4.0
(lp1723
L1L
aL0L
aL0L
asF0.0
(lp1724
L284L
aL12L
aL7L
asF1.0
(lp1725
L179L
aL1L
aL4L
asF-2.5
(lp1726
L5L
aL0L
aL0L
asF1.5
(lp1727
L91L
aL0L
aL3L
asF2.0
(lp1728
L51L
aL1L
aL3L
asF3.5
(lp1729
L1L
aL0L
aL0L
asF-2.0
(lp1730
L24L
aL0L
aL0L
asF-1.0
(lp1731
L151L
aL2L
aL4L
asF-1.5
(lp1732
L75L
aL1L
aL0L
assF1.0
(dp1733
F0.5
(lp1734
L130L
aL9L
aL4L
asF1.5
(lp1735
L63L
aL5L
aL1L
asF2.5
(lp1736
L14L
aL0L
aL0L
asF3.0
(lp1737
L5L
aL0L
aL0L
asF-1.0
(lp1738
L75L
aL5L
aL0L
asF0.0
(lp1739
L130L
aL7L
aL4L
asF1.0
(lp1740
L112L
aL6L
aL1L
asF-0.5
(lp1741
L90L
aL6L
aL5L
asF2.0
(lp1742
L23L
aL1L
aL1L
asF-2.0
(lp1743
L17L
aL1L
aL1L
asF-1.5
(lp1744
L27L
aL4L
aL0L
assF-1.0
(dp1745
F-0.5
(lp1746
L265L
aL2L
aL3L
asF1.0
(lp1747
L84L
aL0L
aL6L
asF2.5
(lp1748
L1L
aL0L
aL0L
asF4.0
(lp1749
L1L
aL1L
aL0L
asF0.5
(lp1750
L171L
aL0L
aL5L
asF1.5
(lp1751
L34L
aL0L
aL0L
asF-2.0
(lp1752
L49L
aL0L
aL0L
asF2.0
(lp1753
L11L
aL0L
aL2L
asF-2.5
(lp1754
L10L
aL0L
aL1L
asF0.0
(lp1755
L212L
aL0L
aL3L
asF-3.0
(lp1756
L3L
aL0L
aL0L
asF-1.0
(lp1757
L177L
aL1L
aL3L
asF-1.5
(lp1758
L120L
aL1L
aL1L
assF2.0
(dp1759
F0.5
(lp1760
L37L
aL3L
aL1L
asF1.0
(lp1761
L33L
aL2L
aL1L
asF2.5
(lp1762
L10L
aL0L
aL2L
asF3.0
(lp1763
L3L
aL0L
aL0L
asF0.0
(lp1764
L36L
aL1L
aL1L
asF1.5
(lp1765
L21L
aL3L
aL0L
asF-1.0
(lp1766
L10L
aL0L
aL0L
asF2.0
(lp1767
L16L
aL4L
aL1L
asF-2.0
(lp1768
L1L
aL0L
aL0L
asF-0.5
(lp1769
L28L
aL1L
aL0L
asF-2.5
(lp1770
L1L
aL0L
aL0L
asF-1.5
(lp1771
L5L
aL1L
aL0L
assF3.0
(dp1772
F0.0
(lp1773
L9L
aL0L
aL1L
asF1.5
(lp1774
L7L
aL0L
aL0L
asF2.0
(lp1775
L8L
aL3L
aL0L
asF3.5
(lp1776
L1L
aL0L
aL0L
asF-0.5
(lp1777
L6L
aL0L
aL0L
asF1.0
(lp1778
L8L
aL2L
aL2L
asF0.5
(lp1779
L15L
aL6L
aL0L
asF3.0
(lp1780
L1L
aL0L
aL0L
asF-1.0
(lp1781
L4L
aL1L
aL0L
asF-1.5
(lp1782
L1L
aL0L
aL0L
assF-2.0
(dp1783
F0.5
(lp1784
L6L
aL0L
aL1L
asF1.5
(lp1785
L1L
aL0L
aL0L
asF-2.0
(lp1786
L9L
aL0L
aL0L
asF-0.5
(lp1787
L11L
aL0L
aL0L
asF1.0
(lp1788
L2L
aL0L
aL0L
asF-1.0
(lp1789
L17L
aL0L
aL0L
asF0.0
(lp1790
L9L
aL1L
aL0L
asF-3.0
(lp1791
L2L
aL0L
aL0L
asF-2.5
(lp1792
L5L
aL0L
aL0L
asF-1.5
(lp1793
L8L
aL0L
aL0L
assF4.5
(dp1794
F0.0
(lp1795
L1L
aL0L
aL0L
assF-1.5
(dp1796
F0.0
(lp1797
L89L
aL0L
aL1L
asF-0.5
(lp1798
L82L
aL0L
aL3L
asF1.0
(lp1799
L17L
aL0L
aL0L
asF-2.0
(lp1800
L36L
aL1L
aL0L
asF0.5
(lp1801
L38L
aL0L
aL0L
asF1.5
(lp1802
L11L
aL0L
aL0L
asF-1.0
(lp1803
L88L
aL0L
aL2L
asF-3.0
(lp1804
L5L
aL0L
aL0L
asF-2.5
(lp1805
L16L
aL0L
aL0L
asF-1.5
(lp1806
L70L
aL1L
aL2L
assF-2.5
(dp1807
F0.0
(lp1808
L2L
aL0L
aL0L
asF-2.0
(lp1809
L1L
aL0L
aL0L
asF-1.0
(lp1810
L2L
aL0L
aL0L
asF-3.0
(lp1811
L1L
aL0L
aL0L
asF-2.5
(lp1812
L1L
aL0L
aL0L
asF-1.5
(lp1813
L3L
aL0L
aL0L
assF-0.5
(dp1814
F0.5
(lp1815
L252L
aL2L
aL5L
asF1.0
(lp1816
L186L
aL4L
aL7L
asF2.5
(lp1817
L8L
aL0L
aL1L
asF3.0
(lp1818
L2L
aL0L
aL0L
asF-0.5
(lp1819
L324L
aL7L
aL6L
asF1.5
(lp1820
L92L
aL1L
aL1L
asF-2.5
(lp1821
L5L
aL0L
aL0L
asF2.0
(lp1822
L36L
aL0L
aL1L
asF3.5
(lp1823
L1L
aL0L
aL1L
asF-2.0
(lp1824
L39L
aL0L
aL2L
asF0.0
(lp1825
L328L
aL2L
aL5L
asF-3.0
(lp1826
L1L
aL0L
aL0L
asF-1.0
(lp1827
L227L
aL2L
aL1L
asF-1.5
(lp1828
L129L
aL1L
aL0L
asssL13L
(dp1829
F0.5
(dp1830
F-0.5
(lp1831
L164L
aL1L
aL4L
asF1.0
(lp1832
L123L
aL1L
aL5L
asF2.5
(lp1833
L10L
aL0L
aL0L
asF3.0
(lp1834
L4L
aL0L
aL0L
asF0.0
(lp1835
L187L
aL7L
aL3L
asF1.5
(lp1836
L77L
aL1L
aL0L
asF-1.0
(lp1837
L95L
aL5L
aL2L
asF2.0
(lp1838
L34L
aL1L
aL4L
asF-2.0
(lp1839
L13L
aL0L
aL2L
asF0.5
(lp1840
L180L
aL7L
aL5L
asF-2.5
(lp1841
L1L
aL0L
aL0L
asF-1.5
(lp1842
L36L
aL3L
aL0L
assF1.5
(dp1843
F-0.5
(lp1844
L69L
aL4L
aL1L
asF0.0
(lp1845
L82L
aL4L
aL1L
asF2.5
(lp1846
L12L
aL0L
aL1L
asF3.0
(lp1847
L1L
aL0L
aL0L
asF4.0
(lp1848
L1L
aL1L
aL0L
asF0.5
(lp1849
L56L
aL7L
aL1L
asF1.0
(lp1850
L65L
aL7L
aL1L
asF1.5
(lp1851
L54L
aL5L
aL1L
asF2.0
(lp1852
L14L
aL1L
aL0L
asF3.5
(lp1853
L1L
aL0L
aL0L
asF-1.0
(lp1854
L37L
aL2L
aL1L
asF-2.0
(lp1855
L4L
aL0L
aL0L
asF-1.5
(lp1856
L21L
aL1L
aL0L
assF2.5
(dp1857
F0.5
(lp1858
L28L
aL3L
aL0L
asF1.5
(lp1859
L8L
aL0L
aL1L
asF2.5
(lp1860
L1L
aL0L
aL0L
asF-1.0
(lp1861
L7L
aL1L
aL0L
asF0.0
(lp1862
L25L
aL3L
aL1L
asF1.0
(lp1863
L18L
aL3L
aL0L
asF-1.5
(lp1864
L4L
aL1L
aL0L
asF2.0
(lp1865
L7L
aL1L
aL0L
asF-2.0
(lp1866
L1L
aL0L
aL0L
asF-0.5
(lp1867
L16L
aL3L
aL0L
assF3.5
(dp1868
F0.5
(lp1869
L5L
aL0L
aL1L
asF1.0
(lp1870
L6L
aL2L
aL0L
asF2.5
(lp1871
L1L
aL0L
aL0L
asF-0.5
(lp1872
L2L
aL0L
aL0L
asF1.5
(lp1873
L4L
aL0L
aL0L
asF2.0
(lp1874
L1L
aL0L
aL0L
asF-1.0
(lp1875
L1L
aL0L
aL0L
asF0.0
(lp1876
L2L
aL0L
aL0L
assF4.0
(dp1877
F0.5
(lp1878
L3L
aL2L
aL0L
asF1.0
(lp1879
L1L
aL1L
aL0L
asF2.0
(lp1880
L1L
aL0L
aL0L
asF0.0
(lp1881
L1L
aL0L
aL0L
assF0.0
(dp1882
F-0.5
(lp1883
L239L
aL11L
aL7L
asF0.5
(lp1884
L254L
aL2L
aL4L
asF2.5
(lp1885
L9L
aL0L
aL1L
asF3.0
(lp1886
L3L
aL0L
aL0L
asF4.0
(lp1887
L1L
aL0L
aL0L
asF0.0
(lp1888
L286L
aL8L
aL5L
asF1.0
(lp1889
L156L
aL2L
aL3L
asF-2.0
(lp1890
L29L
aL0L
aL0L
asF1.5
(lp1891
L119L
aL1L
aL6L
asF2.0
(lp1892
L42L
aL1L
aL3L
asF3.5
(lp1893
L1L
aL0L
aL0L
asF-1.0
(lp1894
L162L
aL1L
aL3L
asF-3.0
(lp1895
L1L
aL0L
aL0L
asF-2.5
(lp1896
L3L
aL0L
aL0L
asF-1.5
(lp1897
L70L
aL1L
aL0L
assF1.0
(dp1898
F0.5
(lp1899
L133L
aL7L
aL2L
asF1.5
(lp1900
L61L
aL4L
aL2L
asF2.5
(lp1901
L14L
aL0L
aL0L
asF3.0
(lp1902
L9L
aL0L
aL0L
asF0.0
(lp1903
L141L
aL8L
aL6L
asF1.0
(lp1904
L107L
aL4L
aL3L
asF-2.5
(lp1905
L1L
aL0L
aL0L
asF2.0
(lp1906
L25L
aL1L
aL1L
asF-2.0
(lp1907
L14L
aL1L
aL0L
asF-0.5
(lp1908
L82L
aL5L
aL3L
asF-1.0
(lp1909
L71L
aL5L
aL1L
asF-1.5
(lp1910
L26L
aL4L
aL0L
assF-1.0
(dp1911
F-0.5
(lp1912
L240L
aL1L
aL3L
asF1.0
(lp1913
L79L
aL0L
aL5L
asF2.0
(lp1914
L12L
aL0L
aL2L
asF4.0
(lp1915
L1L
aL1L
aL0L
asF0.5
(lp1916
L155L
aL0L
aL3L
asF1.5
(lp1917
L31L
aL0L
aL1L
asF-2.5
(lp1918
L8L
aL0L
aL1L
asF-2.0
(lp1919
L58L
aL0L
aL0L
asF0.0
(lp1920
L225L
aL1L
aL5L
asF-3.0
(lp1921
L3L
aL0L
aL0L
asF-1.0
(lp1922
L174L
aL2L
aL4L
asF-1.5
(lp1923
L121L
aL1L
aL1L
assF2.0
(dp1924
F0.5
(lp1925
L43L
aL4L
aL1L
asF1.0
(lp1926
L36L
aL3L
aL1L
asF2.0
(lp1927
L12L
aL2L
aL1L
asF3.0
(lp1928
L2L
aL0L
aL0L
asF0.0
(lp1929
L31L
aL1L
aL1L
asF1.5
(lp1930
L24L
aL3L
aL0L
asF-1.0
(lp1931
L15L
aL0L
aL0L
asF2.5
(lp1932
L7L
aL0L
aL2L
asF-2.0
(lp1933
L1L
aL0L
aL0L
asF-0.5
(lp1934
L24L
aL1L
aL0L
asF-2.5
(lp1935
L1L
aL0L
aL0L
asF-1.5
(lp1936
L8L
aL2L
aL0L
assF3.0
(dp1937
F0.0
(lp1938
L5L
aL1L
aL0L
asF1.5
(lp1939
L11L
aL0L
aL0L
asF2.0
(lp1940
L7L
aL2L
aL0L
asF3.5
(lp1941
L2L
aL0L
aL0L
asF-0.5
(lp1942
L6L
aL0L
aL1L
asF1.0
(lp1943
L12L
aL3L
aL1L
asF0.5
(lp1944
L13L
aL3L
aL2L
asF2.5
(lp1945
L1L
aL1L
aL0L
asF-1.0
(lp1946
L4L
aL1L
aL0L
asF-1.5
(lp1947
L1L
aL0L
aL0L
assF-2.0
(dp1948
F0.5
(lp1949
L3L
aL0L
aL0L
asF1.5
(lp1950
L2L
aL0L
aL0L
asF-2.0
(lp1951
L8L
aL0L
aL0L
asF0.0
(lp1952
L12L
aL1L
aL0L
asF1.0
(lp1953
L2L
aL0L
aL1L
asF-1.0
(lp1954
L17L
aL0L
aL0L
asF-0.5
(lp1955
L10L
aL0L
aL0L
asF-3.0
(lp1956
L3L
aL0L
aL0L
asF-2.5
(lp1957
L5L
aL0L
aL0L
asF-1.5
(lp1958
L16L
aL0L
aL0L
assF4.5
(dp1959
F0.0
(lp1960
L1L
aL0L
aL0L
asF0.5
(lp1961
L1L
aL1L
aL0L
assF-1.5
(dp1962
F0.0
(lp1963
L81L
aL0L
aL3L
asF-0.5
(lp1964
L79L
aL0L
aL1L
asF2.0
(lp1965
L3L
aL0L
aL0L
asF1.0
(lp1966
L25L
aL0L
aL0L
asF-2.0
(lp1967
L45L
aL1L
aL0L
asF0.5
(lp1968
L47L
aL0L
aL0L
asF1.5
(lp1969
L11L
aL0L
aL0L
asF-1.0
(lp1970
L75L
aL0L
aL1L
asF-3.0
(lp1971
L2L
aL0L
aL0L
asF-2.5
(lp1972
L10L
aL0L
aL0L
asF-1.5
(lp1973
L55L
aL0L
aL2L
assF-2.5
(dp1974
F0.0
(lp1975
L2L
aL0L
aL0L
asF-2.0
(lp1976
L2L
aL0L
aL0L
asF-1.0
(lp1977
L1L
aL0L
aL0L
asF-3.0
(lp1978
L1L
aL0L
aL0L
asF-2.5
(lp1979
L1L
aL0L
aL0L
asF-1.5
(lp1980
L3L
aL0L
aL0L
assF-0.5
(dp1981
F0.5
(lp1982
L254L
aL3L
aL6L
asF1.0
(lp1983
L181L
aL2L
aL9L
asF2.5
(lp1984
L13L
aL0L
aL2L
asF3.0
(lp1985
L5L
aL0L
aL1L
asF0.0
(lp1986
L319L
aL3L
aL7L
asF1.5
(lp1987
L89L
aL0L
aL1L
asF-1.0
(lp1988
L226L
aL3L
aL0L
asF2.0
(lp1989
L37L
aL0L
aL0L
asF-2.0
(lp1990
L41L
aL0L
aL2L
asF-1.5
(lp1991
L118L
aL1L
aL0L
asF-3.0
(lp1992
L1L
aL0L
aL0L
asF-2.5
(lp1993
L12L
aL0L
aL0L
asF-0.5
(lp1994
L327L
aL1L
aL4L
asssL14L
(dp1995
F0.5
(dp1996
F-0.5
(lp1997
L171L
aL9L
aL3L
asF1.0
(lp1998
L143L
aL4L
aL4L
asF2.5
(lp1999
L19L
aL0L
aL1L
asF3.0
(lp2000
L3L
aL0L
aL0L
asF0.0
(lp2001
L173L
aL2L
aL3L
asF1.5
(lp2002
L90L
aL1L
aL3L
asF-1.0
(lp2003
L95L
aL2L
aL2L
asF2.0
(lp2004
L22L
aL1L
aL2L
asF-2.0
(lp2005
L12L
aL0L
aL1L
asF0.5
(lp2006
L177L
aL4L
aL5L
asF-2.5
(lp2007
L2L
aL0L
aL0L
asF-1.5
(lp2008
L36L
aL4L
aL0L
assF1.5
(dp2009
F-0.5
(lp2010
L62L
aL2L
aL1L
asF0.0
(lp2011
L73L
aL5L
aL1L
asF2.5
(lp2012
L9L
aL0L
aL0L
asF3.0
(lp2013
L2L
aL0L
aL0L
asF4.0
(lp2014
L1L
aL1L
aL0L
asF0.5
(lp2015
L69L
aL6L
aL1L
asF1.0
(lp2016
L65L
aL8L
aL0L
asF-1.0
(lp2017
L37L
aL3L
aL1L
asF2.0
(lp2018
L14L
aL1L
aL0L
asF1.5
(lp2019
L45L
aL4L
aL0L
asF-2.0
(lp2020
L7L
aL1L
aL0L
asF-1.5
(lp2021
L23L
aL0L
aL0L
assF2.5
(dp2022
F0.5
(lp2023
L32L
aL4L
aL0L
asF1.5
(lp2024
L10L
aL1L
aL1L
asF2.5
(lp2025
L1L
aL0L
aL0L
asF-1.0
(lp2026
L10L
aL2L
aL0L
asF0.0
(lp2027
L19L
aL3L
aL1L
asF1.0
(lp2028
L16L
aL4L
aL0L
asF-1.5
(lp2029
L4L
aL1L
aL0L
asF2.0
(lp2030
L11L
aL1L
aL0L
asF-2.0
(lp2031
L1L
aL0L
aL0L
asF-0.5
(lp2032
L12L
aL2L
aL0L
assF3.5
(dp2033
F0.5
(lp2034
L2L
aL0L
aL0L
asF1.0
(lp2035
L8L
aL3L
aL1L
asF2.5
(lp2036
L1L
aL0L
aL0L
asF-0.5
(lp2037
L2L
aL0L
aL0L
asF1.5
(lp2038
L6L
aL1L
aL0L
asF0.0
(lp2039
L2L
aL0L
aL0L
asF2.0
(lp2040
L2L
aL0L
aL0L
asF-1.5
(lp2041
L1L
aL0L
aL0L
assF4.0
(dp2042
F0.0
(lp2043
L1L
aL0L
aL0L
asF1.0
(lp2044
L1L
aL1L
aL0L
asF2.0
(lp2045
L1L
aL0L
aL0L
asF-0.5
(lp2046
L1L
aL0L
aL0L
assF-0.5
(dp2047
F0.5
(lp2048
L256L
aL2L
aL6L
asF1.0
(lp2049
L168L
aL2L
aL7L
asF2.5
(lp2050
L10L
aL0L
aL1L
asF3.0
(lp2051
L5L
aL0L
aL1L
asF4.0
(lp2052
L1L
aL0L
aL0L
asF-0.5
(lp2053
L301L
aL4L
aL6L
asF1.5
(lp2054
L81L
aL0L
aL3L
asF-2.0
(lp2055
L52L
aL1L
aL1L
asF2.0
(lp2056
L34L
aL0L
aL1L
asF3.5
(lp2057
L1L
aL1L
aL0L
asF-2.5
(lp2058
L6L
aL0L
aL0L
asF0.0
(lp2059
L316L
aL5L
aL3L
asF-3.0
(lp2060
L2L
aL0L
aL0L
asF-1.0
(lp2061
L242L
aL3L
aL2L
asF-1.5
(lp2062
L116L
aL2L
aL0L
assF1.0
(dp2063
F0.5
(lp2064
L108L
aL6L
aL4L
asF1.5
(lp2065
L57L
aL2L
aL2L
asF2.5
(lp2066
L14L
aL0L
aL0L
asF3.0
(lp2067
L3L
aL0L
aL1L
asF0.0
(lp2068
L148L
aL7L
aL6L
asF1.0
(lp2069
L101L
aL4L
aL1L
asF-2.5
(lp2070
L1L
aL0L
aL0L
asF2.0
(lp2071
L26L
aL2L
aL2L
asF3.5
(lp2072
L2L
aL0L
aL0L
asF-2.0
(lp2073
L10L
aL0L
aL0L
asF-0.5
(lp2074
L82L
aL5L
aL3L
asF-1.0
(lp2075
L65L
aL7L
aL0L
asF-1.5
(lp2076
L34L
aL2L
aL1L
assF-1.0
(dp2077
F-0.5
(lp2078
L249L
aL1L
aL5L
asF1.0
(lp2079
L84L
aL0L
aL7L
asF2.0
(lp2080
L14L
aL0L
aL2L
asF-1.0
(lp2081
L160L
aL0L
aL2L
asF0.5
(lp2082
L169L
aL0L
aL4L
asF1.5
(lp2083
L35L
aL0L
aL0L
asF-2.0
(lp2084
L39L
aL0L
aL0L
asF0.0
(lp2085
L200L
aL0L
aL3L
asF-3.0
(lp2086
L1L
aL0L
aL0L
asF-2.5
(lp2087
L9L
aL0L
aL0L
asF-1.5
(lp2088
L118L
aL0L
aL2L
assF2.0
(dp2089
F0.5
(lp2090
L42L
aL2L
aL1L
asF1.0
(lp2091
L36L
aL0L
aL1L
asF2.0
(lp2092
L10L
aL1L
aL1L
asF3.0
(lp2093
L3L
aL0L
aL0L
asF0.0
(lp2094
L36L
aL4L
aL1L
asF1.5
(lp2095
L24L
aL4L
aL0L
asF2.5
(lp2096
L7L
aL0L
aL2L
asF3.5
(lp2097
L1L
aL0L
aL0L
asF-1.0
(lp2098
L15L
aL1L
aL0L
asF-0.5
(lp2099
L25L
aL1L
aL0L
asF-2.5
(lp2100
L1L
aL0L
aL0L
asF-1.5
(lp2101
L7L
aL1L
aL0L
assF3.0
(dp2102
F0.0
(lp2103
L11L
aL0L
aL1L
asF1.5
(lp2104
L11L
aL1L
aL1L
asF2.0
(lp2105
L2L
aL1L
aL0L
asF3.5
(lp2106
L1L
aL0L
aL0L
asF4.0
(lp2107
L1L
aL0L
aL0L
asF-0.5
(lp2108
L7L
aL1L
aL0L
asF1.0
(lp2109
L8L
aL2L
aL1L
asF0.5
(lp2110
L11L
aL4L
aL1L
asF2.5
(lp2111
L2L
aL1L
aL0L
asF-1.0
(lp2112
L3L
aL1L
aL0L
asF-1.5
(lp2113
L1L
aL0L
aL0L
assF-2.0
(dp2114
F0.5
(lp2115
L4L
aL0L
aL0L
asF1.5
(lp2116
L2L
aL0L
aL0L
asF-2.0
(lp2117
L5L
aL0L
aL0L
asF-0.5
(lp2118
L8L
aL0L
aL0L
asF1.0
(lp2119
L2L
aL0L
aL1L
asF-1.0
(lp2120
L17L
aL0L
aL0L
asF-3.0
(lp2121
L5L
aL0L
aL0L
asF0.0
(lp2122
L13L
aL1L
aL0L
asF-3.5
(lp2123
L1L
aL0L
aL0L
asF-2.5
(lp2124
L5L
aL0L
aL0L
asF-1.5
(lp2125
L19L
aL0L
aL0L
assF4.5
(dp2126
F0.0
(lp2127
L1L
aL0L
aL0L
asF0.5
(lp2128
L2L
aL1L
aL0L
assF-1.5
(dp2129
F0.0
(lp2130
L71L
aL0L
aL2L
asF-0.5
(lp2131
L97L
aL0L
aL3L
asF2.0
(lp2132
L1L
aL0L
aL0L
asF1.0
(lp2133
L23L
aL0L
aL0L
asF0.5
(lp2134
L46L
aL0L
aL0L
asF1.5
(lp2135
L14L
aL0L
aL0L
asF-2.5
(lp2136
L13L
aL0L
aL0L
asF2.5
(lp2137
L1L
aL0L
aL0L
asF-1.0
(lp2138
L79L
aL1L
aL1L
asF-3.0
(lp2139
L3L
aL0L
aL0L
asF-2.0
(lp2140
L37L
aL1L
aL1L
asF-1.5
(lp2141
L54L
aL0L
aL2L
assF-3.0
(dp2142
F-1.5
(lp2143
L1L
aL0L
aL0L
assF-2.5
(dp2144
F0.0
(lp2145
L3L
aL0L
aL0L
asF-0.5
(lp2146
L1L
aL0L
aL0L
asF-2.5
(lp2147
L1L
aL0L
aL0L
asF-2.0
(lp2148
L2L
aL0L
aL0L
asF-1.5
(lp2149
L3L
aL0L
aL0L
assF0.0
(dp2150
F-0.5
(lp2151
L237L
aL9L
aL6L
asF0.5
(lp2152
L265L
aL3L
aL4L
asF2.5
(lp2153
L12L
aL0L
aL1L
asF3.0
(lp2154
L3L
aL0L
aL0L
asF1.5
(lp2155
L99L
aL1L
aL6L
asF0.0
(lp2156
L272L
aL8L
aL6L
asF1.0
(lp2157
L167L
aL1L
aL5L
asF-2.0
(lp2158
L20L
aL0L
aL0L
asF2.0
(lp2159
L40L
aL1L
aL2L
asF3.5
(lp2160
L2L
aL0L
aL0L
asF-1.0
(lp2161
L161L
aL1L
aL1L
asF-3.0
(lp2162
L1L
aL0L
aL0L
asF-2.5
(lp2163
L8L
aL0L
aL0L
asF-1.5
(lp2164
L76L
aL0L
aL0L
asssL15L
(dp2165
F0.5
(dp2166
F-0.5
(lp2167
L161L
aL6L
aL1L
asF1.0
(lp2168
L130L
aL0L
aL1L
asF2.5
(lp2169
L17L
aL0L
aL1L
asF3.0
(lp2170
L3L
aL0L
aL0L
asF0.0
(lp2171
L173L
aL3L
aL5L
asF1.5
(lp2172
L79L
aL1L
aL4L
asF-1.0
(lp2173
L97L
aL2L
aL1L
asF2.0
(lp2174
L31L
aL1L
aL2L
asF3.5
(lp2175
L1L
aL0L
aL0L
asF-2.0
(lp2176
L14L
aL0L
aL0L
asF0.5
(lp2177
L192L
aL9L
aL6L
asF-2.5
(lp2178
L2L
aL0L
aL0L
asF-1.5
(lp2179
L40L
aL4L
aL0L
assF1.5
(dp2180
F-0.5
(lp2181
L61L
aL3L
aL0L
asF0.0
(lp2182
L70L
aL4L
aL1L
asF2.5
(lp2183
L7L
aL0L
aL0L
asF3.0
(lp2184
L1L
aL0L
aL0L
asF4.5
(lp2185
L1L
aL1L
aL0L
asF0.5
(lp2186
L72L
aL6L
aL3L
asF1.0
(lp2187
L60L
aL5L
aL0L
asF-2.5
(lp2188
L2L
aL0L
aL0L
asF1.5
(lp2189
L47L
aL6L
aL0L
asF2.0
(lp2190
L13L
aL1L
aL0L
asF-2.0
(lp2191
L8L
aL0L
aL0L
asF-1.0
(lp2192
L32L
aL2L
aL0L
asF-1.5
(lp2193
L25L
aL2L
aL1L
assF2.5
(dp2194
F0.5
(lp2195
L21L
aL3L
aL0L
asF1.5
(lp2196
L15L
aL1L
aL1L
asF2.0
(lp2197
L8L
aL1L
aL0L
asF-2.0
(lp2198
L1L
aL0L
aL0L
asF0.0
(lp2199
L25L
aL4L
aL1L
asF1.0
(lp2200
L18L
aL4L
aL0L
asF-1.5
(lp2201
L3L
aL0L
aL0L
asF-1.0
(lp2202
L10L
aL2L
aL0L
asF-0.5
(lp2203
L11L
aL2L
aL0L
assF3.5
(dp2204
F0.5
(lp2205
L6L
aL3L
aL0L
asF1.0
(lp2206
L6L
aL1L
aL0L
asF2.0
(lp2207
L2L
aL0L
aL0L
asF-0.5
(lp2208
L1L
aL0L
aL0L
asF1.5
(lp2209
L6L
aL1L
aL0L
asF0.0
(lp2210
L3L
aL0L
aL0L
asF-1.5
(lp2211
L1L
aL0L
aL0L
assF4.5
(dp2212
F0.0
(lp2213
L1L
aL0L
aL0L
asF0.5
(lp2214
L1L
aL1L
aL0L
assF-0.5
(dp2215
F0.5
(lp2216
L233L
aL2L
aL7L
asF1.0
(lp2217
L174L
aL3L
aL6L
asF2.5
(lp2218
L8L
aL0L
aL2L
asF3.0
(lp2219
L4L
aL0L
aL1L
asF4.0
(lp2220
L1L
aL1L
aL0L
asF0.0
(lp2221
L322L
aL5L
aL3L
asF1.5
(lp2222
L82L
aL0L
aL3L
asF-1.0
(lp2223
L228L
aL3L
aL1L
asF2.0
(lp2224
L29L
aL0L
aL2L
asF3.5
(lp2225
L1L
aL0L
aL0L
asF-2.5
(lp2226
L9L
aL0L
aL0L
asF4.5
(lp2227
L1L
aL0L
aL0L
asF-1.5
(lp2228
L105L
aL1L
aL1L
asF-3.0
(lp2229
L3L
aL0L
aL0L
asF-2.0
(lp2230
L44L
aL1L
aL1L
asF-0.5
(lp2231
L301L
aL3L
aL4L
assF1.0
(dp2232
F0.5
(lp2233
L122L
aL9L
aL4L
asF1.5
(lp2234
L56L
aL2L
aL1L
asF2.5
(lp2235
L14L
aL0L
aL0L
asF3.0
(lp2236
L2L
aL0L
aL0L
asF0.0
(lp2237
L121L
aL5L
aL7L
asF1.0
(lp2238
L102L
aL6L
aL2L
asF2.0
(lp2239
L22L
aL1L
aL1L
asF3.5
(lp2240
L1L
aL0L
aL0L
asF-2.0
(lp2241
L8L
aL0L
aL0L
asF-0.5
(lp2242
L101L
aL6L
aL2L
asF-1.0
(lp2243
L55L
aL5L
aL1L
asF-1.5
(lp2244
L32L
aL3L
aL1L
assF-1.0
(dp2245
F-0.5
(lp2246
L239L
aL1L
aL5L
asF1.0
(lp2247
L95L
aL0L
aL5L
asF2.5
(lp2248
L5L
aL0L
aL1L
asF0.5
(lp2249
L155L
aL0L
aL7L
asF1.5
(lp2250
L30L
aL0L
aL1L
asF-2.0
(lp2251
L45L
aL0L
aL0L
asF2.0
(lp2252
L11L
aL0L
aL1L
asF-3.5
(lp2253
L1L
aL0L
aL0L
asF-2.5
(lp2254
L7L
aL0L
aL0L
asF0.0
(lp2255
L195L
aL0L
aL2L
asF-3.0
(lp2256
L1L
aL0L
aL0L
asF-1.0
(lp2257
L177L
aL2L
aL3L
asF-1.5
(lp2258
L106L
aL0L
aL0L
assF2.0
(dp2259
F0.5
(lp2260
L39L
aL5L
aL1L
asF1.0
(lp2261
L49L
aL2L
aL1L
asF2.0
(lp2262
L14L
aL1L
aL0L
asF3.0
(lp2263
L5L
aL0L
aL0L
asF0.0
(lp2264
L35L
aL3L
aL0L
asF1.5
(lp2265
L17L
aL3L
aL0L
asF-1.0
(lp2266
L13L
aL3L
aL0L
asF2.5
(lp2267
L7L
aL0L
aL3L
asF-2.0
(lp2268
L1L
aL0L
aL0L
asF-0.5
(lp2269
L22L
aL1L
aL0L
asF-2.5
(lp2270
L1L
aL0L
aL0L
asF-1.5
(lp2271
L8L
aL0L
aL0L
assF3.0
(dp2272
F0.0
(lp2273
L14L
aL1L
aL1L
asF1.5
(lp2274
L4L
aL0L
aL0L
asF2.0
(lp2275
L6L
aL2L
aL0L
asF3.5
(lp2276
L1L
aL0L
aL0L
asF-0.5
(lp2277
L4L
aL0L
aL0L
asF1.0
(lp2278
L11L
aL2L
aL1L
asF0.5
(lp2279
L11L
aL2L
aL2L
asF-1.0
(lp2280
L2L
aL1L
aL0L
asF-1.5
(lp2281
L2L
aL0L
aL0L
assF-2.5
(dp2282
F0.0
(lp2283
L1L
aL0L
aL0L
asF-0.5
(lp2284
L4L
aL0L
aL0L
asF-2.0
(lp2285
L1L
aL0L
aL0L
asF1.5
(lp2286
L1L
aL0L
aL0L
asF-2.5
(lp2287
L1L
aL0L
aL0L
asF-1.5
(lp2288
L3L
aL0L
aL0L
assF4.0
(dp2289
F0.5
(lp2290
L1L
aL0L
aL0L
asF1.5
(lp2291
L1L
aL0L
aL0L
asF-0.5
(lp2292
L1L
aL0L
aL0L
assF-1.5
(dp2293
F0.0
(lp2294
L79L
aL0L
aL1L
asF-0.5
(lp2295
L95L
aL0L
aL4L
asF2.0
(lp2296
L4L
aL0L
aL0L
asF1.0
(lp2297
L19L
aL0L
aL0L
asF-2.0
(lp2298
L31L
aL1L
aL0L
asF0.5
(lp2299
L51L
aL0L
aL0L
asF1.5
(lp2300
L15L
aL0L
aL0L
asF-1.0
(lp2301
L75L
aL0L
aL2L
asF-3.0
(lp2302
L2L
aL0L
aL0L
asF-2.5
(lp2303
L16L
aL0L
aL1L
asF-1.5
(lp2304
L53L
aL0L
aL1L
assF-3.0
(dp2305
F-1.5
(lp2306
L1L
aL0L
aL0L
assF-2.0
(dp2307
F0.5
(lp2308
L3L
aL0L
aL0L
asF1.5
(lp2309
L1L
aL0L
aL0L
asF-2.0
(lp2310
L4L
aL0L
aL0L
asF0.0
(lp2311
L11L
aL1L
aL0L
asF1.0
(lp2312
L5L
aL0L
aL1L
asF-1.0
(lp2313
L16L
aL0L
aL0L
asF-0.5
(lp2314
L9L
aL0L
aL0L
asF-3.0
(lp2315
L6L
aL0L
aL0L
asF-2.5
(lp2316
L6L
aL0L
aL0L
asF-1.5
(lp2317
L17L
aL0L
aL0L
assF0.0
(dp2318
F-0.5
(lp2319
L253L
aL7L
aL7L
asF0.5
(lp2320
L248L
aL4L
aL9L
asF2.5
(lp2321
L10L
aL0L
aL0L
asF3.0
(lp2322
L5L
aL0L
aL0L
asF1.0
(lp2323
L165L
aL2L
aL2L
asF0.0
(lp2324
L278L
aL6L
aL3L
asF1.5
(lp2325
L107L
aL0L
aL7L
asF-2.0
(lp2326
L29L
aL0L
aL0L
asF2.0
(lp2327
L38L
aL1L
aL1L
asF3.5
(lp2328
L1L
aL0L
aL0L
asF-1.0
(lp2329
L148L
aL1L
aL2L
asF-2.5
(lp2330
L8L
aL0L
aL0L
asF-1.5
(lp2331
L72L
aL2L
aL0L
asssL16L
(dp2332
F0.5
(dp2333
F-0.5
(lp2334
L153L
aL4L
aL2L
asF1.0
(lp2335
L143L
aL3L
aL3L
asF2.5
(lp2336
L9L
aL0L
aL0L
asF3.0
(lp2337
L2L
aL0L
aL1L
asF0.0
(lp2338
L177L
aL5L
aL4L
asF1.5
(lp2339
L73L
aL0L
aL4L
asF-1.0
(lp2340
L108L
aL4L
aL0L
asF2.0
(lp2341
L35L
aL1L
aL1L
asF3.5
(lp2342
L3L
aL0L
aL0L
asF-2.0
(lp2343
L16L
aL0L
aL0L
asF0.5
(lp2344
L161L
aL5L
aL4L
asF-2.5
(lp2345
L3L
aL0L
aL0L
asF-1.5
(lp2346
L42L
aL3L
aL0L
assF1.5
(dp2347
F-0.5
(lp2348
L59L
aL1L
aL0L
asF0.0
(lp2349
L71L
aL5L
aL4L
asF2.5
(lp2350
L8L
aL0L
aL0L
asF3.0
(lp2351
L4L
aL0L
aL0L
asF4.0
(lp2352
L1L
aL1L
aL0L
asF0.5
(lp2353
L67L
aL7L
aL0L
asF1.0
(lp2354
L63L
aL6L
aL2L
asF-1.0
(lp2355
L20L
aL1L
aL0L
asF1.5
(lp2356
L46L
aL4L
aL0L
asF2.0
(lp2357
L10L
aL2L
aL1L
asF-2.0
(lp2358
L4L
aL0L
aL0L
asF-2.5
(lp2359
L2L
aL0L
aL0L
asF-1.5
(lp2360
L24L
aL2L
aL1L
assF2.5
(dp2361
F0.5
(lp2362
L26L
aL3L
aL1L
asF1.5
(lp2363
L14L
aL0L
aL1L
asF2.0
(lp2364
L7L
aL2L
aL0L
asF-2.0
(lp2365
L2L
aL0L
aL0L
asF0.0
(lp2366
L27L
aL4L
aL0L
asF1.0
(lp2367
L19L
aL4L
aL0L
asF-1.5
(lp2368
L2L
aL1L
aL0L
asF-1.0
(lp2369
L8L
aL1L
aL0L
asF-0.5
(lp2370
L11L
aL0L
aL0L
assF3.5
(dp2371
F0.5
(lp2372
L4L
aL3L
aL1L
asF1.0
(lp2373
L4L
aL2L
aL0L
asF1.5
(lp2374
L5L
aL0L
aL0L
asF0.0
(lp2375
L3L
aL0L
aL0L
asF-1.5
(lp2376
L1L
aL0L
aL0L
assF4.0
(dp2377
F0.5
(lp2378
L3L
aL1L
aL0L
asF0.0
(lp2379
L1L
aL0L
aL0L
asF-1.0
(lp2380
L1L
aL0L
aL0L
assF-0.5
(dp2381
F0.5
(lp2382
L252L
aL2L
aL6L
asF1.0
(lp2383
L161L
aL2L
aL6L
asF2.5
(lp2384
L13L
aL0L
aL3L
asF3.0
(lp2385
L2L
aL0L
aL0L
asF4.0
(lp2386
L1L
aL0L
aL0L
asF-0.5
(lp2387
L305L
aL2L
aL3L
asF1.5
(lp2388
L76L
aL0L
aL2L
asF-2.5
(lp2389
L9L
aL0L
aL0L
asF2.0
(lp2390
L28L
aL0L
aL3L
asF-3.0
(lp2391
L2L
aL0L
aL0L
asF3.5
(lp2392
L3L
aL0L
aL1L
asF-2.0
(lp2393
L37L
aL0L
aL1L
asF0.0
(lp2394
L292L
aL3L
aL3L
asF-3.5
(lp2395
L1L
aL0L
aL0L
asF-1.0
(lp2396
L204L
aL2L
aL3L
asF-1.5
(lp2397
L110L
aL0L
aL1L
assF1.0
(dp2398
F0.5
(lp2399
L113L
aL5L
aL3L
asF1.5
(lp2400
L56L
aL3L
aL1L
asF2.5
(lp2401
L10L
aL0L
aL0L
asF3.0
(lp2402
L2L
aL0L
aL0L
asF0.0
(lp2403
L135L
aL8L
aL6L
asF1.0
(lp2404
L82L
aL4L
aL2L
asF2.0
(lp2405
L30L
aL1L
aL1L
asF3.5
(lp2406
L1L
aL0L
aL0L
asF-2.0
(lp2407
L8L
aL1L
aL0L
asF-0.5
(lp2408
L101L
aL5L
aL4L
asF-1.0
(lp2409
L63L
aL7L
aL0L
asF-1.5
(lp2410
L27L
aL1L
aL1L
assF-1.0
(dp2411
F-0.5
(lp2412
L220L
aL1L
aL4L
asF1.0
(lp2413
L95L
aL0L
aL4L
asF2.5
(lp2414
L4L
aL0L
aL0L
asF4.0
(lp2415
L1L
aL1L
aL0L
asF0.5
(lp2416
L158L
aL0L
aL6L
asF1.5
(lp2417
L32L
aL0L
aL2L
asF-2.0
(lp2418
L47L
aL0L
aL0L
asF2.0
(lp2419
L10L
aL0L
aL1L
asF-3.5
(lp2420
L1L
aL0L
aL0L
asF-2.5
(lp2421
L15L
aL0L
aL0L
asF0.0
(lp2422
L206L
aL1L
aL3L
asF-3.0
(lp2423
L1L
aL0L
aL1L
asF-1.0
(lp2424
L175L
aL3L
aL3L
asF-1.5
(lp2425
L101L
aL0L
aL0L
assF2.0
(dp2426
F0.5
(lp2427
L27L
aL3L
aL1L
asF1.0
(lp2428
L50L
aL5L
aL1L
asF2.5
(lp2429
L7L
aL0L
aL3L
asF3.0
(lp2430
L2L
aL0L
aL0L
asF-2.0
(lp2431
L4L
aL0L
aL0L
asF0.0
(lp2432
L35L
aL3L
aL0L
asF1.5
(lp2433
L18L
aL2L
aL0L
asF-0.5
(lp2434
L26L
aL2L
aL0L
asF2.0
(lp2435
L15L
aL1L
aL0L
asF-1.0
(lp2436
L18L
aL5L
aL0L
asF-1.5
(lp2437
L7L
aL0L
aL0L
assF3.0
(dp2438
F0.0
(lp2439
L17L
aL1L
aL1L
asF1.5
(lp2440
L5L
aL0L
aL0L
asF2.0
(lp2441
L6L
aL0L
aL0L
asF3.5
(lp2442
L1L
aL0L
aL0L
asF-0.5
(lp2443
L4L
aL1L
aL0L
asF1.0
(lp2444
L7L
aL3L
aL1L
asF0.5
(lp2445
L14L
aL2L
aL1L
asF2.5
(lp2446
L2L
aL1L
aL0L
asF-1.0
(lp2447
L2L
aL1L
aL0L
asF-1.5
(lp2448
L3L
aL0L
aL0L
assF-2.0
(dp2449
F0.5
(lp2450
L8L
aL0L
aL1L
asF1.0
(lp2451
L4L
aL0L
aL0L
asF2.0
(lp2452
L1L
aL0L
aL0L
asF-2.5
(lp2453
L3L
aL0L
aL0L
asF-0.5
(lp2454
L14L
aL0L
aL0L
asF-1.0
(lp2455
L21L
aL0L
aL0L
asF0.0
(lp2456
L8L
aL1L
aL0L
asF-3.0
(lp2457
L6L
aL0L
aL0L
asF-2.0
(lp2458
L3L
aL0L
aL0L
asF-1.5
(lp2459
L7L
aL0L
aL0L
assF4.5
(dp2460
F0.0
(lp2461
L1L
aL0L
aL0L
asF0.5
(lp2462
L1L
aL1L
aL0L
asF2.0
(lp2463
L1L
aL0L
aL0L
assF0.0
(dp2464
F-0.5
(lp2465
L246L
aL5L
aL6L
asF0.5
(lp2466
L235L
aL4L
aL8L
asF2.5
(lp2467
L10L
aL0L
aL0L
asF3.0
(lp2468
L5L
aL0L
aL0L
asF1.0
(lp2469
L153L
aL3L
aL1L
asF0.0
(lp2470
L298L
aL8L
aL6L
asF1.5
(lp2471
L119L
aL0L
aL9L
asF-1.0
(lp2472
L162L
aL4L
aL3L
asF2.0
(lp2473
L37L
aL1L
aL0L
asF3.5
(lp2474
L1L
aL0L
aL0L
asF-2.5
(lp2475
L9L
aL0L
aL0L
asF-2.0
(lp2476
L32L
aL0L
aL0L
asF-1.5
(lp2477
L67L
aL2L
aL0L
assF-3.0
(dp2478
F-1.5
(lp2479
L1L
aL0L
aL0L
assF-2.5
(dp2480
F0.0
(lp2481
L4L
aL0L
aL0L
asF-0.5
(lp2482
L1L
aL0L
aL0L
asF-1.0
(lp2483
L1L
aL0L
aL0L
asF1.5
(lp2484
L1L
aL0L
aL0L
asF-2.0
(lp2485
L4L
aL0L
aL0L
asF-1.5
(lp2486
L2L
aL0L
aL0L
assF-1.5
(dp2487
F0.0
(lp2488
L78L
aL0L
aL3L
asF-0.5
(lp2489
L88L
aL0L
aL1L
asF2.0
(lp2490
L7L
aL0L
aL0L
asF1.0
(lp2491
L30L
aL0L
aL0L
asF0.5
(lp2492
L43L
aL0L
aL0L
asF1.5
(lp2493
L15L
aL0L
aL0L
asF-2.5
(lp2494
L5L
aL0L
aL0L
asF2.5
(lp2495
L1L
aL0L
aL0L
asF-1.0
(lp2496
L74L
aL0L
aL2L
asF-3.0
(lp2497
L5L
aL0L
aL0L
asF-2.0
(lp2498
L33L
aL1L
aL0L
asF-1.5
(lp2499
L58L
aL0L
aL1L
asssL17L
(dp2500
F0.5
(dp2501
F-0.5
(lp2502
L152L
aL3L
aL1L
asF1.0
(lp2503
L140L
aL3L
aL4L
asF2.5
(lp2504
L14L
aL0L
aL1L
asF3.0
(lp2505
L3L
aL0L
aL0L
asF0.0
(lp2506
L176L
aL5L
aL3L
asF1.5
(lp2507
L77L
aL0L
aL4L
asF-1.0
(lp2508
L99L
aL3L
aL0L
asF2.0
(lp2509
L32L
aL1L
aL2L
asF3.5
(lp2510
L3L
aL0L
aL0L
asF-2.0
(lp2511
L14L
aL0L
aL0L
asF0.5
(lp2512
L162L
aL5L
aL6L
asF-2.5
(lp2513
L5L
aL0L
aL0L
asF-1.5
(lp2514
L44L
aL3L
aL0L
assF1.5
(dp2515
F-0.5
(lp2516
L59L
aL3L
aL0L
asF0.0
(lp2517
L72L
aL4L
aL2L
asF2.5
(lp2518
L8L
aL0L
aL1L
asF3.0
(lp2519
L1L
aL0L
aL0L
asF4.0
(lp2520
L1L
aL1L
aL0L
asF0.5
(lp2521
L72L
aL5L
aL1L
asF1.0
(lp2522
L67L
aL8L
aL1L
asF-1.0
(lp2523
L26L
aL1L
aL0L
asF1.5
(lp2524
L36L
aL6L
aL0L
asF2.0
(lp2525
L8L
aL1L
aL0L
asF3.5
(lp2526
L1L
aL0L
aL0L
asF-2.0
(lp2527
L7L
aL0L
aL0L
asF-2.5
(lp2528
L2L
aL0L
aL0L
asF-1.5
(lp2529
L20L
aL1L
aL1L
assF2.5
(dp2530
F0.5
(lp2531
L23L
aL2L
aL0L
asF1.5
(lp2532
L9L
aL0L
aL0L
asF2.0
(lp2533
L9L
aL2L
aL0L
asF3.0
(lp2534
L1L
aL0L
aL0L
asF-1.0
(lp2535
L5L
aL0L
aL0L
asF0.0
(lp2536
L23L
aL3L
aL0L
asF1.0
(lp2537
L19L
aL5L
aL0L
asF-1.5
(lp2538
L6L
aL1L
aL0L
asF-2.0
(lp2539
L1L
aL0L
aL0L
asF-0.5
(lp2540
L13L
aL0L
aL0L
assF3.5
(dp2541
F0.5
(lp2542
L8L
aL3L
aL1L
asF1.0
(lp2543
L2L
aL1L
aL0L
asF0.0
(lp2544
L1L
aL0L
aL0L
asF1.5
(lp2545
L4L
aL0L
aL0L
assF4.0
(dp2546
F0.0
(lp2547
L1L
aL0L
aL0L
asF1.0
(lp2548
L2L
aL2L
aL0L
asF-1.0
(lp2549
L1L
aL0L
aL0L
assF-0.5
(dp2550
F0.5
(lp2551
L244L
aL4L
aL7L
asF1.0
(lp2552
L172L
aL1L
aL5L
asF2.5
(lp2553
L8L
aL0L
aL1L
asF3.0
(lp2554
L5L
aL0L
aL1L
asF4.0
(lp2555
L2L
aL1L
aL0L
asF-0.5
(lp2556
L303L
aL3L
aL6L
asF1.5
(lp2557
L71L
aL0L
aL3L
asF-2.5
(lp2558
L4L
aL0L
aL0L
asF2.0
(lp2559
L28L
aL0L
aL3L
asF3.5
(lp2560
L3L
aL0L
aL1L
asF-2.0
(lp2561
L41L
aL0L
aL1L
asF0.0
(lp2562
L291L
aL3L
aL4L
asF-3.0
(lp2563
L4L
aL0L
aL0L
asF-1.0
(lp2564
L194L
aL2L
aL0L
asF-1.5
(lp2565
L99L
aL1L
aL1L
assF1.0
(dp2566
F0.5
(lp2567
L109L
aL7L
aL5L
asF1.5
(lp2568
L48L
aL2L
aL0L
asF2.5
(lp2569
L11L
aL0L
aL0L
asF3.0
(lp2570
L1L
aL0L
aL0L
asF-1.0
(lp2571
L68L
aL6L
aL1L
asF0.0
(lp2572
L140L
aL5L
aL2L
asF1.0
(lp2573
L85L
aL4L
aL3L
asF-0.5
(lp2574
L97L
aL8L
aL5L
asF2.0
(lp2575
L35L
aL2L
aL1L
asF-2.0
(lp2576
L10L
aL1L
aL0L
asF-1.5
(lp2577
L24L
aL2L
aL1L
assF-1.0
(dp2578
F-0.5
(lp2579
L208L
aL0L
aL3L
asF1.0
(lp2580
L88L
aL0L
aL4L
asF2.5
(lp2581
L5L
aL0L
aL1L
asF0.5
(lp2582
L159L
aL0L
aL6L
asF1.5
(lp2583
L36L
aL0L
aL3L
asF-2.5
(lp2584
L14L
aL0L
aL0L
asF2.0
(lp2585
L13L
aL0L
aL1L
asF-2.0
(lp2586
L45L
aL0L
aL0L
asF0.0
(lp2587
L211L
aL0L
aL1L
asF-3.0
(lp2588
L2L
aL0L
aL1L
asF-1.0
(lp2589
L158L
aL2L
aL4L
asF-1.5
(lp2590
L107L
aL0L
aL0L
assF2.0
(dp2591
F0.5
(lp2592
L37L
aL4L
aL2L
asF1.0
(lp2593
L37L
aL3L
aL1L
asF2.5
(lp2594
L10L
aL0L
aL3L
asF3.0
(lp2595
L1L
aL0L
aL0L
asF-2.0
(lp2596
L3L
aL0L
aL0L
asF0.0
(lp2597
L41L
aL3L
aL0L
asF1.5
(lp2598
L21L
aL2L
aL1L
asF-0.5
(lp2599
L19L
aL2L
aL0L
asF2.0
(lp2600
L14L
aL1L
aL0L
asF-1.0
(lp2601
L15L
aL3L
aL0L
asF-1.5
(lp2602
L9L
aL2L
aL0L
assF3.0
(dp2603
F0.0
(lp2604
L14L
aL2L
aL0L
asF1.5
(lp2605
L2L
aL0L
aL0L
asF2.0
(lp2606
L6L
aL1L
aL0L
asF-0.5
(lp2607
L7L
aL1L
aL0L
asF1.0
(lp2608
L15L
aL4L
aL1L
asF0.5
(lp2609
L12L
aL1L
aL2L
asF2.5
(lp2610
L2L
aL0L
aL0L
asF-1.0
(lp2611
L1L
aL1L
aL0L
asF-1.5
(lp2612
L3L
aL0L
aL0L
assF-2.0
(dp2613
F0.5
(lp2614
L8L
aL0L
aL1L
asF1.0
(lp2615
L4L
aL0L
aL0L
asF2.0
(lp2616
L1L
aL0L
aL0L
asF-2.5
(lp2617
L1L
aL0L
aL0L
asF-0.5
(lp2618
L13L
aL0L
aL0L
asF-1.0
(lp2619
L19L
aL0L
aL0L
asF0.0
(lp2620
L9L
aL0L
aL0L
asF-3.0
(lp2621
L6L
aL0L
aL0L
asF-2.0
(lp2622
L6L
aL0L
aL0L
asF-1.5
(lp2623
L7L
aL0L
aL0L
assF4.5
(dp2624
F0.0
(lp2625
L1L
aL0L
aL0L
asF0.5
(lp2626
L1L
aL1L
aL0L
asF2.0
(lp2627
L1L
aL0L
aL0L
assF0.0
(dp2628
F-0.5
(lp2629
L248L
aL6L
aL5L
asF0.5
(lp2630
L233L
aL5L
aL5L
asF2.5
(lp2631
L9L
aL0L
aL0L
asF3.0
(lp2632
L2L
aL0L
aL0L
asF1.0
(lp2633
L164L
aL2L
aL2L
asF0.0
(lp2634
L291L
aL7L
aL10L
asF1.5
(lp2635
L115L
aL0L
aL6L
asF-2.5
(lp2636
L9L
aL0L
aL0L
asF2.0
(lp2637
L34L
aL1L
aL1L
asF3.5
(lp2638
L2L
aL0L
aL0L
asF-1.0
(lp2639
L152L
aL3L
aL3L
asF-3.0
(lp2640
L2L
aL0L
aL0L
asF-2.0
(lp2641
L38L
aL0L
aL0L
asF-1.5
(lp2642
L69L
aL2L
aL0L
assF-3.0
(dp2643
F-1.5
(lp2644
L1L
aL0L
aL0L
assF-2.5
(dp2645
F0.0
(lp2646
L3L
aL0L
aL0L
asF0.5
(lp2647
L2L
aL0L
aL0L
asF-2.0
(lp2648
L5L
aL0L
aL0L
asF-0.5
(lp2649
L1L
aL0L
aL0L
asF1.5
(lp2650
L1L
aL0L
aL0L
asF-1.0
(lp2651
L2L
aL0L
aL0L
asF-2.5
(lp2652
L1L
aL0L
aL0L
assF-1.5
(dp2653
F0.0
(lp2654
L79L
aL1L
aL1L
asF-0.5
(lp2655
L94L
aL1L
aL3L
asF2.0
(lp2656
L5L
aL0L
aL0L
asF3.0
(lp2657
L1L
aL0L
aL0L
asF1.0
(lp2658
L26L
aL0L
aL0L
asF0.5
(lp2659
L44L
aL0L
aL0L
asF1.5
(lp2660
L10L
aL0L
aL0L
asF-2.5
(lp2661
L7L
aL0L
aL0L
asF-1.0
(lp2662
L62L
aL0L
aL2L
asF-3.0
(lp2663
L3L
aL0L
aL0L
asF-2.0
(lp2664
L29L
aL0L
aL0L
asF-1.5
(lp2665
L71L
aL1L
aL1L
asssL18L
(dp2666
F0.5
(dp2667
F-0.5
(lp2668
L163L
aL2L
aL1L
asF1.0
(lp2669
L126L
aL3L
aL2L
asF2.5
(lp2670
L12L
aL0L
aL1L
asF3.0
(lp2671
L6L
aL0L
aL0L
asF0.0
(lp2672
L167L
aL4L
aL5L
asF1.5
(lp2673
L79L
aL1L
aL2L
asF-1.0
(lp2674
L91L
aL4L
aL1L
asF2.0
(lp2675
L29L
aL0L
aL2L
asF3.5
(lp2676
L1L
aL0L
aL0L
asF-2.0
(lp2677
L13L
aL1L
aL0L
asF0.5
(lp2678
L168L
aL5L
aL5L
asF-2.5
(lp2679
L8L
aL0L
aL0L
asF-1.5
(lp2680
L42L
aL3L
aL1L
assF1.5
(dp2681
F-0.5
(lp2682
L59L
aL3L
aL1L
asF0.0
(lp2683
L68L
aL4L
aL1L
asF2.5
(lp2684
L8L
aL0L
aL0L
asF3.0
(lp2685
L1L
aL0L
aL0L
asF1.5
(lp2686
L27L
aL2L
aL0L
asF-2.0
(lp2687
L10L
aL1L
aL0L
asF0.5
(lp2688
L69L
aL2L
aL1L
asF1.0
(lp2689
L62L
aL7L
aL1L
asF2.0
(lp2690
L16L
aL3L
aL1L
asF-1.0
(lp2691
L36L
aL3L
aL0L
asF-1.5
(lp2692
L18L
aL1L
aL1L
assF2.5
(dp2693
F0.5
(lp2694
L24L
aL4L
aL1L
asF1.5
(lp2695
L12L
aL2L
aL0L
asF2.0
(lp2696
L8L
aL0L
aL1L
asF3.0
(lp2697
L1L
aL0L
aL0L
asF-1.0
(lp2698
L5L
aL0L
aL0L
asF0.0
(lp2699
L22L
aL2L
aL0L
asF1.0
(lp2700
L18L
aL3L
aL0L
asF-1.5
(lp2701
L7L
aL1L
aL0L
asF-2.0
(lp2702
L1L
aL0L
aL0L
asF-0.5
(lp2703
L11L
aL1L
aL0L
assF3.5
(dp2704
F0.5
(lp2705
L7L
aL3L
aL1L
asF1.0
(lp2706
L1L
aL1L
aL0L
asF0.0
(lp2707
L2L
aL0L
aL0L
asF1.5
(lp2708
L3L
aL0L
aL0L
asF-1.0
(lp2709
L1L
aL0L
aL0L
asF-0.5
(lp2710
L1L
aL0L
aL0L
assF4.0
(dp2711
F0.0
(lp2712
L2L
aL0L
aL0L
asF1.0
(lp2713
L2L
aL2L
aL0L
asF2.0
(lp2714
L1L
aL0L
aL0L
assF0.0
(dp2715
F-0.5
(lp2716
L270L
aL7L
aL2L
asF0.5
(lp2717
L234L
aL7L
aL6L
asF2.5
(lp2718
L10L
aL0L
aL0L
asF3.0
(lp2719
L3L
aL0L
aL0L
asF4.0
(lp2720
L1L
aL0L
aL0L
asF0.0
(lp2721
L271L
aL3L
aL6L
asF1.0
(lp2722
L176L
aL2L
aL4L
asF-2.5
(lp2723
L6L
aL0L
aL0L
asF1.5
(lp2724
L113L
aL0L
aL7L
asF2.0
(lp2725
L41L
aL1L
aL3L
asF3.5
(lp2726
L2L
aL0L
aL0L
asF-2.0
(lp2727
L33L
aL1L
aL0L
asF-3.0
(lp2728
L2L
aL0L
aL0L
asF-1.0
(lp2729
L144L
aL3L
aL5L
asF-1.5
(lp2730
L77L
aL1L
aL0L
assF1.0
(dp2731
F0.5
(lp2732
L116L
aL7L
aL5L
asF1.5
(lp2733
L57L
aL3L
aL1L
asF2.5
(lp2734
L12L
aL0L
aL0L
asF3.0
(lp2735
L2L
aL0L
aL0L
asF-1.0
(lp2736
L55L
aL2L
aL1L
asF0.0
(lp2737
L147L
aL9L
aL3L
asF1.0
(lp2738
L87L
aL5L
aL3L
asF-0.5
(lp2739
L82L
aL7L
aL3L
asF2.0
(lp2740
L27L
aL2L
aL1L
asF-2.0
(lp2741
L10L
aL0L
aL0L
asF-1.5
(lp2742
L28L
aL2L
aL0L
assF-1.0
(dp2743
F-0.5
(lp2744
L202L
aL0L
aL4L
asF1.0
(lp2745
L86L
aL0L
aL4L
asF2.5
(lp2746
L2L
aL0L
aL0L
asF3.0
(lp2747
L1L
aL0L
aL0L
asF0.5
(lp2748
L159L
aL0L
aL6L
asF1.5
(lp2749
L31L
aL0L
aL1L
asF-2.0
(lp2750
L43L
aL0L
aL0L
asF2.0
(lp2751
L13L
aL0L
aL2L
asF-2.5
(lp2752
L11L
aL0L
aL0L
asF0.0
(lp2753
L207L
aL1L
aL1L
asF-3.0
(lp2754
L4L
aL0L
aL1L
asF-1.0
(lp2755
L166L
aL2L
aL4L
asF-1.5
(lp2756
L107L
aL1L
aL0L
assF2.0
(dp2757
F0.5
(lp2758
L31L
aL2L
aL2L
asF1.0
(lp2759
L35L
aL4L
aL1L
asF2.5
(lp2760
L4L
aL0L
aL1L
asF3.0
(lp2761
L4L
aL0L
aL2L
asF0.0
(lp2762
L43L
aL4L
aL0L
asF1.5
(lp2763
L26L
aL4L
aL0L
asF-1.0
(lp2764
L10L
aL0L
aL0L
asF2.0
(lp2765
L15L
aL3L
aL0L
asF-2.0
(lp2766
L1L
aL0L
aL0L
asF-0.5
(lp2767
L22L
aL3L
aL0L
asF-2.5
(lp2768
L1L
aL0L
aL0L
asF-1.5
(lp2769
L8L
aL3L
aL0L
assF3.0
(dp2770
F0.0
(lp2771
L9L
aL2L
aL0L
asF1.5
(lp2772
L4L
aL0L
aL0L
asF2.0
(lp2773
L6L
aL1L
aL0L
asF3.0
(lp2774
L1L
aL0L
aL0L
asF-0.5
(lp2775
L5L
aL0L
aL0L
asF1.0
(lp2776
L16L
aL4L
aL2L
asF0.5
(lp2777
L15L
aL0L
aL0L
asF2.5
(lp2778
L1L
aL0L
aL0L
asF-1.0
(lp2779
L3L
aL1L
aL0L
asF-1.5
(lp2780
L2L
aL0L
aL0L
assF-2.0
(dp2781
F0.5
(lp2782
L7L
aL0L
aL1L
asF1.5
(lp2783
L2L
aL0L
aL0L
asF-2.0
(lp2784
L4L
aL0L
aL0L
asF-0.5
(lp2785
L18L
aL0L
aL0L
asF1.0
(lp2786
L5L
aL0L
aL0L
asF-1.0
(lp2787
L21L
aL0L
aL0L
asF0.0
(lp2788
L9L
aL0L
aL0L
asF-3.0
(lp2789
L5L
aL0L
aL0L
asF-2.5
(lp2790
L3L
aL0L
aL0L
asF-1.5
(lp2791
L8L
aL0L
aL0L
assF4.5
(dp2792
F0.5
(lp2793
L1L
aL1L
aL0L
assF-1.5
(dp2794
F0.0
(lp2795
L84L
aL1L
aL1L
asF-0.5
(lp2796
L87L
aL1L
aL3L
asF2.0
(lp2797
L3L
aL0L
aL0L
asF1.0
(lp2798
L28L
aL0L
aL0L
asF-2.0
(lp2799
L33L
aL0L
aL0L
asF0.5
(lp2800
L38L
aL0L
aL0L
asF1.5
(lp2801
L15L
aL0L
aL0L
asF-1.0
(lp2802
L74L
aL0L
aL3L
asF-3.0
(lp2803
L3L
aL0L
aL0L
asF-2.5
(lp2804
L9L
aL0L
aL0L
asF-1.5
(lp2805
L57L
aL0L
aL0L
assF-3.0
(dp2806
F-1.5
(lp2807
L1L
aL0L
aL0L
assF-2.5
(dp2808
F0.0
(lp2809
L2L
aL0L
aL0L
asF-0.5
(lp2810
L2L
aL0L
aL0L
asF-2.0
(lp2811
L1L
aL0L
aL0L
asF-1.0
(lp2812
L2L
aL0L
aL0L
asF-2.5
(lp2813
L1L
aL0L
aL0L
asF-1.5
(lp2814
L2L
aL0L
aL0L
assF-0.5
(dp2815
F0.5
(lp2816
L220L
aL1L
aL9L
asF1.0
(lp2817
L164L
aL3L
aL4L
asF2.5
(lp2818
L8L
aL0L
aL2L
asF3.0
(lp2819
L4L
aL0L
aL1L
asF4.0
(lp2820
L1L
aL0L
aL0L
asF-0.5
(lp2821
L277L
aL3L
aL5L
asF1.5
(lp2822
L75L
aL0L
aL4L
asF-1.0
(lp2823
L193L
aL2L
aL0L
asF2.0
(lp2824
L23L
aL0L
aL1L
asF-3.0
(lp2825
L1L
aL0L
aL0L
asF3.5
(lp2826
L3L
aL1L
aL1L
asF-2.0
(lp2827
L32L
aL0L
aL1L
asF0.0
(lp2828
L302L
aL3L
aL3L
asF-3.5
(lp2829
L2L
aL0L
aL0L
asF-2.5
(lp2830
L9L
aL0L
aL0L
asF-1.5
(lp2831
L107L
aL0L
aL1L
asssL19L
(dp2832
F0.5
(dp2833
F-0.5
(lp2834
L143L
aL2L
aL2L
asF1.0
(lp2835
L138L
aL2L
aL1L
asF2.5
(lp2836
L13L
aL0L
aL1L
asF3.0
(lp2837
L4L
aL0L
aL0L
asF0.0
(lp2838
L184L
aL8L
aL3L
asF1.5
(lp2839
L75L
aL1L
aL2L
asF-1.0
(lp2840
L100L
aL3L
aL1L
asF2.0
(lp2841
L38L
aL0L
aL3L
asF3.5
(lp2842
L1L
aL0L
aL0L
asF-2.0
(lp2843
L16L
aL0L
aL0L
asF0.5
(lp2844
L181L
aL7L
aL7L
asF-2.5
(lp2845
L3L
aL0L
aL0L
asF-1.5
(lp2846
L30L
aL2L
aL0L
assF1.5
(dp2847
F-0.5
(lp2848
L48L
aL2L
aL1L
asF0.0
(lp2849
L75L
aL5L
aL1L
asF2.5
(lp2850
L8L
aL0L
aL0L
asF1.5
(lp2851
L32L
aL4L
aL0L
asF-1.0
(lp2852
L36L
aL5L
aL0L
asF0.5
(lp2853
L73L
aL3L
aL2L
asF1.0
(lp2854
L57L
aL5L
aL1L
asF-2.0
(lp2855
L7L
aL1L
aL0L
asF2.0
(lp2856
L16L
aL1L
aL1L
asF-2.5
(lp2857
L1L
aL0L
aL0L
asF-1.5
(lp2858
L19L
aL1L
aL1L
assF2.5
(dp2859
F0.5
(lp2860
L31L
aL5L
aL0L
asF1.5
(lp2861
L16L
aL0L
aL0L
asF2.0
(lp2862
L9L
aL1L
aL1L
asF3.0
(lp2863
L5L
aL0L
aL2L
asF0.0
(lp2864
L25L
aL1L
aL1L
asF1.0
(lp2865
L16L
aL3L
aL0L
asF-1.5
(lp2866
L7L
aL2L
aL0L
asF-1.0
(lp2867
L4L
aL0L
aL0L
asF-0.5
(lp2868
L10L
aL0L
aL0L
assF3.5
(dp2869
F0.5
(lp2870
L5L
aL0L
aL0L
asF1.0
(lp2871
L6L
aL5L
aL2L
asF2.0
(lp2872
L3L
aL0L
aL0L
asF0.0
(lp2873
L3L
aL0L
aL0L
asF1.5
(lp2874
L1L
aL0L
aL0L
asF-1.0
(lp2875
L1L
aL0L
aL0L
assF4.0
(dp2876
F0.5
(lp2877
L1L
aL0L
aL0L
asF1.0
(lp2878
L2L
aL1L
aL0L
asF2.5
(lp2879
L1L
aL0L
aL0L
asF-0.5
(lp2880
L1L
aL0L
aL0L
assF-0.5
(dp2881
F0.5
(lp2882
L233L
aL2L
aL7L
asF1.0
(lp2883
L167L
aL3L
aL4L
asF2.5
(lp2884
L7L
aL0L
aL1L
asF3.0
(lp2885
L5L
aL0L
aL2L
asF-0.5
(lp2886
L273L
aL2L
aL5L
asF1.5
(lp2887
L66L
aL0L
aL4L
asF-1.0
(lp2888
L196L
aL2L
aL0L
asF2.0
(lp2889
L24L
aL0L
aL0L
asF3.5
(lp2890
L4L
aL1L
aL1L
asF-2.5
(lp2891
L8L
aL0L
aL0L
asF0.0
(lp2892
L279L
aL3L
aL4L
asF-3.0
(lp2893
L2L
aL0L
aL0L
asF-2.0
(lp2894
L43L
aL1L
aL1L
asF-1.5
(lp2895
L96L
aL0L
aL1L
assF1.0
(dp2896
F0.5
(lp2897
L120L
aL6L
aL5L
asF1.5
(lp2898
L47L
aL1L
aL0L
asF2.5
(lp2899
L13L
aL0L
aL0L
asF3.0
(lp2900
L3L
aL0L
aL0L
asF0.0
(lp2901
L130L
aL7L
aL3L
asF1.0
(lp2902
L73L
aL4L
aL2L
asF-2.5
(lp2903
L1L
aL0L
aL0L
asF2.0
(lp2904
L22L
aL4L
aL1L
asF-1.0
(lp2905
L55L
aL2L
aL1L
asF-0.5
(lp2906
L96L
aL6L
aL2L
asF-2.0
(lp2907
L11L
aL0L
aL0L
asF-1.5
(lp2908
L27L
aL3L
aL0L
assF-1.0
(dp2909
F-0.5
(lp2910
L226L
aL3L
aL5L
asF1.0
(lp2911
L81L
aL0L
aL2L
asF2.5
(lp2912
L4L
aL0L
aL0L
asF3.0
(lp2913
L1L
aL0L
aL0L
asF0.5
(lp2914
L163L
aL0L
aL7L
asF1.5
(lp2915
L30L
aL0L
aL3L
asF-2.0
(lp2916
L32L
aL0L
aL0L
asF2.0
(lp2917
L15L
aL0L
aL2L
asF-2.5
(lp2918
L7L
aL0L
aL0L
asF0.0
(lp2919
L199L
aL0L
aL1L
asF-3.0
(lp2920
L5L
aL0L
aL1L
asF-1.0
(lp2921
L161L
aL0L
aL3L
asF-1.5
(lp2922
L113L
aL2L
aL0L
assF2.0
(dp2923
F0.5
(lp2924
L30L
aL3L
aL2L
asF1.0
(lp2925
L32L
aL4L
aL1L
asF2.0
(lp2926
L12L
aL3L
aL0L
asF3.0
(lp2927
L2L
aL0L
aL0L
asF0.0
(lp2928
L42L
aL3L
aL0L
asF1.5
(lp2929
L24L
aL5L
aL0L
asF-1.0
(lp2930
L11L
aL2L
aL0L
asF2.5
(lp2931
L3L
aL0L
aL1L
asF-2.0
(lp2932
L1L
aL0L
aL0L
asF-0.5
(lp2933
L23L
aL2L
aL0L
asF-2.5
(lp2934
L1L
aL0L
aL0L
asF-1.5
(lp2935
L8L
aL1L
aL0L
assF3.0
(dp2936
F0.0
(lp2937
L9L
aL2L
aL0L
asF1.5
(lp2938
L6L
aL2L
aL0L
asF2.0
(lp2939
L3L
aL0L
aL0L
asF-0.5
(lp2940
L4L
aL0L
aL0L
asF1.0
(lp2941
L8L
aL3L
aL0L
asF0.5
(lp2942
L16L
aL1L
aL1L
asF2.5
(lp2943
L1L
aL0L
aL0L
asF-1.0
(lp2944
L5L
aL2L
aL0L
asF-1.5
(lp2945
L2L
aL0L
aL0L
assF-2.5
(dp2946
F0.0
(lp2947
L2L
aL0L
aL0L
asF-0.5
(lp2948
L1L
aL0L
aL0L
asF-2.0
(lp2949
L1L
aL0L
aL0L
asF-1.0
(lp2950
L4L
aL0L
aL0L
asF-3.5
(lp2951
L1L
aL0L
aL0L
asF-2.5
(lp2952
L1L
aL0L
aL0L
asF-1.5
(lp2953
L1L
aL0L
aL0L
assF4.5
(dp2954
F0.5
(lp2955
L1L
aL1L
aL0L
assF-1.5
(dp2956
F0.0
(lp2957
L75L
aL1L
aL1L
asF-0.5
(lp2958
L92L
aL0L
aL3L
asF2.0
(lp2959
L2L
aL0L
aL0L
asF1.0
(lp2960
L21L
aL0L
aL0L
asF-2.0
(lp2961
L37L
aL0L
aL0L
asF0.5
(lp2962
L41L
aL0L
aL0L
asF1.5
(lp2963
L9L
aL0L
aL0L
asF-1.0
(lp2964
L65L
aL0L
aL3L
asF-3.0
(lp2965
L4L
aL0L
aL0L
asF-2.5
(lp2966
L9L
aL0L
aL0L
asF-1.5
(lp2967
L58L
aL0L
aL0L
assF-3.0
(dp2968
F-1.5
(lp2969
L1L
aL0L
aL0L
assF-2.0
(dp2970
F0.5
(lp2971
L3L
aL0L
aL1L
asF1.5
(lp2972
L4L
aL0L
aL0L
asF-2.0
(lp2973
L6L
aL0L
aL0L
asF-0.5
(lp2974
L17L
aL0L
aL0L
asF1.0
(lp2975
L7L
aL0L
aL0L
asF-1.0
(lp2976
L17L
aL0L
aL0L
asF0.0
(lp2977
L14L
aL0L
aL0L
asF-3.0
(lp2978
L3L
aL0L
aL0L
asF-2.5
(lp2979
L3L
aL0L
aL0L
asF-1.5
(lp2980
L10L
aL0L
aL0L
assF0.0
(dp2981
F-0.5
(lp2982
L253L
aL7L
aL1L
asF0.5
(lp2983
L230L
aL7L
aL6L
asF2.5
(lp2984
L7L
aL0L
aL0L
asF3.0
(lp2985
L5L
aL0L
aL0L
asF1.5
(lp2986
L106L
aL1L
aL4L
asF0.0
(lp2987
L263L
aL3L
aL7L
asF1.0
(lp2988
L165L
aL0L
aL5L
asF-2.5
(lp2989
L10L
aL0L
aL0L
asF2.0
(lp2990
L44L
aL1L
aL6L
asF3.5
(lp2991
L3L
aL0L
aL0L
asF-1.0
(lp2992
L144L
aL3L
aL5L
asF-3.0
(lp2993
L2L
aL0L
aL0L
asF-2.0
(lp2994
L30L
aL0L
aL0L
asF-1.5
(lp2995
L79L
aL1L
aL0L
asssL20L
(dp2996
F0.5
(dp2997
F-0.5
(lp2998
L158L
aL3L
aL2L
asF1.0
(lp2999
L114L
aL2L
aL3L
asF2.5
(lp3000
L12L
aL0L
aL1L
asF3.0
(lp3001
L8L
aL0L
aL0L
asF0.0
(lp3002
L175L
aL3L
aL1L
asF1.5
(lp3003
L84L
aL1L
aL3L
asF-1.0
(lp3004
L96L
aL4L
aL1L
asF2.0
(lp3005
L32L
aL0L
aL1L
asF3.5
(lp3006
L2L
aL0L
aL0L
asF-2.0
(lp3007
L12L
aL1L
aL0L
asF0.5
(lp3008
L177L
aL10L
aL7L
asF-2.5
(lp3009
L6L
aL0L
aL0L
asF-1.5
(lp3010
L33L
aL0L
aL1L
assF1.5
(dp3011
F-0.5
(lp3012
L46L
aL3L
aL1L
asF0.0
(lp3013
L81L
aL7L
aL1L
asF2.5
(lp3014
L7L
aL0L
aL0L
asF3.0
(lp3015
L2L
aL0L
aL0L
asF1.0
(lp3016
L59L
aL4L
aL0L
asF0.5
(lp3017
L71L
aL3L
aL2L
asF1.5
(lp3018
L31L
aL2L
aL0L
asF-2.5
(lp3019
L1L
aL0L
aL0L
asF2.0
(lp3020
L16L
aL2L
aL0L
asF-2.0
(lp3021
L5L
aL0L
aL0L
asF-1.0
(lp3022
L30L
aL3L
aL0L
asF-1.5
(lp3023
L14L
aL4L
aL0L
assF2.5
(dp3024
F0.5
(lp3025
L23L
aL4L
aL0L
asF1.5
(lp3026
L14L
aL3L
aL0L
asF2.5
(lp3027
L1L
aL0L
aL1L
asF3.0
(lp3028
L5L
aL0L
aL2L
asF0.0
(lp3029
L22L
aL1L
aL0L
asF1.0
(lp3030
L21L
aL3L
aL0L
asF-1.5
(lp3031
L4L
aL0L
aL0L
asF2.0
(lp3032
L2L
aL0L
aL0L
asF-1.0
(lp3033
L7L
aL1L
aL0L
asF-0.5
(lp3034
L14L
aL1L
aL0L
assF3.5
(dp3035
F0.5
(lp3036
L4L
aL2L
aL0L
asF1.0
(lp3037
L4L
aL4L
aL1L
asF2.5
(lp3038
L1L
aL0L
aL0L
asF-0.5
(lp3039
L2L
aL0L
aL0L
asF1.5
(lp3040
L2L
aL0L
aL0L
asF-1.0
(lp3041
L1L
aL0L
aL0L
asF0.0
(lp3042
L5L
aL1L
aL0L
assF4.0
(dp3043
F0.5
(lp3044
L1L
aL0L
aL0L
asF1.0
(lp3045
L1L
aL1L
aL0L
asF2.0
(lp3046
L1L
aL0L
aL0L
asF0.0
(lp3047
L2L
aL0L
aL0L
assF-0.5
(dp3048
F0.5
(lp3049
L223L
aL2L
aL4L
asF1.0
(lp3050
L162L
aL2L
aL4L
asF2.5
(lp3051
L8L
aL0L
aL4L
asF3.0
(lp3052
L3L
aL0L
aL0L
asF-0.5
(lp3053
L275L
aL3L
aL5L
asF1.5
(lp3054
L76L
aL0L
aL4L
asF-1.0
(lp3055
L181L
aL3L
aL0L
asF2.0
(lp3056
L23L
aL0L
aL0L
asF3.5
(lp3057
L4L
aL1L
aL1L
asF-2.5
(lp3058
L10L
aL0L
aL0L
asF0.0
(lp3059
L263L
aL1L
aL3L
asF-3.0
(lp3060
L4L
aL0L
aL0L
asF-2.0
(lp3061
L42L
aL0L
aL1L
asF-1.5
(lp3062
L88L
aL0L
aL1L
assF1.0
(dp3063
F0.5
(lp3064
L110L
aL6L
aL7L
asF1.5
(lp3065
L49L
aL2L
aL0L
asF2.5
(lp3066
L13L
aL1L
aL0L
asF3.0
(lp3067
L1L
aL0L
aL0L
asF0.0
(lp3068
L120L
aL8L
aL3L
asF1.0
(lp3069
L76L
aL4L
aL2L
asF-2.5
(lp3070
L5L
aL0L
aL0L
asF2.0
(lp3071
L24L
aL2L
aL2L
asF-1.0
(lp3072
L47L
aL2L
aL1L
asF-0.5
(lp3073
L102L
aL6L
aL2L
asF-2.0
(lp3074
L10L
aL0L
aL0L
asF-1.5
(lp3075
L32L
aL3L
aL0L
assF-1.0
(dp3076
F-0.5
(lp3077
L228L
aL1L
aL4L
asF1.0
(lp3078
L87L
aL0L
aL4L
asF2.5
(lp3079
L3L
aL0L
aL0L
asF3.0
(lp3080
L1L
aL0L
aL0L
asF0.5
(lp3081
L164L
aL0L
aL7L
asF1.5
(lp3082
L28L
aL0L
aL1L
asF-2.0
(lp3083
L32L
aL0L
aL0L
asF2.0
(lp3084
L13L
aL0L
aL2L
asF-2.5
(lp3085
L5L
aL0L
aL0L
asF0.0
(lp3086
L195L
aL1L
aL5L
asF-3.0
(lp3087
L2L
aL0L
aL1L
asF-1.0
(lp3088
L162L
aL0L
aL3L
asF-1.5
(lp3089
L114L
aL2L
aL0L
assF2.0
(dp3090
F0.5
(lp3091
L32L
aL2L
aL1L
asF1.0
(lp3092
L30L
aL3L
aL2L
asF2.5
(lp3093
L7L
aL0L
aL1L
asF3.0
(lp3094
L1L
aL0L
aL0L
asF0.0
(lp3095
L40L
aL4L
aL0L
asF1.5
(lp3096
L27L
aL4L
aL0L
asF-1.0
(lp3097
L11L
aL2L
aL0L
asF2.0
(lp3098
L14L
aL3L
aL0L
asF-2.0
(lp3099
L2L
aL0L
aL0L
asF-0.5
(lp3100
L23L
aL2L
aL0L
asF-2.5
(lp3101
L1L
aL0L
aL0L
asF-1.5
(lp3102
L10L
aL1L
aL1L
assF3.0
(dp3103
F0.0
(lp3104
L6L
aL0L
aL0L
asF1.5
(lp3105
L6L
aL1L
aL0L
asF2.0
(lp3106
L7L
aL0L
aL0L
asF-0.5
(lp3107
L4L
aL0L
aL0L
asF1.0
(lp3108
L7L
aL2L
aL1L
asF0.5
(lp3109
L16L
aL1L
aL2L
asF2.5
(lp3110
L1L
aL0L
aL0L
asF-1.0
(lp3111
L2L
aL2L
aL0L
asF-1.5
(lp3112
L4L
aL1L
aL0L
assF-2.0
(dp3113
F0.5
(lp3114
L11L
aL0L
aL1L
asF1.5
(lp3115
L2L
aL0L
aL0L
asF-2.0
(lp3116
L5L
aL0L
aL0L
asF-0.5
(lp3117
L16L
aL0L
aL0L
asF1.0
(lp3118
L3L
aL0L
aL0L
asF-1.0
(lp3119
L14L
aL0L
aL0L
asF0.0
(lp3120
L11L
aL0L
aL0L
asF-3.0
(lp3121
L2L
aL0L
aL0L
asF-2.5
(lp3122
L3L
aL0L
aL0L
asF-1.5
(lp3123
L8L
aL0L
aL0L
assF4.5
(dp3124
F0.5
(lp3125
L1L
aL1L
aL0L
assF-1.5
(dp3126
F0.0
(lp3127
L78L
aL1L
aL2L
asF-0.5
(lp3128
L83L
aL1L
aL1L
asF2.0
(lp3129
L3L
aL0L
aL0L
asF1.0
(lp3130
L23L
aL0L
aL0L
asF0.5
(lp3131
L41L
aL0L
aL0L
asF1.5
(lp3132
L10L
aL0L
aL0L
asF-2.5
(lp3133
L11L
aL0L
aL0L
asF2.5
(lp3134
L1L
aL0L
aL0L
asF-1.0
(lp3135
L64L
aL0L
aL3L
asF-3.0
(lp3136
L5L
aL0L
aL0L
asF-2.0
(lp3137
L35L
aL0L
aL0L
asF-1.5
(lp3138
L55L
aL0L
aL0L
assF-3.0
(dp3139
F-2.0
(lp3140
L1L
aL0L
aL0L
asF-1.5
(lp3141
L1L
aL0L
aL0L
assF-2.5
(dp3142
F0.0
(lp3143
L4L
aL0L
aL0L
asF1.0
(lp3144
L1L
aL0L
aL0L
asF-2.0
(lp3145
L1L
aL0L
aL0L
asF-0.5
(lp3146
L3L
aL0L
aL0L
asF-1.0
(lp3147
L3L
aL0L
aL0L
asF-3.5
(lp3148
L1L
aL0L
aL0L
asF-2.5
(lp3149
L1L
aL0L
aL0L
asF-1.5
(lp3150
L1L
aL0L
aL0L
assF0.0
(dp3151
F-0.5
(lp3152
L260L
aL4L
aL4L
asF0.5
(lp3153
L219L
aL5L
aL4L
asF2.5
(lp3154
L13L
aL0L
aL0L
asF3.0
(lp3155
L5L
aL0L
aL0L
asF1.0
(lp3156
L164L
aL2L
aL8L
asF0.0
(lp3157
L278L
aL8L
aL4L
asF1.5
(lp3158
L112L
aL0L
aL4L
asF-2.5
(lp3159
L9L
aL0L
aL0L
asF2.0
(lp3160
L36L
aL1L
aL4L
asF-2.0
(lp3161
L35L
aL1L
aL0L
asF-1.0
(lp3162
L149L
aL3L
aL3L
asF-1.5
(lp3163
L76L
aL0L
aL0L
asssL21L
(dp3164
F0.5
(dp3165
F-0.5
(lp3166
L163L
aL2L
aL3L
asF1.0
(lp3167
L123L
aL2L
aL3L
asF2.5
(lp3168
L21L
aL0L
aL1L
asF3.0
(lp3169
L5L
aL0L
aL1L
asF0.0
(lp3170
L184L
aL5L
aL4L
asF1.5
(lp3171
L81L
aL1L
aL3L
asF-1.0
(lp3172
L84L
aL2L
aL2L
asF2.0
(lp3173
L29L
aL0L
aL1L
asF3.5
(lp3174
L1L
aL0L
aL0L
asF-2.0
(lp3175
L11L
aL0L
aL0L
asF0.5
(lp3176
L166L
aL9L
aL4L
asF-2.5
(lp3177
L5L
aL0L
aL0L
asF-1.5
(lp3178
L38L
aL1L
aL0L
assF1.5
(dp3179
F-0.5
(lp3180
L51L
aL4L
aL0L
asF0.0
(lp3181
L67L
aL4L
aL2L
asF2.5
(lp3182
L7L
aL0L
aL0L
asF3.0
(lp3183
L2L
aL0L
aL0L
asF1.0
(lp3184
L61L
aL4L
aL1L
asF0.5
(lp3185
L69L
aL4L
aL1L
asF1.5
(lp3186
L32L
aL2L
aL0L
asF-2.5
(lp3187
L1L
aL0L
aL0L
asF2.0
(lp3188
L16L
aL3L
aL0L
asF-2.0
(lp3189
L2L
aL0L
aL0L
asF-1.0
(lp3190
L28L
aL2L
aL0L
asF-1.5
(lp3191
L14L
aL0L
aL0L
assF2.5
(dp3192
F0.5
(lp3193
L23L
aL3L
aL0L
asF1.5
(lp3194
L18L
aL3L
aL0L
asF2.5
(lp3195
L2L
aL0L
aL1L
asF3.0
(lp3196
L1L
aL0L
aL0L
asF0.0
(lp3197
L23L
aL1L
aL0L
asF1.0
(lp3198
L14L
aL4L
aL0L
asF-1.5
(lp3199
L5L
aL0L
aL0L
asF2.0
(lp3200
L5L
aL0L
aL0L
asF-1.0
(lp3201
L12L
aL4L
aL0L
asF-0.5
(lp3202
L11L
aL1L
aL0L
assF3.5
(dp3203
F0.5
(lp3204
L4L
aL2L
aL0L
asF1.0
(lp3205
L5L
aL5L
aL1L
asF2.0
(lp3206
L2L
aL0L
aL0L
asF0.0
(lp3207
L2L
aL1L
aL0L
asF1.5
(lp3208
L1L
aL0L
aL0L
asF-0.5
(lp3209
L1L
aL0L
aL0L
assF4.0
(dp3210
F0.5
(lp3211
L1L
aL0L
aL0L
asF1.0
(lp3212
L1L
aL1L
aL0L
asF2.0
(lp3213
L1L
aL0L
aL0L
asF0.0
(lp3214
L2L
aL0L
aL0L
assF-0.5
(dp3215
F0.5
(lp3216
L226L
aL3L
aL6L
asF1.0
(lp3217
L160L
aL3L
aL4L
asF2.5
(lp3218
L8L
aL0L
aL3L
asF3.0
(lp3219
L3L
aL0L
aL1L
asF-0.5
(lp3220
L252L
aL1L
aL3L
asF1.5
(lp3221
L72L
aL0L
aL4L
asF-1.0
(lp3222
L200L
aL4L
aL1L
asF2.0
(lp3223
L20L
aL0L
aL1L
asF3.5
(lp3224
L2L
aL1L
aL0L
asF-2.0
(lp3225
L34L
aL0L
aL1L
asF0.0
(lp3226
L261L
aL2L
aL7L
asF-3.0
(lp3227
L2L
aL0L
aL0L
asF-2.5
(lp3228
L11L
aL0L
aL0L
asF-1.5
(lp3229
L92L
aL0L
aL1L
assF1.0
(dp3230
F0.5
(lp3231
L111L
aL8L
aL6L
asF1.5
(lp3232
L52L
aL3L
aL2L
asF2.5
(lp3233
L10L
aL0L
aL0L
asF3.0
(lp3234
L2L
aL0L
aL0L
asF0.0
(lp3235
L131L
aL7L
aL2L
asF1.0
(lp3236
L75L
aL3L
aL1L
asF-2.5
(lp3237
L4L
aL0L
aL0L
asF2.0
(lp3238
L27L
aL2L
aL1L
asF-1.0
(lp3239
L54L
aL5L
aL0L
asF-0.5
(lp3240
L91L
aL4L
aL3L
asF-2.0
(lp3241
L8L
aL0L
aL0L
asF-1.5
(lp3242
L34L
aL4L
aL0L
assF-1.0
(dp3243
F-0.5
(lp3244
L221L
aL2L
aL4L
asF1.0
(lp3245
L77L
aL0L
aL1L
asF2.5
(lp3246
L3L
aL0L
aL0L
asF3.0
(lp3247
L1L
aL0L
aL0L
asF0.5
(lp3248
L150L
aL0L
aL4L
asF1.5
(lp3249
L32L
aL0L
aL3L
asF-2.0
(lp3250
L36L
aL0L
aL0L
asF2.0
(lp3251
L8L
aL0L
aL0L
asF3.5
(lp3252
L1L
aL0L
aL0L
asF-2.5
(lp3253
L7L
aL0L
aL0L
asF0.0
(lp3254
L204L
aL1L
aL7L
asF-3.0
(lp3255
L3L
aL0L
aL1L
asF-1.0
(lp3256
L154L
aL0L
aL3L
asF-1.5
(lp3257
L95L
aL1L
aL0L
assF2.0
(dp3258
F0.5
(lp3259
L37L
aL3L
aL1L
asF1.0
(lp3260
L31L
aL3L
aL1L
asF2.5
(lp3261
L5L
aL0L
aL1L
asF3.0
(lp3262
L4L
aL0L
aL2L
asF-2.0
(lp3263
L4L
aL1L
aL0L
asF0.0
(lp3264
L36L
aL4L
aL0L
asF1.5
(lp3265
L29L
aL2L
aL0L
asF-0.5
(lp3266
L27L
aL2L
aL0L
asF2.0
(lp3267
L13L
aL4L
aL0L
asF-1.0
(lp3268
L13L
aL4L
aL0L
asF-1.5
(lp3269
L5L
aL0L
aL1L
assF3.0
(dp3270
F0.0
(lp3271
L8L
aL0L
aL0L
asF1.5
(lp3272
L6L
aL1L
aL0L
asF2.0
(lp3273
L4L
aL0L
aL0L
asF-0.5
(lp3274
L3L
aL0L
aL0L
asF1.0
(lp3275
L7L
aL1L
aL1L
asF0.5
(lp3276
L11L
aL0L
aL2L
asF2.5
(lp3277
L2L
aL0L
aL0L
asF-1.0
(lp3278
L2L
aL0L
aL0L
asF-1.5
(lp3279
L4L
aL0L
aL0L
assF-2.0
(dp3280
F0.5
(lp3281
L12L
aL0L
aL1L
asF1.5
(lp3282
L2L
aL0L
aL0L
asF-2.0
(lp3283
L6L
aL0L
aL0L
asF-0.5
(lp3284
L18L
aL0L
aL0L
asF1.0
(lp3285
L3L
aL0L
aL0L
asF-1.0
(lp3286
L16L
aL0L
aL1L
asF0.0
(lp3287
L12L
aL1L
aL0L
asF-3.0
(lp3288
L2L
aL0L
aL0L
asF-2.5
(lp3289
L3L
aL0L
aL0L
asF-1.5
(lp3290
L8L
aL0L
aL0L
assF4.5
(dp3291
F0.5
(lp3292
L1L
aL1L
aL0L
assF-1.5
(dp3293
F0.0
(lp3294
L72L
aL0L
aL2L
asF-0.5
(lp3295
L90L
aL0L
aL0L
asF2.0
(lp3296
L3L
aL0L
aL0L
asF1.0
(lp3297
L21L
aL0L
aL0L
asF-2.0
(lp3298
L29L
aL0L
aL0L
asF0.5
(lp3299
L41L
aL0L
aL0L
asF1.5
(lp3300
L13L
aL0L
aL0L
asF-1.0
(lp3301
L63L
aL1L
aL1L
asF-3.0
(lp3302
L5L
aL0L
aL0L
asF-2.5
(lp3303
L9L
aL0L
aL0L
asF-1.5
(lp3304
L62L
aL0L
aL0L
assF-3.0
(dp3305
F-2.0
(lp3306
L1L
aL0L
aL0L
asF-1.5
(lp3307
L2L
aL0L
aL0L
assF-2.5
(dp3308
F0.0
(lp3309
L2L
aL0L
aL0L
asF-0.5
(lp3310
L4L
aL0L
aL0L
asF-2.0
(lp3311
L1L
aL0L
aL0L
asF-1.0
(lp3312
L3L
aL0L
aL0L
asF-3.5
(lp3313
L1L
aL0L
aL0L
asF-2.5
(lp3314
L1L
aL0L
aL0L
asF-1.5
(lp3315
L1L
aL0L
aL0L
assF0.0
(dp3316
F-0.5
(lp3317
L253L
aL6L
aL2L
asF0.5
(lp3318
L237L
aL4L
aL8L
asF2.5
(lp3319
L12L
aL0L
aL1L
asF3.0
(lp3320
L5L
aL0L
aL1L
asF1.5
(lp3321
L104L
aL0L
aL8L
asF0.0
(lp3322
L258L
aL8L
aL4L
asF1.0
(lp3323
L153L
aL1L
aL2L
asF-2.5
(lp3324
L10L
aL0L
aL0L
asF2.0
(lp3325
L40L
aL1L
aL1L
asF3.5
(lp3326
L1L
aL0L
aL0L
asF-2.0
(lp3327
L36L
aL1L
aL0L
asF-3.0
(lp3328
L1L
aL0L
aL0L
asF-1.0
(lp3329
L148L
aL1L
aL3L
asF-1.5
(lp3330
L72L
aL0L
aL0L
asssL22L
(dp3331
F0.5
(dp3332
F-0.5
(lp3333
L164L
aL1L
aL2L
asF1.0
(lp3334
L110L
aL2L
aL3L
asF2.5
(lp3335
L16L
aL0L
aL1L
asF3.0
(lp3336
L2L
aL0L
aL0L
asF0.0
(lp3337
L172L
aL5L
aL2L
asF1.5
(lp3338
L87L
aL1L
aL3L
asF-1.0
(lp3339
L90L
aL2L
aL2L
asF2.0
(lp3340
L35L
aL0L
aL2L
asF3.5
(lp3341
L2L
aL0L
aL0L
asF-2.0
(lp3342
L15L
aL1L
aL0L
asF0.5
(lp3343
L175L
aL9L
aL7L
asF-2.5
(lp3344
L4L
aL0L
aL0L
asF-1.5
(lp3345
L32L
aL0L
aL0L
assF1.5
(dp3346
F-0.5
(lp3347
L50L
aL6L
aL0L
asF0.0
(lp3348
L59L
aL5L
aL2L
asF2.5
(lp3349
L4L
aL0L
aL0L
asF3.0
(lp3350
L2L
aL0L
aL0L
asF1.5
(lp3351
L35L
aL2L
aL1L
asF-2.0
(lp3352
L6L
aL1L
aL0L
asF0.5
(lp3353
L59L
aL4L
aL0L
asF1.0
(lp3354
L59L
aL2L
aL1L
asF2.0
(lp3355
L19L
aL2L
aL0L
asF-1.0
(lp3356
L37L
aL3L
aL0L
asF-1.5
(lp3357
L10L
aL0L
aL0L
assF2.5
(dp3358
F0.5
(lp3359
L27L
aL3L
aL2L
asF1.5
(lp3360
L16L
aL2L
aL0L
asF2.5
(lp3361
L1L
aL0L
aL0L
asF3.5
(lp3362
L1L
aL0L
aL0L
asF-0.5
(lp3363
L10L
aL0L
aL0L
asF1.0
(lp3364
L14L
aL3L
aL1L
asF2.0
(lp3365
L5L
aL0L
aL0L
asF3.0
(lp3366
L1L
aL0L
aL0L
asF-2.0
(lp3367
L1L
aL0L
aL0L
asF0.0
(lp3368
L22L
aL2L
aL0L
asF-1.0
(lp3369
L12L
aL4L
aL0L
asF-1.5
(lp3370
L1L
aL0L
aL0L
assF3.5
(dp3371
F0.5
(lp3372
L4L
aL3L
aL0L
asF1.0
(lp3373
L3L
aL2L
aL0L
asF2.0
(lp3374
L1L
aL0L
aL0L
asF0.0
(lp3375
L4L
aL1L
aL0L
asF1.5
(lp3376
L4L
aL2L
aL0L
assF4.0
(dp3377
F0.0
(lp3378
L2L
aL0L
aL0L
asF1.0
(lp3379
L1L
aL0L
aL0L
asF2.0
(lp3380
L1L
aL0L
aL0L
asF1.5
(lp3381
L1L
aL1L
aL1L
assF-0.5
(dp3382
F0.5
(lp3383
L223L
aL2L
aL6L
asF1.0
(lp3384
L157L
aL1L
aL4L
asF2.5
(lp3385
L10L
aL0L
aL3L
asF3.0
(lp3386
L3L
aL0L
aL0L
asF-0.5
(lp3387
L260L
aL2L
aL4L
asF1.5
(lp3388
L60L
aL0L
aL2L
asF-1.0
(lp3389
L178L
aL3L
aL2L
asF2.0
(lp3390
L30L
aL0L
aL3L
asF3.5
(lp3391
L3L
aL1L
aL1L
asF-2.5
(lp3392
L11L
aL0L
aL0L
asF0.0
(lp3393
L243L
aL1L
aL4L
asF-3.0
(lp3394
L4L
aL0L
aL0L
asF-2.0
(lp3395
L37L
aL0L
aL1L
asF-1.5
(lp3396
L85L
aL1L
aL0L
assF1.0
(dp3397
F0.5
(lp3398
L115L
aL8L
aL5L
asF1.5
(lp3399
L49L
aL2L
aL2L
asF2.5
(lp3400
L11L
aL0L
aL0L
asF3.0
(lp3401
L3L
aL0L
aL0L
asF0.0
(lp3402
L114L
aL4L
aL1L
asF1.0
(lp3403
L75L
aL5L
aL2L
asF-2.5
(lp3404
L4L
aL0L
aL0L
asF2.0
(lp3405
L27L
aL2L
aL1L
asF-1.0
(lp3406
L56L
aL1L
aL1L
asF-0.5
(lp3407
L106L
aL6L
aL2L
asF-2.0
(lp3408
L8L
aL0L
aL0L
asF-1.5
(lp3409
L33L
aL6L
aL0L
assF-1.0
(dp3410
F-0.5
(lp3411
L213L
aL1L
aL5L
asF1.0
(lp3412
L64L
aL0L
aL0L
asF2.5
(lp3413
L1L
aL0L
aL0L
asF3.0
(lp3414
L1L
aL0L
aL0L
asF0.5
(lp3415
L145L
aL0L
aL4L
asF1.5
(lp3416
L37L
aL0L
aL3L
asF-2.0
(lp3417
L45L
aL0L
aL0L
asF2.0
(lp3418
L7L
aL0L
aL0L
asF3.5
(lp3419
L1L
aL0L
aL0L
asF-2.5
(lp3420
L4L
aL0L
aL0L
asF0.0
(lp3421
L194L
aL0L
aL5L
asF-3.0
(lp3422
L2L
aL0L
aL1L
asF-1.0
(lp3423
L147L
aL1L
aL2L
asF-1.5
(lp3424
L95L
aL1L
aL0L
assF2.0
(dp3425
F0.5
(lp3426
L32L
aL2L
aL0L
asF1.0
(lp3427
L25L
aL2L
aL0L
asF2.0
(lp3428
L17L
aL5L
aL1L
asF3.0
(lp3429
L1L
aL0L
aL0L
asF-2.0
(lp3430
L1L
aL0L
aL0L
asF0.0
(lp3431
L34L
aL4L
aL1L
asF1.5
(lp3432
L24L
aL2L
aL0L
asF-0.5
(lp3433
L32L
aL2L
aL0L
asF2.5
(lp3434
L4L
aL0L
aL2L
asF-1.0
(lp3435
L8L
aL3L
aL1L
asF-1.5
(lp3436
L8L
aL0L
aL0L
assF3.0
(dp3437
F0.0
(lp3438
L11L
aL1L
aL0L
asF1.5
(lp3439
L8L
aL0L
aL0L
asF2.0
(lp3440
L4L
aL0L
aL0L
asF3.0
(lp3441
L1L
aL0L
aL1L
asF-0.5
(lp3442
L2L
aL0L
aL0L
asF1.0
(lp3443
L9L
aL4L
aL1L
asF0.5
(lp3444
L10L
aL0L
aL0L
asF2.5
(lp3445
L1L
aL0L
aL0L
asF-1.0
(lp3446
L1L
aL0L
aL0L
asF-1.5
(lp3447
L3L
aL0L
aL0L
assF-2.0
(dp3448
F0.5
(lp3449
L10L
aL0L
aL0L
asF1.5
(lp3450
L2L
aL0L
aL0L
asF2.0
(lp3451
L1L
aL0L
aL0L
asF-2.0
(lp3452
L5L
aL0L
aL0L
asF-0.5
(lp3453
L19L
aL1L
aL0L
asF1.0
(lp3454
L1L
aL0L
aL0L
asF-1.0
(lp3455
L17L
aL0L
aL0L
asF0.0
(lp3456
L14L
aL0L
aL1L
asF-3.0
(lp3457
L2L
aL0L
aL0L
asF-2.5
(lp3458
L3L
aL0L
aL0L
asF-1.5
(lp3459
L11L
aL0L
aL0L
assF4.5
(dp3460
F0.5
(lp3461
L1L
aL1L
aL0L
assF-1.5
(dp3462
F0.0
(lp3463
L79L
aL0L
aL0L
asF-0.5
(lp3464
L91L
aL1L
aL2L
asF2.0
(lp3465
L3L
aL0L
aL0L
asF1.0
(lp3466
L26L
aL0L
aL0L
asF-2.0
(lp3467
L26L
aL0L
aL0L
asF0.5
(lp3468
L48L
aL0L
aL1L
asF1.5
(lp3469
L10L
aL0L
aL0L
asF-1.0
(lp3470
L58L
aL0L
aL1L
asF-3.0
(lp3471
L6L
aL0L
aL0L
asF-2.5
(lp3472
L9L
aL0L
aL0L
asF-1.5
(lp3473
L72L
aL1L
aL0L
assF-3.0
(dp3474
F-2.0
(lp3475
L1L
aL0L
aL0L
asF-1.0
(lp3476
L1L
aL0L
aL0L
assF-2.5
(dp3477
F0.0
(lp3478
L3L
aL0L
aL0L
asF-2.0
(lp3479
L1L
aL0L
aL0L
asF-1.0
(lp3480
L3L
aL0L
aL0L
asF-3.5
(lp3481
L1L
aL0L
aL0L
asF-2.5
(lp3482
L1L
aL0L
aL0L
asF-1.5
(lp3483
L1L
aL0L
aL0L
assF0.0
(dp3484
F-0.5
(lp3485
L248L
aL5L
aL2L
asF0.5
(lp3486
L215L
aL4L
aL9L
asF2.5
(lp3487
L13L
aL0L
aL5L
asF3.0
(lp3488
L3L
aL0L
aL0L
asF1.5
(lp3489
L108L
aL1L
aL5L
asF0.0
(lp3490
L271L
aL9L
aL7L
asF1.0
(lp3491
L161L
aL4L
aL1L
asF-2.5
(lp3492
L8L
aL0L
aL0L
asF2.0
(lp3493
L35L
aL0L
aL1L
asF3.5
(lp3494
L1L
aL0L
aL0L
asF-1.0
(lp3495
L155L
aL2L
aL3L
asF-3.0
(lp3496
L1L
aL0L
aL0L
asF-2.0
(lp3497
L35L
aL0L
aL0L
asF-1.5
(lp3498
L70L
aL2L
aL0L
asssL23L
(dp3499
F0.5
(dp3500
F-0.5
(lp3501
L154L
aL4L
aL1L
asF1.0
(lp3502
L116L
aL2L
aL2L
asF2.5
(lp3503
L15L
aL0L
aL2L
asF3.0
(lp3504
L2L
aL0L
aL0L
asF0.0
(lp3505
L189L
aL6L
aL2L
asF1.5
(lp3506
L66L
aL0L
aL2L
asF-1.0
(lp3507
L89L
aL2L
aL3L
asF2.0
(lp3508
L41L
aL0L
aL1L
asF-2.0
(lp3509
L12L
aL1L
aL0L
asF0.5
(lp3510
L169L
aL7L
aL6L
asF-2.5
(lp3511
L3L
aL0L
aL0L
asF-1.5
(lp3512
L46L
aL2L
aL0L
assF1.5
(dp3513
F-0.5
(lp3514
L59L
aL5L
aL0L
asF0.0
(lp3515
L64L
aL4L
aL1L
asF2.5
(lp3516
L4L
aL0L
aL0L
asF1.5
(lp3517
L35L
aL4L
aL0L
asF-2.0
(lp3518
L4L
aL0L
aL0L
asF0.5
(lp3519
L67L
aL7L
aL1L
asF1.0
(lp3520
L53L
aL5L
aL0L
asF2.0
(lp3521
L19L
aL1L
aL0L
asF-1.0
(lp3522
L28L
aL2L
aL0L
asF-1.5
(lp3523
L12L
aL2L
aL0L
assF2.5
(dp3524
F0.5
(lp3525
L18L
aL2L
aL0L
asF1.5
(lp3526
L21L
aL4L
aL0L
asF2.5
(lp3527
L1L
aL0L
aL1L
asF3.0
(lp3528
L3L
aL0L
aL0L
asF0.0
(lp3529
L25L
aL3L
aL0L
asF1.0
(lp3530
L17L
aL3L
aL0L
asF-1.5
(lp3531
L4L
aL0L
aL0L
asF2.0
(lp3532
L2L
aL0L
aL0L
asF-1.0
(lp3533
L9L
aL4L
aL0L
asF-0.5
(lp3534
L9L
aL0L
aL0L
assF3.5
(dp3535
F0.5
(lp3536
L4L
aL4L
aL0L
asF1.0
(lp3537
L2L
aL1L
aL0L
asF2.0
(lp3538
L1L
aL0L
aL0L
asF0.0
(lp3539
L3L
aL1L
aL0L
asF1.5
(lp3540
L2L
aL2L
aL0L
asF-0.5
(lp3541
L1L
aL0L
aL0L
assF4.0
(dp3542
F0.0
(lp3543
L1L
aL0L
aL0L
asF1.0
(lp3544
L1L
aL0L
aL0L
asF2.0
(lp3545
L1L
aL0L
aL0L
asF1.5
(lp3546
L1L
aL1L
aL1L
assF-0.5
(dp3547
F0.5
(lp3548
L220L
aL2L
aL5L
asF1.0
(lp3549
L143L
aL2L
aL3L
asF2.5
(lp3550
L8L
aL0L
aL2L
asF3.0
(lp3551
L3L
aL0L
aL1L
asF-0.5
(lp3552
L252L
aL2L
aL4L
asF1.5
(lp3553
L71L
aL0L
aL6L
asF-1.0
(lp3554
L180L
aL3L
aL2L
asF2.0
(lp3555
L22L
aL0L
aL2L
asF3.5
(lp3556
L3L
aL1L
aL1L
asF-2.0
(lp3557
L34L
aL0L
aL1L
asF0.0
(lp3558
L240L
aL3L
aL4L
asF-3.0
(lp3559
L2L
aL0L
aL0L
asF-2.5
(lp3560
L8L
aL0L
aL0L
asF-1.5
(lp3561
L96L
aL2L
aL0L
assF1.0
(dp3562
F0.5
(lp3563
L123L
aL8L
aL5L
asF1.5
(lp3564
L50L
aL3L
aL4L
asF2.5
(lp3565
L14L
aL0L
aL1L
asF3.0
(lp3566
L2L
aL0L
aL0L
asF0.0
(lp3567
L103L
aL5L
aL1L
asF1.0
(lp3568
L79L
aL3L
aL3L
asF-2.5
(lp3569
L4L
aL0L
aL0L
asF2.0
(lp3570
L26L
aL3L
aL1L
asF-1.0
(lp3571
L56L
aL2L
aL1L
asF-0.5
(lp3572
L90L
aL3L
aL1L
asF-2.0
(lp3573
L13L
aL0L
aL0L
asF-1.5
(lp3574
L23L
aL2L
aL0L
assF-1.0
(dp3575
F-0.5
(lp3576
L212L
aL1L
aL4L
asF1.0
(lp3577
L61L
aL0L
aL2L
asF2.5
(lp3578
L2L
aL0L
aL0L
asF3.0
(lp3579
L2L
aL0L
aL0L
asF0.5
(lp3580
L151L
aL0L
aL3L
asF1.5
(lp3581
L35L
aL0L
aL1L
asF-2.0
(lp3582
L39L
aL1L
aL0L
asF2.0
(lp3583
L8L
aL0L
aL0L
asF3.5
(lp3584
L1L
aL0L
aL0L
asF-2.5
(lp3585
L8L
aL0L
aL0L
asF0.0
(lp3586
L207L
aL0L
aL8L
asF-3.0
(lp3587
L1L
aL0L
aL1L
asF-1.0
(lp3588
L148L
aL0L
aL1L
asF-1.5
(lp3589
L103L
aL0L
aL1L
assF2.0
(dp3590
F0.5
(lp3591
L34L
aL5L
aL1L
asF1.0
(lp3592
L30L
aL2L
aL1L
asF2.5
(lp3593
L3L
aL0L
aL0L
asF3.0
(lp3594
L3L
aL0L
aL2L
asF-2.0
(lp3595
L1L
aL0L
aL0L
asF0.0
(lp3596
L29L
aL0L
aL0L
asF1.5
(lp3597
L28L
aL3L
aL0L
asF-0.5
(lp3598
L34L
aL2L
aL0L
asF2.0
(lp3599
L14L
aL3L
aL0L
asF-1.0
(lp3600
L9L
aL3L
aL0L
asF-1.5
(lp3601
L8L
aL0L
aL1L
assF3.0
(dp3602
F0.0
(lp3603
L6L
aL0L
aL0L
asF1.5
(lp3604
L8L
aL1L
aL0L
asF2.0
(lp3605
L1L
aL0L
aL0L
asF3.0
(lp3606
L1L
aL0L
aL1L
asF-0.5
(lp3607
L5L
aL0L
aL0L
asF1.0
(lp3608
L9L
aL2L
aL1L
asF0.5
(lp3609
L13L
aL0L
aL2L
asF2.5
(lp3610
L3L
aL0L
aL0L
asF-1.0
(lp3611
L1L
aL0L
aL0L
asF-1.5
(lp3612
L2L
aL0L
aL0L
assF-2.0
(dp3613
F0.5
(lp3614
L10L
aL0L
aL0L
asF1.5
(lp3615
L1L
aL0L
aL0L
asF2.0
(lp3616
L1L
aL0L
aL0L
asF-2.0
(lp3617
L4L
aL0L
aL0L
asF-0.5
(lp3618
L18L
aL1L
aL0L
asF1.0
(lp3619
L4L
aL0L
aL0L
asF-1.0
(lp3620
L14L
aL0L
aL0L
asF0.0
(lp3621
L17L
aL0L
aL0L
asF-3.0
(lp3622
L2L
aL0L
aL0L
asF-2.5
(lp3623
L3L
aL0L
aL0L
asF-1.5
(lp3624
L11L
aL0L
aL0L
assF4.5
(dp3625
F0.5
(lp3626
L1L
aL1L
aL0L
assF-1.5
(dp3627
F0.0
(lp3628
L66L
aL0L
aL0L
asF-0.5
(lp3629
L86L
aL1L
aL1L
asF2.0
(lp3630
L2L
aL0L
aL0L
asF1.0
(lp3631
L21L
aL0L
aL0L
asF-2.0
(lp3632
L28L
aL0L
aL0L
asF0.5
(lp3633
L48L
aL0L
aL0L
asF1.5
(lp3634
L10L
aL0L
aL0L
asF-1.0
(lp3635
L61L
aL0L
aL1L
asF-3.0
(lp3636
L5L
aL0L
aL0L
asF-2.5
(lp3637
L8L
aL0L
aL0L
asF-1.5
(lp3638
L60L
aL1L
aL0L
assF-2.5
(dp3639
F0.0
(lp3640
L3L
aL0L
aL1L
asF-0.5
(lp3641
L2L
aL0L
aL0L
asF-2.0
(lp3642
L2L
aL0L
aL0L
asF-1.0
(lp3643
L1L
aL0L
aL0L
asF-3.0
(lp3644
L1L
aL0L
aL0L
asF-2.5
(lp3645
L1L
aL0L
aL0L
asF-1.5
(lp3646
L4L
aL0L
aL0L
assF0.0
(dp3647
F-0.5
(lp3648
L243L
aL5L
aL4L
asF0.5
(lp3649
L224L
aL5L
aL6L
asF2.5
(lp3650
L8L
aL0L
aL4L
asF3.0
(lp3651
L4L
aL0L
aL0L
asF1.5
(lp3652
L107L
aL0L
aL5L
asF0.0
(lp3653
L232L
aL4L
aL5L
asF1.0
(lp3654
L157L
aL3L
aL6L
asF-2.5
(lp3655
L13L
aL0L
aL0L
asF2.0
(lp3656
L38L
aL1L
aL0L
asF3.5
(lp3657
L2L
aL0L
aL0L
asF-2.0
(lp3658
L33L
aL0L
aL0L
asF-3.0
(lp3659
L1L
aL0L
aL0L
asF-1.0
(lp3660
L146L
aL1L
aL2L
asF-1.5
(lp3661
L67L
aL2L
aL0L
asssL24L
(dp3662
F0.5
(dp3663
F-0.5
(lp3664
L144L
aL3L
aL2L
asF1.0
(lp3665
L115L
aL3L
aL3L
asF2.5
(lp3666
L16L
aL0L
aL1L
asF3.0
(lp3667
L3L
aL0L
aL1L
asF0.0
(lp3668
L183L
aL3L
aL1L
asF1.5
(lp3669
L67L
aL0L
aL3L
asF-1.0
(lp3670
L97L
aL3L
aL2L
asF2.0
(lp3671
L39L
aL0L
aL1L
asF-2.0
(lp3672
L13L
aL0L
aL0L
asF0.5
(lp3673
L176L
aL9L
aL5L
asF-2.5
(lp3674
L3L
aL0L
aL0L
asF-1.5
(lp3675
L39L
aL2L
aL0L
assF1.5
(dp3676
F-0.5
(lp3677
L59L
aL2L
aL0L
asF0.0
(lp3678
L58L
aL8L
aL1L
asF2.5
(lp3679
L4L
aL0L
aL0L
asF3.0
(lp3680
L1L
aL0L
aL0L
asF1.5
(lp3681
L36L
aL3L
aL0L
asF-2.0
(lp3682
L7L
aL0L
aL0L
asF0.5
(lp3683
L63L
aL7L
aL1L
asF1.0
(lp3684
L49L
aL5L
aL0L
asF2.0
(lp3685
L15L
aL1L
aL0L
asF-1.0
(lp3686
L19L
aL3L
aL0L
asF-1.5
(lp3687
L14L
aL2L
aL0L
assF2.5
(dp3688
F0.5
(lp3689
L22L
aL3L
aL2L
asF1.5
(lp3690
L13L
aL2L
aL0L
asF2.0
(lp3691
L5L
aL1L
aL1L
asF3.0
(lp3692
L1L
aL0L
aL0L
asF-1.0
(lp3693
L6L
aL1L
aL0L
asF0.0
(lp3694
L22L
aL2L
aL0L
asF1.0
(lp3695
L15L
aL4L
aL0L
asF-1.5
(lp3696
L4L
aL0L
aL0L
asF-2.0
(lp3697
L1L
aL0L
aL0L
asF-0.5
(lp3698
L9L
aL2L
aL0L
assF3.5
(dp3699
F0.5
(lp3700
L2L
aL0L
aL0L
asF1.0
(lp3701
L3L
aL3L
aL0L
asF2.0
(lp3702
L1L
aL0L
aL0L
asF0.0
(lp3703
L2L
aL1L
aL0L
asF1.5
(lp3704
L3L
aL2L
aL0L
assF4.0
(dp3705
F0.5
(lp3706
L2L
aL3L
aL0L
asF1.0
(lp3707
L1L
aL0L
aL0L
asF2.0
(lp3708
L1L
aL0L
aL0L
asF0.0
(lp3709
L1L
aL0L
aL0L
asF1.5
(lp3710
L1L
aL1L
aL1L
assF-0.5
(dp3711
F0.5
(lp3712
L213L
aL1L
aL4L
asF1.0
(lp3713
L124L
aL4L
aL5L
asF2.5
(lp3714
L9L
aL0L
aL2L
asF3.5
(lp3715
L4L
aL1L
aL1L
asF-0.5
(lp3716
L236L
aL4L
aL5L
asF1.5
(lp3717
L75L
aL0L
aL4L
asF-1.0
(lp3718
L180L
aL1L
aL1L
asF2.0
(lp3719
L26L
aL0L
aL2L
asF-2.5
(lp3720
L9L
aL0L
aL0L
asF0.0
(lp3721
L276L
aL1L
aL5L
asF-3.0
(lp3722
L2L
aL0L
aL0L
asF-2.0
(lp3723
L28L
aL0L
aL0L
asF-1.5
(lp3724
L100L
aL3L
aL1L
assF1.0
(dp3725
F0.5
(lp3726
L127L
aL10L
aL4L
asF1.5
(lp3727
L54L
aL2L
aL2L
asF2.5
(lp3728
L10L
aL0L
aL0L
asF3.0
(lp3729
L1L
aL0L
aL0L
asF0.0
(lp3730
L106L
aL3L
aL3L
asF1.0
(lp3731
L75L
aL3L
aL3L
asF-2.5
(lp3732
L2L
aL0L
aL0L
asF2.0
(lp3733
L39L
aL4L
aL2L
asF-1.0
(lp3734
L50L
aL3L
aL1L
asF-0.5
(lp3735
L88L
aL2L
aL1L
asF-2.0
(lp3736
L13L
aL0L
aL0L
asF-1.5
(lp3737
L27L
aL2L
aL0L
assF-1.0
(dp3738
F-0.5
(lp3739
L215L
aL2L
aL6L
asF1.0
(lp3740
L69L
aL0L
aL2L
asF2.5
(lp3741
L4L
aL0L
aL0L
asF3.0
(lp3742
L1L
aL0L
aL0L
asF0.5
(lp3743
L151L
aL0L
aL3L
asF1.5
(lp3744
L33L
aL0L
aL2L
asF-2.0
(lp3745
L42L
aL0L
aL0L
asF2.0
(lp3746
L7L
aL0L
aL0L
asF3.5
(lp3747
L1L
aL0L
aL0L
asF-2.5
(lp3748
L8L
aL0L
aL0L
asF0.0
(lp3749
L199L
aL0L
aL5L
asF-3.0
(lp3750
L3L
aL0L
aL1L
asF-1.0
(lp3751
L156L
aL1L
aL2L
asF-1.5
(lp3752
L89L
aL1L
aL1L
assF2.0
(dp3753
F0.5
(lp3754
L30L
aL2L
aL0L
asF1.0
(lp3755
L36L
aL4L
aL2L
asF2.5
(lp3756
L8L
aL0L
aL2L
asF3.0
(lp3757
L2L
aL0L
aL0L
asF-2.0
(lp3758
L1L
aL0L
aL0L
asF0.0
(lp3759
L34L
aL2L
aL0L
asF1.5
(lp3760
L27L
aL2L
aL0L
asF-0.5
(lp3761
L32L
aL3L
aL0L
asF2.0
(lp3762
L11L
aL2L
aL0L
asF-1.0
(lp3763
L12L
aL1L
aL0L
asF-1.5
(lp3764
L6L
aL0L
aL1L
assF3.0
(dp3765
F0.0
(lp3766
L9L
aL0L
aL0L
asF1.5
(lp3767
L8L
aL2L
aL0L
asF2.0
(lp3768
L4L
aL0L
aL0L
asF3.0
(lp3769
L1L
aL0L
aL1L
asF-0.5
(lp3770
L6L
aL0L
aL0L
asF1.0
(lp3771
L9L
aL1L
aL1L
asF0.5
(lp3772
L8L
aL1L
aL0L
asF2.5
(lp3773
L2L
aL0L
aL0L
asF-1.0
(lp3774
L2L
aL1L
aL0L
asF-1.5
(lp3775
L2L
aL0L
aL0L
assF-2.0
(dp3776
F0.5
(lp3777
L10L
aL0L
aL0L
asF1.5
(lp3778
L3L
aL0L
aL0L
asF-2.0
(lp3779
L9L
aL0L
aL0L
asF-0.5
(lp3780
L21L
aL1L
aL0L
asF1.0
(lp3781
L3L
aL0L
aL0L
asF-1.0
(lp3782
L18L
aL0L
aL0L
asF0.0
(lp3783
L14L
aL0L
aL0L
asF-3.0
(lp3784
L2L
aL0L
aL0L
asF-2.5
(lp3785
L2L
aL0L
aL0L
asF-1.5
(lp3786
L9L
aL0L
aL0L
assF-1.5
(dp3787
F0.0
(lp3788
L72L
aL0L
aL0L
asF-0.5
(lp3789
L62L
aL0L
aL2L
asF2.0
(lp3790
L2L
aL0L
aL0L
asF1.0
(lp3791
L18L
aL0L
aL0L
asF-2.0
(lp3792
L28L
aL0L
aL0L
asF0.5
(lp3793
L54L
aL0L
aL0L
asF1.5
(lp3794
L9L
aL0L
aL0L
asF-1.0
(lp3795
L67L
aL1L
aL0L
asF-3.0
(lp3796
L2L
aL0L
aL0L
asF-2.5
(lp3797
L9L
aL0L
aL0L
asF-1.5
(lp3798
L58L
aL0L
aL0L
assF-3.0
(dp3799
F-1.5
(lp3800
L1L
aL0L
aL0L
assF-2.5
(dp3801
F0.0
(lp3802
L1L
aL0L
aL0L
asF0.5
(lp3803
L2L
aL0L
aL1L
asF-2.0
(lp3804
L2L
aL0L
aL0L
asF-0.5
(lp3805
L3L
aL0L
aL0L
asF-1.0
(lp3806
L1L
aL0L
aL0L
asF-3.0
(lp3807
L1L
aL0L
aL0L
asF-2.5
(lp3808
L1L
aL0L
aL0L
asF-1.5
(lp3809
L4L
aL0L
aL0L
assF0.0
(dp3810
F-0.5
(lp3811
L234L
aL4L
aL6L
asF0.5
(lp3812
L228L
aL6L
aL5L
asF2.5
(lp3813
L9L
aL0L
aL2L
asF3.0
(lp3814
L5L
aL0L
aL1L
asF1.5
(lp3815
L101L
aL0L
aL4L
asF0.0
(lp3816
L215L
aL4L
aL4L
asF1.0
(lp3817
L141L
aL1L
aL7L
asF-2.5
(lp3818
L7L
aL0L
aL0L
asF2.0
(lp3819
L34L
aL1L
aL2L
asF3.5
(lp3820
L1L
aL0L
aL0L
asF-2.0
(lp3821
L30L
aL0L
aL0L
asF-3.0
(lp3822
L1L
aL0L
aL0L
asF-1.0
(lp3823
L147L
aL1L
aL1L
asF-1.5
(lp3824
L74L
aL2L
aL0L
asssL25L
(dp3825
F0.5
(dp3826
F-0.5
(lp3827
L148L
aL3L
aL2L
asF1.0
(lp3828
L118L
aL2L
aL4L
asF2.5
(lp3829
L12L
aL0L
aL1L
asF-2.5
(lp3830
L4L
aL0L
aL0L
asF0.0
(lp3831
L175L
aL7L
aL2L
asF1.5
(lp3832
L74L
aL0L
aL2L
asF-2.0
(lp3833
L10L
aL0L
aL0L
asF0.5
(lp3834
L167L
aL6L
aL4L
asF2.0
(lp3835
L30L
aL0L
aL1L
asF-1.0
(lp3836
L109L
aL2L
aL3L
asF-1.5
(lp3837
L34L
aL1L
aL0L
assF1.5
(dp3838
F-0.5
(lp3839
L61L
aL4L
aL0L
asF0.0
(lp3840
L61L
aL6L
aL1L
asF2.5
(lp3841
L4L
aL0L
aL0L
asF3.0
(lp3842
L1L
aL0L
aL0L
asF1.5
(lp3843
L38L
aL0L
aL0L
asF-2.0
(lp3844
L7L
aL0L
aL0L
asF0.5
(lp3845
L68L
aL6L
aL1L
asF1.0
(lp3846
L53L
aL10L
aL1L
asF2.0
(lp3847
L17L
aL1L
aL0L
asF-1.0
(lp3848
L22L
aL1L
aL0L
asF-1.5
(lp3849
L11L
aL1L
aL0L
assF2.5
(dp3850
F0.5
(lp3851
L23L
aL2L
aL2L
asF1.5
(lp3852
L14L
aL3L
aL0L
asF2.5
(lp3853
L1L
aL0L
aL1L
asF3.5
(lp3854
L1L
aL0L
aL0L
asF0.0
(lp3855
L23L
aL3L
aL0L
asF1.0
(lp3856
L12L
aL3L
aL0L
asF-1.5
(lp3857
L4L
aL0L
aL0L
asF2.0
(lp3858
L7L
aL1L
aL0L
asF-1.0
(lp3859
L7L
aL1L
aL0L
asF-0.5
(lp3860
L10L
aL0L
aL0L
assF3.5
(dp3861
F0.5
(lp3862
L1L
aL0L
aL0L
asF1.0
(lp3863
L4L
aL4L
aL0L
asF2.0
(lp3864
L3L
aL0L
aL0L
asF0.0
(lp3865
L1L
aL1L
aL0L
asF1.5
(lp3866
L3L
aL2L
aL0L
asF-0.5
(lp3867
L1L
aL0L
aL0L
assF4.0
(dp3868
F0.5
(lp3869
L3L
aL3L
aL0L
asF1.5
(lp3870
L2L
aL1L
aL1L
asF0.0
(lp3871
L1L
aL0L
aL0L
asF-0.5
(lp3872
L1L
aL0L
aL0L
assF0.0
(dp3873
F-0.5
(lp3874
L209L
aL4L
aL4L
asF0.5
(lp3875
L214L
aL3L
aL5L
asF2.5
(lp3876
L13L
aL0L
aL1L
asF3.0
(lp3877
L6L
aL0L
aL2L
asF4.0
(lp3878
L1L
aL0L
aL0L
asF0.0
(lp3879
L235L
aL3L
aL4L
asF1.0
(lp3880
L148L
aL3L
aL8L
asF-1.0
(lp3881
L159L
aL2L
aL0L
asF1.5
(lp3882
L103L
aL0L
aL4L
asF2.0
(lp3883
L37L
aL1L
aL2L
asF-2.5
(lp3884
L10L
aL0L
aL0L
asF-2.0
(lp3885
L29L
aL0L
aL0L
asF-1.5
(lp3886
L70L
aL2L
aL0L
assF1.0
(dp3887
F0.5
(lp3888
L117L
aL8L
aL6L
asF1.5
(lp3889
L45L
aL2L
aL3L
asF2.5
(lp3890
L17L
aL2L
aL2L
asF3.0
(lp3891
L1L
aL0L
aL0L
asF0.0
(lp3892
L115L
aL3L
aL1L
asF1.0
(lp3893
L81L
aL4L
aL3L
asF-2.5
(lp3894
L4L
aL0L
aL0L
asF2.0
(lp3895
L28L
aL1L
aL1L
asF-1.0
(lp3896
L52L
aL5L
aL1L
asF-0.5
(lp3897
L87L
aL4L
aL0L
asF-2.0
(lp3898
L10L
aL1L
aL0L
asF-1.5
(lp3899
L26L
aL2L
aL0L
assF-1.0
(dp3900
F-0.5
(lp3901
L195L
aL3L
aL3L
asF1.0
(lp3902
L63L
aL0L
aL3L
asF2.5
(lp3903
L4L
aL0L
aL1L
asF3.0
(lp3904
L2L
aL0L
aL0L
asF0.5
(lp3905
L155L
aL0L
aL4L
asF1.5
(lp3906
L32L
aL0L
aL1L
asF-2.0
(lp3907
L47L
aL0L
aL0L
asF2.0
(lp3908
L5L
aL0L
aL1L
asF-2.5
(lp3909
L5L
aL0L
aL0L
asF0.0
(lp3910
L193L
aL0L
aL6L
asF-3.0
(lp3911
L3L
aL0L
aL1L
asF-1.0
(lp3912
L134L
aL0L
aL3L
asF-1.5
(lp3913
L85L
aL1L
aL1L
assF2.0
(dp3914
F0.5
(lp3915
L34L
aL3L
aL0L
asF1.0
(lp3916
L31L
aL3L
aL1L
asF2.0
(lp3917
L11L
aL0L
aL0L
asF3.0
(lp3918
L6L
aL0L
aL2L
asF-2.0
(lp3919
L2L
aL0L
aL1L
asF0.0
(lp3920
L31L
aL1L
aL0L
asF1.5
(lp3921
L22L
aL3L
aL0L
asF-0.5
(lp3922
L25L
aL4L
aL0L
asF2.5
(lp3923
L3L
aL0L
aL0L
asF-1.0
(lp3924
L11L
aL3L
aL0L
asF-1.5
(lp3925
L6L
aL0L
aL0L
assF3.0
(dp3926
F0.0
(lp3927
L6L
aL0L
aL0L
asF1.5
(lp3928
L2L
aL0L
aL0L
asF2.0
(lp3929
L3L
aL0L
aL0L
asF3.5
(lp3930
L1L
aL0L
aL1L
asF-0.5
(lp3931
L5L
aL1L
aL0L
asF1.0
(lp3932
L12L
aL2L
aL1L
asF0.5
(lp3933
L10L
aL2L
aL0L
asF2.5
(lp3934
L2L
aL0L
aL0L
asF-1.0
(lp3935
L2L
aL1L
aL0L
asF-1.5
(lp3936
L2L
aL0L
aL0L
assF-2.0
(dp3937
F0.5
(lp3938
L12L
aL0L
aL0L
asF1.5
(lp3939
L2L
aL0L
aL0L
asF2.0
(lp3940
L1L
aL0L
aL0L
asF-2.0
(lp3941
L9L
aL0L
aL0L
asF0.0
(lp3942
L18L
aL0L
aL0L
asF1.0
(lp3943
L2L
aL0L
aL0L
asF-1.0
(lp3944
L20L
aL0L
aL0L
asF-0.5
(lp3945
L19L
aL1L
aL1L
asF-3.5
(lp3946
L1L
aL0L
aL0L
asF-2.5
(lp3947
L3L
aL0L
aL0L
asF-1.5
(lp3948
L10L
aL0L
aL0L
assF-1.5
(dp3949
F0.0
(lp3950
L81L
aL0L
aL0L
asF-0.5
(lp3951
L78L
aL0L
aL2L
asF2.0
(lp3952
L3L
aL0L
aL0L
asF1.0
(lp3953
L18L
aL0L
aL0L
asF-2.0
(lp3954
L25L
aL0L
aL0L
asF0.5
(lp3955
L51L
aL0L
aL0L
asF1.5
(lp3956
L10L
aL0L
aL0L
asF-1.0
(lp3957
L61L
aL1L
aL0L
asF-3.0
(lp3958
L1L
aL0L
aL0L
asF-2.5
(lp3959
L12L
aL0L
aL0L
asF-1.5
(lp3960
L61L
aL0L
aL0L
assF-3.0
(dp3961
F-1.5
(lp3962
L1L
aL0L
aL0L
assF-2.5
(dp3963
F0.0
(lp3964
L2L
aL0L
aL0L
asF0.5
(lp3965
L2L
aL0L
aL1L
asF-2.0
(lp3966
L2L
aL0L
aL0L
asF-0.5
(lp3967
L1L
aL0L
aL0L
asF-1.0
(lp3968
L3L
aL0L
aL0L
asF-2.5
(lp3969
L1L
aL0L
aL0L
asF-1.5
(lp3970
L2L
aL0L
aL0L
assF-0.5
(dp3971
F0.5
(lp3972
L206L
aL4L
aL3L
asF1.0
(lp3973
L110L
aL2L
aL3L
asF2.5
(lp3974
L6L
aL0L
aL1L
asF3.0
(lp3975
L1L
aL0L
aL1L
asF-0.5
(lp3976
L240L
aL4L
aL5L
asF1.5
(lp3977
L77L
aL0L
aL2L
asF-2.5
(lp3978
L7L
aL0L
aL0L
asF2.0
(lp3979
L24L
aL0L
aL1L
asF3.5
(lp3980
L4L
aL1L
aL1L
asF-2.0
(lp3981
L34L
aL2L
aL0L
asF0.0
(lp3982
L266L
aL0L
aL8L
asF-3.0
(lp3983
L2L
aL0L
aL0L
asF-1.0
(lp3984
L191L
aL1L
aL0L
asF-1.5
(lp3985
L86L
aL0L
aL1L
asssL26L
(dp3986
F0.5
(dp3987
F-0.5
(lp3988
L135L
aL2L
aL2L
asF1.0
(lp3989
L113L
aL3L
aL3L
asF2.5
(lp3990
L11L
aL1L
aL1L
asF3.0
(lp3991
L2L
aL0L
aL0L
asF0.0
(lp3992
L169L
aL3L
aL3L
asF1.5
(lp3993
L73L
aL0L
aL5L
asF-1.0
(lp3994
L97L
aL2L
aL2L
asF2.0
(lp3995
L34L
aL0L
aL1L
asF3.5
(lp3996
L1L
aL0L
aL0L
asF-2.0
(lp3997
L11L
aL0L
aL0L
asF0.5
(lp3998
L169L
aL6L
aL3L
asF-2.5
(lp3999
L6L
aL0L
aL0L
asF-1.5
(lp4000
L36L
aL0L
aL0L
assF1.5
(dp4001
F-0.5
(lp4002
L61L
aL6L
aL0L
asF0.0
(lp4003
L64L
aL4L
aL1L
asF2.5
(lp4004
L3L
aL0L
aL0L
asF3.0
(lp4005
L1L
aL0L
aL0L
asF1.5
(lp4006
L35L
aL1L
aL0L
asF-2.0
(lp4007
L6L
aL0L
aL0L
asF0.5
(lp4008
L71L
aL5L
aL4L
asF1.0
(lp4009
L49L
aL8L
aL0L
asF2.0
(lp4010
L18L
aL1L
aL0L
asF-1.0
(lp4011
L23L
aL3L
aL0L
asF-1.5
(lp4012
L14L
aL0L
aL0L
assF2.5
(dp4013
F0.5
(lp4014
L19L
aL5L
aL1L
asF1.5
(lp4015
L17L
aL3L
aL0L
asF2.5
(lp4016
L1L
aL0L
aL1L
asF3.5
(lp4017
L1L
aL0L
aL0L
asF-1.0
(lp4018
L4L
aL1L
aL0L
asF0.0
(lp4019
L18L
aL1L
aL1L
asF1.0
(lp4020
L12L
aL1L
aL0L
asF-1.5
(lp4021
L5L
aL0L
aL0L
asF2.0
(lp4022
L8L
aL1L
aL0L
asF-2.0
(lp4023
L1L
aL0L
aL0L
asF-0.5
(lp4024
L12L
aL0L
aL0L
assF3.5
(dp4025
F0.5
(lp4026
L2L
aL1L
aL0L
asF1.0
(lp4027
L2L
aL2L
aL0L
asF2.5
(lp4028
L1L
aL0L
aL0L
asF-0.5
(lp4029
L2L
aL0L
aL0L
asF1.5
(lp4030
L1L
aL1L
aL0L
asF2.0
(lp4031
L2L
aL0L
aL0L
asF0.0
(lp4032
L1L
aL1L
aL0L
assF4.0
(dp4033
F0.5
(lp4034
L3L
aL3L
aL0L
asF1.5
(lp4035
L2L
aL1L
aL1L
asF0.0
(lp4036
L1L
aL0L
aL0L
assF-0.5
(dp4037
F0.5
(lp4038
L182L
aL3L
aL4L
asF1.0
(lp4039
L116L
aL2L
aL2L
asF2.5
(lp4040
L10L
aL0L
aL1L
asF3.0
(lp4041
L2L
aL0L
aL0L
asF4.0
(lp4042
L1L
aL1L
aL0L
asF-0.5
(lp4043
L219L
aL3L
aL4L
asF1.5
(lp4044
L68L
aL0L
aL5L
asF-2.5
(lp4045
L7L
aL0L
aL0L
asF2.0
(lp4046
L25L
aL0L
aL2L
asF3.5
(lp4047
L1L
aL0L
aL1L
asF-2.0
(lp4048
L32L
aL0L
aL0L
asF0.0
(lp4049
L262L
aL0L
aL8L
asF-3.0
(lp4050
L3L
aL0L
aL0L
asF-1.0
(lp4051
L165L
aL2L
aL1L
asF-1.5
(lp4052
L85L
aL1L
aL1L
assF1.0
(dp4053
F0.5
(lp4054
L109L
aL6L
aL6L
asF1.5
(lp4055
L46L
aL2L
aL2L
asF2.5
(lp4056
L12L
aL1L
aL2L
asF3.0
(lp4057
L3L
aL0L
aL0L
asF0.0
(lp4058
L105L
aL5L
aL1L
asF1.0
(lp4059
L75L
aL2L
aL1L
asF-2.5
(lp4060
L3L
aL0L
aL0L
asF2.0
(lp4061
L31L
aL1L
aL1L
asF-1.0
(lp4062
L54L
aL4L
aL1L
asF-0.5
(lp4063
L100L
aL3L
aL0L
asF-2.0
(lp4064
L10L
aL1L
aL0L
asF-1.5
(lp4065
L28L
aL6L
aL0L
assF-1.0
(dp4066
F-0.5
(lp4067
L199L
aL2L
aL3L
asF1.0
(lp4068
L75L
aL0L
aL4L
asF2.0
(lp4069
L9L
aL0L
aL1L
asF3.0
(lp4070
L2L
aL0L
aL0L
asF0.5
(lp4071
L158L
aL0L
aL4L
asF1.5
(lp4072
L29L
aL0L
aL1L
asF-2.0
(lp4073
L35L
aL0L
aL0L
asF3.5
(lp4074
L1L
aL0L
aL0L
asF-2.5
(lp4075
L10L
aL0L
aL0L
asF0.0
(lp4076
L195L
aL1L
aL4L
asF-3.0
(lp4077
L4L
aL0L
aL1L
asF-1.0
(lp4078
L143L
aL1L
aL3L
asF-1.5
(lp4079
L85L
aL0L
aL1L
assF2.0
(dp4080
F0.5
(lp4081
L33L
aL4L
aL1L
asF1.0
(lp4082
L37L
aL3L
aL0L
asF2.0
(lp4083
L8L
aL0L
aL0L
asF3.0
(lp4084
L6L
aL0L
aL2L
asF-2.0
(lp4085
L1L
aL0L
aL0L
asF0.0
(lp4086
L35L
aL2L
aL0L
asF1.5
(lp4087
L21L
aL4L
aL0L
asF-0.5
(lp4088
L27L
aL4L
aL0L
asF2.5
(lp4089
L3L
aL0L
aL0L
asF-1.0
(lp4090
L13L
aL4L
aL0L
asF-1.5
(lp4091
L7L
aL0L
aL1L
assF3.0
(dp4092
F0.0
(lp4093
L7L
aL0L
aL0L
asF1.5
(lp4094
L5L
aL1L
aL0L
asF2.0
(lp4095
L2L
aL0L
aL0L
asF3.5
(lp4096
L1L
aL0L
aL1L
asF-0.5
(lp4097
L4L
aL0L
aL0L
asF1.0
(lp4098
L10L
aL2L
aL0L
asF0.5
(lp4099
L7L
aL1L
aL1L
asF2.5
(lp4100
L2L
aL0L
aL0L
asF-1.0
(lp4101
L4L
aL2L
aL0L
asF-1.5
(lp4102
L1L
aL0L
aL0L
assF-2.0
(dp4103
F0.5
(lp4104
L14L
aL0L
aL0L
asF1.5
(lp4105
L1L
aL0L
aL0L
asF2.0
(lp4106
L1L
aL0L
aL0L
asF-2.0
(lp4107
L7L
aL0L
aL0L
asF0.0
(lp4108
L15L
aL0L
aL1L
asF1.0
(lp4109
L3L
aL0L
aL0L
asF-1.0
(lp4110
L17L
aL0L
aL0L
asF-0.5
(lp4111
L17L
aL1L
aL0L
asF-3.5
(lp4112
L1L
aL0L
aL0L
asF-2.5
(lp4113
L4L
aL0L
aL0L
asF-1.5
(lp4114
L11L
aL0L
aL0L
assF0.0
(dp4115
F-0.5
(lp4116
L215L
aL4L
aL4L
asF0.5
(lp4117
L216L
aL4L
aL5L
asF2.5
(lp4118
L11L
aL0L
aL2L
asF3.0
(lp4119
L2L
aL0L
aL1L
asF1.0
(lp4120
L160L
aL5L
aL6L
asF0.0
(lp4121
L247L
aL2L
aL5L
asF1.5
(lp4122
L100L
aL0L
aL2L
asF-1.0
(lp4123
L165L
aL3L
aL0L
asF2.0
(lp4124
L34L
aL1L
aL3L
asF3.5
(lp4125
L1L
aL0L
aL0L
asF-2.5
(lp4126
L6L
aL0L
aL0L
asF-2.0
(lp4127
L31L
aL1L
aL0L
asF-1.5
(lp4128
L74L
aL1L
aL0L
assF-3.0
(dp4129
F-1.0
(lp4130
L1L
aL0L
aL0L
asF-1.5
(lp4131
L1L
aL0L
aL0L
assF-2.5
(dp4132
F0.0
(lp4133
L3L
aL0L
aL0L
asF0.5
(lp4134
L2L
aL0L
aL1L
asF-2.0
(lp4135
L1L
aL0L
aL0L
asF-0.5
(lp4136
L2L
aL0L
aL0L
asF-1.0
(lp4137
L3L
aL0L
aL0L
asF-2.5
(lp4138
L3L
aL0L
aL0L
asF-1.5
(lp4139
L1L
aL0L
aL0L
assF-1.5
(dp4140
F0.0
(lp4141
L83L
aL0L
aL2L
asF-0.5
(lp4142
L73L
aL1L
aL1L
asF2.0
(lp4143
L3L
aL0L
aL0L
asF1.0
(lp4144
L18L
aL0L
aL0L
asF-2.0
(lp4145
L32L
aL0L
aL0L
asF0.5
(lp4146
L43L
aL0L
aL0L
asF1.5
(lp4147
L7L
aL0L
aL0L
asF-1.0
(lp4148
L63L
aL0L
aL0L
asF-3.0
(lp4149
L2L
aL0L
aL0L
asF-2.5
(lp4150
L11L
aL0L
aL0L
asF-1.5
(lp4151
L45L
aL0L
aL0L
asssL27L
(dp4152
F0.5
(dp4153
F-0.5
(lp4154
L132L
aL3L
aL2L
asF1.0
(lp4155
L114L
aL4L
aL3L
asF2.5
(lp4156
L14L
aL0L
aL0L
asF3.0
(lp4157
L2L
aL0L
aL0L
asF0.0
(lp4158
L185L
aL4L
aL3L
asF1.5
(lp4159
L71L
aL0L
aL3L
asF-1.0
(lp4160
L105L
aL0L
aL2L
asF2.0
(lp4161
L38L
aL0L
aL5L
asF3.5
(lp4162
L1L
aL0L
aL0L
asF-2.0
(lp4163
L16L
aL0L
aL0L
asF0.5
(lp4164
L162L
aL7L
aL4L
asF-2.5
(lp4165
L8L
aL0L
aL0L
asF-1.5
(lp4166
L42L
aL1L
aL0L
assF1.5
(dp4167
F-0.5
(lp4168
L57L
aL6L
aL0L
asF1.5
(lp4169
L43L
aL3L
aL0L
asF2.5
(lp4170
L4L
aL0L
aL0L
asF3.0
(lp4171
L4L
aL0L
aL2L
asF0.0
(lp4172
L66L
aL5L
aL1L
asF1.0
(lp4173
L52L
aL7L
aL1L
asF2.0
(lp4174
L16L
aL1L
aL0L
asF3.5
(lp4175
L1L
aL0L
aL0L
asF-1.0
(lp4176
L22L
aL4L
aL0L
asF0.5
(lp4177
L73L
aL9L
aL3L
asF-2.0
(lp4178
L3L
aL0L
aL0L
asF-1.5
(lp4179
L10L
aL0L
aL0L
assF2.5
(dp4180
F0.5
(lp4181
L15L
aL4L
aL1L
asF1.5
(lp4182
L13L
aL2L
aL0L
asF2.5
(lp4183
L1L
aL0L
aL1L
asF0.0
(lp4184
L15L
aL1L
aL0L
asF1.0
(lp4185
L19L
aL2L
aL0L
asF-1.5
(lp4186
L5L
aL0L
aL0L
asF2.0
(lp4187
L8L
aL1L
aL0L
asF-1.0
(lp4188
L8L
aL1L
aL0L
asF-0.5
(lp4189
L13L
aL1L
aL0L
assF3.5
(dp4190
F0.5
(lp4191
L1L
aL0L
aL0L
asF1.0
(lp4192
L4L
aL4L
aL0L
asF2.0
(lp4193
L1L
aL0L
aL0L
asF0.0
(lp4194
L2L
aL1L
aL0L
asF1.5
(lp4195
L1L
aL1L
aL0L
asF-1.0
(lp4196
L1L
aL0L
aL0L
assF4.0
(dp4197
F0.5
(lp4198
L2L
aL1L
aL0L
asF1.0
(lp4199
L1L
aL2L
aL0L
asF2.0
(lp4200
L1L
aL0L
aL0L
asF0.0
(lp4201
L1L
aL0L
aL0L
asF1.5
(lp4202
L1L
aL1L
aL1L
asF-0.5
(lp4203
L1L
aL0L
aL0L
assF-0.5
(dp4204
F0.5
(lp4205
L179L
aL2L
aL4L
asF1.0
(lp4206
L119L
aL2L
aL2L
asF2.5
(lp4207
L5L
aL0L
aL0L
asF3.0
(lp4208
L1L
aL0L
aL1L
asF4.0
(lp4209
L1L
aL1L
aL0L
asF-0.5
(lp4210
L242L
aL4L
aL4L
asF1.5
(lp4211
L61L
aL0L
aL4L
asF-2.0
(lp4212
L29L
aL0L
aL0L
asF2.0
(lp4213
L33L
aL0L
aL1L
asF3.5
(lp4214
L1L
aL0L
aL1L
asF-1.0
(lp4215
L168L
aL1L
aL0L
asF0.0
(lp4216
L268L
aL0L
aL7L
asF-3.0
(lp4217
L3L
aL0L
aL0L
asF-2.5
(lp4218
L11L
aL0L
aL0L
asF-1.5
(lp4219
L92L
aL0L
aL1L
assF1.0
(dp4220
F0.5
(lp4221
L101L
aL5L
aL6L
asF1.5
(lp4222
L51L
aL1L
aL2L
asF2.5
(lp4223
L8L
aL2L
aL2L
asF3.0
(lp4224
L1L
aL0L
aL0L
asF0.0
(lp4225
L103L
aL3L
aL0L
asF1.0
(lp4226
L66L
aL2L
aL1L
asF-2.5
(lp4227
L2L
aL0L
aL0L
asF2.0
(lp4228
L34L
aL1L
aL1L
asF3.5
(lp4229
L1L
aL0L
aL0L
asF-2.0
(lp4230
L8L
aL0L
aL0L
asF-0.5
(lp4231
L105L
aL2L
aL0L
asF-1.0
(lp4232
L47L
aL6L
aL0L
asF-1.5
(lp4233
L30L
aL4L
aL0L
assF-1.0
(dp4234
F-0.5
(lp4235
L175L
aL1L
aL3L
asF1.0
(lp4236
L75L
aL0L
aL4L
asF2.5
(lp4237
L2L
aL0L
aL0L
asF3.0
(lp4238
L1L
aL0L
aL0L
asF0.5
(lp4239
L151L
aL0L
aL3L
asF1.5
(lp4240
L20L
aL0L
aL2L
asF-2.0
(lp4241
L30L
aL0L
aL0L
asF2.0
(lp4242
L9L
aL0L
aL1L
asF-3.5
(lp4243
L1L
aL0L
aL1L
asF3.5
(lp4244
L2L
aL0L
aL0L
asF-2.5
(lp4245
L10L
aL0L
aL0L
asF0.0
(lp4246
L208L
aL1L
aL7L
asF-3.0
(lp4247
L2L
aL0L
aL0L
asF-1.0
(lp4248
L134L
aL0L
aL3L
asF-1.5
(lp4249
L91L
aL1L
aL1L
assF2.0
(dp4250
F0.5
(lp4251
L35L
aL4L
aL1L
asF1.0
(lp4252
L29L
aL3L
aL0L
asF2.5
(lp4253
L3L
aL0L
aL0L
asF3.0
(lp4254
L2L
aL0L
aL0L
asF-2.0
(lp4255
L2L
aL0L
aL1L
asF0.0
(lp4256
L34L
aL2L
aL0L
asF1.5
(lp4257
L19L
aL4L
aL0L
asF-0.5
(lp4258
L26L
aL3L
aL0L
asF2.0
(lp4259
L7L
aL0L
aL0L
asF-1.0
(lp4260
L11L
aL2L
aL0L
asF-1.5
(lp4261
L6L
aL0L
aL0L
assF3.0
(dp4262
F0.0
(lp4263
L4L
aL0L
aL0L
asF1.5
(lp4264
L5L
aL2L
aL0L
asF2.0
(lp4265
L4L
aL0L
aL0L
asF3.5
(lp4266
L1L
aL0L
aL0L
asF-0.5
(lp4267
L5L
aL2L
aL0L
asF1.0
(lp4268
L6L
aL0L
aL0L
asF3.0
(lp4269
L1L
aL0L
aL1L
asF2.5
(lp4270
L2L
aL0L
aL0L
asF-1.0
(lp4271
L1L
aL0L
aL0L
asF0.5
(lp4272
L11L
aL1L
aL2L
assF-2.0
(dp4273
F0.5
(lp4274
L8L
aL0L
aL0L
asF1.5
(lp4275
L1L
aL0L
aL0L
asF2.0
(lp4276
L1L
aL0L
aL0L
asF-2.0
(lp4277
L10L
aL0L
aL0L
asF-0.5
(lp4278
L20L
aL0L
aL0L
asF1.0
(lp4279
L3L
aL0L
aL0L
asF-1.0
(lp4280
L19L
aL0L
aL0L
asF0.0
(lp4281
L19L
aL0L
aL1L
asF-3.5
(lp4282
L1L
aL0L
aL0L
asF-2.5
(lp4283
L4L
aL0L
aL0L
asF-1.5
(lp4284
L10L
aL0L
aL0L
assF0.0
(dp4285
F-0.5
(lp4286
L205L
aL6L
aL4L
asF0.5
(lp4287
L201L
aL6L
aL5L
asF2.5
(lp4288
L14L
aL0L
aL2L
asF3.0
(lp4289
L2L
aL0L
aL0L
asF1.0
(lp4290
L145L
aL1L
aL6L
asF0.0
(lp4291
L227L
aL2L
aL5L
asF1.5
(lp4292
L102L
aL0L
aL4L
asF-1.0
(lp4293
L152L
aL3L
aL0L
asF2.0
(lp4294
L29L
aL1L
aL2L
asF3.5
(lp4295
L3L
aL0L
aL1L
asF-2.5
(lp4296
L4L
aL0L
aL0L
asF-2.0
(lp4297
L29L
aL0L
aL0L
asF-1.5
(lp4298
L71L
aL2L
aL0L
assF-3.0
(dp4299
F-1.0
(lp4300
L1L
aL0L
aL0L
asF-1.5
(lp4301
L1L
aL0L
aL0L
assF-2.5
(dp4302
F0.0
(lp4303
L2L
aL0L
aL0L
asF1.0
(lp4304
L1L
aL0L
aL0L
asF-2.0
(lp4305
L1L
aL0L
aL0L
asF0.5
(lp4306
L2L
aL0L
aL1L
asF-1.0
(lp4307
L2L
aL0L
aL0L
asF-0.5
(lp4308
L2L
aL0L
aL0L
asF-3.0
(lp4309
L1L
aL0L
aL0L
asF-2.5
(lp4310
L1L
aL0L
aL0L
asF-1.5
(lp4311
L2L
aL0L
aL0L
assF-1.5
(dp4312
F0.0
(lp4313
L75L
aL0L
aL1L
asF-0.5
(lp4314
L75L
aL2L
aL1L
asF2.0
(lp4315
L3L
aL0L
aL0L
asF1.0
(lp4316
L21L
aL0L
aL0L
asF-2.0
(lp4317
L28L
aL0L
aL0L
asF0.5
(lp4318
L44L
aL0L
aL0L
asF1.5
(lp4319
L11L
aL0L
aL0L
asF-1.0
(lp4320
L65L
aL0L
aL0L
asF-3.0
(lp4321
L2L
aL0L
aL0L
asF-2.5
(lp4322
L10L
aL0L
aL0L
asF-1.5
(lp4323
L42L
aL0L
aL0L
asssL28L
(dp4324
F0.5
(dp4325
F-0.5
(lp4326
L140L
aL3L
aL2L
asF1.0
(lp4327
L119L
aL3L
aL1L
asF2.5
(lp4328
L15L
aL1L
aL2L
asF3.0
(lp4329
L3L
aL0L
aL1L
asF4.0
(lp4330
L1L
aL0L
aL0L
asF0.0
(lp4331
L166L
aL4L
aL3L
asF1.5
(lp4332
L74L
aL1L
aL2L
asF-1.0
(lp4333
L98L
aL0L
aL2L
asF2.0
(lp4334
L34L
aL0L
aL4L
asF-2.0
(lp4335
L15L
aL1L
aL0L
asF0.5
(lp4336
L166L
aL8L
aL3L
asF-3.0
(lp4337
L1L
aL0L
aL0L
asF-2.5
(lp4338
L6L
aL0L
aL0L
asF-1.5
(lp4339
L38L
aL1L
aL0L
assF1.5
(dp4340
F-0.5
(lp4341
L56L
aL3L
aL0L
asF0.0
(lp4342
L58L
aL7L
aL1L
asF2.5
(lp4343
L4L
aL1L
aL1L
asF3.0
(lp4344
L6L
aL0L
aL2L
asF1.5
(lp4345
L30L
aL2L
aL0L
asF-2.0
(lp4346
L5L
aL0L
aL0L
asF0.5
(lp4347
L68L
aL5L
aL2L
asF1.0
(lp4348
L57L
aL5L
aL2L
asF2.0
(lp4349
L15L
aL1L
aL0L
asF-1.0
(lp4350
L23L
aL3L
aL0L
asF-1.5
(lp4351
L11L
aL1L
aL0L
assF2.5
(dp4352
F0.5
(lp4353
L13L
aL4L
aL0L
asF1.5
(lp4354
L9L
aL1L
aL0L
asF2.5
(lp4355
L2L
aL1L
aL1L
asF3.5
(lp4356
L1L
aL0L
aL0L
asF-1.0
(lp4357
L8L
aL1L
aL0L
asF0.0
(lp4358
L21L
aL1L
aL0L
asF1.0
(lp4359
L17L
aL3L
aL1L
asF-1.5
(lp4360
L2L
aL0L
aL0L
asF2.0
(lp4361
L8L
aL0L
aL0L
asF-2.0
(lp4362
L2L
aL0L
aL0L
asF-0.5
(lp4363
L12L
aL1L
aL0L
assF3.5
(dp4364
F0.5
(lp4365
L1L
aL0L
aL0L
asF1.0
(lp4366
L4L
aL4L
aL0L
asF-0.5
(lp4367
L1L
aL1L
aL0L
asF1.5
(lp4368
L2L
aL2L
aL0L
assF4.0
(dp4369
F0.5
(lp4370
L2L
aL1L
aL0L
asF1.0
(lp4371
L1L
aL2L
aL0L
asF2.0
(lp4372
L1L
aL0L
aL0L
asF0.0
(lp4373
L1L
aL0L
aL0L
asF1.5
(lp4374
L1L
aL1L
aL1L
assF0.0
(dp4375
F-0.5
(lp4376
L208L
aL5L
aL4L
asF0.5
(lp4377
L197L
aL4L
aL5L
asF2.5
(lp4378
L14L
aL0L
aL1L
asF3.0
(lp4379
L4L
aL0L
aL1L
asF1.0
(lp4380
L149L
aL0L
aL6L
asF0.0
(lp4381
L223L
aL2L
aL2L
asF1.5
(lp4382
L92L
aL0L
aL3L
asF-2.0
(lp4383
L24L
aL0L
aL0L
asF2.0
(lp4384
L30L
aL1L
aL3L
asF3.5
(lp4385
L2L
aL0L
aL1L
asF-2.5
(lp4386
L6L
aL0L
aL0L
asF-1.0
(lp4387
L131L
aL1L
aL0L
asF-1.5
(lp4388
L81L
aL3L
aL0L
assF1.0
(dp4389
F0.5
(lp4390
L97L
aL5L
aL6L
asF1.5
(lp4391
L48L
aL2L
aL1L
asF2.5
(lp4392
L7L
aL0L
aL1L
asF3.0
(lp4393
L3L
aL0L
aL0L
asF0.0
(lp4394
L108L
aL3L
aL1L
asF1.0
(lp4395
L69L
aL2L
aL3L
asF-2.5
(lp4396
L1L
aL0L
aL0L
asF2.0
(lp4397
L38L
aL1L
aL2L
asF-1.0
(lp4398
L52L
aL6L
aL0L
asF-0.5
(lp4399
L105L
aL5L
aL0L
asF-2.0
(lp4400
L13L
aL0L
aL0L
asF-1.5
(lp4401
L27L
aL3L
aL0L
assF-1.0
(dp4402
F-0.5
(lp4403
L183L
aL1L
aL2L
asF1.0
(lp4404
L84L
aL0L
aL3L
asF2.5
(lp4405
L3L
aL0L
aL0L
asF3.0
(lp4406
L2L
aL0L
aL0L
asF0.5
(lp4407
L133L
aL0L
aL4L
asF1.5
(lp4408
L17L
aL0L
aL1L
asF-2.0
(lp4409
L33L
aL0L
aL0L
asF2.0
(lp4410
L10L
aL0L
aL0L
asF-3.5
(lp4411
L1L
aL0L
aL1L
asF3.5
(lp4412
L1L
aL0L
aL0L
asF-2.5
(lp4413
L10L
aL0L
aL0L
asF0.0
(lp4414
L199L
aL0L
aL3L
asF-3.0
(lp4415
L4L
aL0L
aL0L
asF-1.0
(lp4416
L121L
aL0L
aL2L
asF-1.5
(lp4417
L87L
aL1L
aL0L
assF2.0
(dp4418
F0.5
(lp4419
L41L
aL6L
aL0L
asF1.0
(lp4420
L34L
aL5L
aL0L
asF2.5
(lp4421
L3L
aL0L
aL0L
asF3.0
(lp4422
L1L
aL0L
aL0L
asF0.0
(lp4423
L25L
aL1L
aL0L
asF1.5
(lp4424
L22L
aL2L
aL0L
asF-0.5
(lp4425
L25L
aL4L
aL0L
asF2.0
(lp4426
L7L
aL0L
aL0L
asF-1.0
(lp4427
L14L
aL2L
aL0L
asF-1.5
(lp4428
L7L
aL0L
aL1L
assF3.0
(dp4429
F0.0
(lp4430
L5L
aL0L
aL1L
asF1.5
(lp4431
L3L
aL0L
aL0L
asF2.0
(lp4432
L3L
aL0L
aL0L
asF3.0
(lp4433
L1L
aL0L
aL1L
asF-0.5
(lp4434
L5L
aL1L
aL0L
asF1.0
(lp4435
L8L
aL1L
aL1L
asF0.5
(lp4436
L8L
aL1L
aL0L
asF2.5
(lp4437
L2L
aL0L
aL0L
asF-1.0
(lp4438
L2L
aL1L
aL0L
asF-1.5
(lp4439
L1L
aL0L
aL0L
assF-2.0
(dp4440
F0.5
(lp4441
L7L
aL0L
aL0L
asF1.5
(lp4442
L2L
aL0L
aL0L
asF2.0
(lp4443
L1L
aL0L
aL0L
asF-0.5
(lp4444
L16L
aL0L
aL0L
asF1.0
(lp4445
L6L
aL0L
aL0L
asF-2.5
(lp4446
L3L
aL0L
aL0L
asF-3.5
(lp4447
L1L
aL0L
aL0L
asF-1.0
(lp4448
L15L
aL0L
aL0L
asF-1.5
(lp4449
L15L
aL0L
aL0L
asF-3.0
(lp4450
L2L
aL0L
aL0L
asF-2.0
(lp4451
L8L
aL0L
aL0L
asF0.0
(lp4452
L20L
aL0L
aL0L
assF-1.5
(dp4453
F0.0
(lp4454
L78L
aL0L
aL3L
asF-0.5
(lp4455
L71L
aL2L
aL2L
asF2.0
(lp4456
L2L
aL0L
aL0L
asF1.0
(lp4457
L26L
aL0L
aL1L
asF-2.0
(lp4458
L20L
aL0L
aL0L
asF0.5
(lp4459
L45L
aL0L
aL0L
asF1.5
(lp4460
L9L
aL0L
aL0L
asF-1.0
(lp4461
L73L
aL0L
aL0L
asF-2.5
(lp4462
L8L
aL0L
aL0L
asF-1.5
(lp4463
L43L
aL0L
aL0L
assF-3.0
(dp4464
F-1.5
(lp4465
L1L
aL0L
aL0L
assF-2.5
(dp4466
F0.0
(lp4467
L4L
aL0L
aL0L
asF0.5
(lp4468
L2L
aL0L
aL1L
asF-2.0
(lp4469
L2L
aL0L
aL0L
asF-0.5
(lp4470
L3L
aL0L
aL0L
asF1.5
(lp4471
L1L
aL0L
aL0L
asF-1.0
(lp4472
L3L
aL0L
aL0L
asF-2.5
(lp4473
L2L
aL0L
aL0L
assF-0.5
(dp4474
F0.5
(lp4475
L190L
aL3L
aL1L
asF1.0
(lp4476
L118L
aL2L
aL3L
asF2.5
(lp4477
L5L
aL0L
aL0L
asF3.5
(lp4478
L3L
aL1L
aL1L
asF-0.5
(lp4479
L233L
aL7L
aL4L
asF1.5
(lp4480
L64L
aL0L
aL4L
asF-2.0
(lp4481
L31L
aL0L
aL0L
asF2.0
(lp4482
L27L
aL0L
aL3L
asF-1.0
(lp4483
L168L
aL0L
aL0L
asF0.0
(lp4484
L260L
aL0L
aL11L
asF-3.0
(lp4485
L2L
aL0L
aL0L
asF-2.5
(lp4486
L12L
aL0L
aL0L
asF-1.5
(lp4487
L88L
aL0L
aL2L
asssL29L
(dp4488
F0.5
(dp4489
F-0.5
(lp4490
L135L
aL3L
aL1L
asF1.0
(lp4491
L115L
aL1L
aL4L
asF2.5
(lp4492
L13L
aL1L
aL1L
asF3.0
(lp4493
L3L
aL0L
aL1L
asF4.0
(lp4494
L1L
aL0L
aL0L
asF0.0
(lp4495
L169L
aL3L
aL2L
asF1.5
(lp4496
L79L
aL1L
aL1L
asF-1.0
(lp4497
L103L
aL2L
aL2L
asF2.0
(lp4498
L33L
aL0L
aL4L
asF-2.0
(lp4499
L11L
aL1L
aL0L
asF0.5
(lp4500
L169L
aL11L
aL3L
asF-3.0
(lp4501
L2L
aL0L
aL0L
asF-2.5
(lp4502
L5L
aL0L
aL0L
asF-1.5
(lp4503
L41L
aL0L
aL0L
assF1.5
(dp4504
F-0.5
(lp4505
L58L
aL7L
aL0L
asF0.0
(lp4506
L53L
aL5L
aL1L
asF2.5
(lp4507
L7L
aL1L
aL0L
asF3.0
(lp4508
L6L
aL0L
aL2L
asF1.0
(lp4509
L48L
aL4L
aL2L
asF0.5
(lp4510
L70L
aL5L
aL1L
asF1.5
(lp4511
L31L
aL2L
aL0L
asF-2.5
(lp4512
L1L
aL0L
aL0L
asF2.0
(lp4513
L13L
aL0L
aL0L
asF-2.0
(lp4514
L5L
aL0L
aL0L
asF-1.0
(lp4515
L24L
aL1L
aL0L
asF-1.5
(lp4516
L9L
aL1L
aL0L
assF2.5
(dp4517
F0.5
(lp4518
L17L
aL3L
aL1L
asF1.5
(lp4519
L16L
aL2L
aL0L
asF2.5
(lp4520
L1L
aL0L
aL1L
asF3.0
(lp4521
L1L
aL0L
aL1L
asF-1.0
(lp4522
L7L
aL1L
aL0L
asF0.0
(lp4523
L14L
aL1L
aL0L
asF1.0
(lp4524
L12L
aL3L
aL0L
asF-1.5
(lp4525
L1L
aL0L
aL0L
asF2.0
(lp4526
L5L
aL1L
aL0L
asF-2.0
(lp4527
L1L
aL0L
aL0L
asF-0.5
(lp4528
L17L
aL0L
aL0L
assF3.5
(dp4529
F0.5
(lp4530
L1L
aL0L
aL0L
asF1.0
(lp4531
L2L
aL2L
aL0L
asF0.0
(lp4532
L1L
aL0L
aL0L
asF-0.5
(lp4533
L1L
aL1L
aL0L
asF1.5
(lp4534
L1L
aL1L
aL0L
assF4.0
(dp4535
F0.5
(lp4536
L1L
aL0L
aL0L
asF1.0
(lp4537
L1L
aL2L
aL0L
asF2.0
(lp4538
L1L
aL0L
aL0L
asF-0.5
(lp4539
L1L
aL0L
aL0L
asF1.5
(lp4540
L1L
aL1L
aL1L
assF0.0
(dp4541
F-0.5
(lp4542
L199L
aL5L
aL4L
asF0.5
(lp4543
L194L
aL2L
aL6L
asF2.5
(lp4544
L12L
aL0L
aL1L
asF3.0
(lp4545
L1L
aL0L
aL0L
asF1.5
(lp4546
L89L
aL0L
aL2L
asF0.0
(lp4547
L232L
aL1L
aL4L
asF1.0
(lp4548
L146L
aL1L
aL4L
asF-2.5
(lp4549
L5L
aL0L
aL0L
asF2.0
(lp4550
L31L
aL0L
aL4L
asF3.5
(lp4551
L2L
aL0L
aL1L
asF-1.0
(lp4552
L133L
aL0L
aL0L
asF-3.0
(lp4553
L2L
aL0L
aL0L
asF-2.0
(lp4554
L23L
aL0L
aL0L
asF-1.5
(lp4555
L72L
aL3L
aL0L
assF1.0
(dp4556
F0.5
(lp4557
L98L
aL6L
aL6L
asF1.5
(lp4558
L51L
aL3L
aL1L
asF2.5
(lp4559
L6L
aL0L
aL1L
asF3.0
(lp4560
L2L
aL0L
aL0L
asF0.0
(lp4561
L107L
aL4L
aL1L
asF1.0
(lp4562
L75L
aL3L
aL4L
asF-1.0
(lp4563
L53L
aL5L
aL0L
asF2.0
(lp4564
L30L
aL0L
aL2L
asF3.5
(lp4565
L1L
aL0L
aL0L
asF-2.5
(lp4566
L1L
aL0L
aL0L
asF-0.5
(lp4567
L95L
aL3L
aL0L
asF-2.0
(lp4568
L9L
aL0L
aL0L
asF-1.5
(lp4569
L35L
aL4L
aL0L
assF-1.0
(dp4570
F-0.5
(lp4571
L178L
aL2L
aL2L
asF1.0
(lp4572
L67L
aL0L
aL1L
asF2.5
(lp4573
L2L
aL0L
aL0L
asF3.0
(lp4574
L2L
aL0L
aL0L
asF0.5
(lp4575
L141L
aL0L
aL6L
asF1.5
(lp4576
L14L
aL0L
aL0L
asF-2.0
(lp4577
L31L
aL0L
aL0L
asF2.0
(lp4578
L16L
aL0L
aL2L
asF-3.5
(lp4579
L1L
aL0L
aL1L
asF3.5
(lp4580
L1L
aL0L
aL0L
asF-2.5
(lp4581
L8L
aL0L
aL0L
asF0.0
(lp4582
L195L
aL0L
aL5L
asF-3.0
(lp4583
L1L
aL0L
aL0L
asF-1.0
(lp4584
L123L
aL0L
aL1L
asF-1.5
(lp4585
L84L
aL0L
aL0L
assF2.0
(dp4586
F0.5
(lp4587
L43L
aL7L
aL1L
asF1.0
(lp4588
L38L
aL4L
aL0L
asF2.5
(lp4589
L1L
aL0L
aL0L
asF3.0
(lp4590
L1L
aL0L
aL0L
asF0.0
(lp4591
L27L
aL3L
aL0L
asF1.5
(lp4592
L18L
aL1L
aL0L
asF-0.5
(lp4593
L20L
aL4L
aL0L
asF2.0
(lp4594
L11L
aL0L
aL0L
asF-1.0
(lp4595
L14L
aL2L
aL0L
asF-1.5
(lp4596
L7L
aL0L
aL1L
assF3.0
(dp4597
F0.0
(lp4598
L3L
aL0L
aL1L
asF1.5
(lp4599
L4L
aL0L
aL0L
asF2.0
(lp4600
L5L
aL1L
aL0L
asF3.5
(lp4601
L1L
aL0L
aL0L
asF-0.5
(lp4602
L7L
aL3L
aL0L
asF1.0
(lp4603
L9L
aL2L
aL1L
asF0.5
(lp4604
L7L
aL1L
aL0L
asF2.5
(lp4605
L2L
aL0L
aL0L
asF-1.0
(lp4606
L2L
aL0L
aL0L
asF-1.5
(lp4607
L3L
aL0L
aL0L
assF-2.0
(dp4608
F0.5
(lp4609
L7L
aL0L
aL0L
asF1.5
(lp4610
L2L
aL0L
aL0L
asF2.0
(lp4611
L1L
aL0L
aL0L
asF0.0
(lp4612
L15L
aL0L
aL0L
asF1.0
(lp4613
L4L
aL0L
aL0L
asF-2.5
(lp4614
L4L
aL0L
aL0L
asF-3.5
(lp4615
L1L
aL0L
aL0L
asF-1.0
(lp4616
L24L
aL0L
aL0L
asF-1.5
(lp4617
L9L
aL0L
aL0L
asF-3.0
(lp4618
L2L
aL0L
aL0L
asF-2.0
(lp4619
L5L
aL0L
aL0L
asF-0.5
(lp4620
L17L
aL0L
aL0L
assF4.5
(dp4621
F1.0
(lp4622
L1L
aL1L
aL0L
assF-1.5
(dp4623
F0.0
(lp4624
L78L
aL1L
aL1L
asF-0.5
(lp4625
L70L
aL1L
aL2L
asF2.0
(lp4626
L3L
aL0L
aL0L
asF1.0
(lp4627
L24L
aL0L
aL1L
asF-2.0
(lp4628
L24L
aL0L
aL0L
asF0.5
(lp4629
L47L
aL0L
aL1L
asF1.5
(lp4630
L9L
aL0L
aL0L
asF-1.0
(lp4631
L74L
aL0L
aL1L
asF-2.5
(lp4632
L9L
aL0L
aL0L
asF-1.5
(lp4633
L42L
aL0L
aL0L
assF-3.0
(dp4634
F-1.5
(lp4635
L1L
aL0L
aL0L
assF-2.5
(dp4636
F0.0
(lp4637
L2L
aL0L
aL0L
asF1.0
(lp4638
L1L
aL0L
aL0L
asF-2.0
(lp4639
L1L
aL0L
aL0L
asF0.5
(lp4640
L2L
aL0L
aL1L
asF-1.0
(lp4641
L3L
aL0L
aL0L
asF-0.5
(lp4642
L4L
aL0L
aL0L
asF-3.0
(lp4643
L1L
aL0L
aL0L
asF-2.5
(lp4644
L1L
aL0L
aL0L
asF-1.5
(lp4645
L2L
aL0L
aL0L
assF-0.5
(dp4646
F0.5
(lp4647
L179L
aL3L
aL0L
asF1.0
(lp4648
L125L
aL2L
aL4L
asF2.5
(lp4649
L4L
aL0L
aL0L
asF3.0
(lp4650
L1L
aL0L
aL1L
asF0.0
(lp4651
L257L
aL1L
aL7L
asF1.5
(lp4652
L63L
aL1L
aL3L
asF-1.0
(lp4653
L156L
aL2L
aL0L
asF2.0
(lp4654
L30L
aL0L
aL2L
asF-3.0
(lp4655
L2L
aL0L
aL0L
asF3.5
(lp4656
L3L
aL1L
aL1L
asF-2.5
(lp4657
L11L
aL0L
aL0L
asF-1.5
(lp4658
L97L
aL1L
aL2L
asF-3.5
(lp4659
L1L
aL0L
aL0L
asF-2.0
(lp4660
L28L
aL0L
aL0L
asF-0.5
(lp4661
L230L
aL4L
aL5L
asssL30L
(dp4662
F0.5
(dp4663
F-0.5
(lp4664
L126L
aL2L
aL1L
asF1.0
(lp4665
L123L
aL2L
aL2L
asF2.5
(lp4666
L14L
aL1L
aL2L
asF3.0
(lp4667
L4L
aL0L
aL0L
asF4.0
(lp4668
L1L
aL0L
aL0L
asF0.0
(lp4669
L162L
aL5L
aL2L
asF1.5
(lp4670
L68L
aL0L
aL3L
asF-1.0
(lp4671
L111L
aL2L
aL3L
asF2.0
(lp4672
L28L
aL0L
aL5L
asF-2.0
(lp4673
L16L
aL1L
aL0L
asF0.5
(lp4674
L153L
aL9L
aL2L
asF-3.0
(lp4675
L1L
aL0L
aL0L
asF-2.5
(lp4676
L5L
aL0L
aL0L
asF-1.5
(lp4677
L34L
aL0L
aL0L
assF1.5
(dp4678
F-0.5
(lp4679
L47L
aL3L
aL0L
asF1.5
(lp4680
L30L
aL3L
aL1L
asF2.5
(lp4681
L4L
aL0L
aL0L
asF3.0
(lp4682
L6L
aL0L
aL2L
asF0.0
(lp4683
L69L
aL6L
aL1L
asF1.0
(lp4684
L49L
aL5L
aL1L
asF2.0
(lp4685
L16L
aL0L
aL0L
asF3.5
(lp4686
L1L
aL0L
aL0L
asF-1.0
(lp4687
L27L
aL4L
aL0L
asF0.5
(lp4688
L63L
aL7L
aL2L
asF-2.0
(lp4689
L4L
aL0L
aL0L
asF-1.5
(lp4690
L10L
aL1L
aL0L
assF2.5
(dp4691
F0.5
(lp4692
L14L
aL2L
aL0L
asF1.5
(lp4693
L10L
aL0L
aL0L
asF2.5
(lp4694
L2L
aL0L
aL1L
asF3.5
(lp4695
L1L
aL0L
aL0L
asF-0.5
(lp4696
L13L
aL2L
aL0L
asF1.0
(lp4697
L17L
aL4L
aL0L
asF2.0
(lp4698
L8L
aL1L
aL0L
asF3.0
(lp4699
L1L
aL0L
aL1L
asF-2.0
(lp4700
L3L
aL0L
aL0L
asF0.0
(lp4701
L13L
aL0L
aL0L
asF-1.0
(lp4702
L6L
aL1L
aL0L
asF-1.5
(lp4703
L3L
aL0L
aL0L
assF3.5
(dp4704
F0.5
(lp4705
L2L
aL1L
aL0L
asF1.0
(lp4706
L2L
aL2L
aL0L
asF2.0
(lp4707
L1L
aL1L
aL0L
asF-0.5
(lp4708
L1L
aL1L
aL0L
assF4.0
(dp4709
F0.5
(lp4710
L1L
aL2L
aL0L
asF1.0
(lp4711
L1L
aL1L
aL0L
asF0.0
(lp4712
L2L
aL0L
aL0L
asF1.5
(lp4713
L2L
aL1L
aL1L
assF-0.5
(dp4714
F0.5
(lp4715
L191L
aL2L
aL0L
asF1.0
(lp4716
L114L
aL1L
aL4L
asF2.5
(lp4717
L4L
aL0L
aL0L
asF3.0
(lp4718
L3L
aL1L
aL1L
asF-0.5
(lp4719
L244L
aL7L
aL3L
asF1.5
(lp4720
L66L
aL1L
aL3L
asF-1.0
(lp4721
L157L
aL1L
aL1L
asF2.0
(lp4722
L29L
aL0L
aL1L
asF-3.0
(lp4723
L1L
aL0L
aL0L
asF3.5
(lp4724
L2L
aL0L
aL1L
asF-2.5
(lp4725
L11L
aL0L
aL0L
asF0.0
(lp4726
L243L
aL1L
aL7L
asF-3.5
(lp4727
L1L
aL0L
aL0L
asF-2.0
(lp4728
L32L
aL0L
aL0L
asF-1.5
(lp4729
L96L
aL1L
aL2L
assF1.0
(dp4730
F0.5
(lp4731
L93L
aL4L
aL5L
asF1.5
(lp4732
L47L
aL4L
aL2L
asF2.5
(lp4733
L9L
aL1L
aL1L
asF3.5
(lp4734
L1L
aL0L
aL0L
asF0.0
(lp4735
L104L
aL3L
aL2L
asF1.0
(lp4736
L76L
aL2L
aL4L
asF-2.5
(lp4737
L2L
aL0L
aL0L
asF2.0
(lp4738
L30L
aL0L
aL1L
asF-1.0
(lp4739
L53L
aL6L
aL0L
asF-0.5
(lp4740
L102L
aL3L
aL0L
asF-2.0
(lp4741
L9L
aL0L
aL0L
asF-1.5
(lp4742
L23L
aL3L
aL0L
assF-1.0
(dp4743
F-0.5
(lp4744
L168L
aL0L
aL4L
asF1.0
(lp4745
L65L
aL0L
aL2L
asF2.5
(lp4746
L2L
aL0L
aL0L
asF3.0
(lp4747
L2L
aL0L
aL0L
asF0.5
(lp4748
L135L
aL0L
aL3L
asF1.5
(lp4749
L18L
aL0L
aL1L
asF-2.0
(lp4750
L29L
aL0L
aL0L
asF2.0
(lp4751
L9L
aL0L
aL1L
asF3.5
(lp4752
L1L
aL0L
aL0L
asF-2.5
(lp4753
L7L
aL0L
aL0L
asF0.0
(lp4754
L188L
aL0L
aL6L
asF-3.0
(lp4755
L3L
aL0L
aL0L
asF-1.0
(lp4756
L106L
aL0L
aL1L
asF-1.5
(lp4757
L90L
aL0L
aL0L
assF2.0
(dp4758
F0.5
(lp4759
L42L
aL5L
aL0L
asF1.0
(lp4760
L31L
aL2L
aL1L
asF2.0
(lp4761
L7L
aL0L
aL0L
asF-2.0
(lp4762
L2L
aL0L
aL0L
asF0.0
(lp4763
L28L
aL4L
aL0L
asF1.5
(lp4764
L27L
aL3L
aL0L
asF-0.5
(lp4765
L27L
aL4L
aL0L
asF2.5
(lp4766
L3L
aL0L
aL0L
asF-1.0
(lp4767
L13L
aL2L
aL0L
asF-1.5
(lp4768
L4L
aL0L
aL1L
assF3.0
(dp4769
F0.0
(lp4770
L7L
aL0L
aL1L
asF1.5
(lp4771
L4L
aL1L
aL0L
asF2.0
(lp4772
L4L
aL0L
aL0L
asF-0.5
(lp4773
L4L
aL1L
aL0L
asF1.0
(lp4774
L5L
aL0L
aL0L
asF2.5
(lp4775
L2L
aL0L
aL0L
asF-1.0
(lp4776
L4L
aL1L
aL0L
asF0.5
(lp4777
L9L
aL3L
aL1L
assF-2.0
(dp4778
F0.5
(lp4779
L6L
aL0L
aL1L
asF1.5
(lp4780
L3L
aL0L
aL0L
asF2.0
(lp4781
L1L
aL0L
aL0L
asF-0.5
(lp4782
L13L
aL0L
aL0L
asF1.0
(lp4783
L6L
aL0L
aL0L
asF-2.5
(lp4784
L4L
aL0L
aL0L
asF-3.5
(lp4785
L1L
aL0L
aL0L
asF-1.0
(lp4786
L22L
aL0L
aL0L
asF-1.5
(lp4787
L11L
aL0L
aL0L
asF-3.0
(lp4788
L1L
aL0L
aL0L
asF-2.0
(lp4789
L3L
aL0L
aL0L
asF0.0
(lp4790
L16L
aL0L
aL0L
assF-1.5
(dp4791
F0.0
(lp4792
L88L
aL1L
aL2L
asF-0.5
(lp4793
L60L
aL2L
aL0L
asF2.0
(lp4794
L3L
aL0L
aL0L
asF1.0
(lp4795
L26L
aL0L
aL0L
asF-2.0
(lp4796
L24L
aL0L
aL0L
asF0.5
(lp4797
L44L
aL0L
aL1L
asF1.5
(lp4798
L8L
aL0L
aL0L
asF-1.0
(lp4799
L82L
aL0L
aL1L
asF-3.5
(lp4800
L1L
aL0L
aL1L
asF-2.5
(lp4801
L7L
aL0L
aL0L
asF-1.5
(lp4802
L45L
aL0L
aL0L
assF-3.0
(dp4803
F-1.5
(lp4804
L2L
aL0L
aL0L
assF-2.5
(dp4805
F0.0
(lp4806
L3L
aL0L
aL0L
asF1.0
(lp4807
L1L
aL0L
aL0L
asF-2.0
(lp4808
L2L
aL0L
aL0L
asF0.5
(lp4809
L2L
aL0L
aL1L
asF-1.0
(lp4810
L5L
aL0L
aL0L
asF-3.0
(lp4811
L1L
aL0L
aL0L
asF-2.5
(lp4812
L1L
aL0L
aL0L
asF-0.5
(lp4813
L4L
aL0L
aL0L
assF0.0
(dp4814
F-0.5
(lp4815
L190L
aL4L
aL3L
asF0.5
(lp4816
L199L
aL2L
aL6L
asF2.5
(lp4817
L12L
aL0L
aL1L
asF3.0
(lp4818
L2L
aL0L
aL0L
asF1.5
(lp4819
L85L
aL0L
aL2L
asF0.0
(lp4820
L239L
aL2L
aL4L
asF1.0
(lp4821
L147L
aL1L
aL7L
asF-2.0
(lp4822
L24L
aL0L
aL0L
asF2.0
(lp4823
L31L
aL0L
aL2L
asF3.5
(lp4824
L1L
aL0L
aL1L
asF-1.0
(lp4825
L134L
aL0L
aL0L
asF-3.0
(lp4826
L2L
aL0L
aL0L
asF-2.5
(lp4827
L6L
aL0L
aL0L
asF-1.5
(lp4828
L71L
aL3L
aL0L
asssL31L
(dp4829
F0.5
(dp4830
F-0.5
(lp4831
L141L
aL4L
aL3L
asF1.0
(lp4832
L112L
aL4L
aL4L
asF2.5
(lp4833
L11L
aL0L
aL1L
asF3.0
(lp4834
L6L
aL0L
aL1L
asF0.0
(lp4835
L163L
aL4L
aL4L
asF1.5
(lp4836
L67L
aL0L
aL2L
asF-1.0
(lp4837
L88L
aL0L
aL1L
asF2.0
(lp4838
L24L
aL1L
aL2L
asF-2.0
(lp4839
L19L
aL1L
aL0L
asF0.5
(lp4840
L160L
aL4L
aL1L
asF-3.0
(lp4841
L1L
aL0L
aL0L
asF-2.5
(lp4842
L3L
aL0L
aL0L
asF-1.5
(lp4843
L26L
aL0L
aL0L
assF1.5
(dp4844
F-0.5
(lp4845
L47L
aL3L
aL0L
asF0.0
(lp4846
L72L
aL7L
aL1L
asF2.5
(lp4847
L3L
aL0L
aL0L
asF3.0
(lp4848
L8L
aL0L
aL2L
asF1.5
(lp4849
L27L
aL3L
aL0L
asF-2.0
(lp4850
L4L
aL0L
aL0L
asF0.5
(lp4851
L58L
aL4L
aL1L
asF1.0
(lp4852
L47L
aL5L
aL2L
asF2.0
(lp4853
L20L
aL1L
aL0L
asF-1.0
(lp4854
L31L
aL7L
aL0L
asF-1.5
(lp4855
L8L
aL1L
aL0L
assF2.5
(dp4856
F0.5
(lp4857
L10L
aL0L
aL0L
asF1.5
(lp4858
L8L
aL0L
aL0L
asF2.5
(lp4859
L3L
aL0L
aL2L
asF3.5
(lp4860
L1L
aL0L
aL0L
asF-1.0
(lp4861
L5L
aL0L
aL0L
asF0.0
(lp4862
L16L
aL1L
aL0L
asF1.0
(lp4863
L15L
aL3L
aL0L
asF-0.5
(lp4864
L16L
aL3L
aL0L
asF2.0
(lp4865
L7L
aL1L
aL0L
asF-2.0
(lp4866
L1L
aL0L
aL0L
asF-1.5
(lp4867
L3L
aL0L
aL0L
assF3.5
(dp4868
F0.5
(lp4869
L2L
aL1L
aL0L
asF1.0
(lp4870
L2L
aL2L
aL0L
asF0.0
(lp4871
L1L
aL1L
aL0L
assF4.0
(dp4872
F0.0
(lp4873
L2L
aL0L
aL0L
asF1.0
(lp4874
L1L
aL2L
aL0L
asF2.0
(lp4875
L1L
aL0L
aL0L
asF1.5
(lp4876
L2L
aL2L
aL1L
assF0.0
(dp4877
F-0.5
(lp4878
L201L
aL7L
aL3L
asF0.5
(lp4879
L195L
aL5L
aL4L
asF2.5
(lp4880
L10L
aL0L
aL0L
asF3.0
(lp4881
L3L
aL0L
aL1L
asF4.0
(lp4882
L1L
aL0L
aL0L
asF0.0
(lp4883
L236L
aL1L
aL4L
asF1.0
(lp4884
L136L
aL0L
aL6L
asF-2.5
(lp4885
L7L
aL0L
aL0L
asF1.5
(lp4886
L85L
aL0L
aL2L
asF2.0
(lp4887
L36L
aL0L
aL4L
asF3.5
(lp4888
L1L
aL0L
aL1L
asF-2.0
(lp4889
L27L
aL1L
aL0L
asF-3.0
(lp4890
L1L
aL0L
aL0L
asF-1.0
(lp4891
L140L
aL2L
aL0L
asF-1.5
(lp4892
L68L
aL2L
aL0L
assF1.0
(dp4893
F0.5
(lp4894
L98L
aL5L
aL3L
asF1.5
(lp4895
L51L
aL3L
aL2L
asF2.5
(lp4896
L10L
aL0L
aL1L
asF3.5
(lp4897
L1L
aL0L
aL0L
asF0.0
(lp4898
L103L
aL3L
aL2L
asF1.0
(lp4899
L74L
aL3L
aL5L
asF-2.5
(lp4900
L2L
aL0L
aL0L
asF2.0
(lp4901
L30L
aL0L
aL2L
asF-2.0
(lp4902
L6L
aL0L
aL0L
asF-0.5
(lp4903
L107L
aL4L
aL0L
asF-1.0
(lp4904
L54L
aL5L
aL0L
asF-1.5
(lp4905
L26L
aL2L
aL0L
assF-1.0
(dp4906
F-0.5
(lp4907
L169L
aL3L
aL2L
asF1.0
(lp4908
L64L
aL0L
aL4L
asF2.5
(lp4909
L3L
aL0L
aL0L
asF3.0
(lp4910
L2L
aL0L
aL0L
asF0.5
(lp4911
L116L
aL0L
aL2L
asF1.5
(lp4912
L22L
aL0L
aL1L
asF-2.0
(lp4913
L32L
aL0L
aL0L
asF2.0
(lp4914
L10L
aL0L
aL2L
asF3.5
(lp4915
L1L
aL0L
aL0L
asF-2.5
(lp4916
L7L
aL0L
aL0L
asF0.0
(lp4917
L182L
aL0L
aL6L
asF-3.0
(lp4918
L2L
aL0L
aL0L
asF-1.0
(lp4919
L114L
aL1L
aL1L
asF-1.5
(lp4920
L71L
aL0L
aL1L
assF2.0
(dp4921
F0.5
(lp4922
L46L
aL4L
aL1L
asF1.0
(lp4923
L33L
aL8L
aL1L
asF2.5
(lp4924
L3L
aL0L
aL0L
asF-2.0
(lp4925
L1L
aL0L
aL0L
asF0.0
(lp4926
L26L
aL3L
aL0L
asF1.5
(lp4927
L24L
aL1L
aL0L
asF-0.5
(lp4928
L20L
aL3L
aL0L
asF2.0
(lp4929
L8L
aL0L
aL0L
asF-1.0
(lp4930
L12L
aL1L
aL0L
asF-1.5
(lp4931
L6L
aL0L
aL1L
assF3.0
(dp4932
F0.0
(lp4933
L4L
aL0L
aL1L
asF1.5
(lp4934
L4L
aL1L
aL0L
asF2.0
(lp4935
L6L
aL0L
aL0L
asF-0.5
(lp4936
L5L
aL0L
aL0L
asF1.0
(lp4937
L5L
aL0L
aL0L
asF0.5
(lp4938
L10L
aL3L
aL1L
asF-1.0
(lp4939
L4L
aL2L
aL0L
asF-1.5
(lp4940
L2L
aL0L
aL0L
assF-2.0
(dp4941
F0.5
(lp4942
L7L
aL0L
aL1L
asF1.5
(lp4943
L1L
aL0L
aL0L
asF2.0
(lp4944
L1L
aL0L
aL0L
asF-0.5
(lp4945
L18L
aL0L
aL0L
asF1.0
(lp4946
L4L
aL0L
aL0L
asF-2.5
(lp4947
L4L
aL0L
aL0L
asF-3.5
(lp4948
L1L
aL0L
aL0L
asF-1.0
(lp4949
L22L
aL0L
aL0L
asF-1.5
(lp4950
L8L
aL0L
aL0L
asF-3.0
(lp4951
L1L
aL0L
aL0L
asF-2.0
(lp4952
L9L
aL0L
aL0L
asF0.0
(lp4953
L14L
aL0L
aL0L
assF4.5
(dp4954
F0.5
(lp4955
L1L
aL1L
aL0L
assF-1.5
(dp4956
F0.0
(lp4957
L74L
aL1L
aL2L
asF-0.5
(lp4958
L77L
aL1L
aL1L
asF2.0
(lp4959
L2L
aL0L
aL0L
asF1.0
(lp4960
L28L
aL0L
aL0L
asF-2.0
(lp4961
L22L
aL0L
aL0L
asF0.5
(lp4962
L50L
aL0L
aL0L
asF1.5
(lp4963
L9L
aL0L
aL0L
asF-1.0
(lp4964
L76L
aL0L
aL0L
asF-3.0
(lp4965
L4L
aL0L
aL1L
asF-2.5
(lp4966
L5L
aL0L
aL0L
asF-1.5
(lp4967
L41L
aL0L
aL0L
assF-3.0
(dp4968
F-2.0
(lp4969
L1L
aL0L
aL0L
assF-2.5
(dp4970
F0.0
(lp4971
L5L
aL0L
aL0L
asF1.0
(lp4972
L1L
aL0L
aL0L
asF2.0
(lp4973
L1L
aL0L
aL0L
asF-2.0
(lp4974
L2L
aL0L
aL0L
asF0.5
(lp4975
L3L
aL0L
aL1L
asF-1.0
(lp4976
L4L
aL0L
aL0L
asF-3.0
(lp4977
L1L
aL0L
aL0L
asF-2.5
(lp4978
L2L
aL0L
aL0L
asF-0.5
(lp4979
L2L
aL0L
aL0L
assF-0.5
(dp4980
F0.5
(lp4981
L182L
aL1L
aL1L
asF1.0
(lp4982
L126L
aL3L
aL3L
asF2.5
(lp4983
L5L
aL0L
aL0L
asF3.0
(lp4984
L3L
aL1L
aL1L
asF-0.5
(lp4985
L224L
aL1L
aL6L
asF1.5
(lp4986
L67L
aL1L
aL4L
asF-1.0
(lp4987
L162L
aL2L
aL1L
asF2.0
(lp4988
L24L
aL0L
aL0L
asF-3.0
(lp4989
L1L
aL0L
aL0L
asF3.5
(lp4990
L2L
aL0L
aL1L
asF-2.0
(lp4991
L27L
aL0L
aL1L
asF0.0
(lp4992
L235L
aL1L
aL6L
asF-3.5
(lp4993
L1L
aL0L
aL0L
asF-2.5
(lp4994
L13L
aL0L
aL0L
asF-1.5
(lp4995
L94L
aL0L
aL0L
asssL32L
(dp4996
F0.5
(dp4997
F-0.5
(lp4998
L145L
aL4L
aL1L
asF1.0
(lp4999
L104L
aL3L
aL3L
asF2.5
(lp5000
L8L
aL1L
aL2L
asF3.0
(lp5001
L5L
aL0L
aL0L
asF0.0
(lp5002
L161L
aL5L
aL5L
asF1.5
(lp5003
L69L
aL0L
aL2L
asF-1.0
(lp5004
L98L
aL1L
aL2L
asF2.0
(lp5005
L26L
aL0L
aL1L
asF-2.0
(lp5006
L14L
aL1L
aL0L
asF0.5
(lp5007
L166L
aL4L
aL3L
asF-3.0
(lp5008
L1L
aL0L
aL0L
asF-2.5
(lp5009
L5L
aL0L
aL0L
asF-1.5
(lp5010
L37L
aL1L
aL0L
assF1.5
(dp5011
F-0.5
(lp5012
L43L
aL4L
aL0L
asF0.0
(lp5013
L63L
aL2L
aL0L
asF2.5
(lp5014
L2L
aL0L
aL0L
asF3.0
(lp5015
L7L
aL0L
aL2L
asF1.5
(lp5016
L26L
aL3L
aL0L
asF-2.0
(lp5017
L5L
aL0L
aL0L
asF0.5
(lp5018
L61L
aL9L
aL3L
asF1.0
(lp5019
L57L
aL8L
aL3L
asF2.0
(lp5020
L20L
aL0L
aL0L
asF-1.0
(lp5021
L31L
aL6L
aL0L
asF-1.5
(lp5022
L10L
aL1L
aL0L
assF2.5
(dp5023
F0.5
(lp5024
L10L
aL1L
aL0L
asF1.5
(lp5025
L9L
aL0L
aL0L
asF2.5
(lp5026
L2L
aL0L
aL2L
asF3.0
(lp5027
L1L
aL0L
aL0L
asF-0.5
(lp5028
L18L
aL3L
aL0L
asF1.0
(lp5029
L16L
aL5L
aL0L
asF2.0
(lp5030
L5L
aL1L
aL0L
asF3.5
(lp5031
L1L
aL0L
aL0L
asF-2.0
(lp5032
L1L
aL0L
aL0L
asF0.0
(lp5033
L17L
aL1L
aL0L
asF-1.0
(lp5034
L3L
aL1L
aL1L
asF-1.5
(lp5035
L4L
aL0L
aL0L
assF3.5
(dp5036
F0.5
(lp5037
L2L
aL1L
aL0L
asF1.0
(lp5038
L2L
aL2L
aL0L
assF4.0
(dp5039
F0.5
(lp5040
L1L
aL1L
aL0L
asF1.0
(lp5041
L1L
aL2L
aL0L
asF2.0
(lp5042
L1L
aL0L
aL0L
asF0.0
(lp5043
L2L
aL0L
aL0L
asF1.5
(lp5044
L2L
aL2L
aL1L
assF0.0
(dp5045
F-0.5
(lp5046
L197L
aL4L
aL4L
asF0.5
(lp5047
L175L
aL3L
aL7L
asF2.5
(lp5048
L15L
aL0L
aL0L
asF3.0
(lp5049
L3L
aL0L
aL1L
asF4.0
(lp5050
L1L
aL0L
aL0L
asF0.0
(lp5051
L229L
aL4L
aL2L
asF1.0
(lp5052
L144L
aL1L
aL4L
asF-2.0
(lp5053
L27L
aL0L
aL0L
asF1.5
(lp5054
L82L
aL0L
aL3L
asF2.0
(lp5055
L28L
aL0L
aL4L
asF3.5
(lp5056
L1L
aL0L
aL1L
asF-1.0
(lp5057
L139L
aL1L
aL0L
asF-3.0
(lp5058
L1L
aL0L
aL0L
asF-2.5
(lp5059
L4L
aL0L
aL0L
asF-1.5
(lp5060
L60L
aL1L
aL0L
assF1.0
(dp5061
F0.5
(lp5062
L95L
aL4L
aL4L
asF1.5
(lp5063
L55L
aL2L
aL3L
asF2.5
(lp5064
L13L
aL1L
aL0L
asF3.0
(lp5065
L2L
aL0L
aL0L
asF0.0
(lp5066
L97L
aL3L
aL0L
asF1.0
(lp5067
L76L
aL3L
aL2L
asF2.0
(lp5068
L25L
aL0L
aL4L
asF-1.0
(lp5069
L59L
aL7L
aL0L
asF-0.5
(lp5070
L96L
aL4L
aL0L
asF-3.0
(lp5071
L1L
aL0L
aL0L
asF-2.0
(lp5072
L6L
aL0L
aL0L
asF-1.5
(lp5073
L20L
aL1L
aL0L
assF-1.0
(dp5074
F-0.5
(lp5075
L176L
aL2L
aL1L
asF1.0
(lp5076
L60L
aL0L
aL3L
asF2.5
(lp5077
L4L
aL0L
aL0L
asF3.5
(lp5078
L2L
aL0L
aL0L
asF0.5
(lp5079
L119L
aL0L
aL3L
asF1.5
(lp5080
L23L
aL0L
aL2L
asF-2.0
(lp5081
L28L
aL0L
aL0L
asF2.0
(lp5082
L10L
aL0L
aL2L
asF-2.5
(lp5083
L11L
aL0L
aL0L
asF0.0
(lp5084
L171L
aL0L
aL7L
asF-3.0
(lp5085
L1L
aL0L
aL0L
asF-1.0
(lp5086
L112L
aL1L
aL1L
asF-1.5
(lp5087
L70L
aL0L
aL1L
assF2.0
(dp5088
F0.5
(lp5089
L43L
aL3L
aL0L
asF1.0
(lp5090
L30L
aL6L
aL1L
asF2.0
(lp5091
L7L
aL0L
aL0L
asF-2.0
(lp5092
L1L
aL0L
aL0L
asF0.0
(lp5093
L26L
aL2L
aL0L
asF1.5
(lp5094
L23L
aL0L
aL0L
asF-0.5
(lp5095
L22L
aL3L
aL0L
asF2.5
(lp5096
L3L
aL0L
aL0L
asF-1.0
(lp5097
L8L
aL1L
aL0L
asF-1.5
(lp5098
L4L
aL0L
aL0L
assF3.0
(dp5099
F0.0
(lp5100
L8L
aL0L
aL1L
asF1.5
(lp5101
L3L
aL0L
aL0L
asF2.0
(lp5102
L7L
aL1L
aL0L
asF-0.5
(lp5103
L4L
aL1L
aL0L
asF1.0
(lp5104
L6L
aL0L
aL0L
asF0.5
(lp5105
L6L
aL2L
aL1L
asF2.5
(lp5106
L1L
aL0L
aL0L
asF-1.0
(lp5107
L5L
aL2L
aL0L
asF-1.5
(lp5108
L2L
aL0L
aL0L
assF-2.0
(dp5109
F0.5
(lp5110
L9L
aL0L
aL1L
asF1.5
(lp5111
L1L
aL0L
aL0L
asF2.0
(lp5112
L1L
aL0L
aL0L
asF-2.0
(lp5113
L8L
aL0L
aL0L
asF-0.5
(lp5114
L15L
aL0L
aL0L
asF1.0
(lp5115
L4L
aL0L
aL1L
asF-1.0
(lp5116
L20L
aL0L
aL0L
asF0.0
(lp5117
L15L
aL0L
aL0L
asF-3.0
(lp5118
L3L
aL0L
aL0L
asF-2.5
(lp5119
L2L
aL0L
aL0L
asF-1.5
(lp5120
L11L
aL0L
aL0L
assF-1.5
(dp5121
F0.0
(lp5122
L80L
aL1L
aL1L
asF-0.5
(lp5123
L74L
aL1L
aL1L
asF2.0
(lp5124
L3L
aL0L
aL0L
asF1.0
(lp5125
L27L
aL0L
aL0L
asF-2.0
(lp5126
L26L
aL0L
aL0L
asF0.5
(lp5127
L38L
aL0L
aL0L
asF1.5
(lp5128
L10L
aL0L
aL0L
asF-1.0
(lp5129
L75L
aL0L
aL0L
asF-3.0
(lp5130
L4L
aL0L
aL1L
asF-2.5
(lp5131
L5L
aL0L
aL0L
asF-1.5
(lp5132
L40L
aL0L
aL0L
assF-3.0
(dp5133
F-2.0
(lp5134
L2L
aL0L
aL0L
assF-2.5
(dp5135
F0.0
(lp5136
L1L
aL0L
aL0L
asF1.0
(lp5137
L1L
aL0L
aL0L
asF2.0
(lp5138
L1L
aL0L
aL0L
asF-2.0
(lp5139
L1L
aL0L
aL0L
asF0.5
(lp5140
L2L
aL0L
aL0L
asF-1.0
(lp5141
L4L
aL0L
aL0L
asF-3.0
(lp5142
L1L
aL0L
aL0L
asF-2.5
(lp5143
L2L
aL0L
aL0L
asF-0.5
(lp5144
L5L
aL0L
aL0L
assF-0.5
(dp5145
F0.5
(lp5146
L185L
aL1L
aL0L
asF1.0
(lp5147
L132L
aL2L
aL3L
asF2.5
(lp5148
L4L
aL1L
aL0L
asF3.0
(lp5149
L2L
aL0L
aL1L
asF-0.5
(lp5150
L233L
aL2L
aL7L
asF1.5
(lp5151
L61L
aL1L
aL3L
asF-1.0
(lp5152
L145L
aL3L
aL1L
asF2.0
(lp5153
L26L
aL0L
aL0L
asF-3.0
(lp5154
L1L
aL0L
aL0L
asF3.5
(lp5155
L2L
aL0L
aL1L
asF-2.0
(lp5156
L25L
aL0L
aL1L
asF0.0
(lp5157
L238L
aL1L
aL6L
asF-3.5
(lp5158
L1L
aL0L
aL0L
asF-2.5
(lp5159
L14L
aL0L
aL0L
asF-1.5
(lp5160
L96L
aL0L
aL0L
asssL33L
(dp5161
F0.5
(dp5162
F-0.5
(lp5163
L154L
aL5L
aL2L
asF1.0
(lp5164
L117L
aL4L
aL2L
asF2.5
(lp5165
L7L
aL0L
aL3L
asF3.0
(lp5166
L5L
aL0L
aL0L
asF0.0
(lp5167
L155L
aL4L
aL5L
asF1.5
(lp5168
L63L
aL0L
aL0L
asF-1.0
(lp5169
L97L
aL2L
aL2L
asF2.0
(lp5170
L28L
aL1L
aL4L
asF-2.0
(lp5171
L12L
aL1L
aL0L
asF0.5
(lp5172
L156L
aL1L
aL3L
asF-2.5
(lp5173
L2L
aL0L
aL0L
asF-1.5
(lp5174
L34L
aL1L
aL0L
assF1.5
(dp5175
F-0.5
(lp5176
L44L
aL6L
aL0L
asF1.5
(lp5177
L32L
aL4L
aL0L
asF2.5
(lp5178
L5L
aL0L
aL0L
asF3.0
(lp5179
L2L
aL0L
aL0L
asF0.0
(lp5180
L54L
aL4L
aL1L
asF1.0
(lp5181
L47L
aL6L
aL2L
asF2.0
(lp5182
L11L
aL0L
aL0L
asF3.5
(lp5183
L2L
aL0L
aL0L
asF-1.0
(lp5184
L33L
aL6L
aL0L
asF0.5
(lp5185
L64L
aL5L
aL2L
asF-2.0
(lp5186
L4L
aL0L
aL0L
asF-1.5
(lp5187
L6L
aL0L
aL0L
assF2.5
(dp5188
F0.5
(lp5189
L15L
aL2L
aL0L
asF1.5
(lp5190
L12L
aL1L
aL0L
asF2.5
(lp5191
L2L
aL0L
aL2L
asF3.0
(lp5192
L1L
aL0L
aL0L
asF-0.5
(lp5193
L12L
aL3L
aL0L
asF1.0
(lp5194
L13L
aL5L
aL0L
asF2.0
(lp5195
L8L
aL1L
aL0L
asF3.5
(lp5196
L1L
aL0L
aL0L
asF-2.0
(lp5197
L1L
aL0L
aL0L
asF0.0
(lp5198
L18L
aL1L
aL0L
asF-1.0
(lp5199
L8L
aL1L
aL1L
asF-1.5
(lp5200
L2L
aL0L
aL0L
assF3.5
(dp5201
F0.5
(lp5202
L1L
aL0L
aL0L
asF1.0
(lp5203
L2L
aL2L
aL0L
asF-1.0
(lp5204
L1L
aL1L
aL0L
asF0.0
(lp5205
L2L
aL1L
aL0L
asF1.5
(lp5206
L1L
aL0L
aL0L
assF4.0
(dp5207
F0.5
(lp5208
L1L
aL1L
aL0L
asF1.0
(lp5209
L1L
aL2L
aL0L
asF2.0
(lp5210
L2L
aL1L
aL0L
asF0.0
(lp5211
L1L
aL0L
aL0L
assF0.0
(dp5212
F-0.5
(lp5213
L191L
aL3L
aL4L
asF0.5
(lp5214
L176L
aL3L
aL3L
asF2.5
(lp5215
L13L
aL0L
aL0L
asF3.0
(lp5216
L2L
aL0L
aL1L
asF4.0
(lp5217
L1L
aL0L
aL0L
asF0.0
(lp5218
L217L
aL2L
aL2L
asF1.0
(lp5219
L138L
aL4L
aL7L
asF-2.0
(lp5220
L22L
aL0L
aL0L
asF1.5
(lp5221
L84L
aL0L
aL2L
asF2.0
(lp5222
L26L
aL0L
aL4L
asF3.5
(lp5223
L1L
aL0L
aL1L
asF-1.0
(lp5224
L134L
aL2L
aL0L
asF-2.5
(lp5225
L8L
aL0L
aL0L
asF-1.5
(lp5226
L69L
aL1L
aL0L
assF1.0
(dp5227
F0.5
(lp5228
L100L
aL4L
aL5L
asF1.5
(lp5229
L55L
aL0L
aL4L
asF2.5
(lp5230
L7L
aL1L
aL0L
asF3.0
(lp5231
L4L
aL0L
aL0L
asF0.0
(lp5232
L106L
aL4L
aL0L
asF1.0
(lp5233
L70L
aL5L
aL4L
asF-1.0
(lp5234
L58L
aL5L
aL0L
asF2.0
(lp5235
L27L
aL0L
aL2L
asF3.5
(lp5236
L3L
aL0L
aL2L
asF-2.5
(lp5237
L2L
aL0L
aL0L
asF-0.5
(lp5238
L87L
aL4L
aL0L
asF-3.0
(lp5239
L1L
aL0L
aL0L
asF-2.0
(lp5240
L7L
aL0L
aL0L
asF-1.5
(lp5241
L26L
aL1L
aL0L
assF-1.0
(dp5242
F-0.5
(lp5243
L169L
aL2L
aL2L
asF1.0
(lp5244
L66L
aL0L
aL4L
asF2.5
(lp5245
L3L
aL0L
aL0L
asF3.5
(lp5246
L2L
aL0L
aL0L
asF0.5
(lp5247
L111L
aL0L
aL2L
asF1.5
(lp5248
L29L
aL0L
aL1L
asF-2.0
(lp5249
L30L
aL0L
aL0L
asF2.0
(lp5250
L10L
aL0L
aL2L
asF-2.5
(lp5251
L10L
aL0L
aL0L
asF0.0
(lp5252
L173L
aL0L
aL7L
asF-3.5
(lp5253
L1L
aL0L
aL0L
asF-1.0
(lp5254
L124L
aL1L
aL1L
asF-1.5
(lp5255
L71L
aL0L
aL1L
assF2.0
(dp5256
F0.5
(lp5257
L41L
aL3L
aL0L
asF1.0
(lp5258
L29L
aL5L
aL1L
asF2.5
(lp5259
L3L
aL0L
aL0L
asF3.0
(lp5260
L1L
aL0L
aL0L
asF-2.0
(lp5261
L1L
aL0L
aL0L
asF0.0
(lp5262
L28L
aL4L
aL0L
asF1.5
(lp5263
L19L
aL1L
aL0L
asF-0.5
(lp5264
L17L
aL1L
aL0L
asF2.0
(lp5265
L10L
aL0L
aL0L
asF-1.0
(lp5266
L10L
aL1L
aL0L
asF-1.5
(lp5267
L5L
aL0L
aL0L
assF3.0
(dp5268
F0.0
(lp5269
L7L
aL1L
aL1L
asF1.5
(lp5270
L2L
aL0L
aL0L
asF2.0
(lp5271
L4L
aL1L
aL0L
asF-0.5
(lp5272
L6L
aL2L
aL0L
asF1.0
(lp5273
L6L
aL0L
aL0L
asF0.5
(lp5274
L5L
aL1L
aL1L
asF2.5
(lp5275
L1L
aL0L
aL0L
asF-1.0
(lp5276
L2L
aL0L
aL0L
asF-1.5
(lp5277
L2L
aL0L
aL0L
assF-2.0
(dp5278
F0.5
(lp5279
L5L
aL0L
aL0L
asF1.5
(lp5280
L1L
aL0L
aL0L
asF2.5
(lp5281
L1L
aL0L
aL0L
asF-0.5
(lp5282
L16L
aL0L
aL0L
asF1.0
(lp5283
L6L
aL0L
aL0L
asF-2.5
(lp5284
L4L
aL0L
aL0L
asF-3.0
(lp5285
L1L
aL0L
aL0L
asF-1.0
(lp5286
L24L
aL0L
aL0L
asF-1.5
(lp5287
L13L
aL0L
aL0L
asF-3.5
(lp5288
L1L
aL0L
aL0L
asF-2.0
(lp5289
L8L
aL0L
aL0L
asF0.0
(lp5290
L15L
aL0L
aL0L
assF-1.5
(dp5291
F0.0
(lp5292
L83L
aL2L
aL1L
asF-0.5
(lp5293
L67L
aL0L
aL2L
asF2.0
(lp5294
L1L
aL0L
aL0L
asF1.0
(lp5295
L27L
aL0L
aL0L
asF0.5
(lp5296
L41L
aL0L
aL1L
asF1.5
(lp5297
L11L
aL0L
aL0L
asF-2.5
(lp5298
L6L
aL0L
aL0L
asF-3.0
(lp5299
L3L
aL0L
aL0L
asF-1.0
(lp5300
L62L
aL0L
aL0L
asF-3.5
(lp5301
L1L
aL0L
aL1L
asF-2.0
(lp5302
L18L
aL0L
aL0L
asF-1.5
(lp5303
L43L
aL0L
aL0L
assF-3.0
(dp5304
F0.5
(lp5305
L1L
aL0L
aL0L
asF-1.5
(lp5306
L1L
aL0L
aL0L
assF-2.5
(dp5307
F0.0
(lp5308
L4L
aL0L
aL0L
asF1.0
(lp5309
L1L
aL0L
aL0L
asF2.0
(lp5310
L1L
aL0L
aL0L
asF-2.0
(lp5311
L2L
aL0L
aL0L
asF0.5
(lp5312
L1L
aL0L
aL1L
asF-1.0
(lp5313
L3L
aL0L
aL0L
asF-2.5
(lp5314
L3L
aL0L
aL0L
asF-0.5
(lp5315
L5L
aL0L
aL0L
assF-0.5
(dp5316
F-0.5
(lp5317
L211L
aL2L
aL3L
asF1.0
(lp5318
L130L
aL0L
aL2L
asF2.5
(lp5319
L6L
aL0L
aL0L
asF3.0
(lp5320
L4L
aL1L
aL1L
asF0.5
(lp5321
L175L
aL2L
aL0L
asF1.5
(lp5322
L51L
aL1L
aL2L
asF-1.0
(lp5323
L159L
aL3L
aL2L
asF2.0
(lp5324
L27L
aL0L
aL1L
asF3.5
(lp5325
L1L
aL0L
aL1L
asF-2.0
(lp5326
L26L
aL0L
aL0L
asF0.0
(lp5327
L244L
aL2L
aL8L
asF-2.5
(lp5328
L13L
aL0L
aL0L
asF-1.5
(lp5329
L89L
aL0L
aL1L
asssL34L
(dp5330
F0.5
(dp5331
F-0.5
(lp5332
L154L
aL5L
aL4L
asF1.0
(lp5333
L108L
aL4L
aL2L
asF2.5
(lp5334
L7L
aL0L
aL1L
asF3.0
(lp5335
L3L
aL0L
aL0L
asF4.0
(lp5336
L1L
aL0L
aL0L
asF0.0
(lp5337
L150L
aL3L
aL3L
asF1.5
(lp5338
L63L
aL0L
aL3L
asF-1.0
(lp5339
L94L
aL1L
aL1L
asF2.0
(lp5340
L27L
aL1L
aL3L
asF-2.0
(lp5341
L11L
aL1L
aL0L
asF0.5
(lp5342
L165L
aL3L
aL4L
asF-2.5
(lp5343
L3L
aL0L
aL0L
asF-1.5
(lp5344
L37L
aL1L
aL0L
assF1.5
(dp5345
F-0.5
(lp5346
L42L
aL2L
aL0L
asF0.0
(lp5347
L54L
aL4L
aL2L
asF2.5
(lp5348
L5L
aL0L
aL0L
asF3.0
(lp5349
L3L
aL0L
aL0L
asF1.0
(lp5350
L47L
aL6L
aL2L
asF0.5
(lp5351
L62L
aL8L
aL1L
asF1.5
(lp5352
L31L
aL4L
aL0L
asF-2.5
(lp5353
L1L
aL0L
aL0L
asF2.0
(lp5354
L13L
aL0L
aL0L
asF-2.0
(lp5355
L3L
aL0L
aL0L
asF-1.0
(lp5356
L36L
aL9L
aL0L
asF-1.5
(lp5357
L7L
aL0L
aL0L
assF2.5
(dp5358
F0.5
(lp5359
L12L
aL0L
aL0L
asF1.5
(lp5360
L13L
aL3L
aL0L
asF2.5
(lp5361
L3L
aL0L
aL2L
asF3.5
(lp5362
L1L
aL0L
aL0L
asF-0.5
(lp5363
L15L
aL3L
aL0L
asF1.0
(lp5364
L9L
aL3L
aL0L
asF2.0
(lp5365
L5L
aL0L
aL0L
asF3.0
(lp5366
L1L
aL0L
aL0L
asF-2.0
(lp5367
L1L
aL0L
aL0L
asF0.0
(lp5368
L18L
aL2L
aL0L
asF-1.0
(lp5369
L9L
aL1L
aL1L
asF-1.5
(lp5370
L3L
aL0L
aL0L
assF3.5
(dp5371
F0.5
(lp5372
L2L
aL1L
aL0L
asF1.0
(lp5373
L1L
aL1L
aL0L
asF-1.0
(lp5374
L1L
aL1L
aL0L
asF-0.5
(lp5375
L1L
aL1L
aL0L
asF1.5
(lp5376
L1L
aL1L
aL0L
assF4.0
(dp5377
F0.5
(lp5378
L2L
aL1L
aL0L
asF1.0
(lp5379
L1L
aL2L
aL0L
asF2.0
(lp5380
L2L
aL1L
aL0L
asF0.0
(lp5381
L1L
aL0L
aL0L
assF0.0
(dp5382
F-0.5
(lp5383
L182L
aL2L
aL3L
asF0.5
(lp5384
L178L
aL3L
aL3L
asF2.5
(lp5385
L7L
aL0L
aL0L
asF3.0
(lp5386
L2L
aL0L
aL1L
asF4.0
(lp5387
L1L
aL0L
aL1L
asF0.0
(lp5388
L207L
aL3L
aL2L
asF1.0
(lp5389
L149L
aL3L
aL6L
asF-2.5
(lp5390
L4L
aL0L
aL0L
asF1.5
(lp5391
L77L
aL0L
aL0L
asF2.0
(lp5392
L33L
aL0L
aL4L
asF-2.0
(lp5393
L19L
aL0L
aL0L
asF-1.0
(lp5394
L131L
aL1L
aL1L
asF-1.5
(lp5395
L63L
aL2L
aL0L
assF1.0
(dp5396
F0.5
(lp5397
L97L
aL5L
aL4L
asF1.5
(lp5398
L51L
aL0L
aL3L
asF2.5
(lp5399
L10L
aL1L
aL0L
asF3.0
(lp5400
L5L
aL0L
aL1L
asF0.0
(lp5401
L111L
aL4L
aL1L
asF1.0
(lp5402
L72L
aL4L
aL4L
asF2.0
(lp5403
L26L
aL0L
aL2L
asF3.5
(lp5404
L4L
aL0L
aL2L
asF-2.0
(lp5405
L7L
aL0L
aL0L
asF-0.5
(lp5406
L86L
aL3L
aL0L
asF-3.0
(lp5407
L2L
aL0L
aL0L
asF-1.0
(lp5408
L53L
aL5L
aL0L
asF-1.5
(lp5409
L24L
aL1L
aL0L
assF-1.0
(dp5410
F-0.5
(lp5411
L160L
aL1L
aL2L
asF1.0
(lp5412
L66L
aL0L
aL4L
asF2.5
(lp5413
L3L
aL0L
aL1L
asF3.0
(lp5414
L1L
aL0L
aL0L
asF0.5
(lp5415
L104L
aL0L
aL4L
asF1.5
(lp5416
L26L
aL0L
aL0L
asF-2.0
(lp5417
L35L
aL0L
aL0L
asF2.0
(lp5418
L12L
aL0L
aL1L
asF3.5
(lp5419
L2L
aL0L
aL0L
asF-2.5
(lp5420
L9L
aL0L
aL0L
asF0.0
(lp5421
L167L
aL1L
aL5L
asF-3.5
(lp5422
L1L
aL0L
aL0L
asF-1.0
(lp5423
L136L
aL1L
aL2L
asF-1.5
(lp5424
L56L
aL0L
aL0L
assF2.0
(dp5425
F0.5
(lp5426
L39L
aL3L
aL0L
asF1.0
(lp5427
L27L
aL6L
aL1L
asF2.5
(lp5428
L2L
aL0L
aL0L
asF3.0
(lp5429
L1L
aL0L
aL0L
asF0.0
(lp5430
L31L
aL4L
aL0L
asF1.5
(lp5431
L19L
aL0L
aL0L
asF-0.5
(lp5432
L19L
aL2L
aL0L
asF2.0
(lp5433
L14L
aL0L
aL0L
asF-1.0
(lp5434
L7L
aL1L
aL0L
asF-1.5
(lp5435
L6L
aL0L
aL0L
assF3.0
(dp5436
F0.0
(lp5437
L9L
aL1L
aL1L
asF1.5
(lp5438
L2L
aL0L
aL0L
asF2.0
(lp5439
L5L
aL1L
aL0L
asF-0.5
(lp5440
L2L
aL0L
aL0L
asF1.0
(lp5441
L8L
aL1L
aL0L
asF0.5
(lp5442
L4L
aL0L
aL1L
asF-1.0
(lp5443
L4L
aL1L
aL0L
asF-1.5
(lp5444
L1L
aL0L
aL0L
assF-2.0
(dp5445
F0.5
(lp5446
L6L
aL0L
aL2L
asF1.5
(lp5447
L1L
aL0L
aL0L
asF2.0
(lp5448
L1L
aL0L
aL0L
asF-0.5
(lp5449
L15L
aL0L
aL0L
asF1.0
(lp5450
L5L
aL0L
aL0L
asF-2.5
(lp5451
L2L
aL0L
aL0L
asF-3.5
(lp5452
L1L
aL0L
aL0L
asF-1.0
(lp5453
L17L
aL0L
aL0L
asF-1.5
(lp5454
L14L
aL0L
aL0L
asF-3.0
(lp5455
L1L
aL0L
aL0L
asF-2.0
(lp5456
L8L
aL0L
aL0L
asF0.0
(lp5457
L19L
aL0L
aL0L
assF-1.5
(dp5458
F0.0
(lp5459
L81L
aL1L
aL1L
asF-0.5
(lp5460
L69L
aL0L
aL3L
asF2.0
(lp5461
L1L
aL0L
aL0L
asF1.0
(lp5462
L19L
aL0L
aL0L
asF-2.0
(lp5463
L19L
aL0L
aL0L
asF0.5
(lp5464
L43L
aL0L
aL0L
asF1.5
(lp5465
L9L
aL0L
aL0L
asF-1.0
(lp5466
L58L
aL0L
aL0L
asF-3.0
(lp5467
L5L
aL0L
aL1L
asF-2.5
(lp5468
L4L
aL0L
aL0L
asF-1.5
(lp5469
L53L
aL0L
aL0L
assF-3.0
(dp5470
F-1.5
(lp5471
L1L
aL0L
aL0L
assF-2.5
(dp5472
F0.0
(lp5473
L3L
aL0L
aL0L
asF1.0
(lp5474
L1L
aL0L
aL0L
asF2.0
(lp5475
L1L
aL0L
aL0L
asF-2.0
(lp5476
L4L
aL0L
aL0L
asF0.5
(lp5477
L1L
aL0L
aL0L
asF-1.0
(lp5478
L2L
aL0L
aL0L
asF-0.5
(lp5479
L5L
aL0L
aL0L
asF-2.5
(lp5480
L4L
aL0L
aL0L
asF-1.5
(lp5481
L1L
aL0L
aL0L
assF-0.5
(dp5482
F0.5
(lp5483
L179L
aL2L
aL0L
asF1.0
(lp5484
L118L
aL1L
aL2L
asF2.5
(lp5485
L4L
aL0L
aL0L
asF3.0
(lp5486
L5L
aL1L
aL1L
asF-0.5
(lp5487
L221L
aL2L
aL4L
asF1.5
(lp5488
L56L
aL1L
aL4L
asF-2.5
(lp5489
L13L
aL0L
aL0L
asF2.0
(lp5490
L25L
aL0L
aL1L
asF3.5
(lp5491
L1L
aL0L
aL1L
asF-1.0
(lp5492
L154L
aL3L
aL2L
asF0.0
(lp5493
L237L
aL1L
aL7L
asF-2.0
(lp5494
L27L
aL0L
aL0L
asF-1.5
(lp5495
L98L
aL0L
aL1L
asssL35L
(dp5496
F0.5
(dp5497
F-0.5
(lp5498
L150L
aL4L
aL5L
asF1.0
(lp5499
L116L
aL5L
aL3L
asF2.5
(lp5500
L10L
aL0L
aL2L
asF3.0
(lp5501
L3L
aL0L
aL0L
asF0.0
(lp5502
L151L
aL4L
aL1L
asF1.5
(lp5503
L62L
aL0L
aL1L
asF-1.0
(lp5504
L88L
aL2L
aL1L
asF2.0
(lp5505
L28L
aL1L
aL3L
asF-2.0
(lp5506
L10L
aL1L
aL0L
asF0.5
(lp5507
L155L
aL3L
aL3L
asF-2.5
(lp5508
L4L
aL0L
aL0L
asF-1.5
(lp5509
L37L
aL1L
aL0L
assF1.5
(dp5510
F-0.5
(lp5511
L37L
aL1L
aL0L
asF0.0
(lp5512
L50L
aL3L
aL2L
asF2.5
(lp5513
L3L
aL0L
aL0L
asF3.0
(lp5514
L2L
aL0L
aL0L
asF1.0
(lp5515
L53L
aL7L
aL3L
asF0.5
(lp5516
L60L
aL7L
aL2L
asF1.5
(lp5517
L27L
aL3L
aL0L
asF-2.5
(lp5518
L1L
aL0L
aL0L
asF2.0
(lp5519
L13L
aL0L
aL0L
asF-2.0
(lp5520
L3L
aL0L
aL0L
asF-1.0
(lp5521
L37L
aL8L
aL0L
asF-1.5
(lp5522
L11L
aL0L
aL0L
assF2.5
(dp5523
F0.5
(lp5524
L13L
aL0L
aL0L
asF1.5
(lp5525
L11L
aL3L
aL0L
asF2.5
(lp5526
L3L
aL0L
aL1L
asF3.5
(lp5527
L1L
aL0L
aL0L
asF-0.5
(lp5528
L10L
aL1L
aL0L
asF1.0
(lp5529
L11L
aL4L
aL0L
asF2.0
(lp5530
L4L
aL0L
aL0L
asF3.0
(lp5531
L1L
aL0L
aL1L
asF-2.0
(lp5532
L1L
aL0L
aL0L
asF0.0
(lp5533
L15L
aL1L
aL0L
asF-1.0
(lp5534
L10L
aL2L
aL1L
asF-1.5
(lp5535
L5L
aL0L
aL0L
assF3.5
(dp5536
F0.5
(lp5537
L1L
aL1L
aL0L
asF1.0
(lp5538
L3L
aL2L
aL0L
asF-1.0
(lp5539
L1L
aL0L
aL0L
asF0.0
(lp5540
L1L
aL0L
aL0L
assF4.0
(dp5541
F0.5
(lp5542
L2L
aL1L
aL0L
asF1.0
(lp5543
L1L
aL2L
aL0L
asF0.0
(lp5544
L1L
aL0L
aL0L
asF1.5
(lp5545
L2L
aL1L
aL0L
assF0.0
(dp5546
F-0.5
(lp5547
L168L
aL1L
aL3L
asF0.5
(lp5548
L173L
aL3L
aL3L
asF2.5
(lp5549
L11L
aL0L
aL0L
asF3.0
(lp5550
L2L
aL0L
aL1L
asF4.0
(lp5551
L2L
aL0L
aL1L
asF0.0
(lp5552
L210L
aL2L
aL1L
asF1.0
(lp5553
L141L
aL2L
aL5L
asF-2.0
(lp5554
L20L
aL0L
aL0L
asF1.5
(lp5555
L79L
aL0L
aL0L
asF2.0
(lp5556
L26L
aL0L
aL3L
asF-1.0
(lp5557
L137L
aL3L
aL0L
asF-2.5
(lp5558
L7L
aL0L
aL0L
asF-1.5
(lp5559
L64L
aL2L
aL0L
assF1.0
(dp5560
F0.5
(lp5561
L92L
aL5L
aL4L
asF1.5
(lp5562
L46L
aL1L
aL5L
asF2.5
(lp5563
L10L
aL1L
aL0L
asF3.0
(lp5564
L5L
aL0L
aL1L
asF0.0
(lp5565
L111L
aL3L
aL2L
asF1.0
(lp5566
L75L
aL3L
aL2L
asF2.0
(lp5567
L30L
aL0L
aL3L
asF3.5
(lp5568
L4L
aL0L
aL2L
asF-1.0
(lp5569
L58L
aL4L
aL0L
asF-0.5
(lp5570
L86L
aL3L
aL0L
asF-3.0
(lp5571
L2L
aL0L
aL0L
asF-2.0
(lp5572
L6L
aL0L
aL0L
asF-1.5
(lp5573
L23L
aL2L
aL0L
assF-2.0
(dp5574
F0.5
(lp5575
L6L
aL0L
aL0L
asF1.5
(lp5576
L1L
aL0L
aL0L
asF2.0
(lp5577
L3L
aL0L
aL0L
asF-0.5
(lp5578
L11L
aL0L
aL0L
asF1.0
(lp5579
L3L
aL0L
aL0L
asF-2.5
(lp5580
L4L
aL0L
aL0L
asF-3.5
(lp5581
L1L
aL0L
aL0L
asF-1.0
(lp5582
L21L
aL0L
aL0L
asF-1.5
(lp5583
L10L
aL0L
aL0L
asF-3.0
(lp5584
L1L
aL0L
aL0L
asF-2.0
(lp5585
L11L
aL0L
aL0L
asF0.0
(lp5586
L15L
aL0L
aL0L
assF2.0
(dp5587
F0.5
(lp5588
L37L
aL3L
aL0L
asF1.0
(lp5589
L32L
aL4L
aL1L
asF2.0
(lp5590
L11L
aL0L
aL0L
asF3.0
(lp5591
L1L
aL0L
aL0L
asF0.0
(lp5592
L31L
aL4L
aL0L
asF1.5
(lp5593
L20L
aL0L
aL0L
asF-0.5
(lp5594
L24L
aL5L
aL0L
asF2.5
(lp5595
L1L
aL0L
aL0L
asF-1.0
(lp5596
L5L
aL0L
aL0L
asF-1.5
(lp5597
L3L
aL1L
aL0L
assF3.0
(dp5598
F0.0
(lp5599
L8L
aL2L
aL1L
asF1.5
(lp5600
L4L
aL0L
aL0L
asF2.0
(lp5601
L3L
aL1L
aL0L
asF-0.5
(lp5602
L3L
aL0L
aL0L
asF1.0
(lp5603
L7L
aL1L
aL0L
asF0.5
(lp5604
L4L
aL1L
aL0L
asF2.5
(lp5605
L2L
aL0L
aL0L
asF-1.0
(lp5606
L4L
aL2L
aL0L
asF-1.5
(lp5607
L1L
aL0L
aL0L
assF-1.0
(dp5608
F-0.5
(lp5609
L161L
aL1L
aL3L
asF1.0
(lp5610
L60L
aL0L
aL3L
asF2.5
(lp5611
L3L
aL0L
aL1L
asF3.5
(lp5612
L2L
aL0L
aL0L
asF0.5
(lp5613
L121L
aL0L
aL4L
asF1.5
(lp5614
L23L
aL0L
aL1L
asF-2.0
(lp5615
L32L
aL0L
aL0L
asF2.0
(lp5616
L9L
aL0L
aL1L
asF-3.5
(lp5617
L1L
aL0L
aL0L
asF-2.5
(lp5618
L7L
aL0L
aL0L
asF0.0
(lp5619
L154L
aL1L
aL4L
asF-3.0
(lp5620
L1L
aL0L
aL0L
asF-1.0
(lp5621
L130L
aL1L
aL2L
asF-1.5
(lp5622
L69L
aL0L
aL0L
assF-1.5
(dp5623
F0.0
(lp5624
L67L
aL0L
aL1L
asF-0.5
(lp5625
L69L
aL1L
aL3L
asF2.0
(lp5626
L2L
aL0L
aL0L
asF1.0
(lp5627
L23L
aL0L
aL1L
asF-2.0
(lp5628
L20L
aL0L
aL0L
asF0.5
(lp5629
L47L
aL0L
aL0L
asF1.5
(lp5630
L7L
aL0L
aL0L
asF-1.0
(lp5631
L56L
aL0L
aL0L
asF-3.0
(lp5632
L5L
aL0L
aL1L
asF-2.5
(lp5633
L6L
aL0L
aL0L
asF-1.5
(lp5634
L46L
aL0L
aL0L
assF-3.0
(dp5635
F0.0
(lp5636
L1L
aL0L
aL0L
asF-1.5
(lp5637
L1L
aL0L
aL0L
assF-2.5
(dp5638
F0.0
(lp5639
L2L
aL0L
aL0L
asF1.0
(lp5640
L2L
aL0L
aL0L
asF-2.0
(lp5641
L2L
aL0L
aL0L
asF-0.5
(lp5642
L5L
aL0L
aL0L
asF-1.0
(lp5643
L1L
aL0L
aL0L
asF-2.5
(lp5644
L3L
aL0L
aL0L
asF-1.5
(lp5645
L3L
aL0L
aL0L
assF-0.5
(dp5646
F0.5
(lp5647
L170L
aL3L
aL1L
asF1.0
(lp5648
L124L
aL0L
aL4L
asF2.5
(lp5649
L5L
aL0L
aL0L
asF3.0
(lp5650
L5L
aL1L
aL1L
asF-0.5
(lp5651
L217L
aL2L
aL5L
asF1.5
(lp5652
L43L
aL1L
aL3L
asF-1.0
(lp5653
L151L
aL2L
aL0L
asF2.0
(lp5654
L24L
aL0L
aL1L
asF3.5
(lp5655
L1L
aL0L
aL1L
asF-2.0
(lp5656
L33L
aL0L
aL0L
asF0.0
(lp5657
L247L
aL1L
aL7L
asF-3.0
(lp5658
L1L
aL0L
aL0L
asF-2.5
(lp5659
L7L
aL0L
aL0L
asF-1.5
(lp5660
L79L
aL1L
aL1L
asssL36L
(dp5661
F0.5
(dp5662
F-0.5
(lp5663
L143L
aL4L
aL6L
asF1.0
(lp5664
L105L
aL4L
aL4L
asF2.5
(lp5665
L7L
aL1L
aL2L
asF3.0
(lp5666
L7L
aL0L
aL1L
asF0.0
(lp5667
L153L
aL1L
aL1L
asF1.5
(lp5668
L60L
aL0L
aL2L
asF-1.0
(lp5669
L95L
aL3L
aL1L
asF2.0
(lp5670
L27L
aL0L
aL2L
asF-2.0
(lp5671
L9L
aL1L
aL0L
asF0.5
(lp5672
L166L
aL5L
aL3L
asF-2.5
(lp5673
L5L
aL0L
aL0L
asF-1.5
(lp5674
L34L
aL1L
aL0L
assF1.5
(dp5675
F-0.5
(lp5676
L34L
aL1L
aL0L
asF0.0
(lp5677
L60L
aL4L
aL2L
asF2.5
(lp5678
L6L
aL0L
aL0L
asF3.0
(lp5679
L1L
aL0L
aL0L
asF1.0
(lp5680
L49L
aL10L
aL3L
asF0.5
(lp5681
L45L
aL5L
aL0L
asF1.5
(lp5682
L30L
aL3L
aL1L
asF-2.5
(lp5683
L1L
aL0L
aL0L
asF2.0
(lp5684
L16L
aL0L
aL0L
asF-2.0
(lp5685
L6L
aL0L
aL0L
asF-1.0
(lp5686
L35L
aL6L
aL0L
asF-1.5
(lp5687
L11L
aL1L
aL0L
assF2.5
(dp5688
F0.5
(lp5689
L15L
aL2L
aL0L
asF1.5
(lp5690
L11L
aL3L
aL0L
asF2.5
(lp5691
L2L
aL0L
aL1L
asF3.5
(lp5692
L1L
aL0L
aL0L
asF-1.0
(lp5693
L7L
aL2L
aL0L
asF0.0
(lp5694
L17L
aL1L
aL0L
asF1.0
(lp5695
L7L
aL3L
aL0L
asF-1.5
(lp5696
L3L
aL0L
aL0L
asF2.0
(lp5697
L6L
aL0L
aL0L
asF-2.0
(lp5698
L1L
aL0L
aL0L
asF-0.5
(lp5699
L12L
aL1L
aL0L
assF3.5
(dp5700
F0.5
(lp5701
L1L
aL1L
aL0L
asF1.0
(lp5702
L3L
aL2L
aL0L
asF0.0
(lp5703
L1L
aL0L
aL0L
assF4.0
(dp5704
F0.5
(lp5705
L3L
aL3L
aL0L
asF1.5
(lp5706
L1L
aL1L
aL0L
asF2.0
(lp5707
L1L
aL0L
aL0L
asF0.0
(lp5708
L1L
aL0L
aL0L
assF0.0
(dp5709
F-0.5
(lp5710
L176L
aL3L
aL2L
asF0.5
(lp5711
L166L
aL1L
aL2L
asF2.5
(lp5712
L12L
aL0L
aL0L
asF3.0
(lp5713
L1L
aL0L
aL1L
asF4.0
(lp5714
L2L
aL0L
aL1L
asF0.0
(lp5715
L224L
aL3L
aL2L
asF1.0
(lp5716
L145L
aL1L
aL5L
asF-2.0
(lp5717
L17L
aL0L
aL0L
asF1.5
(lp5718
L62L
aL0L
aL0L
asF2.0
(lp5719
L34L
aL0L
aL4L
asF-1.0
(lp5720
L122L
aL3L
aL0L
asF-2.5
(lp5721
L6L
aL0L
aL0L
asF-1.5
(lp5722
L76L
aL2L
aL0L
assF1.0
(dp5723
F0.5
(lp5724
L96L
aL6L
aL4L
asF1.5
(lp5725
L47L
aL1L
aL3L
asF2.5
(lp5726
L10L
aL1L
aL1L
asF3.0
(lp5727
L3L
aL0L
aL0L
asF0.0
(lp5728
L102L
aL4L
aL2L
asF1.0
(lp5729
L71L
aL4L
aL5L
asF2.0
(lp5730
L26L
aL0L
aL1L
asF3.5
(lp5731
L5L
aL0L
aL2L
asF-1.0
(lp5732
L48L
aL3L
aL0L
asF-0.5
(lp5733
L90L
aL2L
aL0L
asF-3.0
(lp5734
L2L
aL0L
aL0L
asF-2.0
(lp5735
L4L
aL0L
aL0L
asF-1.5
(lp5736
L20L
aL2L
aL0L
assF-1.0
(dp5737
F-0.5
(lp5738
L168L
aL1L
aL4L
asF1.0
(lp5739
L60L
aL0L
aL2L
asF2.5
(lp5740
L3L
aL0L
aL1L
asF3.0
(lp5741
L1L
aL0L
aL0L
asF0.5
(lp5742
L111L
aL0L
aL4L
asF1.5
(lp5743
L21L
aL0L
aL2L
asF-2.0
(lp5744
L32L
aL0L
aL0L
asF2.0
(lp5745
L10L
aL0L
aL1L
asF3.5
(lp5746
L2L
aL0L
aL0L
asF-2.5
(lp5747
L9L
aL0L
aL0L
asF0.0
(lp5748
L157L
aL1L
aL4L
asF-3.0
(lp5749
L2L
aL0L
aL0L
asF-1.0
(lp5750
L122L
aL1L
aL2L
asF-1.5
(lp5751
L69L
aL0L
aL0L
assF2.0
(dp5752
F0.5
(lp5753
L31L
aL0L
aL0L
asF1.0
(lp5754
L34L
aL5L
aL1L
asF2.0
(lp5755
L8L
aL0L
aL0L
asF3.0
(lp5756
L2L
aL0L
aL0L
asF0.0
(lp5757
L33L
aL4L
aL0L
asF1.5
(lp5758
L17L
aL0L
aL0L
asF-0.5
(lp5759
L23L
aL3L
aL0L
asF2.5
(lp5760
L4L
aL0L
aL1L
asF-1.0
(lp5761
L7L
aL0L
aL1L
asF-1.5
(lp5762
L5L
aL0L
aL0L
assF3.0
(dp5763
F0.0
(lp5764
L9L
aL2L
aL1L
asF1.5
(lp5765
L4L
aL0L
aL0L
asF2.0
(lp5766
L3L
aL1L
aL0L
asF-0.5
(lp5767
L2L
aL0L
aL0L
asF1.0
(lp5768
L6L
aL1L
aL0L
asF0.5
(lp5769
L4L
aL0L
aL0L
asF2.5
(lp5770
L2L
aL0L
aL0L
asF-1.0
(lp5771
L4L
aL2L
aL0L
asF-1.5
(lp5772
L1L
aL0L
aL0L
assF-2.0
(dp5773
F0.5
(lp5774
L7L
aL0L
aL0L
asF1.5
(lp5775
L1L
aL0L
aL0L
asF2.0
(lp5776
L3L
aL0L
aL0L
asF-2.0
(lp5777
L10L
aL0L
aL0L
asF-0.5
(lp5778
L15L
aL0L
aL0L
asF1.0
(lp5779
L4L
aL0L
aL0L
asF-1.0
(lp5780
L17L
aL0L
aL0L
asF0.0
(lp5781
L13L
aL0L
aL0L
asF-3.5
(lp5782
L1L
aL0L
aL0L
asF-2.5
(lp5783
L3L
aL0L
aL0L
asF-1.5
(lp5784
L11L
aL0L
aL0L
assF-1.5
(dp5785
F0.0
(lp5786
L79L
aL0L
aL2L
asF-0.5
(lp5787
L68L
aL1L
aL1L
asF2.0
(lp5788
L2L
aL0L
aL0L
asF1.0
(lp5789
L20L
aL0L
aL1L
asF-2.0
(lp5790
L19L
aL0L
aL0L
asF0.5
(lp5791
L47L
aL0L
aL0L
asF1.5
(lp5792
L6L
aL0L
aL0L
asF-1.0
(lp5793
L52L
aL0L
aL0L
asF-3.0
(lp5794
L6L
aL0L
aL1L
asF-2.5
(lp5795
L5L
aL0L
aL0L
asF-1.5
(lp5796
L49L
aL0L
aL0L
assF-3.0
(dp5797
F0.0
(lp5798
L1L
aL0L
aL0L
asF-2.0
(lp5799
L1L
aL0L
aL0L
asF-1.5
(lp5800
L1L
aL0L
aL0L
assF-2.5
(dp5801
F0.0
(lp5802
L2L
aL0L
aL0L
asF1.0
(lp5803
L2L
aL0L
aL0L
asF-2.0
(lp5804
L1L
aL0L
aL0L
asF-0.5
(lp5805
L4L
aL0L
aL0L
asF-1.0
(lp5806
L1L
aL0L
aL0L
asF-2.5
(lp5807
L3L
aL0L
aL0L
asF-1.5
(lp5808
L3L
aL0L
aL0L
assF-0.5
(dp5809
F0.5
(lp5810
L171L
aL3L
aL2L
asF1.0
(lp5811
L120L
aL1L
aL3L
asF2.5
(lp5812
L3L
aL0L
aL0L
asF3.0
(lp5813
L4L
aL1L
aL1L
asF-0.5
(lp5814
L203L
aL1L
aL6L
asF1.5
(lp5815
L61L
aL1L
aL3L
asF-1.0
(lp5816
L147L
aL2L
aL1L
asF2.0
(lp5817
L20L
aL0L
aL1L
asF-2.0
(lp5818
L31L
aL0L
aL1L
asF0.0
(lp5819
L215L
aL1L
aL4L
asF-3.5
(lp5820
L1L
aL0L
aL0L
asF-2.5
(lp5821
L8L
aL0L
aL0L
asF-1.5
(lp5822
L78L
aL0L
aL0L
asssL37L
(dp5823
F0.5
(dp5824
F-0.5
(lp5825
L138L
aL3L
aL5L
asF1.0
(lp5826
L105L
aL4L
aL5L
asF2.5
(lp5827
L8L
aL1L
aL2L
asF3.0
(lp5828
L5L
aL0L
aL0L
asF4.0
(lp5829
L1L
aL0L
aL1L
asF0.0
(lp5830
L151L
aL1L
aL2L
asF1.5
(lp5831
L52L
aL0L
aL2L
asF-1.0
(lp5832
L86L
aL3L
aL1L
asF2.0
(lp5833
L26L
aL0L
aL1L
asF-2.0
(lp5834
L7L
aL0L
aL0L
asF0.5
(lp5835
L169L
aL5L
aL3L
asF-2.5
(lp5836
L4L
aL0L
aL0L
asF-1.5
(lp5837
L41L
aL1L
aL0L
assF1.5
(dp5838
F-0.5
(lp5839
L28L
aL0L
aL0L
asF0.0
(lp5840
L55L
aL2L
aL1L
asF2.5
(lp5841
L9L
aL0L
aL0L
asF1.5
(lp5842
L22L
aL2L
aL0L
asF-2.0
(lp5843
L5L
aL0L
aL0L
asF0.5
(lp5844
L58L
aL2L
aL0L
asF1.0
(lp5845
L50L
aL7L
aL4L
asF2.0
(lp5846
L15L
aL1L
aL0L
asF-1.0
(lp5847
L28L
aL6L
aL0L
asF-1.5
(lp5848
L11L
aL1L
aL0L
assF2.5
(dp5849
F0.5
(lp5850
L13L
aL1L
aL0L
asF1.5
(lp5851
L10L
aL1L
aL0L
asF2.5
(lp5852
L2L
aL0L
aL1L
asF3.5
(lp5853
L1L
aL0L
aL0L
asF-1.0
(lp5854
L4L
aL0L
aL0L
asF0.0
(lp5855
L16L
aL0L
aL0L
asF1.0
(lp5856
L13L
aL4L
aL0L
asF-1.5
(lp5857
L2L
aL0L
aL0L
asF2.0
(lp5858
L7L
aL0L
aL0L
asF-2.0
(lp5859
L1L
aL0L
aL0L
asF-0.5
(lp5860
L15L
aL3L
aL0L
assF3.5
(dp5861
F0.5
(lp5862
L2L
aL1L
aL0L
asF1.0
(lp5863
L2L
aL1L
aL0L
asF-1.0
(lp5864
L2L
aL0L
aL0L
asF0.0
(lp5865
L1L
aL0L
aL0L
asF1.5
(lp5866
L1L
aL1L
aL0L
assF4.0
(dp5867
F0.5
(lp5868
L2L
aL2L
aL0L
asF1.5
(lp5869
L1L
aL1L
aL0L
asF2.0
(lp5870
L1L
aL0L
aL0L
assF0.0
(dp5871
F-0.5
(lp5872
L168L
aL4L
aL2L
asF0.5
(lp5873
L171L
aL2L
aL4L
asF2.5
(lp5874
L6L
aL0L
aL0L
asF3.0
(lp5875
L2L
aL0L
aL1L
asF4.0
(lp5876
L1L
aL0L
aL0L
asF0.0
(lp5877
L213L
aL2L
aL2L
asF1.0
(lp5878
L141L
aL2L
aL0L
asF-2.0
(lp5879
L21L
aL0L
aL0L
asF1.5
(lp5880
L62L
aL0L
aL1L
asF2.0
(lp5881
L32L
aL0L
aL2L
asF-1.0
(lp5882
L115L
aL3L
aL0L
asF-2.5
(lp5883
L7L
aL0L
aL0L
asF-1.5
(lp5884
L71L
aL1L
aL0L
assF1.0
(dp5885
F0.5
(lp5886
L83L
aL6L
aL3L
asF1.5
(lp5887
L53L
aL1L
aL2L
asF2.5
(lp5888
L10L
aL1L
aL0L
asF3.0
(lp5889
L5L
aL0L
aL1L
asF0.0
(lp5890
L104L
aL8L
aL2L
asF1.0
(lp5891
L76L
aL4L
aL5L
asF2.0
(lp5892
L26L
aL0L
aL3L
asF3.5
(lp5893
L5L
aL0L
aL2L
asF-1.0
(lp5894
L53L
aL3L
aL0L
asF-0.5
(lp5895
L88L
aL4L
aL0L
asF-3.0
(lp5896
L1L
aL0L
aL0L
asF-2.0
(lp5897
L3L
aL0L
aL0L
asF-1.5
(lp5898
L23L
aL1L
aL0L
assF-1.0
(dp5899
F-0.5
(lp5900
L165L
aL1L
aL3L
asF1.0
(lp5901
L67L
aL0L
aL1L
asF2.5
(lp5902
L4L
aL0L
aL1L
asF3.0
(lp5903
L1L
aL0L
aL0L
asF0.5
(lp5904
L109L
aL0L
aL4L
asF1.5
(lp5905
L25L
aL0L
aL2L
asF-2.0
(lp5906
L26L
aL0L
aL0L
asF2.0
(lp5907
L6L
aL0L
aL0L
asF-3.5
(lp5908
L1L
aL0L
aL1L
asF3.5
(lp5909
L1L
aL0L
aL0L
asF-2.5
(lp5910
L8L
aL0L
aL0L
asF0.0
(lp5911
L170L
aL1L
aL4L
asF-3.0
(lp5912
L2L
aL0L
aL0L
asF-1.0
(lp5913
L119L
aL1L
aL1L
asF-1.5
(lp5914
L73L
aL0L
aL0L
assF2.0
(dp5915
F0.5
(lp5916
L32L
aL4L
aL0L
asF1.0
(lp5917
L32L
aL5L
aL1L
asF2.0
(lp5918
L4L
aL0L
aL0L
asF3.0
(lp5919
L1L
aL0L
aL0L
asF0.0
(lp5920
L30L
aL3L
aL1L
asF1.5
(lp5921
L20L
aL1L
aL0L
asF2.5
(lp5922
L4L
aL0L
aL1L
asF3.5
(lp5923
L1L
aL0L
aL0L
asF-1.0
(lp5924
L5L
aL0L
aL0L
asF-0.5
(lp5925
L22L
aL3L
aL0L
asF-2.0
(lp5926
L2L
aL0L
aL0L
asF-1.5
(lp5927
L8L
aL1L
aL1L
assF3.0
(dp5928
F0.0
(lp5929
L6L
aL2L
aL0L
asF1.5
(lp5930
L4L
aL1L
aL0L
asF2.0
(lp5931
L3L
aL1L
aL0L
asF-0.5
(lp5932
L2L
aL0L
aL0L
asF1.0
(lp5933
L5L
aL1L
aL0L
asF0.5
(lp5934
L4L
aL0L
aL1L
asF2.5
(lp5935
L2L
aL0L
aL0L
asF-1.0
(lp5936
L4L
aL2L
aL0L
asF-1.5
(lp5937
L1L
aL0L
aL0L
assF-2.0
(dp5938
F0.5
(lp5939
L7L
aL0L
aL0L
asF1.5
(lp5940
L1L
aL0L
aL0L
asF2.0
(lp5941
L3L
aL0L
aL0L
asF-2.0
(lp5942
L11L
aL0L
aL0L
asF-0.5
(lp5943
L13L
aL0L
aL1L
asF1.0
(lp5944
L4L
aL0L
aL0L
asF-1.0
(lp5945
L16L
aL0L
aL0L
asF0.0
(lp5946
L14L
aL0L
aL0L
asF-3.5
(lp5947
L1L
aL0L
aL0L
asF-2.5
(lp5948
L2L
aL0L
aL0L
asF-1.5
(lp5949
L10L
aL0L
aL0L
assF4.5
(dp5950
F1.0
(lp5951
L1L
aL1L
aL0L
assF-1.5
(dp5952
F0.0
(lp5953
L72L
aL0L
aL2L
asF-0.5
(lp5954
L67L
aL1L
aL1L
asF2.0
(lp5955
L2L
aL0L
aL0L
asF1.0
(lp5956
L21L
aL0L
aL1L
asF-2.0
(lp5957
L19L
aL0L
aL0L
asF0.5
(lp5958
L40L
aL0L
aL0L
asF1.5
(lp5959
L7L
aL0L
aL0L
asF-1.0
(lp5960
L59L
aL0L
aL0L
asF-3.0
(lp5961
L4L
aL0L
aL0L
asF-2.5
(lp5962
L8L
aL0L
aL0L
asF-1.5
(lp5963
L42L
aL0L
aL0L
assF-3.0
(dp5964
F0.0
(lp5965
L1L
aL0L
aL0L
asF-1.5
(lp5966
L1L
aL0L
aL0L
assF-2.5
(dp5967
F0.0
(lp5968
L2L
aL0L
aL0L
asF1.0
(lp5969
L1L
aL0L
aL0L
asF-2.0
(lp5970
L4L
aL0L
aL0L
asF0.5
(lp5971
L2L
aL0L
aL0L
asF-1.0
(lp5972
L2L
aL0L
aL0L
asF-0.5
(lp5973
L3L
aL0L
aL0L
asF-2.5
(lp5974
L2L
aL0L
aL0L
asF-1.5
(lp5975
L3L
aL0L
aL0L
assF-0.5
(dp5976
F0.5
(lp5977
L150L
aL3L
aL2L
asF1.0
(lp5978
L122L
aL0L
aL6L
asF2.5
(lp5979
L6L
aL1L
aL0L
asF3.0
(lp5980
L3L
aL0L
aL1L
asF-0.5
(lp5981
L198L
aL1L
aL6L
asF1.5
(lp5982
L52L
aL1L
aL3L
asF-1.0
(lp5983
L148L
aL1L
aL1L
asF2.0
(lp5984
L27L
aL0L
aL3L
asF-2.5
(lp5985
L7L
aL0L
aL0L
asF0.0
(lp5986
L219L
aL1L
aL5L
asF-3.5
(lp5987
L1L
aL0L
aL0L
asF-2.0
(lp5988
L29L
aL0L
aL0L
asF-1.5
(lp5989
L92L
aL1L
aL2L
asssL38L
(dp5990
F0.5
(dp5991
F-0.5
(lp5992
L140L
aL2L
aL5L
asF1.0
(lp5993
L103L
aL4L
aL3L
asF2.5
(lp5994
L7L
aL1L
aL0L
asF3.0
(lp5995
L5L
aL0L
aL0L
asF0.0
(lp5996
L143L
aL2L
aL1L
asF1.5
(lp5997
L57L
aL0L
aL5L
asF-1.0
(lp5998
L80L
aL4L
aL1L
asF2.0
(lp5999
L29L
aL0L
aL2L
asF3.5
(lp6000
L2L
aL0L
aL1L
asF-2.0
(lp6001
L10L
aL1L
aL0L
asF0.5
(lp6002
L157L
aL4L
aL3L
asF-2.5
(lp6003
L4L
aL0L
aL0L
asF-1.5
(lp6004
L43L
aL2L
aL0L
assF1.5
(dp6005
F-0.5
(lp6006
L31L
aL3L
aL0L
asF0.0
(lp6007
L60L
aL1L
aL1L
asF2.5
(lp6008
L7L
aL0L
aL0L
asF3.0
(lp6009
L1L
aL0L
aL0L
asF1.5
(lp6010
L34L
aL3L
aL2L
asF-2.0
(lp6011
L6L
aL0L
aL0L
asF0.5
(lp6012
L46L
aL3L
aL1L
asF1.0
(lp6013
L45L
aL5L
aL2L
asF2.0
(lp6014
L14L
aL1L
aL0L
asF-1.0
(lp6015
L32L
aL3L
aL0L
asF-1.5
(lp6016
L7L
aL1L
aL0L
assF2.5
(dp6017
F0.5
(lp6018
L13L
aL0L
aL0L
asF1.5
(lp6019
L14L
aL2L
aL0L
asF2.5
(lp6020
L2L
aL0L
aL1L
asF3.5
(lp6021
L1L
aL0L
aL0L
asF-0.5
(lp6022
L10L
aL1L
aL0L
asF1.0
(lp6023
L12L
aL4L
aL0L
asF2.0
(lp6024
L4L
aL0L
aL0L
asF3.0
(lp6025
L2L
aL0L
aL1L
asF-2.0
(lp6026
L1L
aL0L
aL0L
asF0.0
(lp6027
L11L
aL0L
aL0L
asF-1.0
(lp6028
L8L
aL1L
aL0L
asF-1.5
(lp6029
L2L
aL0L
aL0L
assF3.5
(dp6030
F0.5
(lp6031
L2L
aL1L
aL0L
asF1.0
(lp6032
L3L
aL2L
aL0L
asF-1.0
(lp6033
L2L
aL1L
aL0L
asF0.0
(lp6034
L2L
aL1L
aL0L
asF1.5
(lp6035
L1L
aL1L
aL0L
assF4.0
(dp6036
F0.5
(lp6037
L2L
aL2L
aL0L
asF1.0
(lp6038
L1L
aL1L
aL0L
asF2.0
(lp6039
L1L
aL1L
aL0L
asF1.5
(lp6040
L1L
aL0L
aL0L
assF0.0
(dp6041
F-0.5
(lp6042
L178L
aL6L
aL3L
asF0.5
(lp6043
L188L
aL1L
aL4L
asF2.5
(lp6044
L8L
aL0L
aL0L
asF3.0
(lp6045
L1L
aL0L
aL1L
asF4.0
(lp6046
L1L
aL0L
aL0L
asF0.0
(lp6047
L208L
aL2L
aL2L
asF1.0
(lp6048
L130L
aL2L
aL0L
asF-2.5
(lp6049
L6L
aL0L
aL0L
asF1.5
(lp6050
L59L
aL0L
aL3L
asF2.0
(lp6051
L29L
aL0L
aL1L
asF-1.0
(lp6052
L118L
aL0L
aL0L
asF-2.0
(lp6053
L24L
aL0L
aL0L
asF-1.5
(lp6054
L59L
aL0L
aL0L
assF1.0
(dp6055
F0.5
(lp6056
L103L
aL9L
aL4L
asF1.5
(lp6057
L44L
aL0L
aL2L
asF2.5
(lp6058
L13L
aL1L
aL3L
asF3.0
(lp6059
L1L
aL0L
aL0L
asF0.0
(lp6060
L102L
aL7L
aL1L
asF1.0
(lp6061
L67L
aL3L
aL4L
asF-2.5
(lp6062
L1L
aL0L
aL0L
asF2.0
(lp6063
L29L
aL0L
aL1L
asF3.5
(lp6064
L4L
aL0L
aL2L
asF-1.0
(lp6065
L58L
aL6L
aL0L
asF-0.5
(lp6066
L82L
aL3L
aL0L
asF-2.0
(lp6067
L7L
aL0L
aL0L
asF-1.5
(lp6068
L18L
aL0L
aL0L
assF-1.0
(dp6069
F-0.5
(lp6070
L140L
aL1L
aL5L
asF1.0
(lp6071
L54L
aL0L
aL4L
asF2.5
(lp6072
L2L
aL0L
aL0L
asF3.0
(lp6073
L2L
aL0L
aL0L
asF0.5
(lp6074
L106L
aL0L
aL2L
asF1.5
(lp6075
L24L
aL0L
aL1L
asF-2.0
(lp6076
L27L
aL0L
aL0L
asF2.0
(lp6077
L9L
aL0L
aL0L
asF-3.5
(lp6078
L1L
aL0L
aL1L
asF-2.5
(lp6079
L8L
aL0L
aL0L
asF0.0
(lp6080
L174L
aL1L
aL5L
asF-3.0
(lp6081
L2L
aL0L
aL0L
asF-1.0
(lp6082
L127L
aL1L
aL1L
asF-1.5
(lp6083
L71L
aL0L
aL0L
assF2.0
(dp6084
F0.5
(lp6085
L34L
aL6L
aL0L
asF1.0
(lp6086
L23L
aL4L
aL1L
asF2.0
(lp6087
L5L
aL0L
aL0L
asF3.0
(lp6088
L1L
aL0L
aL0L
asF-2.0
(lp6089
L2L
aL0L
aL0L
asF0.0
(lp6090
L35L
aL3L
aL1L
asF1.5
(lp6091
L22L
aL1L
aL0L
asF-0.5
(lp6092
L23L
aL4L
aL0L
asF2.5
(lp6093
L5L
aL0L
aL0L
asF-1.0
(lp6094
L3L
aL0L
aL0L
asF-1.5
(lp6095
L6L
aL1L
aL1L
assF3.0
(dp6096
F0.0
(lp6097
L8L
aL1L
aL0L
asF1.5
(lp6098
L3L
aL0L
aL0L
asF2.0
(lp6099
L3L
aL1L
aL0L
asF-0.5
(lp6100
L1L
aL0L
aL0L
asF1.0
(lp6101
L3L
aL0L
aL0L
asF0.5
(lp6102
L4L
aL1L
aL1L
asF2.5
(lp6103
L2L
aL0L
aL0L
asF-1.0
(lp6104
L4L
aL1L
aL0L
asF-1.5
(lp6105
L1L
aL0L
aL0L
assF-2.0
(dp6106
F0.5
(lp6107
L6L
aL0L
aL0L
asF1.0
(lp6108
L5L
aL0L
aL0L
asF2.0
(lp6109
L3L
aL0L
aL0L
asF-2.0
(lp6110
L9L
aL0L
aL0L
asF-0.5
(lp6111
L15L
aL0L
aL1L
asF-1.0
(lp6112
L12L
aL0L
aL0L
asF-3.0
(lp6113
L1L
aL0L
aL0L
asF0.0
(lp6114
L17L
aL0L
aL0L
asF-3.5
(lp6115
L1L
aL0L
aL0L
asF-2.5
(lp6116
L2L
aL0L
aL0L
asF-1.5
(lp6117
L17L
aL0L
aL0L
assF-1.5
(dp6118
F0.0
(lp6119
L73L
aL0L
aL1L
asF-0.5
(lp6120
L73L
aL1L
aL0L
asF2.0
(lp6121
L2L
aL0L
aL0L
asF1.0
(lp6122
L23L
aL0L
aL1L
asF0.5
(lp6123
L39L
aL0L
aL0L
asF1.5
(lp6124
L6L
aL0L
aL0L
asF-2.5
(lp6125
L8L
aL0L
aL0L
asF2.5
(lp6126
L1L
aL0L
aL1L
asF-1.0
(lp6127
L50L
aL0L
aL0L
asF-3.0
(lp6128
L2L
aL0L
aL0L
asF-2.0
(lp6129
L14L
aL0L
aL0L
asF-1.5
(lp6130
L43L
aL0L
aL0L
assF-3.0
(dp6131
F0.0
(lp6132
L1L
aL0L
aL0L
asF-2.5
(lp6133
L1L
aL0L
aL0L
asF-2.0
(lp6134
L1L
aL0L
aL0L
assF-2.5
(dp6135
F0.0
(lp6136
L1L
aL0L
aL0L
asF1.0
(lp6137
L1L
aL0L
aL0L
asF-2.0
(lp6138
L3L
aL0L
aL0L
asF0.5
(lp6139
L1L
aL0L
aL0L
asF-1.0
(lp6140
L1L
aL0L
aL0L
asF-0.5
(lp6141
L5L
aL0L
aL0L
asF-2.5
(lp6142
L1L
aL0L
aL0L
asF-1.5
(lp6143
L3L
aL0L
aL0L
assF-0.5
(dp6144
F0.5
(lp6145
L160L
aL1L
aL3L
asF1.0
(lp6146
L118L
aL1L
aL3L
asF2.5
(lp6147
L7L
aL1L
aL0L
asF3.0
(lp6148
L3L
aL0L
aL1L
asF-0.5
(lp6149
L197L
aL0L
aL5L
asF1.5
(lp6150
L57L
aL0L
aL5L
asF-2.0
(lp6151
L28L
aL0L
aL0L
asF2.0
(lp6152
L20L
aL0L
aL2L
asF-1.0
(lp6153
L145L
aL2L
aL2L
asF0.0
(lp6154
L207L
aL3L
aL4L
asF-3.0
(lp6155
L1L
aL0L
aL0L
asF-2.5
(lp6156
L8L
aL0L
aL0L
asF-1.5
(lp6157
L93L
aL0L
aL1L
asssL39L
(dp6158
F0.5
(dp6159
F-0.5
(lp6160
L133L
aL2L
aL3L
asF1.0
(lp6161
L99L
aL4L
aL3L
asF2.5
(lp6162
L10L
aL1L
aL0L
asF3.0
(lp6163
L4L
aL0L
aL0L
asF0.0
(lp6164
L165L
aL5L
aL3L
asF1.5
(lp6165
L56L
aL0L
aL3L
asF-1.0
(lp6166
L90L
aL1L
aL2L
asF2.0
(lp6167
L29L
aL0L
aL3L
asF3.5
(lp6168
L2L
aL0L
aL1L
asF-2.0
(lp6169
L13L
aL0L
aL0L
asF0.5
(lp6170
L149L
aL2L
aL3L
asF-2.5
(lp6171
L5L
aL0L
aL0L
asF-1.5
(lp6172
L41L
aL2L
aL0L
assF1.5
(dp6173
F-0.5
(lp6174
L31L
aL3L
aL0L
asF0.0
(lp6175
L58L
aL0L
aL1L
asF2.5
(lp6176
L7L
aL0L
aL0L
asF3.0
(lp6177
L1L
aL0L
aL0L
asF1.5
(lp6178
L32L
aL3L
aL2L
asF-2.0
(lp6179
L6L
aL0L
aL0L
asF0.5
(lp6180
L50L
aL3L
aL3L
asF1.0
(lp6181
L41L
aL5L
aL1L
asF2.0
(lp6182
L14L
aL1L
aL0L
asF-1.0
(lp6183
L30L
aL4L
aL0L
asF-1.5
(lp6184
L6L
aL1L
aL0L
assF2.5
(dp6185
F0.5
(lp6186
L14L
aL1L
aL1L
asF1.5
(lp6187
L17L
aL4L
aL0L
asF2.5
(lp6188
L2L
aL0L
aL1L
asF3.5
(lp6189
L1L
aL0L
aL0L
asF-1.0
(lp6190
L8L
aL1L
aL0L
asF3.0
(lp6191
L1L
aL0L
aL0L
asF1.0
(lp6192
L14L
aL1L
aL0L
asF-0.5
(lp6193
L13L
aL2L
aL0L
asF2.0
(lp6194
L3L
aL0L
aL0L
asF-2.0
(lp6195
L3L
aL0L
aL0L
asF0.0
(lp6196
L9L
aL0L
aL0L
assF3.5
(dp6197
F0.5
(lp6198
L1L
aL0L
aL0L
asF1.0
(lp6199
L1L
aL1L
aL0L
asF0.0
(lp6200
L3L
aL3L
aL0L
asF1.5
(lp6201
L1L
aL1L
aL0L
asF-1.0
(lp6202
L1L
aL0L
aL0L
asF-0.5
(lp6203
L1L
aL1L
aL0L
assF4.0
(dp6204
F0.5
(lp6205
L2L
aL2L
aL0L
asF1.5
(lp6206
L1L
aL0L
aL0L
asF2.0
(lp6207
L1L
aL1L
aL0L
assF0.0
(dp6208
F-0.5
(lp6209
L172L
aL4L
aL2L
asF0.5
(lp6210
L190L
aL2L
aL4L
asF2.5
(lp6211
L8L
aL0L
aL1L
asF4.0
(lp6212
L1L
aL0L
aL0L
asF0.0
(lp6213
L188L
aL5L
aL3L
asF1.0
(lp6214
L133L
aL2L
aL1L
asF-2.0
(lp6215
L22L
aL0L
aL0L
asF1.5
(lp6216
L67L
aL2L
aL4L
asF2.0
(lp6217
L26L
aL0L
aL1L
asF-2.5
(lp6218
L4L
aL0L
aL0L
asF-1.0
(lp6219
L110L
aL3L
aL0L
asF-1.5
(lp6220
L57L
aL1L
aL0L
assF1.0
(dp6221
F0.5
(lp6222
L97L
aL6L
aL2L
asF1.5
(lp6223
L51L
aL0L
aL2L
asF2.5
(lp6224
L13L
aL1L
aL3L
asF3.0
(lp6225
L4L
aL0L
aL0L
asF0.0
(lp6226
L98L
aL5L
aL2L
asF1.0
(lp6227
L73L
aL4L
aL5L
asF-1.0
(lp6228
L49L
aL4L
aL0L
asF2.0
(lp6229
L21L
aL0L
aL0L
asF3.5
(lp6230
L4L
aL0L
aL2L
asF-2.5
(lp6231
L1L
aL0L
aL0L
asF-0.5
(lp6232
L84L
aL6L
aL0L
asF-2.0
(lp6233
L5L
aL0L
aL0L
asF-1.5
(lp6234
L24L
aL0L
aL0L
assF-1.0
(dp6235
F-0.5
(lp6236
L155L
aL1L
aL5L
asF1.0
(lp6237
L60L
aL0L
aL5L
asF2.5
(lp6238
L1L
aL0L
aL0L
asF3.0
(lp6239
L1L
aL0L
aL0L
asF0.5
(lp6240
L93L
aL0L
aL2L
asF1.5
(lp6241
L26L
aL0L
aL0L
asF-2.0
(lp6242
L27L
aL0L
aL0L
asF2.0
(lp6243
L6L
aL0L
aL0L
asF-3.5
(lp6244
L1L
aL0L
aL0L
asF3.5
(lp6245
L1L
aL0L
aL0L
asF-2.5
(lp6246
L4L
aL0L
aL0L
asF0.0
(lp6247
L161L
aL1L
aL5L
asF-3.0
(lp6248
L2L
aL0L
aL1L
asF-1.0
(lp6249
L103L
aL1L
aL2L
asF-1.5
(lp6250
L81L
aL0L
aL0L
assF2.0
(dp6251
F0.5
(lp6252
L34L
aL7L
aL0L
asF1.0
(lp6253
L25L
aL5L
aL1L
asF2.0
(lp6254
L7L
aL0L
aL0L
asF3.0
(lp6255
L2L
aL0L
aL0L
asF-2.0
(lp6256
L1L
aL0L
aL0L
asF0.0
(lp6257
L32L
aL2L
aL1L
asF1.5
(lp6258
L15L
aL0L
aL0L
asF-0.5
(lp6259
L22L
aL3L
aL0L
asF2.5
(lp6260
L2L
aL0L
aL1L
asF-1.0
(lp6261
L6L
aL0L
aL0L
asF-1.5
(lp6262
L7L
aL1L
aL1L
assF3.0
(dp6263
F0.0
(lp6264
L7L
aL0L
aL0L
asF1.5
(lp6265
L4L
aL0L
aL0L
asF2.0
(lp6266
L1L
aL1L
aL0L
asF-0.5
(lp6267
L2L
aL1L
aL0L
asF1.0
(lp6268
L6L
aL1L
aL0L
asF0.5
(lp6269
L3L
aL0L
aL0L
asF2.5
(lp6270
L2L
aL0L
aL0L
asF-1.0
(lp6271
L1L
aL0L
aL0L
asF-1.5
(lp6272
L1L
aL0L
aL0L
assF-2.0
(dp6273
F0.5
(lp6274
L4L
aL0L
aL0L
asF1.0
(lp6275
L5L
aL0L
aL0L
asF2.0
(lp6276
L3L
aL0L
aL0L
asF-2.0
(lp6277
L8L
aL0L
aL0L
asF-0.5
(lp6278
L17L
aL0L
aL1L
asF-1.0
(lp6279
L16L
aL0L
aL0L
asF-3.0
(lp6280
L1L
aL0L
aL0L
asF0.0
(lp6281
L15L
aL0L
aL0L
asF-3.5
(lp6282
L1L
aL0L
aL0L
asF-2.5
(lp6283
L2L
aL0L
aL0L
asF-1.5
(lp6284
L16L
aL0L
aL0L
assF4.5
(dp6285
F0.5
(lp6286
L1L
aL1L
aL0L
assF-1.5
(dp6287
F0.0
(lp6288
L68L
aL0L
aL3L
asF-0.5
(lp6289
L61L
aL1L
aL0L
asF2.0
(lp6290
L2L
aL0L
aL0L
asF1.0
(lp6291
L20L
aL0L
aL1L
asF0.5
(lp6292
L49L
aL0L
aL0L
asF1.5
(lp6293
L6L
aL0L
aL0L
asF-2.5
(lp6294
L7L
aL0L
aL0L
asF2.5
(lp6295
L1L
aL0L
aL1L
asF-1.0
(lp6296
L55L
aL0L
aL0L
asF-3.0
(lp6297
L1L
aL0L
aL0L
asF-2.0
(lp6298
L18L
aL0L
aL0L
asF-1.5
(lp6299
L38L
aL0L
aL0L
assF-3.0
(dp6300
F-0.5
(lp6301
L1L
aL0L
aL0L
asF-2.5
(lp6302
L1L
aL0L
aL0L
asF-2.0
(lp6303
L1L
aL0L
aL0L
assF-2.5
(dp6304
F0.0
(lp6305
L2L
aL0L
aL0L
asF0.5
(lp6306
L3L
aL0L
aL0L
asF-2.0
(lp6307
L2L
aL0L
aL0L
asF-0.5
(lp6308
L2L
aL0L
aL0L
asF-1.0
(lp6309
L3L
aL0L
aL0L
asF-2.5
(lp6310
L1L
aL0L
aL0L
asF-1.5
(lp6311
L3L
aL0L
aL0L
assF-0.5
(dp6312
F0.5
(lp6313
L171L
aL1L
aL2L
asF1.0
(lp6314
L100L
aL0L
aL2L
asF2.5
(lp6315
L7L
aL1L
aL0L
asF3.0
(lp6316
L3L
aL0L
aL1L
asF-0.5
(lp6317
L184L
aL0L
aL3L
asF1.5
(lp6318
L57L
aL0L
aL4L
asF-2.5
(lp6319
L9L
aL0L
aL0L
asF2.0
(lp6320
L19L
aL0L
aL3L
asF-1.0
(lp6321
L155L
aL2L
aL1L
asF0.0
(lp6322
L212L
aL1L
aL4L
asF-3.0
(lp6323
L1L
aL0L
aL0L
asF-2.0
(lp6324
L29L
aL0L
aL0L
asF-1.5
(lp6325
L83L
aL0L
aL1L
asssL40L
(dp6326
F0.5
(dp6327
F-0.5
(lp6328
L124L
aL2L
aL4L
asF1.0
(lp6329
L103L
aL5L
aL6L
asF2.5
(lp6330
L10L
aL1L
aL0L
asF3.0
(lp6331
L1L
aL0L
aL0L
asF0.0
(lp6332
L153L
aL3L
aL4L
asF1.5
(lp6333
L56L
aL0L
aL2L
asF-1.0
(lp6334
L85L
aL3L
aL0L
asF2.0
(lp6335
L31L
aL0L
aL3L
asF3.5
(lp6336
L2L
aL0L
aL1L
asF-2.0
(lp6337
L14L
aL1L
aL0L
asF0.5
(lp6338
L145L
aL2L
aL0L
asF-2.5
(lp6339
L5L
aL0L
aL0L
asF-1.5
(lp6340
L39L
aL1L
aL0L
assF1.5
(dp6341
F-0.5
(lp6342
L33L
aL2L
aL0L
asF1.5
(lp6343
L32L
aL4L
aL2L
asF2.5
(lp6344
L7L
aL0L
aL0L
asF3.0
(lp6345
L1L
aL0L
aL0L
asF0.0
(lp6346
L51L
aL2L
aL1L
asF1.0
(lp6347
L42L
aL4L
aL1L
asF2.0
(lp6348
L12L
aL1L
aL0L
asF3.5
(lp6349
L1L
aL0L
aL0L
asF-1.0
(lp6350
L28L
aL3L
aL0L
asF0.5
(lp6351
L51L
aL3L
aL2L
asF-2.0
(lp6352
L5L
aL0L
aL0L
asF-1.5
(lp6353
L10L
aL2L
aL0L
assF2.5
(dp6354
F0.5
(lp6355
L12L
aL2L
aL0L
asF1.5
(lp6356
L10L
aL2L
aL0L
asF2.5
(lp6357
L3L
aL0L
aL1L
asF3.5
(lp6358
L1L
aL0L
aL0L
asF-0.5
(lp6359
L12L
aL2L
aL0L
asF1.0
(lp6360
L13L
aL0L
aL0L
asF2.0
(lp6361
L6L
aL1L
aL0L
asF3.0
(lp6362
L1L
aL0L
aL0L
asF-2.0
(lp6363
L2L
aL0L
aL0L
asF0.0
(lp6364
L10L
aL0L
aL0L
asF-1.0
(lp6365
L8L
aL1L
aL0L
asF-1.5
(lp6366
L1L
aL0L
aL0L
assF3.5
(dp6367
F0.5
(lp6368
L1L
aL0L
aL0L
asF1.0
(lp6369
L1L
aL1L
aL0L
asF0.0
(lp6370
L4L
aL3L
aL0L
asF-0.5
(lp6371
L1L
aL0L
aL0L
asF1.5
(lp6372
L1L
aL1L
aL0L
assF4.0
(dp6373
F0.5
(lp6374
L1L
aL0L
aL0L
asF1.0
(lp6375
L1L
aL2L
aL0L
asF2.0
(lp6376
L1L
aL1L
aL0L
asF1.5
(lp6377
L1L
aL0L
aL0L
assF0.0
(dp6378
F-0.5
(lp6379
L170L
aL5L
aL3L
asF0.5
(lp6380
L185L
aL4L
aL3L
asF2.5
(lp6381
L8L
aL0L
aL1L
asF4.0
(lp6382
L1L
aL0L
aL0L
asF0.0
(lp6383
L181L
aL2L
aL2L
asF1.0
(lp6384
L127L
aL1L
aL0L
asF-2.5
(lp6385
L1L
aL0L
aL0L
asF1.5
(lp6386
L64L
aL1L
aL3L
asF2.0
(lp6387
L23L
aL0L
aL2L
asF-1.0
(lp6388
L110L
aL2L
aL0L
asF-2.0
(lp6389
L26L
aL0L
aL0L
asF-1.5
(lp6390
L54L
aL1L
aL0L
assF1.0
(dp6391
F0.5
(lp6392
L96L
aL7L
aL3L
asF1.5
(lp6393
L36L
aL0L
aL2L
asF2.5
(lp6394
L10L
aL1L
aL2L
asF3.0
(lp6395
L6L
aL0L
aL1L
asF0.0
(lp6396
L103L
aL6L
aL3L
asF1.0
(lp6397
L84L
aL3L
aL5L
asF-2.0
(lp6398
L4L
aL0L
aL0L
asF2.0
(lp6399
L27L
aL0L
aL0L
asF3.5
(lp6400
L3L
aL0L
aL2L
asF-2.5
(lp6401
L1L
aL0L
aL0L
asF-0.5
(lp6402
L80L
aL5L
aL0L
asF-1.0
(lp6403
L51L
aL4L
aL0L
asF-1.5
(lp6404
L24L
aL0L
aL0L
assF-1.0
(dp6405
F-0.5
(lp6406
L146L
aL2L
aL3L
asF1.0
(lp6407
L60L
aL0L
aL3L
asF2.5
(lp6408
L1L
aL0L
aL0L
asF3.0
(lp6409
L2L
aL0L
aL0L
asF0.5
(lp6410
L94L
aL0L
aL0L
asF1.5
(lp6411
L25L
aL0L
aL1L
asF-2.0
(lp6412
L30L
aL0L
aL0L
asF2.0
(lp6413
L6L
aL0L
aL0L
asF-3.5
(lp6414
L1L
aL0L
aL0L
asF-2.5
(lp6415
L7L
aL0L
aL0L
asF0.0
(lp6416
L162L
aL1L
aL6L
asF-3.0
(lp6417
L3L
aL0L
aL1L
asF-1.0
(lp6418
L112L
aL0L
aL3L
asF-1.5
(lp6419
L78L
aL0L
aL0L
assF2.0
(dp6420
F0.5
(lp6421
L28L
aL1L
aL0L
asF1.0
(lp6422
L20L
aL6L
aL1L
asF2.0
(lp6423
L8L
aL0L
aL0L
asF3.0
(lp6424
L4L
aL0L
aL1L
asF-2.0
(lp6425
L1L
aL0L
aL0L
asF0.0
(lp6426
L33L
aL5L
aL1L
asF1.5
(lp6427
L18L
aL0L
aL0L
asF-0.5
(lp6428
L24L
aL3L
aL0L
asF-1.0
(lp6429
L9L
aL0L
aL0L
asF-1.5
(lp6430
L6L
aL1L
aL1L
assF3.0
(dp6431
F0.0
(lp6432
L5L
aL0L
aL0L
asF1.5
(lp6433
L5L
aL1L
aL0L
asF2.0
(lp6434
L1L
aL1L
aL0L
asF-0.5
(lp6435
L2L
aL1L
aL0L
asF1.0
(lp6436
L6L
aL1L
aL0L
asF0.5
(lp6437
L5L
aL1L
aL1L
asF2.5
(lp6438
L1L
aL0L
aL0L
asF-1.0
(lp6439
L1L
aL1L
aL0L
asF-1.5
(lp6440
L1L
aL0L
aL0L
assF-2.0
(dp6441
F0.5
(lp6442
L6L
aL0L
aL0L
asF1.0
(lp6443
L5L
aL0L
aL0L
asF2.0
(lp6444
L3L
aL0L
aL0L
asF-2.5
(lp6445
L2L
aL0L
aL0L
asF-0.5
(lp6446
L18L
aL0L
aL1L
asF-1.0
(lp6447
L20L
aL0L
aL0L
asF0.0
(lp6448
L10L
aL0L
aL0L
asF-3.0
(lp6449
L1L
aL0L
aL0L
asF-2.0
(lp6450
L6L
aL0L
aL0L
asF-1.5
(lp6451
L12L
aL0L
aL0L
assF4.5
(dp6452
F1.0
(lp6453
L1L
aL1L
aL0L
assF-1.5
(dp6454
F0.0
(lp6455
L77L
aL0L
aL3L
asF-0.5
(lp6456
L66L
aL1L
aL0L
asF2.0
(lp6457
L1L
aL0L
aL0L
asF1.0
(lp6458
L18L
aL0L
aL3L
asF0.5
(lp6459
L43L
aL0L
aL0L
asF1.5
(lp6460
L7L
aL0L
aL0L
asF-1.0
(lp6461
L48L
aL0L
aL0L
asF2.5
(lp6462
L1L
aL0L
aL1L
asF-3.0
(lp6463
L1L
aL0L
aL0L
asF-2.5
(lp6464
L3L
aL0L
aL0L
asF-3.5
(lp6465
L1L
aL0L
aL0L
asF-2.0
(lp6466
L19L
aL0L
aL0L
asF-1.5
(lp6467
L37L
aL0L
aL0L
assF-3.0
(dp6468
F-0.5
(lp6469
L1L
aL0L
aL0L
asF-2.5
(lp6470
L1L
aL0L
aL0L
asF-2.0
(lp6471
L2L
aL0L
aL0L
assF-2.5
(dp6472
F0.0
(lp6473
L2L
aL0L
aL0L
asF1.0
(lp6474
L2L
aL0L
aL0L
asF-1.0
(lp6475
L2L
aL0L
aL0L
asF0.5
(lp6476
L3L
aL0L
aL0L
asF-0.5
(lp6477
L2L
aL0L
aL0L
asF-2.5
(lp6478
L3L
aL0L
aL0L
asF-1.5
(lp6479
L3L
aL0L
aL0L
assF-0.5
(dp6480
F-0.5
(lp6481
L188L
aL0L
aL3L
asF1.0
(lp6482
L96L
aL1L
aL3L
asF2.5
(lp6483
L4L
aL1L
aL0L
asF3.0
(lp6484
L3L
aL0L
aL1L
asF0.5
(lp6485
L158L
aL0L
aL3L
asF1.5
(lp6486
L57L
aL0L
aL3L
asF-2.5
(lp6487
L8L
aL0L
aL0L
asF2.0
(lp6488
L23L
aL0L
aL3L
asF-1.0
(lp6489
L147L
aL1L
aL1L
asF0.0
(lp6490
L212L
aL2L
aL6L
asF-3.0
(lp6491
L1L
aL0L
aL0L
asF-2.0
(lp6492
L29L
aL0L
aL0L
asF-1.5
(lp6493
L90L
aL1L
aL1L
assssVDS
p6494
(dp6495
L1L
(dp6496
F-0.5
(dp6497
F0.5
(lp6498
L318L
aL6L
aL12L
asF1.0
(lp6499
L976L
aL12L
aL30L
asF2.0
(lp6500
L377L
aL2L
aL23L
asF0.0
(lp6501
L1170L
aL20L
aL20L
asF1.5
(lp6502
L56L
aL0L
aL3L
asF-0.5
(lp6503
L725L
aL11L
aL13L
asF2.5
(lp6504
L78L
aL1L
aL1L
asF-1.0
(lp6505
L988L
aL18L
aL19L
asF-1.5
(lp6506
L408L
aL7L
aL6L
assF1.0
(dp6507
F0.5
(lp6508
L182L
aL6L
aL2L
asF1.5
(lp6509
L46L
aL2L
aL0L
asF2.0
(lp6510
L24L
aL2L
aL3L
asF0.0
(lp6511
L86L
aL1L
aL1L
asF1.0
(lp6512
L84L
aL3L
aL1L
asF-1.0
(lp6513
L19L
aL2L
aL0L
asF-0.5
(lp6514
L28L
aL2L
aL0L
assF2.5
(dp6515
F0.0
(lp6516
L26L
aL1L
aL0L
asF1.0
(lp6517
L13L
aL1L
aL0L
asF-0.5
(lp6518
L158L
aL20L
aL3L
asF0.5
(lp6519
L205L
aL32L
aL4L
asF1.5
(lp6520
L20L
aL3L
aL0L
assF3.0
(dp6521
F0.5
(lp6522
L45L
aL6L
aL1L
asF1.0
(lp6523
L8L
aL1L
aL0L
asF-0.5
(lp6524
L17L
aL2L
aL1L
asF0.0
(lp6525
L31L
aL5L
aL1L
asF1.5
(lp6526
L28L
aL0L
aL1L
assF4.0
(dp6527
F0.5
(lp6528
L51L
aL11L
aL2L
asF0.0
(lp6529
L56L
aL7L
aL1L
assF5.0
(dp6530
F0.0
(lp6531
L8L
aL2L
aL0L
assF0.5
(dp6532
F0.0
(lp6533
L288L
aL9L
aL13L
asF0.5
(lp6534
L296L
aL11L
aL4L
asF2.0
(lp6535
L56L
aL0L
aL1L
asF1.0
(lp6536
L171L
aL7L
aL11L
asF-0.5
(lp6537
L45L
aL1L
aL0L
asF1.5
(lp6538
L157L
aL13L
aL4L
asF-1.0
(lp6539
L20L
aL2L
aL0L
asF-1.5
(lp6540
L16L
aL1L
aL0L
assF1.5
(dp6541
F0.0
(lp6542
L33L
aL2L
aL0L
asF1.0
(lp6543
L49L
aL3L
aL0L
asF2.0
(lp6544
L6L
aL0L
aL0L
asF-0.5
(lp6545
L131L
aL7L
aL3L
asF1.5
(lp6546
L29L
aL4L
aL1L
asF0.5
(lp6547
L22L
aL2L
aL1L
asF-1.0
(lp6548
L51L
aL3L
aL2L
asF-1.5
(lp6549
L134L
aL8L
aL1L
assF2.0
(dp6550
F0.5
(lp6551
L44L
aL10L
aL0L
asF1.5
(lp6552
L9L
aL1L
aL0L
asF-0.5
(lp6553
L105L
aL16L
aL4L
asF-1.0
(lp6554
L73L
aL3L
aL3L
asF1.0
(lp6555
L45L
aL10L
aL3L
assF3.5
(dp6556
F0.5
(lp6557
L52L
aL5L
aL0L
asF1.0
(lp6558
L4L
aL0L
aL0L
asF0.0
(lp6559
L61L
aL2L
aL3L
assF4.5
(dp6560
F-0.5
(lp6561
L14L
aL1L
aL0L
assF-1.0
(dp6562
F-0.5
(lp6563
L189L
aL0L
aL6L
asF1.0
(lp6564
L66L
aL1L
aL8L
asF2.5
(lp6565
L11L
aL0L
aL1L
asF-2.0
(lp6566
L275L
aL5L
aL3L
asF0.0
(lp6567
L329L
aL1L
aL6L
asF1.5
(lp6568
L12L
aL0L
aL0L
asF-1.0
(lp6569
L544L
aL6L
aL13L
asF-1.5
(lp6570
L592L
aL6L
aL11L
assF0.0
(dp6571
F0.0
(lp6572
L466L
aL12L
aL20L
asF1.5
(lp6573
L256L
aL6L
aL17L
asF2.0
(lp6574
L394L
aL6L
aL11L
asF-0.5
(lp6575
L749L
aL16L
aL17L
asF1.0
(lp6576
L292L
aL5L
aL10L
asF0.5
(lp6577
L527L
aL5L
aL14L
asF-1.0
(lp6578
L287L
aL12L
aL6L
asF-1.5
(lp6579
L26L
aL0L
aL1L
asssL2L
(dp6580
F0.5
(dp6581
F-0.5
(lp6582
L190L
aL4L
aL7L
asF1.0
(lp6583
L199L
aL7L
aL7L
asF2.5
(lp6584
L29L
aL1L
aL1L
asF3.0
(lp6585
L6L
aL0L
aL1L
asF-2.0
(lp6586
L1L
aL0L
aL0L
asF0.0
(lp6587
L261L
aL9L
aL6L
asF1.5
(lp6588
L163L
aL2L
aL7L
asF0.5
(lp6589
L274L
aL8L
aL6L
asF2.0
(lp6590
L79L
aL4L
aL4L
asF-1.0
(lp6591
L76L
aL4L
aL1L
asF-1.5
(lp6592
L17L
aL0L
aL0L
assF1.5
(dp6593
F-0.5
(lp6594
L67L
aL5L
aL2L
asF0.0
(lp6595
L62L
aL6L
aL2L
asF2.5
(lp6596
L4L
aL0L
aL2L
asF3.0
(lp6597
L1L
aL0L
aL0L
asF1.5
(lp6598
L43L
aL6L
aL0L
asF-2.0
(lp6599
L8L
aL0L
aL0L
asF0.5
(lp6600
L57L
aL5L
aL2L
asF1.0
(lp6601
L50L
aL4L
aL2L
asF2.0
(lp6602
L22L
aL1L
aL0L
asF-1.0
(lp6603
L79L
aL6L
aL2L
asF-1.5
(lp6604
L37L
aL3L
aL0L
assF2.5
(dp6605
F0.5
(lp6606
L76L
aL11L
aL2L
asF1.5
(lp6607
L17L
aL1L
aL0L
asF2.5
(lp6608
L1L
aL0L
aL0L
asF0.0
(lp6609
L67L
aL8L
aL3L
asF1.0
(lp6610
L41L
aL7L
aL0L
asF-0.5
(lp6611
L70L
aL5L
aL2L
asF2.0
(lp6612
L9L
aL1L
aL1L
asF-1.0
(lp6613
L34L
aL7L
aL0L
asF-1.5
(lp6614
L3L
aL0L
aL0L
assF3.5
(dp6615
F0.5
(lp6616
L34L
aL9L
aL1L
asF1.0
(lp6617
L16L
aL1L
aL0L
asF2.0
(lp6618
L1L
aL1L
aL0L
asF-0.5
(lp6619
L14L
aL1L
aL1L
asF1.5
(lp6620
L10L
aL1L
aL1L
asF0.0
(lp6621
L17L
aL4L
aL0L
asF-1.0
(lp6622
L4L
aL0L
aL0L
asF-1.5
(lp6623
L2L
aL0L
aL0L
assF4.0
(dp6624
F0.5
(lp6625
L10L
aL1L
aL0L
asF1.0
(lp6626
L4L
aL0L
aL0L
asF-0.5
(lp6627
L10L
aL2L
aL0L
asF1.5
(lp6628
L7L
aL0L
aL0L
asF-1.0
(lp6629
L4L
aL0L
aL0L
asF0.0
(lp6630
L8L
aL2L
aL0L
assF-0.5
(dp6631
F0.5
(lp6632
L683L
aL8L
aL15L
asF1.0
(lp6633
L436L
aL6L
aL13L
asF2.0
(lp6634
L129L
aL0L
aL11L
asF3.0
(lp6635
L17L
aL0L
aL0L
asF-0.5
(lp6636
L840L
aL11L
aL19L
asF1.5
(lp6637
L235L
aL3L
aL11L
asF-1.0
(lp6638
L671L
aL18L
aL11L
asF2.5
(lp6639
L50L
aL0L
aL2L
asF-2.5
(lp6640
L4L
aL0L
aL0L
asF0.0
(lp6641
L805L
aL11L
aL17L
asF-2.0
(lp6642
L76L
aL1L
aL1L
asF-1.5
(lp6643
L347L
aL6L
aL2L
assF1.0
(dp6644
F0.5
(lp6645
L135L
aL3L
aL3L
asF1.5
(lp6646
L74L
aL4L
aL2L
asF2.5
(lp6647
L10L
aL0L
aL0L
asF-2.0
(lp6648
L12L
aL0L
aL0L
asF0.0
(lp6649
L118L
aL8L
aL3L
asF1.0
(lp6650
L95L
aL7L
aL5L
asF-0.5
(lp6651
L81L
aL2L
aL1L
asF2.0
(lp6652
L32L
aL0L
aL2L
asF-1.0
(lp6653
L32L
aL1L
aL0L
asF-1.5
(lp6654
L24L
aL2L
aL1L
assF2.0
(dp6655
F0.5
(lp6656
L69L
aL12L
aL3L
asF1.0
(lp6657
L33L
aL3L
aL0L
asF2.0
(lp6658
L7L
aL1L
aL2L
asF-2.0
(lp6659
L4L
aL0L
aL0L
asF0.0
(lp6660
L102L
aL4L
aL2L
asF1.5
(lp6661
L18L
aL4L
aL1L
asF-0.5
(lp6662
L90L
aL4L
aL0L
asF-1.0
(lp6663
L63L
aL1L
aL1L
asF-1.5
(lp6664
L20L
aL4L
aL0L
assF3.0
(dp6665
F0.0
(lp6666
L38L
aL3L
aL1L
asF1.5
(lp6667
L13L
aL2L
aL0L
asF2.0
(lp6668
L3L
aL0L
aL0L
asF-0.5
(lp6669
L49L
aL8L
aL0L
asF1.0
(lp6670
L30L
aL3L
aL0L
asF0.5
(lp6671
L58L
aL15L
aL1L
asF2.5
(lp6672
L1L
aL0L
aL0L
asF-1.0
(lp6673
L15L
aL1L
aL1L
asF-1.5
(lp6674
L1L
aL1L
aL0L
assF4.5
(dp6675
F0.0
(lp6676
L1L
aL0L
aL0L
asF1.5
(lp6677
L3L
aL1L
aL0L
asF1.0
(lp6678
L6L
aL3L
aL0L
asF-0.5
(lp6679
L1L
aL0L
aL0L
asF0.5
(lp6680
L1L
aL0L
aL0L
assF-1.5
(dp6681
F0.0
(lp6682
L9L
aL0L
aL0L
asF-0.5
(lp6683
L11L
aL0L
aL0L
asF-2.0
(lp6684
L16L
aL0L
aL0L
asF0.5
(lp6685
L4L
aL0L
aL0L
asF1.0
(lp6686
L1L
aL0L
aL0L
asF-1.0
(lp6687
L15L
aL0L
aL1L
asF-2.5
(lp6688
L10L
aL0L
aL0L
asF-1.5
(lp6689
L47L
aL2L
aL2L
assF-1.0
(dp6690
F-0.5
(lp6691
L455L
aL5L
aL8L
asF1.0
(lp6692
L130L
aL1L
aL6L
asF2.5
(lp6693
L13L
aL0L
aL0L
asF3.0
(lp6694
L4L
aL0L
aL0L
asF0.5
(lp6695
L213L
aL1L
aL4L
asF1.5
(lp6696
L68L
aL0L
aL4L
asF-2.5
(lp6697
L29L
aL0L
aL0L
asF2.0
(lp6698
L34L
aL0L
aL2L
asF-2.0
(lp6699
L210L
aL5L
aL3L
asF0.0
(lp6700
L319L
aL3L
aL8L
asF-1.0
(lp6701
L483L
aL5L
aL11L
asF-1.5
(lp6702
L435L
aL3L
aL3L
assF0.0
(dp6703
F-0.5
(lp6704
L517L
aL17L
aL9L
asF0.5
(lp6705
L524L
aL8L
aL16L
asF2.5
(lp6706
L38L
aL0L
aL3L
asF3.0
(lp6707
L21L
aL0L
aL2L
asF1.0
(lp6708
L367L
aL7L
aL10L
asF0.0
(lp6709
L568L
aL17L
aL23L
asF1.5
(lp6710
L246L
aL6L
aL7L
asF2.0
(lp6711
L136L
aL0L
aL12L
asF3.5
(lp6712
L1L
aL0L
aL0L
asF-2.0
(lp6713
L9L
aL0L
aL1L
asF-1.0
(lp6714
L292L
aL6L
aL5L
asF-1.5
(lp6715
L82L
aL3L
aL5L
asssL3L
(dp6716
F0.5
(dp6717
F-0.5
(lp6718
L177L
aL6L
aL6L
asF1.0
(lp6719
L257L
aL9L
aL5L
asF2.5
(lp6720
L23L
aL0L
aL2L
asF3.0
(lp6721
L4L
aL1L
aL0L
asF0.0
(lp6722
L272L
aL6L
aL11L
asF1.5
(lp6723
L145L
aL3L
aL8L
asF-1.0
(lp6724
L103L
aL6L
aL2L
asF2.0
(lp6725
L75L
aL3L
aL4L
asF-2.0
(lp6726
L30L
aL2L
aL0L
asF0.5
(lp6727
L273L
aL7L
aL8L
asF-3.0
(lp6728
L3L
aL0L
aL0L
asF-2.5
(lp6729
L10L
aL0L
aL0L
asF-1.5
(lp6730
L68L
aL4L
aL0L
assF1.5
(dp6731
F-0.5
(lp6732
L112L
aL6L
aL1L
asF0.0
(lp6733
L123L
aL7L
aL3L
asF2.5
(lp6734
L3L
aL0L
aL1L
asF3.0
(lp6735
L1L
aL0L
aL0L
asF1.5
(lp6736
L36L
aL4L
aL0L
asF-2.0
(lp6737
L12L
aL3L
aL0L
asF0.5
(lp6738
L96L
aL11L
aL2L
asF1.0
(lp6739
L60L
aL4L
aL3L
asF2.0
(lp6740
L12L
aL0L
aL1L
asF-1.0
(lp6741
L88L
aL3L
aL1L
asF-1.5
(lp6742
L38L
aL6L
aL1L
assF2.5
(dp6743
F0.5
(lp6744
L79L
aL18L
aL3L
asF1.5
(lp6745
L19L
aL2L
aL0L
asF2.0
(lp6746
L4L
aL1L
aL0L
asF-2.0
(lp6747
L2L
aL1L
aL0L
asF0.0
(lp6748
L79L
aL10L
aL0L
asF1.0
(lp6749
L41L
aL7L
aL1L
asF-2.5
(lp6750
L1L
aL0L
aL0L
asF-0.5
(lp6751
L35L
aL6L
aL1L
asF-3.0
(lp6752
L1L
aL0L
aL0L
asF-1.0
(lp6753
L17L
aL5L
aL0L
asF-1.5
(lp6754
L8L
aL1L
aL0L
assF3.5
(dp6755
F0.5
(lp6756
L11L
aL2L
aL0L
asF1.0
(lp6757
L12L
aL4L
aL0L
asF2.0
(lp6758
L1L
aL0L
aL0L
asF-1.0
(lp6759
L8L
aL0L
aL0L
asF-0.5
(lp6760
L8L
aL0L
aL0L
asF1.5
(lp6761
L7L
aL0L
aL0L
asF0.0
(lp6762
L13L
aL2L
aL2L
asF-2.0
(lp6763
L3L
aL0L
aL0L
asF-1.5
(lp6764
L4L
aL1L
aL1L
assF4.0
(dp6765
F0.5
(lp6766
L2L
aL1L
aL0L
asF1.0
(lp6767
L5L
aL2L
aL0L
asF2.0
(lp6768
L1L
aL0L
aL0L
asF-0.5
(lp6769
L5L
aL1L
aL0L
asF1.5
(lp6770
L1L
aL1L
aL0L
asF0.0
(lp6771
L3L
aL1L
aL0L
asF-1.0
(lp6772
L3L
aL1L
aL0L
asF-1.5
(lp6773
L1L
aL0L
aL0L
assF5.0
(dp6774
F0.0
(lp6775
L1L
aL0L
aL0L
asF-0.5
(lp6776
L1L
aL0L
aL0L
asF-2.0
(lp6777
L2L
aL2L
aL0L
asF0.5
(lp6778
L1L
aL0L
aL0L
asF-1.0
(lp6779
L3L
aL1L
aL0L
asF-1.5
(lp6780
L1L
aL0L
aL0L
assF-0.5
(dp6781
F0.5
(lp6782
L626L
aL5L
aL21L
asF1.0
(lp6783
L433L
aL4L
aL11L
asF2.5
(lp6784
L32L
aL0L
aL1L
asF3.0
(lp6785
L4L
aL0L
aL0L
asF-0.5
(lp6786
L634L
aL13L
aL14L
asF1.5
(lp6787
L250L
aL3L
aL11L
asF-2.0
(lp6788
L65L
aL0L
aL3L
asF2.0
(lp6789
L86L
aL0L
aL6L
asF-3.5
(lp6790
L2L
aL0L
aL0L
asF3.5
(lp6791
L1L
aL0L
aL0L
asF-2.5
(lp6792
L25L
aL2L
aL1L
asF0.0
(lp6793
L820L
aL7L
aL20L
asF-3.0
(lp6794
L3L
aL0L
aL0L
asF-1.0
(lp6795
L432L
aL5L
aL8L
asF-1.5
(lp6796
L203L
aL4L
aL5L
assF1.0
(dp6797
F0.5
(lp6798
L178L
aL10L
aL4L
asF1.5
(lp6799
L79L
aL3L
aL1L
asF2.5
(lp6800
L14L
aL0L
aL0L
asF0.0
(lp6801
L139L
aL8L
aL1L
asF1.0
(lp6802
L111L
aL8L
aL4L
asF-2.5
(lp6803
L7L
aL1L
aL0L
asF2.0
(lp6804
L35L
aL2L
aL1L
asF-1.0
(lp6805
L96L
aL2L
aL2L
asF-0.5
(lp6806
L115L
aL4L
aL2L
asF-3.0
(lp6807
L2L
aL0L
aL0L
asF-2.0
(lp6808
L19L
aL0L
aL0L
asF-1.5
(lp6809
L66L
aL5L
aL1L
assF2.0
(dp6810
F0.5
(lp6811
L97L
aL12L
aL3L
asF1.0
(lp6812
L44L
aL7L
aL1L
asF2.0
(lp6813
L7L
aL2L
aL0L
asF0.0
(lp6814
L98L
aL7L
aL2L
asF1.5
(lp6815
L30L
aL4L
aL0L
asF-1.0
(lp6816
L47L
aL1L
aL3L
asF2.5
(lp6817
L1L
aL1L
aL0L
asF-2.0
(lp6818
L7L
aL1L
aL0L
asF-0.5
(lp6819
L79L
aL3L
aL3L
asF-3.0
(lp6820
L1L
aL0L
aL0L
asF-2.5
(lp6821
L1L
aL0L
aL0L
asF-1.5
(lp6822
L15L
aL2L
aL0L
assF3.0
(dp6823
F0.0
(lp6824
L26L
aL3L
aL0L
asF1.5
(lp6825
L12L
aL3L
aL1L
asF2.0
(lp6826
L4L
aL0L
aL0L
asF-2.0
(lp6827
L5L
aL0L
aL0L
asF-0.5
(lp6828
L20L
aL2L
aL0L
asF1.0
(lp6829
L24L
aL4L
aL1L
asF0.5
(lp6830
L29L
aL3L
aL1L
asF-1.0
(lp6831
L11L
aL2L
aL0L
asF-1.5
(lp6832
L5L
aL2L
aL0L
assF4.5
(dp6833
F0.0
(lp6834
L5L
aL2L
aL0L
asF1.5
(lp6835
L1L
aL0L
aL0L
asF0.5
(lp6836
L1L
aL0L
aL0L
asF1.0
(lp6837
L1L
aL0L
aL0L
asF-1.5
(lp6838
L1L
aL0L
aL0L
asF-0.5
(lp6839
L2L
aL0L
aL0L
assF6.0
(dp6840
F-0.5
(lp6841
L1L
aL0L
aL0L
assF-1.5
(dp6842
F0.0
(lp6843
L36L
aL0L
aL2L
asF-0.5
(lp6844
L59L
aL0L
aL1L
asF1.0
(lp6845
L8L
aL0L
aL0L
asF-2.0
(lp6846
L61L
aL1L
aL0L
asF0.5
(lp6847
L21L
aL0L
aL0L
asF1.5
(lp6848
L2L
aL0L
aL0L
asF-1.0
(lp6849
L76L
aL0L
aL1L
asF-1.5
(lp6850
L72L
aL0L
aL0L
asF-3.5
(lp6851
L2L
aL0L
aL0L
asF-2.5
(lp6852
L30L
aL0L
aL0L
asF-3.0
(lp6853
L10L
aL0L
aL0L
assF5.5
(dp6854
F-1.0
(lp6855
L1L
aL1L
aL0L
assF-1.0
(dp6856
F-0.5
(lp6857
L484L
aL6L
aL7L
asF1.0
(lp6858
L164L
aL0L
aL9L
asF2.5
(lp6859
L11L
aL0L
aL0L
asF3.0
(lp6860
L2L
aL0L
aL0L
asF0.5
(lp6861
L306L
aL1L
aL6L
asF1.5
(lp6862
L72L
aL0L
aL7L
asF-2.0
(lp6863
L131L
aL0L
aL0L
asF2.0
(lp6864
L34L
aL0L
aL0L
asF-3.5
(lp6865
L3L
aL0L
aL0L
asF-2.5
(lp6866
L51L
aL2L
aL0L
asF0.0
(lp6867
L446L
aL2L
aL12L
asF-3.0
(lp6868
L8L
aL0L
aL0L
asF-1.0
(lp6869
L446L
aL3L
aL5L
asF-1.5
(lp6870
L311L
aL1L
aL2L
assF0.0
(dp6871
F-0.5
(lp6872
L391L
aL15L
aL5L
asF0.5
(lp6873
L522L
aL12L
aL22L
asF2.5
(lp6874
L28L
aL0L
aL3L
asF3.0
(lp6875
L8L
aL0L
aL1L
asF1.0
(lp6876
L396L
aL5L
aL14L
asF0.0
(lp6877
L553L
aL12L
aL14L
asF1.5
(lp6878
L248L
aL4L
aL13L
asF-2.0
(lp6879
L33L
aL2L
aL0L
asF2.0
(lp6880
L98L
aL0L
aL6L
asF-2.5
(lp6881
L15L
aL0L
aL0L
asF-3.0
(lp6882
L2L
aL1L
aL0L
asF-1.0
(lp6883
L190L
aL3L
aL4L
asF-1.5
(lp6884
L92L
aL4L
aL3L
asssL4L
(dp6885
F0.5
(dp6886
F-0.5
(lp6887
L184L
aL5L
aL1L
asF1.0
(lp6888
L240L
aL7L
aL8L
asF2.5
(lp6889
L28L
aL0L
aL6L
asF3.0
(lp6890
L5L
aL0L
aL0L
asF0.0
(lp6891
L271L
aL9L
aL9L
asF1.5
(lp6892
L145L
aL5L
aL5L
asF-1.0
(lp6893
L133L
aL5L
aL1L
asF2.0
(lp6894
L61L
aL3L
aL3L
asF-2.0
(lp6895
L27L
aL2L
aL0L
asF0.5
(lp6896
L312L
aL10L
aL19L
asF-3.5
(lp6897
L1L
aL0L
aL0L
asF-2.5
(lp6898
L9L
aL0L
aL0L
asF-1.5
(lp6899
L66L
aL3L
aL1L
assF1.5
(dp6900
F-0.5
(lp6901
L108L
aL6L
aL1L
asF0.0
(lp6902
L119L
aL6L
aL2L
asF2.5
(lp6903
L5L
aL0L
aL0L
asF3.0
(lp6904
L1L
aL0L
aL0L
asF1.5
(lp6905
L45L
aL6L
aL0L
asF-2.0
(lp6906
L14L
aL2L
aL0L
asF0.5
(lp6907
L97L
aL12L
aL3L
asF1.0
(lp6908
L69L
aL5L
aL3L
asF2.0
(lp6909
L14L
aL1L
aL2L
asF-1.0
(lp6910
L102L
aL7L
aL1L
asF-1.5
(lp6911
L35L
aL3L
aL0L
assF2.5
(dp6912
F0.5
(lp6913
L70L
aL15L
aL1L
asF1.5
(lp6914
L15L
aL1L
aL1L
asF2.0
(lp6915
L7L
aL3L
aL0L
asF-2.0
(lp6916
L7L
aL1L
aL0L
asF0.0
(lp6917
L63L
aL12L
aL0L
asF1.0
(lp6918
L40L
aL5L
aL1L
asF-2.5
(lp6919
L1L
aL0L
aL0L
asF-1.5
(lp6920
L10L
aL2L
aL0L
asF-1.0
(lp6921
L18L
aL4L
aL0L
asF-0.5
(lp6922
L41L
aL6L
aL2L
assF3.5
(dp6923
F0.5
(lp6924
L17L
aL2L
aL0L
asF1.0
(lp6925
L7L
aL2L
aL0L
asF2.0
(lp6926
L1L
aL0L
aL0L
asF-1.0
(lp6927
L4L
aL0L
aL0L
asF-0.5
(lp6928
L10L
aL3L
aL0L
asF1.5
(lp6929
L4L
aL1L
aL0L
asF0.0
(lp6930
L7L
aL1L
aL0L
asF-2.0
(lp6931
L1L
aL0L
aL0L
asF-1.5
(lp6932
L3L
aL0L
aL0L
assF4.0
(dp6933
F0.5
(lp6934
L2L
aL1L
aL0L
asF1.0
(lp6935
L4L
aL1L
aL0L
asF2.0
(lp6936
L1L
aL0L
aL0L
asF0.0
(lp6937
L3L
aL2L
aL0L
asF1.5
(lp6938
L2L
aL1L
aL0L
asF-1.0
(lp6939
L3L
aL1L
aL0L
asF-0.5
(lp6940
L4L
aL0L
aL0L
assF5.0
(dp6941
F-0.5
(lp6942
L2L
aL0L
aL0L
asF1.0
(lp6943
L1L
aL0L
aL0L
asF-1.5
(lp6944
L1L
aL0L
aL0L
assF-0.5
(dp6945
F0.5
(lp6946
L622L
aL3L
aL22L
asF1.0
(lp6947
L409L
aL4L
aL13L
asF2.5
(lp6948
L27L
aL0L
aL2L
asF3.0
(lp6949
L4L
aL0L
aL0L
asF-0.5
(lp6950
L607L
aL8L
aL6L
asF1.5
(lp6951
L209L
aL2L
aL13L
asF-1.0
(lp6952
L426L
aL8L
aL9L
asF2.0
(lp6953
L90L
aL0L
aL7L
asF-3.0
(lp6954
L7L
aL0L
aL0L
asF-2.5
(lp6955
L24L
aL1L
aL1L
asF0.0
(lp6956
L738L
aL6L
aL19L
asF-3.5
(lp6957
L1L
aL0L
aL0L
asF-2.0
(lp6958
L80L
aL3L
aL2L
asF-1.5
(lp6959
L192L
aL3L
aL6L
assF1.0
(dp6960
F0.5
(lp6961
L165L
aL9L
aL2L
asF1.5
(lp6962
L82L
aL3L
aL3L
asF2.5
(lp6963
L15L
aL2L
aL0L
asF3.0
(lp6964
L1L
aL0L
aL0L
asF0.0
(lp6965
L164L
aL5L
aL5L
asF1.0
(lp6966
L144L
aL3L
aL3L
asF-1.0
(lp6967
L97L
aL5L
aL2L
asF2.0
(lp6968
L35L
aL1L
aL2L
asF-3.5
(lp6969
L1L
aL0L
aL0L
asF-2.5
(lp6970
L11L
aL1L
aL0L
asF-0.5
(lp6971
L134L
aL4L
aL4L
asF-3.0
(lp6972
L1L
aL0L
aL0L
asF-2.0
(lp6973
L21L
aL1L
aL0L
asF-1.5
(lp6974
L61L
aL3L
aL0L
assF2.0
(dp6975
F0.5
(lp6976
L79L
aL4L
aL5L
asF1.0
(lp6977
L65L
aL6L
aL0L
asF2.0
(lp6978
L5L
aL2L
aL0L
asF-2.5
(lp6979
L1L
aL0L
aL0L
asF0.0
(lp6980
L90L
aL10L
aL1L
asF1.5
(lp6981
L23L
aL4L
aL2L
asF-2.0
(lp6982
L10L
aL1L
aL0L
asF-0.5
(lp6983
L81L
aL7L
aL2L
asF2.5
(lp6984
L1L
aL0L
aL0L
asF-1.0
(lp6985
L31L
aL2L
aL1L
asF-1.5
(lp6986
L16L
aL2L
aL0L
assF3.0
(dp6987
F0.0
(lp6988
L24L
aL7L
aL0L
asF1.5
(lp6989
L12L
aL1L
aL0L
asF2.0
(lp6990
L4L
aL1L
aL0L
asF-1.0
(lp6991
L10L
aL2L
aL0L
asF-0.5
(lp6992
L25L
aL2L
aL0L
asF1.0
(lp6993
L23L
aL8L
aL1L
asF-2.0
(lp6994
L2L
aL0L
aL0L
asF0.5
(lp6995
L36L
aL3L
aL4L
asF-2.5
(lp6996
L1L
aL0L
aL0L
asF-1.5
(lp6997
L9L
aL0L
aL1L
assF-2.0
(dp6998
F0.0
(lp6999
L1L
aL0L
aL0L
asF-2.0
(lp7000
L1L
aL0L
aL0L
asF-1.5
(lp7001
L2L
aL0L
aL0L
assF4.5
(dp7002
F0.0
(lp7003
L1L
aL0L
aL0L
asF1.5
(lp7004
L1L
aL0L
aL0L
asF-2.0
(lp7005
L1L
aL1L
aL0L
asF0.5
(lp7006
L2L
aL1L
aL0L
asF-1.0
(lp7007
L1L
aL0L
aL0L
asF-0.5
(lp7008
L3L
aL2L
aL0L
assF-1.5
(dp7009
F0.0
(lp7010
L68L
aL0L
aL2L
asF-0.5
(lp7011
L91L
aL0L
aL1L
asF2.5
(lp7012
L2L
aL0L
aL0L
asF1.0
(lp7013
L11L
aL0L
aL0L
asF0.5
(lp7014
L35L
aL0L
aL0L
asF1.5
(lp7015
L4L
aL0L
aL0L
asF-2.5
(lp7016
L28L
aL0L
aL0L
asF-3.0
(lp7017
L9L
aL0L
aL0L
asF-1.0
(lp7018
L105L
aL1L
aL2L
asF-3.5
(lp7019
L4L
aL0L
aL0L
asF-2.0
(lp7020
L58L
aL0L
aL0L
asF-1.5
(lp7021
L84L
aL0L
aL0L
assF5.5
(dp7022
F0.0
(lp7023
L1L
aL0L
aL0L
asF-0.5
(lp7024
L1L
aL0L
aL0L
asF-1.5
(lp7025
L2L
aL2L
aL0L
assF-1.0
(dp7026
F-0.5
(lp7027
L488L
aL8L
aL9L
asF1.0
(lp7028
L204L
aL1L
aL7L
asF2.5
(lp7029
L8L
aL0L
aL0L
asF3.0
(lp7030
L1L
aL0L
aL0L
asF0.5
(lp7031
L312L
aL2L
aL12L
asF1.5
(lp7032
L81L
aL0L
aL5L
asF-2.0
(lp7033
L111L
aL1L
aL1L
asF2.0
(lp7034
L26L
aL0L
aL0L
asF-3.5
(lp7035
L3L
aL0L
aL0L
asF-2.5
(lp7036
L41L
aL3L
aL0L
asF0.0
(lp7037
L424L
aL2L
aL13L
asF-3.0
(lp7038
L16L
aL0L
aL0L
asF-1.0
(lp7039
L399L
aL4L
aL0L
asF-1.5
(lp7040
L253L
aL0L
aL3L
assF0.0
(dp7041
F-0.5
(lp7042
L367L
aL12L
aL7L
asF0.5
(lp7043
L471L
aL5L
aL15L
asF2.5
(lp7044
L26L
aL0L
aL1L
asF3.0
(lp7045
L2L
aL0L
aL0L
asF1.0
(lp7046
L422L
aL6L
aL15L
asF0.0
(lp7047
L521L
aL17L
aL10L
asF1.5
(lp7048
L251L
aL4L
aL9L
asF-2.0
(lp7049
L40L
aL4L
aL0L
asF2.0
(lp7050
L101L
aL1L
aL4L
asF-3.5
(lp7051
L1L
aL0L
aL0L
asF-1.0
(lp7052
L209L
aL5L
aL9L
asF-3.0
(lp7053
L2L
aL0L
aL0L
asF-2.5
(lp7054
L15L
aL0L
aL0L
asF-1.5
(lp7055
L91L
aL0L
aL1L
asssL5L
(dp7056
F0.5
(dp7057
F-0.5
(lp7058
L197L
aL9L
aL5L
asF1.0
(lp7059
L273L
aL6L
aL17L
asF2.5
(lp7060
L31L
aL1L
aL3L
asF3.0
(lp7061
L3L
aL0L
aL0L
asF0.0
(lp7062
L270L
aL6L
aL6L
asF1.5
(lp7063
L137L
aL7L
aL6L
asF-1.0
(lp7064
L145L
aL3L
aL2L
asF2.0
(lp7065
L70L
aL1L
aL5L
asF3.5
(lp7066
L1L
aL0L
aL0L
asF-2.0
(lp7067
L23L
aL4L
aL0L
asF0.5
(lp7068
L298L
aL6L
aL8L
asF-3.0
(lp7069
L1L
aL0L
aL0L
asF-2.5
(lp7070
L7L
aL0L
aL0L
asF-1.5
(lp7071
L69L
aL5L
aL0L
assF1.5
(dp7072
F-0.5
(lp7073
L115L
aL7L
aL0L
asF0.0
(lp7074
L118L
aL10L
aL3L
asF2.5
(lp7075
L6L
aL0L
aL0L
asF1.5
(lp7076
L46L
aL5L
aL2L
asF-1.0
(lp7077
L99L
aL4L
aL0L
asF0.5
(lp7078
L109L
aL10L
aL3L
asF1.0
(lp7079
L70L
aL9L
aL1L
asF-2.0
(lp7080
L12L
aL3L
aL0L
asF2.0
(lp7081
L16L
aL1L
aL0L
asF-2.5
(lp7082
L1L
aL0L
aL0L
asF-1.5
(lp7083
L39L
aL2L
aL0L
assF2.5
(dp7084
F0.5
(lp7085
L69L
aL7L
aL2L
asF1.5
(lp7086
L18L
aL1L
aL0L
asF2.5
(lp7087
L2L
aL1L
aL0L
asF-1.0
(lp7088
L16L
aL2L
aL1L
asF0.0
(lp7089
L50L
aL10L
aL0L
asF1.0
(lp7090
L42L
aL10L
aL2L
asF-2.5
(lp7091
L2L
aL1L
aL0L
asF-1.5
(lp7092
L9L
aL3L
aL0L
asF2.0
(lp7093
L3L
aL2L
aL0L
asF-2.0
(lp7094
L6L
aL0L
aL0L
asF-0.5
(lp7095
L49L
aL9L
aL1L
assF3.5
(dp7096
F0.5
(lp7097
L9L
aL0L
aL0L
asF1.0
(lp7098
L4L
aL3L
aL0L
asF2.0
(lp7099
L2L
aL0L
aL0L
asF-2.5
(lp7100
L1L
aL0L
aL0L
asF-0.5
(lp7101
L11L
aL3L
aL0L
asF1.5
(lp7102
L5L
aL1L
aL0L
asF-1.0
(lp7103
L6L
aL1L
aL0L
asF-2.0
(lp7104
L2L
aL0L
aL0L
asF0.0
(lp7105
L10L
aL3L
aL0L
assF4.0
(dp7106
F0.5
(lp7107
L3L
aL1L
aL0L
asF1.0
(lp7108
L5L
aL2L
aL0L
asF0.0
(lp7109
L5L
aL1L
aL0L
asF1.5
(lp7110
L1L
aL1L
aL0L
asF-0.5
(lp7111
L2L
aL0L
aL0L
asF-1.5
(lp7112
L1L
aL1L
aL0L
assF5.0
(dp7113
F-0.5
(lp7114
L3L
aL1L
aL0L
asF1.0
(lp7115
L1L
aL0L
aL0L
asF-1.5
(lp7116
L2L
aL1L
aL0L
assF-0.5
(dp7117
F0.5
(lp7118
L569L
aL4L
aL17L
asF1.0
(lp7119
L392L
aL5L
aL17L
asF2.5
(lp7120
L27L
aL0L
aL2L
asF3.0
(lp7121
L2L
aL0L
aL0L
asF-0.5
(lp7122
L633L
aL9L
aL10L
asF1.5
(lp7123
L220L
aL1L
aL17L
asF-1.0
(lp7124
L382L
aL4L
aL6L
asF2.0
(lp7125
L66L
aL0L
aL4L
asF-2.0
(lp7126
L76L
aL1L
aL3L
asF0.0
(lp7127
L699L
aL10L
aL15L
asF-3.0
(lp7128
L6L
aL0L
aL0L
asF-2.5
(lp7129
L21L
aL1L
aL0L
asF-1.5
(lp7130
L194L
aL8L
aL5L
assF1.0
(dp7131
F0.5
(lp7132
L162L
aL2L
aL4L
asF1.5
(lp7133
L84L
aL4L
aL4L
asF2.5
(lp7134
L14L
aL0L
aL1L
asF3.0
(lp7135
L3L
aL0L
aL1L
asF0.0
(lp7136
L164L
aL17L
aL5L
asF1.0
(lp7137
L145L
aL8L
aL4L
asF-1.0
(lp7138
L97L
aL6L
aL1L
asF2.0
(lp7139
L40L
aL2L
aL2L
asF3.5
(lp7140
L1L
aL0L
aL0L
asF-2.5
(lp7141
L9L
aL0L
aL0L
asF-0.5
(lp7142
L143L
aL4L
aL5L
asF-3.0
(lp7143
L3L
aL1L
aL0L
asF-2.0
(lp7144
L18L
aL1L
aL0L
asF-1.5
(lp7145
L59L
aL4L
aL1L
assF2.0
(dp7146
F0.5
(lp7147
L75L
aL6L
aL3L
asF1.0
(lp7148
L67L
aL6L
aL4L
asF2.0
(lp7149
L6L
aL0L
aL0L
asF-2.5
(lp7150
L2L
aL0L
aL0L
asF0.0
(lp7151
L95L
aL9L
aL2L
asF1.5
(lp7152
L27L
aL3L
aL1L
asF-2.0
(lp7153
L7L
aL1L
aL0L
asF-0.5
(lp7154
L69L
aL6L
aL0L
asF-1.0
(lp7155
L46L
aL3L
aL2L
asF-1.5
(lp7156
L13L
aL1L
aL0L
assF3.0
(dp7157
F0.0
(lp7158
L28L
aL3L
aL0L
asF1.5
(lp7159
L16L
aL3L
aL0L
asF2.0
(lp7160
L1L
aL1L
aL0L
asF-2.0
(lp7161
L3L
aL0L
aL0L
asF-0.5
(lp7162
L14L
aL0L
aL0L
asF1.0
(lp7163
L21L
aL4L
aL1L
asF0.5
(lp7164
L31L
aL7L
aL3L
asF2.5
(lp7165
L2L
aL0L
aL0L
asF-1.0
(lp7166
L6L
aL2L
aL0L
asF-1.5
(lp7167
L8L
aL0L
aL1L
assF-2.0
(dp7168
F-0.5
(lp7169
L1L
aL0L
aL0L
asF0.0
(lp7170
L2L
aL0L
aL0L
asF-2.0
(lp7171
L5L
aL0L
aL0L
asF-2.5
(lp7172
L2L
aL0L
aL0L
asF-1.0
(lp7173
L2L
aL0L
aL0L
asF-1.5
(lp7174
L4L
aL0L
aL0L
assF4.5
(dp7175
F-0.5
(lp7176
L2L
aL1L
aL0L
asF1.0
(lp7177
L2L
aL0L
aL0L
asF-2.0
(lp7178
L1L
aL1L
aL0L
asF-1.0
(lp7179
L3L
aL0L
aL0L
assF-1.5
(dp7180
F0.0
(lp7181
L78L
aL0L
aL2L
asF-0.5
(lp7182
L125L
aL0L
aL4L
asF2.0
(lp7183
L1L
aL0L
aL0L
asF1.0
(lp7184
L20L
aL0L
aL0L
asF0.5
(lp7185
L40L
aL0L
aL0L
asF1.5
(lp7186
L9L
aL0L
aL0L
asF-2.5
(lp7187
L22L
aL0L
aL0L
asF-3.0
(lp7188
L8L
aL0L
aL0L
asF-1.0
(lp7189
L123L
aL1L
aL1L
asF-3.5
(lp7190
L3L
aL0L
aL0L
asF-2.0
(lp7191
L55L
aL0L
aL0L
asF-1.5
(lp7192
L89L
aL0L
aL1L
assF-1.0
(dp7193
F-0.5
(lp7194
L474L
aL7L
aL11L
asF1.0
(lp7195
L198L
aL0L
aL5L
asF2.5
(lp7196
L9L
aL0L
aL0L
asF0.5
(lp7197
L302L
aL0L
aL7L
asF1.5
(lp7198
L70L
aL0L
aL7L
asF-2.0
(lp7199
L113L
aL3L
aL1L
asF2.0
(lp7200
L28L
aL0L
aL0L
asF-3.5
(lp7201
L1L
aL0L
aL0L
asF-2.5
(lp7202
L50L
aL1L
aL0L
asF0.0
(lp7203
L427L
aL1L
aL11L
asF-3.0
(lp7204
L13L
aL0L
aL0L
asF-1.0
(lp7205
L391L
aL4L
aL1L
asF-1.5
(lp7206
L256L
aL0L
aL1L
assF0.0
(dp7207
F-0.5
(lp7208
L366L
aL9L
aL8L
asF0.5
(lp7209
L487L
aL7L
aL17L
asF2.5
(lp7210
L32L
aL0L
aL1L
asF3.0
(lp7211
L6L
aL0L
aL0L
asF1.0
(lp7212
L361L
aL2L
aL10L
asF0.0
(lp7213
L529L
aL13L
aL14L
asF1.5
(lp7214
L242L
aL9L
aL11L
asF-2.0
(lp7215
L37L
aL2L
aL0L
asF2.0
(lp7216
L99L
aL2L
aL4L
asF-1.0
(lp7217
L188L
aL5L
aL7L
asF-3.0
(lp7218
L2L
aL0L
aL0L
asF-2.5
(lp7219
L15L
aL0L
aL0L
asF-1.5
(lp7220
L94L
aL0L
aL0L
asssL6L
(dp7221
F0.5
(dp7222
F-0.5
(lp7223
L190L
aL6L
aL4L
asF1.0
(lp7224
L267L
aL6L
aL17L
asF2.5
(lp7225
L26L
aL0L
aL5L
asF3.0
(lp7226
L3L
aL0L
aL0L
asF0.0
(lp7227
L292L
aL10L
aL7L
asF1.5
(lp7228
L132L
aL7L
aL4L
asF-1.0
(lp7229
L141L
aL4L
aL1L
asF2.0
(lp7230
L74L
aL3L
aL4L
asF-2.0
(lp7231
L22L
aL1L
aL0L
asF0.5
(lp7232
L300L
aL4L
aL7L
asF-3.0
(lp7233
L3L
aL0L
aL0L
asF-2.5
(lp7234
L6L
aL0L
aL0L
asF-1.5
(lp7235
L70L
aL5L
aL0L
assF1.5
(dp7236
F-0.5
(lp7237
L129L
aL8L
aL1L
asF0.0
(lp7238
L118L
aL9L
aL2L
asF2.5
(lp7239
L4L
aL0L
aL0L
asF3.0
(lp7240
L1L
aL0L
aL0L
asF1.0
(lp7241
L73L
aL5L
aL2L
asF0.5
(lp7242
L120L
aL9L
aL4L
asF1.5
(lp7243
L47L
aL5L
aL2L
asF-2.5
(lp7244
L1L
aL0L
aL0L
asF2.0
(lp7245
L22L
aL1L
aL1L
asF-2.0
(lp7246
L9L
aL1L
aL0L
asF-1.0
(lp7247
L83L
aL4L
aL0L
asF-1.5
(lp7248
L49L
aL4L
aL1L
assF2.5
(dp7249
F0.5
(lp7250
L72L
aL9L
aL2L
asF1.5
(lp7251
L13L
aL1L
aL0L
asF2.5
(lp7252
L2L
aL2L
aL0L
asF-1.0
(lp7253
L16L
aL1L
aL2L
asF0.0
(lp7254
L57L
aL12L
aL0L
asF1.0
(lp7255
L34L
aL6L
aL1L
asF-2.5
(lp7256
L1L
aL1L
aL0L
asF-1.5
(lp7257
L10L
aL2L
aL0L
asF2.0
(lp7258
L3L
aL1L
aL0L
asF-2.0
(lp7259
L5L
aL0L
aL0L
asF-0.5
(lp7260
L39L
aL6L
aL0L
assF3.5
(dp7261
F0.5
(lp7262
L8L
aL0L
aL1L
asF1.0
(lp7263
L9L
aL3L
aL1L
asF2.5
(lp7264
L2L
aL0L
aL0L
asF-2.5
(lp7265
L1L
aL0L
aL0L
asF-0.5
(lp7266
L8L
aL2L
aL0L
asF1.5
(lp7267
L1L
aL0L
aL0L
asF-1.0
(lp7268
L2L
aL0L
aL0L
asF0.0
(lp7269
L9L
aL1L
aL0L
asF2.0
(lp7270
L1L
aL0L
aL0L
asF-2.0
(lp7271
L1L
aL0L
aL0L
asF-1.5
(lp7272
L1L
aL0L
aL0L
assF4.0
(dp7273
F0.5
(lp7274
L3L
aL1L
aL0L
asF1.0
(lp7275
L6L
aL4L
aL0L
asF2.0
(lp7276
L1L
aL1L
aL0L
asF-1.0
(lp7277
L2L
aL1L
aL0L
asF0.0
(lp7278
L4L
aL1L
aL0L
asF1.5
(lp7279
L2L
aL1L
aL0L
asF-0.5
(lp7280
L4L
aL2L
aL0L
asF-2.0
(lp7281
L1L
aL1L
aL0L
asF-1.5
(lp7282
L2L
aL2L
aL0L
assF5.0
(dp7283
F0.0
(lp7284
L2L
aL0L
aL0L
asF-0.5
(lp7285
L2L
aL1L
aL0L
asF-1.5
(lp7286
L1L
aL0L
aL0L
assF-0.5
(dp7287
F0.5
(lp7288
L531L
aL2L
aL19L
asF1.0
(lp7289
L372L
aL3L
aL19L
asF2.5
(lp7290
L17L
aL0L
aL1L
asF3.0
(lp7291
L4L
aL0L
aL0L
asF-0.5
(lp7292
L604L
aL12L
aL7L
asF1.5
(lp7293
L215L
aL2L
aL18L
asF-1.0
(lp7294
L359L
aL2L
aL7L
asF2.0
(lp7295
L68L
aL1L
aL2L
asF-2.0
(lp7296
L80L
aL3L
aL1L
asF0.0
(lp7297
L696L
aL8L
aL15L
asF-3.0
(lp7298
L6L
aL0L
aL0L
asF-2.5
(lp7299
L18L
aL1L
aL0L
asF-1.5
(lp7300
L199L
aL4L
aL6L
assF1.0
(dp7301
F0.5
(lp7302
L159L
aL8L
aL2L
asF1.5
(lp7303
L84L
aL4L
aL3L
asF2.5
(lp7304
L13L
aL0L
aL0L
asF3.0
(lp7305
L5L
aL0L
aL1L
asF0.0
(lp7306
L174L
aL14L
aL9L
asF1.0
(lp7307
L146L
aL8L
aL4L
asF-1.0
(lp7308
L100L
aL4L
aL0L
asF2.0
(lp7309
L38L
aL4L
aL3L
asF-3.5
(lp7310
L1L
aL0L
aL0L
asF3.5
(lp7311
L1L
aL0L
aL0L
asF-2.0
(lp7312
L21L
aL2L
aL0L
asF-0.5
(lp7313
L140L
aL4L
aL3L
asF-3.0
(lp7314
L3L
aL1L
aL0L
asF-2.5
(lp7315
L9L
aL0L
aL0L
asF-1.5
(lp7316
L39L
aL2L
aL1L
assF2.0
(dp7317
F0.5
(lp7318
L80L
aL8L
aL3L
asF1.0
(lp7319
L58L
aL4L
aL2L
asF2.0
(lp7320
L8L
aL2L
aL0L
asF3.0
(lp7321
L1L
aL0L
aL0L
asF0.0
(lp7322
L80L
aL9L
aL1L
asF1.5
(lp7323
L30L
aL4L
aL1L
asF-1.0
(lp7324
L44L
aL3L
aL1L
asF2.5
(lp7325
L2L
aL0L
aL1L
asF-2.0
(lp7326
L6L
aL1L
aL0L
asF-0.5
(lp7327
L68L
aL8L
aL1L
asF-2.5
(lp7328
L2L
aL0L
aL0L
asF-1.5
(lp7329
L23L
aL2L
aL0L
assF3.0
(dp7330
F0.0
(lp7331
L29L
aL7L
aL0L
asF1.5
(lp7332
L17L
aL4L
aL0L
asF2.0
(lp7333
L2L
aL1L
aL0L
asF-1.0
(lp7334
L8L
aL2L
aL0L
asF-0.5
(lp7335
L15L
aL3L
aL0L
asF1.0
(lp7336
L20L
aL4L
aL2L
asF-2.0
(lp7337
L3L
aL0L
aL0L
asF0.5
(lp7338
L24L
aL3L
aL1L
asF2.5
(lp7339
L2L
aL0L
aL0L
asF-2.5
(lp7340
L1L
aL0L
aL0L
asF-1.5
(lp7341
L5L
aL0L
aL1L
assF-1.0
(dp7342
F-0.5
(lp7343
L478L
aL6L
aL6L
asF1.0
(lp7344
L190L
aL0L
aL5L
asF2.5
(lp7345
L5L
aL0L
aL0L
asF3.5
(lp7346
L1L
aL0L
aL0L
asF0.5
(lp7347
L310L
aL2L
aL10L
asF1.5
(lp7348
L71L
aL0L
aL5L
asF-2.0
(lp7349
L106L
aL2L
aL1L
asF2.0
(lp7350
L23L
aL0L
aL0L
asF-3.5
(lp7351
L1L
aL0L
aL0L
asF-2.5
(lp7352
L51L
aL2L
aL0L
asF0.0
(lp7353
L422L
aL2L
aL11L
asF-3.0
(lp7354
L13L
aL0L
aL0L
asF-1.0
(lp7355
L386L
aL3L
aL4L
asF-1.5
(lp7356
L218L
aL0L
aL1L
assF4.5
(dp7357
F0.0
(lp7358
L1L
aL0L
aL0L
asF-0.5
(lp7359
L1L
aL0L
aL0L
asF1.0
(lp7360
L1L
aL0L
aL0L
asF-1.0
(lp7361
L1L
aL0L
aL0L
asF0.5
(lp7362
L1L
aL0L
aL0L
assF-1.5
(dp7363
F0.0
(lp7364
L97L
aL0L
aL2L
asF-0.5
(lp7365
L99L
aL1L
aL3L
asF2.0
(lp7366
L3L
aL0L
aL0L
asF1.0
(lp7367
L22L
aL0L
aL0L
asF0.5
(lp7368
L43L
aL0L
aL1L
asF1.5
(lp7369
L10L
aL0L
aL0L
asF-1.0
(lp7370
L123L
aL0L
aL3L
asF-3.0
(lp7371
L8L
aL0L
aL0L
asF-2.5
(lp7372
L29L
aL0L
aL0L
asF-4.0
(lp7373
L1L
aL0L
aL0L
asF-3.5
(lp7374
L1L
aL0L
aL0L
asF-2.0
(lp7375
L56L
aL0L
aL0L
asF-1.5
(lp7376
L96L
aL0L
aL1L
assF-2.0
(dp7377
F-0.5
(lp7378
L2L
aL0L
aL0L
asF0.0
(lp7379
L3L
aL0L
aL0L
asF-2.5
(lp7380
L2L
aL0L
aL0L
asF-1.0
(lp7381
L6L
aL0L
aL0L
asF-2.0
(lp7382
L7L
aL0L
aL0L
asF-1.5
(lp7383
L8L
aL0L
aL0L
assF0.0
(dp7384
F-0.5
(lp7385
L362L
aL10L
aL10L
asF0.5
(lp7386
L475L
aL6L
aL15L
asF2.5
(lp7387
L40L
aL0L
aL1L
asF3.0
(lp7388
L4L
aL0L
aL0L
asF1.5
(lp7389
L215L
aL4L
aL6L
asF0.0
(lp7390
L535L
aL13L
aL14L
asF1.0
(lp7391
L396L
aL4L
aL16L
asF-2.0
(lp7392
L40L
aL1L
aL0L
asF2.0
(lp7393
L102L
aL2L
aL7L
asF3.5
(lp7394
L4L
aL0L
aL0L
asF-1.0
(lp7395
L211L
aL9L
aL2L
asF-3.0
(lp7396
L2L
aL0L
aL0L
asF-2.5
(lp7397
L10L
aL0L
aL0L
asF-1.5
(lp7398
L98L
aL2L
aL3L
asssL7L
(dp7399
F0.5
(dp7400
F-0.5
(lp7401
L214L
aL7L
aL7L
asF1.0
(lp7402
L255L
aL4L
aL18L
asF2.5
(lp7403
L28L
aL0L
aL1L
asF3.0
(lp7404
L3L
aL0L
aL0L
asF0.0
(lp7405
L267L
aL6L
aL5L
asF1.5
(lp7406
L160L
aL6L
aL10L
asF-1.0
(lp7407
L120L
aL3L
aL1L
asF2.0
(lp7408
L67L
aL5L
aL3L
asF-2.0
(lp7409
L29L
aL4L
aL0L
asF0.5
(lp7410
L312L
aL7L
aL9L
asF-3.0
(lp7411
L2L
aL0L
aL0L
asF-2.5
(lp7412
L9L
aL0L
aL0L
asF-1.5
(lp7413
L65L
aL1L
aL0L
assF1.5
(dp7414
F-0.5
(lp7415
L118L
aL6L
aL2L
asF0.0
(lp7416
L129L
aL10L
aL0L
asF2.5
(lp7417
L7L
aL0L
aL0L
asF3.0
(lp7418
L2L
aL0L
aL0L
asF1.5
(lp7419
L40L
aL4L
aL2L
asF0.5
(lp7420
L104L
aL10L
aL4L
asF1.0
(lp7421
L92L
aL6L
aL2L
asF-2.5
(lp7422
L3L
aL0L
aL0L
asF2.0
(lp7423
L15L
aL1L
aL2L
asF3.5
(lp7424
L1L
aL0L
aL0L
asF-2.0
(lp7425
L12L
aL2L
aL0L
asF-1.0
(lp7426
L87L
aL5L
aL0L
asF-1.5
(lp7427
L38L
aL2L
aL0L
assF2.5
(dp7428
F0.5
(lp7429
L54L
aL6L
aL1L
asF1.5
(lp7430
L24L
aL2L
aL0L
asF2.5
(lp7431
L1L
aL1L
aL0L
asF-1.0
(lp7432
L25L
aL4L
aL3L
asF0.0
(lp7433
L59L
aL14L
aL0L
asF1.0
(lp7434
L36L
aL6L
aL1L
asF-2.5
(lp7435
L2L
aL1L
aL0L
asF-1.5
(lp7436
L9L
aL1L
aL0L
asF2.0
(lp7437
L4L
aL2L
aL0L
asF-2.0
(lp7438
L7L
aL0L
aL0L
asF-0.5
(lp7439
L31L
aL4L
aL0L
assF3.5
(dp7440
F0.5
(lp7441
L6L
aL1L
aL0L
asF1.0
(lp7442
L3L
aL2L
aL0L
asF2.5
(lp7443
L1L
aL0L
aL0L
asF-1.0
(lp7444
L3L
aL0L
aL0L
asF-0.5
(lp7445
L8L
aL3L
aL0L
asF1.5
(lp7446
L4L
aL1L
aL1L
asF0.0
(lp7447
L8L
aL2L
aL0L
asF2.0
(lp7448
L1L
aL1L
aL0L
asF-2.0
(lp7449
L1L
aL0L
aL0L
asF-1.5
(lp7450
L1L
aL0L
aL0L
assF4.0
(dp7451
F0.5
(lp7452
L1L
aL0L
aL0L
asF1.0
(lp7453
L5L
aL1L
aL0L
asF0.0
(lp7454
L2L
aL0L
aL0L
asF1.5
(lp7455
L3L
aL2L
aL0L
asF-0.5
(lp7456
L4L
aL1L
aL0L
asF-1.0
(lp7457
L2L
aL1L
aL0L
asF-1.5
(lp7458
L1L
aL1L
aL0L
assF5.0
(dp7459
F0.0
(lp7460
L2L
aL1L
aL0L
asF-0.5
(lp7461
L1L
aL0L
aL0L
assF-0.5
(dp7462
F0.5
(lp7463
L560L
aL6L
aL17L
asF1.0
(lp7464
L361L
aL4L
aL19L
asF2.5
(lp7465
L15L
aL0L
aL0L
asF3.0
(lp7466
L8L
aL0L
aL0L
asF-0.5
(lp7467
L578L
aL7L
aL8L
asF1.5
(lp7468
L199L
aL1L
aL14L
asF-2.0
(lp7469
L73L
aL4L
aL1L
asF2.0
(lp7470
L54L
aL1L
aL4L
asF3.5
(lp7471
L2L
aL0L
aL0L
asF-2.5
(lp7472
L19L
aL0L
aL0L
asF0.0
(lp7473
L617L
aL6L
aL16L
asF-3.0
(lp7474
L3L
aL0L
aL0L
asF-1.0
(lp7475
L399L
aL7L
aL8L
asF-1.5
(lp7476
L203L
aL1L
aL4L
assF1.0
(dp7477
F0.5
(lp7478
L177L
aL11L
aL1L
asF1.5
(lp7479
L82L
aL3L
aL3L
asF2.5
(lp7480
L22L
aL1L
aL3L
asF3.0
(lp7481
L1L
aL0L
aL0L
asF0.0
(lp7482
L169L
aL12L
aL8L
asF1.0
(lp7483
L133L
aL6L
aL5L
asF-1.0
(lp7484
L87L
aL2L
aL0L
asF2.0
(lp7485
L37L
aL1L
aL3L
asF-3.5
(lp7486
L1L
aL0L
aL0L
asF3.5
(lp7487
L3L
aL0L
aL0L
asF-2.0
(lp7488
L24L
aL2L
aL0L
asF-0.5
(lp7489
L160L
aL9L
aL4L
asF-3.0
(lp7490
L3L
aL1L
aL0L
asF-2.5
(lp7491
L5L
aL0L
aL0L
asF-1.5
(lp7492
L48L
aL3L
aL1L
assF2.0
(dp7493
F0.5
(lp7494
L81L
aL6L
aL2L
asF1.0
(lp7495
L53L
aL8L
aL3L
asF2.0
(lp7496
L10L
aL1L
aL0L
asF3.0
(lp7497
L1L
aL0L
aL0L
asF0.0
(lp7498
L83L
aL10L
aL3L
asF1.5
(lp7499
L24L
aL0L
aL0L
asF-1.0
(lp7500
L48L
aL4L
aL0L
asF2.5
(lp7501
L2L
aL0L
aL0L
asF-2.0
(lp7502
L7L
aL0L
aL0L
asF-0.5
(lp7503
L68L
aL8L
aL1L
asF-2.5
(lp7504
L1L
aL0L
aL0L
asF-1.5
(lp7505
L20L
aL4L
aL1L
assF3.0
(dp7506
F0.0
(lp7507
L22L
aL4L
aL0L
asF1.5
(lp7508
L14L
aL3L
aL0L
asF2.0
(lp7509
L3L
aL1L
aL0L
asF-1.0
(lp7510
L7L
aL2L
aL0L
asF-0.5
(lp7511
L18L
aL2L
aL0L
asF1.0
(lp7512
L29L
aL6L
aL3L
asF-2.0
(lp7513
L1L
aL0L
aL0L
asF0.5
(lp7514
L30L
aL5L
aL2L
asF2.5
(lp7515
L3L
aL1L
aL0L
asF-2.5
(lp7516
L1L
aL0L
aL0L
asF-1.5
(lp7517
L4L
aL0L
aL0L
assF-1.0
(dp7518
F-0.5
(lp7519
L462L
aL1L
aL5L
asF1.0
(lp7520
L175L
aL0L
aL11L
asF2.5
(lp7521
L4L
aL0L
aL0L
asF3.5
(lp7522
L1L
aL0L
aL0L
asF0.5
(lp7523
L317L
aL2L
aL7L
asF1.5
(lp7524
L68L
aL0L
aL2L
asF-2.0
(lp7525
L112L
aL3L
aL3L
asF2.0
(lp7526
L25L
aL0L
aL0L
asF-3.5
(lp7527
L1L
aL0L
aL0L
asF-2.5
(lp7528
L45L
aL1L
aL0L
asF0.0
(lp7529
L424L
aL3L
aL9L
asF-3.0
(lp7530
L10L
aL1L
aL0L
asF-1.0
(lp7531
L362L
aL6L
aL5L
asF-1.5
(lp7532
L187L
aL0L
aL1L
assF4.5
(dp7533
F0.0
(lp7534
L2L
aL0L
aL0L
asF-0.5
(lp7535
L1L
aL0L
aL0L
asF1.0
(lp7536
L1L
aL0L
aL0L
asF-1.0
(lp7537
L2L
aL2L
aL0L
asF0.5
(lp7538
L1L
aL0L
aL0L
assF-1.5
(dp7539
F0.0
(lp7540
L87L
aL0L
aL2L
asF-0.5
(lp7541
L138L
aL0L
aL4L
asF2.0
(lp7542
L3L
aL0L
aL0L
asF1.0
(lp7543
L20L
aL0L
aL0L
asF0.5
(lp7544
L54L
aL0L
aL1L
asF1.5
(lp7545
L9L
aL0L
aL0L
asF-1.0
(lp7546
L129L
aL0L
aL3L
asF2.5
(lp7547
L1L
aL0L
aL0L
asF-3.0
(lp7548
L9L
aL0L
aL0L
asF-2.5
(lp7549
L32L
aL0L
aL0L
asF-3.5
(lp7550
L4L
aL0L
aL0L
asF-2.0
(lp7551
L49L
aL0L
aL0L
asF-1.5
(lp7552
L89L
aL0L
aL0L
assF5.5
(dp7553
F0.5
(lp7554
L1L
aL0L
aL0L
assF-2.0
(dp7555
F0.5
(lp7556
L1L
aL0L
aL1L
asF-0.5
(lp7557
L3L
aL0L
aL0L
asF-2.5
(lp7558
L5L
aL0L
aL0L
asF0.0
(lp7559
L4L
aL0L
aL0L
asF-1.0
(lp7560
L7L
aL0L
aL0L
asF-3.0
(lp7561
L2L
aL0L
aL0L
asF-2.0
(lp7562
L5L
aL0L
aL0L
asF-1.5
(lp7563
L9L
aL0L
aL0L
assF0.0
(dp7564
F-0.5
(lp7565
L361L
aL12L
aL8L
asF0.5
(lp7566
L499L
aL7L
aL11L
asF2.5
(lp7567
L21L
aL0L
aL2L
asF3.0
(lp7568
L7L
aL0L
aL0L
asF1.0
(lp7569
L393L
aL5L
aL20L
asF0.0
(lp7570
L500L
aL15L
aL10L
asF1.5
(lp7571
L213L
aL2L
aL8L
asF-2.0
(lp7572
L36L
aL0L
aL0L
asF2.0
(lp7573
L109L
aL3L
aL6L
asF-3.5
(lp7574
L1L
aL0L
aL0L
asF-2.5
(lp7575
L11L
aL1L
aL0L
asF-3.0
(lp7576
L2L
aL0L
aL0L
asF-1.0
(lp7577
L199L
aL5L
aL2L
asF-1.5
(lp7578
L117L
aL5L
aL2L
asssL8L
(dp7579
F0.5
(dp7580
F-0.5
(lp7581
L214L
aL4L
aL3L
asF1.0
(lp7582
L246L
aL4L
aL13L
asF2.5
(lp7583
L22L
aL0L
aL2L
asF3.0
(lp7584
L3L
aL0L
aL0L
asF0.0
(lp7585
L257L
aL6L
aL7L
asF1.5
(lp7586
L163L
aL6L
aL10L
asF-1.0
(lp7587
L124L
aL2L
aL2L
asF2.0
(lp7588
L67L
aL4L
aL4L
asF3.5
(lp7589
L1L
aL0L
aL0L
asF-2.0
(lp7590
L34L
aL7L
aL0L
asF0.5
(lp7591
L311L
aL6L
aL9L
asF-3.0
(lp7592
L2L
aL0L
aL0L
asF-2.5
(lp7593
L7L
aL0L
aL0L
asF-1.5
(lp7594
L65L
aL0L
aL0L
assF1.5
(dp7595
F-0.5
(lp7596
L113L
aL5L
aL0L
asF0.0
(lp7597
L136L
aL12L
aL3L
asF2.5
(lp7598
L11L
aL1L
aL1L
asF3.5
(lp7599
L2L
aL0L
aL0L
asF1.0
(lp7600
L82L
aL7L
aL3L
asF0.5
(lp7601
L111L
aL10L
aL3L
asF1.5
(lp7602
L49L
aL3L
aL2L
asF-2.5
(lp7603
L4L
aL0L
aL0L
asF2.0
(lp7604
L16L
aL2L
aL2L
asF-2.0
(lp7605
L13L
aL3L
aL0L
asF-1.0
(lp7606
L81L
aL4L
aL0L
asF-1.5
(lp7607
L32L
aL1L
aL0L
assF2.5
(dp7608
F0.5
(lp7609
L49L
aL5L
aL0L
asF1.5
(lp7610
L22L
aL1L
aL0L
asF2.5
(lp7611
L2L
aL1L
aL0L
asF-1.0
(lp7612
L17L
aL4L
aL2L
asF0.0
(lp7613
L57L
aL8L
aL1L
asF1.0
(lp7614
L38L
aL7L
aL1L
asF-2.5
(lp7615
L1L
aL1L
aL0L
asF-1.5
(lp7616
L7L
aL0L
aL0L
asF2.0
(lp7617
L3L
aL0L
aL0L
asF-2.0
(lp7618
L2L
aL0L
aL0L
asF-0.5
(lp7619
L46L
aL9L
aL1L
assF3.5
(dp7620
F0.5
(lp7621
L4L
aL2L
aL0L
asF1.0
(lp7622
L7L
aL2L
aL0L
asF2.0
(lp7623
L1L
aL0L
aL0L
asF-0.5
(lp7624
L5L
aL1L
aL0L
asF1.5
(lp7625
L7L
aL2L
aL2L
asF0.0
(lp7626
L12L
aL2L
aL0L
asF-1.0
(lp7627
L3L
aL1L
aL0L
asF-1.5
(lp7628
L2L
aL0L
aL0L
assF4.0
(dp7629
F0.5
(lp7630
L3L
aL1L
aL0L
asF1.0
(lp7631
L1L
aL0L
aL0L
asF-1.0
(lp7632
L1L
aL1L
aL0L
asF-0.5
(lp7633
L3L
aL1L
aL0L
asF1.5
(lp7634
L2L
aL1L
aL0L
asF-2.0
(lp7635
L1L
aL1L
aL0L
asF-1.5
(lp7636
L1L
aL1L
aL0L
assF5.0
(dp7637
F0.0
(lp7638
L2L
aL1L
aL0L
asF-0.5
(lp7639
L1L
aL0L
aL0L
asF0.5
(lp7640
L1L
aL0L
aL0L
assF-0.5
(dp7641
F0.5
(lp7642
L537L
aL7L
aL23L
asF1.0
(lp7643
L363L
aL3L
aL17L
asF2.5
(lp7644
L14L
aL0L
aL0L
asF3.0
(lp7645
L4L
aL0L
aL0L
asF-0.5
(lp7646
L554L
aL10L
aL8L
asF1.5
(lp7647
L184L
aL2L
aL14L
asF-2.0
(lp7648
L81L
aL2L
aL2L
asF2.0
(lp7649
L53L
aL1L
aL4L
asF-2.5
(lp7650
L17L
aL1L
aL0L
asF0.0
(lp7651
L614L
aL6L
aL13L
asF-3.0
(lp7652
L4L
aL0L
aL0L
asF-1.0
(lp7653
L381L
aL5L
aL7L
asF-1.5
(lp7654
L190L
aL2L
aL3L
assF1.0
(dp7655
F0.5
(lp7656
L185L
aL13L
aL4L
asF1.5
(lp7657
L85L
aL3L
aL6L
asF2.5
(lp7658
L20L
aL0L
aL2L
asF3.0
(lp7659
L3L
aL0L
aL0L
asF0.0
(lp7660
L165L
aL13L
aL5L
asF1.0
(lp7661
L145L
aL6L
aL6L
asF-1.0
(lp7662
L94L
aL3L
aL0L
asF2.0
(lp7663
L32L
aL3L
aL2L
asF-3.5
(lp7664
L1L
aL0L
aL0L
asF3.5
(lp7665
L3L
aL0L
aL0L
asF-2.0
(lp7666
L27L
aL1L
aL0L
asF-0.5
(lp7667
L160L
aL8L
aL4L
asF-3.0
(lp7668
L3L
aL0L
aL0L
asF-2.5
(lp7669
L6L
aL1L
aL0L
asF-1.5
(lp7670
L48L
aL2L
aL1L
assF2.0
(dp7671
F0.5
(lp7672
L68L
aL10L
aL1L
asF1.0
(lp7673
L59L
aL7L
aL4L
asF2.0
(lp7674
L5L
aL0L
aL0L
asF3.0
(lp7675
L2L
aL0L
aL0L
asF0.0
(lp7676
L83L
aL12L
aL2L
asF1.5
(lp7677
L25L
aL3L
aL1L
asF-1.0
(lp7678
L44L
aL5L
aL1L
asF2.5
(lp7679
L4L
aL2L
aL0L
asF-2.0
(lp7680
L3L
aL0L
aL0L
asF-0.5
(lp7681
L64L
aL7L
aL1L
asF-2.5
(lp7682
L3L
aL0L
aL0L
asF-1.5
(lp7683
L24L
aL2L
aL0L
assF3.0
(dp7684
F0.0
(lp7685
L19L
aL4L
aL0L
asF1.5
(lp7686
L16L
aL3L
aL0L
asF2.0
(lp7687
L3L
aL1L
aL0L
asF-1.0
(lp7688
L8L
aL2L
aL0L
asF-0.5
(lp7689
L18L
aL3L
aL0L
asF1.0
(lp7690
L24L
aL1L
aL4L
asF-2.0
(lp7691
L3L
aL0L
aL0L
asF0.5
(lp7692
L34L
aL8L
aL0L
asF2.5
(lp7693
L3L
aL1L
aL0L
asF-2.5
(lp7694
L1L
aL0L
aL0L
asF-1.5
(lp7695
L4L
aL0L
aL0L
assF-1.0
(dp7696
F-0.5
(lp7697
L458L
aL4L
aL5L
asF1.0
(lp7698
L162L
aL0L
aL4L
asF2.5
(lp7699
L4L
aL0L
aL0L
asF4.0
(lp7700
L1L
aL0L
aL0L
asF0.5
(lp7701
L313L
aL1L
aL9L
asF1.5
(lp7702
L88L
aL0L
aL5L
asF-2.0
(lp7703
L100L
aL2L
aL1L
asF2.0
(lp7704
L25L
aL0L
aL1L
asF-3.5
(lp7705
L1L
aL0L
aL0L
asF-2.5
(lp7706
L43L
aL2L
aL0L
asF0.0
(lp7707
L407L
aL1L
aL6L
asF-3.0
(lp7708
L13L
aL1L
aL0L
asF-1.0
(lp7709
L359L
aL2L
aL5L
asF-1.5
(lp7710
L202L
aL0L
aL3L
assF4.5
(dp7711
F0.0
(lp7712
L1L
aL0L
aL0L
asF1.5
(lp7713
L1L
aL0L
aL0L
asF-0.5
(lp7714
L2L
aL0L
aL0L
asF-1.5
(lp7715
L1L
aL1L
aL0L
assF-1.5
(dp7716
F0.0
(lp7717
L112L
aL0L
aL4L
asF-0.5
(lp7718
L136L
aL0L
aL5L
asF2.0
(lp7719
L3L
aL0L
aL0L
asF1.0
(lp7720
L25L
aL0L
aL1L
asF0.5
(lp7721
L51L
aL0L
aL0L
asF1.5
(lp7722
L6L
aL0L
aL1L
asF-1.0
(lp7723
L123L
aL1L
aL1L
asF2.5
(lp7724
L1L
aL0L
aL0L
asF-3.0
(lp7725
L7L
aL0L
aL0L
asF-2.0
(lp7726
L64L
aL0L
aL0L
asF-4.0
(lp7727
L1L
aL0L
aL0L
asF-3.5
(lp7728
L3L
aL0L
aL0L
asF-2.5
(lp7729
L25L
aL0L
aL0L
asF-1.5
(lp7730
L80L
aL0L
aL0L
assF-2.0
(dp7731
F0.5
(lp7732
L2L
aL0L
aL1L
asF-0.5
(lp7733
L6L
aL0L
aL0L
asF-2.5
(lp7734
L6L
aL0L
aL0L
asF0.0
(lp7735
L4L
aL0L
aL0L
asF-1.0
(lp7736
L14L
aL0L
aL0L
asF-3.0
(lp7737
L3L
aL0L
aL0L
asF-2.0
(lp7738
L6L
aL0L
aL0L
asF-1.5
(lp7739
L7L
aL0L
aL0L
assF0.0
(dp7740
F-0.5
(lp7741
L335L
aL13L
aL8L
asF0.5
(lp7742
L511L
aL13L
aL13L
asF2.5
(lp7743
L34L
aL0L
aL3L
asF3.0
(lp7744
L6L
aL0L
aL0L
asF1.0
(lp7745
L387L
aL6L
aL14L
asF0.0
(lp7746
L491L
aL9L
aL12L
asF1.5
(lp7747
L195L
aL1L
aL5L
asF-2.5
(lp7748
L12L
aL0L
aL0L
asF2.0
(lp7749
L87L
aL1L
aL6L
asF-3.5
(lp7750
L1L
aL0L
aL0L
asF3.5
(lp7751
L1L
aL0L
aL0L
asF-2.0
(lp7752
L36L
aL2L
aL0L
asF-3.0
(lp7753
L3L
aL0L
aL0L
asF-1.0
(lp7754
L220L
aL4L
aL5L
asF-1.5
(lp7755
L103L
aL3L
aL2L
asssL9L
(dp7756
F0.5
(dp7757
F-0.5
(lp7758
L226L
aL7L
aL4L
asF1.0
(lp7759
L262L
aL5L
aL15L
asF2.5
(lp7760
L30L
aL1L
aL0L
asF3.0
(lp7761
L2L
aL0L
aL0L
asF0.0
(lp7762
L257L
aL6L
aL7L
asF1.5
(lp7763
L161L
aL7L
aL6L
asF-1.0
(lp7764
L137L
aL4L
aL1L
asF2.0
(lp7765
L55L
aL3L
aL8L
asF3.5
(lp7766
L1L
aL0L
aL0L
asF-2.0
(lp7767
L29L
aL2L
aL0L
asF0.5
(lp7768
L292L
aL4L
aL7L
asF-3.5
(lp7769
L2L
aL0L
aL0L
asF-2.5
(lp7770
L8L
aL0L
aL0L
asF-1.5
(lp7771
L60L
aL4L
aL0L
assF1.5
(dp7772
F-0.5
(lp7773
L116L
aL7L
aL0L
asF1.5
(lp7774
L45L
aL4L
aL3L
asF2.5
(lp7775
L5L
aL1L
aL0L
asF3.0
(lp7776
L1L
aL0L
aL0L
asF0.0
(lp7777
L122L
aL11L
aL1L
asF1.0
(lp7778
L84L
aL6L
aL3L
asF-2.0
(lp7779
L11L
aL2L
aL0L
asF2.0
(lp7780
L26L
aL1L
aL1L
asF3.5
(lp7781
L1L
aL0L
aL0L
asF-2.5
(lp7782
L4L
aL0L
aL0L
asF0.5
(lp7783
L115L
aL14L
aL4L
asF-1.0
(lp7784
L68L
aL3L
aL0L
asF-1.5
(lp7785
L42L
aL3L
aL0L
assF2.5
(dp7786
F0.5
(lp7787
L54L
aL6L
aL0L
asF1.5
(lp7788
L20L
aL1L
aL0L
asF2.5
(lp7789
L3L
aL1L
aL0L
asF-1.0
(lp7790
L20L
aL3L
aL1L
asF0.0
(lp7791
L61L
aL10L
aL1L
asF1.0
(lp7792
L42L
aL5L
aL1L
asF-2.5
(lp7793
L1L
aL0L
aL0L
asF-1.5
(lp7794
L9L
aL1L
aL1L
asF2.0
(lp7795
L3L
aL1L
aL0L
asF-2.0
(lp7796
L1L
aL1L
aL0L
asF-0.5
(lp7797
L28L
aL5L
aL0L
assF3.5
(dp7798
F0.5
(lp7799
L15L
aL3L
aL0L
asF1.0
(lp7800
L2L
aL0L
aL1L
asF2.5
(lp7801
L2L
aL0L
aL0L
asF-0.5
(lp7802
L6L
aL1L
aL0L
asF1.5
(lp7803
L2L
aL1L
aL0L
asF0.0
(lp7804
L8L
aL1L
aL0L
asF2.0
(lp7805
L5L
aL1L
aL0L
asF-1.5
(lp7806
L2L
aL0L
aL0L
assF4.0
(dp7807
F0.0
(lp7808
L1L
aL1L
aL0L
asF1.0
(lp7809
L3L
aL1L
aL0L
asF-1.0
(lp7810
L1L
aL1L
aL0L
asF-0.5
(lp7811
L3L
aL1L
aL0L
asF1.5
(lp7812
L2L
aL1L
aL0L
asF-2.0
(lp7813
L1L
aL1L
aL0L
asF-1.5
(lp7814
L1L
aL1L
aL0L
assF5.0
(dp7815
F0.0
(lp7816
L1L
aL0L
aL0L
assF-0.5
(dp7817
F0.5
(lp7818
L518L
aL5L
aL22L
asF1.0
(lp7819
L370L
aL5L
aL16L
asF2.5
(lp7820
L14L
aL0L
aL1L
asF3.0
(lp7821
L3L
aL0L
aL0L
asF-0.5
(lp7822
L528L
aL6L
aL9L
asF1.5
(lp7823
L173L
aL1L
aL11L
asF-2.5
(lp7824
L9L
aL0L
aL0L
asF2.0
(lp7825
L54L
aL0L
aL4L
asF-1.0
(lp7826
L363L
aL7L
aL3L
asF0.0
(lp7827
L598L
aL3L
aL13L
asF-3.0
(lp7828
L3L
aL0L
aL0L
asF-2.0
(lp7829
L81L
aL4L
aL1L
asF-1.5
(lp7830
L207L
aL6L
aL4L
assF1.0
(dp7831
F0.5
(lp7832
L189L
aL10L
aL6L
asF1.5
(lp7833
L84L
aL4L
aL4L
asF2.5
(lp7834
L20L
aL1L
aL4L
asF3.0
(lp7835
L4L
aL0L
aL0L
asF4.0
(lp7836
L2L
aL0L
aL0L
asF0.0
(lp7837
L186L
aL16L
aL7L
asF1.0
(lp7838
L129L
aL6L
aL4L
asF-1.0
(lp7839
L102L
aL3L
aL2L
asF2.0
(lp7840
L38L
aL1L
aL3L
asF-3.5
(lp7841
L1L
aL0L
aL0L
asF-2.0
(lp7842
L19L
aL3L
aL0L
asF-0.5
(lp7843
L144L
aL6L
aL5L
asF-3.0
(lp7844
L2L
aL0L
aL0L
asF-2.5
(lp7845
L5L
aL1L
aL0L
asF-1.5
(lp7846
L52L
aL3L
aL1L
assF2.0
(dp7847
F0.5
(lp7848
L72L
aL8L
aL3L
asF1.0
(lp7849
L54L
aL8L
aL2L
asF2.0
(lp7850
L5L
aL0L
aL0L
asF3.0
(lp7851
L1L
aL0L
aL0L
asF0.0
(lp7852
L74L
aL9L
aL3L
asF1.5
(lp7853
L30L
aL1L
aL1L
asF-1.0
(lp7854
L48L
aL8L
aL2L
asF2.5
(lp7855
L3L
aL1L
aL0L
asF-2.0
(lp7856
L7L
aL0L
aL0L
asF-0.5
(lp7857
L80L
aL11L
aL0L
asF-2.5
(lp7858
L2L
aL0L
aL0L
asF-1.5
(lp7859
L15L
aL1L
aL0L
assF3.0
(dp7860
F0.0
(lp7861
L29L
aL8L
aL0L
asF1.5
(lp7862
L14L
aL4L
aL2L
asF2.0
(lp7863
L2L
aL0L
aL0L
asF-1.0
(lp7864
L10L
aL1L
aL0L
asF-0.5
(lp7865
L16L
aL2L
aL0L
asF1.0
(lp7866
L24L
aL2L
aL2L
asF-2.0
(lp7867
L2L
aL0L
aL0L
asF0.5
(lp7868
L17L
aL5L
aL1L
asF2.5
(lp7869
L3L
aL2L
aL0L
asF-2.5
(lp7870
L1L
aL0L
aL0L
asF-1.5
(lp7871
L2L
aL0L
aL0L
assF-1.0
(dp7872
F-0.5
(lp7873
L460L
aL4L
aL9L
asF1.0
(lp7874
L167L
aL0L
aL7L
asF2.5
(lp7875
L4L
aL0L
aL0L
asF3.5
(lp7876
L1L
aL0L
aL0L
asF0.5
(lp7877
L286L
aL0L
aL7L
asF1.5
(lp7878
L75L
aL0L
aL4L
asF-2.0
(lp7879
L84L
aL1L
aL0L
asF2.0
(lp7880
L20L
aL0L
aL1L
asF-2.5
(lp7881
L50L
aL2L
aL0L
asF0.0
(lp7882
L435L
aL1L
aL5L
asF-3.0
(lp7883
L10L
aL1L
aL0L
asF-1.0
(lp7884
L344L
aL1L
aL3L
asF-1.5
(lp7885
L207L
aL0L
aL3L
assF4.5
(dp7886
F0.0
(lp7887
L2L
aL1L
aL0L
asF-0.5
(lp7888
L3L
aL0L
aL0L
asF-1.0
(lp7889
L1L
aL1L
aL0L
assF-1.5
(dp7890
F0.0
(lp7891
L115L
aL0L
aL0L
asF-0.5
(lp7892
L121L
aL0L
aL5L
asF2.0
(lp7893
L3L
aL0L
aL0L
asF1.0
(lp7894
L22L
aL0L
aL1L
asF0.5
(lp7895
L58L
aL0L
aL1L
asF1.5
(lp7896
L8L
aL0L
aL0L
asF-1.0
(lp7897
L134L
aL0L
aL2L
asF2.5
(lp7898
L1L
aL0L
aL0L
asF-3.0
(lp7899
L9L
aL0L
aL0L
asF-2.5
(lp7900
L28L
aL0L
aL0L
asF-3.5
(lp7901
L4L
aL0L
aL0L
asF-2.0
(lp7902
L63L
aL0L
aL1L
asF-1.5
(lp7903
L75L
aL1L
aL0L
assF5.5
(dp7904
F0.5
(lp7905
L1L
aL0L
aL0L
assF-2.0
(dp7906
F0.5
(lp7907
L2L
aL0L
aL1L
asF-0.5
(lp7908
L10L
aL0L
aL0L
asF-2.5
(lp7909
L8L
aL0L
aL0L
asF0.0
(lp7910
L5L
aL0L
aL1L
asF-1.0
(lp7911
L13L
aL0L
aL0L
asF-3.0
(lp7912
L2L
aL0L
aL0L
asF-2.0
(lp7913
L7L
aL0L
aL0L
asF-1.5
(lp7914
L7L
aL0L
aL0L
assF0.0
(dp7915
F-0.5
(lp7916
L354L
aL9L
aL8L
asF0.5
(lp7917
L510L
aL15L
aL12L
asF2.5
(lp7918
L37L
aL0L
aL5L
asF3.0
(lp7919
L4L
aL0L
aL0L
asF1.0
(lp7920
L375L
aL6L
aL16L
asF0.0
(lp7921
L466L
aL7L
aL9L
asF1.5
(lp7922
L205L
aL1L
aL7L
asF-2.5
(lp7923
L15L
aL0L
aL0L
asF2.0
(lp7924
L89L
aL0L
aL5L
asF3.5
(lp7925
L1L
aL0L
aL0L
asF-2.0
(lp7926
L36L
aL1L
aL0L
asF-3.0
(lp7927
L4L
aL0L
aL0L
asF-1.0
(lp7928
L210L
aL7L
aL7L
asF-1.5
(lp7929
L88L
aL3L
aL0L
asssL10L
(dp7930
F0.5
(dp7931
F-0.5
(lp7932
L214L
aL3L
aL1L
asF1.0
(lp7933
L267L
aL7L
aL15L
asF2.5
(lp7934
L23L
aL0L
aL1L
asF3.0
(lp7935
L5L
aL1L
aL1L
asF0.0
(lp7936
L276L
aL6L
aL10L
asF1.5
(lp7937
L157L
aL5L
aL10L
asF-1.0
(lp7938
L125L
aL6L
aL2L
asF2.0
(lp7939
L61L
aL6L
aL4L
asF-3.0
(lp7940
L1L
aL0L
aL0L
asF-2.0
(lp7941
L30L
aL2L
aL0L
asF0.5
(lp7942
L299L
aL3L
aL7L
asF-3.5
(lp7943
L1L
aL0L
aL0L
asF-2.5
(lp7944
L3L
aL0L
aL0L
asF-1.5
(lp7945
L71L
aL2L
aL0L
assF1.5
(dp7946
F-0.5
(lp7947
L113L
aL9L
aL0L
asF0.0
(lp7948
L117L
aL9L
aL1L
asF2.5
(lp7949
L12L
aL1L
aL2L
asF3.0
(lp7950
L4L
aL0L
aL0L
asF4.0
(lp7951
L1L
aL0L
aL0L
asF0.5
(lp7952
L104L
aL9L
aL4L
asF1.0
(lp7953
L89L
aL9L
aL3L
asF-2.5
(lp7954
L4L
aL0L
aL0L
asF1.5
(lp7955
L52L
aL3L
aL3L
asF2.0
(lp7956
L15L
aL1L
aL0L
asF-2.0
(lp7957
L12L
aL2L
aL0L
asF-3.0
(lp7958
L1L
aL0L
aL0L
asF-1.0
(lp7959
L71L
aL2L
aL0L
asF-1.5
(lp7960
L31L
aL2L
aL0L
assF2.5
(dp7961
F0.5
(lp7962
L56L
aL10L
aL2L
asF1.5
(lp7963
L21L
aL2L
aL0L
asF2.5
(lp7964
L3L
aL1L
aL0L
asF3.0
(lp7965
L1L
aL0L
aL0L
asF-1.0
(lp7966
L23L
aL4L
aL1L
asF0.0
(lp7967
L63L
aL12L
aL0L
asF1.0
(lp7968
L38L
aL2L
aL1L
asF-1.5
(lp7969
L6L
aL0L
aL1L
asF2.0
(lp7970
L3L
aL1L
aL0L
asF-2.0
(lp7971
L2L
aL1L
aL0L
asF-0.5
(lp7972
L28L
aL3L
aL0L
assF3.5
(dp7973
F0.5
(lp7974
L8L
aL3L
aL0L
asF1.0
(lp7975
L5L
aL1L
aL0L
asF2.0
(lp7976
L4L
aL0L
aL0L
asF-0.5
(lp7977
L4L
aL1L
aL0L
asF1.5
(lp7978
L2L
aL2L
aL0L
asF0.0
(lp7979
L10L
aL2L
aL0L
asF-1.0
(lp7980
L1L
aL1L
aL0L
asF-1.5
(lp7981
L1L
aL0L
aL0L
assF4.0
(dp7982
F0.5
(lp7983
L1L
aL0L
aL0L
asF1.0
(lp7984
L3L
aL1L
aL0L
asF2.0
(lp7985
L2L
aL1L
aL0L
asF-1.0
(lp7986
L1L
aL1L
aL0L
asF0.0
(lp7987
L1L
aL1L
aL0L
asF1.5
(lp7988
L1L
aL0L
aL0L
asF-0.5
(lp7989
L3L
aL1L
aL0L
asF-2.0
(lp7990
L1L
aL1L
aL0L
asF-1.5
(lp7991
L1L
aL1L
aL0L
assF5.5
(dp7992
F0.5
(lp7993
L1L
aL0L
aL0L
assF-0.5
(dp7994
F0.5
(lp7995
L505L
aL5L
aL24L
asF1.0
(lp7996
L365L
aL4L
aL18L
asF2.5
(lp7997
L10L
aL0L
aL0L
asF3.0
(lp7998
L2L
aL0L
aL0L
asF-0.5
(lp7999
L494L
aL6L
aL5L
asF1.5
(lp8000
L174L
aL2L
aL6L
asF-2.5
(lp8001
L16L
aL1L
aL0L
asF2.0
(lp8002
L53L
aL0L
aL8L
asF-3.0
(lp8003
L3L
aL0L
aL0L
asF-2.0
(lp8004
L73L
aL1L
aL0L
asF0.0
(lp8005
L603L
aL7L
aL10L
asF-3.5
(lp8006
L1L
aL0L
aL0L
asF-1.0
(lp8007
L368L
aL5L
aL4L
asF-1.5
(lp8008
L179L
aL6L
aL6L
assF1.0
(dp8009
F0.5
(lp8010
L166L
aL12L
aL8L
asF1.5
(lp8011
L84L
aL4L
aL3L
asF2.5
(lp8012
L20L
aL0L
aL3L
asF3.5
(lp8013
L2L
aL0L
aL0L
asF4.0
(lp8014
L1L
aL0L
aL0L
asF0.0
(lp8015
L194L
aL13L
aL6L
asF1.0
(lp8016
L126L
aL7L
aL4L
asF-2.0
(lp8017
L10L
aL1L
aL0L
asF2.0
(lp8018
L55L
aL2L
aL3L
asF-3.5
(lp8019
L1L
aL0L
aL0L
asF-1.0
(lp8020
L110L
aL5L
aL1L
asF-0.5
(lp8021
L144L
aL7L
aL3L
asF-3.0
(lp8022
L3L
aL0L
aL0L
asF-2.5
(lp8023
L8L
aL1L
aL0L
asF-1.5
(lp8024
L49L
aL4L
aL1L
assF-2.5
(dp8025
F-1.5
(lp8026
L1L
aL0L
aL0L
assF2.0
(dp8027
F0.5
(lp8028
L69L
aL12L
aL2L
asF1.0
(lp8029
L52L
aL4L
aL2L
asF2.0
(lp8030
L7L
aL0L
aL0L
asF3.0
(lp8031
L1L
aL0L
aL0L
asF0.0
(lp8032
L86L
aL12L
aL2L
asF1.5
(lp8033
L33L
aL3L
aL1L
asF-1.0
(lp8034
L45L
aL8L
aL2L
asF2.5
(lp8035
L3L
aL1L
aL0L
asF-2.0
(lp8036
L9L
aL0L
aL0L
asF-0.5
(lp8037
L68L
aL8L
aL1L
asF-2.5
(lp8038
L1L
aL0L
aL0L
asF-1.5
(lp8039
L16L
aL1L
aL0L
assF3.0
(dp8040
F0.0
(lp8041
L28L
aL8L
aL0L
asF1.5
(lp8042
L15L
aL2L
aL1L
asF2.5
(lp8043
L2L
aL1L
aL0L
asF3.0
(lp8044
L2L
aL1L
aL0L
asF-1.0
(lp8045
L6L
aL0L
aL0L
asF-0.5
(lp8046
L11L
aL0L
aL0L
asF1.0
(lp8047
L27L
aL5L
aL3L
asF-2.0
(lp8048
L3L
aL0L
aL0L
asF0.5
(lp8049
L16L
aL1L
aL2L
asF-2.5
(lp8050
L1L
aL0L
aL0L
asF-1.5
(lp8051
L2L
aL0L
aL0L
assF-1.0
(dp8052
F-0.5
(lp8053
L464L
aL1L
aL11L
asF1.0
(lp8054
L155L
aL0L
aL3L
asF2.5
(lp8055
L4L
aL0L
aL0L
asF3.5
(lp8056
L1L
aL0L
aL0L
asF0.5
(lp8057
L266L
aL0L
aL7L
asF1.5
(lp8058
L76L
aL0L
aL5L
asF-2.0
(lp8059
L98L
aL2L
aL0L
asF2.0
(lp8060
L11L
aL0L
aL1L
asF-3.5
(lp8061
L1L
aL0L
aL0L
asF-2.5
(lp8062
L46L
aL2L
aL0L
asF0.0
(lp8063
L409L
aL1L
aL6L
asF-3.0
(lp8064
L9L
aL1L
aL0L
asF-1.0
(lp8065
L348L
aL4L
aL3L
asF-1.5
(lp8066
L195L
aL0L
aL3L
assF4.5
(dp8067
F0.0
(lp8068
L5L
aL1L
aL0L
asF-0.5
(lp8069
L1L
aL0L
aL0L
asF-1.0
(lp8070
L1L
aL1L
aL0L
assF-1.5
(dp8071
F0.0
(lp8072
L103L
aL0L
aL2L
asF-0.5
(lp8073
L132L
aL0L
aL2L
asF2.0
(lp8074
L2L
aL0L
aL0L
asF1.0
(lp8075
L26L
aL0L
aL1L
asF0.5
(lp8076
L55L
aL0L
aL1L
asF1.5
(lp8077
L5L
aL0L
aL0L
asF-1.0
(lp8078
L125L
aL0L
aL2L
asF-3.0
(lp8079
L10L
aL0L
aL0L
asF-2.5
(lp8080
L29L
aL0L
aL0L
asF-4.0
(lp8081
L1L
aL0L
aL0L
asF-3.5
(lp8082
L4L
aL0L
aL0L
asF-2.0
(lp8083
L54L
aL0L
aL0L
asF-1.5
(lp8084
L97L
aL1L
aL0L
assF-2.0
(dp8085
F0.5
(lp8086
L5L
aL0L
aL1L
asF-0.5
(lp8087
L11L
aL0L
aL0L
asF-2.0
(lp8088
L11L
aL0L
aL0L
asF0.0
(lp8089
L7L
aL0L
aL1L
asF-1.0
(lp8090
L12L
aL0L
aL0L
asF-3.5
(lp8091
L1L
aL0L
aL0L
asF-3.0
(lp8092
L3L
aL0L
aL0L
asF-2.5
(lp8093
L6L
aL0L
aL0L
asF-1.5
(lp8094
L9L
aL0L
aL0L
assF0.0
(dp8095
F-0.5
(lp8096
L371L
aL9L
aL7L
asF0.5
(lp8097
L470L
aL14L
aL10L
asF2.5
(lp8098
L37L
aL0L
aL2L
asF3.0
(lp8099
L3L
aL0L
aL0L
asF1.0
(lp8100
L372L
aL3L
aL14L
asF0.0
(lp8101
L486L
aL7L
aL11L
asF1.5
(lp8102
L205L
aL2L
aL5L
asF-2.5
(lp8103
L13L
aL0L
aL0L
asF2.0
(lp8104
L81L
aL0L
aL10L
asF-1.0
(lp8105
L210L
aL5L
aL8L
asF-3.0
(lp8106
L1L
aL0L
aL0L
asF-2.0
(lp8107
L35L
aL0L
aL0L
asF-1.5
(lp8108
L94L
aL5L
aL2L
asssL11L
(dp8109
F0.5
(dp8110
F-0.5
(lp8111
L222L
aL4L
aL2L
asF1.0
(lp8112
L260L
aL7L
aL12L
asF2.5
(lp8113
L25L
aL2L
aL2L
asF3.0
(lp8114
L3L
aL0L
aL0L
asF0.0
(lp8115
L271L
aL9L
aL10L
asF1.5
(lp8116
L144L
aL2L
aL6L
asF-1.0
(lp8117
L135L
aL6L
aL1L
asF2.0
(lp8118
L70L
aL5L
aL5L
asF-3.0
(lp8119
L3L
aL0L
aL0L
asF-2.0
(lp8120
L32L
aL1L
aL0L
asF0.5
(lp8121
L311L
aL5L
aL9L
asF-3.5
(lp8122
L1L
aL0L
aL0L
asF-2.5
(lp8123
L2L
aL0L
aL0L
asF-1.5
(lp8124
L56L
aL2L
aL0L
assF1.5
(dp8125
F-0.5
(lp8126
L109L
aL7L
aL0L
asF0.0
(lp8127
L121L
aL12L
aL2L
asF2.5
(lp8128
L7L
aL0L
aL1L
asF3.0
(lp8129
L4L
aL0L
aL0L
asF1.5
(lp8130
L54L
aL3L
aL4L
asF0.5
(lp8131
L93L
aL10L
aL3L
asF1.0
(lp8132
L91L
aL6L
aL4L
asF-2.0
(lp8133
L10L
aL1L
aL0L
asF2.0
(lp8134
L23L
aL3L
aL0L
asF3.5
(lp8135
L1L
aL0L
aL0L
asF-2.5
(lp8136
L5L
aL0L
aL0L
asF-3.0
(lp8137
L1L
aL0L
aL0L
asF-1.0
(lp8138
L70L
aL6L
aL0L
asF-1.5
(lp8139
L34L
aL4L
aL0L
assF2.5
(dp8140
F0.5
(lp8141
L66L
aL7L
aL1L
asF1.5
(lp8142
L15L
aL0L
aL1L
asF2.5
(lp8143
L1L
aL1L
aL0L
asF3.0
(lp8144
L1L
aL0L
aL0L
asF0.0
(lp8145
L60L
aL10L
aL0L
asF1.0
(lp8146
L31L
aL3L
aL1L
asF-2.0
(lp8147
L2L
aL1L
aL0L
asF2.0
(lp8148
L7L
aL0L
aL0L
asF-2.5
(lp8149
L1L
aL0L
aL0L
asF-1.5
(lp8150
L4L
aL0L
aL0L
asF-1.0
(lp8151
L22L
aL5L
aL0L
asF-0.5
(lp8152
L19L
aL4L
aL0L
assF3.5
(dp8153
F0.5
(lp8154
L9L
aL2L
aL0L
asF1.0
(lp8155
L3L
aL0L
aL0L
asF2.5
(lp8156
L1L
aL0L
aL0L
asF-0.5
(lp8157
L5L
aL1L
aL0L
asF1.5
(lp8158
L2L
aL0L
aL0L
asF0.0
(lp8159
L9L
aL2L
aL0L
asF2.0
(lp8160
L3L
aL1L
aL0L
asF-1.0
(lp8161
L3L
aL0L
aL0L
asF-1.5
(lp8162
L1L
aL0L
aL0L
assF4.0
(dp8163
F0.5
(lp8164
L2L
aL1L
aL0L
asF1.0
(lp8165
L2L
aL1L
aL0L
asF-1.0
(lp8166
L2L
aL2L
aL0L
asF-0.5
(lp8167
L1L
aL0L
aL0L
asF1.5
(lp8168
L1L
aL0L
aL0L
asF0.0
(lp8169
L3L
aL0L
aL0L
asF-2.0
(lp8170
L1L
aL1L
aL0L
asF-1.5
(lp8171
L1L
aL1L
aL0L
assF5.0
(dp8172
F0.5
(lp8173
L1L
aL0L
aL0L
assF-0.5
(dp8174
F0.5
(lp8175
L472L
aL5L
aL17L
asF1.0
(lp8176
L364L
aL2L
aL19L
asF2.5
(lp8177
L13L
aL0L
aL1L
asF3.0
(lp8178
L1L
aL0L
aL0L
asF-0.5
(lp8179
L475L
aL7L
aL8L
asF1.5
(lp8180
L163L
aL2L
aL10L
asF-2.5
(lp8181
L14L
aL0L
aL0L
asF2.0
(lp8182
L57L
aL0L
aL4L
asF-1.0
(lp8183
L341L
aL5L
aL4L
asF0.0
(lp8184
L589L
aL5L
aL12L
asF-3.0
(lp8185
L5L
aL0L
aL0L
asF-2.0
(lp8186
L67L
aL2L
aL2L
asF-1.5
(lp8187
L186L
aL5L
aL2L
assF1.0
(dp8188
F0.5
(lp8189
L176L
aL12L
aL8L
asF1.5
(lp8190
L93L
aL3L
aL3L
asF2.5
(lp8191
L17L
aL0L
aL4L
asF3.0
(lp8192
L2L
aL0L
aL0L
asF4.5
(lp8193
L1L
aL0L
aL0L
asF0.0
(lp8194
L189L
aL9L
aL5L
asF1.0
(lp8195
L126L
aL5L
aL4L
asF-1.0
(lp8196
L105L
aL3L
aL1L
asF2.0
(lp8197
L35L
aL1L
aL0L
asF-3.0
(lp8198
L1L
aL0L
aL0L
asF3.5
(lp8199
L1L
aL0L
aL0L
asF-2.0
(lp8200
L10L
aL1L
aL0L
asF-0.5
(lp8201
L135L
aL10L
aL3L
asF-3.5
(lp8202
L2L
aL0L
aL0L
asF-2.5
(lp8203
L7L
aL1L
aL0L
asF-1.5
(lp8204
L56L
aL3L
aL0L
assF2.0
(dp8205
F0.5
(lp8206
L77L
aL8L
aL3L
asF1.0
(lp8207
L53L
aL8L
aL1L
asF2.0
(lp8208
L11L
aL2L
aL0L
asF3.5
(lp8209
L1L
aL0L
aL0L
asF-2.0
(lp8210
L6L
aL0L
aL0L
asF0.0
(lp8211
L82L
aL12L
aL1L
asF1.5
(lp8212
L24L
aL3L
aL0L
asF-0.5
(lp8213
L70L
aL12L
aL2L
asF2.5
(lp8214
L3L
aL0L
aL0L
asF-1.0
(lp8215
L47L
aL6L
aL2L
asF-1.5
(lp8216
L19L
aL1L
aL0L
assF3.0
(dp8217
F0.0
(lp8218
L26L
aL6L
aL0L
asF1.5
(lp8219
L9L
aL3L
aL0L
asF2.0
(lp8220
L6L
aL1L
aL0L
asF-1.0
(lp8221
L6L
aL0L
aL1L
asF-0.5
(lp8222
L12L
aL1L
aL0L
asF1.0
(lp8223
L25L
aL4L
aL5L
asF-2.0
(lp8224
L2L
aL0L
aL0L
asF0.5
(lp8225
L17L
aL3L
aL1L
asF2.5
(lp8226
L3L
aL2L
aL0L
asF-2.5
(lp8227
L1L
aL0L
aL0L
asF-1.5
(lp8228
L4L
aL0L
aL0L
assF-1.0
(dp8229
F-0.5
(lp8230
L423L
aL2L
aL11L
asF1.0
(lp8231
L148L
aL0L
aL4L
asF2.5
(lp8232
L2L
aL0L
aL0L
asF3.0
(lp8233
L1L
aL0L
aL0L
asF0.5
(lp8234
L284L
aL1L
aL7L
asF1.5
(lp8235
L80L
aL0L
aL6L
asF-2.0
(lp8236
L96L
aL2L
aL0L
asF2.0
(lp8237
L16L
aL0L
aL1L
asF-2.5
(lp8238
L45L
aL2L
aL0L
asF0.0
(lp8239
L415L
aL1L
aL4L
asF-3.0
(lp8240
L9L
aL1L
aL0L
asF-1.0
(lp8241
L366L
aL1L
aL3L
asF-1.5
(lp8242
L188L
aL1L
aL3L
assF4.5
(dp8243
F0.0
(lp8244
L2L
aL0L
aL0L
asF-0.5
(lp8245
L1L
aL0L
aL0L
asF1.0
(lp8246
L1L
aL0L
aL0L
asF-1.0
(lp8247
L1L
aL1L
aL0L
asF0.5
(lp8248
L1L
aL1L
aL0L
assF-1.5
(dp8249
F0.0
(lp8250
L110L
aL0L
aL2L
asF-0.5
(lp8251
L127L
aL0L
aL2L
asF2.0
(lp8252
L3L
aL0L
aL0L
asF1.0
(lp8253
L28L
aL0L
aL2L
asF0.5
(lp8254
L55L
aL0L
aL1L
asF1.5
(lp8255
L5L
aL0L
aL0L
asF-1.0
(lp8256
L123L
aL1L
aL2L
asF-3.0
(lp8257
L8L
aL0L
aL0L
asF-2.5
(lp8258
L22L
aL0L
aL0L
asF-4.0
(lp8259
L1L
aL0L
aL0L
asF-3.5
(lp8260
L3L
aL0L
aL0L
asF-2.0
(lp8261
L60L
aL0L
aL0L
asF-1.5
(lp8262
L95L
aL1L
aL0L
assF-2.0
(dp8263
F0.5
(lp8264
L6L
aL0L
aL1L
asF-0.5
(lp8265
L15L
aL0L
aL1L
asF-2.0
(lp8266
L10L
aL0L
aL0L
asF0.0
(lp8267
L3L
aL0L
aL1L
asF-1.0
(lp8268
L16L
aL0L
aL0L
asF-4.0
(lp8269
L1L
aL0L
aL0L
asF-3.0
(lp8270
L1L
aL0L
aL0L
asF-2.5
(lp8271
L10L
aL0L
aL0L
asF-1.5
(lp8272
L15L
aL0L
aL0L
assF0.0
(dp8273
F-0.5
(lp8274
L364L
aL6L
aL9L
asF0.5
(lp8275
L449L
aL9L
aL11L
asF2.5
(lp8276
L40L
aL0L
aL3L
asF3.0
(lp8277
L6L
aL0L
aL0L
asF1.0
(lp8278
L387L
aL7L
aL19L
asF0.0
(lp8279
L487L
aL10L
aL9L
asF1.5
(lp8280
L206L
aL1L
aL10L
asF-2.0
(lp8281
L33L
aL1L
aL0L
asF2.0
(lp8282
L74L
aL1L
aL5L
asF-3.5
(lp8283
L1L
aL0L
aL0L
asF-2.5
(lp8284
L12L
aL0L
aL0L
asF-3.0
(lp8285
L2L
aL0L
aL0L
asF-1.0
(lp8286
L221L
aL9L
aL4L
asF-1.5
(lp8287
L100L
aL4L
aL2L
asssL12L
(dp8288
F0.5
(dp8289
F-0.5
(lp8290
L223L
aL7L
aL2L
asF1.0
(lp8291
L239L
aL6L
aL9L
asF2.5
(lp8292
L33L
aL0L
aL4L
asF3.0
(lp8293
L5L
aL0L
aL0L
asF0.0
(lp8294
L272L
aL7L
aL7L
asF1.5
(lp8295
L145L
aL4L
aL6L
asF-1.0
(lp8296
L143L
aL3L
aL0L
asF2.0
(lp8297
L60L
aL5L
aL3L
asF-3.0
(lp8298
L3L
aL0L
aL0L
asF-2.0
(lp8299
L30L
aL1L
aL0L
asF0.5
(lp8300
L289L
aL8L
aL12L
asF-3.5
(lp8301
L1L
aL0L
aL0L
asF-2.5
(lp8302
L4L
aL0L
aL0L
asF-1.5
(lp8303
L58L
aL3L
aL0L
assF1.5
(dp8304
F-0.5
(lp8305
L107L
aL7L
aL2L
asF0.0
(lp8306
L127L
aL13L
aL1L
asF2.5
(lp8307
L7L
aL0L
aL1L
asF3.0
(lp8308
L1L
aL0L
aL0L
asF1.5
(lp8309
L58L
aL6L
aL2L
asF0.5
(lp8310
L95L
aL11L
aL1L
asF1.0
(lp8311
L83L
aL3L
aL6L
asF-2.0
(lp8312
L8L
aL1L
aL0L
asF2.0
(lp8313
L26L
aL1L
aL1L
asF3.5
(lp8314
L1L
aL0L
aL0L
asF-2.5
(lp8315
L3L
aL0L
aL0L
asF-3.0
(lp8316
L1L
aL0L
aL0L
asF-1.0
(lp8317
L58L
aL6L
aL0L
asF-1.5
(lp8318
L38L
aL5L
aL0L
assF2.5
(dp8319
F0.5
(lp8320
L62L
aL11L
aL2L
asF1.5
(lp8321
L14L
aL1L
aL0L
asF2.5
(lp8322
L2L
aL1L
aL0L
asF3.0
(lp8323
L1L
aL0L
aL0L
asF0.0
(lp8324
L62L
aL9L
aL0L
asF1.0
(lp8325
L33L
aL5L
aL0L
asF-2.0
(lp8326
L3L
aL1L
aL0L
asF2.0
(lp8327
L6L
aL0L
aL0L
asF-2.5
(lp8328
L1L
aL0L
aL0L
asF-1.5
(lp8329
L4L
aL0L
aL0L
asF-1.0
(lp8330
L16L
aL3L
aL0L
asF-0.5
(lp8331
L21L
aL5L
aL0L
assF3.5
(dp8332
F0.5
(lp8333
L7L
aL1L
aL0L
asF1.0
(lp8334
L4L
aL0L
aL0L
asF2.5
(lp8335
L1L
aL0L
aL0L
asF-0.5
(lp8336
L5L
aL1L
aL0L
asF1.5
(lp8337
L2L
aL0L
aL0L
asF2.0
(lp8338
L3L
aL1L
aL0L
asF-1.0
(lp8339
L2L
aL0L
aL0L
asF0.0
(lp8340
L10L
aL3L
aL0L
assF4.0
(dp8341
F-0.5
(lp8342
L1L
aL0L
aL0L
asF1.0
(lp8343
L3L
aL2L
aL0L
asF0.0
(lp8344
L3L
aL0L
aL0L
asF1.5
(lp8345
L1L
aL0L
aL0L
asF-1.0
(lp8346
L1L
aL1L
aL0L
asF-1.5
(lp8347
L2L
aL2L
aL0L
assF5.0
(dp8348
F0.5
(lp8349
L1L
aL0L
aL0L
assF-0.5
(dp8350
F0.5
(lp8351
L493L
aL5L
aL18L
asF1.0
(lp8352
L333L
aL4L
aL18L
asF2.5
(lp8353
L12L
aL0L
aL0L
asF3.5
(lp8354
L1L
aL0L
aL0L
asF-0.5
(lp8355
L488L
aL5L
aL11L
asF1.5
(lp8356
L150L
aL1L
aL8L
asF-2.0
(lp8357
L63L
aL2L
aL0L
asF2.0
(lp8358
L44L
aL0L
aL1L
asF-1.0
(lp8359
L328L
aL5L
aL2L
asF0.0
(lp8360
L573L
aL5L
aL12L
asF-3.0
(lp8361
L6L
aL0L
aL0L
asF-2.5
(lp8362
L14L
aL0L
aL0L
asF-1.5
(lp8363
L185L
aL7L
aL4L
assF1.0
(dp8364
F0.5
(lp8365
L174L
aL11L
aL8L
asF1.5
(lp8366
L90L
aL3L
aL3L
asF2.5
(lp8367
L20L
aL1L
aL3L
asF3.0
(lp8368
L2L
aL0L
aL1L
asF4.0
(lp8369
L1L
aL0L
aL0L
asF0.0
(lp8370
L175L
aL6L
aL5L
asF1.0
(lp8371
L140L
aL4L
aL6L
asF-2.0
(lp8372
L15L
aL1L
aL0L
asF2.0
(lp8373
L39L
aL2L
aL4L
asF-3.0
(lp8374
L1L
aL0L
aL0L
asF3.5
(lp8375
L1L
aL0L
aL0L
asF-2.5
(lp8376
L9L
aL1L
aL0L
asF-0.5
(lp8377
L142L
aL8L
aL1L
asF-3.5
(lp8378
L1L
aL0L
aL0L
asF-1.0
(lp8379
L102L
aL4L
aL1L
asF-1.5
(lp8380
L47L
aL4L
aL0L
assF2.0
(dp8381
F0.5
(lp8382
L80L
aL7L
aL3L
asF1.0
(lp8383
L44L
aL4L
aL1L
asF2.0
(lp8384
L12L
aL2L
aL0L
asF3.0
(lp8385
L1L
aL0L
aL0L
asF0.0
(lp8386
L78L
aL15L
aL1L
asF1.5
(lp8387
L28L
aL6L
aL1L
asF-1.0
(lp8388
L47L
aL4L
aL1L
asF2.5
(lp8389
L4L
aL0L
aL0L
asF3.5
(lp8390
L1L
aL0L
aL0L
asF-2.0
(lp8391
L8L
aL0L
aL0L
asF-0.5
(lp8392
L67L
aL8L
aL3L
asF-2.5
(lp8393
L1L
aL0L
aL0L
asF-1.5
(lp8394
L20L
aL2L
aL0L
assF3.0
(dp8395
F0.0
(lp8396
L20L
aL4L
aL0L
asF1.5
(lp8397
L11L
aL3L
aL1L
asF2.0
(lp8398
L3L
aL0L
aL0L
asF-1.0
(lp8399
L5L
aL0L
aL1L
asF-0.5
(lp8400
L13L
aL1L
aL0L
asF1.0
(lp8401
L22L
aL6L
aL2L
asF-2.0
(lp8402
L2L
aL0L
aL0L
asF0.5
(lp8403
L25L
aL2L
aL3L
asF2.5
(lp8404
L4L
aL2L
aL0L
asF-2.5
(lp8405
L1L
aL0L
aL0L
asF-1.5
(lp8406
L4L
aL0L
aL0L
assF-1.0
(dp8407
F-0.5
(lp8408
L407L
aL3L
aL10L
asF1.0
(lp8409
L174L
aL0L
aL8L
asF2.5
(lp8410
L3L
aL0L
aL1L
asF3.0
(lp8411
L2L
aL0L
aL0L
asF0.5
(lp8412
L253L
aL1L
aL3L
asF1.5
(lp8413
L65L
aL0L
aL4L
asF-2.0
(lp8414
L102L
aL3L
aL0L
asF2.0
(lp8415
L23L
aL0L
aL2L
asF-2.5
(lp8416
L38L
aL1L
aL0L
asF0.0
(lp8417
L404L
aL1L
aL7L
asF-3.0
(lp8418
L10L
aL1L
aL0L
asF-1.0
(lp8419
L348L
aL0L
aL2L
asF-1.5
(lp8420
L197L
aL1L
aL3L
assF4.5
(dp8421
F0.0
(lp8422
L1L
aL0L
aL0L
asF1.5
(lp8423
L1L
aL0L
aL0L
asF0.5
(lp8424
L1L
aL1L
aL0L
asF-1.0
(lp8425
L1L
aL1L
aL0L
asF-0.5
(lp8426
L1L
aL0L
aL0L
assF-1.5
(dp8427
F0.0
(lp8428
L116L
aL0L
aL3L
asF-0.5
(lp8429
L126L
aL0L
aL3L
asF2.0
(lp8430
L4L
aL0L
aL0L
asF1.0
(lp8431
L24L
aL0L
aL2L
asF0.5
(lp8432
L64L
aL0L
aL0L
asF1.5
(lp8433
L7L
aL0L
aL0L
asF-1.0
(lp8434
L119L
aL1L
aL1L
asF-3.0
(lp8435
L7L
aL0L
aL0L
asF-2.5
(lp8436
L20L
aL0L
aL0L
asF-4.0
(lp8437
L2L
aL0L
aL0L
asF-3.5
(lp8438
L4L
aL0L
aL0L
asF-2.0
(lp8439
L56L
aL0L
aL0L
asF-1.5
(lp8440
L95L
aL1L
aL0L
assF-2.0
(dp8441
F0.5
(lp8442
L3L
aL0L
aL0L
asF1.0
(lp8443
L1L
aL0L
aL1L
asF-2.5
(lp8444
L10L
aL0L
aL0L
asF-0.5
(lp8445
L14L
aL0L
aL1L
asF-1.0
(lp8446
L18L
aL0L
aL0L
asF0.0
(lp8447
L6L
aL0L
aL1L
asF-3.0
(lp8448
L2L
aL0L
aL0L
asF-2.0
(lp8449
L11L
aL0L
aL0L
asF-1.5
(lp8450
L14L
aL0L
aL0L
assF0.0
(dp8451
F-0.5
(lp8452
L361L
aL5L
aL5L
asF0.5
(lp8453
L483L
aL10L
aL11L
asF2.5
(lp8454
L35L
aL0L
aL2L
asF3.0
(lp8455
L5L
aL0L
aL0L
asF1.0
(lp8456
L355L
aL6L
aL18L
asF0.0
(lp8457
L499L
aL12L
aL10L
asF1.5
(lp8458
L204L
aL2L
aL10L
asF-2.5
(lp8459
L8L
aL0L
aL0L
asF2.0
(lp8460
L79L
aL0L
aL8L
asF-3.5
(lp8461
L1L
aL0L
aL0L
asF-1.0
(lp8462
L215L
aL8L
aL7L
asF-3.0
(lp8463
L2L
aL0L
aL0L
asF-2.0
(lp8464
L33L
aL0L
aL0L
asF-1.5
(lp8465
L104L
aL4L
aL2L
asssL13L
(dp8466
F0.5
(dp8467
F-0.5
(lp8468
L213L
aL3L
aL3L
asF1.0
(lp8469
L241L
aL6L
aL10L
asF2.5
(lp8470
L27L
aL1L
aL3L
asF3.0
(lp8471
L8L
aL0L
aL0L
asF0.0
(lp8472
L267L
aL7L
aL9L
asF1.5
(lp8473
L142L
aL6L
aL5L
asF-1.0
(lp8474
L128L
aL4L
aL0L
asF2.0
(lp8475
L58L
aL3L
aL3L
asF-3.0
(lp8476
L3L
aL0L
aL0L
asF-2.0
(lp8477
L32L
aL1L
aL0L
asF0.5
(lp8478
L286L
aL7L
aL10L
asF-3.5
(lp8479
L1L
aL0L
aL0L
asF-2.5
(lp8480
L3L
aL0L
aL0L
asF-1.5
(lp8481
L69L
aL5L
aL0L
assF1.5
(dp8482
F-0.5
(lp8483
L102L
aL8L
aL1L
asF0.0
(lp8484
L117L
aL11L
aL1L
asF2.5
(lp8485
L8L
aL0L
aL1L
asF3.0
(lp8486
L1L
aL0L
aL0L
asF4.0
(lp8487
L1L
aL0L
aL0L
asF0.5
(lp8488
L95L
aL10L
aL2L
asF1.0
(lp8489
L88L
aL4L
aL4L
asF-2.5
(lp8490
L5L
aL0L
aL0L
asF1.5
(lp8491
L59L
aL4L
aL2L
asF2.0
(lp8492
L23L
aL2L
aL1L
asF-2.0
(lp8493
L5L
aL1L
aL0L
asF-1.0
(lp8494
L71L
aL4L
aL0L
asF-1.5
(lp8495
L36L
aL6L
aL0L
assF2.5
(dp8496
F0.5
(lp8497
L57L
aL6L
aL2L
asF1.5
(lp8498
L11L
aL1L
aL0L
asF2.5
(lp8499
L3L
aL1L
aL0L
asF3.0
(lp8500
L1L
aL0L
aL0L
asF0.0
(lp8501
L49L
aL9L
aL0L
asF1.0
(lp8502
L44L
aL8L
aL1L
asF-2.0
(lp8503
L3L
aL1L
aL0L
asF2.0
(lp8504
L7L
aL0L
aL1L
asF-2.5
(lp8505
L1L
aL0L
aL0L
asF-1.5
(lp8506
L5L
aL0L
aL0L
asF-1.0
(lp8507
L16L
aL4L
aL1L
asF-0.5
(lp8508
L31L
aL7L
aL0L
assF3.5
(dp8509
F0.5
(lp8510
L7L
aL1L
aL0L
asF1.0
(lp8511
L9L
aL3L
aL0L
asF2.5
(lp8512
L1L
aL0L
aL0L
asF-0.5
(lp8513
L7L
aL1L
aL0L
asF1.5
(lp8514
L2L
aL0L
aL0L
asF2.0
(lp8515
L4L
aL1L
aL0L
asF-1.0
(lp8516
L2L
aL0L
aL0L
asF0.0
(lp8517
L8L
aL3L
aL0L
assF4.0
(dp8518
F0.5
(lp8519
L1L
aL0L
aL0L
asF1.0
(lp8520
L2L
aL1L
aL0L
asF-1.0
(lp8521
L1L
aL1L
aL0L
asF-0.5
(lp8522
L2L
aL1L
aL0L
asF1.5
(lp8523
L1L
aL0L
aL0L
asF0.0
(lp8524
L2L
aL0L
aL0L
asF-2.0
(lp8525
L1L
aL1L
aL0L
asF-1.5
(lp8526
L1L
aL1L
aL0L
assF5.0
(dp8527
F0.5
(lp8528
L2L
aL1L
aL0L
assF-0.5
(dp8529
F0.5
(lp8530
L502L
aL6L
aL18L
asF1.0
(lp8531
L321L
aL3L
aL18L
asF2.5
(lp8532
L14L
aL0L
aL2L
asF3.0
(lp8533
L1L
aL0L
aL0L
asF-0.5
(lp8534
L486L
aL5L
aL9L
asF1.5
(lp8535
L149L
aL2L
aL9L
asF-2.5
(lp8536
L17L
aL0L
aL0L
asF2.0
(lp8537
L41L
aL0L
aL2L
asF-1.0
(lp8538
L328L
aL5L
aL2L
asF0.0
(lp8539
L562L
aL5L
aL13L
asF-3.0
(lp8540
L3L
aL0L
aL0L
asF-2.0
(lp8541
L62L
aL2L
aL0L
asF-1.5
(lp8542
L183L
aL6L
aL3L
assF1.0
(dp8543
F0.5
(lp8544
L179L
aL12L
aL4L
asF1.5
(lp8545
L91L
aL3L
aL4L
asF2.5
(lp8546
L19L
aL1L
aL3L
asF3.0
(lp8547
L2L
aL0L
aL1L
asF4.0
(lp8548
L1L
aL0L
aL0L
asF0.0
(lp8549
L175L
aL10L
aL6L
asF1.0
(lp8550
L127L
aL4L
aL8L
asF-2.0
(lp8551
L12L
aL1L
aL0L
asF2.0
(lp8552
L42L
aL2L
aL3L
asF3.5
(lp8553
L1L
aL0L
aL0L
asF-1.0
(lp8554
L104L
aL4L
aL2L
asF-0.5
(lp8555
L146L
aL8L
aL2L
asF-3.5
(lp8556
L2L
aL0L
aL0L
asF-2.5
(lp8557
L7L
aL1L
aL0L
asF-1.5
(lp8558
L42L
aL2L
aL0L
assF-1.0
(dp8559
F-0.5
(lp8560
L399L
aL3L
aL8L
asF1.0
(lp8561
L160L
aL0L
aL4L
asF2.0
(lp8562
L22L
aL0L
aL3L
asF3.0
(lp8563
L2L
aL0L
aL0L
asF0.5
(lp8564
L257L
aL1L
aL7L
asF1.5
(lp8565
L69L
aL0L
aL5L
asF-2.5
(lp8566
L38L
aL2L
aL0L
asF-2.0
(lp8567
L90L
aL3L
aL0L
asF0.0
(lp8568
L378L
aL0L
aL7L
asF-3.0
(lp8569
L8L
aL0L
aL0L
asF-1.0
(lp8570
L325L
aL2L
aL4L
asF-1.5
(lp8571
L193L
aL1L
aL2L
assF2.0
(dp8572
F0.5
(lp8573
L77L
aL11L
aL1L
asF1.0
(lp8574
L39L
aL3L
aL1L
asF2.0
(lp8575
L10L
aL1L
aL0L
asF3.5
(lp8576
L1L
aL0L
aL0L
asF0.0
(lp8577
L85L
aL11L
aL3L
asF1.5
(lp8578
L29L
aL5L
aL1L
asF-1.0
(lp8579
L47L
aL2L
aL0L
asF2.5
(lp8580
L5L
aL0L
aL0L
asF-2.0
(lp8581
L7L
aL0L
aL0L
asF-0.5
(lp8582
L67L
aL9L
aL3L
asF-2.5
(lp8583
L1L
aL0L
aL0L
asF-1.5
(lp8584
L28L
aL5L
aL1L
assF3.0
(dp8585
F0.0
(lp8586
L23L
aL6L
aL0L
asF1.5
(lp8587
L13L
aL3L
aL1L
asF2.0
(lp8588
L1L
aL0L
aL0L
asF-1.0
(lp8589
L4L
aL0L
aL0L
asF-0.5
(lp8590
L9L
aL1L
aL0L
asF1.0
(lp8591
L11L
aL1L
aL2L
asF-2.0
(lp8592
L2L
aL0L
aL0L
asF0.5
(lp8593
L21L
aL2L
aL2L
asF2.5
(lp8594
L4L
aL2L
aL0L
asF-2.5
(lp8595
L1L
aL0L
aL0L
asF-1.5
(lp8596
L5L
aL0L
aL0L
assF-2.0
(dp8597
F0.5
(lp8598
L3L
aL0L
aL0L
asF1.0
(lp8599
L2L
aL0L
aL1L
asF-2.5
(lp8600
L8L
aL0L
aL0L
asF-0.5
(lp8601
L16L
aL0L
aL1L
asF-1.0
(lp8602
L14L
aL0L
aL0L
asF0.0
(lp8603
L9L
aL0L
aL1L
asF-3.0
(lp8604
L5L
aL0L
aL0L
asF-2.0
(lp8605
L11L
aL0L
aL0L
asF-1.5
(lp8606
L19L
aL0L
aL0L
assF4.5
(dp8607
F0.0
(lp8608
L1L
aL0L
aL0L
asF-0.5
(lp8609
L1L
aL0L
aL0L
asF1.0
(lp8610
L1L
aL0L
aL0L
assF-1.5
(dp8611
F0.0
(lp8612
L124L
aL0L
aL2L
asF-0.5
(lp8613
L123L
aL0L
aL3L
asF2.0
(lp8614
L3L
aL0L
aL0L
asF1.0
(lp8615
L22L
aL0L
aL2L
asF0.5
(lp8616
L65L
aL0L
aL0L
asF1.5
(lp8617
L10L
aL0L
aL0L
asF-1.0
(lp8618
L134L
aL1L
aL1L
asF-3.0
(lp8619
L8L
aL0L
aL0L
asF-2.5
(lp8620
L24L
aL0L
aL0L
asF-4.0
(lp8621
L2L
aL0L
aL0L
asF-3.5
(lp8622
L4L
aL0L
aL0L
asF-2.0
(lp8623
L46L
aL0L
aL0L
asF-1.5
(lp8624
L93L
aL1L
aL1L
assF-2.5
(dp8625
F-2.0
(lp8626
L1L
aL0L
aL0L
asF-1.5
(lp8627
L1L
aL0L
aL0L
assF0.0
(dp8628
F-0.5
(lp8629
L366L
aL8L
aL7L
asF0.5
(lp8630
L482L
aL8L
aL6L
asF2.5
(lp8631
L26L
aL0L
aL3L
asF3.0
(lp8632
L6L
aL0L
aL0L
asF1.5
(lp8633
L183L
aL2L
aL7L
asF0.0
(lp8634
L482L
aL12L
aL13L
asF1.0
(lp8635
L351L
aL5L
aL16L
asF-2.5
(lp8636
L10L
aL0L
aL0L
asF2.0
(lp8637
L92L
aL0L
aL5L
asF-3.5
(lp8638
L1L
aL0L
aL0L
asF3.5
(lp8639
L2L
aL0L
aL0L
asF-1.0
(lp8640
L222L
aL7L
aL7L
asF-3.0
(lp8641
L2L
aL0L
aL0L
asF-2.0
(lp8642
L40L
aL1L
aL0L
asF-1.5
(lp8643
L88L
aL2L
aL1L
asssL14L
(dp8644
F0.5
(dp8645
F-0.5
(lp8646
L218L
aL5L
aL2L
asF1.0
(lp8647
L238L
aL5L
aL10L
asF2.5
(lp8648
L28L
aL1L
aL2L
asF3.0
(lp8649
L6L
aL0L
aL0L
asF0.0
(lp8650
L272L
aL7L
aL8L
asF1.5
(lp8651
L154L
aL6L
aL7L
asF-1.0
(lp8652
L137L
aL7L
aL0L
asF2.0
(lp8653
L63L
aL3L
aL2L
asF-3.0
(lp8654
L3L
aL0L
aL0L
asF-2.0
(lp8655
L30L
aL1L
aL0L
asF0.5
(lp8656
L295L
aL7L
aL8L
asF-3.5
(lp8657
L1L
aL0L
aL0L
asF-2.5
(lp8658
L4L
aL0L
aL0L
asF-1.5
(lp8659
L67L
aL3L
aL0L
assF1.5
(dp8660
F-0.5
(lp8661
L98L
aL8L
aL1L
asF0.0
(lp8662
L111L
aL7L
aL2L
asF2.5
(lp8663
L11L
aL0L
aL2L
asF4.0
(lp8664
L1L
aL0L
aL0L
asF0.5
(lp8665
L103L
aL11L
aL1L
asF1.0
(lp8666
L82L
aL5L
aL5L
asF-2.5
(lp8667
L5L
aL0L
aL0L
asF1.5
(lp8668
L57L
aL4L
aL1L
asF2.0
(lp8669
L21L
aL1L
aL2L
asF-2.0
(lp8670
L4L
aL1L
aL0L
asF-1.0
(lp8671
L71L
aL3L
aL0L
asF-1.5
(lp8672
L30L
aL5L
aL0L
assF2.5
(dp8673
F0.5
(lp8674
L69L
aL6L
aL2L
asF1.5
(lp8675
L12L
aL1L
aL0L
asF2.5
(lp8676
L3L
aL1L
aL0L
asF3.0
(lp8677
L1L
aL0L
aL0L
asF0.0
(lp8678
L37L
aL11L
aL0L
asF1.0
(lp8679
L42L
aL7L
aL1L
asF-2.0
(lp8680
L1L
aL1L
aL0L
asF2.0
(lp8681
L6L
aL0L
aL1L
asF-2.5
(lp8682
L2L
aL0L
aL0L
asF-1.5
(lp8683
L6L
aL0L
aL0L
asF-1.0
(lp8684
L21L
aL6L
aL0L
asF-0.5
(lp8685
L28L
aL5L
aL0L
assF3.5
(dp8686
F0.5
(lp8687
L8L
aL1L
aL0L
asF1.0
(lp8688
L9L
aL3L
aL0L
asF2.5
(lp8689
L2L
aL0L
aL0L
asF-1.0
(lp8690
L2L
aL0L
aL0L
asF-0.5
(lp8691
L8L
aL1L
aL0L
asF1.5
(lp8692
L2L
aL0L
aL0L
asF2.0
(lp8693
L3L
aL1L
aL0L
asF-2.0
(lp8694
L1L
aL1L
aL0L
asF0.0
(lp8695
L5L
aL3L
aL0L
assF4.0
(dp8696
F-0.5
(lp8697
L2L
aL1L
aL0L
asF1.0
(lp8698
L1L
aL0L
aL0L
asF-1.5
(lp8699
L2L
aL2L
aL0L
asF0.0
(lp8700
L2L
aL0L
aL0L
asF1.5
(lp8701
L1L
aL0L
aL0L
assF5.0
(dp8702
F0.5
(lp8703
L2L
aL1L
aL0L
assF-0.5
(dp8704
F0.5
(lp8705
L489L
aL6L
aL19L
asF1.0
(lp8706
L299L
aL4L
aL14L
asF2.5
(lp8707
L10L
aL0L
aL0L
asF3.0
(lp8708
L1L
aL0L
aL0L
asF-0.5
(lp8709
L494L
aL4L
aL9L
asF1.5
(lp8710
L149L
aL1L
aL8L
asF-2.0
(lp8711
L58L
aL1L
aL0L
asF2.0
(lp8712
L45L
aL0L
aL4L
asF-1.0
(lp8713
L316L
aL6L
aL3L
asF0.0
(lp8714
L539L
aL5L
aL8L
asF-3.0
(lp8715
L4L
aL0L
aL0L
asF-2.5
(lp8716
L16L
aL0L
aL0L
asF-1.5
(lp8717
L168L
aL5L
aL3L
assF1.0
(dp8718
F0.5
(lp8719
L169L
aL14L
aL5L
asF1.5
(lp8720
L80L
aL0L
aL3L
asF2.5
(lp8721
L15L
aL0L
aL4L
asF3.0
(lp8722
L5L
aL0L
aL0L
asF4.0
(lp8723
L1L
aL0L
aL0L
asF0.0
(lp8724
L161L
aL5L
aL7L
asF1.0
(lp8725
L142L
aL4L
aL5L
asF-2.0
(lp8726
L13L
aL1L
aL0L
asF2.0
(lp8727
L43L
aL5L
aL2L
asF-3.0
(lp8728
L1L
aL0L
aL0L
asF-2.5
(lp8729
L9L
aL1L
aL0L
asF-0.5
(lp8730
L154L
aL11L
aL3L
asF-3.5
(lp8731
L1L
aL0L
aL0L
asF-1.0
(lp8732
L100L
aL4L
aL1L
asF-1.5
(lp8733
L45L
aL4L
aL0L
assF-2.5
(dp8734
F-0.5
(lp8735
L1L
aL0L
aL0L
asF-1.5
(lp8736
L1L
aL0L
aL0L
assF2.0
(dp8737
F0.5
(lp8738
L68L
aL12L
aL0L
asF1.0
(lp8739
L44L
aL4L
aL2L
asF2.0
(lp8740
L13L
aL3L
aL0L
asF3.5
(lp8741
L1L
aL0L
aL0L
asF-2.0
(lp8742
L8L
aL0L
aL0L
asF0.0
(lp8743
L80L
aL10L
aL4L
asF1.5
(lp8744
L30L
aL3L
aL1L
asF-0.5
(lp8745
L73L
aL9L
aL3L
asF2.5
(lp8746
L3L
aL0L
aL0L
asF-1.0
(lp8747
L43L
aL5L
aL0L
asF-1.5
(lp8748
L20L
aL3L
aL1L
assF3.0
(dp8749
F0.0
(lp8750
L23L
aL5L
aL0L
asF1.5
(lp8751
L14L
aL2L
aL1L
asF2.0
(lp8752
L1L
aL1L
aL0L
asF-1.0
(lp8753
L4L
aL0L
aL0L
asF-0.5
(lp8754
L13L
aL2L
aL1L
asF1.0
(lp8755
L12L
aL2L
aL2L
asF-2.0
(lp8756
L2L
aL0L
aL0L
asF0.5
(lp8757
L16L
aL3L
aL1L
asF2.5
(lp8758
L3L
aL1L
aL0L
asF-2.5
(lp8759
L1L
aL0L
aL0L
asF-1.5
(lp8760
L4L
aL0L
aL0L
assF-1.0
(dp8761
F-0.5
(lp8762
L441L
aL3L
aL8L
asF1.0
(lp8763
L163L
aL0L
aL6L
asF2.5
(lp8764
L1L
aL0L
aL0L
asF3.0
(lp8765
L2L
aL0L
aL0L
asF0.5
(lp8766
L266L
aL1L
aL9L
asF1.5
(lp8767
L73L
aL0L
aL3L
asF-2.0
(lp8768
L85L
aL3L
aL0L
asF2.0
(lp8769
L18L
aL0L
aL3L
asF-2.5
(lp8770
L36L
aL2L
aL0L
asF0.0
(lp8771
L348L
aL1L
aL4L
asF-3.0
(lp8772
L10L
aL0L
aL0L
asF-1.0
(lp8773
L316L
aL1L
aL6L
asF-1.5
(lp8774
L197L
aL1L
aL1L
assF4.5
(dp8775
F-0.5
(lp8776
L2L
aL0L
aL0L
asF1.5
(lp8777
L1L
aL0L
aL0L
assF0.0
(dp8778
F-0.5
(lp8779
L357L
aL9L
aL8L
asF0.5
(lp8780
L475L
aL5L
aL11L
asF2.5
(lp8781
L25L
aL0L
aL2L
asF3.0
(lp8782
L9L
aL0L
aL1L
asF1.5
(lp8783
L176L
aL2L
aL8L
asF0.0
(lp8784
L473L
aL13L
aL13L
asF1.0
(lp8785
L346L
aL6L
aL18L
asF-2.5
(lp8786
L8L
aL0L
aL0L
asF2.0
(lp8787
L92L
aL0L
aL6L
asF-3.5
(lp8788
L1L
aL0L
aL0L
asF3.5
(lp8789
L1L
aL0L
aL0L
asF-1.0
(lp8790
L205L
aL4L
aL6L
asF-3.0
(lp8791
L2L
aL0L
aL0L
asF-2.0
(lp8792
L40L
aL1L
aL0L
asF-1.5
(lp8793
L88L
aL4L
aL1L
assF-2.0
(dp8794
F0.5
(lp8795
L4L
aL0L
aL1L
asF-0.5
(lp8796
L13L
aL0L
aL0L
asF-2.0
(lp8797
L12L
aL0L
aL0L
asF0.0
(lp8798
L10L
aL0L
aL1L
asF-1.0
(lp8799
L17L
aL0L
aL1L
asF-3.5
(lp8800
L1L
aL0L
aL0L
asF-4.0
(lp8801
L1L
aL0L
aL0L
asF-3.0
(lp8802
L1L
aL0L
aL0L
asF-2.5
(lp8803
L11L
aL0L
aL0L
asF-1.5
(lp8804
L22L
aL0L
aL0L
assF-1.5
(dp8805
F0.0
(lp8806
L111L
aL0L
aL2L
asF-0.5
(lp8807
L122L
aL0L
aL3L
asF2.0
(lp8808
L2L
aL0L
aL0L
asF1.0
(lp8809
L28L
aL0L
aL3L
asF0.5
(lp8810
L61L
aL0L
aL0L
asF1.5
(lp8811
L8L
aL0L
aL1L
asF-1.0
(lp8812
L125L
aL1L
aL1L
asF2.5
(lp8813
L1L
aL0L
aL0L
asF-3.0
(lp8814
L8L
aL0L
aL0L
asF-2.5
(lp8815
L20L
aL0L
aL0L
asF-3.5
(lp8816
L6L
aL0L
aL0L
asF-2.0
(lp8817
L52L
aL0L
aL0L
asF-1.5
(lp8818
L87L
aL1L
aL0L
asssL15L
(dp8819
F0.5
(dp8820
F-0.5
(lp8821
L236L
aL5L
aL2L
asF1.0
(lp8822
L227L
aL4L
aL11L
asF2.5
(lp8823
L27L
aL1L
aL1L
asF3.0
(lp8824
L11L
aL0L
aL1L
asF0.0
(lp8825
L277L
aL8L
aL9L
asF1.5
(lp8826
L148L
aL7L
aL6L
asF-1.0
(lp8827
L131L
aL4L
aL0L
asF2.0
(lp8828
L66L
aL1L
aL3L
asF-3.0
(lp8829
L4L
aL0L
aL0L
asF-2.0
(lp8830
L26L
aL1L
aL0L
asF0.5
(lp8831
L278L
aL7L
aL9L
asF-3.5
(lp8832
L1L
aL0L
aL0L
asF-2.5
(lp8833
L6L
aL0L
aL0L
asF-1.5
(lp8834
L67L
aL3L
aL0L
assF1.5
(dp8835
F-0.5
(lp8836
L90L
aL6L
aL0L
asF0.0
(lp8837
L130L
aL7L
aL2L
asF2.5
(lp8838
L9L
aL0L
aL2L
asF3.0
(lp8839
L2L
aL0L
aL0L
asF1.5
(lp8840
L62L
aL4L
aL1L
asF0.5
(lp8841
L88L
aL8L
aL3L
asF1.0
(lp8842
L86L
aL9L
aL3L
asF-2.0
(lp8843
L8L
aL1L
aL0L
asF2.0
(lp8844
L16L
aL1L
aL1L
asF3.5
(lp8845
L1L
aL0L
aL0L
asF-2.5
(lp8846
L3L
aL0L
aL0L
asF-3.0
(lp8847
L2L
aL0L
aL0L
asF-1.0
(lp8848
L73L
aL6L
aL0L
asF-1.5
(lp8849
L31L
aL6L
aL0L
assF2.5
(dp8850
F0.5
(lp8851
L55L
aL8L
aL2L
asF1.5
(lp8852
L14L
aL2L
aL0L
asF2.5
(lp8853
L5L
aL1L
aL0L
asF-1.0
(lp8854
L20L
aL4L
aL0L
asF0.0
(lp8855
L47L
aL10L
aL0L
asF1.0
(lp8856
L44L
aL8L
aL3L
asF-2.5
(lp8857
L2L
aL0L
aL0L
asF-0.5
(lp8858
L29L
aL4L
aL0L
asF2.0
(lp8859
L7L
aL0L
aL1L
asF-2.0
(lp8860
L1L
aL1L
aL0L
asF-1.5
(lp8861
L5L
aL0L
aL0L
assF3.5
(dp8862
F0.5
(lp8863
L5L
aL0L
aL0L
asF1.0
(lp8864
L9L
aL2L
aL0L
asF2.5
(lp8865
L1L
aL0L
aL0L
asF-1.0
(lp8866
L2L
aL0L
aL0L
asF-0.5
(lp8867
L8L
aL1L
aL0L
asF1.5
(lp8868
L4L
aL1L
aL0L
asF2.0
(lp8869
L3L
aL1L
aL0L
asF-2.0
(lp8870
L1L
aL1L
aL0L
asF0.0
(lp8871
L9L
aL5L
aL0L
assF4.0
(dp8872
F0.5
(lp8873
L1L
aL0L
aL0L
asF1.0
(lp8874
L1L
aL0L
aL0L
asF-0.5
(lp8875
L1L
aL1L
aL0L
asF1.5
(lp8876
L2L
aL0L
aL0L
asF0.0
(lp8877
L2L
aL0L
aL0L
asF-1.0
(lp8878
L1L
aL1L
aL0L
asF-1.5
(lp8879
L1L
aL1L
aL0L
assF5.0
(dp8880
F0.5
(lp8881
L2L
aL1L
aL0L
assF0.0
(dp8882
F-0.5
(lp8883
L373L
aL9L
aL6L
asF0.5
(lp8884
L490L
aL5L
aL14L
asF2.5
(lp8885
L24L
aL0L
aL2L
asF3.0
(lp8886
L5L
aL0L
aL1L
asF4.0
(lp8887
L1L
aL0L
aL0L
asF0.0
(lp8888
L450L
aL10L
aL10L
asF1.0
(lp8889
L319L
aL5L
aL14L
asF-2.5
(lp8890
L8L
aL0L
aL0L
asF1.5
(lp8891
L177L
aL3L
aL10L
asF2.0
(lp8892
L83L
aL0L
aL5L
asF-3.5
(lp8893
L1L
aL0L
aL0L
asF-1.0
(lp8894
L208L
aL5L
aL6L
asF-3.0
(lp8895
L1L
aL0L
aL0L
asF-2.0
(lp8896
L39L
aL1L
aL0L
asF-1.5
(lp8897
L92L
aL6L
aL2L
assF1.0
(dp8898
F0.5
(lp8899
L160L
aL12L
aL5L
asF1.5
(lp8900
L86L
aL4L
aL4L
asF2.5
(lp8901
L18L
aL0L
aL3L
asF3.0
(lp8902
L4L
aL0L
aL0L
asF4.0
(lp8903
L1L
aL0L
aL0L
asF0.0
(lp8904
L167L
aL8L
aL8L
asF1.0
(lp8905
L138L
aL1L
aL5L
asF-2.0
(lp8906
L12L
aL1L
aL0L
asF2.0
(lp8907
L41L
aL5L
aL5L
asF-3.5
(lp8908
L1L
aL0L
aL0L
asF-1.0
(lp8909
L92L
aL5L
aL2L
asF-0.5
(lp8910
L147L
aL13L
aL2L
asF-3.0
(lp8911
L1L
aL0L
aL0L
asF-2.5
(lp8912
L5L
aL1L
aL0L
asF-1.5
(lp8913
L44L
aL1L
aL0L
assF-1.0
(dp8914
F-0.5
(lp8915
L416L
aL4L
aL7L
asF1.0
(lp8916
L168L
aL0L
aL8L
asF2.5
(lp8917
L3L
aL0L
aL0L
asF3.0
(lp8918
L1L
aL0L
aL0L
asF0.5
(lp8919
L242L
aL1L
aL11L
asF1.5
(lp8920
L67L
aL0L
aL5L
asF-2.0
(lp8921
L92L
aL3L
aL0L
asF2.0
(lp8922
L17L
aL0L
aL2L
asF-2.5
(lp8923
L33L
aL1L
aL0L
asF0.0
(lp8924
L350L
aL0L
aL2L
asF-3.0
(lp8925
L11L
aL0L
aL0L
asF-1.0
(lp8926
L294L
aL1L
aL6L
asF-1.5
(lp8927
L214L
aL2L
aL1L
assF2.0
(dp8928
F0.5
(lp8929
L63L
aL8L
aL4L
asF1.0
(lp8930
L54L
aL5L
aL0L
asF2.0
(lp8931
L9L
aL0L
aL0L
asF4.0
(lp8932
L1L
aL0L
aL0L
asF-2.0
(lp8933
L9L
aL0L
aL0L
asF0.0
(lp8934
L76L
aL8L
aL1L
asF1.5
(lp8935
L29L
aL2L
aL2L
asF-0.5
(lp8936
L67L
aL12L
aL3L
asF2.5
(lp8937
L3L
aL0L
aL0L
asF-1.0
(lp8938
L44L
aL6L
aL1L
asF-1.5
(lp8939
L17L
aL3L
aL0L
assF3.0
(dp8940
F0.0
(lp8941
L18L
aL4L
aL0L
asF1.5
(lp8942
L11L
aL1L
aL1L
asF2.0
(lp8943
L2L
aL1L
aL0L
asF-2.0
(lp8944
L3L
aL0L
aL0L
asF-0.5
(lp8945
L14L
aL3L
aL1L
asF1.0
(lp8946
L12L
aL3L
aL1L
asF0.5
(lp8947
L19L
aL2L
aL1L
asF2.5
(lp8948
L3L
aL1L
aL0L
asF-1.0
(lp8949
L3L
aL1L
aL0L
asF-1.5
(lp8950
L5L
aL0L
aL0L
assF-2.0
(dp8951
F0.5
(lp8952
L5L
aL0L
aL0L
asF1.5
(lp8953
L1L
aL0L
aL0L
asF-2.5
(lp8954
L10L
aL0L
aL0L
asF-0.5
(lp8955
L15L
aL0L
aL0L
asF1.0
(lp8956
L1L
aL0L
aL1L
asF-1.0
(lp8957
L13L
aL0L
aL1L
asF0.0
(lp8958
L11L
aL0L
aL1L
asF-3.0
(lp8959
L4L
aL0L
aL0L
asF-2.0
(lp8960
L12L
aL0L
aL0L
asF-1.5
(lp8961
L22L
aL0L
aL0L
assF4.5
(dp8962
F-0.5
(lp8963
L1L
aL0L
aL0L
asF-1.0
(lp8964
L1L
aL0L
aL0L
assF-1.5
(dp8965
F0.0
(lp8966
L119L
aL0L
aL1L
asF-0.5
(lp8967
L140L
aL0L
aL3L
asF2.0
(lp8968
L2L
aL0L
aL0L
asF1.0
(lp8969
L28L
aL0L
aL2L
asF0.5
(lp8970
L60L
aL0L
aL1L
asF1.5
(lp8971
L12L
aL0L
aL1L
asF-2.5
(lp8972
L21L
aL0L
aL0L
asF-3.0
(lp8973
L12L
aL0L
aL0L
asF-1.0
(lp8974
L102L
aL0L
aL1L
asF-3.5
(lp8975
L4L
aL0L
aL0L
asF-2.0
(lp8976
L46L
aL1L
aL0L
asF-1.5
(lp8977
L91L
aL1L
aL0L
assF-2.5
(dp8978
F0.0
(lp8979
L1L
aL0L
aL0L
asF-1.5
(lp8980
L1L
aL0L
aL0L
assF-0.5
(dp8981
F0.5
(lp8982
L473L
aL7L
aL17L
asF1.0
(lp8983
L293L
aL2L
aL8L
asF2.5
(lp8984
L10L
aL0L
aL0L
asF3.0
(lp8985
L1L
aL0L
aL0L
asF-0.5
(lp8986
L492L
aL3L
aL10L
asF1.5
(lp8987
L169L
aL3L
aL10L
asF-2.5
(lp8988
L20L
aL1L
aL0L
asF2.0
(lp8989
L46L
aL0L
aL3L
asF3.5
(lp8990
L1L
aL0L
aL0L
asF-2.0
(lp8991
L62L
aL0L
aL0L
asF0.0
(lp8992
L536L
aL4L
aL11L
asF-3.0
(lp8993
L2L
aL0L
aL0L
asF-1.0
(lp8994
L300L
aL3L
aL2L
asF-1.5
(lp8995
L157L
aL5L
aL3L
asssL16L
(dp8996
F0.5
(dp8997
F-0.5
(lp8998
L214L
aL6L
aL4L
asF1.0
(lp8999
L253L
aL7L
aL17L
asF2.5
(lp9000
L29L
aL1L
aL2L
asF3.0
(lp9001
L10L
aL0L
aL0L
asF0.0
(lp9002
L279L
aL8L
aL8L
asF1.5
(lp9003
L126L
aL5L
aL6L
asF-1.0
(lp9004
L126L
aL3L
aL0L
asF2.0
(lp9005
L63L
aL4L
aL3L
asF-3.0
(lp9006
L2L
aL0L
aL0L
asF-2.0
(lp9007
L25L
aL3L
aL0L
asF0.5
(lp9008
L284L
aL5L
aL6L
asF-3.5
(lp9009
L1L
aL0L
aL0L
asF-2.5
(lp9010
L5L
aL0L
aL0L
asF-1.5
(lp9011
L70L
aL3L
aL0L
assF1.5
(dp9012
F-0.5
(lp9013
L95L
aL7L
aL0L
asF0.0
(lp9014
L103L
aL6L
aL2L
asF2.5
(lp9015
L12L
aL0L
aL2L
asF3.0
(lp9016
L1L
aL0L
aL0L
asF1.5
(lp9017
L57L
aL3L
aL1L
asF0.5
(lp9018
L94L
aL8L
aL2L
asF1.0
(lp9019
L84L
aL10L
aL4L
asF-2.0
(lp9020
L10L
aL2L
aL0L
asF2.0
(lp9021
L15L
aL2L
aL1L
asF3.5
(lp9022
L1L
aL0L
aL0L
asF-2.5
(lp9023
L4L
aL0L
aL0L
asF-3.0
(lp9024
L1L
aL0L
aL0L
asF-1.0
(lp9025
L68L
aL6L
aL0L
asF-1.5
(lp9026
L22L
aL1L
aL0L
assF2.5
(dp9027
F0.5
(lp9028
L58L
aL6L
aL1L
asF1.5
(lp9029
L17L
aL1L
aL0L
asF2.5
(lp9030
L4L
aL1L
aL0L
asF-1.0
(lp9031
L13L
aL2L
aL0L
asF0.0
(lp9032
L42L
aL8L
aL0L
asF1.0
(lp9033
L44L
aL6L
aL3L
asF-2.5
(lp9034
L1L
aL0L
aL0L
asF-1.5
(lp9035
L6L
aL1L
aL0L
asF2.0
(lp9036
L8L
aL0L
aL2L
asF-2.0
(lp9037
L3L
aL1L
aL0L
asF-0.5
(lp9038
L21L
aL4L
aL0L
assF3.5
(dp9039
F0.5
(lp9040
L9L
aL2L
aL0L
asF1.0
(lp9041
L4L
aL1L
aL0L
asF2.5
(lp9042
L1L
aL0L
aL0L
asF-1.0
(lp9043
L3L
aL1L
aL0L
asF-0.5
(lp9044
L6L
aL1L
aL0L
asF1.5
(lp9045
L6L
aL1L
aL0L
asF2.0
(lp9046
L3L
aL1L
aL0L
asF-2.0
(lp9047
L1L
aL1L
aL0L
asF0.0
(lp9048
L8L
aL3L
aL0L
assF4.0
(dp9049
F0.5
(lp9050
L1L
aL0L
aL0L
asF1.0
(lp9051
L1L
aL0L
aL0L
asF0.0
(lp9052
L1L
aL0L
aL0L
asF1.5
(lp9053
L1L
aL0L
aL0L
asF-0.5
(lp9054
L1L
aL0L
aL0L
asF-1.0
(lp9055
L1L
aL1L
aL0L
asF-1.5
(lp9056
L1L
aL1L
aL0L
assF5.0
(dp9057
F0.5
(lp9058
L1L
aL1L
aL0L
assF0.0
(dp9059
F-0.5
(lp9060
L325L
aL8L
aL4L
asF0.5
(lp9061
L447L
aL5L
aL14L
asF2.5
(lp9062
L22L
aL0L
aL0L
asF3.0
(lp9063
L4L
aL0L
aL1L
asF4.0
(lp9064
L1L
aL0L
aL0L
asF0.0
(lp9065
L504L
aL14L
aL10L
asF1.0
(lp9066
L306L
aL3L
aL9L
asF-2.5
(lp9067
L9L
aL0L
aL0L
asF1.5
(lp9068
L185L
aL5L
aL8L
asF2.0
(lp9069
L76L
aL0L
aL9L
asF-3.5
(lp9070
L1L
aL0L
aL0L
asF-1.0
(lp9071
L217L
aL6L
aL4L
asF-3.0
(lp9072
L3L
aL0L
aL0L
asF-2.0
(lp9073
L36L
aL1L
aL0L
asF-1.5
(lp9074
L85L
aL6L
aL1L
assF1.0
(dp9075
F0.5
(lp9076
L162L
aL11L
aL7L
asF1.5
(lp9077
L89L
aL1L
aL4L
asF2.5
(lp9078
L18L
aL1L
aL2L
asF3.0
(lp9079
L3L
aL0L
aL0L
asF4.0
(lp9080
L1L
aL0L
aL0L
asF0.0
(lp9081
L167L
aL8L
aL7L
asF1.0
(lp9082
L130L
aL4L
aL4L
asF-2.0
(lp9083
L13L
aL0L
aL0L
asF2.0
(lp9084
L45L
aL3L
aL3L
asF-3.5
(lp9085
L2L
aL0L
aL0L
asF-1.0
(lp9086
L88L
aL6L
aL1L
asF-0.5
(lp9087
L156L
aL10L
aL3L
asF-3.0
(lp9088
L1L
aL0L
aL0L
asF-2.5
(lp9089
L3L
aL1L
aL0L
asF-1.5
(lp9090
L48L
aL3L
aL0L
assF-2.5
(dp9091
F-1.0
(lp9092
L1L
aL0L
aL0L
assF2.0
(dp9093
F0.5
(lp9094
L74L
aL12L
aL2L
asF1.0
(lp9095
L40L
aL4L
aL0L
asF2.0
(lp9096
L7L
aL0L
aL0L
asF4.0
(lp9097
L1L
aL0L
aL0L
asF-2.0
(lp9098
L10L
aL1L
aL0L
asF0.0
(lp9099
L81L
aL11L
aL3L
asF1.5
(lp9100
L27L
aL3L
aL1L
asF-0.5
(lp9101
L67L
aL9L
aL3L
asF2.5
(lp9102
L4L
aL0L
aL0L
asF-1.0
(lp9103
L44L
aL9L
aL1L
asF-1.5
(lp9104
L16L
aL1L
aL0L
assF3.0
(dp9105
F0.0
(lp9106
L16L
aL1L
aL0L
asF1.5
(lp9107
L7L
aL0L
aL0L
asF2.0
(lp9108
L3L
aL2L
aL0L
asF3.0
(lp9109
L1L
aL0L
aL0L
asF-0.5
(lp9110
L12L
aL3L
aL0L
asF1.0
(lp9111
L16L
aL4L
aL2L
asF-2.5
(lp9112
L1L
aL0L
aL0L
asF2.5
(lp9113
L1L
aL0L
aL0L
asF-2.0
(lp9114
L3L
aL0L
aL0L
asF-1.5
(lp9115
L4L
aL0L
aL0L
asF-1.0
(lp9116
L7L
aL1L
aL1L
asF0.5
(lp9117
L23L
aL6L
aL1L
assF-1.0
(dp9118
F-0.5
(lp9119
L403L
aL3L
aL4L
asF1.0
(lp9120
L163L
aL0L
aL8L
asF2.5
(lp9121
L3L
aL0L
aL0L
asF3.0
(lp9122
L1L
aL0L
aL0L
asF0.5
(lp9123
L238L
aL1L
aL7L
asF1.5
(lp9124
L65L
aL0L
aL6L
asF-2.0
(lp9125
L77L
aL4L
aL0L
asF2.0
(lp9126
L18L
aL0L
aL2L
asF-2.5
(lp9127
L33L
aL0L
aL0L
asF0.0
(lp9128
L336L
aL0L
aL5L
asF-3.0
(lp9129
L10L
aL0L
aL0L
asF-1.0
(lp9130
L302L
aL1L
aL4L
asF-1.5
(lp9131
L201L
aL1L
aL1L
assF4.5
(dp9132
F-0.5
(lp9133
L1L
aL0L
aL0L
asF1.5
(lp9134
L1L
aL0L
aL0L
asF-1.0
(lp9135
L1L
aL0L
aL0L
asF0.5
(lp9136
L1L
aL0L
aL0L
assF-1.5
(dp9137
F0.0
(lp9138
L127L
aL0L
aL3L
asF-0.5
(lp9139
L136L
aL0L
aL2L
asF2.0
(lp9140
L1L
aL0L
aL0L
asF1.0
(lp9141
L30L
aL0L
aL3L
asF0.5
(lp9142
L58L
aL0L
aL0L
asF1.5
(lp9143
L12L
aL0L
aL1L
asF-1.0
(lp9144
L115L
aL0L
aL1L
asF2.5
(lp9145
L1L
aL0L
aL0L
asF-3.0
(lp9146
L9L
aL0L
aL0L
asF-2.5
(lp9147
L18L
aL0L
aL0L
asF-3.5
(lp9148
L4L
aL0L
aL0L
asF-2.0
(lp9149
L43L
aL0L
aL0L
asF-1.5
(lp9150
L92L
aL1L
aL0L
assF-2.0
(dp9151
F0.5
(lp9152
L5L
aL0L
aL0L
asF1.0
(lp9153
L2L
aL0L
aL1L
asF-2.5
(lp9154
L9L
aL0L
aL0L
asF-0.5
(lp9155
L10L
aL0L
aL1L
asF-1.0
(lp9156
L21L
aL0L
aL1L
asF0.0
(lp9157
L10L
aL0L
aL0L
asF-3.0
(lp9158
L4L
aL0L
aL0L
asF-2.0
(lp9159
L14L
aL0L
aL0L
asF-1.5
(lp9160
L20L
aL0L
aL0L
assF-0.5
(dp9161
F0.5
(lp9162
L470L
aL7L
aL18L
asF1.0
(lp9163
L310L
aL3L
aL13L
asF2.5
(lp9164
L12L
aL0L
aL2L
asF3.0
(lp9165
L2L
aL0L
aL0L
asF-0.5
(lp9166
L467L
aL3L
aL10L
asF1.5
(lp9167
L150L
aL1L
aL8L
asF-2.5
(lp9168
L17L
aL0L
aL0L
asF2.0
(lp9169
L45L
aL0L
aL1L
asF-1.0
(lp9170
L294L
aL5L
aL4L
asF0.0
(lp9171
L521L
aL4L
aL12L
asF-3.0
(lp9172
L2L
aL0L
aL0L
asF-2.0
(lp9173
L79L
aL2L
aL0L
asF-1.5
(lp9174
L169L
aL2L
aL5L
asssL17L
(dp9175
F0.5
(dp9176
F-0.5
(lp9177
L204L
aL4L
aL3L
asF1.0
(lp9178
L232L
aL3L
aL14L
asF2.5
(lp9179
L22L
aL1L
aL2L
asF3.0
(lp9180
L9L
aL0L
aL0L
asF0.0
(lp9181
L280L
aL8L
aL3L
asF1.5
(lp9182
L147L
aL6L
aL11L
asF-1.0
(lp9183
L132L
aL4L
aL0L
asF2.0
(lp9184
L61L
aL3L
aL2L
asF3.5
(lp9185
L1L
aL0L
aL0L
asF-2.0
(lp9186
L26L
aL3L
aL0L
asF0.5
(lp9187
L287L
aL8L
aL9L
asF-3.0
(lp9188
L2L
aL0L
aL0L
asF-2.5
(lp9189
L7L
aL0L
aL0L
asF-1.5
(lp9190
L62L
aL4L
aL0L
assF1.5
(dp9191
F-0.5
(lp9192
L93L
aL8L
aL0L
asF0.0
(lp9193
L101L
aL7L
aL1L
asF2.5
(lp9194
L15L
aL0L
aL2L
asF3.0
(lp9195
L1L
aL0L
aL0L
asF1.5
(lp9196
L57L
aL3L
aL1L
asF0.5
(lp9197
L92L
aL7L
aL2L
asF1.0
(lp9198
L86L
aL10L
aL2L
asF-2.0
(lp9199
L12L
aL1L
aL0L
asF2.0
(lp9200
L14L
aL2L
aL0L
asF3.5
(lp9201
L1L
aL0L
aL0L
asF-2.5
(lp9202
L1L
aL0L
aL0L
asF-3.0
(lp9203
L2L
aL0L
aL0L
asF-1.0
(lp9204
L64L
aL7L
aL0L
asF-1.5
(lp9205
L35L
aL2L
aL0L
assF2.5
(dp9206
F0.5
(lp9207
L56L
aL8L
aL1L
asF1.5
(lp9208
L17L
aL1L
aL0L
asF2.5
(lp9209
L3L
aL0L
aL0L
asF-1.0
(lp9210
L13L
aL4L
aL0L
asF0.0
(lp9211
L38L
aL6L
aL0L
asF1.0
(lp9212
L40L
aL5L
aL1L
asF-2.5
(lp9213
L1L
aL0L
aL0L
asF-1.5
(lp9214
L7L
aL0L
aL0L
asF2.0
(lp9215
L10L
aL0L
aL2L
asF-2.0
(lp9216
L4L
aL1L
aL0L
asF-0.5
(lp9217
L27L
aL4L
aL0L
assF3.5
(dp9218
F0.5
(lp9219
L5L
aL2L
aL0L
asF1.0
(lp9220
L3L
aL1L
aL1L
asF2.0
(lp9221
L3L
aL1L
aL0L
asF-1.0
(lp9222
L2L
aL1L
aL0L
asF-0.5
(lp9223
L6L
aL1L
aL0L
asF1.5
(lp9224
L6L
aL1L
aL0L
asF-2.0
(lp9225
L1L
aL1L
aL0L
asF0.0
(lp9226
L8L
aL1L
aL0L
assF4.0
(dp9227
F0.5
(lp9228
L1L
aL0L
aL0L
asF1.5
(lp9229
L1L
aL0L
aL0L
asF2.5
(lp9230
L1L
aL0L
aL0L
asF-0.5
(lp9231
L1L
aL0L
aL0L
asF-1.0
(lp9232
L1L
aL1L
aL0L
asF-1.5
(lp9233
L1L
aL1L
aL0L
assF-0.5
(dp9234
F0.5
(lp9235
L465L
aL5L
aL14L
asF1.0
(lp9236
L301L
aL2L
aL11L
asF2.5
(lp9237
L12L
aL0L
aL0L
asF-0.5
(lp9238
L457L
aL3L
aL11L
asF1.5
(lp9239
L138L
aL2L
aL4L
asF-1.0
(lp9240
L306L
aL4L
aL6L
asF2.0
(lp9241
L44L
aL0L
aL3L
asF-2.0
(lp9242
L66L
aL3L
aL0L
asF0.0
(lp9243
L527L
aL5L
aL13L
asF-3.0
(lp9244
L2L
aL0L
aL0L
asF-2.5
(lp9245
L14L
aL0L
aL0L
asF-1.5
(lp9246
L172L
aL2L
aL2L
assF1.0
(dp9247
F0.5
(lp9248
L164L
aL8L
aL7L
asF1.5
(lp9249
L83L
aL2L
aL4L
asF2.5
(lp9250
L19L
aL0L
aL3L
asF3.0
(lp9251
L3L
aL0L
aL0L
asF4.5
(lp9252
L1L
aL0L
aL0L
asF0.0
(lp9253
L169L
aL10L
aL7L
asF1.0
(lp9254
L140L
aL4L
aL4L
asF-2.0
(lp9255
L6L
aL0L
aL0L
asF2.0
(lp9256
L42L
aL3L
aL4L
asF-2.5
(lp9257
L4L
aL1L
aL0L
asF-0.5
(lp9258
L149L
aL8L
aL3L
asF-3.5
(lp9259
L2L
aL0L
aL0L
asF-1.0
(lp9260
L93L
aL6L
aL1L
asF-1.5
(lp9261
L47L
aL2L
aL0L
assF-2.5
(dp9262
F-0.5
(lp9263
L1L
aL0L
aL0L
asF-1.0
(lp9264
L1L
aL0L
aL0L
asF-1.5
(lp9265
L2L
aL0L
aL0L
assF2.0
(dp9266
F0.5
(lp9267
L75L
aL11L
aL3L
asF1.0
(lp9268
L45L
aL5L
aL2L
asF2.0
(lp9269
L9L
aL1L
aL0L
asF4.0
(lp9270
L1L
aL0L
aL0L
asF-2.0
(lp9271
L5L
aL0L
aL0L
asF0.0
(lp9272
L70L
aL11L
aL2L
asF1.5
(lp9273
L23L
aL3L
aL2L
asF-0.5
(lp9274
L70L
aL11L
aL3L
asF2.5
(lp9275
L4L
aL0L
aL0L
asF-1.0
(lp9276
L36L
aL8L
aL1L
asF-1.5
(lp9277
L16L
aL2L
aL0L
assF3.0
(dp9278
F0.0
(lp9279
L16L
aL3L
aL0L
asF1.5
(lp9280
L11L
aL2L
aL0L
asF2.0
(lp9281
L3L
aL2L
aL0L
asF3.0
(lp9282
L1L
aL0L
aL0L
asF-0.5
(lp9283
L11L
aL3L
aL0L
asF1.0
(lp9284
L15L
aL4L
aL2L
asF-2.5
(lp9285
L1L
aL0L
aL0L
asF2.5
(lp9286
L1L
aL0L
aL0L
asF-2.0
(lp9287
L2L
aL0L
aL0L
asF-1.5
(lp9288
L3L
aL0L
aL0L
asF-1.0
(lp9289
L9L
aL1L
aL1L
asF0.5
(lp9290
L26L
aL2L
aL1L
assF-1.0
(dp9291
F-0.5
(lp9292
L372L
aL2L
aL2L
asF1.0
(lp9293
L159L
aL0L
aL7L
asF2.5
(lp9294
L2L
aL0L
aL0L
asF3.0
(lp9295
L1L
aL0L
aL0L
asF0.5
(lp9296
L238L
aL1L
aL9L
asF1.5
(lp9297
L65L
aL0L
aL8L
asF-2.0
(lp9298
L64L
aL3L
aL0L
asF2.0
(lp9299
L17L
aL0L
aL1L
asF-2.5
(lp9300
L36L
aL0L
aL0L
asF0.0
(lp9301
L338L
aL1L
aL7L
asF-3.0
(lp9302
L10L
aL0L
aL0L
asF-1.0
(lp9303
L298L
aL1L
aL4L
asF-1.5
(lp9304
L208L
aL3L
aL1L
assF4.5
(dp9305
F0.0
(lp9306
L1L
aL1L
aL0L
asF1.5
(lp9307
L2L
aL0L
aL0L
asF0.5
(lp9308
L1L
aL0L
aL0L
asF-1.0
(lp9309
L1L
aL0L
aL0L
asF-0.5
(lp9310
L1L
aL0L
aL0L
assF-1.5
(dp9311
F0.0
(lp9312
L128L
aL0L
aL3L
asF-0.5
(lp9313
L140L
aL0L
aL3L
asF2.0
(lp9314
L2L
aL0L
aL0L
asF1.0
(lp9315
L29L
aL0L
aL3L
asF0.5
(lp9316
L61L
aL0L
aL0L
asF1.5
(lp9317
L9L
aL0L
aL0L
asF-1.0
(lp9318
L115L
aL0L
aL1L
asF-3.0
(lp9319
L7L
aL0L
aL0L
asF-2.5
(lp9320
L17L
aL0L
aL0L
asF-4.0
(lp9321
L1L
aL0L
aL0L
asF-3.5
(lp9322
L3L
aL0L
aL0L
asF-2.0
(lp9323
L52L
aL0L
aL0L
asF-1.5
(lp9324
L89L
aL1L
aL0L
assF-2.0
(dp9325
F0.5
(lp9326
L4L
aL0L
aL0L
asF1.5
(lp9327
L1L
aL0L
aL0L
asF-2.0
(lp9328
L15L
aL0L
aL0L
asF-0.5
(lp9329
L14L
aL0L
aL0L
asF1.0
(lp9330
L1L
aL0L
aL0L
asF-1.0
(lp9331
L18L
aL0L
aL1L
asF0.0
(lp9332
L9L
aL0L
aL1L
asF-3.0
(lp9333
L5L
aL0L
aL0L
asF-2.5
(lp9334
L8L
aL0L
aL0L
asF-1.5
(lp9335
L18L
aL0L
aL0L
assF0.0
(dp9336
F-0.5
(lp9337
L344L
aL8L
aL7L
asF0.5
(lp9338
L421L
aL5L
aL13L
asF2.5
(lp9339
L23L
aL0L
aL2L
asF3.0
(lp9340
L4L
aL0L
aL0L
asF1.5
(lp9341
L180L
aL5L
aL9L
asF0.0
(lp9342
L467L
aL12L
aL10L
asF1.0
(lp9343
L302L
aL5L
aL11L
asF-2.5
(lp9344
L9L
aL0L
aL0L
asF2.0
(lp9345
L82L
aL0L
aL8L
asF3.5
(lp9346
L2L
aL0L
aL0L
asF-1.0
(lp9347
L210L
aL6L
aL5L
asF-3.0
(lp9348
L5L
aL0L
aL0L
asF-2.0
(lp9349
L36L
aL0L
aL0L
asF-1.5
(lp9350
L88L
aL5L
aL1L
asssL18L
(dp9351
F0.5
(dp9352
F-0.5
(lp9353
L203L
aL7L
aL2L
asF1.0
(lp9354
L220L
aL4L
aL12L
asF2.5
(lp9355
L21L
aL1L
aL2L
asF3.0
(lp9356
L9L
aL0L
aL0L
asF0.0
(lp9357
L250L
aL5L
aL4L
asF1.5
(lp9358
L154L
aL6L
aL10L
asF-1.0
(lp9359
L148L
aL7L
aL1L
asF2.0
(lp9360
L60L
aL2L
aL3L
asF-2.0
(lp9361
L22L
aL3L
aL0L
asF0.5
(lp9362
L289L
aL5L
aL8L
asF-3.0
(lp9363
L3L
aL0L
aL0L
asF-2.5
(lp9364
L8L
aL0L
aL0L
asF-1.5
(lp9365
L72L
aL5L
aL0L
assF1.5
(dp9366
F-0.5
(lp9367
L98L
aL8L
aL0L
asF0.0
(lp9368
L105L
aL11L
aL1L
asF2.5
(lp9369
L16L
aL0L
aL4L
asF3.5
(lp9370
L1L
aL0L
aL0L
asF1.0
(lp9371
L85L
aL6L
aL3L
asF0.5
(lp9372
L96L
aL9L
aL3L
asF1.5
(lp9373
L50L
aL3L
aL0L
asF2.0
(lp9374
L12L
aL2L
aL1L
asF-1.0
(lp9375
L58L
aL6L
aL1L
asF-3.0
(lp9376
L1L
aL0L
aL0L
asF-2.0
(lp9377
L10L
aL1L
aL0L
asF-1.5
(lp9378
L35L
aL4L
aL0L
assF2.5
(dp9379
F0.5
(lp9380
L60L
aL11L
aL2L
asF1.5
(lp9381
L23L
aL1L
aL1L
asF2.5
(lp9382
L3L
aL0L
aL0L
asF-1.0
(lp9383
L15L
aL2L
aL1L
asF0.0
(lp9384
L42L
aL8L
aL0L
asF1.0
(lp9385
L38L
aL3L
aL2L
asF-2.5
(lp9386
L1L
aL0L
aL0L
asF-1.5
(lp9387
L7L
aL0L
aL0L
asF2.0
(lp9388
L6L
aL0L
aL1L
asF-2.0
(lp9389
L5L
aL1L
aL0L
asF-0.5
(lp9390
L16L
aL2L
aL0L
assF3.5
(dp9391
F0.5
(lp9392
L9L
aL3L
aL0L
asF1.0
(lp9393
L3L
aL0L
aL2L
asF2.5
(lp9394
L1L
aL0L
aL0L
asF-1.0
(lp9395
L2L
aL1L
aL0L
asF-0.5
(lp9396
L4L
aL0L
aL0L
asF1.5
(lp9397
L4L
aL2L
aL0L
asF0.0
(lp9398
L5L
aL1L
aL0L
asF2.0
(lp9399
L3L
aL1L
aL0L
asF-2.0
(lp9400
L1L
aL1L
aL0L
asF-1.5
(lp9401
L1L
aL1L
aL0L
assF4.0
(dp9402
F-0.5
(lp9403
L1L
aL0L
aL0L
asF1.0
(lp9404
L2L
aL0L
aL0L
asF-1.0
(lp9405
L1L
aL1L
aL0L
asF1.5
(lp9406
L3L
aL0L
aL0L
assF-0.5
(dp9407
F-0.5
(lp9408
L449L
aL3L
aL10L
asF1.0
(lp9409
L299L
aL1L
aL6L
asF2.5
(lp9410
L11L
aL0L
aL1L
asF0.5
(lp9411
L440L
aL3L
aL16L
asF1.5
(lp9412
L148L
aL2L
aL7L
asF-1.0
(lp9413
L308L
aL3L
aL7L
asF2.0
(lp9414
L40L
aL0L
aL1L
asF-2.5
(lp9415
L12L
aL0L
aL0L
asF-1.5
(lp9416
L181L
aL2L
aL2L
asF-3.0
(lp9417
L3L
aL0L
aL0L
asF-2.0
(lp9418
L64L
aL3L
aL0L
asF0.0
(lp9419
L551L
aL6L
aL16L
assF1.0
(dp9420
F0.5
(lp9421
L156L
aL9L
aL6L
asF1.5
(lp9422
L86L
aL4L
aL3L
asF2.5
(lp9423
L19L
aL1L
aL0L
asF3.0
(lp9424
L6L
aL0L
aL0L
asF4.0
(lp9425
L1L
aL0L
aL0L
asF0.0
(lp9426
L163L
aL7L
aL9L
asF1.0
(lp9427
L130L
aL7L
aL3L
asF-2.0
(lp9428
L9L
aL1L
aL0L
asF2.0
(lp9429
L44L
aL0L
aL6L
asF-2.5
(lp9430
L2L
aL1L
aL0L
asF-0.5
(lp9431
L152L
aL8L
aL1L
asF-3.5
(lp9432
L2L
aL0L
aL0L
asF-1.0
(lp9433
L86L
aL6L
aL1L
asF-1.5
(lp9434
L38L
aL1L
aL0L
assF-2.0
(dp9435
F0.5
(lp9436
L5L
aL0L
aL0L
asF1.5
(lp9437
L1L
aL0L
aL0L
asF-2.5
(lp9438
L4L
aL0L
aL0L
asF-0.5
(lp9439
L14L
aL0L
aL0L
asF-1.0
(lp9440
L20L
aL0L
aL1L
asF0.0
(lp9441
L12L
aL0L
aL1L
asF-3.0
(lp9442
L4L
aL0L
aL0L
asF-2.0
(lp9443
L14L
aL0L
aL0L
asF-1.5
(lp9444
L14L
aL0L
aL0L
assF2.0
(dp9445
F0.5
(lp9446
L74L
aL8L
aL3L
asF1.0
(lp9447
L48L
aL6L
aL1L
asF2.0
(lp9448
L5L
aL1L
aL0L
asF3.5
(lp9449
L1L
aL0L
aL0L
asF-2.0
(lp9450
L9L
aL1L
aL0L
asF0.0
(lp9451
L69L
aL7L
aL3L
asF1.5
(lp9452
L25L
aL3L
aL2L
asF-0.5
(lp9453
L75L
aL12L
aL1L
asF2.5
(lp9454
L11L
aL1L
aL0L
asF-1.0
(lp9455
L27L
aL3L
aL1L
asF-1.5
(lp9456
L13L
aL2L
aL0L
assF3.0
(dp9457
F0.0
(lp9458
L20L
aL4L
aL0L
asF1.5
(lp9459
L9L
aL2L
aL0L
asF2.0
(lp9460
L4L
aL2L
aL0L
asF3.0
(lp9461
L1L
aL0L
aL0L
asF-1.0
(lp9462
L9L
aL3L
aL0L
asF-0.5
(lp9463
L15L
aL5L
aL0L
asF1.0
(lp9464
L8L
aL3L
aL0L
asF-2.0
(lp9465
L1L
aL0L
aL0L
asF0.5
(lp9466
L24L
aL4L
aL0L
asF-2.5
(lp9467
L1L
aL0L
aL0L
asF-1.5
(lp9468
L2L
aL0L
aL0L
assF-1.0
(dp9469
F-0.5
(lp9470
L354L
aL3L
aL4L
asF1.0
(lp9471
L152L
aL0L
aL5L
asF2.5
(lp9472
L2L
aL0L
aL0L
asF0.5
(lp9473
L235L
aL1L
aL9L
asF1.5
(lp9474
L61L
aL0L
aL8L
asF-2.5
(lp9475
L20L
aL0L
aL0L
asF2.0
(lp9476
L13L
aL0L
aL2L
asF-2.0
(lp9477
L84L
aL5L
aL0L
asF-1.5
(lp9478
L178L
aL1L
aL1L
asF-3.0
(lp9479
L9L
aL0L
aL0L
asF-1.0
(lp9480
L295L
aL0L
aL3L
asF0.0
(lp9481
L336L
aL1L
aL6L
assF4.5
(dp9482
F-0.5
(lp9483
L1L
aL0L
aL0L
asF0.5
(lp9484
L2L
aL1L
aL0L
asF-1.0
(lp9485
L1L
aL0L
aL0L
assF-1.5
(dp9486
F0.0
(lp9487
L112L
aL0L
aL3L
asF-0.5
(lp9488
L133L
aL0L
aL4L
asF2.0
(lp9489
L2L
aL0L
aL0L
asF3.0
(lp9490
L1L
aL0L
aL0L
asF1.0
(lp9491
L33L
aL0L
aL2L
asF0.5
(lp9492
L60L
aL0L
aL2L
asF1.5
(lp9493
L13L
aL0L
aL0L
asF-1.0
(lp9494
L137L
aL0L
aL0L
asF-3.0
(lp9495
L12L
aL0L
aL0L
asF-2.0
(lp9496
L48L
aL0L
aL0L
asF-4.0
(lp9497
L1L
aL0L
aL0L
asF-3.5
(lp9498
L2L
aL0L
aL0L
asF-2.5
(lp9499
L23L
aL0L
aL0L
asF-1.5
(lp9500
L96L
aL1L
aL0L
assF-2.5
(dp9501
F-0.5
(lp9502
L1L
aL0L
aL0L
asF-1.0
(lp9503
L1L
aL0L
aL0L
asF-2.0
(lp9504
L1L
aL0L
aL0L
asF-1.5
(lp9505
L1L
aL0L
aL0L
assF0.0
(dp9506
F-0.5
(lp9507
L345L
aL10L
aL5L
asF0.5
(lp9508
L420L
aL8L
aL12L
asF2.5
(lp9509
L26L
aL0L
aL2L
asF3.0
(lp9510
L4L
aL0L
aL0L
asF1.5
(lp9511
L174L
aL5L
aL9L
asF0.0
(lp9512
L438L
aL6L
aL9L
asF1.0
(lp9513
L318L
aL8L
aL14L
asF-2.0
(lp9514
L34L
aL0L
aL0L
asF2.0
(lp9515
L72L
aL0L
aL5L
asF-3.5
(lp9516
L1L
aL0L
aL0L
asF3.5
(lp9517
L2L
aL0L
aL0L
asF-1.0
(lp9518
L197L
aL5L
aL4L
asF-3.0
(lp9519
L1L
aL0L
aL0L
asF-2.5
(lp9520
L14L
aL1L
aL0L
asF-1.5
(lp9521
L93L
aL1L
aL1L
asssL19L
(dp9522
F0.5
(dp9523
F-0.5
(lp9524
L202L
aL7L
aL2L
asF1.0
(lp9525
L228L
aL5L
aL12L
asF2.5
(lp9526
L23L
aL0L
aL1L
asF3.0
(lp9527
L7L
aL0L
aL0L
asF0.0
(lp9528
L242L
aL5L
aL4L
asF1.5
(lp9529
L155L
aL5L
aL6L
asF-1.0
(lp9530
L138L
aL8L
aL1L
asF2.0
(lp9531
L60L
aL2L
aL6L
asF-2.0
(lp9532
L24L
aL1L
aL0L
asF0.5
(lp9533
L293L
aL4L
aL9L
asF-3.0
(lp9534
L1L
aL0L
aL0L
asF-2.5
(lp9535
L6L
aL0L
aL0L
asF-1.5
(lp9536
L74L
aL2L
aL0L
assF1.5
(dp9537
F-0.5
(lp9538
L95L
aL11L
aL1L
asF0.0
(lp9539
L96L
aL5L
aL0L
asF2.5
(lp9540
L12L
aL0L
aL2L
asF3.0
(lp9541
L2L
aL0L
aL0L
asF1.0
(lp9542
L88L
aL5L
aL4L
asF0.5
(lp9543
L92L
aL12L
aL3L
asF1.5
(lp9544
L52L
aL3L
aL1L
asF2.0
(lp9545
L16L
aL2L
aL1L
asF-1.0
(lp9546
L66L
aL5L
aL0L
asF-3.0
(lp9547
L1L
aL0L
aL0L
asF-2.0
(lp9548
L10L
aL0L
aL0L
asF-1.5
(lp9549
L34L
aL6L
aL0L
assF2.5
(dp9550
F0.5
(lp9551
L53L
aL8L
aL3L
asF1.5
(lp9552
L23L
aL2L
aL1L
asF2.5
(lp9553
L4L
aL0L
aL0L
asF-1.0
(lp9554
L16L
aL2L
aL0L
asF0.0
(lp9555
L35L
aL6L
aL1L
asF1.0
(lp9556
L38L
aL4L
aL2L
asF-2.5
(lp9557
L2L
aL0L
aL0L
asF-1.5
(lp9558
L8L
aL0L
aL0L
asF2.0
(lp9559
L6L
aL1L
aL1L
asF-2.0
(lp9560
L4L
aL1L
aL0L
asF-0.5
(lp9561
L23L
aL3L
aL0L
assF3.5
(dp9562
F0.5
(lp9563
L10L
aL3L
aL0L
asF1.0
(lp9564
L2L
aL0L
aL0L
asF2.5
(lp9565
L1L
aL0L
aL0L
asF-0.5
(lp9566
L5L
aL2L
aL0L
asF1.5
(lp9567
L4L
aL2L
aL0L
asF0.0
(lp9568
L4L
aL1L
aL0L
asF2.0
(lp9569
L1L
aL1L
aL0L
asF-2.0
(lp9570
L1L
aL1L
aL0L
asF-1.5
(lp9571
L1L
aL1L
aL0L
assF4.0
(dp9572
F0.5
(lp9573
L1L
aL0L
aL0L
asF1.0
(lp9574
L2L
aL0L
aL0L
asF0.0
(lp9575
L1L
aL0L
aL0L
asF-1.0
(lp9576
L1L
aL1L
aL0L
asF1.5
(lp9577
L1L
aL0L
aL0L
assF0.0
(dp9578
F-0.5
(lp9579
L342L
aL6L
aL4L
asF0.5
(lp9580
L409L
aL4L
aL16L
asF2.5
(lp9581
L28L
aL1L
aL3L
asF3.0
(lp9582
L6L
aL0L
aL0L
asF4.0
(lp9583
L1L
aL0L
aL0L
asF0.0
(lp9584
L456L
aL11L
aL11L
asF1.0
(lp9585
L303L
aL7L
aL12L
asF-2.0
(lp9586
L44L
aL1L
aL0L
asF2.0
(lp9587
L70L
aL0L
aL4L
asF-2.5
(lp9588
L10L
aL0L
aL0L
asF-3.5
(lp9589
L2L
aL0L
aL0L
asF1.5
(lp9590
L174L
aL6L
aL10L
asF-3.0
(lp9591
L1L
aL0L
aL0L
asF-1.0
(lp9592
L193L
aL5L
aL5L
asF-1.5
(lp9593
L89L
aL3L
aL3L
assF1.0
(dp9594
F0.5
(lp9595
L143L
aL10L
aL6L
asF1.5
(lp9596
L89L
aL2L
aL4L
asF2.5
(lp9597
L18L
aL1L
aL2L
asF3.0
(lp9598
L6L
aL0L
aL0L
asF4.0
(lp9599
L1L
aL0L
aL0L
asF0.0
(lp9600
L173L
aL9L
aL6L
asF1.0
(lp9601
L132L
aL6L
aL3L
asF-2.5
(lp9602
L1L
aL0L
aL0L
asF2.0
(lp9603
L39L
aL2L
aL5L
asF-3.0
(lp9604
L1L
aL0L
aL0L
asF-1.0
(lp9605
L80L
aL8L
aL0L
asF-0.5
(lp9606
L140L
aL6L
aL1L
asF-3.5
(lp9607
L2L
aL0L
aL0L
asF-2.0
(lp9608
L9L
aL1L
aL0L
asF-1.5
(lp9609
L45L
aL4L
aL1L
assF-2.5
(dp9610
F-0.5
(lp9611
L2L
aL0L
aL0L
asF-1.0
(lp9612
L1L
aL0L
aL0L
asF-1.5
(lp9613
L4L
aL0L
aL0L
assF2.0
(dp9614
F0.5
(lp9615
L65L
aL11L
aL1L
asF1.0
(lp9616
L50L
aL6L
aL1L
asF2.0
(lp9617
L6L
aL1L
aL0L
asF3.0
(lp9618
L1L
aL0L
aL0L
asF0.0
(lp9619
L80L
aL7L
aL2L
asF1.5
(lp9620
L27L
aL2L
aL2L
asF2.5
(lp9621
L5L
aL0L
aL0L
asF3.5
(lp9622
L1L
aL0L
aL0L
asF-1.0
(lp9623
L25L
aL3L
aL2L
asF-0.5
(lp9624
L67L
aL12L
aL0L
asF-2.0
(lp9625
L5L
aL0L
aL0L
asF-1.5
(lp9626
L14L
aL1L
aL0L
assF3.0
(dp9627
F0.0
(lp9628
L18L
aL2L
aL0L
asF1.5
(lp9629
L9L
aL2L
aL0L
asF2.0
(lp9630
L5L
aL1L
aL0L
asF3.0
(lp9631
L1L
aL0L
aL0L
asF-1.0
(lp9632
L10L
aL4L
aL1L
asF-0.5
(lp9633
L18L
aL5L
aL0L
asF1.0
(lp9634
L15L
aL4L
aL2L
asF0.5
(lp9635
L19L
aL3L
aL1L
asF-2.5
(lp9636
L1L
aL0L
aL0L
asF-1.5
(lp9637
L3L
aL0L
aL0L
assF-1.0
(dp9638
F-0.5
(lp9639
L377L
aL3L
aL4L
asF1.0
(lp9640
L154L
aL0L
aL7L
asF2.5
(lp9641
L1L
aL0L
aL0L
asF0.5
(lp9642
L225L
aL1L
aL6L
asF1.5
(lp9643
L59L
aL0L
aL6L
asF-2.5
(lp9644
L23L
aL0L
aL0L
asF2.0
(lp9645
L13L
aL0L
aL2L
asF-2.0
(lp9646
L84L
aL3L
aL0L
asF-1.5
(lp9647
L181L
aL2L
aL1L
asF-3.0
(lp9648
L9L
aL0L
aL0L
asF-1.0
(lp9649
L276L
aL0L
aL3L
asF0.0
(lp9650
L336L
aL0L
aL7L
assF4.5
(dp9651
F-0.5
(lp9652
L1L
aL0L
aL0L
asF1.5
(lp9653
L1L
aL0L
aL0L
asF-1.0
(lp9654
L1L
aL0L
aL0L
asF0.5
(lp9655
L2L
aL1L
aL0L
assF-1.5
(dp9656
F0.0
(lp9657
L112L
aL0L
aL2L
asF-0.5
(lp9658
L134L
aL1L
aL5L
asF2.0
(lp9659
L2L
aL0L
aL0L
asF3.0
(lp9660
L1L
aL0L
aL0L
asF1.0
(lp9661
L33L
aL0L
aL2L
asF0.5
(lp9662
L57L
aL0L
aL3L
asF1.5
(lp9663
L12L
aL0L
aL1L
asF-1.0
(lp9664
L118L
aL1L
aL1L
asF-3.0
(lp9665
L12L
aL0L
aL0L
asF-2.0
(lp9666
L47L
aL0L
aL0L
asF-4.0
(lp9667
L1L
aL0L
aL0L
asF-3.5
(lp9668
L1L
aL0L
aL0L
asF-2.5
(lp9669
L17L
aL0L
aL0L
asF-1.5
(lp9670
L103L
aL0L
aL0L
assF-2.0
(dp9671
F0.5
(lp9672
L6L
aL0L
aL0L
asF1.5
(lp9673
L1L
aL0L
aL0L
asF-2.0
(lp9674
L16L
aL0L
aL0L
asF-0.5
(lp9675
L15L
aL0L
aL0L
asF-1.0
(lp9676
L17L
aL0L
aL0L
asF-3.0
(lp9677
L3L
aL0L
aL0L
asF0.0
(lp9678
L11L
aL0L
aL1L
asF-3.5
(lp9679
L1L
aL0L
aL0L
asF-2.5
(lp9680
L6L
aL0L
aL0L
asF-1.5
(lp9681
L18L
aL0L
aL0L
assF-0.5
(dp9682
F0.5
(lp9683
L408L
aL3L
aL12L
asF1.0
(lp9684
L306L
aL1L
aL6L
asF2.5
(lp9685
L13L
aL0L
aL1L
asF3.0
(lp9686
L1L
aL0L
aL0L
asF-0.5
(lp9687
L446L
aL3L
aL7L
asF1.5
(lp9688
L135L
aL2L
aL6L
asF-2.0
(lp9689
L58L
aL1L
aL0L
asF2.0
(lp9690
L34L
aL0L
aL1L
asF3.5
(lp9691
L1L
aL0L
aL0L
asF-2.5
(lp9692
L14L
aL1L
aL0L
asF0.0
(lp9693
L538L
aL7L
aL18L
asF-3.0
(lp9694
L3L
aL0L
aL0L
asF-1.0
(lp9695
L303L
aL1L
aL7L
asF-1.5
(lp9696
L167L
aL5L
aL1L
asssL20L
(dp9697
F0.5
(dp9698
F-0.5
(lp9699
L182L
aL5L
aL4L
asF1.0
(lp9700
L215L
aL3L
aL10L
asF2.5
(lp9701
L22L
aL0L
aL1L
asF3.0
(lp9702
L5L
aL0L
aL0L
asF0.0
(lp9703
L267L
aL7L
aL5L
asF1.5
(lp9704
L160L
aL6L
aL10L
asF-1.0
(lp9705
L147L
aL8L
aL0L
asF2.0
(lp9706
L66L
aL2L
aL3L
asF-2.0
(lp9707
L30L
aL2L
aL0L
asF0.5
(lp9708
L282L
aL4L
aL8L
asF-3.0
(lp9709
L2L
aL0L
aL0L
asF-2.5
(lp9710
L4L
aL0L
aL0L
asF-1.5
(lp9711
L60L
aL4L
aL0L
assF1.5
(dp9712
F-0.5
(lp9713
L82L
aL7L
aL0L
asF0.0
(lp9714
L94L
aL6L
aL1L
asF2.5
(lp9715
L10L
aL0L
aL1L
asF3.0
(lp9716
L2L
aL0L
aL0L
asF1.0
(lp9717
L83L
aL7L
aL4L
asF0.5
(lp9718
L104L
aL11L
aL2L
asF1.5
(lp9719
L48L
aL2L
aL2L
asF-2.5
(lp9720
L2L
aL0L
aL0L
asF2.0
(lp9721
L17L
aL2L
aL1L
asF-2.0
(lp9722
L9L
aL0L
aL0L
asF-1.0
(lp9723
L67L
aL8L
aL0L
asF-1.5
(lp9724
L38L
aL4L
aL0L
assF2.5
(dp9725
F0.5
(lp9726
L46L
aL9L
aL2L
asF1.5
(lp9727
L15L
aL1L
aL1L
asF2.5
(lp9728
L3L
aL0L
aL0L
asF3.0
(lp9729
L1L
aL0L
aL0L
asF0.0
(lp9730
L41L
aL6L
aL0L
asF1.0
(lp9731
L39L
aL4L
aL2L
asF-2.0
(lp9732
L6L
aL1L
aL0L
asF2.0
(lp9733
L8L
aL1L
aL1L
asF-2.5
(lp9734
L1L
aL0L
aL0L
asF-0.5
(lp9735
L26L
aL5L
aL0L
asF-1.0
(lp9736
L16L
aL1L
aL1L
asF-1.5
(lp9737
L5L
aL1L
aL0L
assF3.5
(dp9738
F0.5
(lp9739
L8L
aL1L
aL0L
asF1.0
(lp9740
L3L
aL0L
aL0L
asF2.5
(lp9741
L1L
aL0L
aL0L
asF-0.5
(lp9742
L2L
aL0L
aL0L
asF1.5
(lp9743
L3L
aL2L
aL0L
asF0.0
(lp9744
L5L
aL2L
aL0L
asF2.0
(lp9745
L1L
aL0L
aL0L
asF-2.0
(lp9746
L1L
aL1L
aL0L
asF-1.5
(lp9747
L1L
aL1L
aL0L
assF4.0
(dp9748
F0.0
(lp9749
L1L
aL0L
aL0L
asF1.0
(lp9750
L2L
aL0L
aL0L
asF2.0
(lp9751
L2L
aL1L
aL0L
asF-1.0
(lp9752
L1L
aL1L
aL0L
asF-0.5
(lp9753
L1L
aL0L
aL0L
assF0.0
(dp9754
F-0.5
(lp9755
L335L
aL10L
aL5L
asF0.5
(lp9756
L397L
aL6L
aL12L
asF2.5
(lp9757
L22L
aL1L
aL3L
asF3.0
(lp9758
L6L
aL0L
aL0L
asF4.0
(lp9759
L1L
aL0L
aL0L
asF0.0
(lp9760
L437L
aL9L
aL12L
asF1.0
(lp9761
L297L
aL5L
aL14L
asF-2.5
(lp9762
L11L
aL1L
aL0L
asF1.5
(lp9763
L176L
aL6L
aL9L
asF2.0
(lp9764
L69L
aL0L
aL4L
asF-3.5
(lp9765
L1L
aL0L
aL0L
asF3.5
(lp9766
L1L
aL0L
aL0L
asF-2.0
(lp9767
L34L
aL0L
aL0L
asF-3.0
(lp9768
L2L
aL0L
aL0L
asF-1.0
(lp9769
L185L
aL3L
aL2L
asF-1.5
(lp9770
L93L
aL3L
aL4L
assF1.0
(dp9771
F0.5
(lp9772
L140L
aL10L
aL6L
asF1.5
(lp9773
L89L
aL3L
aL3L
asF2.5
(lp9774
L23L
aL1L
aL2L
asF3.0
(lp9775
L4L
aL0L
aL0L
asF4.0
(lp9776
L1L
aL0L
aL0L
asF0.0
(lp9777
L173L
aL9L
aL5L
asF1.0
(lp9778
L130L
aL3L
aL6L
asF-1.0
(lp9779
L85L
aL8L
aL0L
asF2.0
(lp9780
L35L
aL2L
aL4L
asF-3.0
(lp9781
L1L
aL0L
aL0L
asF3.5
(lp9782
L1L
aL0L
aL0L
asF-2.5
(lp9783
L2L
aL0L
aL0L
asF-0.5
(lp9784
L147L
aL10L
aL0L
asF-3.5
(lp9785
L2L
aL0L
aL0L
asF-2.0
(lp9786
L8L
aL0L
aL0L
asF-1.5
(lp9787
L37L
aL1L
aL1L
assF-1.0
(dp9788
F-0.5
(lp9789
L348L
aL2L
aL3L
asF1.0
(lp9790
L154L
aL0L
aL7L
asF2.5
(lp9791
L1L
aL0L
aL0L
asF0.5
(lp9792
L227L
aL1L
aL7L
asF1.5
(lp9793
L57L
aL0L
aL7L
asF-2.5
(lp9794
L25L
aL0L
aL0L
asF2.0
(lp9795
L12L
aL0L
aL2L
asF-3.5
(lp9796
L1L
aL0L
aL0L
asF-2.0
(lp9797
L69L
aL2L
aL0L
asF0.0
(lp9798
L319L
aL0L
aL8L
asF-3.0
(lp9799
L13L
aL0L
aL0L
asF-1.0
(lp9800
L285L
aL1L
aL2L
asF-1.5
(lp9801
L178L
aL3L
aL3L
assF2.0
(dp9802
F0.5
(lp9803
L69L
aL8L
aL2L
asF1.0
(lp9804
L46L
aL8L
aL0L
asF2.0
(lp9805
L8L
aL2L
aL0L
asF3.0
(lp9806
L1L
aL0L
aL0L
asF0.0
(lp9807
L71L
aL9L
aL3L
asF1.5
(lp9808
L32L
aL1L
aL3L
asF-1.0
(lp9809
L27L
aL4L
aL1L
asF2.5
(lp9810
L5L
aL0L
aL0L
asF3.5
(lp9811
L1L
aL0L
aL0L
asF-2.0
(lp9812
L5L
aL1L
aL0L
asF-0.5
(lp9813
L65L
aL7L
aL1L
asF-2.5
(lp9814
L1L
aL0L
aL0L
asF-1.5
(lp9815
L12L
aL1L
aL0L
assF3.0
(dp9816
F0.0
(lp9817
L16L
aL2L
aL0L
asF1.5
(lp9818
L7L
aL1L
aL0L
asF2.0
(lp9819
L4L
aL1L
aL0L
asF3.0
(lp9820
L1L
aL0L
aL0L
asF-2.0
(lp9821
L1L
aL0L
aL0L
asF-0.5
(lp9822
L13L
aL4L
aL0L
asF1.0
(lp9823
L17L
aL4L
aL2L
asF0.5
(lp9824
L25L
aL8L
aL0L
asF-1.0
(lp9825
L11L
aL4L
aL1L
asF-1.5
(lp9826
L4L
aL0L
aL0L
assF-2.0
(dp9827
F0.5
(lp9828
L4L
aL0L
aL0L
asF1.5
(lp9829
L1L
aL0L
aL0L
asF-2.0
(lp9830
L16L
aL0L
aL0L
asF-0.5
(lp9831
L11L
aL0L
aL1L
asF-1.0
(lp9832
L17L
aL0L
aL0L
asF-3.0
(lp9833
L2L
aL0L
aL0L
asF0.0
(lp9834
L13L
aL0L
aL0L
asF-3.5
(lp9835
L1L
aL0L
aL0L
asF-2.5
(lp9836
L5L
aL0L
aL0L
asF-1.5
(lp9837
L25L
aL0L
aL0L
assF4.5
(dp9838
F-0.5
(lp9839
L1L
aL0L
aL0L
asF0.5
(lp9840
L2L
aL1L
aL0L
asF2.0
(lp9841
L1L
aL0L
aL0L
asF-1.0
(lp9842
L1L
aL0L
aL0L
assF-1.5
(dp9843
F0.0
(lp9844
L111L
aL1L
aL3L
asF-0.5
(lp9845
L150L
aL0L
aL5L
asF2.0
(lp9846
L1L
aL0L
aL0L
asF3.0
(lp9847
L1L
aL0L
aL0L
asF1.0
(lp9848
L34L
aL0L
aL3L
asF0.5
(lp9849
L58L
aL0L
aL1L
asF1.5
(lp9850
L9L
aL0L
aL0L
asF-1.0
(lp9851
L122L
aL1L
aL0L
asF-3.0
(lp9852
L11L
aL0L
aL0L
asF-2.0
(lp9853
L46L
aL0L
aL0L
asF-4.0
(lp9854
L1L
aL0L
aL0L
asF-3.5
(lp9855
L2L
aL0L
aL0L
asF-2.5
(lp9856
L14L
aL0L
aL0L
asF-1.5
(lp9857
L96L
aL0L
aL0L
assF-2.5
(dp9858
F-0.5
(lp9859
L1L
aL0L
aL0L
asF-1.0
(lp9860
L2L
aL0L
aL0L
asF-3.0
(lp9861
L1L
aL0L
aL0L
asF-2.0
(lp9862
L1L
aL0L
aL0L
asF-1.5
(lp9863
L2L
aL0L
aL0L
assF-0.5
(dp9864
F0.5
(lp9865
L440L
aL4L
aL14L
asF1.0
(lp9866
L300L
aL2L
aL7L
asF2.5
(lp9867
L10L
aL0L
aL0L
asF3.0
(lp9868
L1L
aL0L
aL0L
asF-0.5
(lp9869
L449L
aL3L
aL6L
asF1.5
(lp9870
L121L
aL1L
aL7L
asF-2.0
(lp9871
L65L
aL3L
aL0L
asF2.0
(lp9872
L40L
aL0L
aL3L
asF-2.5
(lp9873
L12L
aL0L
aL0L
asF-1.5
(lp9874
L161L
aL1L
aL3L
asF-3.0
(lp9875
L4L
aL0L
aL0L
asF-1.0
(lp9876
L297L
aL2L
aL5L
asF0.0
(lp9877
L509L
aL4L
aL16L
asssL21L
(dp9878
F0.5
(dp9879
F-0.5
(lp9880
L196L
aL5L
aL5L
asF1.0
(lp9881
L215L
aL3L
aL10L
asF2.5
(lp9882
L19L
aL0L
aL1L
asF3.0
(lp9883
L6L
aL0L
aL0L
asF0.0
(lp9884
L257L
aL9L
aL3L
asF1.5
(lp9885
L139L
aL6L
aL7L
asF-1.0
(lp9886
L134L
aL6L
aL0L
asF2.0
(lp9887
L66L
aL0L
aL5L
asF-2.0
(lp9888
L24L
aL3L
aL0L
asF0.5
(lp9889
L307L
aL4L
aL10L
asF-3.0
(lp9890
L1L
aL0L
aL0L
asF-2.5
(lp9891
L7L
aL0L
aL0L
asF-1.5
(lp9892
L54L
aL4L
aL0L
assF1.5
(dp9893
F-0.5
(lp9894
L91L
aL9L
aL0L
asF0.0
(lp9895
L97L
aL7L
aL1L
asF2.5
(lp9896
L7L
aL0L
aL2L
asF3.0
(lp9897
L3L
aL0L
aL0L
asF1.0
(lp9898
L85L
aL8L
aL3L
asF0.5
(lp9899
L95L
aL11L
aL1L
asF1.5
(lp9900
L49L
aL2L
aL1L
asF-2.0
(lp9901
L8L
aL0L
aL0L
asF2.0
(lp9902
L21L
aL3L
aL1L
asF-2.5
(lp9903
L1L
aL0L
aL0L
asF-3.0
(lp9904
L1L
aL0L
aL0L
asF-1.0
(lp9905
L62L
aL8L
aL0L
asF-1.5
(lp9906
L40L
aL3L
aL0L
assF2.5
(dp9907
F0.5
(lp9908
L42L
aL4L
aL1L
asF1.5
(lp9909
L16L
aL1L
aL1L
asF2.5
(lp9910
L4L
aL0L
aL0L
asF-1.0
(lp9911
L16L
aL2L
aL0L
asF0.0
(lp9912
L36L
aL5L
aL0L
asF1.0
(lp9913
L43L
aL8L
aL3L
asF-2.5
(lp9914
L1L
aL0L
aL0L
asF-1.5
(lp9915
L6L
aL2L
aL0L
asF2.0
(lp9916
L6L
aL1L
aL1L
asF-2.0
(lp9917
L4L
aL0L
aL0L
asF-0.5
(lp9918
L19L
aL2L
aL1L
assF3.5
(dp9919
F0.5
(lp9920
L7L
aL2L
aL0L
asF1.0
(lp9921
L1L
aL0L
aL0L
asF2.5
(lp9922
L2L
aL0L
aL0L
asF-2.5
(lp9923
L1L
aL0L
aL0L
asF-0.5
(lp9924
L4L
aL2L
aL0L
asF1.5
(lp9925
L5L
aL3L
aL0L
asF-1.0
(lp9926
L1L
aL0L
aL0L
asF0.0
(lp9927
L5L
aL0L
aL0L
asF-2.0
(lp9928
L1L
aL1L
aL0L
asF-1.5
(lp9929
L1L
aL1L
aL0L
assF4.0
(dp9930
F0.5
(lp9931
L1L
aL0L
aL0L
asF1.0
(lp9932
L1L
aL0L
aL0L
asF2.0
(lp9933
L1L
aL0L
aL0L
asF-1.0
(lp9934
L2L
aL1L
aL0L
asF0.0
(lp9935
L1L
aL0L
aL0L
assF-0.5
(dp9936
F0.5
(lp9937
L421L
aL4L
aL12L
asF1.0
(lp9938
L274L
aL0L
aL8L
asF2.5
(lp9939
L8L
aL0L
aL1L
asF3.0
(lp9940
L1L
aL0L
aL0L
asF-0.5
(lp9941
L436L
aL4L
aL7L
asF1.5
(lp9942
L124L
aL1L
aL8L
asF-1.0
(lp9943
L289L
aL2L
aL4L
asF2.0
(lp9944
L46L
aL0L
aL2L
asF-3.0
(lp9945
L2L
aL0L
aL0L
asF-2.5
(lp9946
L8L
aL0L
aL0L
asF0.0
(lp9947
L503L
aL7L
aL16L
asF-3.5
(lp9948
L1L
aL0L
aL0L
asF-2.0
(lp9949
L69L
aL3L
aL0L
asF-1.5
(lp9950
L162L
aL1L
aL3L
assF1.0
(dp9951
F0.5
(lp9952
L140L
aL10L
aL4L
asF1.5
(lp9953
L91L
aL2L
aL6L
asF2.5
(lp9954
L20L
aL2L
aL1L
asF3.0
(lp9955
L5L
aL0L
aL0L
asF0.0
(lp9956
L173L
aL7L
aL8L
asF1.0
(lp9957
L124L
aL3L
aL5L
asF-1.0
(lp9958
L100L
aL8L
aL0L
asF2.0
(lp9959
L38L
aL2L
aL3L
asF-3.0
(lp9960
L2L
aL0L
aL0L
asF3.5
(lp9961
L2L
aL0L
aL0L
asF-2.5
(lp9962
L1L
aL0L
aL0L
asF-0.5
(lp9963
L132L
aL9L
aL1L
asF-3.5
(lp9964
L2L
aL0L
aL0L
asF-2.0
(lp9965
L8L
aL0L
aL0L
asF-1.5
(lp9966
L36L
aL3L
aL1L
assF-1.0
(dp9967
F-0.5
(lp9968
L379L
aL4L
aL5L
asF1.0
(lp9969
L149L
aL1L
aL5L
asF2.0
(lp9970
L16L
aL0L
aL4L
asF0.5
(lp9971
L229L
aL1L
aL7L
asF1.5
(lp9972
L54L
aL0L
aL6L
asF-2.5
(lp9973
L20L
aL1L
aL0L
asF-3.5
(lp9974
L2L
aL0L
aL0L
asF-2.0
(lp9975
L72L
aL3L
aL0L
asF0.0
(lp9976
L292L
aL0L
aL6L
asF-3.0
(lp9977
L11L
aL0L
aL0L
asF-1.0
(lp9978
L275L
aL0L
aL2L
asF-1.5
(lp9979
L172L
aL1L
aL2L
assF2.0
(dp9980
F0.5
(lp9981
L70L
aL7L
aL2L
asF1.0
(lp9982
L42L
aL7L
aL1L
asF2.0
(lp9983
L11L
aL1L
aL1L
asF3.0
(lp9984
L2L
aL0L
aL0L
asF0.0
(lp9985
L72L
aL9L
aL2L
asF1.5
(lp9986
L25L
aL2L
aL2L
asF2.5
(lp9987
L7L
aL0L
aL0L
asF3.5
(lp9988
L1L
aL0L
aL0L
asF-1.0
(lp9989
L31L
aL6L
aL0L
asF-0.5
(lp9990
L58L
aL7L
aL3L
asF-2.0
(lp9991
L6L
aL0L
aL0L
asF-1.5
(lp9992
L12L
aL2L
aL0L
assF3.0
(dp9993
F0.0
(lp9994
L18L
aL3L
aL0L
asF1.5
(lp9995
L6L
aL1L
aL1L
asF2.0
(lp9996
L6L
aL1L
aL0L
asF3.0
(lp9997
L1L
aL0L
aL0L
asF-0.5
(lp9998
L13L
aL4L
aL0L
asF1.0
(lp9999
L16L
aL3L
aL1L
asF0.5
(lp10000
L26L
aL6L
aL0L
asF-1.0
(lp10001
L9L
aL3L
aL0L
asF-1.5
(lp10002
L3L
aL0L
aL1L
assF-2.0
(dp10003
F0.5
(lp10004
L6L
aL0L
aL0L
asF1.5
(lp10005
L1L
aL0L
aL0L
asF-2.5
(lp10006
L7L
aL0L
aL0L
asF-0.5
(lp10007
L14L
aL0L
aL0L
asF-1.0
(lp10008
L13L
aL0L
aL1L
asF0.0
(lp10009
L10L
aL0L
aL1L
asF-3.0
(lp10010
L3L
aL0L
aL0L
asF-2.0
(lp10011
L12L
aL0L
aL0L
asF-1.5
(lp10012
L25L
aL0L
aL0L
assF4.5
(dp10013
F-0.5
(lp10014
L1L
aL0L
aL0L
asF1.5
(lp10015
L1L
aL0L
aL0L
asF-1.0
(lp10016
L1L
aL0L
aL0L
asF0.5
(lp10017
L2L
aL1L
aL0L
assF-1.5
(dp10018
F0.0
(lp10019
L112L
aL0L
aL4L
asF-0.5
(lp10020
L138L
aL0L
aL4L
asF2.0
(lp10021
L2L
aL0L
aL0L
asF1.0
(lp10022
L30L
aL0L
aL3L
asF0.5
(lp10023
L62L
aL0L
aL0L
asF1.5
(lp10024
L12L
aL0L
aL0L
asF-1.0
(lp10025
L121L
aL1L
aL0L
asF2.5
(lp10026
L1L
aL0L
aL0L
asF-3.0
(lp10027
L11L
aL0L
aL0L
asF-2.5
(lp10028
L15L
aL0L
aL0L
asF-3.5
(lp10029
L4L
aL0L
aL0L
asF-2.0
(lp10030
L51L
aL0L
aL0L
asF-1.5
(lp10031
L90L
aL0L
aL0L
assF-2.5
(dp10032
F-0.5
(lp10033
L2L
aL0L
aL0L
asF-1.0
(lp10034
L1L
aL0L
aL0L
asF-3.0
(lp10035
L1L
aL0L
aL0L
asF-2.0
(lp10036
L1L
aL0L
aL0L
asF-1.5
(lp10037
L3L
aL0L
aL0L
assF0.0
(dp10038
F-0.5
(lp10039
L338L
aL9L
aL3L
asF0.5
(lp10040
L413L
aL7L
aL13L
asF2.5
(lp10041
L21L
aL0L
aL3L
asF3.0
(lp10042
L7L
aL0L
aL0L
asF1.5
(lp10043
L173L
aL6L
aL10L
asF0.0
(lp10044
L416L
aL4L
aL10L
asF1.0
(lp10045
L283L
aL5L
aL12L
asF-2.5
(lp10046
L11L
aL1L
aL0L
asF2.0
(lp10047
L71L
aL1L
aL3L
asF-3.5
(lp10048
L1L
aL0L
aL0L
asF3.5
(lp10049
L1L
aL0L
aL0L
asF-1.0
(lp10050
L189L
aL4L
aL4L
asF-3.0
(lp10051
L3L
aL0L
aL0L
asF-2.0
(lp10052
L38L
aL1L
aL0L
asF-1.5
(lp10053
L84L
aL1L
aL2L
asssL22L
(dp10054
F0.5
(dp10055
F-0.5
(lp10056
L207L
aL8L
aL5L
asF1.0
(lp10057
L226L
aL2L
aL11L
asF2.5
(lp10058
L24L
aL0L
aL2L
asF3.0
(lp10059
L4L
aL0L
aL0L
asF0.0
(lp10060
L268L
aL7L
aL3L
asF1.5
(lp10061
L134L
aL6L
aL8L
asF-1.0
(lp10062
L134L
aL6L
aL0L
asF2.0
(lp10063
L56L
aL1L
aL4L
asF-3.0
(lp10064
L3L
aL0L
aL0L
asF-2.0
(lp10065
L16L
aL2L
aL0L
asF0.5
(lp10066
L269L
aL3L
aL9L
asF-3.5
(lp10067
L1L
aL0L
aL0L
asF-2.5
(lp10068
L5L
aL0L
aL0L
asF-1.5
(lp10069
L59L
aL4L
aL0L
assF1.5
(dp10070
F-0.5
(lp10071
L88L
aL9L
aL0L
asF1.5
(lp10072
L50L
aL3L
aL1L
asF2.5
(lp10073
L9L
aL0L
aL1L
asF3.0
(lp10074
L3L
aL0L
aL0L
asF0.0
(lp10075
L103L
aL9L
aL1L
asF1.0
(lp10076
L95L
aL7L
aL2L
asF-2.0
(lp10077
L12L
aL0L
aL0L
asF2.0
(lp10078
L18L
aL2L
aL1L
asF3.5
(lp10079
L1L
aL0L
aL0L
asF-2.5
(lp10080
L1L
aL0L
aL0L
asF0.5
(lp10081
L81L
aL7L
aL1L
asF-1.0
(lp10082
L70L
aL9L
aL0L
asF-1.5
(lp10083
L39L
aL3L
aL0L
assF2.5
(dp10084
F0.5
(lp10085
L39L
aL6L
aL1L
asF1.5
(lp10086
L16L
aL2L
aL0L
asF2.5
(lp10087
L4L
aL0L
aL0L
asF-1.0
(lp10088
L17L
aL3L
aL0L
asF0.0
(lp10089
L39L
aL5L
aL0L
asF1.0
(lp10090
L39L
aL5L
aL3L
asF-2.5
(lp10091
L1L
aL0L
aL0L
asF-1.5
(lp10092
L4L
aL0L
aL0L
asF2.0
(lp10093
L7L
aL0L
aL2L
asF-2.0
(lp10094
L4L
aL1L
aL0L
asF-0.5
(lp10095
L21L
aL5L
aL1L
assF3.5
(dp10096
F0.5
(lp10097
L7L
aL1L
aL0L
asF1.0
(lp10098
L3L
aL1L
aL0L
asF2.0
(lp10099
L4L
aL0L
aL0L
asF-1.0
(lp10100
L1L
aL0L
aL0L
asF-0.5
(lp10101
L4L
aL1L
aL0L
asF1.5
(lp10102
L1L
aL0L
aL0L
asF0.0
(lp10103
L7L
aL2L
aL0L
asF-2.0
(lp10104
L1L
aL1L
aL0L
asF-1.5
(lp10105
L1L
aL1L
aL0L
assF4.0
(dp10106
F0.5
(lp10107
L1L
aL0L
aL0L
asF1.5
(lp10108
L1L
aL1L
aL0L
asF-1.0
(lp10109
L3L
aL1L
aL0L
asF0.0
(lp10110
L1L
aL0L
aL0L
assF-0.5
(dp10111
F0.5
(lp10112
L404L
aL5L
aL15L
asF1.0
(lp10113
L289L
aL2L
aL9L
asF2.5
(lp10114
L9L
aL0L
aL1L
asF3.0
(lp10115
L1L
aL0L
aL0L
asF-0.5
(lp10116
L439L
aL3L
aL8L
asF1.5
(lp10117
L120L
aL0L
aL7L
asF-1.0
(lp10118
L266L
aL1L
aL4L
asF2.0
(lp10119
L47L
aL0L
aL4L
asF-3.0
(lp10120
L3L
aL0L
aL0L
asF-2.0
(lp10121
L62L
aL3L
aL0L
asF0.0
(lp10122
L511L
aL5L
aL17L
asF-3.5
(lp10123
L1L
aL0L
aL0L
asF-2.5
(lp10124
L12L
aL1L
aL0L
asF-1.5
(lp10125
L155L
aL2L
aL2L
assF1.0
(dp10126
F0.5
(lp10127
L158L
aL10L
aL6L
asF1.5
(lp10128
L87L
aL4L
aL7L
asF2.5
(lp10129
L16L
aL1L
aL2L
asF3.0
(lp10130
L5L
aL0L
aL0L
asF0.0
(lp10131
L151L
aL8L
aL8L
asF1.0
(lp10132
L114L
aL3L
aL4L
asF-2.5
(lp10133
L1L
aL0L
aL0L
asF2.0
(lp10134
L44L
aL0L
aL3L
asF-3.0
(lp10135
L1L
aL0L
aL0L
asF3.5
(lp10136
L1L
aL0L
aL0L
asF-1.0
(lp10137
L85L
aL6L
aL0L
asF-0.5
(lp10138
L133L
aL8L
aL0L
asF-3.5
(lp10139
L2L
aL0L
aL0L
asF-2.0
(lp10140
L11L
aL1L
aL1L
asF-1.5
(lp10141
L36L
aL3L
aL0L
assF-2.5
(dp10142
F-0.5
(lp10143
L2L
aL0L
aL0L
asF-3.0
(lp10144
L1L
aL0L
aL0L
asF-1.0
(lp10145
L2L
aL0L
aL0L
asF-1.5
(lp10146
L4L
aL0L
aL0L
assF2.0
(dp10147
F0.5
(lp10148
L73L
aL7L
aL2L
asF1.0
(lp10149
L45L
aL7L
aL0L
asF2.0
(lp10150
L8L
aL1L
aL1L
asF3.0
(lp10151
L3L
aL0L
aL0L
asF-2.0
(lp10152
L6L
aL0L
aL0L
asF0.0
(lp10153
L70L
aL7L
aL2L
asF1.5
(lp10154
L24L
aL2L
aL2L
asF-0.5
(lp10155
L54L
aL7L
aL3L
asF2.5
(lp10156
L7L
aL0L
aL0L
asF-1.0
(lp10157
L26L
aL3L
aL0L
asF-1.5
(lp10158
L11L
aL3L
aL0L
assF3.0
(dp10159
F0.0
(lp10160
L17L
aL3L
aL0L
asF1.5
(lp10161
L8L
aL1L
aL1L
asF2.0
(lp10162
L5L
aL3L
aL0L
asF3.0
(lp10163
L1L
aL0L
aL0L
asF-1.0
(lp10164
L5L
aL1L
aL0L
asF-0.5
(lp10165
L12L
aL4L
aL0L
asF1.0
(lp10166
L14L
aL3L
aL1L
asF0.5
(lp10167
L24L
aL8L
aL0L
asF2.5
(lp10168
L1L
aL0L
aL0L
asF-2.5
(lp10169
L1L
aL0L
aL0L
asF-1.5
(lp10170
L4L
aL0L
aL1L
assF-1.0
(dp10171
F-0.5
(lp10172
L363L
aL4L
aL5L
asF1.0
(lp10173
L129L
aL0L
aL2L
asF2.5
(lp10174
L2L
aL0L
aL0L
asF0.5
(lp10175
L227L
aL0L
aL4L
asF1.5
(lp10176
L61L
aL0L
aL6L
asF-2.5
(lp10177
L19L
aL0L
aL0L
asF2.0
(lp10178
L11L
aL0L
aL3L
asF-2.0
(lp10179
L72L
aL2L
aL0L
asF0.0
(lp10180
L288L
aL0L
aL7L
asF-3.0
(lp10181
L10L
aL0L
aL0L
asF-1.0
(lp10182
L280L
aL0L
aL3L
asF-1.5
(lp10183
L168L
aL1L
aL1L
assF4.5
(dp10184
F0.5
(lp10185
L2L
aL1L
aL0L
asF2.0
(lp10186
L1L
aL0L
aL0L
asF-1.0
(lp10187
L1L
aL0L
aL0L
assF-1.5
(dp10188
F0.0
(lp10189
L106L
aL0L
aL4L
asF-0.5
(lp10190
L144L
aL0L
aL3L
asF2.0
(lp10191
L2L
aL0L
aL0L
asF3.0
(lp10192
L1L
aL0L
aL0L
asF1.0
(lp10193
L25L
aL0L
aL3L
asF0.5
(lp10194
L59L
aL0L
aL0L
asF1.5
(lp10195
L9L
aL0L
aL0L
asF-1.0
(lp10196
L124L
aL1L
aL1L
asF-3.0
(lp10197
L12L
aL0L
aL0L
asF-2.5
(lp10198
L19L
aL0L
aL0L
asF-3.5
(lp10199
L3L
aL0L
aL0L
asF-2.0
(lp10200
L43L
aL0L
aL0L
asF-1.5
(lp10201
L85L
aL0L
aL0L
assF-2.0
(dp10202
F0.5
(lp10203
L6L
aL0L
aL0L
asF1.0
(lp10204
L3L
aL0L
aL0L
asF-2.5
(lp10205
L7L
aL0L
aL0L
asF-0.5
(lp10206
L18L
aL0L
aL1L
asF-1.0
(lp10207
L15L
aL0L
aL1L
asF0.0
(lp10208
L10L
aL0L
aL0L
asF-3.0
(lp10209
L2L
aL0L
aL0L
asF-2.0
(lp10210
L14L
aL0L
aL0L
asF-1.5
(lp10211
L19L
aL0L
aL0L
assF0.0
(dp10212
F-0.5
(lp10213
L317L
aL11L
aL2L
asF0.5
(lp10214
L411L
aL5L
aL9L
asF2.5
(lp10215
L21L
aL0L
aL1L
asF3.0
(lp10216
L6L
aL0L
aL1L
asF1.5
(lp10217
L174L
aL6L
aL10L
asF0.0
(lp10218
L405L
aL7L
aL12L
asF1.0
(lp10219
L291L
aL7L
aL11L
asF-2.5
(lp10220
L15L
aL1L
aL0L
asF2.0
(lp10221
L70L
aL1L
aL2L
asF3.5
(lp10222
L2L
aL0L
aL0L
asF-1.0
(lp10223
L200L
aL3L
aL3L
asF-3.0
(lp10224
L3L
aL0L
aL0L
asF-2.0
(lp10225
L36L
aL1L
aL0L
asF-1.5
(lp10226
L104L
aL1L
aL3L
asssL23L
(dp10227
F0.5
(dp10228
F-0.5
(lp10229
L194L
aL9L
aL4L
asF1.0
(lp10230
L214L
aL4L
aL9L
asF2.5
(lp10231
L18L
aL0L
aL1L
asF3.0
(lp10232
L3L
aL0L
aL0L
asF0.0
(lp10233
L256L
aL5L
aL5L
asF1.5
(lp10234
L137L
aL7L
aL10L
asF-1.0
(lp10235
L148L
aL6L
aL0L
asF2.0
(lp10236
L58L
aL0L
aL5L
asF-3.0
(lp10237
L2L
aL0L
aL0L
asF3.5
(lp10238
L1L
aL0L
aL0L
asF-2.0
(lp10239
L18L
aL2L
aL0L
asF0.5
(lp10240
L274L
aL3L
aL9L
asF-3.5
(lp10241
L1L
aL0L
aL0L
asF-2.5
(lp10242
L8L
aL0L
aL0L
asF-1.5
(lp10243
L64L
aL3L
aL0L
assF1.5
(dp10244
F-0.5
(lp10245
L91L
aL7L
aL1L
asF0.0
(lp10246
L101L
aL7L
aL1L
asF2.5
(lp10247
L5L
aL0L
aL0L
asF3.0
(lp10248
L1L
aL0L
aL0L
asF1.0
(lp10249
L96L
aL9L
aL1L
asF0.5
(lp10250
L93L
aL13L
aL2L
asF1.5
(lp10251
L50L
aL2L
aL1L
asF-2.5
(lp10252
L1L
aL0L
aL0L
asF2.0
(lp10253
L20L
aL2L
aL0L
asF-2.0
(lp10254
L8L
aL0L
aL0L
asF-1.0
(lp10255
L69L
aL9L
aL0L
asF-1.5
(lp10256
L36L
aL1L
aL0L
assF2.5
(dp10257
F0.5
(lp10258
L41L
aL10L
aL2L
asF1.5
(lp10259
L18L
aL1L
aL0L
asF2.5
(lp10260
L2L
aL0L
aL0L
asF-1.0
(lp10261
L13L
aL3L
aL0L
asF0.0
(lp10262
L34L
aL2L
aL0L
asF1.0
(lp10263
L42L
aL3L
aL2L
asF-2.5
(lp10264
L1L
aL0L
aL0L
asF-1.5
(lp10265
L8L
aL0L
aL1L
asF2.0
(lp10266
L7L
aL0L
aL2L
asF-2.0
(lp10267
L4L
aL1L
aL0L
asF-0.5
(lp10268
L23L
aL2L
aL1L
assF3.5
(dp10269
F0.5
(lp10270
L1L
aL0L
aL0L
asF1.0
(lp10271
L8L
aL1L
aL0L
asF2.0
(lp10272
L6L
aL2L
aL0L
asF0.0
(lp10273
L6L
aL1L
aL0L
asF1.5
(lp10274
L1L
aL0L
aL0L
asF-1.0
(lp10275
L1L
aL0L
aL0L
asF-0.5
(lp10276
L5L
aL2L
aL0L
assF4.0
(dp10277
F0.5
(lp10278
L3L
aL1L
aL0L
asF1.5
(lp10279
L1L
aL1L
aL0L
asF-1.0
(lp10280
L2L
aL1L
aL0L
asF-1.5
(lp10281
L1L
aL1L
aL0L
assF0.0
(dp10282
F-0.5
(lp10283
L319L
aL11L
aL1L
asF0.5
(lp10284
L409L
aL4L
aL9L
asF2.5
(lp10285
L18L
aL0L
aL1L
asF3.0
(lp10286
L5L
aL0L
aL1L
asF4.0
(lp10287
L1L
aL0L
aL0L
asF0.0
(lp10288
L402L
aL4L
aL13L
asF1.0
(lp10289
L279L
aL5L
aL10L
asF-2.5
(lp10290
L14L
aL1L
aL0L
asF1.5
(lp10291
L161L
aL3L
aL7L
asF2.0
(lp10292
L82L
aL2L
aL5L
asF-1.0
(lp10293
L189L
aL2L
aL4L
asF-3.0
(lp10294
L3L
aL0L
aL0L
asF-2.0
(lp10295
L28L
aL1L
aL0L
asF-1.5
(lp10296
L100L
aL2L
aL3L
assF1.0
(dp10297
F0.5
(lp10298
L159L
aL11L
aL6L
asF1.5
(lp10299
L74L
aL2L
aL5L
asF2.5
(lp10300
L23L
aL1L
aL3L
asF3.0
(lp10301
L5L
aL0L
aL0L
asF0.0
(lp10302
L159L
aL8L
aL8L
asF1.0
(lp10303
L121L
aL4L
aL5L
asF-2.5
(lp10304
L1L
aL0L
aL0L
asF-0.5
(lp10305
L127L
aL9L
aL0L
asF2.0
(lp10306
L42L
aL1L
aL3L
asF-3.0
(lp10307
L1L
aL0L
aL0L
asF3.5
(lp10308
L1L
aL0L
aL0L
asF-1.0
(lp10309
L73L
aL5L
aL0L
asF-4.0
(lp10310
L1L
aL0L
aL0L
asF-3.5
(lp10311
L1L
aL0L
aL0L
asF-2.0
(lp10312
L12L
aL1L
aL1L
asF-1.5
(lp10313
L35L
aL3L
aL0L
assF-1.0
(dp10314
F-0.5
(lp10315
L348L
aL3L
aL5L
asF1.0
(lp10316
L130L
aL0L
aL1L
asF2.5
(lp10317
L3L
aL0L
aL0L
asF0.5
(lp10318
L202L
aL0L
aL4L
asF1.5
(lp10319
L52L
aL0L
aL7L
asF-2.0
(lp10320
L69L
aL3L
aL0L
asF2.0
(lp10321
L11L
aL0L
aL3L
asF-3.5
(lp10322
L1L
aL0L
aL0L
asF-2.5
(lp10323
L20L
aL0L
aL0L
asF0.0
(lp10324
L290L
aL0L
aL8L
asF-3.0
(lp10325
L6L
aL0L
aL0L
asF-1.0
(lp10326
L272L
aL0L
aL2L
asF-1.5
(lp10327
L163L
aL0L
aL1L
assF2.0
(dp10328
F0.5
(lp10329
L64L
aL7L
aL2L
asF1.0
(lp10330
L43L
aL6L
aL0L
asF2.0
(lp10331
L10L
aL1L
aL2L
asF3.0
(lp10332
L4L
aL0L
aL0L
asF0.0
(lp10333
L69L
aL5L
aL2L
asF1.5
(lp10334
L27L
aL2L
aL2L
asF-1.0
(lp10335
L26L
aL4L
aL0L
asF2.5
(lp10336
L6L
aL0L
aL1L
asF-2.0
(lp10337
L3L
aL0L
aL0L
asF-0.5
(lp10338
L51L
aL10L
aL2L
asF-2.5
(lp10339
L1L
aL0L
aL0L
asF-1.5
(lp10340
L12L
aL4L
aL0L
assF3.0
(dp10341
F0.0
(lp10342
L16L
aL5L
aL0L
asF1.5
(lp10343
L7L
aL0L
aL1L
asF2.0
(lp10344
L6L
aL2L
aL0L
asF3.0
(lp10345
L1L
aL0L
aL0L
asF-1.0
(lp10346
L8L
aL1L
aL0L
asF-0.5
(lp10347
L12L
aL4L
aL0L
asF1.0
(lp10348
L14L
aL5L
aL1L
asF-2.0
(lp10349
L1L
aL1L
aL0L
asF0.5
(lp10350
L22L
aL5L
aL0L
asF-2.5
(lp10351
L1L
aL0L
aL0L
asF-1.5
(lp10352
L2L
aL0L
aL0L
assF-2.0
(dp10353
F0.5
(lp10354
L5L
aL0L
aL0L
asF1.0
(lp10355
L1L
aL0L
aL0L
asF-2.0
(lp10356
L15L
aL0L
aL0L
asF-0.5
(lp10357
L16L
aL0L
aL2L
asF-1.0
(lp10358
L16L
aL0L
aL1L
asF-3.0
(lp10359
L2L
aL0L
aL0L
asF0.0
(lp10360
L13L
aL0L
aL0L
asF-3.5
(lp10361
L1L
aL0L
aL0L
asF-2.5
(lp10362
L7L
aL0L
aL0L
asF-1.5
(lp10363
L21L
aL0L
aL0L
assF4.5
(dp10364
F-0.5
(lp10365
L1L
aL0L
aL0L
asF1.0
(lp10366
L1L
aL1L
aL0L
asF2.0
(lp10367
L1L
aL0L
aL0L
asF-1.0
(lp10368
L1L
aL0L
aL0L
assF-1.5
(dp10369
F0.0
(lp10370
L102L
aL0L
aL3L
asF-0.5
(lp10371
L152L
aL0L
aL1L
asF2.0
(lp10372
L4L
aL0L
aL0L
asF1.0
(lp10373
L32L
aL0L
aL3L
asF0.5
(lp10374
L61L
aL0L
aL1L
asF1.5
(lp10375
L10L
aL0L
aL0L
asF-1.0
(lp10376
L125L
aL1L
aL1L
asF2.5
(lp10377
L1L
aL0L
aL0L
asF-3.0
(lp10378
L11L
aL0L
aL0L
asF-2.5
(lp10379
L21L
aL0L
aL0L
asF-3.5
(lp10380
L4L
aL0L
aL0L
asF-2.0
(lp10381
L47L
aL0L
aL0L
asF-1.5
(lp10382
L76L
aL0L
aL0L
assF-3.0
(dp10383
F-1.0
(lp10384
L1L
aL0L
aL0L
assF-2.5
(dp10385
F-0.5
(lp10386
L1L
aL0L
aL0L
asF-1.0
(lp10387
L3L
aL0L
aL0L
asF-3.0
(lp10388
L1L
aL0L
aL0L
asF-2.0
(lp10389
L1L
aL0L
aL0L
asF-1.5
(lp10390
L3L
aL0L
aL0L
assF-0.5
(dp10391
F0.5
(lp10392
L421L
aL7L
aL14L
asF1.0
(lp10393
L281L
aL2L
aL8L
asF2.5
(lp10394
L8L
aL0L
aL0L
asF-0.5
(lp10395
L444L
aL5L
aL11L
asF1.5
(lp10396
L124L
aL0L
aL9L
asF-1.0
(lp10397
L276L
aL1L
aL5L
asF2.0
(lp10398
L39L
aL0L
aL3L
asF-3.0
(lp10399
L4L
aL0L
aL0L
asF-2.5
(lp10400
L11L
aL0L
aL0L
asF0.0
(lp10401
L485L
aL6L
aL13L
asF-3.5
(lp10402
L1L
aL0L
aL0L
asF-2.0
(lp10403
L66L
aL5L
aL0L
asF-1.5
(lp10404
L143L
aL1L
aL2L
asssL24L
(dp10405
F0.5
(dp10406
F-0.5
(lp10407
L203L
aL9L
aL4L
asF1.0
(lp10408
L209L
aL5L
aL9L
asF2.5
(lp10409
L20L
aL0L
aL1L
asF3.0
(lp10410
L6L
aL0L
aL0L
asF0.0
(lp10411
L257L
aL4L
aL5L
asF1.5
(lp10412
L143L
aL3L
aL7L
asF-1.0
(lp10413
L137L
aL4L
aL1L
asF2.0
(lp10414
L52L
aL1L
aL5L
asF-2.0
(lp10415
L23L
aL3L
aL0L
asF0.5
(lp10416
L265L
aL3L
aL8L
asF-3.0
(lp10417
L3L
aL0L
aL0L
asF-2.5
(lp10418
L7L
aL0L
aL0L
asF-1.5
(lp10419
L63L
aL6L
aL0L
assF1.5
(dp10420
F-0.5
(lp10421
L83L
aL6L
aL2L
asF0.0
(lp10422
L89L
aL8L
aL0L
asF2.5
(lp10423
L4L
aL0L
aL1L
asF3.0
(lp10424
L4L
aL0L
aL0L
asF1.0
(lp10425
L94L
aL10L
aL1L
asF0.5
(lp10426
L95L
aL9L
aL3L
asF1.5
(lp10427
L38L
aL3L
aL0L
asF-2.5
(lp10428
L2L
aL0L
aL0L
asF2.0
(lp10429
L30L
aL2L
aL1L
asF-2.0
(lp10430
L5L
aL0L
aL0L
asF-1.0
(lp10431
L63L
aL9L
aL0L
asF-1.5
(lp10432
L44L
aL2L
aL0L
assF2.5
(dp10433
F0.5
(lp10434
L40L
aL8L
aL3L
asF1.5
(lp10435
L20L
aL2L
aL0L
asF2.5
(lp10436
L5L
aL0L
aL0L
asF-1.0
(lp10437
L13L
aL3L
aL0L
asF0.0
(lp10438
L41L
aL5L
aL0L
asF1.0
(lp10439
L38L
aL3L
aL0L
asF-2.5
(lp10440
L1L
aL1L
aL0L
asF-1.5
(lp10441
L7L
aL0L
aL0L
asF2.0
(lp10442
L5L
aL0L
aL2L
asF-2.0
(lp10443
L4L
aL0L
aL0L
asF-0.5
(lp10444
L16L
aL1L
aL1L
assF3.5
(dp10445
F0.5
(lp10446
L5L
aL1L
aL0L
asF1.0
(lp10447
L6L
aL1L
aL0L
asF2.5
(lp10448
L2L
aL0L
aL0L
asF-0.5
(lp10449
L4L
aL1L
aL0L
asF1.5
(lp10450
L2L
aL0L
aL0L
asF2.0
(lp10451
L2L
aL1L
aL0L
asF0.0
(lp10452
L6L
aL0L
aL0L
assF4.0
(dp10453
F0.5
(lp10454
L2L
aL1L
aL0L
asF1.0
(lp10455
L1L
aL0L
aL0L
asF-0.5
(lp10456
L1L
aL0L
aL0L
asF1.5
(lp10457
L1L
aL1L
aL0L
asF-1.0
(lp10458
L2L
aL1L
aL0L
asF-1.5
(lp10459
L1L
aL0L
aL0L
assF0.0
(dp10460
F-0.5
(lp10461
L311L
aL9L
aL2L
asF0.5
(lp10462
L396L
aL3L
aL10L
asF2.5
(lp10463
L19L
aL0L
aL2L
asF3.0
(lp10464
L4L
aL0L
aL1L
asF4.0
(lp10465
L1L
aL0L
aL0L
asF0.0
(lp10466
L414L
aL8L
aL11L
asF1.0
(lp10467
L276L
aL6L
aL10L
asF-2.5
(lp10468
L16L
aL0L
aL0L
asF1.5
(lp10469
L163L
aL3L
aL11L
asF2.0
(lp10470
L76L
aL1L
aL4L
asF3.5
(lp10471
L1L
aL0L
aL0L
asF-1.0
(lp10472
L184L
aL2L
aL5L
asF-3.0
(lp10473
L3L
aL0L
aL0L
asF-2.0
(lp10474
L28L
aL1L
aL0L
asF-1.5
(lp10475
L106L
aL2L
aL2L
assF1.0
(dp10476
F0.5
(lp10477
L142L
aL8L
aL4L
asF1.5
(lp10478
L75L
aL1L
aL6L
asF2.5
(lp10479
L17L
aL1L
aL3L
asF3.0
(lp10480
L7L
aL0L
aL0L
asF0.0
(lp10481
L171L
aL8L
aL6L
asF1.0
(lp10482
L127L
aL7L
aL7L
asF-1.0
(lp10483
L85L
aL5L
aL0L
asF2.0
(lp10484
L43L
aL2L
aL4L
asF-3.5
(lp10485
L1L
aL0L
aL0L
asF3.5
(lp10486
L1L
aL0L
aL0L
asF-2.5
(lp10487
L1L
aL0L
aL0L
asF-0.5
(lp10488
L134L
aL9L
aL1L
asF-3.0
(lp10489
L1L
aL0L
aL0L
asF-2.0
(lp10490
L7L
aL1L
aL1L
asF-1.5
(lp10491
L32L
aL2L
aL0L
assF-1.0
(dp10492
F-0.5
(lp10493
L344L
aL3L
aL4L
asF1.0
(lp10494
L112L
aL0L
aL1L
asF2.5
(lp10495
L3L
aL0L
aL0L
asF0.5
(lp10496
L223L
aL1L
aL3L
asF1.5
(lp10497
L54L
aL0L
aL5L
asF-2.0
(lp10498
L60L
aL2L
aL0L
asF2.0
(lp10499
L9L
aL0L
aL2L
asF-3.5
(lp10500
L1L
aL0L
aL0L
asF-2.5
(lp10501
L25L
aL0L
aL0L
asF0.0
(lp10502
L279L
aL1L
aL6L
asF-3.0
(lp10503
L7L
aL0L
aL0L
asF-1.0
(lp10504
L261L
aL0L
aL2L
asF-1.5
(lp10505
L164L
aL0L
aL0L
assF2.0
(dp10506
F0.5
(lp10507
L65L
aL5L
aL2L
asF1.0
(lp10508
L51L
aL9L
aL1L
asF2.0
(lp10509
L12L
aL1L
aL1L
asF3.0
(lp10510
L1L
aL0L
aL0L
asF-2.0
(lp10511
L4L
aL0L
aL0L
asF0.0
(lp10512
L69L
aL9L
aL2L
asF1.5
(lp10513
L22L
aL1L
aL1L
asF-0.5
(lp10514
L50L
aL10L
aL2L
asF2.5
(lp10515
L5L
aL0L
aL1L
asF-1.0
(lp10516
L26L
aL4L
aL0L
asF-1.5
(lp10517
L10L
aL2L
aL0L
assF3.0
(dp10518
F0.0
(lp10519
L12L
aL2L
aL0L
asF1.5
(lp10520
L7L
aL0L
aL1L
asF2.0
(lp10521
L7L
aL3L
aL0L
asF3.0
(lp10522
L1L
aL0L
aL0L
asF-2.0
(lp10523
L2L
aL1L
aL0L
asF-0.5
(lp10524
L12L
aL4L
aL0L
asF1.0
(lp10525
L13L
aL3L
aL1L
asF0.5
(lp10526
L19L
aL6L
aL0L
asF-1.0
(lp10527
L11L
aL2L
aL1L
asF-1.5
(lp10528
L1L
aL0L
aL0L
assF-2.0
(dp10529
F0.5
(lp10530
L7L
aL0L
aL0L
asF1.0
(lp10531
L1L
aL0L
aL0L
asF-2.0
(lp10532
L17L
aL0L
aL0L
asF-0.5
(lp10533
L16L
aL0L
aL2L
asF-1.0
(lp10534
L12L
aL0L
aL0L
asF-3.5
(lp10535
L2L
aL0L
aL0L
asF0.0
(lp10536
L16L
aL0L
aL0L
asF-3.0
(lp10537
L1L
aL0L
aL0L
asF-2.5
(lp10538
L6L
aL0L
aL0L
asF-1.5
(lp10539
L26L
aL1L
aL1L
assF4.5
(dp10540
F1.0
(lp10541
L1L
aL1L
aL0L
asF2.0
(lp10542
L1L
aL0L
aL0L
assF-1.5
(dp10543
F0.0
(lp10544
L108L
aL0L
aL4L
asF-0.5
(lp10545
L146L
aL0L
aL2L
asF2.0
(lp10546
L3L
aL0L
aL0L
asF1.0
(lp10547
L29L
aL0L
aL2L
asF0.5
(lp10548
L59L
aL0L
aL1L
asF1.5
(lp10549
L13L
aL0L
aL0L
asF-1.0
(lp10550
L118L
aL0L
aL1L
asF2.5
(lp10551
L1L
aL0L
aL0L
asF-3.0
(lp10552
L11L
aL0L
aL0L
asF-2.5
(lp10553
L14L
aL0L
aL0L
asF-3.5
(lp10554
L2L
aL0L
aL0L
asF-2.0
(lp10555
L43L
aL0L
aL0L
asF-1.5
(lp10556
L82L
aL0L
aL0L
assF-3.0
(dp10557
F-1.0
(lp10558
L1L
aL0L
aL0L
assF-2.5
(dp10559
F-0.5
(lp10560
L1L
aL0L
aL0L
asF-1.0
(lp10561
L2L
aL0L
aL0L
asF-3.0
(lp10562
L1L
aL0L
aL0L
asF-2.0
(lp10563
L1L
aL0L
aL0L
asF-1.5
(lp10564
L5L
aL0L
aL0L
assF-0.5
(dp10565
F0.5
(lp10566
L413L
aL4L
aL10L
asF1.0
(lp10567
L257L
aL2L
aL9L
asF2.5
(lp10568
L5L
aL0L
aL0L
asF-0.5
(lp10569
L461L
aL4L
aL14L
asF1.5
(lp10570
L125L
aL0L
aL11L
asF-2.5
(lp10571
L12L
aL1L
aL0L
asF2.0
(lp10572
L40L
aL0L
aL3L
asF-3.0
(lp10573
L3L
aL0L
aL0L
asF-1.0
(lp10574
L254L
aL2L
aL4L
asF0.0
(lp10575
L470L
aL5L
aL14L
asF-3.5
(lp10576
L1L
aL0L
aL0L
asF-2.0
(lp10577
L63L
aL4L
aL0L
asF-1.5
(lp10578
L148L
aL0L
aL2L
asssL25L
(dp10579
F0.5
(dp10580
F-0.5
(lp10581
L189L
aL8L
aL4L
asF1.0
(lp10582
L211L
aL5L
aL10L
asF2.5
(lp10583
L24L
aL0L
aL1L
asF3.0
(lp10584
L5L
aL0L
aL0L
asF0.0
(lp10585
L257L
aL7L
aL4L
asF1.5
(lp10586
L136L
aL4L
aL10L
asF-1.0
(lp10587
L128L
aL7L
aL1L
asF2.0
(lp10588
L53L
aL0L
aL4L
asF-2.0
(lp10589
L20L
aL1L
aL0L
asF0.5
(lp10590
L255L
aL3L
aL9L
asF-3.0
(lp10591
L3L
aL0L
aL0L
asF-2.5
(lp10592
L5L
aL0L
aL0L
asF-1.5
(lp10593
L64L
aL3L
aL0L
assF1.5
(dp10594
F-0.5
(lp10595
L74L
aL8L
aL1L
asF0.0
(lp10596
L105L
aL8L
aL3L
asF2.5
(lp10597
L6L
aL1L
aL0L
asF3.0
(lp10598
L3L
aL0L
aL0L
asF1.0
(lp10599
L89L
aL12L
aL0L
asF0.5
(lp10600
L91L
aL6L
aL2L
asF1.5
(lp10601
L43L
aL2L
aL1L
asF-2.5
(lp10602
L1L
aL0L
aL0L
asF2.0
(lp10603
L22L
aL2L
aL1L
asF-2.0
(lp10604
L7L
aL1L
aL0L
asF-1.0
(lp10605
L71L
aL10L
aL0L
asF-1.5
(lp10606
L32L
aL2L
aL0L
assF2.5
(dp10607
F0.5
(lp10608
L37L
aL8L
aL2L
asF1.5
(lp10609
L23L
aL2L
aL0L
asF2.5
(lp10610
L3L
aL0L
aL0L
asF3.0
(lp10611
L1L
aL0L
aL0L
asF-1.0
(lp10612
L11L
aL3L
aL0L
asF0.0
(lp10613
L46L
aL4L
aL0L
asF1.0
(lp10614
L30L
aL4L
aL2L
asF-1.5
(lp10615
L5L
aL1L
aL0L
asF2.0
(lp10616
L5L
aL0L
aL2L
asF-2.0
(lp10617
L4L
aL1L
aL0L
asF-0.5
(lp10618
L18L
aL2L
aL1L
assF3.5
(dp10619
F0.5
(lp10620
L5L
aL1L
aL0L
asF1.0
(lp10621
L6L
aL1L
aL0L
asF2.5
(lp10622
L2L
aL0L
aL0L
asF-0.5
(lp10623
L4L
aL1L
aL0L
asF1.5
(lp10624
L3L
aL1L
aL0L
asF2.0
(lp10625
L1L
aL0L
aL0L
asF0.0
(lp10626
L4L
aL0L
aL0L
assF4.0
(dp10627
F0.5
(lp10628
L1L
aL1L
aL0L
asF1.0
(lp10629
L2L
aL0L
aL0L
asF-0.5
(lp10630
L1L
aL0L
aL0L
asF-1.0
(lp10631
L3L
aL1L
aL0L
asF1.5
(lp10632
L1L
aL1L
aL0L
assF-0.5
(dp10633
F0.5
(lp10634
L394L
aL4L
aL12L
asF1.0
(lp10635
L258L
aL1L
aL6L
asF2.5
(lp10636
L8L
aL0L
aL0L
asF3.0
(lp10637
L1L
aL0L
aL0L
asF-0.5
(lp10638
L434L
aL3L
aL12L
asF1.5
(lp10639
L119L
aL0L
aL10L
asF-2.0
(lp10640
L63L
aL3L
aL0L
asF2.0
(lp10641
L36L
aL0L
aL3L
asF-3.0
(lp10642
L3L
aL0L
aL0L
asF-2.5
(lp10643
L7L
aL0L
aL0L
asF0.0
(lp10644
L473L
aL5L
aL15L
asF-3.5
(lp10645
L1L
aL0L
aL0L
asF-1.0
(lp10646
L255L
aL2L
aL3L
asF-1.5
(lp10647
L147L
aL1L
aL3L
assF1.0
(dp10648
F0.5
(lp10649
L156L
aL11L
aL6L
asF1.5
(lp10650
L79L
aL4L
aL4L
asF2.5
(lp10651
L19L
aL1L
aL3L
asF3.0
(lp10652
L8L
aL0L
aL0L
asF0.0
(lp10653
L175L
aL6L
aL3L
asF1.0
(lp10654
L123L
aL5L
aL4L
asF-2.0
(lp10655
L6L
aL1L
aL0L
asF2.0
(lp10656
L42L
aL1L
aL6L
asF-3.5
(lp10657
L1L
aL0L
aL0L
asF3.5
(lp10658
L1L
aL0L
aL0L
asF-2.5
(lp10659
L2L
aL0L
aL0L
asF-0.5
(lp10660
L124L
aL9L
aL1L
asF-3.0
(lp10661
L1L
aL0L
aL0L
asF-1.0
(lp10662
L87L
aL5L
aL0L
asF-1.5
(lp10663
L40L
aL4L
aL1L
assF-1.0
(dp10664
F-0.5
(lp10665
L332L
aL1L
aL4L
asF1.0
(lp10666
L116L
aL1L
aL2L
asF2.5
(lp10667
L1L
aL0L
aL0L
asF3.0
(lp10668
L1L
aL0L
aL0L
asF0.5
(lp10669
L227L
aL0L
aL3L
asF1.5
(lp10670
L54L
aL0L
aL5L
asF-2.0
(lp10671
L62L
aL3L
aL0L
asF2.0
(lp10672
L8L
aL0L
aL1L
asF-3.5
(lp10673
L1L
aL0L
aL0L
asF-2.5
(lp10674
L22L
aL0L
aL0L
asF0.0
(lp10675
L286L
aL0L
aL5L
asF-3.0
(lp10676
L6L
aL0L
aL0L
asF-1.0
(lp10677
L266L
aL1L
aL3L
asF-1.5
(lp10678
L158L
aL0L
aL0L
assF2.0
(dp10679
F0.5
(lp10680
L62L
aL7L
aL1L
asF1.0
(lp10681
L47L
aL7L
aL1L
asF2.0
(lp10682
L11L
aL1L
aL1L
asF3.0
(lp10683
L3L
aL0L
aL0L
asF0.0
(lp10684
L64L
aL9L
aL3L
asF1.5
(lp10685
L24L
aL2L
aL1L
asF-1.0
(lp10686
L24L
aL3L
aL0L
asF2.5
(lp10687
L7L
aL0L
aL2L
asF-2.0
(lp10688
L3L
aL0L
aL0L
asF-0.5
(lp10689
L44L
aL5L
aL1L
asF-2.5
(lp10690
L1L
aL0L
aL0L
asF-1.5
(lp10691
L12L
aL1L
aL0L
assF3.0
(dp10692
F0.0
(lp10693
L12L
aL3L
aL0L
asF1.5
(lp10694
L9L
aL1L
aL1L
asF2.0
(lp10695
L5L
aL1L
aL0L
asF3.0
(lp10696
L1L
aL0L
aL0L
asF-0.5
(lp10697
L11L
aL5L
aL0L
asF1.0
(lp10698
L10L
aL2L
aL1L
asF-2.5
(lp10699
L1L
aL0L
aL0L
asF2.5
(lp10700
L1L
aL1L
aL0L
asF-2.0
(lp10701
L1L
aL1L
aL0L
asF-1.5
(lp10702
L3L
aL0L
aL1L
asF-1.0
(lp10703
L9L
aL1L
aL0L
asF0.5
(lp10704
L23L
aL6L
aL0L
assF-2.0
(dp10705
F0.5
(lp10706
L6L
aL0L
aL0L
asF1.0
(lp10707
L1L
aL0L
aL0L
asF-2.0
(lp10708
L17L
aL0L
aL0L
asF-0.5
(lp10709
L21L
aL0L
aL2L
asF-1.0
(lp10710
L13L
aL0L
aL0L
asF-3.0
(lp10711
L2L
aL0L
aL0L
asF0.0
(lp10712
L20L
aL0L
aL2L
asF-3.5
(lp10713
L3L
aL0L
aL0L
asF-2.5
(lp10714
L5L
aL0L
aL0L
asF-1.5
(lp10715
L26L
aL1L
aL1L
assF4.5
(dp10716
F0.5
(lp10717
L1L
aL1L
aL0L
asF2.0
(lp10718
L1L
aL0L
aL0L
assF-1.5
(dp10719
F0.0
(lp10720
L98L
aL0L
aL2L
asF-0.5
(lp10721
L134L
aL1L
aL2L
asF2.0
(lp10722
L3L
aL0L
aL0L
asF1.0
(lp10723
L22L
aL0L
aL2L
asF0.5
(lp10724
L60L
aL0L
aL2L
asF1.5
(lp10725
L12L
aL0L
aL1L
asF-1.0
(lp10726
L122L
aL0L
aL1L
asF2.5
(lp10727
L1L
aL0L
aL0L
asF-3.0
(lp10728
L9L
aL0L
aL0L
asF-2.5
(lp10729
L17L
aL0L
aL0L
asF-3.5
(lp10730
L2L
aL0L
aL0L
asF-2.0
(lp10731
L50L
aL0L
aL0L
asF-1.5
(lp10732
L78L
aL0L
aL0L
assF-3.0
(dp10733
F-1.0
(lp10734
L2L
aL0L
aL0L
assF-2.5
(dp10735
F-0.5
(lp10736
L1L
aL0L
aL0L
asF-1.0
(lp10737
L2L
aL0L
aL0L
asF-2.5
(lp10738
L1L
aL0L
aL0L
asF-2.0
(lp10739
L1L
aL0L
aL0L
asF-1.5
(lp10740
L3L
aL0L
aL0L
assF0.0
(dp10741
F-0.5
(lp10742
L335L
aL10L
aL4L
asF0.5
(lp10743
L381L
aL5L
aL10L
asF2.5
(lp10744
L17L
aL0L
aL1L
asF3.0
(lp10745
L4L
aL0L
aL2L
asF1.5
(lp10746
L162L
aL3L
aL11L
asF0.0
(lp10747
L405L
aL5L
aL8L
asF1.0
(lp10748
L265L
aL6L
aL12L
asF-2.5
(lp10749
L15L
aL0L
aL0L
asF2.0
(lp10750
L75L
aL1L
aL3L
asF3.5
(lp10751
L2L
aL0L
aL0L
asF-1.0
(lp10752
L172L
aL2L
aL4L
asF-3.0
(lp10753
L3L
aL0L
aL0L
asF-2.0
(lp10754
L29L
aL2L
aL0L
asF-1.5
(lp10755
L115L
aL1L
aL2L
asssL26L
(dp10756
F0.5
(dp10757
F-0.5
(lp10758
L179L
aL6L
aL5L
asF1.0
(lp10759
L203L
aL7L
aL8L
asF2.5
(lp10760
L19L
aL0L
aL2L
asF3.0
(lp10761
L8L
aL0L
aL1L
asF0.0
(lp10762
L252L
aL8L
aL4L
asF1.5
(lp10763
L143L
aL4L
aL7L
asF-1.0
(lp10764
L127L
aL5L
aL1L
asF2.0
(lp10765
L59L
aL1L
aL4L
asF3.5
(lp10766
L1L
aL0L
aL0L
asF-2.0
(lp10767
L16L
aL2L
aL0L
asF0.5
(lp10768
L276L
aL2L
aL9L
asF-3.0
(lp10769
L2L
aL0L
aL0L
asF-2.5
(lp10770
L7L
aL0L
aL0L
asF-1.5
(lp10771
L65L
aL4L
aL0L
assF1.5
(dp10772
F-0.5
(lp10773
L73L
aL7L
aL1L
asF1.5
(lp10774
L42L
aL2L
aL1L
asF2.5
(lp10775
L6L
aL2L
aL0L
asF3.0
(lp10776
L3L
aL0L
aL0L
asF0.0
(lp10777
L104L
aL7L
aL3L
asF1.0
(lp10778
L80L
aL10L
aL2L
asF-2.0
(lp10779
L4L
aL0L
aL0L
asF2.0
(lp10780
L21L
aL1L
aL1L
asF3.5
(lp10781
L1L
aL0L
aL0L
asF-2.5
(lp10782
L2L
aL0L
aL0L
asF0.5
(lp10783
L92L
aL5L
aL2L
asF-1.0
(lp10784
L67L
aL8L
aL0L
asF-1.5
(lp10785
L34L
aL2L
aL0L
assF2.5
(dp10786
F0.5
(lp10787
L45L
aL10L
aL3L
asF1.5
(lp10788
L20L
aL2L
aL1L
asF2.5
(lp10789
L1L
aL0L
aL0L
asF3.0
(lp10790
L1L
aL0L
aL0L
asF-1.0
(lp10791
L11L
aL3L
aL0L
asF0.0
(lp10792
L41L
aL3L
aL0L
asF1.0
(lp10793
L23L
aL2L
aL1L
asF-1.5
(lp10794
L7L
aL0L
aL0L
asF2.0
(lp10795
L6L
aL1L
aL1L
asF-2.0
(lp10796
L3L
aL1L
aL0L
asF-0.5
(lp10797
L13L
aL2L
aL0L
assF3.5
(dp10798
F0.5
(lp10799
L5L
aL1L
aL0L
asF1.0
(lp10800
L5L
aL1L
aL0L
asF2.0
(lp10801
L3L
aL1L
aL0L
asF0.0
(lp10802
L5L
aL0L
aL0L
asF1.5
(lp10803
L1L
aL0L
aL0L
asF-1.0
(lp10804
L1L
aL0L
aL0L
asF-0.5
(lp10805
L4L
aL1L
aL0L
assF4.0
(dp10806
F0.5
(lp10807
L1L
aL1L
aL0L
asF1.0
(lp10808
L2L
aL0L
aL0L
asF2.5
(lp10809
L1L
aL0L
aL0L
asF-1.0
(lp10810
L2L
aL0L
aL0L
asF1.5
(lp10811
L1L
aL1L
aL0L
assF-0.5
(dp10812
F0.5
(lp10813
L379L
aL6L
aL10L
asF1.0
(lp10814
L253L
aL2L
aL6L
asF2.5
(lp10815
L4L
aL0L
aL1L
asF3.5
(lp10816
L1L
aL0L
aL0L
asF-0.5
(lp10817
L403L
aL4L
aL12L
asF1.5
(lp10818
L116L
aL0L
aL9L
asF-2.0
(lp10819
L50L
aL3L
aL0L
asF2.0
(lp10820
L41L
aL0L
aL2L
asF-3.0
(lp10821
L4L
aL0L
aL0L
asF-2.5
(lp10822
L10L
aL0L
aL0L
asF0.0
(lp10823
L462L
aL4L
aL15L
asF-3.5
(lp10824
L1L
aL0L
aL0L
asF-1.0
(lp10825
L272L
aL2L
aL3L
asF-1.5
(lp10826
L137L
aL3L
aL3L
assF1.0
(dp10827
F0.5
(lp10828
L135L
aL9L
aL4L
asF1.5
(lp10829
L80L
aL2L
aL7L
asF2.5
(lp10830
L20L
aL1L
aL4L
asF3.0
(lp10831
L8L
aL0L
aL0L
asF0.0
(lp10832
L173L
aL10L
aL3L
asF1.0
(lp10833
L134L
aL7L
aL5L
asF-2.0
(lp10834
L6L
aL1L
aL0L
asF2.0
(lp10835
L40L
aL0L
aL3L
asF-3.5
(lp10836
L1L
aL0L
aL0L
asF3.5
(lp10837
L1L
aL0L
aL0L
asF-2.5
(lp10838
L2L
aL0L
aL0L
asF-0.5
(lp10839
L107L
aL7L
aL1L
asF-3.0
(lp10840
L2L
aL0L
aL0L
asF-1.0
(lp10841
L89L
aL6L
aL0L
asF-1.5
(lp10842
L45L
aL3L
aL1L
assF-1.0
(dp10843
F-0.5
(lp10844
L311L
aL1L
aL3L
asF1.0
(lp10845
L111L
aL1L
aL1L
asF2.5
(lp10846
L2L
aL0L
aL0L
asF0.5
(lp10847
L234L
aL0L
aL4L
asF1.5
(lp10848
L50L
aL0L
aL4L
asF-2.0
(lp10849
L68L
aL2L
aL0L
asF2.0
(lp10850
L10L
aL0L
aL3L
asF-3.5
(lp10851
L1L
aL0L
aL0L
asF-2.5
(lp10852
L22L
aL0L
aL0L
asF0.0
(lp10853
L282L
aL1L
aL6L
asF-3.0
(lp10854
L5L
aL0L
aL0L
asF-1.0
(lp10855
L281L
aL0L
aL2L
asF-1.5
(lp10856
L141L
aL0L
aL0L
assF2.0
(dp10857
F0.5
(lp10858
L63L
aL9L
aL2L
asF1.0
(lp10859
L56L
aL6L
aL0L
asF2.0
(lp10860
L12L
aL0L
aL1L
asF3.0
(lp10861
L2L
aL0L
aL0L
asF0.0
(lp10862
L64L
aL7L
aL2L
asF1.5
(lp10863
L24L
aL2L
aL1L
asF-1.0
(lp10864
L22L
aL5L
aL0L
asF2.5
(lp10865
L5L
aL0L
aL2L
asF-2.0
(lp10866
L3L
aL1L
aL0L
asF-0.5
(lp10867
L47L
aL8L
aL2L
asF-2.5
(lp10868
L1L
aL0L
aL0L
asF-1.5
(lp10869
L11L
aL1L
aL0L
assF3.0
(dp10870
F0.0
(lp10871
L14L
aL5L
aL0L
asF1.5
(lp10872
L10L
aL2L
aL1L
asF2.0
(lp10873
L5L
aL1L
aL0L
asF3.0
(lp10874
L1L
aL0L
aL0L
asF-2.0
(lp10875
L2L
aL1L
aL0L
asF-0.5
(lp10876
L7L
aL1L
aL0L
asF1.0
(lp10877
L14L
aL3L
aL1L
asF0.5
(lp10878
L19L
aL5L
aL0L
asF2.5
(lp10879
L1L
aL0L
aL0L
asF-1.0
(lp10880
L11L
aL3L
aL0L
asF-1.5
(lp10881
L2L
aL0L
aL1L
assF-2.0
(dp10882
F0.5
(lp10883
L4L
aL0L
aL0L
asF1.0
(lp10884
L3L
aL0L
aL0L
asF-2.0
(lp10885
L22L
aL0L
aL0L
asF-0.5
(lp10886
L23L
aL0L
aL2L
asF-1.0
(lp10887
L16L
aL0L
aL0L
asF-3.0
(lp10888
L1L
aL0L
aL0L
asF0.0
(lp10889
L21L
aL0L
aL0L
asF-3.5
(lp10890
L4L
aL0L
aL0L
asF-2.5
(lp10891
L7L
aL0L
aL0L
asF-1.5
(lp10892
L18L
aL0L
aL1L
assF4.5
(dp10893
F-0.5
(lp10894
L1L
aL0L
aL0L
asF1.0
(lp10895
L1L
aL1L
aL0L
asF2.5
(lp10896
L1L
aL0L
aL0L
assF-1.5
(dp10897
F0.0
(lp10898
L102L
aL0L
aL3L
asF-0.5
(lp10899
L127L
aL1L
aL3L
asF2.0
(lp10900
L2L
aL0L
aL0L
asF1.0
(lp10901
L19L
aL0L
aL2L
asF0.5
(lp10902
L59L
aL0L
aL2L
asF1.5
(lp10903
L14L
aL0L
aL1L
asF-1.0
(lp10904
L111L
aL0L
aL1L
asF2.5
(lp10905
L1L
aL0L
aL0L
asF-3.0
(lp10906
L8L
aL0L
aL0L
asF-2.5
(lp10907
L14L
aL0L
aL0L
asF-3.5
(lp10908
L3L
aL0L
aL0L
asF-2.0
(lp10909
L40L
aL0L
aL0L
asF-1.5
(lp10910
L95L
aL1L
aL0L
assF-3.0
(dp10911
F-1.0
(lp10912
L1L
aL0L
aL0L
assF-2.5
(dp10913
F-0.5
(lp10914
L2L
aL0L
aL0L
asF-1.0
(lp10915
L4L
aL0L
aL0L
asF-3.0
(lp10916
L1L
aL0L
aL0L
asF-2.0
(lp10917
L2L
aL0L
aL0L
asF-1.5
(lp10918
L3L
aL0L
aL0L
assF0.0
(dp10919
F-0.5
(lp10920
L331L
aL11L
aL1L
asF0.5
(lp10921
L400L
aL3L
aL11L
asF2.5
(lp10922
L19L
aL0L
aL1L
asF3.0
(lp10923
L3L
aL0L
aL1L
asF1.0
(lp10924
L256L
aL4L
aL14L
asF0.0
(lp10925
L393L
aL5L
aL9L
asF1.5
(lp10926
L154L
aL3L
aL11L
asF-2.5
(lp10927
L12L
aL1L
aL0L
asF2.0
(lp10928
L63L
aL1L
aL3L
asF3.5
(lp10929
L1L
aL0L
aL0L
asF-2.0
(lp10930
L40L
aL1L
aL0L
asF-3.0
(lp10931
L2L
aL0L
aL0L
asF-1.0
(lp10932
L200L
aL4L
aL6L
asF-1.5
(lp10933
L104L
aL0L
aL1L
asssL27L
(dp10934
F0.5
(dp10935
F-0.5
(lp10936
L196L
aL8L
aL3L
asF1.0
(lp10937
L197L
aL6L
aL8L
asF2.5
(lp10938
L20L
aL0L
aL2L
asF3.0
(lp10939
L6L
aL0L
aL1L
asF0.0
(lp10940
L250L
aL6L
aL5L
asF1.5
(lp10941
L132L
aL3L
aL10L
asF-1.0
(lp10942
L135L
aL6L
aL1L
asF2.0
(lp10943
L61L
aL0L
aL4L
asF3.5
(lp10944
L1L
aL0L
aL0L
asF-2.0
(lp10945
L22L
aL0L
aL1L
asF0.5
(lp10946
L270L
aL1L
aL11L
asF-3.0
(lp10947
L3L
aL0L
aL0L
asF-2.5
(lp10948
L8L
aL1L
aL0L
asF-1.5
(lp10949
L60L
aL4L
aL0L
assF1.5
(dp10950
F-0.5
(lp10951
L73L
aL7L
aL1L
asF1.5
(lp10952
L42L
aL2L
aL0L
asF2.5
(lp10953
L9L
aL2L
aL1L
asF3.0
(lp10954
L2L
aL0L
aL0L
asF0.0
(lp10955
L95L
aL4L
aL3L
asF1.0
(lp10956
L74L
aL9L
aL1L
asF-2.0
(lp10957
L8L
aL0L
aL0L
asF2.0
(lp10958
L22L
aL1L
aL1L
asF3.5
(lp10959
L1L
aL0L
aL0L
asF-2.5
(lp10960
L3L
aL0L
aL0L
asF0.5
(lp10961
L95L
aL8L
aL1L
asF-1.0
(lp10962
L66L
aL10L
aL0L
asF-1.5
(lp10963
L32L
aL2L
aL0L
assF2.5
(dp10964
F0.5
(lp10965
L38L
aL7L
aL1L
asF1.5
(lp10966
L22L
aL3L
aL0L
asF2.0
(lp10967
L6L
aL1L
aL2L
asF3.0
(lp10968
L1L
aL0L
aL0L
asF-1.0
(lp10969
L13L
aL3L
aL0L
asF0.0
(lp10970
L29L
aL3L
aL0L
asF1.0
(lp10971
L25L
aL4L
aL1L
asF-1.5
(lp10972
L6L
aL0L
aL1L
asF-2.0
(lp10973
L4L
aL2L
aL0L
asF-0.5
(lp10974
L16L
aL1L
aL0L
assF3.5
(dp10975
F0.5
(lp10976
L3L
aL1L
aL0L
asF1.0
(lp10977
L7L
aL2L
aL0L
asF2.0
(lp10978
L3L
aL1L
aL0L
asF0.0
(lp10979
L4L
aL0L
aL0L
asF1.5
(lp10980
L2L
aL0L
aL0L
asF-0.5
(lp10981
L4L
aL1L
aL0L
assF4.0
(dp10982
F0.5
(lp10983
L2L
aL1L
aL0L
asF1.5
(lp10984
L1L
aL1L
aL0L
asF2.5
(lp10985
L1L
aL0L
aL0L
asF-1.0
(lp10986
L2L
aL0L
aL0L
asF-0.5
(lp10987
L1L
aL0L
aL0L
assF-0.5
(dp10988
F0.5
(lp10989
L375L
aL5L
aL10L
asF1.0
(lp10990
L275L
aL2L
aL8L
asF2.5
(lp10991
L5L
aL0L
aL1L
asF3.0
(lp10992
L2L
aL0L
aL0L
asF-0.5
(lp10993
L412L
aL3L
aL13L
asF1.5
(lp10994
L110L
aL0L
aL10L
asF-2.5
(lp10995
L15L
aL0L
aL0L
asF2.0
(lp10996
L39L
aL0L
aL4L
asF-3.0
(lp10997
L2L
aL0L
aL0L
asF-2.0
(lp10998
L44L
aL3L
aL0L
asF0.0
(lp10999
L446L
aL3L
aL16L
asF-3.5
(lp11000
L1L
aL0L
aL0L
asF-1.0
(lp11001
L265L
aL2L
aL3L
asF-1.5
(lp11002
L137L
aL2L
aL2L
assF1.0
(dp11003
F0.5
(lp11004
L150L
aL10L
aL5L
asF1.5
(lp11005
L78L
aL2L
aL6L
asF2.5
(lp11006
L16L
aL1L
aL4L
asF3.0
(lp11007
L8L
aL0L
aL0L
asF4.0
(lp11008
L1L
aL0L
aL0L
asF0.0
(lp11009
L158L
aL10L
aL2L
asF1.0
(lp11010
L138L
aL6L
aL5L
asF-1.0
(lp11011
L86L
aL7L
aL0L
asF2.0
(lp11012
L42L
aL1L
aL3L
asF-3.5
(lp11013
L1L
aL0L
aL0L
asF-2.0
(lp11014
L4L
aL0L
aL0L
asF-0.5
(lp11015
L115L
aL7L
aL1L
asF-3.0
(lp11016
L1L
aL0L
aL0L
asF-2.5
(lp11017
L2L
aL0L
aL0L
asF-1.5
(lp11018
L32L
aL3L
aL0L
assF-1.0
(dp11019
F-0.5
(lp11020
L307L
aL1L
aL4L
asF1.0
(lp11021
L103L
aL0L
aL1L
asF2.5
(lp11022
L2L
aL0L
aL0L
asF0.5
(lp11023
L210L
aL1L
aL3L
asF1.5
(lp11024
L53L
aL0L
aL5L
asF-2.0
(lp11025
L61L
aL1L
aL0L
asF2.0
(lp11026
L10L
aL0L
aL3L
asF-3.5
(lp11027
L1L
aL0L
aL0L
asF-2.5
(lp11028
L24L
aL0L
aL0L
asF0.0
(lp11029
L283L
aL1L
aL6L
asF-3.0
(lp11030
L3L
aL0L
aL0L
asF-1.0
(lp11031
L259L
aL0L
aL3L
asF-1.5
(lp11032
L141L
aL2L
aL1L
assF2.0
(dp11033
F0.5
(lp11034
L69L
aL10L
aL3L
asF1.0
(lp11035
L51L
aL7L
aL0L
asF2.0
(lp11036
L11L
aL0L
aL0L
asF3.0
(lp11037
L2L
aL0L
aL0L
asF0.0
(lp11038
L68L
aL8L
aL1L
asF1.5
(lp11039
L27L
aL2L
aL2L
asF-1.0
(lp11040
L27L
aL7L
aL0L
asF2.5
(lp11041
L4L
aL0L
aL1L
asF-2.0
(lp11042
L4L
aL0L
aL0L
asF-0.5
(lp11043
L54L
aL6L
aL3L
asF-2.5
(lp11044
L1L
aL0L
aL0L
asF-1.5
(lp11045
L8L
aL1L
aL0L
assF3.0
(dp11046
F0.0
(lp11047
L15L
aL4L
aL0L
asF1.5
(lp11048
L11L
aL2L
aL1L
asF2.0
(lp11049
L4L
aL0L
aL0L
asF3.0
(lp11050
L1L
aL0L
aL0L
asF-0.5
(lp11051
L6L
aL2L
aL0L
asF1.0
(lp11052
L16L
aL2L
aL2L
asF-2.5
(lp11053
L1L
aL0L
aL0L
asF2.5
(lp11054
L2L
aL1L
aL0L
asF-2.0
(lp11055
L1L
aL1L
aL0L
asF-1.5
(lp11056
L2L
aL0L
aL0L
asF-1.0
(lp11057
L10L
aL3L
aL0L
asF0.5
(lp11058
L16L
aL3L
aL0L
assF-2.0
(dp11059
F0.5
(lp11060
L8L
aL0L
aL0L
asF1.0
(lp11061
L1L
aL0L
aL0L
asF-2.0
(lp11062
L20L
aL0L
aL0L
asF-0.5
(lp11063
L21L
aL0L
aL1L
asF-1.0
(lp11064
L20L
aL0L
aL0L
asF-3.0
(lp11065
L1L
aL0L
aL0L
asF0.0
(lp11066
L20L
aL0L
aL1L
asF-3.5
(lp11067
L4L
aL0L
aL0L
asF-2.5
(lp11068
L6L
aL0L
aL0L
asF-1.5
(lp11069
L19L
aL1L
aL1L
assF4.5
(dp11070
F1.0
(lp11071
L1L
aL1L
aL0L
asF2.5
(lp11072
L1L
aL0L
aL0L
assF-1.5
(dp11073
F0.0
(lp11074
L95L
aL0L
aL1L
asF-0.5
(lp11075
L131L
aL0L
aL2L
asF2.0
(lp11076
L2L
aL0L
aL0L
asF1.0
(lp11077
L23L
aL0L
aL2L
asF0.5
(lp11078
L71L
aL0L
aL4L
asF1.5
(lp11079
L11L
aL0L
aL0L
asF-1.0
(lp11080
L132L
aL0L
aL1L
asF2.5
(lp11081
L1L
aL0L
aL0L
asF-3.0
(lp11082
L9L
aL0L
aL0L
asF-2.5
(lp11083
L14L
aL0L
aL0L
asF-3.5
(lp11084
L3L
aL0L
aL0L
asF-2.0
(lp11085
L44L
aL0L
aL0L
asF-1.5
(lp11086
L78L
aL0L
aL0L
assF-3.0
(dp11087
F-1.0
(lp11088
L1L
aL0L
aL0L
assF-2.5
(dp11089
F0.0
(lp11090
L1L
aL0L
aL0L
asF-0.5
(lp11091
L2L
aL0L
aL0L
asF-1.0
(lp11092
L4L
aL0L
aL0L
asF-3.0
(lp11093
L1L
aL0L
aL0L
asF-2.0
(lp11094
L2L
aL0L
aL0L
asF-1.5
(lp11095
L2L
aL0L
aL0L
assF0.0
(dp11096
F-0.5
(lp11097
L294L
aL10L
aL4L
asF0.5
(lp11098
L391L
aL4L
aL10L
asF2.5
(lp11099
L20L
aL0L
aL1L
asF3.0
(lp11100
L4L
aL0L
aL1L
asF1.0
(lp11101
L237L
aL5L
aL9L
asF0.0
(lp11102
L392L
aL8L
aL5L
asF1.5
(lp11103
L162L
aL2L
aL10L
asF-2.0
(lp11104
L32L
aL1L
aL1L
asF2.0
(lp11105
L59L
aL1L
aL1L
asF-2.5
(lp11106
L13L
aL1L
aL0L
asF-3.0
(lp11107
L2L
aL0L
aL0L
asF-1.0
(lp11108
L195L
aL3L
aL3L
asF-1.5
(lp11109
L107L
aL1L
aL1L
asssL28L
(dp11110
F0.5
(dp11111
F-0.5
(lp11112
L198L
aL7L
aL3L
asF1.0
(lp11113
L199L
aL4L
aL9L
asF2.5
(lp11114
L17L
aL0L
aL1L
asF3.0
(lp11115
L6L
aL0L
aL1L
asF0.0
(lp11116
L241L
aL6L
aL4L
asF1.5
(lp11117
L127L
aL4L
aL4L
asF-1.0
(lp11118
L120L
aL7L
aL1L
asF2.0
(lp11119
L63L
aL1L
aL6L
asF3.5
(lp11120
L4L
aL0L
aL0L
asF-2.0
(lp11121
L22L
aL2L
aL1L
asF0.5
(lp11122
L260L
aL3L
aL12L
asF-3.0
(lp11123
L2L
aL0L
aL0L
asF-2.5
(lp11124
L6L
aL1L
aL0L
asF-1.5
(lp11125
L62L
aL2L
aL0L
assF1.5
(dp11126
F-0.5
(lp11127
L79L
aL5L
aL3L
asF0.0
(lp11128
L84L
aL4L
aL1L
asF2.5
(lp11129
L9L
aL1L
aL1L
asF3.5
(lp11130
L1L
aL0L
aL0L
asF1.5
(lp11131
L47L
aL3L
aL1L
asF0.5
(lp11132
L91L
aL6L
aL1L
asF1.0
(lp11133
L72L
aL8L
aL1L
asF-2.5
(lp11134
L2L
aL0L
aL0L
asF2.0
(lp11135
L20L
aL1L
aL0L
asF3.0
(lp11136
L2L
aL0L
aL0L
asF-2.0
(lp11137
L8L
aL0L
aL0L
asF-1.0
(lp11138
L65L
aL10L
aL0L
asF-1.5
(lp11139
L34L
aL3L
aL0L
assF2.5
(dp11140
F0.5
(lp11141
L36L
aL9L
aL1L
asF1.5
(lp11142
L24L
aL3L
aL1L
asF2.5
(lp11143
L1L
aL0L
aL1L
asF3.0
(lp11144
L1L
aL0L
aL0L
asF-1.0
(lp11145
L18L
aL5L
aL0L
asF0.0
(lp11146
L34L
aL7L
aL0L
asF1.0
(lp11147
L27L
aL3L
aL1L
asF-1.5
(lp11148
L2L
aL0L
aL1L
asF2.0
(lp11149
L3L
aL0L
aL1L
asF-2.0
(lp11150
L4L
aL2L
aL0L
asF-0.5
(lp11151
L23L
aL2L
aL1L
assF3.5
(dp11152
F0.5
(lp11153
L2L
aL0L
aL0L
asF1.0
(lp11154
L9L
aL3L
aL0L
asF2.0
(lp11155
L4L
aL1L
aL0L
asF-0.5
(lp11156
L4L
aL1L
aL0L
asF-1.0
(lp11157
L1L
aL0L
aL0L
asF0.0
(lp11158
L4L
aL0L
aL0L
assF4.0
(dp11159
F0.5
(lp11160
L2L
aL1L
aL0L
asF1.5
(lp11161
L1L
aL1L
aL0L
asF3.0
(lp11162
L1L
aL0L
aL0L
asF-1.0
(lp11163
L2L
aL0L
aL0L
asF-0.5
(lp11164
L1L
aL0L
aL0L
assF-0.5
(dp11165
F0.5
(lp11166
L351L
aL2L
aL7L
asF1.0
(lp11167
L233L
aL1L
aL3L
asF2.5
(lp11168
L6L
aL0L
aL0L
asF3.0
(lp11169
L1L
aL0L
aL0L
asF-0.5
(lp11170
L380L
aL1L
aL14L
asF1.5
(lp11171
L108L
aL1L
aL9L
asF-2.5
(lp11172
L12L
aL1L
aL0L
asF2.0
(lp11173
L43L
aL0L
aL5L
asF-3.0
(lp11174
L4L
aL0L
aL0L
asF-2.0
(lp11175
L46L
aL1L
aL1L
asF0.0
(lp11176
L457L
aL6L
aL17L
asF-3.5
(lp11177
L1L
aL0L
aL0L
asF-1.0
(lp11178
L262L
aL3L
aL3L
asF-1.5
(lp11179
L138L
aL3L
aL2L
assF1.0
(dp11180
F0.5
(lp11181
L167L
aL13L
aL4L
asF1.5
(lp11182
L72L
aL2L
aL6L
asF2.5
(lp11183
L17L
aL1L
aL3L
asF3.0
(lp11184
L10L
aL0L
aL1L
asF0.0
(lp11185
L144L
aL9L
aL2L
asF1.0
(lp11186
L127L
aL6L
aL5L
asF-1.0
(lp11187
L81L
aL7L
aL0L
asF2.0
(lp11188
L41L
aL0L
aL6L
asF-3.5
(lp11189
L1L
aL0L
aL0L
asF3.5
(lp11190
L1L
aL0L
aL0L
asF-2.0
(lp11191
L11L
aL1L
aL0L
asF-0.5
(lp11192
L122L
aL8L
aL0L
asF-3.0
(lp11193
L1L
aL0L
aL0L
asF-2.5
(lp11194
L2L
aL0L
aL0L
asF-1.5
(lp11195
L26L
aL1L
aL0L
assF-1.0
(dp11196
F-0.5
(lp11197
L279L
aL2L
aL4L
asF1.0
(lp11198
L121L
aL1L
aL2L
asF2.5
(lp11199
L3L
aL0L
aL1L
asF0.5
(lp11200
L197L
aL0L
aL3L
asF1.5
(lp11201
L50L
aL0L
aL4L
asF-2.0
(lp11202
L54L
aL1L
aL0L
asF2.0
(lp11203
L14L
aL0L
aL4L
asF-3.5
(lp11204
L1L
aL0L
aL0L
asF-2.5
(lp11205
L18L
aL0L
aL0L
asF0.0
(lp11206
L294L
aL2L
aL5L
asF-3.0
(lp11207
L3L
aL0L
aL0L
asF-1.0
(lp11208
L271L
aL0L
aL2L
asF-1.5
(lp11209
L145L
aL2L
aL1L
assF2.0
(dp11210
F0.5
(lp11211
L64L
aL7L
aL3L
asF1.0
(lp11212
L53L
aL6L
aL1L
asF2.0
(lp11213
L18L
aL1L
aL1L
asF3.0
(lp11214
L2L
aL0L
aL0L
asF-2.0
(lp11215
L3L
aL0L
aL0L
asF0.0
(lp11216
L73L
aL8L
aL1L
asF1.5
(lp11217
L24L
aL3L
aL1L
asF-0.5
(lp11218
L48L
aL7L
aL2L
asF2.5
(lp11219
L2L
aL0L
aL0L
asF-1.0
(lp11220
L21L
aL4L
aL0L
asF-1.5
(lp11221
L8L
aL2L
aL0L
assF3.0
(dp11222
F0.0
(lp11223
L12L
aL2L
aL0L
asF1.5
(lp11224
L9L
aL2L
aL2L
asF2.0
(lp11225
L5L
aL0L
aL0L
asF-1.0
(lp11226
L2L
aL0L
aL0L
asF-0.5
(lp11227
L9L
aL4L
aL0L
asF1.0
(lp11228
L17L
aL3L
aL1L
asF-2.0
(lp11229
L1L
aL1L
aL0L
asF0.5
(lp11230
L12L
aL1L
aL0L
asF2.5
(lp11231
L3L
aL1L
aL0L
asF-2.5
(lp11232
L1L
aL0L
aL0L
asF-1.5
(lp11233
L3L
aL0L
aL0L
assF-2.0
(dp11234
F0.5
(lp11235
L6L
aL0L
aL0L
asF1.0
(lp11236
L1L
aL0L
aL0L
asF-2.0
(lp11237
L18L
aL0L
aL0L
asF-0.5
(lp11238
L22L
aL0L
aL2L
asF-1.0
(lp11239
L25L
aL0L
aL0L
asF-3.0
(lp11240
L2L
aL0L
aL0L
asF0.0
(lp11241
L18L
aL0L
aL0L
asF-3.5
(lp11242
L1L
aL0L
aL0L
asF-2.5
(lp11243
L7L
aL0L
aL0L
asF-1.5
(lp11244
L22L
aL0L
aL1L
assF4.5
(dp11245
F0.5
(lp11246
L1L
aL1L
aL0L
asF2.0
(lp11247
L1L
aL0L
aL0L
assF-1.5
(dp11248
F0.0
(lp11249
L100L
aL0L
aL2L
asF-0.5
(lp11250
L137L
aL0L
aL2L
asF2.0
(lp11251
L2L
aL0L
aL0L
asF1.0
(lp11252
L16L
aL0L
aL0L
asF0.5
(lp11253
L73L
aL0L
aL4L
asF1.5
(lp11254
L13L
aL0L
aL1L
asF-1.0
(lp11255
L131L
aL0L
aL0L
asF2.5
(lp11256
L1L
aL0L
aL0L
asF-3.0
(lp11257
L6L
aL0L
aL0L
asF-2.5
(lp11258
L18L
aL0L
aL0L
asF-3.5
(lp11259
L4L
aL0L
aL0L
asF-2.0
(lp11260
L46L
aL0L
aL0L
asF-1.5
(lp11261
L78L
aL0L
aL0L
assF-3.0
(dp11262
F-1.5
(lp11263
L1L
aL0L
aL0L
assF-2.5
(dp11264
F-0.5
(lp11265
L2L
aL0L
aL0L
asF-1.0
(lp11266
L4L
aL0L
aL0L
asF-3.0
(lp11267
L1L
aL0L
aL0L
asF-2.0
(lp11268
L1L
aL0L
aL0L
asF-1.5
(lp11269
L1L
aL0L
aL0L
assF0.0
(dp11270
F-0.5
(lp11271
L323L
aL7L
aL6L
asF0.5
(lp11272
L385L
aL5L
aL11L
asF2.5
(lp11273
L21L
aL0L
aL1L
asF3.0
(lp11274
L3L
aL0L
aL0L
asF1.5
(lp11275
L150L
aL3L
aL10L
asF0.0
(lp11276
L395L
aL8L
aL4L
asF1.0
(lp11277
L244L
aL4L
aL14L
asF-2.5
(lp11278
L15L
aL0L
aL0L
asF2.0
(lp11279
L68L
aL1L
aL2L
asF3.5
(lp11280
L1L
aL0L
aL1L
asF-1.0
(lp11281
L190L
aL2L
aL1L
asF-3.0
(lp11282
L2L
aL0L
aL0L
asF-2.0
(lp11283
L35L
aL3L
aL1L
asF-1.5
(lp11284
L95L
aL0L
aL1L
asssL29L
(dp11285
F0.5
(dp11286
F-0.5
(lp11287
L187L
aL5L
aL3L
asF1.0
(lp11288
L197L
aL4L
aL12L
asF2.5
(lp11289
L16L
aL1L
aL1L
asF3.0
(lp11290
L8L
aL0L
aL0L
asF0.0
(lp11291
L254L
aL7L
aL5L
asF1.5
(lp11292
L131L
aL6L
aL5L
asF-1.0
(lp11293
L119L
aL7L
aL1L
asF2.0
(lp11294
L54L
aL0L
aL7L
asF3.5
(lp11295
L3L
aL0L
aL1L
asF-2.0
(lp11296
L18L
aL0L
aL1L
asF0.5
(lp11297
L248L
aL4L
aL11L
asF-3.0
(lp11298
L3L
aL0L
aL0L
asF-2.5
(lp11299
L6L
aL1L
aL0L
asF-1.5
(lp11300
L70L
aL4L
aL0L
assF1.5
(dp11301
F-0.5
(lp11302
L86L
aL9L
aL4L
asF0.0
(lp11303
L85L
aL8L
aL0L
asF2.5
(lp11304
L5L
aL1L
aL0L
asF3.5
(lp11305
L1L
aL0L
aL0L
asF1.5
(lp11306
L39L
aL3L
aL1L
asF0.5
(lp11307
L85L
aL8L
aL1L
asF1.0
(lp11308
L75L
aL7L
aL1L
asF-2.5
(lp11309
L3L
aL0L
aL0L
asF2.0
(lp11310
L30L
aL1L
aL1L
asF3.0
(lp11311
L4L
aL0L
aL0L
asF-2.0
(lp11312
L7L
aL0L
aL0L
asF-1.0
(lp11313
L63L
aL11L
aL0L
asF-1.5
(lp11314
L27L
aL2L
aL0L
assF2.5
(dp11315
F0.5
(lp11316
L30L
aL7L
aL1L
asF1.5
(lp11317
L24L
aL1L
aL1L
asF2.5
(lp11318
L3L
aL0L
aL2L
asF-1.0
(lp11319
L15L
aL4L
aL0L
asF0.0
(lp11320
L39L
aL6L
aL0L
asF1.0
(lp11321
L25L
aL3L
aL0L
asF-1.5
(lp11322
L4L
aL0L
aL1L
asF2.0
(lp11323
L2L
aL0L
aL0L
asF-2.0
(lp11324
L3L
aL1L
aL0L
asF-0.5
(lp11325
L23L
aL4L
aL1L
assF3.5
(dp11326
F0.5
(lp11327
L2L
aL0L
aL0L
asF1.0
(lp11328
L8L
aL3L
aL0L
asF2.0
(lp11329
L4L
aL1L
aL0L
asF-0.5
(lp11330
L3L
aL1L
aL0L
asF0.0
(lp11331
L4L
aL0L
aL0L
assF4.0
(dp11332
F0.5
(lp11333
L2L
aL1L
aL0L
asF3.0
(lp11334
L1L
aL0L
aL0L
asF-1.0
(lp11335
L2L
aL0L
aL0L
assF-0.5
(dp11336
F-0.5
(lp11337
L366L
aL1L
aL12L
asF1.0
(lp11338
L250L
aL3L
aL6L
asF2.5
(lp11339
L10L
aL0L
aL2L
asF0.5
(lp11340
L353L
aL1L
aL6L
asF1.5
(lp11341
L101L
aL0L
aL7L
asF-2.5
(lp11342
L12L
aL1L
aL0L
asF2.0
(lp11343
L44L
aL0L
aL6L
asF-3.0
(lp11344
L3L
aL0L
aL0L
asF-1.0
(lp11345
L256L
aL1L
aL1L
asF0.0
(lp11346
L430L
aL6L
aL16L
asF-3.5
(lp11347
L1L
aL0L
aL0L
asF-2.0
(lp11348
L45L
aL2L
aL1L
asF-1.5
(lp11349
L126L
aL3L
aL3L
assF1.0
(dp11350
F0.5
(lp11351
L162L
aL13L
aL4L
asF1.5
(lp11352
L72L
aL2L
aL5L
asF2.5
(lp11353
L18L
aL0L
aL4L
asF3.0
(lp11354
L6L
aL0L
aL0L
asF0.0
(lp11355
L150L
aL7L
aL2L
asF1.0
(lp11356
L120L
aL3L
aL4L
asF-1.0
(lp11357
L80L
aL5L
aL0L
asF2.0
(lp11358
L51L
aL0L
aL4L
asF3.5
(lp11359
L1L
aL0L
aL0L
asF-2.5
(lp11360
L1L
aL0L
aL0L
asF-0.5
(lp11361
L124L
aL7L
aL0L
asF-3.5
(lp11362
L1L
aL0L
aL0L
asF-2.0
(lp11363
L8L
aL1L
aL0L
asF-1.5
(lp11364
L34L
aL2L
aL0L
assF-2.0
(dp11365
F0.5
(lp11366
L5L
aL0L
aL0L
asF1.0
(lp11367
L2L
aL0L
aL1L
asF-2.0
(lp11368
L21L
aL0L
aL0L
asF-0.5
(lp11369
L30L
aL0L
aL2L
asF-1.0
(lp11370
L28L
aL0L
aL0L
asF-3.0
(lp11371
L4L
aL0L
aL0L
asF0.0
(lp11372
L18L
aL0L
aL0L
asF-3.5
(lp11373
L1L
aL0L
aL0L
asF-2.5
(lp11374
L5L
aL0L
aL0L
asF-1.5
(lp11375
L16L
aL0L
aL1L
assF2.0
(dp11376
F0.5
(lp11377
L63L
aL6L
aL2L
asF1.0
(lp11378
L52L
aL6L
aL1L
asF2.0
(lp11379
L20L
aL2L
aL2L
asF3.0
(lp11380
L1L
aL0L
aL0L
asF-2.0
(lp11381
L4L
aL0L
aL0L
asF0.0
(lp11382
L64L
aL4L
aL3L
asF1.5
(lp11383
L19L
aL3L
aL0L
asF-0.5
(lp11384
L47L
aL8L
aL2L
asF2.5
(lp11385
L2L
aL0L
aL1L
asF-1.0
(lp11386
L22L
aL4L
aL0L
asF-1.5
(lp11387
L10L
aL3L
aL0L
assF3.0
(dp11388
F0.0
(lp11389
L12L
aL2L
aL0L
asF1.5
(lp11390
L8L
aL2L
aL2L
asF2.0
(lp11391
L5L
aL0L
aL0L
asF-1.0
(lp11392
L5L
aL1L
aL0L
asF-0.5
(lp11393
L7L
aL2L
aL0L
asF1.0
(lp11394
L17L
aL3L
aL1L
asF-2.0
(lp11395
L1L
aL1L
aL0L
asF0.5
(lp11396
L12L
aL3L
aL0L
asF2.5
(lp11397
L4L
aL1L
aL0L
asF-2.5
(lp11398
L1L
aL0L
aL0L
asF-1.5
(lp11399
L2L
aL0L
aL0L
assF-1.0
(dp11400
F-0.5
(lp11401
L283L
aL1L
aL4L
asF1.0
(lp11402
L112L
aL0L
aL1L
asF2.5
(lp11403
L3L
aL0L
aL0L
asF0.5
(lp11404
L189L
aL0L
aL5L
asF1.5
(lp11405
L41L
aL0L
aL4L
asF-2.5
(lp11406
L17L
aL0L
aL0L
asF2.0
(lp11407
L8L
aL0L
aL3L
asF-2.0
(lp11408
L59L
aL1L
aL0L
asF0.0
(lp11409
L290L
aL2L
aL8L
asF-3.0
(lp11410
L6L
aL0L
aL0L
asF-1.0
(lp11411
L275L
aL1L
aL1L
asF-1.5
(lp11412
L144L
aL2L
aL1L
assF4.5
(dp11413
F-0.5
(lp11414
L1L
aL0L
aL0L
asF0.5
(lp11415
L1L
aL1L
aL0L
asF2.0
(lp11416
L1L
aL0L
aL0L
assF-1.5
(dp11417
F0.0
(lp11418
L101L
aL0L
aL0L
asF-0.5
(lp11419
L137L
aL0L
aL2L
asF2.0
(lp11420
L3L
aL0L
aL0L
asF1.0
(lp11421
L21L
aL0L
aL0L
asF0.5
(lp11422
L71L
aL0L
aL4L
asF1.5
(lp11423
L12L
aL0L
aL0L
asF-1.0
(lp11424
L123L
aL0L
aL2L
asF2.5
(lp11425
L2L
aL0L
aL0L
asF-3.0
(lp11426
L4L
aL0L
aL0L
asF-2.5
(lp11427
L20L
aL0L
aL0L
asF-3.5
(lp11428
L4L
aL0L
aL0L
asF-2.0
(lp11429
L42L
aL0L
aL0L
asF-1.5
(lp11430
L77L
aL0L
aL0L
assF-3.0
(dp11431
F-1.0
(lp11432
L1L
aL0L
aL0L
asF-1.5
(lp11433
L1L
aL0L
aL0L
assF-2.5
(dp11434
F-0.5
(lp11435
L2L
aL0L
aL0L
asF-1.0
(lp11436
L3L
aL0L
aL0L
asF-3.0
(lp11437
L1L
aL0L
aL0L
asF-2.0
(lp11438
L2L
aL0L
aL0L
asF-1.5
(lp11439
L1L
aL0L
aL0L
assF0.0
(dp11440
F-0.5
(lp11441
L315L
aL8L
aL5L
asF0.5
(lp11442
L375L
aL4L
aL10L
asF2.5
(lp11443
L21L
aL0L
aL1L
asF3.0
(lp11444
L3L
aL0L
aL0L
asF1.5
(lp11445
L138L
aL4L
aL9L
asF0.0
(lp11446
L404L
aL8L
aL4L
asF1.0
(lp11447
L251L
aL4L
aL12L
asF-2.5
(lp11448
L14L
aL0L
aL0L
asF2.0
(lp11449
L64L
aL1L
aL2L
asF3.5
(lp11450
L1L
aL0L
aL1L
asF-1.0
(lp11451
L179L
aL4L
aL1L
asF-3.0
(lp11452
L2L
aL0L
aL0L
asF-2.0
(lp11453
L38L
aL2L
aL1L
asF-1.5
(lp11454
L96L
aL0L
aL2L
asssL30L
(dp11455
F0.5
(dp11456
F-0.5
(lp11457
L177L
aL6L
aL0L
asF1.0
(lp11458
L179L
aL5L
aL11L
asF2.5
(lp11459
L15L
aL1L
aL0L
asF3.0
(lp11460
L7L
aL0L
aL2L
asF0.0
(lp11461
L259L
aL7L
aL6L
asF1.5
(lp11462
L132L
aL4L
aL10L
asF-1.0
(lp11463
L110L
aL6L
aL2L
asF2.0
(lp11464
L56L
aL0L
aL2L
asF3.5
(lp11465
L3L
aL0L
aL0L
asF-2.0
(lp11466
L19L
aL0L
aL1L
asF0.5
(lp11467
L278L
aL5L
aL10L
asF-3.0
(lp11468
L3L
aL0L
aL0L
asF-2.5
(lp11469
L7L
aL1L
aL0L
asF-1.5
(lp11470
L61L
aL2L
aL0L
assF1.5
(dp11471
F-0.5
(lp11472
L78L
aL5L
aL1L
asF0.0
(lp11473
L83L
aL11L
aL2L
asF2.5
(lp11474
L11L
aL0L
aL0L
asF3.5
(lp11475
L1L
aL0L
aL0L
asF1.5
(lp11476
L35L
aL2L
aL1L
asF0.5
(lp11477
L82L
aL5L
aL1L
asF1.0
(lp11478
L78L
aL7L
aL1L
asF-2.5
(lp11479
L2L
aL0L
aL0L
asF2.0
(lp11480
L30L
aL2L
aL1L
asF3.0
(lp11481
L4L
aL0L
aL0L
asF-2.0
(lp11482
L5L
aL0L
aL0L
asF-1.0
(lp11483
L57L
aL10L
aL0L
asF-1.5
(lp11484
L27L
aL2L
aL0L
assF2.5
(dp11485
F0.5
(lp11486
L35L
aL7L
aL1L
asF1.5
(lp11487
L23L
aL2L
aL0L
asF2.5
(lp11488
L2L
aL0L
aL1L
asF-1.0
(lp11489
L17L
aL3L
aL0L
asF0.0
(lp11490
L30L
aL4L
aL0L
asF1.0
(lp11491
L27L
aL1L
aL0L
asF-1.5
(lp11492
L2L
aL0L
aL1L
asF2.0
(lp11493
L3L
aL0L
aL1L
asF-2.0
(lp11494
L2L
aL1L
aL0L
asF-0.5
(lp11495
L20L
aL3L
aL1L
assF3.5
(dp11496
F0.5
(lp11497
L1L
aL0L
aL0L
asF1.0
(lp11498
L9L
aL4L
aL0L
asF2.0
(lp11499
L2L
aL1L
aL0L
asF-0.5
(lp11500
L4L
aL2L
aL0L
asF1.5
(lp11501
L1L
aL0L
aL0L
asF-2.0
(lp11502
L1L
aL0L
aL0L
asF0.0
(lp11503
L3L
aL0L
aL0L
assF4.0
(dp11504
F0.5
(lp11505
L3L
aL2L
aL0L
asF-0.5
(lp11506
L1L
aL0L
aL0L
asF3.0
(lp11507
L1L
aL0L
aL0L
asF-1.0
(lp11508
L2L
aL0L
aL0L
assF-0.5
(dp11509
F0.5
(lp11510
L332L
aL0L
aL6L
asF1.0
(lp11511
L246L
aL1L
aL4L
asF2.5
(lp11512
L9L
aL0L
aL2L
asF-0.5
(lp11513
L374L
aL1L
aL10L
asF1.5
(lp11514
L111L
aL2L
aL12L
asF-1.0
(lp11515
L259L
aL2L
aL3L
asF2.0
(lp11516
L42L
aL0L
aL5L
asF-2.0
(lp11517
L52L
aL2L
aL0L
asF0.0
(lp11518
L432L
aL7L
aL13L
asF-3.0
(lp11519
L2L
aL0L
aL0L
asF-2.5
(lp11520
L8L
aL0L
aL0L
asF-1.5
(lp11521
L143L
aL4L
aL2L
assF1.0
(dp11522
F0.5
(lp11523
L141L
aL9L
aL5L
asF1.5
(lp11524
L74L
aL3L
aL2L
asF2.5
(lp11525
L18L
aL0L
aL6L
asF3.0
(lp11526
L5L
aL0L
aL0L
asF0.0
(lp11527
L144L
aL10L
aL2L
asF1.0
(lp11528
L122L
aL6L
aL6L
asF2.0
(lp11529
L41L
aL0L
aL4L
asF-3.0
(lp11530
L1L
aL0L
aL0L
asF3.5
(lp11531
L1L
aL0L
aL0L
asF-2.0
(lp11532
L9L
aL1L
aL0L
asF-0.5
(lp11533
L140L
aL6L
aL0L
asF-3.5
(lp11534
L1L
aL0L
aL0L
asF-1.0
(lp11535
L82L
aL6L
aL0L
asF-1.5
(lp11536
L39L
aL2L
aL0L
assF-1.0
(dp11537
F-0.5
(lp11538
L283L
aL0L
aL7L
asF1.0
(lp11539
L99L
aL0L
aL1L
asF2.5
(lp11540
L1L
aL0L
aL0L
asF0.5
(lp11541
L201L
aL2L
aL6L
asF1.5
(lp11542
L40L
aL0L
aL4L
asF-2.0
(lp11543
L56L
aL1L
aL0L
asF2.0
(lp11544
L10L
aL0L
aL4L
asF-3.5
(lp11545
L1L
aL0L
aL0L
asF-2.5
(lp11546
L23L
aL1L
aL0L
asF0.0
(lp11547
L264L
aL0L
aL9L
asF-3.0
(lp11548
L4L
aL0L
aL0L
asF-1.0
(lp11549
L260L
aL2L
aL1L
asF-1.5
(lp11550
L112L
aL1L
aL1L
assF2.0
(dp11551
F0.5
(lp11552
L68L
aL8L
aL2L
asF1.0
(lp11553
L46L
aL6L
aL1L
asF2.5
(lp11554
L3L
aL0L
aL0L
asF3.0
(lp11555
L2L
aL0L
aL1L
asF-2.0
(lp11556
L5L
aL1L
aL0L
asF0.0
(lp11557
L71L
aL6L
aL2L
asF1.5
(lp11558
L28L
aL4L
aL2L
asF-0.5
(lp11559
L40L
aL5L
aL2L
asF2.0
(lp11560
L11L
aL2L
aL2L
asF-1.0
(lp11561
L21L
aL4L
aL0L
asF-1.5
(lp11562
L15L
aL3L
aL0L
assF3.0
(dp11563
F0.0
(lp11564
L8L
aL2L
aL0L
asF1.5
(lp11565
L11L
aL1L
aL2L
asF2.0
(lp11566
L5L
aL0L
aL0L
asF-2.0
(lp11567
L1L
aL1L
aL0L
asF-0.5
(lp11568
L6L
aL1L
aL0L
asF1.0
(lp11569
L16L
aL5L
aL1L
asF0.5
(lp11570
L15L
aL2L
aL0L
asF2.5
(lp11571
L4L
aL1L
aL0L
asF-1.0
(lp11572
L6L
aL1L
aL0L
asF-1.5
(lp11573
L1L
aL0L
aL0L
assF-2.0
(dp11574
F0.5
(lp11575
L5L
aL0L
aL0L
asF1.0
(lp11576
L1L
aL0L
aL0L
asF-2.0
(lp11577
L16L
aL0L
aL0L
asF-0.5
(lp11578
L27L
aL0L
aL1L
asF-1.0
(lp11579
L30L
aL0L
aL0L
asF-3.0
(lp11580
L5L
aL0L
aL0L
asF0.0
(lp11581
L19L
aL0L
aL1L
asF-3.5
(lp11582
L1L
aL0L
aL0L
asF-2.5
(lp11583
L8L
aL0L
aL0L
asF-1.5
(lp11584
L17L
aL0L
aL1L
assF4.5
(dp11585
F2.0
(lp11586
L1L
aL0L
aL0L
assF-1.5
(dp11587
F0.0
(lp11588
L115L
aL0L
aL2L
asF-0.5
(lp11589
L126L
aL0L
aL2L
asF2.0
(lp11590
L3L
aL0L
aL0L
asF1.0
(lp11591
L22L
aL0L
aL1L
asF0.5
(lp11592
L62L
aL0L
aL3L
asF1.5
(lp11593
L13L
aL0L
aL0L
asF-1.0
(lp11594
L117L
aL0L
aL0L
asF2.5
(lp11595
L1L
aL0L
aL0L
asF-3.0
(lp11596
L8L
aL0L
aL0L
asF-2.5
(lp11597
L13L
aL0L
aL0L
asF-3.5
(lp11598
L4L
aL0L
aL0L
asF-2.0
(lp11599
L44L
aL0L
aL0L
asF-1.5
(lp11600
L84L
aL0L
aL0L
assF-3.0
(dp11601
F-1.0
(lp11602
L1L
aL0L
aL0L
asF-1.5
(lp11603
L1L
aL0L
aL0L
assF-2.5
(dp11604
F-0.5
(lp11605
L2L
aL0L
aL0L
asF-1.0
(lp11606
L3L
aL0L
aL0L
asF-3.0
(lp11607
L1L
aL0L
aL0L
asF-2.0
(lp11608
L1L
aL0L
aL0L
asF-1.5
(lp11609
L1L
aL0L
aL0L
assF0.0
(dp11610
F-0.5
(lp11611
L314L
aL10L
aL5L
asF0.5
(lp11612
L344L
aL4L
aL9L
asF2.5
(lp11613
L22L
aL0L
aL0L
asF3.0
(lp11614
L4L
aL0L
aL0L
asF1.5
(lp11615
L137L
aL1L
aL10L
asF0.0
(lp11616
L415L
aL5L
aL8L
asF1.0
(lp11617
L246L
aL5L
aL8L
asF-2.5
(lp11618
L11L
aL0L
aL0L
asF2.0
(lp11619
L69L
aL2L
aL2L
asF3.5
(lp11620
L1L
aL0L
aL1L
asF-2.0
(lp11621
L30L
aL2L
aL0L
asF-3.0
(lp11622
L3L
aL0L
aL0L
asF-1.0
(lp11623
L179L
aL3L
aL1L
asF-1.5
(lp11624
L100L
aL1L
aL1L
asssL31L
(dp11625
F0.5
(dp11626
F-0.5
(lp11627
L172L
aL3L
aL2L
asF1.0
(lp11628
L169L
aL6L
aL9L
asF2.5
(lp11629
L16L
aL1L
aL0L
asF3.0
(lp11630
L7L
aL0L
aL2L
asF0.0
(lp11631
L272L
aL11L
aL10L
asF1.5
(lp11632
L131L
aL2L
aL9L
asF-1.0
(lp11633
L112L
aL9L
aL0L
asF2.0
(lp11634
L56L
aL0L
aL2L
asF-3.0
(lp11635
L2L
aL0L
aL0L
asF3.5
(lp11636
L4L
aL0L
aL1L
asF-2.0
(lp11637
L26L
aL1L
aL1L
asF0.5
(lp11638
L238L
aL5L
aL7L
asF-3.5
(lp11639
L1L
aL0L
aL0L
asF-2.5
(lp11640
L6L
aL0L
aL0L
asF-1.5
(lp11641
L73L
aL3L
aL0L
assF1.5
(dp11642
F-0.5
(lp11643
L74L
aL6L
aL1L
asF0.0
(lp11644
L84L
aL14L
aL2L
asF2.5
(lp11645
L11L
aL0L
aL0L
asF3.0
(lp11646
L4L
aL0L
aL1L
asF1.0
(lp11647
L81L
aL9L
aL2L
asF0.5
(lp11648
L81L
aL4L
aL1L
asF1.5
(lp11649
L38L
aL3L
aL1L
asF-2.5
(lp11650
L2L
aL0L
aL0L
asF2.0
(lp11651
L25L
aL2L
aL2L
asF-2.0
(lp11652
L8L
aL0L
aL0L
asF-1.0
(lp11653
L52L
aL11L
aL0L
asF-1.5
(lp11654
L26L
aL2L
aL0L
assF2.5
(dp11655
F0.5
(lp11656
L34L
aL7L
aL1L
asF1.5
(lp11657
L18L
aL3L
aL0L
asF2.5
(lp11658
L1L
aL0L
aL1L
asF-1.0
(lp11659
L16L
aL2L
aL1L
asF0.0
(lp11660
L31L
aL3L
aL0L
asF1.0
(lp11661
L20L
aL1L
aL0L
asF-1.5
(lp11662
L3L
aL1L
aL0L
asF2.0
(lp11663
L4L
aL0L
aL1L
asF-2.0
(lp11664
L3L
aL1L
aL0L
asF-0.5
(lp11665
L20L
aL3L
aL1L
assF3.5
(dp11666
F0.5
(lp11667
L3L
aL1L
aL0L
asF1.0
(lp11668
L6L
aL2L
aL0L
asF2.0
(lp11669
L3L
aL1L
aL0L
asF-1.0
(lp11670
L1L
aL0L
aL0L
asF-0.5
(lp11671
L5L
aL2L
aL0L
asF1.5
(lp11672
L2L
aL0L
aL0L
asF-2.0
(lp11673
L1L
aL0L
aL0L
asF0.0
(lp11674
L2L
aL0L
aL0L
assF4.0
(dp11675
F0.5
(lp11676
L3L
aL2L
aL0L
asF3.0
(lp11677
L1L
aL0L
aL0L
asF-1.0
(lp11678
L2L
aL0L
aL0L
assF-0.5
(dp11679
F0.5
(lp11680
L319L
aL1L
aL12L
asF1.0
(lp11681
L224L
aL0L
aL1L
asF2.5
(lp11682
L5L
aL0L
aL1L
asF-0.5
(lp11683
L396L
aL1L
aL9L
asF1.5
(lp11684
L111L
aL2L
aL11L
asF-1.0
(lp11685
L245L
aL2L
aL1L
asF2.0
(lp11686
L33L
aL0L
aL5L
asF-2.5
(lp11687
L11L
aL0L
aL0L
asF0.0
(lp11688
L412L
aL6L
aL14L
asF-3.0
(lp11689
L2L
aL0L
aL0L
asF-2.0
(lp11690
L51L
aL2L
aL0L
asF-1.5
(lp11691
L136L
aL4L
aL3L
assF1.0
(dp11692
F0.5
(lp11693
L133L
aL8L
aL5L
asF1.5
(lp11694
L69L
aL2L
aL3L
asF2.5
(lp11695
L18L
aL0L
aL4L
asF3.0
(lp11696
L5L
aL0L
aL0L
asF0.0
(lp11697
L145L
aL6L
aL2L
asF1.0
(lp11698
L137L
aL6L
aL6L
asF-1.0
(lp11699
L75L
aL4L
aL0L
asF2.0
(lp11700
L42L
aL1L
aL5L
asF3.5
(lp11701
L2L
aL0L
aL0L
asF-2.5
(lp11702
L1L
aL1L
aL0L
asF-0.5
(lp11703
L138L
aL6L
aL0L
asF-3.0
(lp11704
L1L
aL0L
aL0L
asF-2.0
(lp11705
L7L
aL1L
aL0L
asF-1.5
(lp11706
L38L
aL2L
aL0L
assF-1.0
(dp11707
F-0.5
(lp11708
L280L
aL0L
aL5L
asF1.0
(lp11709
L108L
aL0L
aL3L
asF2.5
(lp11710
L1L
aL0L
aL0L
asF0.5
(lp11711
L211L
aL1L
aL5L
asF1.5
(lp11712
L46L
aL0L
aL5L
asF-2.5
(lp11713
L22L
aL1L
aL0L
asF2.0
(lp11714
L12L
aL0L
aL4L
asF-2.0
(lp11715
L52L
aL0L
aL0L
asF0.0
(lp11716
L257L
aL1L
aL7L
asF-3.0
(lp11717
L5L
aL0L
aL0L
asF-1.0
(lp11718
L233L
aL1L
aL2L
asF-1.5
(lp11719
L132L
aL1L
aL1L
assF2.0
(dp11720
F0.5
(lp11721
L59L
aL9L
aL2L
asF1.0
(lp11722
L44L
aL3L
aL3L
asF2.0
(lp11723
L11L
aL2L
aL1L
asF3.0
(lp11724
L2L
aL0L
aL0L
asF-2.0
(lp11725
L4L
aL1L
aL0L
asF0.0
(lp11726
L70L
aL6L
aL2L
asF1.5
(lp11727
L31L
aL2L
aL1L
asF-0.5
(lp11728
L43L
aL5L
aL2L
asF2.5
(lp11729
L5L
aL0L
aL0L
asF-1.0
(lp11730
L23L
aL4L
aL0L
asF-1.5
(lp11731
L14L
aL2L
aL0L
assF3.0
(dp11732
F0.0
(lp11733
L8L
aL2L
aL0L
asF1.5
(lp11734
L12L
aL2L
aL2L
asF2.0
(lp11735
L6L
aL0L
aL0L
asF-2.0
(lp11736
L1L
aL1L
aL0L
asF-0.5
(lp11737
L7L
aL1L
aL0L
asF1.0
(lp11738
L15L
aL4L
aL1L
asF0.5
(lp11739
L16L
aL3L
aL0L
asF2.5
(lp11740
L3L
aL1L
aL0L
asF-1.0
(lp11741
L4L
aL1L
aL0L
asF-1.5
(lp11742
L3L
aL0L
aL0L
assF-2.0
(dp11743
F0.5
(lp11744
L7L
aL0L
aL0L
asF1.5
(lp11745
L1L
aL0L
aL0L
asF-2.0
(lp11746
L17L
aL0L
aL0L
asF-0.5
(lp11747
L29L
aL0L
aL1L
asF-1.0
(lp11748
L28L
aL0L
aL0L
asF-3.0
(lp11749
L2L
aL0L
aL0L
asF0.0
(lp11750
L17L
aL0L
aL1L
asF-3.5
(lp11751
L1L
aL0L
aL0L
asF-2.5
(lp11752
L8L
aL0L
aL0L
asF-1.5
(lp11753
L18L
aL0L
aL1L
assF4.5
(dp11754
F2.0
(lp11755
L1L
aL0L
aL0L
assF-1.5
(dp11756
F0.0
(lp11757
L118L
aL0L
aL2L
asF-0.5
(lp11758
L125L
aL0L
aL2L
asF2.0
(lp11759
L3L
aL0L
aL0L
asF1.0
(lp11760
L22L
aL0L
aL1L
asF0.5
(lp11761
L58L
aL0L
aL2L
asF1.5
(lp11762
L5L
aL0L
aL1L
asF-2.5
(lp11763
L14L
aL0L
aL0L
asF-3.0
(lp11764
L8L
aL0L
aL0L
asF-1.0
(lp11765
L117L
aL0L
aL0L
asF-3.5
(lp11766
L4L
aL0L
aL0L
asF-2.0
(lp11767
L36L
aL0L
aL0L
asF-1.5
(lp11768
L81L
aL0L
aL0L
assF-3.0
(dp11769
F-1.0
(lp11770
L1L
aL0L
aL0L
asF-1.5
(lp11771
L1L
aL0L
aL0L
assF-2.5
(dp11772
F-0.5
(lp11773
L2L
aL0L
aL0L
asF-2.0
(lp11774
L3L
aL0L
aL0L
asF-1.0
(lp11775
L4L
aL0L
aL0L
asF-3.0
(lp11776
L1L
aL0L
aL0L
asF-2.5
(lp11777
L1L
aL0L
aL0L
asF-1.5
(lp11778
L1L
aL0L
aL0L
assF0.0
(dp11779
F-0.5
(lp11780
L317L
aL11L
aL4L
asF0.5
(lp11781
L351L
aL3L
aL9L
asF2.5
(lp11782
L17L
aL0L
aL0L
asF3.0
(lp11783
L4L
aL0L
aL0L
asF1.0
(lp11784
L262L
aL4L
aL10L
asF0.0
(lp11785
L399L
aL5L
aL4L
asF1.5
(lp11786
L142L
aL4L
aL11L
asF-2.5
(lp11787
L12L
aL1L
aL0L
asF2.0
(lp11788
L75L
aL2L
aL2L
asF-1.0
(lp11789
L168L
aL5L
aL2L
asF-3.0
(lp11790
L2L
aL0L
aL0L
asF-2.0
(lp11791
L26L
aL0L
aL0L
asF-1.5
(lp11792
L93L
aL0L
aL1L
asssL32L
(dp11793
F0.5
(dp11794
F-0.5
(lp11795
L190L
aL7L
aL2L
asF1.0
(lp11796
L171L
aL7L
aL11L
asF2.5
(lp11797
L15L
aL0L
aL1L
asF3.0
(lp11798
L7L
aL0L
aL2L
asF0.0
(lp11799
L239L
aL8L
aL5L
asF1.5
(lp11800
L131L
aL3L
aL8L
asF-1.0
(lp11801
L111L
aL3L
aL0L
asF2.0
(lp11802
L60L
aL2L
aL2L
asF3.5
(lp11803
L3L
aL0L
aL1L
asF-2.0
(lp11804
L27L
aL1L
aL1L
asF0.5
(lp11805
L264L
aL7L
aL7L
asF-3.0
(lp11806
L2L
aL0L
aL0L
asF-2.5
(lp11807
L5L
aL0L
aL0L
asF-1.5
(lp11808
L64L
aL3L
aL0L
assF1.5
(dp11809
F-0.5
(lp11810
L72L
aL8L
aL0L
asF0.0
(lp11811
L88L
aL13L
aL2L
asF2.5
(lp11812
L12L
aL0L
aL1L
asF3.5
(lp11813
L1L
aL0L
aL0L
asF1.5
(lp11814
L44L
aL3L
aL1L
asF0.5
(lp11815
L82L
aL7L
aL0L
asF1.0
(lp11816
L73L
aL9L
aL3L
asF-2.5
(lp11817
L2L
aL0L
aL0L
asF2.0
(lp11818
L28L
aL2L
aL2L
asF3.0
(lp11819
L2L
aL0L
aL0L
asF-2.0
(lp11820
L7L
aL0L
aL0L
asF-1.0
(lp11821
L56L
aL9L
aL0L
asF-1.5
(lp11822
L23L
aL4L
aL0L
assF2.5
(dp11823
F0.5
(lp11824
L34L
aL7L
aL2L
asF1.5
(lp11825
L22L
aL4L
aL1L
asF2.0
(lp11826
L5L
aL0L
aL1L
asF-2.0
(lp11827
L2L
aL0L
aL0L
asF0.0
(lp11828
L27L
aL6L
aL0L
asF1.0
(lp11829
L27L
aL1L
aL0L
asF-1.5
(lp11830
L6L
aL3L
aL0L
asF-1.0
(lp11831
L14L
aL2L
aL1L
asF-0.5
(lp11832
L19L
aL2L
aL1L
assF3.5
(dp11833
F0.5
(lp11834
L1L
aL1L
aL0L
asF1.0
(lp11835
L6L
aL1L
aL0L
asF2.0
(lp11836
L2L
aL1L
aL0L
asF3.0
(lp11837
L1L
aL0L
aL0L
asF-1.0
(lp11838
L1L
aL0L
aL0L
asF-0.5
(lp11839
L6L
aL2L
aL0L
asF1.5
(lp11840
L1L
aL0L
aL0L
asF-2.0
(lp11841
L1L
aL0L
aL0L
asF0.0
(lp11842
L2L
aL0L
aL0L
assF4.0
(dp11843
F0.5
(lp11844
L1L
aL0L
aL0L
asF1.0
(lp11845
L2L
aL2L
aL0L
asF-0.5
(lp11846
L1L
aL0L
aL0L
asF-1.0
(lp11847
L1L
aL0L
aL0L
asF0.0
(lp11848
L1L
aL0L
aL0L
assF5.0
(dp11849
F2.0
(lp11850
L1L
aL0L
aL0L
assF-0.5
(dp11851
F0.5
(lp11852
L352L
aL0L
aL11L
asF1.0
(lp11853
L208L
aL1L
aL5L
asF2.5
(lp11854
L7L
aL0L
aL2L
asF-0.5
(lp11855
L386L
aL1L
aL9L
asF1.5
(lp11856
L101L
aL1L
aL8L
asF-1.0
(lp11857
L249L
aL1L
aL3L
asF2.0
(lp11858
L34L
aL0L
aL3L
asF-2.0
(lp11859
L49L
aL3L
aL0L
asF0.0
(lp11860
L391L
aL7L
aL13L
asF-3.0
(lp11861
L1L
aL0L
aL0L
asF-2.5
(lp11862
L8L
aL0L
aL0L
asF-1.5
(lp11863
L146L
aL3L
aL2L
assF1.0
(dp11864
F0.5
(lp11865
L145L
aL11L
aL5L
asF1.5
(lp11866
L69L
aL2L
aL5L
asF2.5
(lp11867
L13L
aL0L
aL4L
asF3.0
(lp11868
L6L
aL0L
aL0L
asF0.0
(lp11869
L144L
aL3L
aL2L
asF1.0
(lp11870
L112L
aL1L
aL2L
asF-2.0
(lp11871
L12L
aL1L
aL0L
asF2.0
(lp11872
L46L
aL2L
aL3L
asF3.5
(lp11873
L2L
aL0L
aL0L
asF-2.5
(lp11874
L2L
aL1L
aL0L
asF-0.5
(lp11875
L120L
aL4L
aL2L
asF-3.0
(lp11876
L1L
aL0L
aL0L
asF-1.0
(lp11877
L89L
aL5L
aL0L
asF-1.5
(lp11878
L33L
aL2L
aL0L
assF-1.0
(dp11879
F-0.5
(lp11880
L274L
aL1L
aL6L
asF1.0
(lp11881
L110L
aL0L
aL4L
asF2.5
(lp11882
L2L
aL0L
aL0L
asF0.5
(lp11883
L193L
aL0L
aL6L
asF1.5
(lp11884
L49L
aL0L
aL5L
asF-2.5
(lp11885
L22L
aL1L
aL0L
asF2.0
(lp11886
L8L
aL0L
aL3L
asF-2.0
(lp11887
L47L
aL0L
aL0L
asF0.0
(lp11888
L254L
aL2L
aL4L
asF-3.0
(lp11889
L3L
aL0L
aL0L
asF-1.0
(lp11890
L223L
aL1L
aL0L
asF-1.5
(lp11891
L127L
aL1L
aL1L
assF2.0
(dp11892
F0.5
(lp11893
L52L
aL10L
aL1L
asF1.0
(lp11894
L55L
aL3L
aL3L
asF2.0
(lp11895
L15L
aL1L
aL3L
asF3.0
(lp11896
L2L
aL0L
aL0L
asF-2.0
(lp11897
L4L
aL1L
aL0L
asF0.0
(lp11898
L62L
aL6L
aL0L
asF1.5
(lp11899
L28L
aL2L
aL0L
asF-0.5
(lp11900
L48L
aL4L
aL4L
asF2.5
(lp11901
L4L
aL0L
aL1L
asF-1.0
(lp11902
L16L
aL2L
aL0L
asF-1.5
(lp11903
L15L
aL3L
aL0L
assF3.0
(dp11904
F0.0
(lp11905
L7L
aL2L
aL0L
asF1.5
(lp11906
L9L
aL0L
aL1L
asF2.0
(lp11907
L5L
aL1L
aL0L
asF-1.0
(lp11908
L5L
aL1L
aL0L
asF-0.5
(lp11909
L5L
aL1L
aL0L
asF1.0
(lp11910
L17L
aL6L
aL1L
asF0.5
(lp11911
L14L
aL1L
aL0L
asF2.5
(lp11912
L2L
aL0L
aL0L
asF-2.5
(lp11913
L1L
aL1L
aL0L
asF-1.5
(lp11914
L3L
aL0L
aL0L
assF-2.0
(dp11915
F0.5
(lp11916
L9L
aL0L
aL0L
asF1.0
(lp11917
L1L
aL0L
aL0L
asF-2.0
(lp11918
L16L
aL0L
aL0L
asF-0.5
(lp11919
L23L
aL0L
aL0L
asF-1.0
(lp11920
L24L
aL0L
aL1L
asF-3.0
(lp11921
L3L
aL0L
aL0L
asF0.0
(lp11922
L16L
aL0L
aL2L
asF-3.5
(lp11923
L3L
aL0L
aL0L
asF-2.5
(lp11924
L9L
aL0L
aL0L
asF-1.5
(lp11925
L16L
aL0L
aL0L
assF4.5
(dp11926
F1.0
(lp11927
L1L
aL1L
aL0L
assF-1.5
(dp11928
F0.0
(lp11929
L118L
aL1L
aL3L
asF-0.5
(lp11930
L125L
aL0L
aL2L
asF2.0
(lp11931
L2L
aL0L
aL0L
asF1.0
(lp11932
L22L
aL0L
aL1L
asF0.5
(lp11933
L58L
aL0L
aL2L
asF1.5
(lp11934
L6L
aL0L
aL1L
asF-2.5
(lp11935
L14L
aL0L
aL0L
asF-3.0
(lp11936
L8L
aL0L
aL0L
asF-1.0
(lp11937
L128L
aL0L
aL0L
asF-3.5
(lp11938
L2L
aL0L
aL0L
asF-2.0
(lp11939
L41L
aL0L
aL0L
asF-1.5
(lp11940
L80L
aL0L
aL0L
assF-3.0
(dp11941
F-1.0
(lp11942
L1L
aL0L
aL0L
asF-1.5
(lp11943
L1L
aL0L
aL0L
assF-2.5
(dp11944
F-0.5
(lp11945
L1L
aL0L
aL0L
asF-1.0
(lp11946
L4L
aL0L
aL0L
asF-2.5
(lp11947
L2L
aL0L
aL0L
asF-2.0
(lp11948
L4L
aL0L
aL0L
asF-1.5
(lp11949
L2L
aL0L
aL0L
assF0.0
(dp11950
F-0.5
(lp11951
L312L
aL14L
aL4L
asF0.5
(lp11952
L348L
aL4L
aL6L
asF2.5
(lp11953
L19L
aL0L
aL1L
asF3.0
(lp11954
L1L
aL0L
aL0L
asF1.0
(lp11955
L242L
aL4L
aL14L
asF0.0
(lp11956
L392L
aL2L
aL8L
asF1.5
(lp11957
L131L
aL3L
aL8L
asF-2.5
(lp11958
L13L
aL1L
aL0L
asF2.0
(lp11959
L70L
aL1L
aL2L
asF-1.0
(lp11960
L174L
aL2L
aL2L
asF-3.0
(lp11961
L1L
aL0L
aL0L
asF-2.0
(lp11962
L23L
aL0L
aL0L
asF-1.5
(lp11963
L91L
aL1L
aL1L
asssL33L
(dp11964
F0.5
(dp11965
F-0.5
(lp11966
L191L
aL7L
aL1L
asF1.0
(lp11967
L181L
aL8L
aL12L
asF2.5
(lp11968
L14L
aL0L
aL0L
asF3.0
(lp11969
L7L
aL0L
aL2L
asF0.0
(lp11970
L245L
aL4L
aL4L
asF1.5
(lp11971
L119L
aL3L
aL6L
asF-1.0
(lp11972
L117L
aL3L
aL1L
asF2.0
(lp11973
L66L
aL1L
aL2L
asF3.5
(lp11974
L3L
aL0L
aL1L
asF-2.0
(lp11975
L25L
aL2L
aL1L
asF0.5
(lp11976
L237L
aL9L
aL4L
asF-3.0
(lp11977
L1L
aL0L
aL0L
asF-2.5
(lp11978
L4L
aL0L
aL0L
asF-1.5
(lp11979
L69L
aL1L
aL0L
assF1.5
(dp11980
F-0.5
(lp11981
L70L
aL8L
aL0L
asF0.0
(lp11982
L92L
aL8L
aL3L
asF2.5
(lp11983
L10L
aL0L
aL1L
asF3.5
(lp11984
L1L
aL0L
aL0L
asF1.0
(lp11985
L79L
aL6L
aL2L
asF0.5
(lp11986
L82L
aL10L
aL0L
asF1.5
(lp11987
L39L
aL2L
aL2L
asF-2.0
(lp11988
L8L
aL0L
aL0L
asF2.0
(lp11989
L25L
aL2L
aL1L
asF3.0
(lp11990
L2L
aL0L
aL0L
asF-2.5
(lp11991
L2L
aL0L
aL0L
asF-1.0
(lp11992
L58L
aL7L
aL0L
asF-1.5
(lp11993
L20L
aL3L
aL0L
assF2.5
(dp11994
F0.5
(lp11995
L30L
aL6L
aL2L
asF1.5
(lp11996
L21L
aL3L
aL0L
asF2.5
(lp11997
L1L
aL0L
aL1L
asF-1.0
(lp11998
L15L
aL4L
aL1L
asF0.0
(lp11999
L30L
aL4L
aL0L
asF1.0
(lp12000
L26L
aL3L
aL1L
asF-0.5
(lp12001
L19L
aL2L
aL1L
asF2.0
(lp12002
L1L
aL0L
aL0L
asF-2.0
(lp12003
L2L
aL0L
aL0L
asF-1.5
(lp12004
L3L
aL1L
aL0L
assF3.5
(dp12005
F0.5
(lp12006
L3L
aL1L
aL0L
asF1.0
(lp12007
L3L
aL0L
aL0L
asF2.0
(lp12008
L1L
aL0L
aL0L
asF3.0
(lp12009
L1L
aL0L
aL0L
asF-1.0
(lp12010
L2L
aL0L
aL0L
asF-0.5
(lp12011
L4L
aL2L
aL0L
asF1.5
(lp12012
L3L
aL2L
aL0L
asF-2.0
(lp12013
L1L
aL0L
aL0L
asF0.0
(lp12014
L1L
aL0L
aL0L
assF4.0
(dp12015
F0.5
(lp12016
L2L
aL1L
aL0L
asF1.0
(lp12017
L1L
aL1L
aL0L
asF0.0
(lp12018
L1L
aL0L
aL0L
asF-0.5
(lp12019
L2L
aL0L
aL0L
asF1.5
(lp12020
L1L
aL1L
aL0L
assF5.0
(dp12021
F2.0
(lp12022
L1L
aL0L
aL0L
assF-0.5
(dp12023
F0.5
(lp12024
L328L
aL2L
aL8L
asF1.0
(lp12025
L209L
aL3L
aL6L
asF2.5
(lp12026
L3L
aL0L
aL2L
asF-0.5
(lp12027
L396L
aL3L
aL12L
asF1.5
(lp12028
L95L
aL0L
aL6L
asF-1.0
(lp12029
L248L
aL1L
aL3L
asF2.0
(lp12030
L35L
aL0L
aL4L
asF-2.0
(lp12031
L42L
aL3L
aL0L
asF0.0
(lp12032
L391L
aL5L
aL11L
asF-3.0
(lp12033
L1L
aL0L
aL0L
asF-2.5
(lp12034
L10L
aL0L
aL0L
asF-1.5
(lp12035
L141L
aL3L
aL2L
assF1.0
(dp12036
F0.5
(lp12037
L136L
aL8L
aL4L
asF1.5
(lp12038
L81L
aL1L
aL5L
asF2.5
(lp12039
L14L
aL0L
aL4L
asF3.0
(lp12040
L7L
aL0L
aL0L
asF0.0
(lp12041
L136L
aL8L
aL2L
asF1.0
(lp12042
L121L
aL4L
aL5L
asF-2.0
(lp12043
L10L
aL0L
aL0L
asF2.0
(lp12044
L43L
aL1L
aL5L
asF3.5
(lp12045
L2L
aL0L
aL0L
asF-2.5
(lp12046
L3L
aL2L
aL0L
asF-0.5
(lp12047
L110L
aL6L
aL0L
asF-3.5
(lp12048
L1L
aL0L
aL0L
asF-1.0
(lp12049
L85L
aL7L
aL0L
asF-1.5
(lp12050
L32L
aL5L
aL0L
assF-2.0
(dp12051
F0.5
(lp12052
L4L
aL0L
aL0L
asF1.0
(lp12053
L3L
aL0L
aL0L
asF-2.0
(lp12054
L16L
aL0L
aL0L
asF-0.5
(lp12055
L21L
aL0L
aL1L
asF-1.0
(lp12056
L27L
aL0L
aL0L
asF-3.0
(lp12057
L3L
aL0L
aL0L
asF0.0
(lp12058
L17L
aL0L
aL1L
asF-3.5
(lp12059
L2L
aL0L
aL0L
asF-2.5
(lp12060
L10L
aL0L
aL0L
asF-1.5
(lp12061
L12L
aL0L
aL0L
assF2.0
(dp12062
F0.5
(lp12063
L45L
aL8L
aL2L
asF1.0
(lp12064
L59L
aL5L
aL1L
asF2.0
(lp12065
L16L
aL2L
aL2L
asF3.0
(lp12066
L2L
aL0L
aL0L
asF-2.0
(lp12067
L5L
aL1L
aL0L
asF0.0
(lp12068
L63L
aL8L
aL0L
asF1.5
(lp12069
L27L
aL2L
aL2L
asF-0.5
(lp12070
L43L
aL3L
aL4L
asF2.5
(lp12071
L4L
aL0L
aL1L
asF-1.0
(lp12072
L13L
aL2L
aL0L
asF-1.5
(lp12073
L15L
aL2L
aL0L
assF3.0
(dp12074
F0.0
(lp12075
L7L
aL1L
aL0L
asF1.5
(lp12076
L9L
aL0L
aL1L
asF2.0
(lp12077
L5L
aL0L
aL0L
asF-2.0
(lp12078
L1L
aL1L
aL0L
asF-0.5
(lp12079
L7L
aL2L
aL0L
asF1.0
(lp12080
L20L
aL6L
aL1L
asF0.5
(lp12081
L11L
aL1L
aL0L
asF2.5
(lp12082
L3L
aL1L
aL0L
asF-1.0
(lp12083
L4L
aL1L
aL0L
asF-1.5
(lp12084
L2L
aL0L
aL0L
assF-1.0
(dp12085
F-0.5
(lp12086
L264L
aL1L
aL4L
asF1.0
(lp12087
L102L
aL0L
aL3L
asF2.5
(lp12088
L2L
aL0L
aL0L
asF0.5
(lp12089
L195L
aL0L
aL8L
asF1.5
(lp12090
L48L
aL0L
aL6L
asF-2.0
(lp12091
L53L
aL0L
aL0L
asF2.0
(lp12092
L11L
aL0L
aL3L
asF-3.5
(lp12093
L1L
aL0L
aL0L
asF-2.5
(lp12094
L20L
aL1L
aL0L
asF0.0
(lp12095
L269L
aL0L
aL4L
asF-3.0
(lp12096
L3L
aL0L
aL0L
asF-1.0
(lp12097
L221L
aL2L
aL2L
asF-1.5
(lp12098
L118L
aL0L
aL0L
assF-1.5
(dp12099
F0.0
(lp12100
L104L
aL1L
aL3L
asF-0.5
(lp12101
L129L
aL0L
aL3L
asF2.0
(lp12102
L3L
aL0L
aL0L
asF1.0
(lp12103
L13L
aL0L
aL1L
asF-2.0
(lp12104
L36L
aL0L
aL0L
asF0.5
(lp12105
L56L
aL0L
aL3L
asF1.5
(lp12106
L8L
aL0L
aL1L
asF-1.0
(lp12107
L128L
aL0L
aL0L
asF-3.0
(lp12108
L7L
aL0L
aL0L
asF-2.5
(lp12109
L14L
aL0L
aL0L
asF-1.5
(lp12110
L78L
aL0L
aL0L
assF-3.0
(dp12111
F-1.0
(lp12112
L1L
aL0L
aL0L
asF-1.5
(lp12113
L1L
aL0L
aL0L
assF-2.5
(dp12114
F0.0
(lp12115
L1L
aL0L
aL0L
asF-0.5
(lp12116
L2L
aL0L
aL0L
asF-2.0
(lp12117
L5L
aL0L
aL0L
asF-1.0
(lp12118
L3L
aL0L
aL0L
asF-3.0
(lp12119
L2L
aL0L
aL0L
asF-2.5
(lp12120
L1L
aL0L
aL0L
asF-1.5
(lp12121
L4L
aL0L
aL1L
assF0.0
(dp12122
F-0.5
(lp12123
L315L
aL13L
aL4L
asF0.5
(lp12124
L315L
aL2L
aL5L
asF2.5
(lp12125
L22L
aL0L
aL1L
asF3.0
(lp12126
L3L
aL0L
aL0L
asF1.0
(lp12127
L260L
aL3L
aL13L
asF0.0
(lp12128
L403L
aL4L
aL10L
asF1.5
(lp12129
L120L
aL2L
aL9L
asF-2.5
(lp12130
L9L
aL0L
aL0L
asF2.0
(lp12131
L63L
aL2L
aL3L
asF-1.0
(lp12132
L171L
aL2L
aL3L
asF-3.0
(lp12133
L3L
aL0L
aL0L
asF-2.0
(lp12134
L22L
aL0L
aL0L
asF-1.5
(lp12135
L90L
aL2L
aL1L
asssL34L
(dp12136
F0.5
(dp12137
F-0.5
(lp12138
L176L
aL6L
aL2L
asF1.0
(lp12139
L181L
aL7L
aL12L
asF2.5
(lp12140
L22L
aL1L
aL3L
asF3.0
(lp12141
L5L
aL0L
aL1L
asF0.0
(lp12142
L241L
aL7L
aL4L
asF1.5
(lp12143
L112L
aL2L
aL4L
asF-1.0
(lp12144
L119L
aL4L
aL0L
asF2.0
(lp12145
L69L
aL1L
aL1L
asF3.5
(lp12146
L3L
aL0L
aL1L
asF-2.0
(lp12147
L22L
aL2L
aL1L
asF0.5
(lp12148
L255L
aL6L
aL7L
asF-3.0
(lp12149
L2L
aL0L
aL0L
asF-2.5
(lp12150
L6L
aL2L
aL0L
asF-1.5
(lp12151
L62L
aL1L
aL0L
assF1.5
(dp12152
F-0.5
(lp12153
L62L
aL7L
aL0L
asF0.0
(lp12154
L94L
aL8L
aL3L
asF2.5
(lp12155
L13L
aL0L
aL2L
asF3.0
(lp12156
L1L
aL0L
aL0L
asF1.0
(lp12157
L75L
aL6L
aL2L
asF0.5
(lp12158
L87L
aL11L
aL0L
asF1.5
(lp12159
L41L
aL1L
aL2L
asF-2.5
(lp12160
L2L
aL0L
aL0L
asF2.0
(lp12161
L22L
aL3L
aL2L
asF-2.0
(lp12162
L7L
aL0L
aL0L
asF-1.0
(lp12163
L62L
aL9L
aL0L
asF-1.5
(lp12164
L17L
aL2L
aL0L
assF2.5
(dp12165
F0.5
(lp12166
L20L
aL3L
aL1L
asF1.5
(lp12167
L22L
aL2L
aL1L
asF2.0
(lp12168
L4L
aL0L
aL1L
asF-2.0
(lp12169
L2L
aL1L
aL0L
asF0.0
(lp12170
L35L
aL6L
aL0L
asF1.0
(lp12171
L31L
aL3L
aL1L
asF-0.5
(lp12172
L18L
aL2L
aL1L
asF-1.0
(lp12173
L14L
aL3L
aL1L
asF-1.5
(lp12174
L4L
aL1L
aL0L
assF3.5
(dp12175
F0.5
(lp12176
L3L
aL1L
aL0L
asF1.0
(lp12177
L4L
aL2L
aL0L
asF2.0
(lp12178
L1L
aL0L
aL0L
asF-1.0
(lp12179
L2L
aL0L
aL0L
asF-0.5
(lp12180
L5L
aL3L
aL0L
asF1.5
(lp12181
L2L
aL1L
aL0L
asF-2.0
(lp12182
L1L
aL0L
aL0L
asF0.0
(lp12183
L1L
aL0L
aL0L
assF4.0
(dp12184
F0.5
(lp12185
L1L
aL1L
aL0L
asF1.0
(lp12186
L1L
aL0L
aL0L
asF3.0
(lp12187
L1L
aL0L
aL0L
asF-0.5
(lp12188
L2L
aL0L
aL0L
asF1.5
(lp12189
L1L
aL1L
aL0L
asF0.0
(lp12190
L1L
aL0L
aL0L
assF-0.5
(dp12191
F0.5
(lp12192
L324L
aL2L
aL9L
asF1.0
(lp12193
L205L
aL2L
aL7L
asF2.5
(lp12194
L3L
aL0L
aL1L
asF-0.5
(lp12195
L372L
aL3L
aL12L
asF1.5
(lp12196
L99L
aL1L
aL7L
asF-1.0
(lp12197
L259L
aL2L
aL3L
asF2.0
(lp12198
L36L
aL0L
aL4L
asF-2.5
(lp12199
L13L
aL0L
aL0L
asF0.0
(lp12200
L395L
aL4L
aL12L
asF-3.0
(lp12201
L1L
aL0L
aL0L
asF-2.0
(lp12202
L44L
aL2L
aL0L
asF-1.5
(lp12203
L129L
aL2L
aL3L
assF1.0
(dp12204
F0.5
(lp12205
L129L
aL8L
aL4L
asF1.5
(lp12206
L74L
aL2L
aL5L
asF2.5
(lp12207
L12L
aL0L
aL4L
asF3.0
(lp12208
L7L
aL0L
aL0L
asF0.0
(lp12209
L138L
aL9L
aL1L
asF1.0
(lp12210
L127L
aL5L
aL5L
asF-1.0
(lp12211
L77L
aL4L
aL0L
asF2.0
(lp12212
L42L
aL0L
aL2L
asF3.5
(lp12213
L2L
aL0L
aL0L
asF-2.5
(lp12214
L2L
aL0L
aL0L
asF-0.5
(lp12215
L125L
aL5L
aL1L
asF-3.5
(lp12216
L1L
aL0L
aL0L
asF-2.0
(lp12217
L12L
aL0L
aL0L
asF-1.5
(lp12218
L31L
aL6L
aL0L
assF-2.5
(dp12219
F-0.5
(lp12220
L1L
aL0L
aL0L
asF-1.0
(lp12221
L4L
aL0L
aL0L
asF-2.0
(lp12222
L5L
aL0L
aL0L
asF-1.5
(lp12223
L3L
aL0L
aL0L
assF2.0
(dp12224
F0.5
(lp12225
L47L
aL8L
aL2L
asF1.0
(lp12226
L57L
aL7L
aL3L
asF2.0
(lp12227
L15L
aL2L
aL2L
asF3.0
(lp12228
L2L
aL0L
aL0L
asF0.0
(lp12229
L53L
aL6L
aL1L
asF1.5
(lp12230
L25L
aL2L
aL0L
asF2.5
(lp12231
L4L
aL0L
aL0L
asF3.5
(lp12232
L1L
aL0L
aL0L
asF-1.0
(lp12233
L17L
aL3L
aL0L
asF-0.5
(lp12234
L43L
aL4L
aL3L
asF-2.0
(lp12235
L7L
aL1L
aL0L
asF-1.5
(lp12236
L11L
aL2L
aL0L
assF3.0
(dp12237
F0.0
(lp12238
L6L
aL1L
aL0L
asF1.5
(lp12239
L9L
aL0L
aL2L
asF2.0
(lp12240
L5L
aL1L
aL0L
asF-2.0
(lp12241
L2L
aL1L
aL0L
asF-0.5
(lp12242
L8L
aL1L
aL0L
asF1.0
(lp12243
L18L
aL5L
aL0L
asF2.5
(lp12244
L3L
aL1L
aL0L
asF-1.0
(lp12245
L3L
aL1L
aL0L
asF0.5
(lp12246
L13L
aL2L
aL0L
assF-1.0
(dp12247
F-0.5
(lp12248
L270L
aL1L
aL4L
asF1.0
(lp12249
L88L
aL0L
aL2L
asF2.5
(lp12250
L2L
aL0L
aL0L
asF0.5
(lp12251
L199L
aL0L
aL6L
asF1.5
(lp12252
L47L
aL0L
aL4L
asF-2.0
(lp12253
L49L
aL0L
aL0L
asF2.0
(lp12254
L13L
aL0L
aL5L
asF-3.5
(lp12255
L1L
aL0L
aL0L
asF-2.5
(lp12256
L18L
aL1L
aL0L
asF0.0
(lp12257
L254L
aL0L
aL4L
asF-3.0
(lp12258
L3L
aL0L
aL0L
asF-1.0
(lp12259
L212L
aL2L
aL1L
asF-1.5
(lp12260
L141L
aL0L
aL0L
assF4.5
(dp12261
F2.0
(lp12262
L1L
aL0L
aL0L
assF-1.5
(dp12263
F0.0
(lp12264
L99L
aL0L
aL4L
asF-0.5
(lp12265
L124L
aL0L
aL3L
asF2.0
(lp12266
L2L
aL0L
aL0L
asF1.0
(lp12267
L22L
aL0L
aL2L
asF0.5
(lp12268
L63L
aL1L
aL2L
asF1.5
(lp12269
L12L
aL0L
aL1L
asF-2.5
(lp12270
L14L
aL0L
aL0L
asF-3.0
(lp12271
L5L
aL0L
aL0L
asF-1.0
(lp12272
L123L
aL0L
aL0L
asF-3.5
(lp12273
L2L
aL0L
aL0L
asF-2.0
(lp12274
L34L
aL0L
aL0L
asF-1.5
(lp12275
L62L
aL0L
aL0L
assF-3.0
(dp12276
F-1.0
(lp12277
L1L
aL0L
aL0L
asF-1.5
(lp12278
L1L
aL0L
aL0L
assF-2.0
(dp12279
F0.5
(lp12280
L4L
aL0L
aL0L
asF1.0
(lp12281
L2L
aL0L
aL0L
asF-2.0
(lp12282
L16L
aL0L
aL0L
asF-0.5
(lp12283
L26L
aL0L
aL1L
asF-1.0
(lp12284
L24L
aL0L
aL0L
asF-3.0
(lp12285
L4L
aL0L
aL0L
asF0.0
(lp12286
L16L
aL0L
aL1L
asF-3.5
(lp12287
L1L
aL0L
aL0L
asF-2.5
(lp12288
L11L
aL0L
aL0L
asF-1.5
(lp12289
L19L
aL0L
aL1L
assF0.0
(dp12290
F-0.5
(lp12291
L300L
aL13L
aL4L
asF0.5
(lp12292
L321L
aL2L
aL6L
asF2.5
(lp12293
L14L
aL0L
aL0L
asF3.0
(lp12294
L6L
aL0L
aL1L
asF1.0
(lp12295
L260L
aL2L
aL14L
asF0.0
(lp12296
L365L
aL2L
aL9L
asF1.5
(lp12297
L119L
aL3L
aL8L
asF-2.5
(lp12298
L7L
aL0L
aL0L
asF2.0
(lp12299
L58L
aL1L
aL3L
asF-1.0
(lp12300
L173L
aL4L
aL1L
asF-3.0
(lp12301
L4L
aL0L
aL0L
asF-2.0
(lp12302
L25L
aL0L
aL0L
asF-1.5
(lp12303
L96L
aL3L
aL1L
asssL35L
(dp12304
F0.5
(dp12305
F-0.5
(lp12306
L174L
aL5L
aL2L
asF1.0
(lp12307
L178L
aL6L
aL12L
asF2.5
(lp12308
L18L
aL1L
aL3L
asF3.0
(lp12309
L7L
aL0L
aL1L
asF0.0
(lp12310
L241L
aL7L
aL6L
asF1.5
(lp12311
L119L
aL4L
aL6L
asF-1.0
(lp12312
L109L
aL4L
aL0L
asF2.0
(lp12313
L50L
aL1L
aL0L
asF3.5
(lp12314
L1L
aL0L
aL0L
asF-2.0
(lp12315
L17L
aL2L
aL1L
asF0.5
(lp12316
L235L
aL6L
aL5L
asF-3.0
(lp12317
L2L
aL1L
aL0L
asF-2.5
(lp12318
L4L
aL0L
aL0L
asF-1.5
(lp12319
L62L
aL2L
aL0L
assF1.5
(dp12320
F-0.5
(lp12321
L69L
aL6L
aL0L
asF0.0
(lp12322
L90L
aL10L
aL2L
asF2.5
(lp12323
L9L
aL0L
aL1L
asF3.0
(lp12324
L4L
aL0L
aL0L
asF1.0
(lp12325
L77L
aL8L
aL1L
asF0.5
(lp12326
L83L
aL10L
aL2L
asF1.5
(lp12327
L38L
aL2L
aL2L
asF-2.5
(lp12328
L1L
aL0L
aL0L
asF2.0
(lp12329
L25L
aL3L
aL1L
asF-2.0
(lp12330
L4L
aL0L
aL0L
asF-1.0
(lp12331
L61L
aL9L
aL0L
asF-1.5
(lp12332
L20L
aL1L
aL0L
assF2.5
(dp12333
F0.5
(lp12334
L27L
aL5L
aL2L
asF1.5
(lp12335
L16L
aL1L
aL0L
asF2.5
(lp12336
L1L
aL0L
aL0L
asF-1.0
(lp12337
L10L
aL1L
aL1L
asF0.0
(lp12338
L28L
aL4L
aL0L
asF1.0
(lp12339
L30L
aL3L
aL2L
asF-0.5
(lp12340
L21L
aL3L
aL1L
asF2.0
(lp12341
L5L
aL0L
aL1L
asF-2.0
(lp12342
L2L
aL1L
aL0L
asF-1.5
(lp12343
L5L
aL1L
aL0L
assF3.5
(dp12344
F0.5
(lp12345
L2L
aL1L
aL0L
asF1.0
(lp12346
L3L
aL1L
aL0L
asF2.5
(lp12347
L1L
aL0L
aL0L
asF-0.5
(lp12348
L4L
aL3L
aL0L
asF1.5
(lp12349
L2L
aL0L
aL0L
asF0.0
(lp12350
L1L
aL0L
aL0L
asF-1.0
(lp12351
L2L
aL0L
aL0L
asF-1.5
(lp12352
L1L
aL0L
aL0L
assF4.0
(dp12353
F-0.5
(lp12354
L2L
aL0L
aL0L
asF1.0
(lp12355
L2L
aL1L
aL0L
asF0.0
(lp12356
L2L
aL1L
aL0L
assF-0.5
(dp12357
F0.5
(lp12358
L320L
aL2L
aL10L
asF1.0
(lp12359
L205L
aL2L
aL5L
asF2.5
(lp12360
L1L
aL0L
aL1L
asF-0.5
(lp12361
L355L
aL4L
aL9L
asF1.5
(lp12362
L93L
aL1L
aL7L
asF-1.0
(lp12363
L274L
aL2L
aL5L
asF2.0
(lp12364
L31L
aL0L
aL4L
asF-2.5
(lp12365
L13L
aL0L
aL0L
asF0.0
(lp12366
L367L
aL3L
aL12L
asF-3.0
(lp12367
L1L
aL0L
aL0L
asF-2.0
(lp12368
L48L
aL2L
aL0L
asF-1.5
(lp12369
L117L
aL2L
aL2L
assF1.0
(dp12370
F0.5
(lp12371
L134L
aL7L
aL3L
asF1.5
(lp12372
L73L
aL1L
aL3L
asF2.5
(lp12373
L18L
aL0L
aL7L
asF3.0
(lp12374
L8L
aL0L
aL0L
asF0.0
(lp12375
L129L
aL9L
aL1L
asF1.0
(lp12376
L135L
aL6L
aL6L
asF-1.0
(lp12377
L70L
aL4L
aL0L
asF2.0
(lp12378
L44L
aL0L
aL2L
asF3.5
(lp12379
L3L
aL0L
aL0L
asF-2.5
(lp12380
L1L
aL0L
aL0L
asF-0.5
(lp12381
L118L
aL3L
aL1L
asF-3.5
(lp12382
L1L
aL0L
aL0L
asF-2.0
(lp12383
L11L
aL0L
aL0L
asF-1.5
(lp12384
L35L
aL7L
aL0L
assF-1.0
(dp12385
F-0.5
(lp12386
L263L
aL1L
aL3L
asF1.0
(lp12387
L94L
aL0L
aL3L
asF2.5
(lp12388
L2L
aL0L
aL0L
asF-4.0
(lp12389
L1L
aL0L
aL0L
asF0.5
(lp12390
L188L
aL0L
aL6L
asF1.5
(lp12391
L41L
aL0L
aL2L
asF-2.5
(lp12392
L20L
aL1L
aL0L
asF2.0
(lp12393
L13L
aL0L
aL6L
asF-2.0
(lp12394
L45L
aL0L
aL0L
asF0.0
(lp12395
L261L
aL0L
aL5L
asF-3.0
(lp12396
L4L
aL0L
aL0L
asF-1.0
(lp12397
L222L
aL2L
aL2L
asF-1.5
(lp12398
L137L
aL0L
aL0L
assF2.0
(dp12399
F0.5
(lp12400
L46L
aL6L
aL2L
asF1.0
(lp12401
L53L
aL7L
aL0L
asF2.0
(lp12402
L14L
aL2L
aL1L
asF3.0
(lp12403
L1L
aL0L
aL1L
asF0.0
(lp12404
L51L
aL6L
aL1L
asF1.5
(lp12405
L31L
aL1L
aL3L
asF-1.0
(lp12406
L18L
aL3L
aL0L
asF2.5
(lp12407
L3L
aL0L
aL0L
asF3.5
(lp12408
L1L
aL0L
aL0L
asF-2.0
(lp12409
L8L
aL1L
aL0L
asF-0.5
(lp12410
L37L
aL5L
aL3L
asF-2.5
(lp12411
L1L
aL0L
aL0L
asF-1.5
(lp12412
L13L
aL3L
aL0L
assF3.0
(dp12413
F0.0
(lp12414
L7L
aL1L
aL0L
asF1.5
(lp12415
L10L
aL2L
aL0L
asF2.0
(lp12416
L6L
aL0L
aL0L
asF-1.0
(lp12417
L4L
aL1L
aL0L
asF-0.5
(lp12418
L8L
aL1L
aL0L
asF1.0
(lp12419
L19L
aL5L
aL2L
asF0.5
(lp12420
L11L
aL2L
aL0L
asF2.5
(lp12421
L2L
aL1L
aL0L
asF-2.5
(lp12422
L1L
aL1L
aL0L
asF-1.5
(lp12423
L2L
aL0L
aL0L
assF-2.5
(dp12424
F0.0
(lp12425
L1L
aL0L
aL0L
asF-0.5
(lp12426
L4L
aL0L
aL0L
asF-2.0
(lp12427
L5L
aL0L
aL0L
asF-1.0
(lp12428
L4L
aL0L
aL0L
asF-2.5
(lp12429
L1L
aL0L
aL0L
asF-1.5
(lp12430
L1L
aL0L
aL1L
assF4.5
(dp12431
F2.0
(lp12432
L1L
aL0L
aL0L
assF-1.5
(dp12433
F0.0
(lp12434
L93L
aL1L
aL2L
asF-0.5
(lp12435
L138L
aL0L
aL3L
asF2.0
(lp12436
L1L
aL0L
aL0L
asF1.0
(lp12437
L25L
aL0L
aL3L
asF0.5
(lp12438
L50L
aL0L
aL2L
asF1.5
(lp12439
L11L
aL0L
aL0L
asF-2.5
(lp12440
L14L
aL0L
aL0L
asF-3.0
(lp12441
L6L
aL0L
aL0L
asF-1.0
(lp12442
L115L
aL0L
aL0L
asF-3.5
(lp12443
L2L
aL0L
aL0L
asF-2.0
(lp12444
L38L
aL0L
aL0L
asF-1.5
(lp12445
L64L
aL0L
aL0L
assF-3.0
(dp12446
F-2.0
(lp12447
L1L
aL0L
aL0L
asF-1.0
(lp12448
L1L
aL0L
aL0L
assF-2.0
(dp12449
F0.5
(lp12450
L5L
aL0L
aL0L
asF-0.5
(lp12451
L23L
aL0L
aL1L
asF-2.5
(lp12452
L8L
aL0L
aL0L
asF0.0
(lp12453
L19L
aL0L
aL1L
asF-1.0
(lp12454
L25L
aL0L
aL0L
asF-3.0
(lp12455
L3L
aL0L
aL0L
asF-3.5
(lp12456
L1L
aL0L
aL0L
asF-2.0
(lp12457
L20L
aL0L
aL0L
asF-1.5
(lp12458
L17L
aL0L
aL0L
assF0.0
(dp12459
F-0.5
(lp12460
L272L
aL11L
aL3L
asF0.5
(lp12461
L319L
aL1L
aL8L
asF2.5
(lp12462
L17L
aL0L
aL0L
asF3.0
(lp12463
L5L
aL0L
aL1L
asF1.5
(lp12464
L110L
aL2L
aL7L
asF0.0
(lp12465
L394L
aL5L
aL9L
asF1.0
(lp12466
L264L
aL2L
aL14L
asF-2.5
(lp12467
L8L
aL0L
aL0L
asF2.0
(lp12468
L68L
aL1L
aL2L
asF3.5
(lp12469
L1L
aL0L
aL1L
asF-1.0
(lp12470
L193L
aL5L
aL1L
asF-3.0
(lp12471
L2L
aL0L
aL0L
asF-2.0
(lp12472
L23L
aL0L
aL0L
asF-1.5
(lp12473
L90L
aL2L
aL1L
asssL36L
(dp12474
F0.5
(dp12475
F-0.5
(lp12476
L167L
aL5L
aL3L
asF1.0
(lp12477
L182L
aL7L
aL13L
asF2.5
(lp12478
L20L
aL1L
aL3L
asF3.0
(lp12479
L9L
aL0L
aL2L
asF0.0
(lp12480
L242L
aL8L
aL5L
asF1.5
(lp12481
L123L
aL3L
aL4L
asF-1.0
(lp12482
L108L
aL4L
aL0L
asF2.0
(lp12483
L43L
aL1L
aL2L
asF3.5
(lp12484
L2L
aL0L
aL0L
asF-2.0
(lp12485
L15L
aL2L
aL0L
asF0.5
(lp12486
L233L
aL5L
aL6L
asF-3.0
(lp12487
L2L
aL1L
aL0L
asF-2.5
(lp12488
L2L
aL0L
aL0L
asF-1.5
(lp12489
L71L
aL1L
aL1L
assF1.5
(dp12490
F-0.5
(lp12491
L66L
aL8L
aL0L
asF0.0
(lp12492
L87L
aL11L
aL0L
asF2.5
(lp12493
L11L
aL0L
aL1L
asF3.0
(lp12494
L5L
aL0L
aL0L
asF1.5
(lp12495
L38L
aL0L
aL3L
asF-2.0
(lp12496
L7L
aL0L
aL0L
asF0.5
(lp12497
L83L
aL6L
aL3L
asF1.0
(lp12498
L78L
aL7L
aL1L
asF2.0
(lp12499
L25L
aL2L
aL0L
asF-1.0
(lp12500
L56L
aL9L
aL0L
asF-1.5
(lp12501
L23L
aL2L
aL0L
assF2.5
(dp12502
F0.5
(lp12503
L25L
aL5L
aL2L
asF1.5
(lp12504
L16L
aL0L
aL1L
asF2.5
(lp12505
L1L
aL0L
aL1L
asF-1.0
(lp12506
L11L
aL2L
aL1L
asF0.0
(lp12507
L28L
aL4L
aL0L
asF1.0
(lp12508
L30L
aL3L
aL1L
asF-0.5
(lp12509
L22L
aL3L
aL1L
asF2.0
(lp12510
L2L
aL1L
aL0L
asF-2.0
(lp12511
L2L
aL1L
aL0L
asF-1.5
(lp12512
L2L
aL0L
aL0L
assF3.5
(dp12513
F0.5
(lp12514
L2L
aL1L
aL0L
asF1.0
(lp12515
L3L
aL1L
aL0L
asF2.0
(lp12516
L1L
aL0L
aL0L
asF0.0
(lp12517
L2L
aL0L
aL0L
asF-1.5
(lp12518
L1L
aL0L
aL0L
asF-0.5
(lp12519
L5L
aL2L
aL0L
assF4.5
(dp12520
F2.0
(lp12521
L1L
aL0L
aL0L
assF-0.5
(dp12522
F0.5
(lp12523
L314L
aL2L
aL9L
asF1.0
(lp12524
L186L
aL3L
aL4L
asF2.5
(lp12525
L1L
aL0L
aL1L
asF-0.5
(lp12526
L357L
aL3L
aL10L
asF1.5
(lp12527
L96L
aL0L
aL10L
asF-1.0
(lp12528
L279L
aL2L
aL5L
asF2.0
(lp12529
L34L
aL0L
aL6L
asF-2.0
(lp12530
L44L
aL3L
aL0L
asF0.0
(lp12531
L361L
aL4L
aL11L
asF-3.0
(lp12532
L1L
aL0L
aL0L
asF-2.5
(lp12533
L9L
aL0L
aL0L
asF-1.5
(lp12534
L123L
aL3L
aL2L
assF1.0
(dp12535
F0.5
(lp12536
L140L
aL8L
aL4L
asF1.5
(lp12537
L80L
aL4L
aL0L
asF2.5
(lp12538
L13L
aL0L
aL5L
asF3.0
(lp12539
L8L
aL0L
aL0L
asF0.0
(lp12540
L112L
aL6L
aL1L
asF1.0
(lp12541
L129L
aL4L
aL6L
asF-2.0
(lp12542
L9L
aL1L
aL0L
asF2.0
(lp12543
L37L
aL0L
aL4L
asF3.5
(lp12544
L2L
aL0L
aL0L
asF-2.5
(lp12545
L2L
aL0L
aL0L
asF-0.5
(lp12546
L120L
aL6L
aL2L
asF-3.0
(lp12547
L1L
aL0L
aL0L
asF-1.0
(lp12548
L74L
aL3L
aL0L
asF-1.5
(lp12549
L33L
aL6L
aL0L
assF-1.0
(dp12550
F-0.5
(lp12551
L240L
aL1L
aL3L
asF1.0
(lp12552
L95L
aL0L
aL1L
asF2.5
(lp12553
L2L
aL0L
aL0L
asF0.5
(lp12554
L192L
aL1L
aL6L
asF1.5
(lp12555
L45L
aL0L
aL2L
asF-2.0
(lp12556
L41L
aL0L
aL0L
asF2.0
(lp12557
L10L
aL0L
aL4L
asF-3.5
(lp12558
L1L
aL0L
aL0L
asF-2.5
(lp12559
L17L
aL0L
aL0L
asF0.0
(lp12560
L273L
aL0L
aL9L
asF-3.0
(lp12561
L6L
aL0L
aL0L
asF-1.0
(lp12562
L203L
aL1L
aL0L
asF-1.5
(lp12563
L137L
aL0L
aL0L
assF2.0
(dp12564
F0.5
(lp12565
L44L
aL7L
aL1L
asF1.0
(lp12566
L54L
aL8L
aL1L
asF2.5
(lp12567
L4L
aL0L
aL0L
asF3.0
(lp12568
L1L
aL0L
aL1L
asF0.0
(lp12569
L63L
aL6L
aL2L
asF1.5
(lp12570
L28L
aL3L
aL2L
asF2.0
(lp12571
L15L
aL2L
aL1L
asF3.5
(lp12572
L1L
aL0L
aL0L
asF-1.0
(lp12573
L21L
aL3L
aL0L
asF-0.5
(lp12574
L32L
aL5L
aL3L
asF-2.0
(lp12575
L5L
aL1L
aL0L
asF-1.5
(lp12576
L14L
aL2L
aL0L
assF3.0
(dp12577
F0.0
(lp12578
L7L
aL1L
aL0L
asF1.5
(lp12579
L15L
aL1L
aL1L
asF2.0
(lp12580
L4L
aL0L
aL0L
asF-2.0
(lp12581
L1L
aL1L
aL0L
asF-0.5
(lp12582
L7L
aL2L
aL0L
asF1.0
(lp12583
L14L
aL5L
aL1L
asF0.5
(lp12584
L13L
aL3L
aL0L
asF2.5
(lp12585
L3L
aL1L
aL0L
asF-1.0
(lp12586
L3L
aL1L
aL0L
asF-1.5
(lp12587
L3L
aL0L
aL0L
assF-2.0
(dp12588
F0.5
(lp12589
L4L
aL0L
aL0L
asF-0.5
(lp12590
L23L
aL0L
aL1L
asF-2.5
(lp12591
L8L
aL0L
aL0L
asF0.0
(lp12592
L17L
aL0L
aL1L
asF-1.0
(lp12593
L29L
aL0L
aL0L
asF-3.0
(lp12594
L3L
aL0L
aL0L
asF-3.5
(lp12595
L1L
aL0L
aL0L
asF-2.0
(lp12596
L15L
aL0L
aL0L
asF-1.5
(lp12597
L17L
aL0L
aL0L
assF4.0
(dp12598
F-0.5
(lp12599
L2L
aL0L
aL0L
asF1.0
(lp12600
L2L
aL1L
aL0L
asF3.0
(lp12601
L1L
aL0L
aL0L
asF0.0
(lp12602
L2L
aL1L
aL0L
assF-1.5
(dp12603
F0.0
(lp12604
L83L
aL0L
aL3L
asF-0.5
(lp12605
L129L
aL0L
aL2L
asF2.0
(lp12606
L2L
aL0L
aL0L
asF1.0
(lp12607
L24L
aL0L
aL3L
asF0.5
(lp12608
L61L
aL0L
aL1L
asF1.5
(lp12609
L10L
aL0L
aL0L
asF-2.5
(lp12610
L18L
aL0L
aL0L
asF-3.0
(lp12611
L5L
aL0L
aL0L
asF-1.0
(lp12612
L119L
aL0L
aL0L
asF-3.5
(lp12613
L2L
aL0L
aL0L
asF-2.0
(lp12614
L36L
aL0L
aL0L
asF-1.5
(lp12615
L67L
aL0L
aL0L
assF-3.0
(dp12616
F-2.0
(lp12617
L1L
aL0L
aL0L
asF-1.0
(lp12618
L1L
aL0L
aL0L
assF-2.5
(dp12619
F0.0
(lp12620
L1L
aL0L
aL0L
asF-0.5
(lp12621
L2L
aL0L
aL0L
asF-2.0
(lp12622
L4L
aL0L
aL0L
asF-1.0
(lp12623
L6L
aL0L
aL1L
asF-2.5
(lp12624
L2L
aL0L
aL0L
asF-1.5
(lp12625
L1L
aL0L
aL0L
assF0.0
(dp12626
F-0.5
(lp12627
L280L
aL6L
aL5L
asF0.5
(lp12628
L324L
aL2L
aL8L
asF2.5
(lp12629
L16L
aL0L
aL0L
asF3.0
(lp12630
L2L
aL0L
aL0L
asF1.5
(lp12631
L121L
aL1L
aL7L
asF0.0
(lp12632
L359L
aL6L
aL6L
asF1.0
(lp12633
L239L
aL3L
aL12L
asF-2.5
(lp12634
L6L
aL0L
aL0L
asF2.0
(lp12635
L57L
aL1L
aL3L
asF3.5
(lp12636
L1L
aL0L
aL1L
asF-2.0
(lp12637
L27L
aL0L
aL0L
asF-3.0
(lp12638
L4L
aL0L
aL0L
asF-1.0
(lp12639
L183L
aL3L
aL1L
asF-1.5
(lp12640
L97L
aL2L
aL1L
asssL37L
(dp12641
F0.5
(dp12642
F-0.5
(lp12643
L170L
aL7L
aL2L
asF1.0
(lp12644
L175L
aL6L
aL11L
asF2.5
(lp12645
L20L
aL1L
aL5L
asF3.0
(lp12646
L8L
aL0L
aL2L
asF4.0
(lp12647
L1L
aL0L
aL0L
asF0.0
(lp12648
L226L
aL3L
aL4L
asF1.5
(lp12649
L129L
aL3L
aL3L
asF-1.0
(lp12650
L101L
aL3L
aL0L
asF2.0
(lp12651
L42L
aL1L
aL1L
asF3.5
(lp12652
L2L
aL0L
aL1L
asF-2.0
(lp12653
L15L
aL2L
aL0L
asF0.5
(lp12654
L246L
aL7L
aL7L
asF-3.0
(lp12655
L2L
aL1L
aL0L
asF-2.5
(lp12656
L3L
aL0L
aL0L
asF-1.5
(lp12657
L69L
aL2L
aL1L
assF1.5
(dp12658
F-0.5
(lp12659
L69L
aL8L
aL1L
asF0.0
(lp12660
L79L
aL10L
aL2L
asF2.5
(lp12661
L11L
aL0L
aL1L
asF3.5
(lp12662
L1L
aL0L
aL0L
asF1.0
(lp12663
L78L
aL8L
aL3L
asF0.5
(lp12664
L80L
aL5L
aL1L
asF1.5
(lp12665
L44L
aL0L
aL1L
asF2.0
(lp12666
L24L
aL2L
aL1L
asF3.0
(lp12667
L3L
aL0L
aL0L
asF-1.0
(lp12668
L52L
aL9L
aL0L
asF-2.0
(lp12669
L7L
aL0L
aL0L
asF-1.5
(lp12670
L26L
aL1L
aL0L
assF2.5
(dp12671
F0.5
(lp12672
L25L
aL3L
aL1L
asF1.5
(lp12673
L11L
aL0L
aL1L
asF2.5
(lp12674
L1L
aL0L
aL0L
asF-1.0
(lp12675
L11L
aL3L
aL1L
asF0.0
(lp12676
L26L
aL3L
aL0L
asF1.0
(lp12677
L36L
aL3L
aL1L
asF-0.5
(lp12678
L18L
aL3L
aL1L
asF2.0
(lp12679
L5L
aL1L
aL1L
asF-2.0
(lp12680
L3L
aL1L
aL0L
asF-1.5
(lp12681
L3L
aL0L
aL0L
assF3.5
(dp12682
F0.5
(lp12683
L4L
aL1L
aL0L
asF1.0
(lp12684
L5L
aL3L
aL0L
asF2.0
(lp12685
L1L
aL0L
aL0L
asF3.0
(lp12686
L1L
aL0L
aL0L
asF-0.5
(lp12687
L5L
aL2L
aL0L
asF1.5
(lp12688
L1L
aL0L
aL0L
asF0.0
(lp12689
L3L
aL0L
aL0L
asF-1.0
(lp12690
L2L
aL1L
aL0L
asF-1.5
(lp12691
L1L
aL0L
aL0L
assF4.0
(dp12692
F-0.5
(lp12693
L2L
aL0L
aL0L
asF1.0
(lp12694
L1L
aL0L
aL0L
asF0.0
(lp12695
L2L
aL1L
aL0L
assF-0.5
(dp12696
F0.5
(lp12697
L310L
aL0L
aL10L
asF1.0
(lp12698
L192L
aL2L
aL4L
asF2.5
(lp12699
L2L
aL0L
aL1L
asF-0.5
(lp12700
L318L
aL2L
aL9L
asF1.5
(lp12701
L89L
aL1L
aL11L
asF-1.0
(lp12702
L277L
aL2L
aL3L
asF2.0
(lp12703
L33L
aL0L
aL5L
asF-2.5
(lp12704
L11L
aL0L
aL0L
asF0.0
(lp12705
L369L
aL5L
aL12L
asF-3.0
(lp12706
L1L
aL0L
aL0L
asF-2.0
(lp12707
L41L
aL3L
aL0L
asF-1.5
(lp12708
L123L
aL2L
aL2L
assF1.0
(dp12709
F0.5
(lp12710
L133L
aL9L
aL2L
asF1.5
(lp12711
L71L
aL5L
aL2L
asF2.5
(lp12712
L12L
aL0L
aL4L
asF3.0
(lp12713
L7L
aL0L
aL0L
asF0.0
(lp12714
L120L
aL8L
aL2L
asF1.0
(lp12715
L124L
aL3L
aL9L
asF-1.0
(lp12716
L73L
aL5L
aL0L
asF2.0
(lp12717
L40L
aL0L
aL3L
asF3.5
(lp12718
L2L
aL0L
aL0L
asF-2.5
(lp12719
L2L
aL0L
aL0L
asF-0.5
(lp12720
L117L
aL4L
aL1L
asF-3.5
(lp12721
L1L
aL0L
aL0L
asF-2.0
(lp12722
L9L
aL1L
aL0L
asF-1.5
(lp12723
L31L
aL4L
aL0L
assF-2.0
(dp12724
F0.5
(lp12725
L5L
aL0L
aL0L
asF1.0
(lp12726
L1L
aL0L
aL0L
asF-2.5
(lp12727
L6L
aL0L
aL0L
asF-0.5
(lp12728
L30L
aL0L
aL1L
asF-1.0
(lp12729
L28L
aL0L
aL0L
asF0.0
(lp12730
L17L
aL0L
aL1L
asF-3.0
(lp12731
L6L
aL0L
aL0L
asF-2.0
(lp12732
L15L
aL0L
aL0L
asF-1.5
(lp12733
L12L
aL0L
aL0L
assF2.0
(dp12734
F0.5
(lp12735
L51L
aL8L
aL2L
asF1.0
(lp12736
L48L
aL6L
aL0L
asF2.0
(lp12737
L17L
aL2L
aL2L
asF3.0
(lp12738
L1L
aL0L
aL1L
asF0.0
(lp12739
L62L
aL9L
aL3L
asF1.5
(lp12740
L25L
aL3L
aL1L
asF2.5
(lp12741
L4L
aL0L
aL0L
asF3.5
(lp12742
L1L
aL0L
aL0L
asF-1.0
(lp12743
L20L
aL2L
aL0L
asF-0.5
(lp12744
L37L
aL4L
aL2L
asF-2.0
(lp12745
L5L
aL1L
aL0L
asF-1.5
(lp12746
L10L
aL3L
aL0L
assF3.0
(dp12747
F0.0
(lp12748
L4L
aL1L
aL0L
asF1.5
(lp12749
L12L
aL1L
aL0L
asF2.0
(lp12750
L4L
aL0L
aL0L
asF-2.0
(lp12751
L1L
aL1L
aL0L
asF-0.5
(lp12752
L6L
aL1L
aL0L
asF1.0
(lp12753
L13L
aL4L
aL2L
asF0.5
(lp12754
L12L
aL3L
aL0L
asF2.5
(lp12755
L4L
aL1L
aL0L
asF-1.0
(lp12756
L1L
aL1L
aL0L
asF-1.5
(lp12757
L4L
aL0L
aL0L
assF-1.0
(dp12758
F-0.5
(lp12759
L266L
aL1L
aL4L
asF1.0
(lp12760
L95L
aL0L
aL3L
asF2.5
(lp12761
L2L
aL0L
aL0L
asF0.5
(lp12762
L196L
aL1L
aL4L
asF1.5
(lp12763
L46L
aL0L
aL4L
asF-2.0
(lp12764
L37L
aL0L
aL0L
asF2.0
(lp12765
L11L
aL0L
aL3L
asF-3.5
(lp12766
L1L
aL0L
aL0L
asF-2.5
(lp12767
L21L
aL1L
aL0L
asF0.0
(lp12768
L248L
aL1L
aL6L
asF-3.0
(lp12769
L4L
aL0L
aL0L
asF-1.0
(lp12770
L196L
aL0L
aL0L
asF-1.5
(lp12771
L130L
aL1L
aL0L
assF-1.5
(dp12772
F0.0
(lp12773
L87L
aL0L
aL4L
asF-0.5
(lp12774
L113L
aL0L
aL2L
asF2.0
(lp12775
L1L
aL0L
aL0L
asF1.0
(lp12776
L20L
aL0L
aL1L
asF0.5
(lp12777
L65L
aL0L
aL3L
asF1.5
(lp12778
L9L
aL0L
aL1L
asF-1.0
(lp12779
L117L
aL0L
aL0L
asF2.5
(lp12780
L1L
aL0L
aL0L
asF-3.0
(lp12781
L5L
aL0L
aL0L
asF-2.5
(lp12782
L16L
aL0L
aL0L
asF-3.5
(lp12783
L3L
aL0L
aL0L
asF-2.0
(lp12784
L40L
aL0L
aL0L
asF-1.5
(lp12785
L70L
aL0L
aL0L
assF-3.0
(dp12786
F-1.0
(lp12787
L1L
aL0L
aL0L
asF-1.5
(lp12788
L1L
aL0L
aL0L
assF-2.5
(dp12789
F0.0
(lp12790
L1L
aL0L
aL0L
asF-0.5
(lp12791
L3L
aL0L
aL0L
asF-2.0
(lp12792
L3L
aL0L
aL0L
asF-1.0
(lp12793
L7L
aL0L
aL1L
asF-2.5
(lp12794
L2L
aL0L
aL0L
asF-1.5
(lp12795
L2L
aL0L
aL0L
assF0.0
(dp12796
F-0.5
(lp12797
L291L
aL6L
aL3L
asF0.5
(lp12798
L325L
aL3L
aL9L
asF2.5
(lp12799
L15L
aL0L
aL0L
asF3.0
(lp12800
L3L
aL0L
aL0L
asF1.0
(lp12801
L233L
aL3L
aL14L
asF0.0
(lp12802
L343L
aL6L
aL6L
asF1.5
(lp12803
L107L
aL1L
aL4L
asF-2.5
(lp12804
L5L
aL0L
aL0L
asF2.0
(lp12805
L58L
aL1L
aL3L
asF-1.0
(lp12806
L179L
aL1L
aL3L
asF-3.0
(lp12807
L4L
aL0L
aL0L
asF-2.0
(lp12808
L29L
aL0L
aL0L
asF-1.5
(lp12809
L100L
aL3L
aL1L
asssL38L
(dp12810
F0.5
(dp12811
F-0.5
(lp12812
L168L
aL8L
aL3L
asF1.0
(lp12813
L175L
aL7L
aL11L
asF2.5
(lp12814
L16L
aL1L
aL2L
asF3.0
(lp12815
L7L
aL0L
aL1L
asF0.0
(lp12816
L230L
aL4L
aL5L
asF1.5
(lp12817
L111L
aL3L
aL4L
asF-1.0
(lp12818
L104L
aL2L
aL0L
asF2.0
(lp12819
L51L
aL1L
aL2L
asF3.5
(lp12820
L2L
aL0L
aL0L
asF-2.0
(lp12821
L13L
aL2L
aL0L
asF0.5
(lp12822
L226L
aL4L
aL9L
asF-3.0
(lp12823
L1L
aL1L
aL0L
asF-2.5
(lp12824
L3L
aL0L
aL0L
asF-1.5
(lp12825
L71L
aL2L
aL1L
assF1.5
(dp12826
F-0.5
(lp12827
L68L
aL9L
aL1L
asF0.0
(lp12828
L83L
aL10L
aL1L
asF2.5
(lp12829
L14L
aL0L
aL2L
asF3.0
(lp12830
L5L
aL0L
aL0L
asF1.0
(lp12831
L68L
aL7L
aL3L
asF0.5
(lp12832
L76L
aL3L
aL1L
asF1.5
(lp12833
L42L
aL0L
aL1L
asF-2.5
(lp12834
L1L
aL0L
aL0L
asF2.0
(lp12835
L22L
aL2L
aL2L
asF-2.0
(lp12836
L8L
aL0L
aL0L
asF-1.0
(lp12837
L48L
aL7L
aL0L
asF-1.5
(lp12838
L19L
aL1L
aL0L
assF2.5
(dp12839
F0.5
(lp12840
L29L
aL4L
aL1L
asF1.5
(lp12841
L13L
aL3L
aL0L
asF2.5
(lp12842
L2L
aL0L
aL0L
asF-1.0
(lp12843
L14L
aL3L
aL1L
asF0.0
(lp12844
L22L
aL2L
aL0L
asF1.0
(lp12845
L32L
aL2L
aL2L
asF-0.5
(lp12846
L15L
aL3L
aL1L
asF2.0
(lp12847
L7L
aL0L
aL1L
asF-2.0
(lp12848
L2L
aL1L
aL0L
asF-1.5
(lp12849
L1L
aL0L
aL0L
assF3.5
(dp12850
F0.5
(lp12851
L2L
aL1L
aL0L
asF1.0
(lp12852
L4L
aL1L
aL0L
asF2.5
(lp12853
L1L
aL0L
aL0L
asF-0.5
(lp12854
L2L
aL0L
aL0L
asF1.5
(lp12855
L1L
aL1L
aL0L
asF0.0
(lp12856
L4L
aL1L
aL0L
asF2.0
(lp12857
L1L
aL0L
aL0L
asF-1.0
(lp12858
L2L
aL1L
aL0L
asF-1.5
(lp12859
L1L
aL0L
aL0L
assF4.0
(dp12860
F0.5
(lp12861
L1L
aL0L
aL0L
asF1.0
(lp12862
L2L
aL1L
aL0L
asF-0.5
(lp12863
L2L
aL0L
aL0L
asF0.0
(lp12864
L1L
aL1L
aL0L
assF-0.5
(dp12865
F0.5
(lp12866
L313L
aL0L
aL10L
asF1.0
(lp12867
L193L
aL2L
aL6L
asF2.5
(lp12868
L3L
aL0L
aL1L
asF-0.5
(lp12869
L323L
aL3L
aL10L
asF1.5
(lp12870
L87L
aL2L
aL7L
asF-1.0
(lp12871
L263L
aL2L
aL2L
asF2.0
(lp12872
L25L
aL0L
aL4L
asF-2.5
(lp12873
L8L
aL0L
aL0L
asF0.0
(lp12874
L362L
aL4L
aL9L
asF-3.0
(lp12875
L2L
aL0L
aL0L
asF-2.0
(lp12876
L40L
aL2L
aL0L
asF-1.5
(lp12877
L129L
aL1L
aL3L
assF1.0
(dp12878
F0.5
(lp12879
L135L
aL10L
aL2L
asF1.5
(lp12880
L77L
aL3L
aL3L
asF2.5
(lp12881
L12L
aL0L
aL2L
asF3.0
(lp12882
L6L
aL0L
aL1L
asF0.0
(lp12883
L121L
aL6L
aL1L
asF1.0
(lp12884
L135L
aL5L
aL7L
asF-1.0
(lp12885
L78L
aL7L
aL0L
asF2.0
(lp12886
L34L
aL0L
aL3L
asF3.5
(lp12887
L3L
aL0L
aL0L
asF-2.5
(lp12888
L2L
aL0L
aL0L
asF-0.5
(lp12889
L121L
aL6L
aL2L
asF-3.0
(lp12890
L1L
aL0L
aL0L
asF-2.0
(lp12891
L9L
aL1L
aL0L
asF-1.5
(lp12892
L29L
aL2L
aL0L
assF-2.0
(dp12893
F0.5
(lp12894
L5L
aL0L
aL0L
asF1.0
(lp12895
L2L
aL0L
aL0L
asF-2.5
(lp12896
L8L
aL0L
aL0L
asF-0.5
(lp12897
L22L
aL0L
aL1L
asF-1.0
(lp12898
L29L
aL0L
aL0L
asF0.0
(lp12899
L16L
aL0L
aL1L
asF-3.0
(lp12900
L6L
aL0L
aL0L
asF-2.0
(lp12901
L19L
aL0L
aL0L
asF-1.5
(lp12902
L11L
aL0L
aL0L
assF2.0
(dp12903
F0.5
(lp12904
L44L
aL8L
aL3L
asF1.0
(lp12905
L58L
aL8L
aL1L
asF2.0
(lp12906
L14L
aL2L
aL0L
asF3.0
(lp12907
L1L
aL0L
aL1L
asF0.0
(lp12908
L65L
aL10L
aL1L
asF1.5
(lp12909
L25L
aL2L
aL2L
asF2.5
(lp12910
L3L
aL0L
aL0L
asF3.5
(lp12911
L1L
aL0L
aL0L
asF-1.0
(lp12912
L21L
aL3L
aL0L
asF-0.5
(lp12913
L33L
aL3L
aL3L
asF-2.0
(lp12914
L3L
aL0L
aL0L
asF-1.5
(lp12915
L13L
aL3L
aL0L
assF3.0
(dp12916
F0.0
(lp12917
L6L
aL1L
aL0L
asF1.5
(lp12918
L12L
aL1L
aL0L
asF2.0
(lp12919
L4L
aL0L
aL0L
asF3.0
(lp12920
L1L
aL1L
aL0L
asF-2.0
(lp12921
L1L
aL1L
aL0L
asF-0.5
(lp12922
L7L
aL2L
aL0L
asF1.0
(lp12923
L10L
aL3L
aL1L
asF0.5
(lp12924
L14L
aL3L
aL0L
asF-1.0
(lp12925
L3L
aL1L
aL0L
asF-1.5
(lp12926
L3L
aL0L
aL0L
assF-1.0
(dp12927
F-0.5
(lp12928
L256L
aL1L
aL3L
asF1.0
(lp12929
L97L
aL0L
aL2L
asF2.5
(lp12930
L1L
aL0L
aL0L
asF0.5
(lp12931
L185L
aL2L
aL4L
asF1.5
(lp12932
L48L
aL0L
aL6L
asF-2.0
(lp12933
L37L
aL0L
aL0L
asF2.0
(lp12934
L10L
aL0L
aL3L
asF-3.5
(lp12935
L1L
aL0L
aL0L
asF-2.5
(lp12936
L18L
aL1L
aL0L
asF0.0
(lp12937
L256L
aL0L
aL8L
asF-3.0
(lp12938
L6L
aL0L
aL0L
asF-1.0
(lp12939
L196L
aL0L
aL0L
asF-1.5
(lp12940
L115L
aL1L
aL0L
assF-1.5
(dp12941
F0.0
(lp12942
L91L
aL0L
aL2L
asF-0.5
(lp12943
L112L
aL0L
aL2L
asF2.0
(lp12944
L1L
aL0L
aL0L
asF1.0
(lp12945
L19L
aL0L
aL2L
asF0.5
(lp12946
L55L
aL0L
aL3L
asF1.5
(lp12947
L9L
aL0L
aL0L
asF-2.5
(lp12948
L21L
aL0L
aL0L
asF-3.0
(lp12949
L2L
aL0L
aL0L
asF-1.0
(lp12950
L123L
aL0L
aL0L
asF-3.5
(lp12951
L3L
aL0L
aL0L
asF-2.0
(lp12952
L32L
aL0L
aL0L
asF-1.5
(lp12953
L78L
aL0L
aL0L
assF-3.0
(dp12954
F-1.0
(lp12955
L2L
aL0L
aL0L
asF-1.5
(lp12956
L1L
aL0L
aL0L
assF-2.5
(dp12957
F-0.5
(lp12958
L5L
aL0L
aL0L
asF-1.0
(lp12959
L3L
aL0L
aL0L
asF-2.5
(lp12960
L2L
aL0L
aL0L
asF-2.0
(lp12961
L2L
aL0L
aL0L
asF-1.5
(lp12962
L3L
aL0L
aL1L
assF0.0
(dp12963
F-0.5
(lp12964
L264L
aL5L
aL3L
asF0.5
(lp12965
L327L
aL2L
aL11L
asF2.5
(lp12966
L22L
aL0L
aL1L
asF3.0
(lp12967
L3L
aL0L
aL1L
asF1.5
(lp12968
L103L
aL0L
aL5L
asF0.0
(lp12969
L328L
aL7L
aL6L
asF1.0
(lp12970
L223L
aL2L
aL12L
asF-2.5
(lp12971
L7L
aL0L
aL0L
asF2.0
(lp12972
L58L
aL1L
aL1L
asF3.5
(lp12973
L1L
aL0L
aL1L
asF-1.0
(lp12974
L191L
aL2L
aL4L
asF-3.0
(lp12975
L3L
aL0L
aL0L
asF-2.0
(lp12976
L30L
aL0L
aL0L
asF-1.5
(lp12977
L87L
aL3L
aL0L
asssL39L
(dp12978
F0.5
(dp12979
F-0.5
(lp12980
L158L
aL3L
aL3L
asF1.0
(lp12981
L174L
aL7L
aL11L
asF2.5
(lp12982
L14L
aL1L
aL2L
asF3.0
(lp12983
L9L
aL0L
aL2L
asF0.0
(lp12984
L236L
aL3L
aL4L
asF1.5
(lp12985
L108L
aL3L
aL4L
asF-1.0
(lp12986
L108L
aL2L
aL0L
asF2.0
(lp12987
L57L
aL1L
aL2L
asF3.5
(lp12988
L3L
aL0L
aL0L
asF-2.0
(lp12989
L16L
aL2L
aL0L
asF0.5
(lp12990
L223L
aL4L
aL8L
asF-3.0
(lp12991
L2L
aL1L
aL0L
asF-2.5
(lp12992
L1L
aL0L
aL0L
asF-1.5
(lp12993
L63L
aL1L
aL1L
assF1.5
(dp12994
F-0.5
(lp12995
L63L
aL8L
aL1L
asF0.0
(lp12996
L87L
aL10L
aL2L
asF2.5
(lp12997
L10L
aL0L
aL1L
asF3.5
(lp12998
L2L
aL0L
aL0L
asF1.0
(lp12999
L77L
aL8L
aL4L
asF0.5
(lp13000
L80L
aL6L
aL2L
asF1.5
(lp13001
L44L
aL1L
aL0L
asF2.0
(lp13002
L25L
aL2L
aL1L
asF3.0
(lp13003
L4L
aL0L
aL0L
asF-1.0
(lp13004
L45L
aL7L
aL0L
asF-2.0
(lp13005
L12L
aL1L
aL0L
asF-1.5
(lp13006
L19L
aL2L
aL0L
assF2.5
(dp13007
F0.5
(lp13008
L25L
aL3L
aL1L
asF1.5
(lp13009
L10L
aL1L
aL0L
asF2.5
(lp13010
L1L
aL0L
aL0L
asF-1.0
(lp13011
L16L
aL4L
aL1L
asF0.0
(lp13012
L23L
aL2L
aL0L
asF1.0
(lp13013
L30L
aL3L
aL3L
asF-0.5
(lp13014
L16L
aL2L
aL1L
asF2.0
(lp13015
L6L
aL1L
aL1L
asF-2.0
(lp13016
L2L
aL1L
aL0L
asF-1.5
(lp13017
L1L
aL0L
aL0L
assF3.5
(dp13018
F0.5
(lp13019
L2L
aL1L
aL0L
asF1.0
(lp13020
L5L
aL2L
aL0L
asF2.5
(lp13021
L1L
aL0L
aL0L
asF-0.5
(lp13022
L4L
aL1L
aL0L
asF1.5
(lp13023
L3L
aL1L
aL0L
asF0.0
(lp13024
L3L
aL0L
aL0L
asF2.0
(lp13025
L1L
aL0L
aL0L
asF-1.0
(lp13026
L1L
aL1L
aL0L
asF-1.5
(lp13027
L1L
aL0L
aL0L
assF4.0
(dp13028
F0.5
(lp13029
L1L
aL0L
aL0L
asF1.0
(lp13030
L2L
aL1L
aL0L
asF-0.5
(lp13031
L2L
aL0L
aL0L
asF0.0
(lp13032
L1L
aL1L
aL0L
assF-0.5
(dp13033
F0.5
(lp13034
L291L
aL2L
aL6L
asF1.0
(lp13035
L207L
aL3L
aL9L
asF2.5
(lp13036
L4L
aL0L
aL2L
asF-0.5
(lp13037
L314L
aL2L
aL8L
asF1.5
(lp13038
L89L
aL1L
aL8L
asF-1.0
(lp13039
L262L
aL3L
aL3L
asF2.0
(lp13040
L23L
aL0L
aL5L
asF-2.5
(lp13041
L6L
aL0L
aL0L
asF0.0
(lp13042
L374L
aL4L
aL8L
asF-3.0
(lp13043
L1L
aL0L
aL0L
asF-2.0
(lp13044
L45L
aL3L
aL0L
asF-1.5
(lp13045
L119L
aL1L
aL3L
assF1.0
(dp13046
F0.5
(lp13047
L134L
aL8L
aL1L
asF1.5
(lp13048
L72L
aL3L
aL3L
asF2.5
(lp13049
L12L
aL0L
aL3L
asF3.0
(lp13050
L9L
aL0L
aL1L
asF0.0
(lp13051
L126L
aL6L
aL1L
asF1.0
(lp13052
L130L
aL6L
aL8L
asF2.0
(lp13053
L26L
aL0L
aL2L
asF3.5
(lp13054
L2L
aL0L
aL0L
asF-1.0
(lp13055
L78L
aL6L
aL0L
asF-0.5
(lp13056
L119L
aL7L
aL1L
asF-3.5
(lp13057
L1L
aL0L
aL0L
asF-2.0
(lp13058
L9L
aL0L
aL0L
asF-1.5
(lp13059
L30L
aL4L
aL0L
assF-2.0
(dp13060
F0.5
(lp13061
L7L
aL0L
aL0L
asF1.0
(lp13062
L1L
aL0L
aL0L
asF-2.0
(lp13063
L15L
aL0L
aL0L
asF-0.5
(lp13064
L23L
aL0L
aL1L
asF-1.0
(lp13065
L30L
aL0L
aL0L
asF-3.0
(lp13066
L8L
aL0L
aL0L
asF0.0
(lp13067
L12L
aL0L
aL1L
asF-3.5
(lp13068
L1L
aL0L
aL0L
asF-2.5
(lp13069
L4L
aL0L
aL0L
asF-1.5
(lp13070
L13L
aL0L
aL0L
assF2.0
(dp13071
F0.5
(lp13072
L50L
aL9L
aL2L
asF1.0
(lp13073
L43L
aL5L
aL0L
asF2.0
(lp13074
L15L
aL1L
aL2L
asF-2.0
(lp13075
L3L
aL0L
aL0L
asF0.0
(lp13076
L57L
aL8L
aL1L
asF1.5
(lp13077
L28L
aL1L
aL1L
asF-0.5
(lp13078
L43L
aL4L
aL2L
asF2.5
(lp13079
L4L
aL0L
aL1L
asF-1.0
(lp13080
L14L
aL2L
aL0L
asF-1.5
(lp13081
L13L
aL3L
aL0L
assF3.0
(dp13082
F0.0
(lp13083
L7L
aL2L
aL0L
asF1.5
(lp13084
L11L
aL1L
aL1L
asF2.0
(lp13085
L3L
aL0L
aL0L
asF3.0
(lp13086
L1L
aL1L
aL0L
asF-2.0
(lp13087
L1L
aL1L
aL0L
asF-0.5
(lp13088
L6L
aL1L
aL0L
asF1.0
(lp13089
L10L
aL3L
aL0L
asF0.5
(lp13090
L10L
aL2L
aL0L
asF2.5
(lp13091
L1L
aL0L
aL0L
asF-1.0
(lp13092
L5L
aL1L
aL0L
asF-1.5
(lp13093
L2L
aL0L
aL0L
assF-1.0
(dp13094
F-0.5
(lp13095
L257L
aL1L
aL2L
asF1.0
(lp13096
L97L
aL0L
aL2L
asF2.5
(lp13097
L1L
aL0L
aL0L
asF0.5
(lp13098
L189L
aL2L
aL6L
asF1.5
(lp13099
L44L
aL0L
aL4L
asF-2.0
(lp13100
L40L
aL0L
aL0L
asF2.0
(lp13101
L9L
aL0L
aL1L
asF-3.5
(lp13102
L1L
aL0L
aL0L
asF-2.5
(lp13103
L18L
aL0L
aL0L
asF0.0
(lp13104
L249L
aL0L
aL9L
asF-3.0
(lp13105
L5L
aL0L
aL0L
asF-1.0
(lp13106
L200L
aL0L
aL0L
asF-1.5
(lp13107
L110L
aL1L
aL0L
assF-1.5
(dp13108
F0.0
(lp13109
L94L
aL0L
aL3L
asF-0.5
(lp13110
L105L
aL0L
aL2L
asF2.0
(lp13111
L3L
aL0L
aL1L
asF1.0
(lp13112
L17L
aL0L
aL3L
asF0.5
(lp13113
L58L
aL0L
aL2L
asF1.5
(lp13114
L11L
aL0L
aL0L
asF-2.5
(lp13115
L15L
aL0L
aL0L
asF-3.0
(lp13116
L3L
aL0L
aL0L
asF-1.0
(lp13117
L114L
aL0L
aL0L
asF-3.5
(lp13118
L1L
aL0L
aL0L
asF-2.0
(lp13119
L46L
aL0L
aL0L
asF-1.5
(lp13120
L69L
aL0L
aL0L
assF-3.0
(dp13121
F-1.0
(lp13122
L2L
aL0L
aL0L
asF-1.5
(lp13123
L1L
aL0L
aL0L
assF-2.5
(dp13124
F-0.5
(lp13125
L3L
aL0L
aL0L
asF-1.0
(lp13126
L5L
aL0L
aL0L
asF-2.5
(lp13127
L2L
aL0L
aL0L
asF-2.0
(lp13128
L3L
aL0L
aL0L
asF-1.5
(lp13129
L2L
aL0L
aL1L
assF0.0
(dp13130
F-0.5
(lp13131
L257L
aL7L
aL3L
asF0.5
(lp13132
L315L
aL3L
aL10L
asF2.5
(lp13133
L22L
aL0L
aL1L
asF3.0
(lp13134
L2L
aL0L
aL0L
asF1.5
(lp13135
L98L
aL1L
aL2L
asF0.0
(lp13136
L327L
aL9L
aL9L
asF1.0
(lp13137
L214L
aL0L
aL14L
asF-2.5
(lp13138
L7L
aL0L
aL0L
asF2.0
(lp13139
L51L
aL1L
aL1L
asF3.5
(lp13140
L1L
aL0L
aL1L
asF-1.0
(lp13141
L170L
aL2L
aL3L
asF-3.0
(lp13142
L4L
aL0L
aL0L
asF-2.0
(lp13143
L31L
aL0L
aL0L
asF-1.5
(lp13144
L94L
aL2L
aL0L
asssL40L
(dp13145
F0.5
(dp13146
F-0.5
(lp13147
L158L
aL2L
aL2L
asF1.0
(lp13148
L164L
aL5L
aL7L
asF2.5
(lp13149
L21L
aL0L
aL3L
asF3.0
(lp13150
L8L
aL0L
aL1L
asF0.0
(lp13151
L236L
aL6L
aL3L
asF1.5
(lp13152
L113L
aL4L
aL5L
asF-1.0
(lp13153
L117L
aL5L
aL1L
asF2.0
(lp13154
L49L
aL0L
aL0L
asF3.5
(lp13155
L3L
aL0L
aL1L
asF-2.0
(lp13156
L16L
aL1L
aL0L
asF0.5
(lp13157
L216L
aL3L
aL11L
asF-3.0
(lp13158
L1L
aL1L
aL0L
asF-2.5
(lp13159
L2L
aL0L
aL0L
asF-1.5
(lp13160
L62L
aL2L
aL1L
assF1.5
(dp13161
F-0.5
(lp13162
L56L
aL9L
aL2L
asF0.0
(lp13163
L88L
aL11L
aL2L
asF2.5
(lp13164
L11L
aL0L
aL3L
asF3.5
(lp13165
L2L
aL0L
aL0L
asF1.0
(lp13166
L78L
aL8L
aL5L
asF0.5
(lp13167
L82L
aL6L
aL3L
asF1.5
(lp13168
L37L
aL1L
aL0L
asF2.0
(lp13169
L25L
aL2L
aL1L
asF3.0
(lp13170
L6L
aL0L
aL0L
asF-1.0
(lp13171
L51L
aL7L
aL0L
asF-2.0
(lp13172
L11L
aL0L
aL0L
asF-1.5
(lp13173
L19L
aL0L
aL0L
assF2.5
(dp13174
F0.5
(lp13175
L23L
aL3L
aL1L
asF1.5
(lp13176
L15L
aL1L
aL1L
asF2.0
(lp13177
L9L
aL1L
aL1L
asF-2.0
(lp13178
L1L
aL1L
aL0L
asF0.0
(lp13179
L27L
aL4L
aL1L
asF1.0
(lp13180
L22L
aL3L
aL1L
asF-0.5
(lp13181
L11L
aL2L
aL0L
asF-1.0
(lp13182
L10L
aL3L
aL0L
asF-1.5
(lp13183
L2L
aL0L
aL0L
assF3.5
(dp13184
F0.5
(lp13185
L1L
aL1L
aL0L
asF1.0
(lp13186
L4L
aL2L
aL0L
asF2.5
(lp13187
L1L
aL0L
aL0L
asF-0.5
(lp13188
L5L
aL1L
aL0L
asF1.5
(lp13189
L1L
aL1L
aL0L
asF2.0
(lp13190
L1L
aL0L
aL0L
asF-1.0
(lp13191
L2L
aL1L
aL0L
asF0.0
(lp13192
L1L
aL0L
aL0L
assF4.0
(dp13193
F-0.5
(lp13194
L2L
aL0L
aL0L
asF1.0
(lp13195
L2L
aL1L
aL0L
asF0.0
(lp13196
L2L
aL1L
aL0L
assF-0.5
(dp13197
F0.5
(lp13198
L303L
aL1L
aL6L
asF1.0
(lp13199
L194L
aL2L
aL9L
asF2.5
(lp13200
L5L
aL0L
aL2L
asF-0.5
(lp13201
L330L
aL2L
aL6L
asF1.5
(lp13202
L97L
aL1L
aL9L
asF-1.0
(lp13203
L244L
aL2L
aL5L
asF2.0
(lp13204
L25L
aL0L
aL4L
asF-2.5
(lp13205
L10L
aL0L
aL0L
asF0.0
(lp13206
L356L
aL4L
aL10L
asF-3.0
(lp13207
L1L
aL0L
aL0L
asF-2.0
(lp13208
L42L
aL2L
aL0L
asF-1.5
(lp13209
L110L
aL1L
aL0L
assF1.0
(dp13210
F0.5
(lp13211
L123L
aL6L
aL1L
asF1.5
(lp13212
L70L
aL3L
aL4L
asF2.5
(lp13213
L11L
aL0L
aL3L
asF3.0
(lp13214
L5L
aL0L
aL1L
asF0.0
(lp13215
L120L
aL9L
aL1L
asF1.0
(lp13216
L125L
aL7L
aL4L
asF2.0
(lp13217
L34L
aL0L
aL3L
asF3.5
(lp13218
L2L
aL0L
aL0L
asF-1.0
(lp13219
L71L
aL5L
aL0L
asF-0.5
(lp13220
L106L
aL5L
aL0L
asF-3.0
(lp13221
L1L
aL0L
aL0L
asF-2.0
(lp13222
L11L
aL2L
aL0L
asF-1.5
(lp13223
L31L
aL3L
aL0L
assF-1.0
(dp13224
F-0.5
(lp13225
L254L
aL1L
aL2L
asF1.0
(lp13226
L92L
aL0L
aL5L
asF2.0
(lp13227
L8L
aL0L
aL2L
asF0.5
(lp13228
L172L
aL2L
aL5L
asF1.5
(lp13229
L34L
aL0L
aL3L
asF-2.5
(lp13230
L16L
aL1L
aL0L
asF-3.5
(lp13231
L1L
aL0L
aL0L
asF-2.0
(lp13232
L41L
aL0L
aL0L
asF0.0
(lp13233
L243L
aL0L
aL7L
asF-3.0
(lp13234
L6L
aL0L
aL0L
asF-1.0
(lp13235
L206L
aL0L
aL0L
asF-1.5
(lp13236
L113L
aL1L
aL0L
assF2.0
(dp13237
F0.5
(lp13238
L43L
aL7L
aL1L
asF1.0
(lp13239
L57L
aL6L
aL1L
asF2.0
(lp13240
L16L
aL1L
aL2L
asF-2.5
(lp13241
L1L
aL0L
aL0L
asF0.0
(lp13242
L57L
aL7L
aL1L
asF1.5
(lp13243
L23L
aL2L
aL1L
asF-2.0
(lp13244
L3L
aL0L
aL0L
asF-0.5
(lp13245
L43L
aL5L
aL2L
asF2.5
(lp13246
L3L
aL0L
aL0L
asF-1.0
(lp13247
L20L
aL2L
aL0L
asF-1.5
(lp13248
L12L
aL3L
aL0L
assF-3.0
(dp13249
F-1.5
(lp13250
L1L
aL0L
aL0L
assF3.0
(dp13251
F0.0
(lp13252
L9L
aL1L
aL0L
asF1.5
(lp13253
L12L
aL1L
aL1L
asF2.0
(lp13254
L2L
aL0L
aL0L
asF3.0
(lp13255
L1L
aL1L
aL0L
asF-2.0
(lp13256
L1L
aL1L
aL0L
asF-0.5
(lp13257
L3L
aL1L
aL0L
asF1.0
(lp13258
L12L
aL4L
aL0L
asF0.5
(lp13259
L9L
aL0L
aL0L
asF2.5
(lp13260
L2L
aL0L
aL0L
asF-1.0
(lp13261
L5L
aL0L
aL0L
asF-1.5
(lp13262
L4L
aL1L
aL0L
assF-2.0
(dp13263
F0.5
(lp13264
L7L
aL0L
aL0L
asF1.0
(lp13265
L2L
aL0L
aL0L
asF-2.0
(lp13266
L13L
aL0L
aL0L
asF-0.5
(lp13267
L20L
aL0L
aL1L
asF-1.0
(lp13268
L38L
aL0L
aL0L
asF-3.0
(lp13269
L6L
aL0L
aL0L
asF0.0
(lp13270
L19L
aL0L
aL1L
asF-3.5
(lp13271
L3L
aL0L
aL0L
asF-2.5
(lp13272
L5L
aL0L
aL0L
asF-1.5
(lp13273
L14L
aL0L
aL0L
assF-1.5
(dp13274
F0.0
(lp13275
L91L
aL0L
aL2L
asF-0.5
(lp13276
L106L
aL0L
aL2L
asF2.0
(lp13277
L1L
aL0L
aL0L
asF1.0
(lp13278
L15L
aL0L
aL1L
asF0.5
(lp13279
L62L
aL0L
aL2L
asF1.5
(lp13280
L9L
aL0L
aL0L
asF-1.0
(lp13281
L98L
aL0L
aL0L
asF2.5
(lp13282
L1L
aL0L
aL0L
asF-3.0
(lp13283
L2L
aL0L
aL0L
asF-2.5
(lp13284
L20L
aL0L
aL0L
asF-3.5
(lp13285
L1L
aL0L
aL0L
asF-2.0
(lp13286
L37L
aL0L
aL0L
asF-1.5
(lp13287
L71L
aL0L
aL0L
assF-3.5
(dp13288
F-1.0
(lp13289
L1L
aL0L
aL0L
assF-2.5
(dp13290
F-0.5
(lp13291
L6L
aL0L
aL0L
asF-1.0
(lp13292
L3L
aL0L
aL0L
asF-2.5
(lp13293
L2L
aL0L
aL0L
asF-2.0
(lp13294
L3L
aL0L
aL0L
asF-1.5
(lp13295
L1L
aL0L
aL0L
assF0.0
(dp13296
F-0.5
(lp13297
L275L
aL8L
aL4L
asF0.5
(lp13298
L326L
aL5L
aL10L
asF2.5
(lp13299
L18L
aL1L
aL1L
asF3.0
(lp13300
L2L
aL0L
aL0L
asF1.5
(lp13301
L107L
aL0L
aL5L
asF0.0
(lp13302
L323L
aL4L
aL8L
asF1.0
(lp13303
L199L
aL3L
aL11L
asF-2.5
(lp13304
L6L
aL0L
aL0L
asF2.0
(lp13305
L52L
aL1L
aL2L
asF3.5
(lp13306
L2L
aL0L
aL1L
asF-1.0
(lp13307
L171L
aL4L
aL4L
asF-3.0
(lp13308
L4L
aL0L
aL0L
asF-2.0
(lp13309
L31L
aL0L
aL0L
asF-1.5
(lp13310
L80L
aL0L
aL0L
assssVKR
p13311
(dp13312
L1L
(dp13313
F-0.5
(dp13314
F0.5
(lp13315
L547L
aL6L
aL6L
asF1.0
(lp13316
L288L
aL2L
aL6L
asF2.0
(lp13317
L82L
aL2L
aL1L
asF0.0
(lp13318
L685L
aL7L
aL10L
asF1.5
(lp13319
L85L
aL1L
aL1L
asF-0.5
(lp13320
L1224L
aL17L
aL20L
asF-1.0
(lp13321
L508L
aL7L
aL6L
asF-1.5
(lp13322
L137L
aL0L
aL0L
assF1.0
(dp13323
F0.0
(lp13324
L134L
aL4L
aL1L
asF1.0
(lp13325
L63L
aL2L
aL2L
asF2.0
(lp13326
L17L
aL1L
aL0L
asF3.0
(lp13327
L22L
aL1L
aL0L
asF0.5
(lp13328
L76L
aL2L
aL0L
asF1.5
(lp13329
L75L
aL5L
aL2L
asF2.5
(lp13330
L9L
aL0L
aL0L
asF-1.0
(lp13331
L83L
aL3L
aL2L
asF-0.5
(lp13332
L264L
aL11L
aL6L
assF2.5
(dp13333
F0.5
(lp13334
L46L
aL3L
aL1L
asF1.5
(lp13335
L23L
aL1L
aL0L
asF2.0
(lp13336
L18L
aL0L
aL5L
asF0.0
(lp13337
L19L
aL1L
aL0L
asF1.0
(lp13338
L44L
aL3L
aL0L
asF-0.5
(lp13339
L36L
aL1L
aL0L
assF3.5
(dp13340
F-0.5
(lp13341
L3L
aL1L
aL0L
asF0.0
(lp13342
L18L
aL0L
aL1L
asF2.0
(lp13343
L16L
aL0L
aL0L
asF1.5
(lp13344
L30L
aL0L
aL2L
asF0.5
(lp13345
L7L
aL0L
aL0L
asF1.0
(lp13346
L29L
aL1L
aL0L
assF4.5
(dp13347
F0.5
(lp13348
L11L
aL0L
aL0L
asF0.0
(lp13349
L35L
aL1L
aL0L
asF-0.5
(lp13350
L26L
aL2L
aL0L
assF5.0
(dp13351
F0.0
(lp13352
L10L
aL0L
aL0L
asF0.5
(lp13353
L9L
aL0L
aL0L
assF0.5
(dp13354
F0.5
(lp13355
L100L
aL2L
aL1L
asF0.0
(lp13356
L136L
aL2L
aL0L
asF2.5
(lp13357
L81L
aL3L
aL0L
asF3.0
(lp13358
L83L
aL2L
aL1L
asF1.0
(lp13359
L115L
aL1L
aL2L
asF-0.5
(lp13360
L278L
aL13L
aL5L
asF1.5
(lp13361
L93L
aL2L
aL2L
asF2.0
(lp13362
L45L
aL0L
aL1L
asF-1.0
(lp13363
L205L
aL10L
aL2L
assF1.5
(dp13364
F0.0
(lp13365
L127L
aL3L
aL1L
asF1.0
(lp13366
L86L
aL1L
aL0L
asF2.0
(lp13367
L23L
aL2L
aL1L
asF-0.5
(lp13368
L83L
aL2L
aL2L
asF1.5
(lp13369
L160L
aL9L
aL4L
asF0.5
(lp13370
L122L
aL7L
aL4L
assF2.0
(dp13371
F0.5
(lp13372
L81L
aL2L
aL0L
asF1.5
(lp13373
L22L
aL0L
aL0L
asF-0.5
(lp13374
L59L
aL2L
aL0L
asF1.0
(lp13375
L24L
aL1L
aL1L
asF-1.0
(lp13376
L24L
aL2L
aL0L
asF-1.5
(lp13377
L22L
aL4L
aL0L
assF3.0
(dp13378
F0.5
(lp13379
L5L
aL0L
aL0L
asF0.0
(lp13380
L9L
aL2L
aL0L
assF4.0
(dp13381
F0.5
(lp13382
L15L
aL1L
aL0L
asF-0.5
(lp13383
L7L
aL0L
aL0L
asF0.0
(lp13384
L22L
aL0L
aL0L
asF1.0
(lp13385
L4L
aL0L
aL0L
assF-1.0
(dp13386
F-0.5
(lp13387
L619L
aL11L
aL6L
asF0.0
(lp13388
L133L
aL1L
aL0L
asF-1.0
(lp13389
L1109L
aL15L
aL6L
asF-2.0
(lp13390
L110L
aL2L
aL2L
asF-1.5
(lp13391
L452L
aL7L
aL2L
assF0.0
(dp13392
F0.0
(lp13393
L383L
aL1L
aL2L
asF1.5
(lp13394
L151L
aL3L
aL2L
asF2.5
(lp13395
L73L
aL0L
aL2L
asF-0.5
(lp13396
L238L
aL5L
aL3L
asF1.0
(lp13397
L575L
aL11L
aL10L
asF-1.5
(lp13398
L47L
aL0L
aL0L
asF2.0
(lp13399
L336L
aL6L
aL2L
asF-1.0
(lp13400
L111L
aL0L
aL1L
asF0.5
(lp13401
L227L
aL4L
aL4L
asssL2L
(dp13402
F0.5
(dp13403
F-0.5
(lp13404
L186L
aL6L
aL5L
asF1.0
(lp13405
L169L
aL7L
aL1L
asF2.5
(lp13406
L43L
aL1L
aL2L
asF3.0
(lp13407
L15L
aL0L
aL1L
asF0.0
(lp13408
L186L
aL8L
aL1L
asF1.5
(lp13409
L141L
aL5L
aL2L
asF2.0
(lp13410
L90L
aL2L
aL0L
asF3.5
(lp13411
L4L
aL0L
aL0L
asF-1.0
(lp13412
L118L
aL2L
aL0L
asF0.5
(lp13413
L183L
aL4L
aL4L
asF-2.0
(lp13414
L4L
aL0L
aL0L
asF-1.5
(lp13415
L45L
aL1L
aL1L
assF1.5
(dp13416
F-0.5
(lp13417
L97L
aL4L
aL3L
asF0.0
(lp13418
L108L
aL6L
aL1L
asF2.5
(lp13419
L14L
aL0L
aL1L
asF3.5
(lp13420
L1L
aL0L
aL0L
asF1.5
(lp13421
L48L
aL5L
aL1L
asF3.0
(lp13422
L4L
aL0L
aL0L
asF1.0
(lp13423
L97L
aL2L
aL0L
asF0.5
(lp13424
L112L
aL5L
aL5L
asF2.0
(lp13425
L29L
aL3L
aL2L
asF-1.0
(lp13426
L39L
aL2L
aL0L
asF-1.5
(lp13427
L10L
aL0L
aL0L
assF2.5
(dp13428
F0.5
(lp13429
L38L
aL2L
aL0L
asF1.5
(lp13430
L21L
aL0L
aL0L
asF2.5
(lp13431
L4L
aL0L
aL0L
asF3.0
(lp13432
L1L
aL0L
aL0L
asF0.0
(lp13433
L41L
aL4L
aL0L
asF1.0
(lp13434
L36L
aL2L
aL1L
asF-0.5
(lp13435
L13L
aL2L
aL0L
asF2.0
(lp13436
L10L
aL0L
aL2L
asF-1.0
(lp13437
L5L
aL0L
aL0L
asF-1.5
(lp13438
L3L
aL0L
aL0L
assF3.5
(dp13439
F0.5
(lp13440
L14L
aL1L
aL0L
asF1.0
(lp13441
L11L
aL0L
aL1L
asF2.5
(lp13442
L1L
aL1L
aL0L
asF-0.5
(lp13443
L10L
aL0L
aL0L
asF1.5
(lp13444
L1L
aL0L
aL0L
asF0.0
(lp13445
L20L
aL1L
aL1L
asF2.0
(lp13446
L5L
aL0L
aL0L
asF-1.0
(lp13447
L4L
aL0L
aL0L
asF-1.5
(lp13448
L1L
aL0L
aL0L
assF4.0
(dp13449
F0.5
(lp13450
L5L
aL0L
aL0L
asF1.0
(lp13451
L7L
aL0L
aL0L
asF2.0
(lp13452
L4L
aL0L
aL0L
asF-0.5
(lp13453
L7L
aL0L
aL0L
asF1.5
(lp13454
L1L
aL0L
aL0L
asF2.5
(lp13455
L1L
aL0L
aL0L
asF-1.0
(lp13456
L2L
aL0L
aL0L
asF0.0
(lp13457
L11L
aL0L
aL0L
assF5.0
(dp13458
F0.0
(lp13459
L2L
aL0L
aL0L
asF0.5
(lp13460
L3L
aL0L
aL0L
assF0.0
(dp13461
F-0.5
(lp13462
L288L
aL9L
aL6L
asF0.5
(lp13463
L453L
aL6L
aL10L
asF2.5
(lp13464
L50L
aL1L
aL1L
asF3.0
(lp13465
L9L
aL0L
aL0L
asF4.0
(lp13466
L1L
aL0L
aL0L
asF0.0
(lp13467
L413L
aL4L
aL5L
asF1.0
(lp13468
L353L
aL1L
aL2L
asF-2.0
(lp13469
L7L
aL0L
aL0L
asF2.0
(lp13470
L114L
aL3L
aL1L
asF3.5
(lp13471
L3L
aL0L
aL0L
asF1.5
(lp13472
L270L
aL6L
aL1L
asF-1.0
(lp13473
L170L
aL4L
aL1L
asF-1.5
(lp13474
L48L
aL0L
aL0L
assF1.0
(dp13475
F0.5
(lp13476
L136L
aL4L
aL2L
asF1.5
(lp13477
L84L
aL2L
aL1L
asF2.5
(lp13478
L29L
aL1L
aL1L
asF3.0
(lp13479
L24L
aL0L
aL0L
asF4.0
(lp13480
L3L
aL0L
aL0L
asF0.0
(lp13481
L141L
aL9L
aL1L
asF1.0
(lp13482
L102L
aL4L
aL1L
asF2.0
(lp13483
L62L
aL1L
aL2L
asF3.5
(lp13484
L3L
aL0L
aL0L
asF-1.0
(lp13485
L83L
aL1L
aL1L
asF-0.5
(lp13486
L150L
aL4L
aL4L
asF-2.0
(lp13487
L1L
aL0L
aL0L
asF-1.5
(lp13488
L21L
aL1L
aL0L
assF2.0
(dp13489
F0.5
(lp13490
L66L
aL5L
aL0L
asF1.0
(lp13491
L53L
aL2L
aL0L
asF2.0
(lp13492
L20L
aL1L
aL2L
asF0.0
(lp13493
L72L
aL2L
aL0L
asF1.5
(lp13494
L32L
aL0L
aL1L
asF-0.5
(lp13495
L42L
aL0L
aL0L
asF2.5
(lp13496
L15L
aL1L
aL0L
asF-1.0
(lp13497
L11L
aL0L
aL0L
asF-1.5
(lp13498
L3L
aL0L
aL0L
assF3.0
(dp13499
F0.0
(lp13500
L14L
aL2L
aL0L
asF1.5
(lp13501
L16L
aL0L
aL0L
asF2.0
(lp13502
L10L
aL0L
aL0L
asF3.0
(lp13503
L1L
aL0L
aL0L
asF-0.5
(lp13504
L10L
aL0L
aL0L
asF1.0
(lp13505
L14L
aL0L
aL1L
asF0.5
(lp13506
L23L
aL0L
aL0L
asF2.5
(lp13507
L5L
aL0L
aL0L
asF-1.0
(lp13508
L5L
aL0L
aL0L
asF-1.5
(lp13509
L2L
aL1L
aL0L
assF4.5
(dp13510
F0.0
(lp13511
L10L
aL0L
aL0L
asF1.5
(lp13512
L1L
aL0L
aL0L
asF1.0
(lp13513
L2L
aL0L
aL0L
asF-0.5
(lp13514
L5L
aL1L
aL0L
asF0.5
(lp13515
L4L
aL0L
aL0L
assF-1.5
(dp13516
F0.0
(lp13517
L2L
aL0L
aL0L
asF-0.5
(lp13518
L10L
aL0L
aL0L
asF-2.5
(lp13519
L4L
aL0L
aL0L
asF-1.0
(lp13520
L51L
aL0L
aL0L
asF-2.0
(lp13521
L48L
aL2L
aL0L
asF-1.5
(lp13522
L83L
aL1L
aL1L
assF5.5
(dp13523
F1.0
(lp13524
L2L
aL0L
aL0L
assF-1.0
(dp13525
F-0.5
(lp13526
L600L
aL7L
aL9L
asF1.0
(lp13527
L23L
aL0L
aL0L
asF-1.0
(lp13528
L755L
aL13L
aL1L
asF0.5
(lp13529
L105L
aL1L
aL1L
asF1.5
(lp13530
L2L
aL0L
aL0L
asF-2.0
(lp13531
L95L
aL1L
aL0L
asF0.0
(lp13532
L269L
aL2L
aL3L
asF-2.5
(lp13533
L7L
aL0L
aL0L
asF-1.5
(lp13534
L460L
aL6L
aL1L
assF-0.5
(dp13535
F-0.5
(lp13536
L742L
aL12L
aL9L
asF1.0
(lp13537
L291L
aL2L
aL3L
asF2.5
(lp13538
L2L
aL0L
aL0L
asF-2.0
(lp13539
L16L
aL1L
aL0L
asF0.5
(lp13540
L524L
aL6L
aL8L
asF1.5
(lp13541
L90L
aL2L
aL0L
asF0.0
(lp13542
L742L
aL7L
aL14L
asF2.0
(lp13543
L27L
aL0L
aL0L
asF-1.0
(lp13544
L447L
aL3L
aL5L
asF-1.5
(lp13545
L167L
aL1L
aL4L
asssL3L
(dp13546
F0.5
(dp13547
F-0.5
(lp13548
L172L
aL6L
aL3L
asF1.0
(lp13549
L218L
aL1L
aL8L
asF2.5
(lp13550
L30L
aL0L
aL0L
asF3.0
(lp13551
L10L
aL0L
aL0L
asF0.0
(lp13552
L210L
aL7L
aL3L
asF1.5
(lp13553
L143L
aL3L
aL2L
asF-1.0
(lp13554
L135L
aL5L
aL1L
asF2.0
(lp13555
L91L
aL0L
aL1L
asF3.5
(lp13556
L1L
aL0L
aL0L
asF-2.0
(lp13557
L37L
aL2L
aL0L
asF0.5
(lp13558
L227L
aL6L
aL6L
asF-2.5
(lp13559
L2L
aL0L
aL0L
asF-1.5
(lp13560
L76L
aL4L
aL0L
assF1.5
(dp13561
F-0.5
(lp13562
L80L
aL5L
aL0L
asF0.0
(lp13563
L122L
aL5L
aL0L
asF2.5
(lp13564
L5L
aL1L
aL0L
asF3.0
(lp13565
L2L
aL0L
aL0L
asF1.5
(lp13566
L52L
aL3L
aL1L
asF-2.0
(lp13567
L8L
aL0L
aL0L
asF0.5
(lp13568
L103L
aL2L
aL1L
asF1.0
(lp13569
L83L
aL3L
aL1L
asF2.0
(lp13570
L26L
aL0L
aL0L
asF-1.0
(lp13571
L67L
aL2L
aL1L
asF-1.5
(lp13572
L27L
aL2L
aL0L
assF2.5
(dp13573
F0.5
(lp13574
L42L
aL0L
aL4L
asF1.5
(lp13575
L20L
aL0L
aL1L
asF2.5
(lp13576
L2L
aL0L
aL0L
asF3.0
(lp13577
L1L
aL0L
aL0L
asF-1.0
(lp13578
L18L
aL0L
aL0L
asF0.0
(lp13579
L33L
aL3L
aL1L
asF1.0
(lp13580
L27L
aL0L
aL0L
asF-1.5
(lp13581
L5L
aL1L
aL0L
asF2.0
(lp13582
L14L
aL0L
aL4L
asF-2.0
(lp13583
L3L
aL2L
aL0L
asF-0.5
(lp13584
L24L
aL2L
aL0L
assF3.5
(dp13585
F0.5
(lp13586
L11L
aL0L
aL0L
asF1.0
(lp13587
L8L
aL0L
aL0L
asF2.0
(lp13588
L1L
aL1L
aL0L
asF-1.0
(lp13589
L4L
aL0L
aL0L
asF-0.5
(lp13590
L9L
aL0L
aL0L
asF1.5
(lp13591
L6L
aL1L
aL0L
asF0.0
(lp13592
L13L
aL2L
aL0L
asF-2.0
(lp13593
L1L
aL0L
aL0L
asF-1.5
(lp13594
L1L
aL0L
aL0L
assF4.0
(dp13595
F0.5
(lp13596
L6L
aL0L
aL0L
asF1.0
(lp13597
L4L
aL0L
aL0L
asF2.0
(lp13598
L1L
aL0L
aL0L
asF0.0
(lp13599
L4L
aL0L
aL0L
asF1.5
(lp13600
L4L
aL1L
aL0L
asF-1.0
(lp13601
L2L
aL0L
aL0L
asF-0.5
(lp13602
L5L
aL0L
aL0L
assF5.0
(dp13603
F0.0
(lp13604
L1L
aL0L
aL0L
asF1.0
(lp13605
L1L
aL0L
aL0L
asF1.5
(lp13606
L1L
aL0L
aL0L
asF-1.0
(lp13607
L1L
aL0L
aL0L
asF0.5
(lp13608
L2L
aL0L
aL0L
assF-0.5
(dp13609
F-0.5
(lp13610
L509L
aL6L
aL5L
asF1.0
(lp13611
L292L
aL2L
aL2L
asF2.5
(lp13612
L10L
aL0L
aL0L
asF3.0
(lp13613
L3L
aL0L
aL0L
asF0.5
(lp13614
L535L
aL8L
aL4L
asF1.5
(lp13615
L130L
aL2L
aL2L
asF-2.5
(lp13616
L15L
aL0L
aL0L
asF2.0
(lp13617
L58L
aL1L
aL0L
asF-1.0
(lp13618
L340L
aL0L
aL5L
asF0.0
(lp13619
L592L
aL4L
aL9L
asF-3.0
(lp13620
L1L
aL0L
aL0L
asF-2.0
(lp13621
L105L
aL4L
aL0L
asF-1.5
(lp13622
L230L
aL3L
aL1L
assF1.0
(dp13623
F0.5
(lp13624
L128L
aL6L
aL3L
asF1.5
(lp13625
L71L
aL6L
aL2L
asF2.5
(lp13626
L16L
aL0L
aL0L
asF3.0
(lp13627
L5L
aL0L
aL0L
asF0.0
(lp13628
L160L
aL3L
aL0L
asF1.0
(lp13629
L125L
aL6L
aL8L
asF-2.0
(lp13630
L21L
aL1L
aL0L
asF2.0
(lp13631
L48L
aL4L
aL2L
asF3.5
(lp13632
L1L
aL0L
aL0L
asF-2.5
(lp13633
L3L
aL0L
aL0L
asF-0.5
(lp13634
L130L
aL6L
aL3L
asF-1.0
(lp13635
L102L
aL5L
aL0L
asF-1.5
(lp13636
L56L
aL4L
aL0L
assF2.0
(dp13637
F0.5
(lp13638
L54L
aL1L
aL1L
asF1.0
(lp13639
L55L
aL7L
aL0L
asF2.5
(lp13640
L10L
aL0L
aL0L
asF3.0
(lp13641
L2L
aL0L
aL0L
asF0.0
(lp13642
L67L
aL6L
aL0L
asF1.5
(lp13643
L29L
aL1L
aL1L
asF-0.5
(lp13644
L43L
aL1L
aL0L
asF2.0
(lp13645
L11L
aL0L
aL0L
asF-1.0
(lp13646
L26L
aL1L
aL0L
asF-1.5
(lp13647
L15L
aL1L
aL0L
assF3.0
(dp13648
F0.0
(lp13649
L18L
aL0L
aL0L
asF1.5
(lp13650
L9L
aL0L
aL0L
asF2.0
(lp13651
L7L
aL0L
aL0L
asF-2.0
(lp13652
L1L
aL0L
aL0L
asF-0.5
(lp13653
L15L
aL1L
aL0L
asF1.0
(lp13654
L8L
aL0L
aL0L
asF0.5
(lp13655
L16L
aL1L
aL0L
asF2.5
(lp13656
L4L
aL0L
aL0L
asF-1.0
(lp13657
L13L
aL1L
aL0L
asF-1.5
(lp13658
L2L
aL0L
aL0L
assF-2.0
(dp13659
F-1.0
(lp13660
L1L
aL0L
aL0L
asF-2.0
(lp13661
L3L
aL0L
aL1L
asF-1.5
(lp13662
L3L
aL0L
aL0L
assF4.5
(dp13663
F0.0
(lp13664
L2L
aL1L
aL0L
asF0.5
(lp13665
L3L
aL0L
aL0L
asF-1.0
(lp13666
L1L
aL0L
aL0L
asF1.0
(lp13667
L1L
aL0L
aL0L
assF6.0
(dp13668
F-0.5
(lp13669
L1L
aL0L
aL0L
asF0.0
(lp13670
L1L
aL0L
aL0L
assF-1.5
(dp13671
F0.0
(lp13672
L68L
aL0L
aL0L
asF-0.5
(lp13673
L118L
aL2L
aL2L
asF1.0
(lp13674
L12L
aL0L
aL1L
asF-1.0
(lp13675
L133L
aL2L
aL1L
asF0.5
(lp13676
L40L
aL0L
aL0L
asF1.5
(lp13677
L2L
aL0L
aL0L
asF-2.0
(lp13678
L27L
aL0L
aL0L
asF-1.5
(lp13679
L83L
aL1L
aL0L
assF5.5
(dp13680
F-0.5
(lp13681
L1L
aL0L
aL0L
asF0.0
(lp13682
L1L
aL0L
aL0L
assF-1.0
(dp13683
F0.5
(lp13684
L240L
aL2L
aL1L
asF1.0
(lp13685
L135L
aL1L
aL3L
asF2.5
(lp13686
L3L
aL0L
aL0L
asF-0.5
(lp13687
L463L
aL1L
aL5L
asF1.5
(lp13688
L43L
aL0L
aL0L
asF-2.5
(lp13689
L32L
aL1L
aL0L
asF2.0
(lp13690
L9L
aL0L
aL0L
asF-2.0
(lp13691
L98L
aL5L
aL0L
asF0.0
(lp13692
L440L
aL5L
aL9L
asF-3.0
(lp13693
L1L
aL0L
aL0L
asF-1.0
(lp13694
L377L
aL3L
aL1L
asF-1.5
(lp13695
L187L
aL0L
aL1L
assF0.0
(dp13696
F-0.5
(lp13697
L275L
aL1L
aL2L
asF0.5
(lp13698
L426L
aL5L
aL5L
asF2.5
(lp13699
L37L
aL2L
aL0L
asF3.0
(lp13700
L6L
aL0L
aL0L
asF1.0
(lp13701
L322L
aL4L
aL6L
asF0.0
(lp13702
L394L
aL7L
aL5L
asF1.5
(lp13703
L167L
aL5L
aL4L
asF-2.5
(lp13704
L5L
aL1L
aL0L
asF2.0
(lp13705
L83L
aL1L
aL2L
asF3.5
(lp13706
L1L
aL0L
aL0L
asF-2.0
(lp13707
L28L
aL0L
aL0L
asF-1.0
(lp13708
L193L
aL6L
aL0L
asF-1.5
(lp13709
L103L
aL1L
aL2L
asssL4L
(dp13710
F0.5
(dp13711
F-0.5
(lp13712
L176L
aL5L
aL2L
asF1.0
(lp13713
L223L
aL4L
aL8L
asF2.5
(lp13714
L14L
aL0L
aL0L
asF3.0
(lp13715
L9L
aL0L
aL0L
asF0.0
(lp13716
L222L
aL2L
aL2L
asF1.5
(lp13717
L150L
aL2L
aL4L
asF-1.0
(lp13718
L119L
aL4L
aL2L
asF2.0
(lp13719
L65L
aL0L
aL1L
asF3.5
(lp13720
L1L
aL0L
aL0L
asF-2.0
(lp13721
L29L
aL1L
aL0L
asF0.5
(lp13722
L219L
aL6L
aL3L
asF-2.5
(lp13723
L6L
aL1L
aL0L
asF-1.5
(lp13724
L76L
aL4L
aL0L
assF1.5
(dp13725
F-0.5
(lp13726
L99L
aL4L
aL0L
asF0.0
(lp13727
L106L
aL5L
aL0L
asF2.5
(lp13728
L11L
aL0L
aL0L
asF3.0
(lp13729
L3L
aL0L
aL0L
asF1.5
(lp13730
L51L
aL2L
aL0L
asF-2.0
(lp13731
L5L
aL0L
aL0L
asF0.5
(lp13732
L109L
aL4L
aL2L
asF1.0
(lp13733
L94L
aL5L
aL1L
asF2.0
(lp13734
L30L
aL4L
aL1L
asF-1.0
(lp13735
L46L
aL1L
aL0L
asF-1.5
(lp13736
L24L
aL2L
aL0L
assF2.5
(dp13737
F0.5
(lp13738
L39L
aL2L
aL1L
asF1.5
(lp13739
L12L
aL0L
aL0L
asF2.5
(lp13740
L2L
aL0L
aL1L
asF3.0
(lp13741
L2L
aL0L
aL0L
asF-1.0
(lp13742
L14L
aL2L
aL0L
asF0.0
(lp13743
L21L
aL0L
aL0L
asF1.0
(lp13744
L27L
aL1L
aL2L
asF-0.5
(lp13745
L33L
aL4L
aL0L
asF2.0
(lp13746
L11L
aL0L
aL0L
asF-2.0
(lp13747
L3L
aL0L
aL0L
asF-1.5
(lp13748
L6L
aL2L
aL0L
assF3.5
(dp13749
F0.5
(lp13750
L12L
aL0L
aL0L
asF1.0
(lp13751
L9L
aL0L
aL0L
asF2.0
(lp13752
L2L
aL2L
aL0L
asF-0.5
(lp13753
L7L
aL1L
aL0L
asF1.5
(lp13754
L3L
aL0L
aL0L
asF0.0
(lp13755
L10L
aL0L
aL0L
asF-1.0
(lp13756
L4L
aL0L
aL0L
asF-1.5
(lp13757
L2L
aL0L
aL0L
assF4.0
(dp13758
F0.5
(lp13759
L1L
aL0L
aL0L
asF1.0
(lp13760
L7L
aL0L
aL0L
asF-0.5
(lp13761
L2L
aL0L
aL0L
asF1.5
(lp13762
L1L
aL0L
aL0L
asF0.0
(lp13763
L3L
aL0L
aL0L
asF-1.0
(lp13764
L1L
aL0L
aL0L
asF-1.5
(lp13765
L1L
aL0L
aL0L
assF5.0
(dp13766
F0.5
(lp13767
L1L
aL0L
aL0L
asF1.5
(lp13768
L1L
aL0L
aL0L
asF2.0
(lp13769
L1L
aL0L
aL0L
asF-1.0
(lp13770
L1L
aL0L
aL0L
assF-0.5
(dp13771
F0.5
(lp13772
L479L
aL3L
aL4L
asF1.0
(lp13773
L272L
aL3L
aL6L
asF2.5
(lp13774
L4L
aL0L
aL0L
asF3.0
(lp13775
L4L
aL0L
aL0L
asF-0.5
(lp13776
L490L
aL3L
aL4L
asF1.5
(lp13777
L127L
aL2L
aL1L
asF-2.0
(lp13778
L86L
aL2L
aL0L
asF2.0
(lp13779
L49L
aL0L
aL0L
asF-2.5
(lp13780
L19L
aL1L
aL0L
asF0.0
(lp13781
L560L
aL6L
aL7L
asF-3.0
(lp13782
L1L
aL0L
aL0L
asF-1.0
(lp13783
L317L
aL1L
aL3L
asF-1.5
(lp13784
L202L
aL2L
aL0L
assF1.0
(dp13785
F0.5
(lp13786
L157L
aL7L
aL0L
asF1.5
(lp13787
L91L
aL2L
aL1L
asF2.5
(lp13788
L18L
aL1L
aL0L
asF3.0
(lp13789
L3L
aL0L
aL0L
asF0.0
(lp13790
L151L
aL5L
aL0L
asF1.0
(lp13791
L141L
aL7L
aL8L
asF-2.0
(lp13792
L12L
aL1L
aL0L
asF2.0
(lp13793
L51L
aL3L
aL0L
asF3.5
(lp13794
L1L
aL0L
aL0L
asF-2.5
(lp13795
L7L
aL1L
aL0L
asF-0.5
(lp13796
L144L
aL9L
aL2L
asF-1.0
(lp13797
L114L
aL6L
aL1L
asF-1.5
(lp13798
L57L
aL3L
aL0L
assF2.0
(dp13799
F0.5
(lp13800
L68L
aL2L
aL2L
asF1.0
(lp13801
L50L
aL3L
aL1L
asF2.0
(lp13802
L20L
aL0L
aL2L
asF3.0
(lp13803
L1L
aL0L
aL0L
asF-2.0
(lp13804
L1L
aL0L
aL0L
asF0.0
(lp13805
L51L
aL5L
aL0L
asF1.5
(lp13806
L35L
aL3L
aL2L
asF-0.5
(lp13807
L40L
aL1L
aL1L
asF2.5
(lp13808
L6L
aL0L
aL0L
asF-1.0
(lp13809
L31L
aL1L
aL0L
asF-1.5
(lp13810
L15L
aL0L
aL0L
assF3.0
(dp13811
F0.0
(lp13812
L21L
aL0L
aL0L
asF1.5
(lp13813
L8L
aL1L
aL0L
asF2.0
(lp13814
L6L
aL0L
aL0L
asF3.0
(lp13815
L1L
aL0L
aL0L
asF-0.5
(lp13816
L11L
aL0L
aL0L
asF1.0
(lp13817
L11L
aL0L
aL1L
asF0.5
(lp13818
L16L
aL1L
aL0L
asF2.5
(lp13819
L4L
aL0L
aL0L
asF-1.0
(lp13820
L9L
aL0L
aL0L
asF-1.5
(lp13821
L3L
aL0L
aL0L
assF-1.0
(dp13822
F0.5
(lp13823
L246L
aL2L
aL2L
asF1.0
(lp13824
L115L
aL0L
aL4L
asF2.5
(lp13825
L1L
aL0L
aL0L
asF-0.5
(lp13826
L466L
aL5L
aL6L
asF1.5
(lp13827
L38L
aL0L
aL0L
asF-2.5
(lp13828
L38L
aL2L
aL0L
asF2.0
(lp13829
L15L
aL0L
aL0L
asF-2.0
(lp13830
L94L
aL5L
aL1L
asF0.0
(lp13831
L394L
aL5L
aL6L
asF-3.0
(lp13832
L2L
aL0L
aL0L
asF-1.0
(lp13833
L298L
aL2L
aL1L
asF-1.5
(lp13834
L210L
aL1L
aL0L
assF4.5
(dp13835
F0.0
(lp13836
L3L
aL1L
aL0L
asF1.5
(lp13837
L2L
aL0L
aL0L
asF1.0
(lp13838
L2L
aL0L
aL0L
asF-1.0
(lp13839
L1L
aL0L
aL0L
asF0.5
(lp13840
L1L
aL0L
aL0L
assF-1.5
(dp13841
F0.0
(lp13842
L98L
aL1L
aL2L
asF-0.5
(lp13843
L136L
aL1L
aL2L
asF1.0
(lp13844
L22L
aL0L
aL0L
asF-2.0
(lp13845
L38L
aL0L
aL0L
asF0.5
(lp13846
L37L
aL0L
aL0L
asF1.5
(lp13847
L4L
aL0L
aL0L
asF-1.0
(lp13848
L112L
aL0L
aL0L
asF-2.5
(lp13849
L7L
aL0L
aL0L
asF-1.5
(lp13850
L105L
aL1L
aL1L
assF5.5
(dp13851
F1.0
(lp13852
L1L
aL0L
aL0L
assF-2.0
(dp13853
F-0.5
(lp13854
L4L
aL0L
aL0L
asF0.0
(lp13855
L3L
aL0L
aL0L
asF-1.0
(lp13856
L6L
aL0L
aL0L
asF-2.0
(lp13857
L6L
aL0L
aL0L
asF-1.5
(lp13858
L10L
aL0L
aL0L
assF0.0
(dp13859
F-0.5
(lp13860
L305L
aL5L
aL4L
asF0.5
(lp13861
L406L
aL4L
aL4L
asF2.5
(lp13862
L27L
aL1L
aL0L
asF3.0
(lp13863
L4L
aL0L
aL0L
asF1.5
(lp13864
L173L
aL2L
aL3L
asF0.0
(lp13865
L395L
aL11L
aL7L
asF1.0
(lp13866
L335L
aL5L
aL7L
asF-2.5
(lp13867
L6L
aL1L
aL0L
asF2.0
[truncated: 81,136,731 more chars]
