# Supplementary material for: Pi-Pi contacts are an overlooked protein feature relevant to phase separation
Source: eLife. 2018 Feb 9;7:e31486. doi: 10.7554/eLife.31486 (PMC5847340; doi:10.7554/eLife.31486)
Supplement: Source code 2. — Python script and associated database files for the final phase separation propensity predictor. [file elife-31486-code2.tgz › SourceCodeS2/DBS/AVGnSDEVS/PCON2.SC.xmer36]

 E SR_FREQ 0.034085852200 0.000301878310 LR_FREQ 0.035081177951 0.000382047912 N       175813
 D SR_FREQ 0.025547524713 0.000252918251 LR_FREQ 0.032885462179 0.000312344701 N       159154
 F SR_FREQ 0.106058079079 0.000888005932 LR_FREQ 0.218889253570 0.001011249027 N       110126
 H SR_FREQ 0.099461368668 0.000846272481 LR_FREQ 0.177131704966 0.001035973058 N        62709
 N SR_FREQ 0.045378235506 0.000450509786 LR_FREQ 0.074554009199 0.000599506394 N       115112
 Q SR_FREQ 0.056957980984 0.000464025369 LR_FREQ 0.078804561247 0.000683698744 N        94613
 R SR_FREQ 0.067896011885 0.000791864548 LR_FREQ 0.164625003543 0.001017643097 N       133258
 W SR_FREQ 0.158353004764 0.001278561490 LR_FREQ 0.353224519500 0.002008915050 N        36932
 Y SR_FREQ 0.121355476852 0.001076202754 LR_FREQ 0.227270858999 0.001134415678 N        95594
