# Supplementary material for: Pi-Pi contacts are an overlooked protein feature relevant to phase separation
Source: eLife. 2018 Feb 9;7:e31486. doi: 10.7554/eLife.31486 (PMC5847340; doi:10.7554/eLife.31486)
Supplement: Source code 2. — Python script and associated database files for the final phase separation propensity predictor. [file elife-31486-code2.tgz › SourceCodeS2/DBS/AVGnSDEVS/PCON2.BB.xmer12]

GW SR_FREQ 0.025716671017 0.000632588195 LR_FREQ 0.047173833594 0.000871797367 N         4212
GV SR_FREQ 0.020360586324 0.000510812631 LR_FREQ 0.029782774291 0.000474530783 N        20570
GT SR_FREQ 0.022465038844 0.000511622731 LR_FREQ 0.035442385739 0.000579876012 N        15735
GS SR_FREQ 0.026035494477 0.000626646735 LR_FREQ 0.043362503772 0.000684074994 N        16539
GR SR_FREQ 0.026283631860 0.000586875870 LR_FREQ 0.037102165805 0.000663024907 N        14054
GQ SR_FREQ 0.030564952301 0.000679950613 LR_FREQ 0.037226184899 0.000713980364 N         9408
GP SR_FREQ 0.033726432691 0.000814265870 LR_FREQ 0.046893932791 0.000769168355 N         9699
GY SR_FREQ 0.023501070258 0.000585668892 LR_FREQ 0.041221649971 0.000685182220 N        10574
GG SR_FREQ 0.024711355856 0.000625581358 LR_FREQ 0.053480210751 0.000750893383 N        20418
GF SR_FREQ 0.022751974906 0.000559454294 LR_FREQ 0.039696804853 0.000673467179 N        12093
GE SR_FREQ 0.028037284847 0.000670190648 LR_FREQ 0.033862357781 0.000706222947 N        17164
GD SR_FREQ 0.025332622454 0.000632335143 LR_FREQ 0.035472093680 0.000608131353 N        15356
GC SR_FREQ 0.024722373825 0.000672737964 LR_FREQ 0.047550997552 0.000752609854 N         3643
GA SR_FREQ 0.023930026080 0.000599829513 LR_FREQ 0.042621980575 0.000714957896 N        21299
GN SR_FREQ 0.024898021295 0.000623672560 LR_FREQ 0.038051484853 0.000676014062 N        11358
GM SR_FREQ 0.020822255335 0.000542937561 LR_FREQ 0.038419769251 0.000723999199 N         6153
GL SR_FREQ 0.018465663507 0.000456526980 LR_FREQ 0.027652199994 0.000559606430 N        23963
GK SR_FREQ 0.023258601941 0.000525964594 LR_FREQ 0.032952239480 0.000622126305 N        17113
GI SR_FREQ 0.020094201933 0.000495996468 LR_FREQ 0.029868991962 0.000568752543 N        17159
GH SR_FREQ 0.026270048040 0.000652574932 LR_FREQ 0.042058564761 0.000724861267 N         6596
ME SR_FREQ 0.022109793977 0.000653743342 LR_FREQ 0.018413217587 0.000396379396 N         5318
MD SR_FREQ 0.019304826200 0.000583067871 LR_FREQ 0.019059973855 0.000356678684 N         4657
MG SR_FREQ 0.019210352607 0.000589350725 LR_FREQ 0.033243621987 0.000579781403 N         5575
MF SR_FREQ 0.016156299184 0.000508873808 LR_FREQ 0.020157441828 0.000386502181 N         2762
MA SR_FREQ 0.018388634046 0.000575261416 LR_FREQ 0.025164732783 0.000464270587 N         6985
MC SR_FREQ 0.016562442529 0.000623058794 LR_FREQ 0.022045643560 0.000481575382 N          939
MM SR_FREQ 0.013754798688 0.000480885621 LR_FREQ 0.017717518508 0.000403254774 N         1980
ML SR_FREQ 0.013476217784 0.000407512904 LR_FREQ 0.014744231471 0.000305869598 N         7335
MN SR_FREQ 0.018137774619 0.000570411463 LR_FREQ 0.019503672498 0.000389172285 N         3407
MI SR_FREQ 0.014248737282 0.000436890538 LR_FREQ 0.014801943902 0.000286411803 N         4329
MH SR_FREQ 0.018886621273 0.000636624473 LR_FREQ 0.020317141926 0.000433489723 N         1784
MK SR_FREQ 0.017168305368 0.000488207766 LR_FREQ 0.017292896950 0.000336668336 N         4815
MT SR_FREQ 0.016484048654 0.000470853611 LR_FREQ 0.018446232077 0.000339132323 N         4547
MW SR_FREQ 0.017566187801 0.000594933432 LR_FREQ 0.021583755085 0.000533318861 N          864
MV SR_FREQ 0.014684120030 0.000446792263 LR_FREQ 0.015268142480 0.000264144404 N         5448
MQ SR_FREQ 0.023444904731 0.000660455997 LR_FREQ 0.018614481902 0.000403647046 N         2865
MP SR_FREQ 0.027762382211 0.000820247275 LR_FREQ 0.025805696466 0.000468038470 N         3676
MS SR_FREQ 0.019996532679 0.000606731234 LR_FREQ 0.024573140104 0.000458315431 N         4470
MR SR_FREQ 0.019878691236 0.000544978376 LR_FREQ 0.019659355751 0.000375917798 N         4169
MY SR_FREQ 0.016723656520 0.000529037560 LR_FREQ 0.020952752944 0.000407946019 N         2338
FP SR_FREQ 0.030720551226 0.000877199201 LR_FREQ 0.027290493271 0.000457342519 N         6943
FQ SR_FREQ 0.026741653694 0.000705620521 LR_FREQ 0.020546249520 0.000389174280 N         5366
FR SR_FREQ 0.022532505033 0.000576877753 LR_FREQ 0.021164184421 0.000351569377 N         7380
FS SR_FREQ 0.022708110177 0.000636772451 LR_FREQ 0.026025717278 0.000421774111 N        10505
FT SR_FREQ 0.019109188796 0.000511659680 LR_FREQ 0.020325635782 0.000330651471 N         8739
FV SR_FREQ 0.017060455751 0.000482156815 LR_FREQ 0.017088866864 0.000261322426 N        10111
FW SR_FREQ 0.021177961487 0.000651877652 LR_FREQ 0.023674049751 0.000462431287 N         1982
FY SR_FREQ 0.019521520109 0.000578495367 LR_FREQ 0.022658041138 0.000377616103 N         5569
FA SR_FREQ 0.020849115928 0.000607454975 LR_FREQ 0.026449920542 0.000439448861 N        11562
FC SR_FREQ 0.020208191171 0.000682701743 LR_FREQ 0.024083962611 0.000429131110 N         1992
FD SR_FREQ 0.022058452513 0.000627387545 LR_FREQ 0.020769224590 0.000352243706 N        10511
FE SR_FREQ 0.024540061887 0.000669031276 LR_FREQ 0.020110078446 0.000382377797 N         9885
FF SR_FREQ 0.018872544939 0.000549544094 LR_FREQ 0.021923861863 0.000365332743 N         5848
FG SR_FREQ 0.021567650483 0.000625081787 LR_FREQ 0.034254346262 0.000510502920 N        11377
FH SR_FREQ 0.021912258360 0.000652740419 LR_FREQ 0.022343111222 0.000415767418 N         3674
FI SR_FREQ 0.016682520169 0.000470526367 LR_FREQ 0.016539348770 0.000280982973 N         8093
FK SR_FREQ 0.019892703604 0.000543324965 LR_FREQ 0.018997406175 0.000335337324 N         8133
FL SR_FREQ 0.015486271474 0.000445299698 LR_FREQ 0.016215089054 0.000293937002 N        12783
FM SR_FREQ 0.016922468401 0.000539614418 LR_FREQ 0.019848703195 0.000388027116 N         2864
FN SR_FREQ 0.021266590003 0.000635285187 LR_FREQ 0.021463116293 0.000382665609 N         7142
SY SR_FREQ 0.020479497411 0.000608449392 LR_FREQ 0.024410102064 0.000434113541 N         7967
SS SR_FREQ 0.023013919952 0.000663154797 LR_FREQ 0.027431011373 0.000502232608 N        14386
SR SR_FREQ 0.023077553099 0.000596189397 LR_FREQ 0.022763172824 0.000425632758 N        10511
SQ SR_FREQ 0.026641735189 0.000697168553 LR_FREQ 0.021965240378 0.000452841166 N         7820
SP SR_FREQ 0.030385936660 0.000910919885 LR_FREQ 0.028758736763 0.000509792814 N        10001
SW SR_FREQ 0.021882486328 0.000664075805 LR_FREQ 0.026021995966 0.000546342112 N         3342
SV SR_FREQ 0.017865050291 0.000515557889 LR_FREQ 0.018557267494 0.000306155876 N        15063
ST SR_FREQ 0.019648467809 0.000540413702 LR_FREQ 0.021711479379 0.000379915612 N        11609
SK SR_FREQ 0.020291444268 0.000554068646 LR_FREQ 0.020388317654 0.000398552552 N        11401
SI SR_FREQ 0.017503124162 0.000502402732 LR_FREQ 0.018134668583 0.000338581396 N        12579
SH SR_FREQ 0.022587535320 0.000685297274 LR_FREQ 0.024216286630 0.000489249064 N         4950
SN SR_FREQ 0.021612582286 0.000647029474 LR_FREQ 0.022964198674 0.000439325235 N         9125
SM SR_FREQ 0.017735163159 0.000552889041 LR_FREQ 0.021842126968 0.000442797931 N         4453
SL SR_FREQ 0.016303113862 0.000473187166 LR_FREQ 0.017746914324 0.000350177565 N        21010
SC SR_FREQ 0.021056592358 0.000689188400 LR_FREQ 0.025880238463 0.000464096599 N         2980
SA SR_FREQ 0.021332131054 0.000630519876 LR_FREQ 0.027898285866 0.000496241894 N        16479
SG SR_FREQ 0.021957416932 0.000640970356 LR_FREQ 0.035165503394 0.000553724922 N        18195
SF SR_FREQ 0.019862646629 0.000599974688 LR_FREQ 0.023758427712 0.000432744627 N         9595
SE SR_FREQ 0.024976589999 0.000712210204 LR_FREQ 0.021307347370 0.000460483844 N        12809
SD SR_FREQ 0.022211213344 0.000636203498 LR_FREQ 0.022134364471 0.000417605062 N        12340
YI SR_FREQ 0.016358810274 0.000460809283 LR_FREQ 0.016965724822 0.000289130952 N         6903
YH SR_FREQ 0.021774913038 0.000680189905 LR_FREQ 0.022923268865 0.000434288941 N         3115
YK SR_FREQ 0.019588302224 0.000522886089 LR_FREQ 0.019408095440 0.000353501356 N         6739
YM SR_FREQ 0.016534994258 0.000519858630 LR_FREQ 0.020645591960 0.000415754974 N         2531
YL SR_FREQ 0.015274040875 0.000440252356 LR_FREQ 0.016574114763 0.000323627707 N        12246
YN SR_FREQ 0.020752264277 0.000620867421 LR_FREQ 0.021894359208 0.000394721514 N         6025
YA SR_FREQ 0.020617488407 0.000586049416 LR_FREQ 0.027221067312 0.000445114980 N         9604
YC SR_FREQ 0.019816315234 0.000641819315 LR_FREQ 0.025302131890 0.000472473805 N         1837
YE SR_FREQ 0.024149931180 0.000660513461 LR_FREQ 0.020450035889 0.000417171144 N         7909
YD SR_FREQ 0.021644169244 0.000617974594 LR_FREQ 0.021327451591 0.000363551495 N         8145
YG SR_FREQ 0.021326637670 0.000634060170 LR_FREQ 0.035577203549 0.000512103121 N         9902
YF SR_FREQ 0.018810479058 0.000565918273 LR_FREQ 0.022779003036 0.000390439189 N         5725
YY SR_FREQ 0.019191342248 0.000557259300 LR_FREQ 0.023722328580 0.000402293205 N         5368
YQ SR_FREQ 0.026599529318 0.000691066525 LR_FREQ 0.021168120871 0.000423202874 N         5030
YP SR_FREQ 0.030650758665 0.000877002632 LR_FREQ 0.028377505850 0.000473774179 N         6355
YS SR_FREQ 0.022414035164 0.000644218085 LR_FREQ 0.026894296270 0.000440824153 N         8233
YR SR_FREQ 0.022290130239 0.000555638046 LR_FREQ 0.022005006283 0.000378967276 N         6926
YT SR_FREQ 0.018655857214 0.000506118953 LR_FREQ 0.020821391370 0.000348388655 N         7137
YW SR_FREQ 0.020763741657 0.000620717172 LR_FREQ 0.024869515583 0.000534977849 N         1896
YV SR_FREQ 0.016668985981 0.000465728360 LR_FREQ 0.017506011480 0.000267963384 N         8463
LF SR_FREQ 0.015517895859 0.000454746236 LR_FREQ 0.018255479180 0.000304460095 N        12323
LG SR_FREQ 0.017815046829 0.000510198654 LR_FREQ 0.026850483294 0.000416069454 N        24108
LD SR_FREQ 0.017824059555 0.000519416347 LR_FREQ 0.017681216650 0.000284536240 N        21490
LE SR_FREQ 0.019686614745 0.000568826141 LR_FREQ 0.017193667678 0.000300847932 N        24451
LC SR_FREQ 0.015628213451 0.000518719371 LR_FREQ 0.018794771607 0.000330349336 N         4173
LA SR_FREQ 0.017122793390 0.000499412526 LR_FREQ 0.021786791651 0.000364445068 N        31213
LN SR_FREQ 0.017060284459 0.000511544818 LR_FREQ 0.017810215375 0.000296979680 N        14813
LL SR_FREQ 0.013415303959 0.000373053848 LR_FREQ 0.014315336323 0.000244298085 N        30794
LM SR_FREQ 0.014020734025 0.000432198968 LR_FREQ 0.016405779627 0.000306942488 N         7222
LK SR_FREQ 0.016302773377 0.000435649575 LR_FREQ 0.016376312508 0.000271609050 N        21786
LH SR_FREQ 0.017312832084 0.000541153686 LR_FREQ 0.018028436277 0.000315137368 N         8145
LI SR_FREQ 0.013959533363 0.000386090788 LR_FREQ 0.014452539688 0.000237908552 N        17277
LV SR_FREQ 0.014357631709 0.000396118353 LR_FREQ 0.014850594127 0.000220658837 N        22582
LW SR_FREQ 0.016234356383 0.000491275349 LR_FREQ 0.018680379203 0.000352126673 N         3791
LT SR_FREQ 0.015796616401 0.000419664059 LR_FREQ 0.017235958694 0.000273258744 N        19572
LR SR_FREQ 0.018130492191 0.000489638484 LR_FREQ 0.017955205289 0.000293283953 N        19211
LS SR_FREQ 0.018292534237 0.000534296098 LR_FREQ 0.021271869551 0.000350478516 N        22581
LP SR_FREQ 0.023012224228 0.000649997621 LR_FREQ 0.021927744636 0.000356608762 N        17257
LQ SR_FREQ 0.020229980445 0.000568995211 LR_FREQ 0.017184887772 0.000304663029 N        13248
LY SR_FREQ 0.015969763050 0.000470371087 LR_FREQ 0.018564135664 0.000313957181 N        10635
RT SR_FREQ 0.021095448786 0.000522840263 LR_FREQ 0.018480785898 0.000339967870 N         9057
RV SR_FREQ 0.018953509586 0.000505115912 LR_FREQ 0.015764071950 0.000256450657 N        13735
RW SR_FREQ 0.024069002824 0.000647264949 LR_FREQ 0.020687119746 0.000432806166 N         2682
RP SR_FREQ 0.033079313134 0.000905473472 LR_FREQ 0.024404370071 0.000457545057 N         8011
RQ SR_FREQ 0.029268879066 0.000696714922 LR_FREQ 0.018167904801 0.000378775404 N         7034
RR SR_FREQ 0.025218531688 0.000609657227 LR_FREQ 0.019010311985 0.000360180258 N        10242
RS SR_FREQ 0.024893424998 0.000661177387 LR_FREQ 0.023297760516 0.000449333239 N         9582
RY SR_FREQ 0.021979788184 0.000587717461 LR_FREQ 0.020179434502 0.000358162666 N         7095
RD SR_FREQ 0.023760537650 0.000616781035 LR_FREQ 0.018746983745 0.000351638020 N        11072
RE SR_FREQ 0.026619170084 0.000681546809 LR_FREQ 0.017871452694 0.000382512753 N        13618
RF SR_FREQ 0.021473770550 0.000588086387 LR_FREQ 0.019708286319 0.000346663645 N         8537
RG SR_FREQ 0.023542232333 0.000628744169 LR_FREQ 0.030317081137 0.000517505013 N        12429
RA SR_FREQ 0.022742130510 0.000620689083 LR_FREQ 0.023761327958 0.000429722445 N        15759
RC SR_FREQ 0.023018550233 0.000688244050 LR_FREQ 0.021142738265 0.000413007562 N         2338
RL SR_FREQ 0.017263429344 0.000470010085 LR_FREQ 0.015130916731 0.000281945828 N        19194
RM SR_FREQ 0.019316807139 0.000540644305 LR_FREQ 0.017585366254 0.000334927017 N         4073
RN SR_FREQ 0.023233756669 0.000621691257 LR_FREQ 0.019248221121 0.000375469686 N         7472
RH SR_FREQ 0.024478639536 0.000659084719 LR_FREQ 0.019619874020 0.000401930991 N         4474
RI SR_FREQ 0.018643902935 0.000495224510 LR_FREQ 0.015183640367 0.000267575970 N        11489
RK SR_FREQ 0.022111859773 0.000541877023 LR_FREQ 0.017145641909 0.000335141126 N         9283
VH SR_FREQ 0.018336153232 0.000666621800 LR_FREQ 0.012490236104 0.000270910886 N         5797
IP SR_FREQ 0.024897654711 0.000840872252 LR_FREQ 0.014966078955 0.000357902497 N        10757
EM SR_FREQ 0.021828639284 0.000568984825 LR_FREQ 0.016072707703 0.000346562942 N         5694
EL SR_FREQ 0.018889614752 0.000469061021 LR_FREQ 0.014177959467 0.000285663394 N        24556
EN SR_FREQ 0.025624649120 0.000622505819 LR_FREQ 0.017417225827 0.000364399921 N        11398
EI SR_FREQ 0.020785464034 0.000506627690 LR_FREQ 0.014078707855 0.000275965101 N        15976
EH SR_FREQ 0.027284999024 0.000663288712 LR_FREQ 0.017700037345 0.000386580816 N         5547
EK SR_FREQ 0.024318357320 0.000548521476 LR_FREQ 0.015567329763 0.000316672316 N        17058
EE SR_FREQ 0.029139630319 0.000750361748 LR_FREQ 0.016454283404 0.000388607457 N        18919
ED SR_FREQ 0.026135038749 0.000630756942 LR_FREQ 0.017166591459 0.000352138681 N        13269
EG SR_FREQ 0.026024682811 0.000648167136 LR_FREQ 0.027264871541 0.000503013626 N        16783
EF SR_FREQ 0.023887910822 0.000585673162 LR_FREQ 0.018089876644 0.000360029051 N         9613
EA SR_FREQ 0.024933840773 0.000664672125 LR_FREQ 0.021794247662 0.000427053828 N        21919
EC SR_FREQ 0.026093720148 0.000687859577 LR_FREQ 0.018750909266 0.000398988078 N         2691
IT SR_FREQ 0.016075748264 0.000501084962 LR_FREQ 0.011064783961 0.000238410996 N        12374
EY SR_FREQ 0.024447795032 0.000594511322 LR_FREQ 0.018454281563 0.000377346452 N         8164
IW SR_FREQ 0.016629289203 0.000595025781 LR_FREQ 0.011259255218 0.000296805383 N         2293
ET SR_FREQ 0.023263940569 0.000517228191 LR_FREQ 0.016889438838 0.000320896863 N        12358
EW SR_FREQ 0.027242742396 0.000655279130 LR_FREQ 0.018563362565 0.000441198910 N         3481
EV SR_FREQ 0.020830527448 0.000504241567 LR_FREQ 0.014576731211 0.000248525170 N        18070
EQ SR_FREQ 0.031669998760 0.000700731035 LR_FREQ 0.016616984572 0.000364878273 N         9379
EP SR_FREQ 0.035982624461 0.000862046359 LR_FREQ 0.022079668660 0.000447630194 N         8370
ES SR_FREQ 0.027262291614 0.000663199573 LR_FREQ 0.021112144059 0.000427600943 N        11747
ER SR_FREQ 0.027652367508 0.000614164345 LR_FREQ 0.017469334000 0.000347285964 N        13970
II SR_FREQ 0.014117660703 0.000423774637 LR_FREQ 0.009280677631 0.000192050491 N        11760
IH SR_FREQ 0.017697921389 0.000647449615 LR_FREQ 0.011208413933 0.000292640968 N         5123
IK SR_FREQ 0.016638470956 0.000519447520 LR_FREQ 0.010682672463 0.000230334075 N        12675
IM SR_FREQ 0.013928165675 0.000493890334 LR_FREQ 0.009998541276 0.000253660821 N         4026
VW SR_FREQ 0.017371886800 0.000610319049 LR_FREQ 0.012556196876 0.000280970456 N         3290
KC SR_FREQ 0.018153915630 0.000634145847 LR_FREQ 0.019143557369 0.000417621150 N         2140
KA SR_FREQ 0.019144881266 0.000574692072 LR_FREQ 0.022209480555 0.000444468204 N        17115
KG SR_FREQ 0.020067132438 0.000629555701 LR_FREQ 0.028160231473 0.000552894889 N        14273
KF SR_FREQ 0.017733432332 0.000546305420 LR_FREQ 0.018312580073 0.000364746991 N         7505
KE SR_FREQ 0.022164162328 0.000643170709 LR_FREQ 0.016642260068 0.000387063112 N        16394
KD SR_FREQ 0.019884206162 0.000604303505 LR_FREQ 0.017222796713 0.000348921230 N        12885
KK SR_FREQ 0.018226733108 0.000523362855 LR_FREQ 0.015890785844 0.000343134753 N        12780
KI SR_FREQ 0.015631520071 0.000449984796 LR_FREQ 0.014108093677 0.000265464967 N        13119
KH SR_FREQ 0.019706794203 0.000617874067 LR_FREQ 0.017932666694 0.000409955350 N         4351
KN SR_FREQ 0.019143140726 0.000612495385 LR_FREQ 0.017616145198 0.000365280904 N         9947
KM SR_FREQ 0.015611300824 0.000516183888 LR_FREQ 0.016282431832 0.000359685603 N         4384
KL SR_FREQ 0.014752318149 0.000430130649 LR_FREQ 0.014249763339 0.000289472527 N        19194
KS SR_FREQ 0.020509963089 0.000610111246 LR_FREQ 0.021552340067 0.000463374464 N        10556
KR SR_FREQ 0.020628889649 0.000533980184 LR_FREQ 0.017685785952 0.000373929041 N         9450
KQ SR_FREQ 0.023664219078 0.000681368008 LR_FREQ 0.016776095209 0.000374986054 N         7276
KP SR_FREQ 0.027499357894 0.000861746998 LR_FREQ 0.022668059379 0.000473269743 N         8603
KW SR_FREQ 0.018905163384 0.000606429386 LR_FREQ 0.018989773505 0.000471881026 N         2606
KV SR_FREQ 0.015974464346 0.000462492852 LR_FREQ 0.014792981852 0.000257797106 N        14755
KT SR_FREQ 0.017478449220 0.000487862268 LR_FREQ 0.017203729990 0.000351894380 N        10998
KY SR_FREQ 0.017851601112 0.000536429569 LR_FREQ 0.018675603422 0.000373132389 N         7789
DN SR_FREQ 0.022802739062 0.000697784416 LR_FREQ 0.019182803966 0.000391497310 N         8301
DL SR_FREQ 0.017097600074 0.000482324996 LR_FREQ 0.015193340898 0.000294282137 N        21563
DM SR_FREQ 0.019097309959 0.000601279171 LR_FREQ 0.017726682726 0.000354568234 N         4740
DK SR_FREQ 0.021615571837 0.000606692036 LR_FREQ 0.017175100275 0.000356485093 N        11293
DH SR_FREQ 0.023997891116 0.000722094384 LR_FREQ 0.019879863389 0.000428963188 N         4568
DI SR_FREQ 0.018534507748 0.000518023452 LR_FREQ 0.015326195296 0.000292977812 N        14351
DF SR_FREQ 0.021179747881 0.000644534594 LR_FREQ 0.019781361361 0.000374939927 N        10405
DG SR_FREQ 0.022931928107 0.000670989974 LR_FREQ 0.030158360175 0.000513621337 N        17251
DD SR_FREQ 0.023469454441 0.000689019123 LR_FREQ 0.018613617296 0.000363981784 N        11399
DE SR_FREQ 0.026172001656 0.000761152596 LR_FREQ 0.018056508917 0.000409132599 N        14775
DC SR_FREQ 0.022624272247 0.000754877659 LR_FREQ 0.020939828573 0.000419125592 N         2630
DA SR_FREQ 0.022488928597 0.000686981038 LR_FREQ 0.023686594190 0.000438508153 N        18088
DY SR_FREQ 0.021644069618 0.000651513346 LR_FREQ 0.020262901677 0.000384712102 N         8732
DV SR_FREQ 0.018747391947 0.000535147674 LR_FREQ 0.015850948933 0.000273634801 N        16449
DW SR_FREQ 0.023747284960 0.000713440838 LR_FREQ 0.020656754299 0.000458922318 N         3529
DT SR_FREQ 0.020720918352 0.000575001318 LR_FREQ 0.018453499985 0.000340984165 N        10692
DR SR_FREQ 0.024648625714 0.000667522333 LR_FREQ 0.019194896782 0.000376008515 N        10311
DS SR_FREQ 0.024422990698 0.000728619234 LR_FREQ 0.023182818132 0.000459885473 N        11677
DP SR_FREQ 0.032746519902 0.001015899811 LR_FREQ 0.023605417769 0.000435068909 N        11162
DQ SR_FREQ 0.028420346031 0.000781193466 LR_FREQ 0.018283368357 0.000395626317 N         6642
QQ SR_FREQ 0.035747698846 0.000801305719 LR_FREQ 0.018742962427 0.000419702978 N         6044
QP SR_FREQ 0.040650542059 0.001044500391 LR_FREQ 0.025734264068 0.000511220290 N         5707
QS SR_FREQ 0.029372062941 0.000743781395 LR_FREQ 0.024359663503 0.000487253887 N         7075
QR SR_FREQ 0.029856488690 0.000648577510 LR_FREQ 0.019889122780 0.000404433108 N         7039
QT SR_FREQ 0.024629568919 0.000588633512 LR_FREQ 0.018820012437 0.000368516442 N         6742
QW SR_FREQ 0.030161834154 0.000762157876 LR_FREQ 0.021799214450 0.000520361202 N         2064
QV SR_FREQ 0.021722523185 0.000563178069 LR_FREQ 0.016075717435 0.000278184823 N         9572
QY SR_FREQ 0.026051607851 0.000670500156 LR_FREQ 0.021104171399 0.000410657422 N         4671
QA SR_FREQ 0.026440850436 0.000710518734 LR_FREQ 0.024869478099 0.000468791349 N        12220
QC SR_FREQ 0.028857108844 0.000836668253 LR_FREQ 0.022045632111 0.000471163255 N         1675
QE SR_FREQ 0.031427905026 0.000795536340 LR_FREQ 0.018655159479 0.000435936628 N         8403
QD SR_FREQ 0.027885090805 0.000715915811 LR_FREQ 0.019238257814 0.000383465598 N         6746
QG SR_FREQ 0.027787035135 0.000730433723 LR_FREQ 0.032195238013 0.000561074882 N         9294
QF SR_FREQ 0.025257192626 0.000664133212 LR_FREQ 0.020521816908 0.000396701283 N         5252
QI SR_FREQ 0.021553493785 0.000554143130 LR_FREQ 0.015579893087 0.000304082806 N         7807
QH SR_FREQ 0.030067592440 0.000764952530 LR_FREQ 0.020550240846 0.000453873808 N         3137
QK SR_FREQ 0.025941148956 0.000613796059 LR_FREQ 0.017446168105 0.000365589385 N         7331
QM SR_FREQ 0.023349024863 0.000662267341 LR_FREQ 0.018112337919 0.000396603791 N         3141
QL SR_FREQ 0.019519333158 0.000519931974 LR_FREQ 0.015307798073 0.000308335518 N        14004
QN SR_FREQ 0.027736015430 0.000740804678 LR_FREQ 0.019726815403 0.000403481156 N         5470
WG SR_FREQ 0.020841067723 0.000661653147 LR_FREQ 0.036478622670 0.000659287609 N         3515
WF SR_FREQ 0.017844903195 0.000576057831 LR_FREQ 0.021247455576 0.000437550526 N         1982
WE SR_FREQ 0.024297451133 0.000702246442 LR_FREQ 0.019101605688 0.000453032692 N         3163
WD SR_FREQ 0.021119445462 0.000661382079 LR_FREQ 0.020052795681 0.000413478836 N         3326
WC SR_FREQ 0.018486655947 0.000679068298 LR_FREQ 0.023863566891 0.000565878751 N          727
WA SR_FREQ 0.019955803846 0.000596709108 LR_FREQ 0.026600174037 0.000508985826 N         3758
WN SR_FREQ 0.020057819102 0.000625765141 LR_FREQ 0.020807113455 0.000456078330 N         2570
WM SR_FREQ 0.015095530844 0.000573779395 LR_FREQ 0.018591968774 0.000472172807 N         1091
WL SR_FREQ 0.014150375192 0.000444715126 LR_FREQ 0.015095505717 0.000328843109 N         4765
WK SR_FREQ 0.018848527736 0.000546228099 LR_FREQ 0.017743209495 0.000400011230 N         2865
WI SR_FREQ 0.015178299648 0.000468296283 LR_FREQ 0.015093361431 0.000311656891 N         2607
WH SR_FREQ 0.021077939606 0.000720552078 LR_FREQ 0.021485756152 0.000511882582 N         1381
WW SR_FREQ 0.019871283303 0.000666775384 LR_FREQ 0.023634399198 0.000644881307 N          791
WV SR_FREQ 0.015749762693 0.000466466854 LR_FREQ 0.015916627303 0.000289271567 N         3191
WT SR_FREQ 0.017779671414 0.000501472459 LR_FREQ 0.019399514410 0.000387390904 N         2855
WS SR_FREQ 0.021935564426 0.000684899641 LR_FREQ 0.026342848098 0.000514014130 N         3249
WR SR_FREQ 0.021930381605 0.000590843021 LR_FREQ 0.020752496363 0.000436761602 N         2756
WQ SR_FREQ 0.026761252698 0.000734622223 LR_FREQ 0.019657836595 0.000470071491 N         2286
WP SR_FREQ 0.031771571800 0.000971037684 LR_FREQ 0.027764781021 0.000577855847 N         2012
WY SR_FREQ 0.018374079160 0.000594963389 LR_FREQ 0.022428817505 0.000487520922 N         1691
PR SR_FREQ 0.024200483910 0.000558038254 LR_FREQ 0.018952365135 0.000295796469 N         7269
PS SR_FREQ 0.024010439138 0.000594296737 LR_FREQ 0.022916856767 0.000347077435 N         9772
PP SR_FREQ 0.032508175176 0.000786357167 LR_FREQ 0.023664404255 0.000353230299 N         6753
PQ SR_FREQ 0.028432740191 0.000621899197 LR_FREQ 0.018106062840 0.000315695550 N         6235
PV SR_FREQ 0.018461167297 0.000474432950 LR_FREQ 0.015526792885 0.000231023831 N        12701
PW SR_FREQ 0.023103928558 0.000595887301 LR_FREQ 0.020700596412 0.000391711469 N         2411
PT SR_FREQ 0.020293619061 0.000485501603 LR_FREQ 0.018070963835 0.000280508022 N         8878
PY SR_FREQ 0.021111422512 0.000524072036 LR_FREQ 0.020046222875 0.000326991234 N         6027
PC SR_FREQ 0.022054718115 0.000588741684 LR_FREQ 0.020456199051 0.000327264823 N         1772
PA SR_FREQ 0.022343001567 0.000589633141 LR_FREQ 0.023897663766 0.000368932241 N        13325
PF SR_FREQ 0.020578155363 0.000531515700 LR_FREQ 0.019688170063 0.000331531263 N         7098
PG SR_FREQ 0.022393814649 0.000572134132 LR_FREQ 0.030208808908 0.000419997563 N        13307
PD SR_FREQ 0.022951527485 0.000581779227 LR_FREQ 0.018566433389 0.000297428240 N        11341
PE SR_FREQ 0.026116566821 0.000644070527 LR_FREQ 0.017961174465 0.000329630385 N        14364
PK SR_FREQ 0.021333957058 0.000504277822 LR_FREQ 0.016840405530 0.000268380768 N         8012
PH SR_FREQ 0.023576238082 0.000567011551 LR_FREQ 0.019551757680 0.000340165557 N         3998
PI SR_FREQ 0.018207139384 0.000477618291 LR_FREQ 0.014983044909 0.000249306851 N         8232
PN SR_FREQ 0.022354544309 0.000583253775 LR_FREQ 0.018972044475 0.000318086201 N         7203
PL SR_FREQ 0.016817696375 0.000441530436 LR_FREQ 0.014862095922 0.000265548891 N        15069
PM SR_FREQ 0.018534946901 0.000504633796 LR_FREQ 0.017340695167 0.000309128802 N         3293
CK SR_FREQ 0.020257423923 0.000555172652 LR_FREQ 0.020709705022 0.000416794460 N         2343
CI SR_FREQ 0.016405178254 0.000492455849 LR_FREQ 0.017767330861 0.000361527429 N         2530
CH SR_FREQ 0.023428796429 0.000759842342 LR_FREQ 0.026278712762 0.000533256680 N         1574
CN SR_FREQ 0.022027136752 0.000697727557 LR_FREQ 0.024388400043 0.000501877227 N         1872
CM SR_FREQ 0.016716235614 0.000580529466 LR_FREQ 0.022962619859 0.000510260389 N          908
CL SR_FREQ 0.015076592047 0.000460145616 LR_FREQ 0.017373677928 0.000368740148 N         4124
CC SR_FREQ 0.021241613953 0.000812536533 LR_FREQ 0.030019147194 0.000590753873 N          774
CA SR_FREQ 0.021466277604 0.000656148057 LR_FREQ 0.030549300938 0.000539489120 N         3431
CG SR_FREQ 0.022273182192 0.000707857963 LR_FREQ 0.041832298210 0.000593161574 N         3860
CF SR_FREQ 0.019351263294 0.000614612646 LR_FREQ 0.025455544593 0.000481522140 N         1864
CE SR_FREQ 0.026228952191 0.000762451817 LR_FREQ 0.022023541578 0.000501315073 N         2804
CD SR_FREQ 0.022987154202 0.000705756268 LR_FREQ 0.023036426973 0.000443798129 N         2743
CY SR_FREQ 0.020210066433 0.000645239006 LR_FREQ 0.026865176824 0.000481876155 N         1626
CS SR_FREQ 0.023899949598 0.000722505726 LR_FREQ 0.030593459268 0.000545283923 N         3129
CR SR_FREQ 0.023904153607 0.000632556204 LR_FREQ 0.024340344514 0.000451509580 N         2521
CQ SR_FREQ 0.029335414714 0.000817895316 LR_FREQ 0.023300070856 0.000509559361 N         1796
CP SR_FREQ 0.034835149478 0.001107631425 LR_FREQ 0.032809973948 0.000574367482 N         2391
CW SR_FREQ 0.022006294119 0.000669138423 LR_FREQ 0.029721885015 0.000662977630 N          615
CV SR_FREQ 0.016905631713 0.000513981287 LR_FREQ 0.018318207386 0.000312670065 N         3091
CT SR_FREQ 0.019192544577 0.000548244611 LR_FREQ 0.022436834460 0.000402043576 N         2429
IY SR_FREQ 0.016237278449 0.000558763556 LR_FREQ 0.011937157760 0.000257507072 N         7074
VA SR_FREQ 0.017990376851 0.000579605681 LR_FREQ 0.016332056127 0.000302692531 N        22297
VC SR_FREQ 0.016778955869 0.000694305812 LR_FREQ 0.012639135510 0.000266854147 N         3330
VD SR_FREQ 0.018764061950 0.000634983331 LR_FREQ 0.013059359889 0.000255720600 N        16629
VE SR_FREQ 0.020695625904 0.000664139539 LR_FREQ 0.012493950347 0.000241914064 N        17890
VF SR_FREQ 0.016353616473 0.000560564346 LR_FREQ 0.012983343656 0.000241298000 N        10349
VG SR_FREQ 0.018685564012 0.000622500271 LR_FREQ 0.020714344568 0.000378227153 N        17313
IQ SR_FREQ 0.021293763348 0.000699610563 LR_FREQ 0.010841749758 0.000265039740 N         7404
VI SR_FREQ 0.014526623523 0.000439790474 LR_FREQ 0.010052346378 0.000173955544 N        15158
IS SR_FREQ 0.018911127224 0.000633055955 LR_FREQ 0.014525447965 0.000338146672 N        13905
IR SR_FREQ 0.018529676970 0.000565222356 LR_FREQ 0.011688943205 0.000244863496 N        10701
VL SR_FREQ 0.013898769211 0.000427799717 LR_FREQ 0.010751833162 0.000199449902 N        24188
VM SR_FREQ 0.014558003187 0.000523789569 LR_FREQ 0.011109129092 0.000233372082 N         5692
VN SR_FREQ 0.017989776250 0.000634758165 LR_FREQ 0.012946060786 0.000269788516 N        11185
IV SR_FREQ 0.014475466333 0.000440914410 LR_FREQ 0.009562312886 0.000188271402 N        14557
VP SR_FREQ 0.025329399398 0.000886358149 LR_FREQ 0.016359144670 0.000337966786 N        12396
VQ SR_FREQ 0.021838303906 0.000724303521 LR_FREQ 0.012239195167 0.000264952539 N         8733
VR SR_FREQ 0.019050954531 0.000575200511 LR_FREQ 0.012953767359 0.000237967248 N        13472
VS SR_FREQ 0.019379544743 0.000656856812 LR_FREQ 0.015696518734 0.000311184768 N        16128
VT SR_FREQ 0.016524574037 0.000522365495 LR_FREQ 0.012326166302 0.000228774552 N        15295
IL SR_FREQ 0.013474201261 0.000416754983 LR_FREQ 0.009904507345 0.000211611778 N        17392
VV SR_FREQ 0.014962879714 0.000458529458 LR_FREQ 0.010471126926 0.000172654337 N        19820
IN SR_FREQ 0.017555834342 0.000616764629 LR_FREQ 0.011795461346 0.000294188713 N        10131
IA SR_FREQ 0.017443582586 0.000552198805 LR_FREQ 0.015412883219 0.000349823734 N        18670
VY SR_FREQ 0.016715561617 0.000573020918 LR_FREQ 0.013119405357 0.000251109954 N         8503
IC SR_FREQ 0.016004156796 0.000633316757 LR_FREQ 0.011328321684 0.000276400864 N         2796
IE SR_FREQ 0.020133400794 0.000654159167 LR_FREQ 0.011584277973 0.000258757032 N        15053
ID SR_FREQ 0.018319826470 0.000600759001 LR_FREQ 0.011916864220 0.000274152215 N        14409
IG SR_FREQ 0.018202546868 0.000592579585 LR_FREQ 0.019543547365 0.000434039338 N        15087
IF SR_FREQ 0.015766010112 0.000528859088 LR_FREQ 0.011671717039 0.000257110232 N         7571
HY SR_FREQ 0.021259562518 0.000638060776 LR_FREQ 0.023748626903 0.000426199901 N         3366
HR SR_FREQ 0.024553857008 0.000628825375 LR_FREQ 0.021699102144 0.000392784870 N         4432
HS SR_FREQ 0.024439531772 0.000701212098 LR_FREQ 0.027278037200 0.000475108995 N         4948
HP SR_FREQ 0.034630694806 0.000988391634 LR_FREQ 0.028715302863 0.000503773574 N         5324
HQ SR_FREQ 0.029839484780 0.000793105003 LR_FREQ 0.020990238331 0.000436515662 N         3154
HV SR_FREQ 0.017989660614 0.000530973028 LR_FREQ 0.017132415128 0.000276989361 N         5731
HW SR_FREQ 0.023870079924 0.000767269596 LR_FREQ 0.025153118257 0.000543151568 N         1412
HT SR_FREQ 0.020275570171 0.000552828370 LR_FREQ 0.020757340934 0.000360635854 N         4443
HK SR_FREQ 0.021302387816 0.000590871117 LR_FREQ 0.018975521979 0.000371216471 N         3512
HH SR_FREQ 0.024649460536 0.000777790902 LR_FREQ 0.022915251796 0.000449889994 N         2472
HI SR_FREQ 0.017650506078 0.000520246999 LR_FREQ 0.016590581785 0.000313551909 N         5087
HN SR_FREQ 0.022851194951 0.000713364179 LR_FREQ 0.021812316036 0.000402245577 N         3265
HL SR_FREQ 0.016131621035 0.000481524789 LR_FREQ 0.016260175647 0.000328077420 N         8799
HM SR_FREQ 0.018185070199 0.000615190511 LR_FREQ 0.020264563150 0.000433237611 N         1743
HC SR_FREQ 0.022403182270 0.000812043682 LR_FREQ 0.025441975255 0.000476101570 N         1448
HA SR_FREQ 0.022214871775 0.000660897448 LR_FREQ 0.027633742553 0.000485050112 N         6569
HF SR_FREQ 0.020490668508 0.000633248667 LR_FREQ 0.022905596173 0.000428866544 N         4272
HG SR_FREQ 0.023216569012 0.000714219271 LR_FREQ 0.036721677131 0.000553483107 N         6831
HD SR_FREQ 0.023602049369 0.000690395498 LR_FREQ 0.021083206646 0.000389721415 N         4380
HE SR_FREQ 0.026767360903 0.000759346242 LR_FREQ 0.020217715165 0.000439623145 N         4621
NH SR_FREQ 0.025661993288 0.000765660874 LR_FREQ 0.023666923180 0.000478715779 N         3453
NI SR_FREQ 0.019198410147 0.000542994460 LR_FREQ 0.017441667396 0.000327527386 N        10340
NK SR_FREQ 0.022722419224 0.000630549567 LR_FREQ 0.019740142325 0.000385615936 N         8224
NL SR_FREQ 0.017737418789 0.000518064067 LR_FREQ 0.017131199336 0.000343871661 N        14573
NM SR_FREQ 0.020087396449 0.000625798571 LR_FREQ 0.021003380487 0.000415866437 N         3269
NN SR_FREQ 0.024117840059 0.000723075392 LR_FREQ 0.022351075830 0.000427644825 N         7513
NA SR_FREQ 0.023450359186 0.000692362588 LR_FREQ 0.027556696275 0.000489513112 N        12093
NC SR_FREQ 0.024141008169 0.000790267244 LR_FREQ 0.025572464825 0.000468734885 N         2122
ND SR_FREQ 0.024747237749 0.000721917469 LR_FREQ 0.021546073346 0.000404197148 N         8440
NE SR_FREQ 0.027811568580 0.000771777147 LR_FREQ 0.020771933046 0.000457639300 N         9367
NF SR_FREQ 0.022164942597 0.000661002747 LR_FREQ 0.023279845910 0.000427275883 N         6750
NG SR_FREQ 0.024356176147 0.000731553470 LR_FREQ 0.035758389693 0.000572264335 N        12807
NY SR_FREQ 0.022799412700 0.000675305503 LR_FREQ 0.023977789312 0.000427309187 N         6180
NP SR_FREQ 0.035384798865 0.001041051325 LR_FREQ 0.027924409027 0.000476634116 N         9139
NQ SR_FREQ 0.030735535903 0.000811758546 LR_FREQ 0.021534717959 0.000449345510 N         5544
NR SR_FREQ 0.026220604294 0.000673646580 LR_FREQ 0.022406949877 0.000413079609 N         7012
NS SR_FREQ 0.025607422603 0.000743051284 LR_FREQ 0.027067832054 0.000490092450 N         9078
NT SR_FREQ 0.021677294202 0.000600841649 LR_FREQ 0.021245993062 0.000374719890 N         8263
NV SR_FREQ 0.019458442295 0.000566568946 LR_FREQ 0.017900132392 0.000289281058 N        11066
NW SR_FREQ 0.025492913907 0.000785945822 LR_FREQ 0.025564796219 0.000543898330 N         2431
TY SR_FREQ 0.017977740030 0.000574194334 LR_FREQ 0.021662228595 0.000364000437 N         6975
TV SR_FREQ 0.015859752234 0.000465529802 LR_FREQ 0.016441348374 0.000268726952 N        15186
TW SR_FREQ 0.018865003168 0.000593344782 LR_FREQ 0.022409080384 0.000463578413 N         2930
TT SR_FREQ 0.017337652136 0.000492977237 LR_FREQ 0.019355469724 0.000341643813 N        10482
TR SR_FREQ 0.020397184267 0.000560945072 LR_FREQ 0.020639016070 0.000376956005 N         9110
TS SR_FREQ 0.020592951240 0.000643601090 LR_FREQ 0.024733852600 0.000447852001 N        11688
TP SR_FREQ 0.027445844082 0.000872573606 LR_FREQ 0.026069968137 0.000466063193 N        10950
TQ SR_FREQ 0.023666628817 0.000684169113 LR_FREQ 0.019633584734 0.000400935676 N         6419
TN SR_FREQ 0.019283656193 0.000615517031 LR_FREQ 0.020759011321 0.000399180361 N         8012
TL SR_FREQ 0.014642552148 0.000446573260 LR_FREQ 0.015782926877 0.000286644357 N        19709
TM SR_FREQ 0.015418642154 0.000528938419 LR_FREQ 0.018974772149 0.000364864415 N         3885
TK SR_FREQ 0.018180664614 0.000522308025 LR_FREQ 0.018385399164 0.000355468091 N         9472
TH SR_FREQ 0.019754221232 0.000632126266 LR_FREQ 0.021248958122 0.000427955058 N         4542
TI SR_FREQ 0.015502681166 0.000462803138 LR_FREQ 0.015789239806 0.000283194244 N        11513
TF SR_FREQ 0.017604546145 0.000564355962 LR_FREQ 0.020940602381 0.000359741408 N         8743
TG SR_FREQ 0.019854915849 0.000621779168 LR_FREQ 0.032133518623 0.000478603060 N        16600
TD SR_FREQ 0.019779342751 0.000605357578 LR_FREQ 0.020080985994 0.000378486687 N        11297
TE SR_FREQ 0.022264433085 0.000657829644 LR_FREQ 0.019435555839 0.000419123634 N        11575
TC SR_FREQ 0.018030712795 0.000652288452 LR_FREQ 0.022694930440 0.000406658375 N         2604
TA SR_FREQ 0.019180939820 0.000595417207 LR_FREQ 0.025002176418 0.000423449878 N        16289
AA SR_FREQ 0.018651688083 0.000549853346 LR_FREQ 0.026938135604 0.000450413782 N        30411
AC SR_FREQ 0.017462801590 0.000544572891 LR_FREQ 0.025096116477 0.000438712480 N         3815
AE SR_FREQ 0.021714766682 0.000661019106 LR_FREQ 0.021193383390 0.000413831507 N        20658
AD SR_FREQ 0.019473414860 0.000570430951 LR_FREQ 0.021872458345 0.000368781701 N        18164
AG SR_FREQ 0.019294630130 0.000547405424 LR_FREQ 0.033412182190 0.000519489470 N        24015
AF SR_FREQ 0.017158863558 0.000506779164 LR_FREQ 0.023374133089 0.000386690318 N        12181
AI SR_FREQ 0.015410426135 0.000435582865 LR_FREQ 0.018143974886 0.000316026616 N        17472
AH SR_FREQ 0.019052909151 0.000561117148 LR_FREQ 0.023573481400 0.000420928475 N         7081
AK SR_FREQ 0.017780078841 0.000483948383 LR_FREQ 0.020280750078 0.000357698401 N        16584
AM SR_FREQ 0.015347636421 0.000471851738 LR_FREQ 0.021535319313 0.000408631233 N         7163
AL SR_FREQ 0.014466373262 0.000402199448 LR_FREQ 0.017669787104 0.000332131254 N        31461
AN SR_FREQ 0.018786974354 0.000564368725 LR_FREQ 0.022565507267 0.000396625991 N        11420
AQ SR_FREQ 0.022628471035 0.000614934952 LR_FREQ 0.021807512011 0.000404652060 N        11710
AP SR_FREQ 0.025793601537 0.000745730967 LR_FREQ 0.027888750645 0.000474076645 N        11530
AS SR_FREQ 0.020033268961 0.000577170902 LR_FREQ 0.026678541990 0.000451248908 N        17221
AR SR_FREQ 0.020027692023 0.000553439671 LR_FREQ 0.022481282463 0.000378375977 N        16673
AT SR_FREQ 0.017289042507 0.000467885864 LR_FREQ 0.021571947332 0.000348623120 N        15657
AW SR_FREQ 0.018378168040 0.000554140079 LR_FREQ 0.025053265491 0.000479652984 N         4003
AV SR_FREQ 0.015752439997 0.000435338020 LR_FREQ 0.018434604813 0.000282205218 N        22216
AY SR_FREQ 0.017578399806 0.000508483047 LR_FREQ 0.023989910363 0.000401622458 N         9693
VK SR_FREQ 0.017106774109 0.000546835380 LR_FREQ 0.011809448255 0.000223444969 N        14850
