# Supplementary material for: Pi-Pi contacts are an overlooked protein feature relevant to phase separation
Source: eLife. 2018 Feb 9;7:e31486. doi: 10.7554/eLife.31486 (PMC5847340; doi:10.7554/eLife.31486)
Supplement: Source code 2. — Python script and associated database files for the final phase separation propensity predictor. [file elife-31486-code2.tgz › SourceCodeS2/DBS/AVGnSDEVS/PCON2.SC.xmer13]

 E SR_FREQ 0.033738333640 0.000658033666 LR_FREQ 0.034563268787 0.000800792557 N       246535
 D SR_FREQ 0.025359931965 0.000551862438 LR_FREQ 0.032523559352 0.000635647123 N       216587
 F SR_FREQ 0.105614516871 0.002021726613 LR_FREQ 0.218187127302 0.001892614509 N       149225
 H SR_FREQ 0.099018278993 0.001802655712 LR_FREQ 0.175891001968 0.001976764829 N        85040
 N SR_FREQ 0.044829479046 0.001022599976 LR_FREQ 0.073760612529 0.001085651229 N       156218
 Q SR_FREQ 0.056371439208 0.000995316025 LR_FREQ 0.077936308209 0.001368264324 N       132105
 R SR_FREQ 0.067809654996 0.001930494058 LR_FREQ 0.163277446984 0.001995738290 N       185375
 W SR_FREQ 0.157396423683 0.002795410229 LR_FREQ 0.352464722564 0.003717244971 N        50173
 Y SR_FREQ 0.120846391707 0.002485987117 LR_FREQ 0.226292524687 0.002070215598 N       128969
