# Supplementary material for: Pi-Pi contacts are an overlooked protein feature relevant to phase separation
Source: eLife. 2018 Feb 9;7:e31486. doi: 10.7554/eLife.31486 (PMC5847340; doi:10.7554/eLife.31486)
Supplement: Source code 2. — Python script and associated database files for the final phase separation propensity predictor. [file elife-31486-code2.tgz › SourceCodeS2/DBS/AVGnSDEVS/PCON2.BB.xmer34]

GW SR_FREQ 0.025993258185 0.000275286157 LR_FREQ 0.047037323828 0.000474497322 N         3191
GV SR_FREQ 0.020512940886 0.000219250424 LR_FREQ 0.029584468811 0.000252137753 N        15766
GT SR_FREQ 0.022703579947 0.000220773943 LR_FREQ 0.035278162843 0.000311834146 N        11980
GS SR_FREQ 0.026246443791 0.000262960445 LR_FREQ 0.043100523522 0.000351202359 N        12480
GR SR_FREQ 0.026432831941 0.000247255109 LR_FREQ 0.037028768486 0.000344499349 N        10385
GQ SR_FREQ 0.030560765806 0.000290185807 LR_FREQ 0.037237060988 0.000366592003 N         7047
GP SR_FREQ 0.034004219397 0.000333674512 LR_FREQ 0.046159883468 0.000378162071 N         7359
GY SR_FREQ 0.023728986876 0.000254115234 LR_FREQ 0.041034172701 0.000351988499 N         7962
GG SR_FREQ 0.025009091227 0.000261511654 LR_FREQ 0.052821421204 0.000381863730 N        15948
GF SR_FREQ 0.023089850937 0.000243074395 LR_FREQ 0.039309426179 0.000326981273 N         9131
GE SR_FREQ 0.028069197068 0.000277400530 LR_FREQ 0.033890425484 0.000347448886 N        12538
GD SR_FREQ 0.025464232019 0.000260669129 LR_FREQ 0.035406125175 0.000312805148 N        11533
GC SR_FREQ 0.024996245510 0.000293022768 LR_FREQ 0.047537796426 0.000387743699 N         2713
GA SR_FREQ 0.024157796787 0.000253526854 LR_FREQ 0.042080944712 0.000351675604 N        16381
GN SR_FREQ 0.025052825605 0.000266346154 LR_FREQ 0.037950301138 0.000344586414 N         8705
GM SR_FREQ 0.021233359997 0.000245539133 LR_FREQ 0.038461132174 0.000390563745 N         4749
GL SR_FREQ 0.018766597472 0.000201354983 LR_FREQ 0.027557433765 0.000272762715 N        18132
GK SR_FREQ 0.023519906541 0.000224128525 LR_FREQ 0.032955146603 0.000323710178 N        12523
GI SR_FREQ 0.020315094875 0.000219476818 LR_FREQ 0.029719356484 0.000299387366 N        13002
GH SR_FREQ 0.026395936482 0.000277937412 LR_FREQ 0.042086993414 0.000373062890 N         5000
ME SR_FREQ 0.022348252383 0.000289038180 LR_FREQ 0.018631403634 0.000204188003 N         3945
MD SR_FREQ 0.019535155750 0.000257721553 LR_FREQ 0.019255471924 0.000193114616 N         3588
MG SR_FREQ 0.019495231763 0.000257772951 LR_FREQ 0.033465588766 0.000299865472 N         4331
MF SR_FREQ 0.016608251513 0.000230102039 LR_FREQ 0.020500938310 0.000201769043 N         2104
MA SR_FREQ 0.018748013831 0.000249061079 LR_FREQ 0.025416326382 0.000238670093 N         5332
MC SR_FREQ 0.016762111887 0.000274731837 LR_FREQ 0.022204746846 0.000246266321 N          723
MM SR_FREQ 0.014032361346 0.000227688825 LR_FREQ 0.017973405437 0.000224888643 N         1498
ML SR_FREQ 0.013795029098 0.000184531524 LR_FREQ 0.015034262758 0.000154994484 N         5513
MN SR_FREQ 0.018518328794 0.000256742380 LR_FREQ 0.019802781876 0.000208694051 N         2590
MI SR_FREQ 0.014525020883 0.000199544234 LR_FREQ 0.015094247958 0.000159159991 N         3314
MH SR_FREQ 0.019057290710 0.000299616052 LR_FREQ 0.020581978294 0.000231847500 N         1373
MK SR_FREQ 0.017534029354 0.000219682963 LR_FREQ 0.017424928891 0.000185968805 N         3603
MT SR_FREQ 0.016719083700 0.000216715944 LR_FREQ 0.018725432015 0.000189380576 N         3408
MW SR_FREQ 0.017848600981 0.000284029245 LR_FREQ 0.021933429920 0.000292204715 N          690
MV SR_FREQ 0.014992067594 0.000198449738 LR_FREQ 0.015588838129 0.000148405260 N         4174
MQ SR_FREQ 0.023862108421 0.000312908034 LR_FREQ 0.018833111655 0.000214497954 N         2109
MP SR_FREQ 0.028154351564 0.000368969215 LR_FREQ 0.026031228839 0.000248699387 N         2838
MS SR_FREQ 0.020317452641 0.000270251976 LR_FREQ 0.024829162485 0.000245497421 N         3383
MR SR_FREQ 0.020228483426 0.000244267834 LR_FREQ 0.019872499554 0.000210044923 N         3112
MY SR_FREQ 0.017018190013 0.000240929376 LR_FREQ 0.021239005074 0.000226786134 N         1802
FP SR_FREQ 0.030836739478 0.000363222242 LR_FREQ 0.027305286359 0.000236728019 N         5252
FQ SR_FREQ 0.026863293511 0.000311551350 LR_FREQ 0.020691036484 0.000209503232 N         3951
FR SR_FREQ 0.022871193322 0.000244354122 LR_FREQ 0.021439024365 0.000189263846 N         5399
FS SR_FREQ 0.022913532811 0.000265906814 LR_FREQ 0.026115121497 0.000225009527 N         7790
FT SR_FREQ 0.019324851787 0.000218533276 LR_FREQ 0.020454078273 0.000188872423 N         6529
FV SR_FREQ 0.017340609513 0.000207258808 LR_FREQ 0.017289284723 0.000145659827 N         7638
FW SR_FREQ 0.021448560637 0.000286811660 LR_FREQ 0.023953089856 0.000250932672 N         1522
FY SR_FREQ 0.019884000594 0.000253383887 LR_FREQ 0.022914476405 0.000203925220 N         4204
FA SR_FREQ 0.021102946211 0.000252217057 LR_FREQ 0.026540444496 0.000224009041 N         8790
FC SR_FREQ 0.020419840791 0.000295506474 LR_FREQ 0.024193153548 0.000233437773 N         1436
FD SR_FREQ 0.022156821171 0.000265461992 LR_FREQ 0.020870718197 0.000190598720 N         7945
FE SR_FREQ 0.024769481353 0.000280810277 LR_FREQ 0.020229248923 0.000198946939 N         7197
FF SR_FREQ 0.019362875777 0.000239530403 LR_FREQ 0.022190463138 0.000192355768 N         4445
FG SR_FREQ 0.021864691666 0.000258203059 LR_FREQ 0.034051039508 0.000273732599 N         8744
FH SR_FREQ 0.022210718420 0.000283310428 LR_FREQ 0.022519549165 0.000222159041 N         2792
FI SR_FREQ 0.016987188688 0.000206205276 LR_FREQ 0.016830100169 0.000157484942 N         6057
FK SR_FREQ 0.020160416034 0.000232970743 LR_FREQ 0.019113381729 0.000182711476 N         6009
FL SR_FREQ 0.015871435405 0.000194402255 LR_FREQ 0.016527787176 0.000152667875 N         9431
FM SR_FREQ 0.017225183396 0.000243115571 LR_FREQ 0.020080083081 0.000209647953 N         2210
FN SR_FREQ 0.021428074679 0.000271631060 LR_FREQ 0.021582312041 0.000207758181 N         5420
SY SR_FREQ 0.020664323964 0.000264543702 LR_FREQ 0.024575432705 0.000225604623 N         5923
SS SR_FREQ 0.023278736179 0.000282604726 LR_FREQ 0.027472064562 0.000255003667 N        10613
SR SR_FREQ 0.023325514433 0.000252651754 LR_FREQ 0.022978538188 0.000216066378 N         7597
SQ SR_FREQ 0.026875055849 0.000305871732 LR_FREQ 0.022254102024 0.000234099602 N         5715
SP SR_FREQ 0.030527296596 0.000374696934 LR_FREQ 0.028708216760 0.000252363786 N         7465
SW SR_FREQ 0.022140569655 0.000288084958 LR_FREQ 0.026028247723 0.000281871317 N         2474
SV SR_FREQ 0.018080117724 0.000220738607 LR_FREQ 0.018730512177 0.000162184522 N        11192
ST SR_FREQ 0.019929425525 0.000229222849 LR_FREQ 0.021913695954 0.000203963690 N         8728
SK SR_FREQ 0.020669745747 0.000237910646 LR_FREQ 0.020567421154 0.000209217284 N         8343
SI SR_FREQ 0.017770831673 0.000219248078 LR_FREQ 0.018367619822 0.000179190410 N         9255
SH SR_FREQ 0.022791086372 0.000292689804 LR_FREQ 0.024321077666 0.000245558418 N         3689
SN SR_FREQ 0.021896775615 0.000274266333 LR_FREQ 0.023123864733 0.000230290723 N         6851
SM SR_FREQ 0.018102805138 0.000253720901 LR_FREQ 0.021983704994 0.000233913764 N         3358
SL SR_FREQ 0.016619445285 0.000205314870 LR_FREQ 0.017922889374 0.000172576658 N        15497
SC SR_FREQ 0.021234068377 0.000305009953 LR_FREQ 0.026060430880 0.000233922132 N         2145
SA SR_FREQ 0.021577297267 0.000262785283 LR_FREQ 0.027829472577 0.000243082230 N        12329
SG SR_FREQ 0.022285911712 0.000270509211 LR_FREQ 0.034974460087 0.000283956521 N        13631
SF SR_FREQ 0.020162888675 0.000255218796 LR_FREQ 0.023857298844 0.000213653120 N         7137
SE SR_FREQ 0.025074854069 0.000293714450 LR_FREQ 0.021564609479 0.000226718136 N         9234
SD SR_FREQ 0.022488292698 0.000263042136 LR_FREQ 0.022293826654 0.000211462706 N         9045
YI SR_FREQ 0.016667024684 0.000204376547 LR_FREQ 0.017189920838 0.000167486626 N         5137
YH SR_FREQ 0.021965281200 0.000299478355 LR_FREQ 0.023236085304 0.000228705278 N         2374
YK SR_FREQ 0.019869427131 0.000226328893 LR_FREQ 0.019545914283 0.000194929761 N         4986
YM SR_FREQ 0.016824362878 0.000240961740 LR_FREQ 0.020783100561 0.000224862785 N         1948
YL SR_FREQ 0.015616093064 0.000194590578 LR_FREQ 0.016829196500 0.000168256915 N         9271
YN SR_FREQ 0.021067969480 0.000270773679 LR_FREQ 0.022148344166 0.000218170501 N         4543
YA SR_FREQ 0.020872619558 0.000247477459 LR_FREQ 0.027337717272 0.000235452664 N         7287
YC SR_FREQ 0.020040963413 0.000283687494 LR_FREQ 0.025322167649 0.000254222090 N         1355
YE SR_FREQ 0.024504842260 0.000281727467 LR_FREQ 0.020661030041 0.000214577519 N         5722
YD SR_FREQ 0.021846577624 0.000257992254 LR_FREQ 0.021415692045 0.000200630044 N         6195
YG SR_FREQ 0.021635648596 0.000263732941 LR_FREQ 0.035392789070 0.000281709895 N         7650
YF SR_FREQ 0.019147955524 0.000245666454 LR_FREQ 0.022934487437 0.000207719582 N         4292
YY SR_FREQ 0.019561100708 0.000254386089 LR_FREQ 0.023800348451 0.000228567116 N         4096
YQ SR_FREQ 0.026706069655 0.000303245586 LR_FREQ 0.021300471300 0.000234361534 N         3659
YP SR_FREQ 0.030777562749 0.000364682194 LR_FREQ 0.028352861782 0.000250797422 N         4820
YS SR_FREQ 0.022665237635 0.000270685597 LR_FREQ 0.026992295927 0.000242296784 N         6231
YR SR_FREQ 0.022628844934 0.000241364888 LR_FREQ 0.022119509117 0.000212923217 N         5100
YT SR_FREQ 0.018965528522 0.000220723099 LR_FREQ 0.020970050649 0.000202259985 N         5361
YW SR_FREQ 0.021086485291 0.000277465225 LR_FREQ 0.025061465361 0.000298547333 N         1446
YV SR_FREQ 0.017011146671 0.000204046619 LR_FREQ 0.017647570103 0.000156083236 N         6315
LF SR_FREQ 0.016004468480 0.000197782143 LR_FREQ 0.018498761034 0.000155549413 N         9156
LG SR_FREQ 0.018110774228 0.000215495509 LR_FREQ 0.026817295634 0.000217085943 N        18213
LD SR_FREQ 0.018074377057 0.000217604478 LR_FREQ 0.017832968403 0.000150588606 N        16118
LE SR_FREQ 0.019952999632 0.000238897972 LR_FREQ 0.017421347895 0.000154227768 N        17521
LC SR_FREQ 0.015970859076 0.000228859824 LR_FREQ 0.018972259984 0.000169361254 N         3106
LA SR_FREQ 0.017569523523 0.000211158746 LR_FREQ 0.021973181620 0.000182988621 N        23304
LN SR_FREQ 0.017359489218 0.000220004500 LR_FREQ 0.018057186344 0.000158812184 N        10917
LL SR_FREQ 0.013938728779 0.000166268685 LR_FREQ 0.014808200272 0.000124793963 N        22762
LM SR_FREQ 0.014332106575 0.000194059341 LR_FREQ 0.016717788565 0.000162291144 N         5527
LK SR_FREQ 0.016695454252 0.000189365645 LR_FREQ 0.016564772489 0.000145505353 N        15780
LH SR_FREQ 0.017521058048 0.000230368521 LR_FREQ 0.018292504157 0.000158339631 N         6069
LI SR_FREQ 0.014488122962 0.000171075242 LR_FREQ 0.014881803979 0.000129192687 N        12768
LV SR_FREQ 0.014852332803 0.000172714258 LR_FREQ 0.015263158751 0.000119010857 N        16727
LW SR_FREQ 0.016624708250 0.000215677756 LR_FREQ 0.018910498267 0.000185572559 N         2850
LT SR_FREQ 0.016126021403 0.000181497430 LR_FREQ 0.017452327955 0.000148417166 N        14432
LR SR_FREQ 0.018464867637 0.000208606179 LR_FREQ 0.018160814276 0.000154440456 N        13947
LS SR_FREQ 0.018585404342 0.000226123188 LR_FREQ 0.021384675650 0.000183526697 N        16568
LP SR_FREQ 0.023309654138 0.000277237746 LR_FREQ 0.021964301192 0.000184597555 N        12942
LQ SR_FREQ 0.020576163398 0.000248119254 LR_FREQ 0.017398532943 0.000162540348 N         9543
LY SR_FREQ 0.016296994455 0.000206287460 LR_FREQ 0.018838700379 0.000164677737 N         8028
RT SR_FREQ 0.021272353946 0.000224778680 LR_FREQ 0.018616481837 0.000179429332 N         6645
RV SR_FREQ 0.019118768999 0.000214518758 LR_FREQ 0.015966610616 0.000138215108 N        10183
RW SR_FREQ 0.024238292869 0.000296255142 LR_FREQ 0.020910677085 0.000234945284 N         1975
RP SR_FREQ 0.033113414130 0.000372513143 LR_FREQ 0.024400929242 0.000229540579 N         5913
RQ SR_FREQ 0.029259003697 0.000298877911 LR_FREQ 0.018521095022 0.000197806909 N         5002
RR SR_FREQ 0.025163856526 0.000252740789 LR_FREQ 0.019369607270 0.000187742845 N         7411
RS SR_FREQ 0.024978906994 0.000278693222 LR_FREQ 0.023474332471 0.000227655941 N         6934
RY SR_FREQ 0.022163996055 0.000258574969 LR_FREQ 0.020478817224 0.000194934189 N         5248
RD SR_FREQ 0.024020393184 0.000261628146 LR_FREQ 0.018962750923 0.000180165238 N         8155
RE SR_FREQ 0.026767773429 0.000284916327 LR_FREQ 0.018322537333 0.000192162431 N         9754
RF SR_FREQ 0.021649370297 0.000259023472 LR_FREQ 0.019975162370 0.000178439879 N         6284
RG SR_FREQ 0.023751354516 0.000264457349 LR_FREQ 0.030329792162 0.000270172546 N         9185
RA SR_FREQ 0.022911891422 0.000256333330 LR_FREQ 0.024006483876 0.000216196175 N        11530
RC SR_FREQ 0.023185762114 0.000308221098 LR_FREQ 0.021136339391 0.000222663063 N         1626
RL SR_FREQ 0.017495625649 0.000206338920 LR_FREQ 0.015404274067 0.000144012007 N        13846
RM SR_FREQ 0.019554709156 0.000249084278 LR_FREQ 0.017877745275 0.000187593242 N         2986
RN SR_FREQ 0.023493688073 0.000262866727 LR_FREQ 0.019447523461 0.000194102972 N         5437
RH SR_FREQ 0.024685141150 0.000285245301 LR_FREQ 0.019905466247 0.000209017501 N         3296
RI SR_FREQ 0.018855616918 0.000216691366 LR_FREQ 0.015490857221 0.000144862708 N         8383
RK SR_FREQ 0.022205220484 0.000228063553 LR_FREQ 0.017403654556 0.000172757750 N         6731
VH SR_FREQ 0.018625334926 0.000279943747 LR_FREQ 0.012710464203 0.000139469097 N         4376
IP SR_FREQ 0.025123901510 0.000345907852 LR_FREQ 0.015109237317 0.000181471925 N         8141
EM SR_FREQ 0.022221389065 0.000265341988 LR_FREQ 0.016334425735 0.000182032678 N         4220
EL SR_FREQ 0.019286157868 0.000206607892 LR_FREQ 0.014509748765 0.000141880280 N        17602
EN SR_FREQ 0.025984374965 0.000264656297 LR_FREQ 0.017752826538 0.000190063180 N         8248
EI SR_FREQ 0.021031401019 0.000221656972 LR_FREQ 0.014455702454 0.000147141483 N        11525
EH SR_FREQ 0.027590409072 0.000285142432 LR_FREQ 0.018008708671 0.000194237585 N         4043
EK SR_FREQ 0.024494462372 0.000236396688 LR_FREQ 0.016033909913 0.000165144103 N        12115
EE SR_FREQ 0.029182785893 0.000309211134 LR_FREQ 0.016962954496 0.000192487028 N        13434
ED SR_FREQ 0.026401334778 0.000260612583 LR_FREQ 0.017477962675 0.000178130306 N         9608
EG SR_FREQ 0.026094535482 0.000266179292 LR_FREQ 0.027338190436 0.000261263851 N        12399
EF SR_FREQ 0.024125737594 0.000251768303 LR_FREQ 0.018303403830 0.000182488028 N         7020
EA SR_FREQ 0.025075180674 0.000271770523 LR_FREQ 0.022040866236 0.000210720249 N        16052
EC SR_FREQ 0.026370704198 0.000305098663 LR_FREQ 0.018825861379 0.000199029243 N         1901
IT SR_FREQ 0.016439684793 0.000211970457 LR_FREQ 0.011588913034 0.000129457323 N         9147
EY SR_FREQ 0.024728056632 0.000265958592 LR_FREQ 0.018682801530 0.000197432452 N         6059
IW SR_FREQ 0.017122498336 0.000253935668 LR_FREQ 0.011490805773 0.000159607006 N         1707
ET SR_FREQ 0.023554524672 0.000219468658 LR_FREQ 0.017143981829 0.000172862386 N         9012
EW SR_FREQ 0.027452769587 0.000284789398 LR_FREQ 0.018730120728 0.000228077381 N         2566
EV SR_FREQ 0.021133509596 0.000217216630 LR_FREQ 0.014907151038 0.000134098356 N        12970
EQ SR_FREQ 0.031890404776 0.000301737821 LR_FREQ 0.016984272284 0.000184677618 N         6738
EP SR_FREQ 0.035872291157 0.000345446325 LR_FREQ 0.022101202213 0.000221110245 N         6267
ES SR_FREQ 0.027372434363 0.000273943328 LR_FREQ 0.021358665922 0.000217380696 N         8588
ER SR_FREQ 0.027640940816 0.000254122403 LR_FREQ 0.017830657620 0.000176825158 N        10029
II SR_FREQ 0.014609046346 0.000184884880 LR_FREQ 0.009793657086 0.000106777040 N         8682
IH SR_FREQ 0.018084938692 0.000272285428 LR_FREQ 0.011502872965 0.000147842852 N         3815
IK SR_FREQ 0.017090586616 0.000221796386 LR_FREQ 0.011049606402 0.000125171174 N         9195
IM SR_FREQ 0.014328766160 0.000216311517 LR_FREQ 0.010290278912 0.000130918576 N         3032
IN SR_FREQ 0.017897385300 0.000259936558 LR_FREQ 0.012005363923 0.000154056401 N         7551
KC SR_FREQ 0.018368538321 0.000275003376 LR_FREQ 0.019212730629 0.000217200278 N         1444
KA SR_FREQ 0.019522705046 0.000243314493 LR_FREQ 0.022487163424 0.000222423337 N        12607
KG SR_FREQ 0.020268702391 0.000260461257 LR_FREQ 0.028203548950 0.000286232711 N        10517
KF SR_FREQ 0.017988704311 0.000231602254 LR_FREQ 0.018557615467 0.000187711508 N         5581
KE SR_FREQ 0.022542537828 0.000271498757 LR_FREQ 0.017149652664 0.000192600089 N        11747
KD SR_FREQ 0.020226848419 0.000251413112 LR_FREQ 0.017623988504 0.000181025424 N         9432
KK SR_FREQ 0.018583853219 0.000225512001 LR_FREQ 0.016241538376 0.000179813952 N         9085
KI SR_FREQ 0.015932649459 0.000198486928 LR_FREQ 0.014491978230 0.000146086250 N         9516
KH SR_FREQ 0.020005658945 0.000263033287 LR_FREQ 0.018278122850 0.000206125093 N         3197
KN SR_FREQ 0.019508136194 0.000262648692 LR_FREQ 0.017977797564 0.000193994553 N         7180
KM SR_FREQ 0.015889117243 0.000232962527 LR_FREQ 0.016518346034 0.000190854615 N         3236
KL SR_FREQ 0.015090341182 0.000189307882 LR_FREQ 0.014564183760 0.000144793639 N        13973
KS SR_FREQ 0.020897417454 0.000261715713 LR_FREQ 0.021804997835 0.000234901519 N         7681
KR SR_FREQ 0.020915940968 0.000228400408 LR_FREQ 0.018058944639 0.000191764449 N         6797
KQ SR_FREQ 0.023952240377 0.000299043972 LR_FREQ 0.017172674476 0.000196205064 N         5256
KP SR_FREQ 0.027527749017 0.000354412674 LR_FREQ 0.022642703521 0.000234196802 N         6349
KW SR_FREQ 0.019191505356 0.000265889672 LR_FREQ 0.019127743930 0.000243408698 N         1906
KV SR_FREQ 0.016278302994 0.000200855822 LR_FREQ 0.015032033632 0.000139304975 N        10836
KT SR_FREQ 0.017831611492 0.000211649194 LR_FREQ 0.017382812211 0.000182790976 N         8035
KY SR_FREQ 0.018223859873 0.000237151921 LR_FREQ 0.018959005331 0.000196723558 N         5750
DN SR_FREQ 0.023120649792 0.000292918457 LR_FREQ 0.019436040321 0.000196658929 N         6244
DL SR_FREQ 0.017394757744 0.000211699521 LR_FREQ 0.015503631921 0.000144472221 N        16201
DM SR_FREQ 0.019349591355 0.000271830409 LR_FREQ 0.017993235958 0.000190773545 N         3610
DK SR_FREQ 0.021853210536 0.000256615200 LR_FREQ 0.017470165243 0.000180863783 N         8345
DH SR_FREQ 0.024242031437 0.000308883863 LR_FREQ 0.020011225193 0.000212270630 N         3447
DI SR_FREQ 0.018730873166 0.000225171027 LR_FREQ 0.015625811634 0.000157440917 N        10693
DF SR_FREQ 0.021374322842 0.000278179942 LR_FREQ 0.020004715661 0.000189265725 N         7786
DG SR_FREQ 0.023344007207 0.000280850125 LR_FREQ 0.030051699694 0.000262937977 N        12859
DD SR_FREQ 0.023701898632 0.000283743701 LR_FREQ 0.018938088421 0.000184955894 N         8423
DE SR_FREQ 0.026318779443 0.000316460946 LR_FREQ 0.018429944205 0.000200688553 N        10776
DC SR_FREQ 0.022787355950 0.000329915587 LR_FREQ 0.021040583442 0.000215513291 N         1922
DA SR_FREQ 0.022656242512 0.000284179189 LR_FREQ 0.023913523242 0.000215185067 N        13605
DY SR_FREQ 0.021856803965 0.000281919389 LR_FREQ 0.020499975614 0.000200221259 N         6585
DV SR_FREQ 0.018960325969 0.000227449489 LR_FREQ 0.016072653267 0.000143897173 N        12348
DW SR_FREQ 0.023827411359 0.000308524755 LR_FREQ 0.020885849234 0.000239568679 N         2647
DT SR_FREQ 0.020998090289 0.000246453379 LR_FREQ 0.018642036386 0.000180810944 N         7961
DR SR_FREQ 0.024706749594 0.000276175620 LR_FREQ 0.019460742576 0.000192761825 N         7721
DS SR_FREQ 0.024568616249 0.000302032620 LR_FREQ 0.023359773646 0.000230265461 N         8688
DP SR_FREQ 0.032480767938 0.000408166423 LR_FREQ 0.024007024582 0.000217561120 N         8485
DQ SR_FREQ 0.028539273080 0.000334838770 LR_FREQ 0.018607433284 0.000200613499 N         4818
QQ SR_FREQ 0.035723460552 0.000350771939 LR_FREQ 0.019136236826 0.000224453214 N         4271
QP SR_FREQ 0.040528827889 0.000426005621 LR_FREQ 0.025759973958 0.000258901672 N         4236
QS SR_FREQ 0.029423298474 0.000314753142 LR_FREQ 0.024599686727 0.000256077019 N         5112
QR SR_FREQ 0.029814469680 0.000284360481 LR_FREQ 0.020131869148 0.000211110576 N         5025
QT SR_FREQ 0.024804182593 0.000257285718 LR_FREQ 0.019107055026 0.000201107009 N         4948
QW SR_FREQ 0.030360507695 0.000345820217 LR_FREQ 0.022082285246 0.000276352763 N         1501
QV SR_FREQ 0.021850757585 0.000241022982 LR_FREQ 0.016247927819 0.000153655459 N         7030
QY SR_FREQ 0.026338257912 0.000305466540 LR_FREQ 0.021396547679 0.000222718847 N         3478
QA SR_FREQ 0.026467412311 0.000294868600 LR_FREQ 0.025131587259 0.000236748303 N         8980
QC SR_FREQ 0.029020121495 0.000389654434 LR_FREQ 0.022237775026 0.000247724854 N         1147
QE SR_FREQ 0.031517563099 0.000334041227 LR_FREQ 0.018949212477 0.000219690117 N         6011
QD SR_FREQ 0.028177581903 0.000300535326 LR_FREQ 0.019526124244 0.000200767783 N         4886
QG SR_FREQ 0.027742083726 0.000297721016 LR_FREQ 0.032306899055 0.000296571537 N         6848
QF SR_FREQ 0.025512230680 0.000286351812 LR_FREQ 0.020776843454 0.000201577392 N         3868
QI SR_FREQ 0.021719027120 0.000252454260 LR_FREQ 0.015786554765 0.000168397518 N         5692
QH SR_FREQ 0.030296433902 0.000349830667 LR_FREQ 0.020815475246 0.000243990455 N         2300
QK SR_FREQ 0.025951137951 0.000267394610 LR_FREQ 0.017783836374 0.000193337681 N         5255
QM SR_FREQ 0.023486506669 0.000308923271 LR_FREQ 0.018459219815 0.000215431483 N         2344
QL SR_FREQ 0.019708743996 0.000230954153 LR_FREQ 0.015592649020 0.000155349770 N        10070
QN SR_FREQ 0.027950915378 0.000319727968 LR_FREQ 0.020071420989 0.000217794234 N         3991
WG SR_FREQ 0.021149275002 0.000289583220 LR_FREQ 0.036386043540 0.000360488018 N         2717
WF SR_FREQ 0.018162374483 0.000263387887 LR_FREQ 0.021553905699 0.000220999981 N         1503
WE SR_FREQ 0.024563460313 0.000309202946 LR_FREQ 0.019292906175 0.000230746240 N         2375
WD SR_FREQ 0.021341322977 0.000293284625 LR_FREQ 0.020099229486 0.000222642163 N         2570
WC SR_FREQ 0.018755496323 0.000339931427 LR_FREQ 0.023970925775 0.000304876991 N          489
WA SR_FREQ 0.020269076558 0.000259351558 LR_FREQ 0.026835763604 0.000268152339 N         2837
WN SR_FREQ 0.020380382553 0.000283633628 LR_FREQ 0.020859628367 0.000251519452 N         1904
WM SR_FREQ 0.015297707214 0.000278816197 LR_FREQ 0.018805076555 0.000258505605 N          838
WL SR_FREQ 0.014492691985 0.000202059256 LR_FREQ 0.015313770339 0.000167693461 N         3521
WK SR_FREQ 0.019089360622 0.000251500986 LR_FREQ 0.017933817159 0.000210682863 N         2055
WI SR_FREQ 0.015479817565 0.000211620694 LR_FREQ 0.015383069990 0.000172789548 N         1988
WH SR_FREQ 0.021318099212 0.000333485874 LR_FREQ 0.021770593074 0.000268734086 N         1033
WW SR_FREQ 0.020171022991 0.000330622550 LR_FREQ 0.023779738362 0.000364660111 N          586
WV SR_FREQ 0.015989777960 0.000208185696 LR_FREQ 0.016038459299 0.000163370175 N         2372
WT SR_FREQ 0.018042816309 0.000225094073 LR_FREQ 0.019530922684 0.000221960387 N         2194
WS SR_FREQ 0.022271490213 0.000292832074 LR_FREQ 0.026450267869 0.000276689657 N         2401
WR SR_FREQ 0.022268012581 0.000268212791 LR_FREQ 0.020825200944 0.000240147569 N         2022
WQ SR_FREQ 0.027058918536 0.000345550068 LR_FREQ 0.019737566293 0.000257947035 N         1683
WP SR_FREQ 0.032099294233 0.000441960934 LR_FREQ 0.027912174495 0.000301176813 N         1500
WY SR_FREQ 0.018638773977 0.000278577356 LR_FREQ 0.022550432767 0.000269740291 N         1256
PR SR_FREQ 0.024300609609 0.000238433058 LR_FREQ 0.019185613915 0.000162666418 N         5474
PS SR_FREQ 0.024176776642 0.000249993379 LR_FREQ 0.023201958812 0.000192102173 N         7315
PP SR_FREQ 0.032396265256 0.000325253367 LR_FREQ 0.023989005541 0.000190456395 N         5013
PQ SR_FREQ 0.028410978763 0.000273132477 LR_FREQ 0.018309220272 0.000169555977 N         4613
PV SR_FREQ 0.018513513753 0.000205662017 LR_FREQ 0.015707524900 0.000128995545 N         9599
PW SR_FREQ 0.023227627939 0.000269111170 LR_FREQ 0.020714525545 0.000221236285 N         1833
PT SR_FREQ 0.020503941031 0.000208031180 LR_FREQ 0.018289285653 0.000160795648 N         6804
PY SR_FREQ 0.021315325080 0.000231705038 LR_FREQ 0.020246570060 0.000177417088 N         4663
PC SR_FREQ 0.022178025631 0.000276446722 LR_FREQ 0.020667148147 0.000178605932 N         1319
PA SR_FREQ 0.022344741379 0.000243735784 LR_FREQ 0.023958194377 0.000192632819 N        10080
PF SR_FREQ 0.020803399403 0.000235545504 LR_FREQ 0.019789561786 0.000173615103 N         5385
PG SR_FREQ 0.022883048044 0.000241692960 LR_FREQ 0.030244555954 0.000228468904 N         9988
PD SR_FREQ 0.023244705677 0.000244449982 LR_FREQ 0.018729502714 0.000160754871 N         8564
PE SR_FREQ 0.026124891622 0.000269099176 LR_FREQ 0.018198024214 0.000166937372 N        10641
PK SR_FREQ 0.021442247910 0.000222180393 LR_FREQ 0.017113614318 0.000154008689 N         5989
PH SR_FREQ 0.023780144252 0.000249514953 LR_FREQ 0.019680913289 0.000185697946 N         2972
PI SR_FREQ 0.018247688343 0.000206887443 LR_FREQ 0.015232599354 0.000139078863 N         6184
PN SR_FREQ 0.022655000215 0.000252044130 LR_FREQ 0.019162597914 0.000171873397 N         5525
PL SR_FREQ 0.016952508680 0.000192916900 LR_FREQ 0.015142609706 0.000135078153 N        11293
PM SR_FREQ 0.018697468815 0.000236970047 LR_FREQ 0.017572621460 0.000173514188 N         2560
CK SR_FREQ 0.020479365432 0.000245327275 LR_FREQ 0.020786999957 0.000226306456 N         1648
CI SR_FREQ 0.016605459169 0.000219493546 LR_FREQ 0.017864895390 0.000192537227 N         1886
CH SR_FREQ 0.023501518303 0.000337933910 LR_FREQ 0.026505101899 0.000286114580 N         1159
CN SR_FREQ 0.022154211745 0.000306235203 LR_FREQ 0.024467061420 0.000271710501 N         1364
CM SR_FREQ 0.016794099007 0.000267784394 LR_FREQ 0.022993661320 0.000293789448 N          674
CL SR_FREQ 0.015369644089 0.000202774518 LR_FREQ 0.017404861367 0.000181584508 N         3080
CC SR_FREQ 0.021187860227 0.000398274534 LR_FREQ 0.030154354919 0.000332730944 N          515
CA SR_FREQ 0.021636765741 0.000277614896 LR_FREQ 0.030648085089 0.000273505199 N         2542
CG SR_FREQ 0.022573562130 0.000293680489 LR_FREQ 0.041820431268 0.000326025900 N         2847
CF SR_FREQ 0.019650122611 0.000273626800 LR_FREQ 0.025518928308 0.000258555612 N         1391
CE SR_FREQ 0.026390947338 0.000327146658 LR_FREQ 0.022164171154 0.000249672614 N         1974
CD SR_FREQ 0.023015475661 0.000305878826 LR_FREQ 0.023137452731 0.000237391442 N         2064
CY SR_FREQ 0.020313371275 0.000284124090 LR_FREQ 0.026842906573 0.000272780356 N         1164
CS SR_FREQ 0.024037331345 0.000310505317 LR_FREQ 0.030650001912 0.000289016069 N         2214
CR SR_FREQ 0.024095361426 0.000282116315 LR_FREQ 0.024290381971 0.000247855688 N         1770
CQ SR_FREQ 0.029559873389 0.000381221000 LR_FREQ 0.023357745014 0.000276336503 N         1214
CP SR_FREQ 0.034984428036 0.000465184578 LR_FREQ 0.032840269681 0.000303144151 N         1754
CW SR_FREQ 0.022389128519 0.000308740717 LR_FREQ 0.029843456197 0.000373082634 N          418
CV SR_FREQ 0.017062016124 0.000217129263 LR_FREQ 0.018358800813 0.000171896919 N         2238
CT SR_FREQ 0.019398434196 0.000240926183 LR_FREQ 0.022602014334 0.000228919268 N         1769
IY SR_FREQ 0.016646452768 0.000242434290 LR_FREQ 0.012303286734 0.000140482368 N         5349
VA SR_FREQ 0.018453764439 0.000244473382 LR_FREQ 0.016748457083 0.000161941302 N        16767
VC SR_FREQ 0.017042632615 0.000291443539 LR_FREQ 0.012775328749 0.000141749378 N         2447
VD SR_FREQ 0.019067423863 0.000263709308 LR_FREQ 0.013191730589 0.000134762980 N        12362
VE SR_FREQ 0.021113749076 0.000281654599 LR_FREQ 0.012866071077 0.000131232664 N        12918
VF SR_FREQ 0.016842058595 0.000236140463 LR_FREQ 0.013302900171 0.000128140104 N         7807
VG SR_FREQ 0.019050028513 0.000258459883 LR_FREQ 0.020719771511 0.000207326849 N        13197
IQ SR_FREQ 0.021764726083 0.000296001654 LR_FREQ 0.011210426182 0.000141838380 N         5411
VI SR_FREQ 0.015065037910 0.000194028006 LR_FREQ 0.010658819334 0.000101951858 N        11446
IS SR_FREQ 0.019287487353 0.000266380906 LR_FREQ 0.014857023717 0.000177176137 N        10208
IR SR_FREQ 0.019081784939 0.000243179946 LR_FREQ 0.012128023659 0.000135828312 N         7711
VL SR_FREQ 0.014408850670 0.000188702545 LR_FREQ 0.011166564884 0.000104841888 N        18000
VM SR_FREQ 0.014952124602 0.000229337737 LR_FREQ 0.011425944324 0.000127084091 N         4356
VN SR_FREQ 0.018335365857 0.000266248555 LR_FREQ 0.013097932156 0.000144259939 N         8476
IV SR_FREQ 0.014980378721 0.000191447925 LR_FREQ 0.010206683142 0.000106392392 N        10790
VP SR_FREQ 0.025371660529 0.000365695467 LR_FREQ 0.016314511087 0.000172451501 N         9454
VQ SR_FREQ 0.022157460258 0.000306229227 LR_FREQ 0.012411332692 0.000142788066 N         6335
VR SR_FREQ 0.019512125700 0.000243672657 LR_FREQ 0.013238416200 0.000133910686 N         9757
VS SR_FREQ 0.019686336324 0.000275000991 LR_FREQ 0.015947446182 0.000168061655 N        11981
VT SR_FREQ 0.016892015957 0.000222360669 LR_FREQ 0.012689891442 0.000128981219 N        11302
IL SR_FREQ 0.013975943981 0.000183258742 LR_FREQ 0.010331830484 0.000110151696 N        12954
VV SR_FREQ 0.015450998065 0.000197944486 LR_FREQ 0.011107516405 0.000099833946 N        14945
VW SR_FREQ 0.017760604121 0.000262673062 LR_FREQ 0.012769647852 0.000153726511 N         2481
IA SR_FREQ 0.018021247354 0.000236477009 LR_FREQ 0.015803950613 0.000179239342 N        14034
VY SR_FREQ 0.017136807456 0.000247763418 LR_FREQ 0.013437880052 0.000139891193 N         6360
IC SR_FREQ 0.016364832270 0.000266398436 LR_FREQ 0.011477741930 0.000145314451 N         2089
IE SR_FREQ 0.020717177232 0.000275436308 LR_FREQ 0.011937121986 0.000135851821 N        10868
ID SR_FREQ 0.018664117153 0.000247566665 LR_FREQ 0.012150612180 0.000143748985 N        10773
IG SR_FREQ 0.018645588310 0.000247776045 LR_FREQ 0.019632433862 0.000223933125 N        11517
IF SR_FREQ 0.016315321239 0.000224859912 LR_FREQ 0.012137708721 0.000135679396 N         5697
HY SR_FREQ 0.021471963465 0.000282719870 LR_FREQ 0.023870939517 0.000237521635 N         2535
HR SR_FREQ 0.024849895745 0.000270665901 LR_FREQ 0.021980163653 0.000210913821 N         3210
HS SR_FREQ 0.024734271456 0.000295100556 LR_FREQ 0.027390763173 0.000252293007 N         3723
HP SR_FREQ 0.034752999406 0.000411714844 LR_FREQ 0.028837849227 0.000257584346 N         4022
HQ SR_FREQ 0.029975973101 0.000342888011 LR_FREQ 0.021145969999 0.000234824027 N         2304
HV SR_FREQ 0.018163798281 0.000224563356 LR_FREQ 0.017273942017 0.000150080298 N         4298
HW SR_FREQ 0.023948011812 0.000371651097 LR_FREQ 0.025349373003 0.000300636083 N         1056
HT SR_FREQ 0.020506493800 0.000234773086 LR_FREQ 0.020842881819 0.000206648680 N         3304
HK SR_FREQ 0.021529944379 0.000253577162 LR_FREQ 0.019210539060 0.000202978765 N         2571
HH SR_FREQ 0.024634083192 0.000333644674 LR_FREQ 0.023284392939 0.000250769115 N         1819
HI SR_FREQ 0.017833256379 0.000225314244 LR_FREQ 0.016792534680 0.000178885727 N         3784
HN SR_FREQ 0.023100490349 0.000301456689 LR_FREQ 0.022079841854 0.000220815894 N         2478
HL SR_FREQ 0.016430165415 0.000208763237 LR_FREQ 0.016474378503 0.000163252254 N         6530
HM SR_FREQ 0.018363158987 0.000277459748 LR_FREQ 0.020498312684 0.000244893012 N         1340
HC SR_FREQ 0.022557533057 0.000353694692 LR_FREQ 0.025598419974 0.000272001411 N         1061
HA SR_FREQ 0.022452316805 0.000276978589 LR_FREQ 0.027737925461 0.000248022718 N         4977
HF SR_FREQ 0.020815241394 0.000278325090 LR_FREQ 0.023000968959 0.000222081883 N         3263
HG SR_FREQ 0.023452358162 0.000293716834 LR_FREQ 0.036621898357 0.000295978683 N         5225
HD SR_FREQ 0.023792583439 0.000288678756 LR_FREQ 0.021252701186 0.000209978236 N         3323
HE SR_FREQ 0.026959855991 0.000319564054 LR_FREQ 0.020474822349 0.000222184271 N         3388
NH SR_FREQ 0.025937429807 0.000322198428 LR_FREQ 0.023830736579 0.000250904543 N         2586
NI SR_FREQ 0.019398007008 0.000237977684 LR_FREQ 0.017642522849 0.000178485579 N         7691
NK SR_FREQ 0.022929068662 0.000266608504 LR_FREQ 0.019939386287 0.000205028549 N         5983
NL SR_FREQ 0.017918798397 0.000225917605 LR_FREQ 0.017278428001 0.000173853219 N        10812
NM SR_FREQ 0.020302857188 0.000280026401 LR_FREQ 0.021237734580 0.000234169845 N         2533
NN SR_FREQ 0.024444638009 0.000310477783 LR_FREQ 0.022591558332 0.000233774123 N         5719
NA SR_FREQ 0.023663932567 0.000285084280 LR_FREQ 0.027656499130 0.000244927162 N         9171
NC SR_FREQ 0.024399717577 0.000349762937 LR_FREQ 0.025753687228 0.000250366032 N         1495
ND SR_FREQ 0.024991208698 0.000298557110 LR_FREQ 0.021758400067 0.000216229080 N         6298
NE SR_FREQ 0.027935001110 0.000320237242 LR_FREQ 0.021033335325 0.000227116549 N         6812
NF SR_FREQ 0.022419896652 0.000282189610 LR_FREQ 0.023398467143 0.000220039400 N         5129
NG SR_FREQ 0.024617351136 0.000303806641 LR_FREQ 0.035576125321 0.000308859296 N         9669
NY SR_FREQ 0.023037939491 0.000298009783 LR_FREQ 0.024171102190 0.000236353513 N         4681
NP SR_FREQ 0.035205936086 0.000417807100 LR_FREQ 0.028392349772 0.000254304616 N         7064
NQ SR_FREQ 0.030821764947 0.000349176136 LR_FREQ 0.021736826039 0.000242099448 N         4082
NR SR_FREQ 0.026226162853 0.000282453568 LR_FREQ 0.022549059672 0.000223306781 N         5128
NS SR_FREQ 0.025902875813 0.000308366925 LR_FREQ 0.027267857433 0.000257526827 N         6720
NT SR_FREQ 0.021953660266 0.000252360830 LR_FREQ 0.021397800609 0.000210690581 N         6191
NV SR_FREQ 0.019638883367 0.000240039139 LR_FREQ 0.018051622557 0.000161525988 N         8244
NW SR_FREQ 0.025623394215 0.000357103139 LR_FREQ 0.025639828240 0.000295657312 N         1851
TY SR_FREQ 0.018259482490 0.000252547262 LR_FREQ 0.021891261210 0.000198539287 N         5252
TV SR_FREQ 0.016205447676 0.000203582759 LR_FREQ 0.016800484841 0.000145758462 N        11293
TW SR_FREQ 0.019167645490 0.000265316877 LR_FREQ 0.022615296346 0.000248789775 N         2174
TT SR_FREQ 0.017755187512 0.000213400696 LR_FREQ 0.019654135367 0.000186948911 N         7838
TR SR_FREQ 0.020822417775 0.000241207258 LR_FREQ 0.020732892501 0.000197495102 N         6762
TS SR_FREQ 0.020927706205 0.000272418002 LR_FREQ 0.024856395337 0.000230172526 N         8665
TP SR_FREQ 0.027550601303 0.000361310941 LR_FREQ 0.025939625145 0.000235758153 N         8212
TQ SR_FREQ 0.023979761017 0.000296210272 LR_FREQ 0.019859619846 0.000211378833 N         4720
TN SR_FREQ 0.019548858834 0.000263500624 LR_FREQ 0.020793202515 0.000206508988 N         6066
TL SR_FREQ 0.015011847469 0.000196744922 LR_FREQ 0.016170658923 0.000149091847 N        14431
TM SR_FREQ 0.015772258438 0.000233602024 LR_FREQ 0.019252003295 0.000201009668 N         2971
TK SR_FREQ 0.018553592529 0.000223825345 LR_FREQ 0.018531373646 0.000188682457 N         6932
TH SR_FREQ 0.020010456294 0.000268642164 LR_FREQ 0.021424037151 0.000213739197 N         3478
TI SR_FREQ 0.015852991039 0.000201855423 LR_FREQ 0.016315102027 0.000157287063 N         8487
TF SR_FREQ 0.017915949799 0.000244126359 LR_FREQ 0.021239037954 0.000185582934 N         6528
TG SR_FREQ 0.020180515307 0.000260939458 LR_FREQ 0.031994614133 0.000257393326 N        12609
TD SR_FREQ 0.020181545415 0.000254262588 LR_FREQ 0.020167557974 0.000194328623 N         8456
TE SR_FREQ 0.022588547581 0.000276231070 LR_FREQ 0.019580292678 0.000205821718 N         8466
TC SR_FREQ 0.018281505024 0.000283647510 LR_FREQ 0.022777368587 0.000216810652 N         1822
TA SR_FREQ 0.019527926169 0.000250365281 LR_FREQ 0.025260840321 0.000214280804 N        12261
AA SR_FREQ 0.019039346718 0.000230796481 LR_FREQ 0.026984557824 0.000226675221 N        22649
AC SR_FREQ 0.017794279518 0.000241177501 LR_FREQ 0.025244202164 0.000223018599 N         2891
AE SR_FREQ 0.021833093470 0.000271824158 LR_FREQ 0.021422590504 0.000204247780 N        15095
AD SR_FREQ 0.019695146333 0.000236457289 LR_FREQ 0.022052677201 0.000191129631 N        13743
AG SR_FREQ 0.019618295183 0.000227853985 LR_FREQ 0.033276807901 0.000273000906 N        18406
AF SR_FREQ 0.017549966729 0.000214618584 LR_FREQ 0.023454982391 0.000192344145 N         9174
AI SR_FREQ 0.015782096179 0.000188784329 LR_FREQ 0.018455321872 0.000167647024 N        13200
AH SR_FREQ 0.019332308635 0.000238665106 LR_FREQ 0.023752763047 0.000215093904 N         5390
AK SR_FREQ 0.018162535679 0.000204164836 LR_FREQ 0.020489982433 0.000184518297 N        12199
AM SR_FREQ 0.015710111040 0.000209223244 LR_FREQ 0.021720840550 0.000214312697 N         5476
AL SR_FREQ 0.014960013323 0.000176162680 LR_FREQ 0.017985861803 0.000163276122 N        23432
AN SR_FREQ 0.019030024847 0.000234871011 LR_FREQ 0.022774973714 0.000204727007 N         8675
AQ SR_FREQ 0.022822130792 0.000262016842 LR_FREQ 0.022033221097 0.000209555043 N         8514
AP SR_FREQ 0.025859948799 0.000301860943 LR_FREQ 0.027764814142 0.000236859253 N         8719
AS SR_FREQ 0.020288419354 0.000242589895 LR_FREQ 0.026694245522 0.000230217857 N        12870
AR SR_FREQ 0.020253572076 0.000231790176 LR_FREQ 0.022664745155 0.000200887825 N        12274
AT SR_FREQ 0.017562712646 0.000198652238 LR_FREQ 0.021734481819 0.000187324821 N        11865
AW SR_FREQ 0.018622894528 0.000237519221 LR_FREQ 0.025153394409 0.000255735189 N         3000
AV SR_FREQ 0.016107952406 0.000187162951 LR_FREQ 0.018737632948 0.000150755080 N        16617
AY SR_FREQ 0.017876598566 0.000223099468 LR_FREQ 0.024098385230 0.000208418949 N         7394
VK SR_FREQ 0.017536434154 0.000232989733 LR_FREQ 0.012080101530 0.000120967326 N        10809
