# Supplementary material for: Pi-Pi contacts are an overlooked protein feature relevant to phase separation
Source: eLife. 2018 Feb 9;7:e31486. doi: 10.7554/eLife.31486 (PMC5847340; doi:10.7554/eLife.31486)
Supplement: Source code 2. — Python script and associated database files for the final phase separation propensity predictor. [file elife-31486-code2.tgz › SourceCodeS2/DBS/AVGnSDEVS/PCON2.BB.xmer21]

GW SR_FREQ 0.025876565525 0.000397912885 LR_FREQ 0.047042272620 0.000629591902 N         3772
GV SR_FREQ 0.020444545562 0.000318194744 LR_FREQ 0.029640529882 0.000333449302 N        18517
GT SR_FREQ 0.022595277957 0.000316595546 LR_FREQ 0.035299147587 0.000404974403 N        14087
GS SR_FREQ 0.026157090737 0.000386427186 LR_FREQ 0.043138440858 0.000459102337 N        14725
GR SR_FREQ 0.026360123482 0.000360975564 LR_FREQ 0.036989954327 0.000453376131 N        12419
GQ SR_FREQ 0.030534769386 0.000416666374 LR_FREQ 0.037198736820 0.000486307794 N         8396
GP SR_FREQ 0.033877182403 0.000496088649 LR_FREQ 0.046371120980 0.000512800637 N         8677
GY SR_FREQ 0.023630680357 0.000365753020 LR_FREQ 0.041066863971 0.000464300683 N         9518
GG SR_FREQ 0.024890142469 0.000384358172 LR_FREQ 0.052998273948 0.000509880699 N        18560
GF SR_FREQ 0.022942982966 0.000348815975 LR_FREQ 0.039420042442 0.000451253493 N        10883
GE SR_FREQ 0.028051413797 0.000408425572 LR_FREQ 0.033845000250 0.000469948224 N        15107
GD SR_FREQ 0.025400604793 0.000385148115 LR_FREQ 0.035402517787 0.000414406593 N        13730
GC SR_FREQ 0.024877407103 0.000422991147 LR_FREQ 0.047514740038 0.000515660278 N         3254
GA SR_FREQ 0.024071948002 0.000370424803 LR_FREQ 0.042211369479 0.000483486991 N        19202
GN SR_FREQ 0.024972788469 0.000385410123 LR_FREQ 0.037946474424 0.000456692737 N        10216
GM SR_FREQ 0.021061834594 0.000348093553 LR_FREQ 0.038404606039 0.000511439010 N         5558
GL SR_FREQ 0.018637277117 0.000284054574 LR_FREQ 0.027573046331 0.000374747767 N        21441
GK SR_FREQ 0.023408098318 0.000327214353 LR_FREQ 0.032909881291 0.000428368529 N        15025
GI SR_FREQ 0.020224372771 0.000311788777 LR_FREQ 0.029750719108 0.000399371292 N        15419
GH SR_FREQ 0.026329427885 0.000407416137 LR_FREQ 0.042007967999 0.000490904577 N         5916
ME SR_FREQ 0.022281476973 0.000412023550 LR_FREQ 0.018511749996 0.000271604693 N         4678
MD SR_FREQ 0.019452263704 0.000366318272 LR_FREQ 0.019142769223 0.000250868075 N         4155
MG SR_FREQ 0.019398407503 0.000367817694 LR_FREQ 0.033313371574 0.000396113141 N         5031
MF SR_FREQ 0.016437408082 0.000323049231 LR_FREQ 0.020336246130 0.000266030037 N         2483
MA SR_FREQ 0.018630597355 0.000361057880 LR_FREQ 0.025266352591 0.000320911593 N         6251
MC SR_FREQ 0.016709177311 0.000393974770 LR_FREQ 0.022108481617 0.000325789718 N          843
MM SR_FREQ 0.013926857917 0.000315941745 LR_FREQ 0.017832218105 0.000285704214 N         1786
ML SR_FREQ 0.013672211141 0.000257432236 LR_FREQ 0.014904422520 0.000210876753 N         6502
MN SR_FREQ 0.018381782670 0.000358794801 LR_FREQ 0.019658487621 0.000272474539 N         3056
MI SR_FREQ 0.014432419802 0.000282102405 LR_FREQ 0.014964070021 0.000207986422 N         3895
MH SR_FREQ 0.019000482045 0.000406408904 LR_FREQ 0.020423759299 0.000306585641 N         1614
MK SR_FREQ 0.017409077023 0.000312294107 LR_FREQ 0.017340237378 0.000242133006 N         4250
MT SR_FREQ 0.016632137874 0.000298811458 LR_FREQ 0.018581979277 0.000242632293 N         4069
MW SR_FREQ 0.017753756645 0.000386772432 LR_FREQ 0.021762918786 0.000368475974 N          797
MV SR_FREQ 0.014878801993 0.000284969868 LR_FREQ 0.015458396255 0.000192695817 N         4874
MQ SR_FREQ 0.023713281309 0.000428647375 LR_FREQ 0.018719493757 0.000280344345 N         2511
MP SR_FREQ 0.028013881153 0.000522013720 LR_FREQ 0.025898119365 0.000327127903 N         3336
MS SR_FREQ 0.020210034601 0.000383030746 LR_FREQ 0.024684397988 0.000317196151 N         4005
MR SR_FREQ 0.020115709926 0.000351212959 LR_FREQ 0.019747058304 0.000267851606 N         3725
MY SR_FREQ 0.016912438101 0.000337690441 LR_FREQ 0.021096469725 0.000293671500 N         2115
FP SR_FREQ 0.030757750121 0.000539444338 LR_FREQ 0.027269456156 0.000313054976 N         6230
FQ SR_FREQ 0.026789807300 0.000437029014 LR_FREQ 0.020613293894 0.000268597651 N         4731
FR SR_FREQ 0.022732788989 0.000358217678 LR_FREQ 0.021305407802 0.000246331348 N         6528
FS SR_FREQ 0.022824387959 0.000393186862 LR_FREQ 0.026044735727 0.000289111112 N         9352
FT SR_FREQ 0.019223864813 0.000318013180 LR_FREQ 0.020378479192 0.000239589165 N         7750
FV SR_FREQ 0.017223727414 0.000300962268 LR_FREQ 0.017208179746 0.000184380134 N         9043
FW SR_FREQ 0.021338046673 0.000416183731 LR_FREQ 0.023823332676 0.000329378686 N         1797
FY SR_FREQ 0.019739054049 0.000359867355 LR_FREQ 0.022798375111 0.000264038328 N         4972
FA SR_FREQ 0.021003830749 0.000374582834 LR_FREQ 0.026466076288 0.000302332948 N        10382
FC SR_FREQ 0.020323158166 0.000433717877 LR_FREQ 0.024141801448 0.000301934001 N         1770
FD SR_FREQ 0.022099229677 0.000390550058 LR_FREQ 0.020806936502 0.000244866178 N         9386
FE SR_FREQ 0.024679701716 0.000415199292 LR_FREQ 0.020156251157 0.000260059044 N         8837
FF SR_FREQ 0.019161135875 0.000344775712 LR_FREQ 0.022073994775 0.000252106417 N         5247
FG SR_FREQ 0.021740582784 0.000383024011 LR_FREQ 0.034072593796 0.000355136731 N        10241
FH SR_FREQ 0.022077763950 0.000407958334 LR_FREQ 0.022406916370 0.000291538051 N         3283
FI SR_FREQ 0.016868911595 0.000298290405 LR_FREQ 0.016709260652 0.000202632780 N         7215
FK SR_FREQ 0.020047251059 0.000337548926 LR_FREQ 0.019042977954 0.000236750816 N         7177
FL SR_FREQ 0.015713351754 0.000278158502 LR_FREQ 0.016400597438 0.000204535587 N        11303
FM SR_FREQ 0.017087363586 0.000348178186 LR_FREQ 0.019967714488 0.000275793772 N         2581
FN SR_FREQ 0.021348717147 0.000392507161 LR_FREQ 0.021514249397 0.000265604993 N         6417
SY SR_FREQ 0.020583772442 0.000379717966 LR_FREQ 0.024488185575 0.000292988142 N         7093
SS SR_FREQ 0.023171094200 0.000411879178 LR_FREQ 0.027415945480 0.000331675582 N        12720
SR SR_FREQ 0.023226368075 0.000368636834 LR_FREQ 0.022860260164 0.000284187358 N         9220
SQ SR_FREQ 0.026763526496 0.000436818512 LR_FREQ 0.022119323704 0.000303657438 N         6900
SP SR_FREQ 0.030443808803 0.000558656150 LR_FREQ 0.028695138531 0.000336122607 N         8855
SW SR_FREQ 0.022029467933 0.000422458696 LR_FREQ 0.025990851634 0.000375466147 N         2977
SV SR_FREQ 0.017990669887 0.000320493368 LR_FREQ 0.018651812285 0.000210931062 N        13328
ST SR_FREQ 0.019809197861 0.000334861353 LR_FREQ 0.021807410944 0.000257693221 N        10326
SK SR_FREQ 0.020521678815 0.000346547000 LR_FREQ 0.020470862758 0.000269794437 N        10044
SI SR_FREQ 0.017665551068 0.000317033902 LR_FREQ 0.018259040881 0.000233923885 N        11124
SH SR_FREQ 0.022697732122 0.000431202116 LR_FREQ 0.024228672356 0.000322152931 N         4411
SN SR_FREQ 0.021775643984 0.000401104907 LR_FREQ 0.023032667972 0.000295777622 N         8131
SM SR_FREQ 0.017943706007 0.000357009683 LR_FREQ 0.021894570297 0.000304017722 N         3976
SL SR_FREQ 0.016486528406 0.000295829854 LR_FREQ 0.017835841828 0.000233821700 N        18558
SC SR_FREQ 0.021155296696 0.000435647751 LR_FREQ 0.025979491401 0.000308597806 N         2577
SA SR_FREQ 0.021486372984 0.000387753524 LR_FREQ 0.027809900534 0.000329284886 N        14678
SG SR_FREQ 0.022155569448 0.000396221784 LR_FREQ 0.034997827100 0.000369022847 N        16239
SF SR_FREQ 0.020032331444 0.000374263530 LR_FREQ 0.023796006357 0.000285782944 N         8502
SE SR_FREQ 0.025033515177 0.000433758564 LR_FREQ 0.021439397234 0.000302801714 N        11173
SD SR_FREQ 0.022372514178 0.000390741097 LR_FREQ 0.022209444600 0.000278730813 N        10930
YI SR_FREQ 0.016552745752 0.000294626454 LR_FREQ 0.017092617333 0.000212679191 N         6106
YH SR_FREQ 0.021882594310 0.000431116910 LR_FREQ 0.023077998249 0.000301189827 N         2800
YK SR_FREQ 0.019756720488 0.000328644387 LR_FREQ 0.019467307598 0.000250756202 N         6005
YM SR_FREQ 0.016700075739 0.000334907585 LR_FREQ 0.020704774863 0.000298263122 N         2278
YL SR_FREQ 0.015478154729 0.000276185354 LR_FREQ 0.016720102430 0.000226672826 N        10905
YN SR_FREQ 0.020941202337 0.000387867119 LR_FREQ 0.022035365059 0.000278495243 N         5369
YA SR_FREQ 0.020780236863 0.000363131050 LR_FREQ 0.027261436638 0.000312997880 N         8599
YC SR_FREQ 0.019948403276 0.000405480638 LR_FREQ 0.025305286154 0.000327828877 N         1660
YE SR_FREQ 0.024378704338 0.000407659864 LR_FREQ 0.020556985781 0.000287098977 N         6958
YD SR_FREQ 0.021759221111 0.000380911442 LR_FREQ 0.021357133088 0.000255164267 N         7325
YG SR_FREQ 0.021513833147 0.000391298195 LR_FREQ 0.035417042518 0.000362772960 N         8938
YF SR_FREQ 0.019007006380 0.000355621266 LR_FREQ 0.022864314871 0.000275415662 N         5076
YY SR_FREQ 0.019419941051 0.000351597677 LR_FREQ 0.023750560694 0.000288782405 N         4820
YQ SR_FREQ 0.026642858713 0.000434196054 LR_FREQ 0.021226661375 0.000293564489 N         4436
YP SR_FREQ 0.030700263451 0.000536514433 LR_FREQ 0.028335029016 0.000327637952 N         5704
YS SR_FREQ 0.022565079783 0.000396922546 LR_FREQ 0.026923535667 0.000304072392 N         7393
YR SR_FREQ 0.022497065193 0.000349922818 LR_FREQ 0.022040824515 0.000268958087 N         6142
YT SR_FREQ 0.018841652219 0.000317634678 LR_FREQ 0.020888227737 0.000254179406 N         6370
YW SR_FREQ 0.020957383970 0.000395568978 LR_FREQ 0.024969777116 0.000391303345 N         1709
YV SR_FREQ 0.016879993974 0.000294893570 LR_FREQ 0.017585395592 0.000198568505 N         7584
LF SR_FREQ 0.015811883772 0.000285494252 LR_FREQ 0.018387214263 0.000209609652 N        10966
LG SR_FREQ 0.017990475153 0.000316680886 LR_FREQ 0.026775810975 0.000283121491 N        21614
LD SR_FREQ 0.017967473707 0.000322213402 LR_FREQ 0.017752669149 0.000198099546 N        19150
LE SR_FREQ 0.019850865250 0.000352056490 LR_FREQ 0.017311955122 0.000205324077 N        21338
LC SR_FREQ 0.015840145915 0.000331333283 LR_FREQ 0.018888030872 0.000232874476 N         3694
LA SR_FREQ 0.017398684506 0.000311490943 LR_FREQ 0.021869233753 0.000249245680 N        27722
LN SR_FREQ 0.017240488765 0.000319155143 LR_FREQ 0.017943782844 0.000206695048 N        13114
LL SR_FREQ 0.013736548344 0.000238183248 LR_FREQ 0.014613254288 0.000169213373 N        27163
LM SR_FREQ 0.014199619257 0.000276149120 LR_FREQ 0.016576563950 0.000213924214 N         6528
LK SR_FREQ 0.016544950369 0.000276470153 LR_FREQ 0.016470682213 0.000189335129 N        19063
LH SR_FREQ 0.017430467032 0.000336320048 LR_FREQ 0.018157560807 0.000212944390 N         7244
LI SR_FREQ 0.014293352301 0.000246713489 LR_FREQ 0.014708311271 0.000169097562 N        15268
LV SR_FREQ 0.014660397118 0.000251438971 LR_FREQ 0.015104247954 0.000155639328 N        20101
LW SR_FREQ 0.016471432293 0.000312650546 LR_FREQ 0.018796146748 0.000245346918 N         3371
LT SR_FREQ 0.015992046050 0.000264126785 LR_FREQ 0.017346273025 0.000190366340 N        17298
LR SR_FREQ 0.018334085087 0.000307391712 LR_FREQ 0.018056970990 0.000201997557 N        16839
LS SR_FREQ 0.018471605690 0.000332863149 LR_FREQ 0.021308012356 0.000237285757 N        19904
LP SR_FREQ 0.023175440637 0.000407780483 LR_FREQ 0.021919150471 0.000244394039 N        15385
LQ SR_FREQ 0.020433488489 0.000355960502 LR_FREQ 0.017298888752 0.000212888963 N        11621
LY SR_FREQ 0.016168552258 0.000295407964 LR_FREQ 0.018714962455 0.000218429679 N         9541
RT SR_FREQ 0.021204369670 0.000329577389 LR_FREQ 0.018539892977 0.000231779776 N         8011
RV SR_FREQ 0.019056782298 0.000315545251 LR_FREQ 0.015885873800 0.000179054496 N        12128
RW SR_FREQ 0.024180652571 0.000417768669 LR_FREQ 0.020805384511 0.000304788505 N         2393
RP SR_FREQ 0.033100772290 0.000554554459 LR_FREQ 0.024371577678 0.000304231487 N         7087
RQ SR_FREQ 0.029265576003 0.000431795448 LR_FREQ 0.018375014496 0.000259894461 N         6125
RR SR_FREQ 0.025182138793 0.000371734253 LR_FREQ 0.019213951030 0.000243494321 N         8977
RS SR_FREQ 0.024952209990 0.000409263251 LR_FREQ 0.023376305074 0.000297277073 N         8403
RY SR_FREQ 0.022098906935 0.000367430724 LR_FREQ 0.020349291829 0.000250382108 N         6290
RD SR_FREQ 0.023932347723 0.000386088087 LR_FREQ 0.018862927268 0.000234889308 N         9810
RE SR_FREQ 0.026729004568 0.000420625715 LR_FREQ 0.018138849636 0.000258142154 N        11871
RF SR_FREQ 0.021577362083 0.000370240622 LR_FREQ 0.019860040864 0.000237755869 N         7596
RG SR_FREQ 0.023680152835 0.000389613158 LR_FREQ 0.030273997279 0.000347523491 N        11019
RA SR_FREQ 0.022862932280 0.000381426135 LR_FREQ 0.023883377339 0.000289296486 N        13891
RC SR_FREQ 0.023128586144 0.000438155437 LR_FREQ 0.021117810085 0.000280323387 N         2031
RL SR_FREQ 0.017403935571 0.000293007478 LR_FREQ 0.015290342055 0.000193924019 N        16764
RM SR_FREQ 0.019459868240 0.000353488968 LR_FREQ 0.017744134027 0.000235540056 N         3601
RN SR_FREQ 0.023399086222 0.000385962272 LR_FREQ 0.019349856542 0.000250226202 N         6575
RH SR_FREQ 0.024614227305 0.000415443039 LR_FREQ 0.019756018846 0.000275833086 N         3974
RI SR_FREQ 0.018781140573 0.000311638965 LR_FREQ 0.015364285957 0.000188251782 N        10090
RK SR_FREQ 0.022166939514 0.000335539650 LR_FREQ 0.017288341930 0.000227367512 N         8145
VH SR_FREQ 0.018513412114 0.000408323409 LR_FREQ 0.012619136229 0.000179480211 N         5227
IP SR_FREQ 0.025001709696 0.000516349434 LR_FREQ 0.015045221163 0.000241464174 N         9632
EM SR_FREQ 0.022073281438 0.000373439831 LR_FREQ 0.016218164218 0.000239260940 N         5040
EL SR_FREQ 0.019132266425 0.000295591149 LR_FREQ 0.014374407254 0.000192077177 N        21546
EN SR_FREQ 0.025846727079 0.000386723438 LR_FREQ 0.017612225253 0.000248747992 N        10031
EI SR_FREQ 0.020941639452 0.000318600102 LR_FREQ 0.014306579092 0.000192568715 N        14004
EH SR_FREQ 0.027471722188 0.000416225582 LR_FREQ 0.017864040900 0.000258726344 N         4887
EK SR_FREQ 0.024422719031 0.000343885719 LR_FREQ 0.015847220587 0.000218675553 N        14820
EE SR_FREQ 0.029172085102 0.000454605300 LR_FREQ 0.016759667200 0.000260121255 N        16464
ED SR_FREQ 0.026304042052 0.000386741937 LR_FREQ 0.017346025964 0.000235178119 N        11661
EG SR_FREQ 0.026060898115 0.000396258333 LR_FREQ 0.027274340638 0.000338092954 N        14965
EF SR_FREQ 0.024026879985 0.000364038890 LR_FREQ 0.018209366177 0.000241839014 N         8466
EA SR_FREQ 0.025030285187 0.000405453139 LR_FREQ 0.021925165332 0.000286291424 N        19240
EC SR_FREQ 0.026268512296 0.000432153272 LR_FREQ 0.018782706483 0.000266371750 N         2345
IT SR_FREQ 0.016289195553 0.000309452036 LR_FREQ 0.011388483866 0.000168263709 N        10968
EY SR_FREQ 0.024625654101 0.000374081116 LR_FREQ 0.018579909821 0.000257584440 N         7252
IW SR_FREQ 0.016925097564 0.000368932588 LR_FREQ 0.011403278161 0.000207909335 N         2020
ET SR_FREQ 0.023436787001 0.000320320193 LR_FREQ 0.017029494497 0.000223542592 N        10915
EW SR_FREQ 0.027370206282 0.000408768804 LR_FREQ 0.018650286984 0.000302077464 N         3075
EV SR_FREQ 0.021022159399 0.000317074255 LR_FREQ 0.014780257358 0.000173522125 N        15877
EQ SR_FREQ 0.031798538377 0.000429718869 LR_FREQ 0.016833923609 0.000246306992 N         8187
EP SR_FREQ 0.035883436882 0.000521072073 LR_FREQ 0.022070228192 0.000296120704 N         7431
ES SR_FREQ 0.027326767015 0.000405684972 LR_FREQ 0.021245376411 0.000286919927 N        10301
ER SR_FREQ 0.027630984875 0.000375012720 LR_FREQ 0.017678662356 0.000234949304 N        12270
II SR_FREQ 0.014424472125 0.000267420856 LR_FREQ 0.009603632171 0.000135711685 N        10409
IH SR_FREQ 0.017925235947 0.000401531297 LR_FREQ 0.011379754244 0.000198334503 N         4560
IK SR_FREQ 0.016915423705 0.000324388972 LR_FREQ 0.010911302951 0.000160735338 N        11148
IM SR_FREQ 0.014160351173 0.000313198639 LR_FREQ 0.010172740822 0.000174633616 N         3588
IN SR_FREQ 0.017757024250 0.000383718189 LR_FREQ 0.011919322323 0.000201320427 N         9018
KC SR_FREQ 0.018286560414 0.000398693223 LR_FREQ 0.019166693802 0.000289887472 N         1801
KA SR_FREQ 0.019390267927 0.000357121137 LR_FREQ 0.022352180550 0.000301300615 N        15041
KG SR_FREQ 0.020192758479 0.000386699212 LR_FREQ 0.028130490275 0.000370850110 N        12657
KF SR_FREQ 0.017890580279 0.000336517713 LR_FREQ 0.018451395776 0.000246315226 N         6671
KE SR_FREQ 0.022416151615 0.000400131619 LR_FREQ 0.016944847482 0.000259339231 N        14341
KD SR_FREQ 0.020100724727 0.000375093335 LR_FREQ 0.017461147592 0.000236202790 N        11356
KK SR_FREQ 0.018452482158 0.000329227160 LR_FREQ 0.016095079791 0.000235929835 N        11109
KI SR_FREQ 0.015826874379 0.000286801292 LR_FREQ 0.014342731630 0.000187850933 N        11483
KH SR_FREQ 0.019895671142 0.000384643397 LR_FREQ 0.018116396985 0.000274498092 N         3843
KN SR_FREQ 0.019374476160 0.000383399619 LR_FREQ 0.017826733300 0.000251466890 N         8666
KM SR_FREQ 0.015778451924 0.000332066418 LR_FREQ 0.016406430388 0.000251580223 N         3851
KL SR_FREQ 0.014960642356 0.000270225173 LR_FREQ 0.014435980292 0.000195899693 N        16869
KS SR_FREQ 0.020759403504 0.000382048517 LR_FREQ 0.021679244104 0.000308533764 N         9237
KR SR_FREQ 0.020814035639 0.000334624332 LR_FREQ 0.017900123682 0.000252285336 N         8311
KQ SR_FREQ 0.023836331739 0.000426815068 LR_FREQ 0.017012635589 0.000260128690 N         6369
KP SR_FREQ 0.027495287811 0.000531687841 LR_FREQ 0.022615168016 0.000316120600 N         7596
KW SR_FREQ 0.019088965152 0.000379040502 LR_FREQ 0.019055824671 0.000321832175 N         2295
KV SR_FREQ 0.016165747436 0.000292140442 LR_FREQ 0.014940507485 0.000180866782 N        13065
KT SR_FREQ 0.017700432756 0.000308189304 LR_FREQ 0.017293413733 0.000238648067 N         9655
KY SR_FREQ 0.018092461645 0.000338754212 LR_FREQ 0.018837847204 0.000256505473 N         6905
DN SR_FREQ 0.023010859029 0.000428918637 LR_FREQ 0.019316320243 0.000262390596 N         7365
DL SR_FREQ 0.017284885986 0.000300715633 LR_FREQ 0.015376576183 0.000198854832 N        19228
DM SR_FREQ 0.019257470430 0.000385089294 LR_FREQ 0.017863031276 0.000251017381 N         4221
DK SR_FREQ 0.021772289073 0.000374171720 LR_FREQ 0.017339426871 0.000241897435 N        10023
DH SR_FREQ 0.024159198051 0.000447955813 LR_FREQ 0.019918600478 0.000285245834 N         4064
DI SR_FREQ 0.018670920016 0.000324013483 LR_FREQ 0.015502993685 0.000206301203 N        12838
DF SR_FREQ 0.021304027690 0.000399528342 LR_FREQ 0.019900178251 0.000254039468 N         9242
DG SR_FREQ 0.023203971108 0.000412855197 LR_FREQ 0.030027271647 0.000345457343 N        15391
DD SR_FREQ 0.023625266363 0.000419907981 LR_FREQ 0.018797851324 0.000248833542 N        10117
DE SR_FREQ 0.026283987308 0.000464437017 LR_FREQ 0.018268654968 0.000273890384 N        12927
DC SR_FREQ 0.022739526085 0.000477968782 LR_FREQ 0.020982868205 0.000287723149 N         2339
DA SR_FREQ 0.022609741275 0.000419972448 LR_FREQ 0.023791108244 0.000295547569 N        16100
DY SR_FREQ 0.021790590519 0.000403235254 LR_FREQ 0.020385908692 0.000263585225 N         7791
DV SR_FREQ 0.018889973331 0.000331307407 LR_FREQ 0.015984666761 0.000189264493 N        14782
DW SR_FREQ 0.023808063309 0.000446865513 LR_FREQ 0.020776676849 0.000318207435 N         3128
DT SR_FREQ 0.020900397327 0.000356893006 LR_FREQ 0.018544885189 0.000233420790 N         9487
DR SR_FREQ 0.024691124138 0.000406883187 LR_FREQ 0.019331058495 0.000255384055 N         9131
DS SR_FREQ 0.024522697591 0.000447219719 LR_FREQ 0.023256836380 0.000304002104 N        10338
DP SR_FREQ 0.032562238179 0.000613338086 LR_FREQ 0.023831121281 0.000293098359 N         9988
DQ SR_FREQ 0.028496236298 0.000483043882 LR_FREQ 0.018472334256 0.000268124066 N         5845
QQ SR_FREQ 0.035716344357 0.000496876702 LR_FREQ 0.018963526426 0.000290274098 N         5257
QP SR_FREQ 0.040545243593 0.000632324989 LR_FREQ 0.025712856827 0.000339894131 N         5087
QS SR_FREQ 0.029398741664 0.000460655166 LR_FREQ 0.024472699193 0.000328393938 N         6183
QR SR_FREQ 0.029810448177 0.000407417231 LR_FREQ 0.020005583689 0.000275562913 N         6113
QT SR_FREQ 0.024725748542 0.000367765777 LR_FREQ 0.018967002214 0.000254250907 N         5954
QW SR_FREQ 0.030272419614 0.000493287542 LR_FREQ 0.021950328836 0.000360227935 N         1839
QV SR_FREQ 0.021799749983 0.000349780541 LR_FREQ 0.016172352905 0.000195718648 N         8460
QY SR_FREQ 0.026237554896 0.000425157106 LR_FREQ 0.021257881576 0.000282017552 N         4147
QA SR_FREQ 0.026464397609 0.000432792804 LR_FREQ 0.024996794300 0.000321857195 N        10759
QC SR_FREQ 0.028946026317 0.000548696212 LR_FREQ 0.022152533937 0.000319345322 N         1440
QE SR_FREQ 0.031493278575 0.000488080881 LR_FREQ 0.018809767197 0.000290430423 N         7318
QD SR_FREQ 0.028075478912 0.000440986841 LR_FREQ 0.019391730420 0.000261315605 N         5918
QG SR_FREQ 0.027751323847 0.000448860792 LR_FREQ 0.032208189966 0.000384592707 N         8238
QF SR_FREQ 0.025403752156 0.000417008990 LR_FREQ 0.020657949051 0.000270174189 N         4673
QI SR_FREQ 0.021653563229 0.000351461200 LR_FREQ 0.015687276845 0.000217027069 N         6839
QH SR_FREQ 0.030202287680 0.000490477604 LR_FREQ 0.020667281255 0.000315233245 N         2770
QK SR_FREQ 0.025931172683 0.000383956801 LR_FREQ 0.017635291815 0.000252440879 N         6370
QM SR_FREQ 0.023420375198 0.000428640291 LR_FREQ 0.018294408702 0.000281762002 N         2796
QL SR_FREQ 0.019622317295 0.000326092806 LR_FREQ 0.015469225468 0.000210477767 N        12234
QN SR_FREQ 0.027858463613 0.000465266133 LR_FREQ 0.019916578304 0.000277717991 N         4795
WG SR_FREQ 0.021030744980 0.000419425980 LR_FREQ 0.036399874307 0.000453864884 N         3187
WF SR_FREQ 0.018028155125 0.000367274136 LR_FREQ 0.021438957943 0.000298379583 N         1793
WE SR_FREQ 0.024478529578 0.000440428102 LR_FREQ 0.019207550632 0.000303767646 N         2828
WD SR_FREQ 0.021251537225 0.000416344556 LR_FREQ 0.020068799420 0.000295642578 N         3021
WC SR_FREQ 0.018653004724 0.000461154074 LR_FREQ 0.023940567791 0.000400657907 N          638
WA SR_FREQ 0.020161247602 0.000373848130 LR_FREQ 0.026728310195 0.000352455168 N         3393
WN SR_FREQ 0.020256964354 0.000396824115 LR_FREQ 0.020827427551 0.000319854732 N         2278
WM SR_FREQ 0.015210858869 0.000377832709 LR_FREQ 0.018712491013 0.000338213094 N          975
WL SR_FREQ 0.014360377706 0.000283396733 LR_FREQ 0.015227702978 0.000223182105 N         4240
WK SR_FREQ 0.018996923545 0.000343680147 LR_FREQ 0.017847897239 0.000276271051 N         2504
WI SR_FREQ 0.015380082039 0.000302940740 LR_FREQ 0.015273620110 0.000221812485 N         2339
WH SR_FREQ 0.021220749720 0.000457437815 LR_FREQ 0.021634703561 0.000351682665 N         1231
WW SR_FREQ 0.020057860413 0.000461984535 LR_FREQ 0.023718032988 0.000456215988 N          699
WV SR_FREQ 0.015899297661 0.000295194291 LR_FREQ 0.016000342066 0.000211100945 N         2855
WT SR_FREQ 0.017944421699 0.000317842908 LR_FREQ 0.019466842614 0.000277486418 N         2560
WS SR_FREQ 0.022148351296 0.000431991923 LR_FREQ 0.026384602450 0.000346684940 N         2881
WR SR_FREQ 0.022150540818 0.000379729016 LR_FREQ 0.020773329529 0.000301235630 N         2410
WQ SR_FREQ 0.026933146041 0.000474530092 LR_FREQ 0.019702645835 0.000323951247 N         2022
WP SR_FREQ 0.031975008647 0.000623958413 LR_FREQ 0.027858407514 0.000391856725 N         1792
WY SR_FREQ 0.018549778763 0.000385657619 LR_FREQ 0.022504794682 0.000339892111 N         1514
PR SR_FREQ 0.024270318002 0.000350064181 LR_FREQ 0.019066647559 0.000209990538 N         6449
PS SR_FREQ 0.024123040255 0.000368470176 LR_FREQ 0.023062731618 0.000243110797 N         8676
PP SR_FREQ 0.032435069525 0.000485866914 LR_FREQ 0.023846190799 0.000247555181 N         5998
PQ SR_FREQ 0.028416173028 0.000394215001 LR_FREQ 0.018212909504 0.000221729920 N         5537
PV SR_FREQ 0.018492138568 0.000299660677 LR_FREQ 0.015631254567 0.000164609616 N        11382
PW SR_FREQ 0.023188805513 0.000383984377 LR_FREQ 0.020674329464 0.000283171993 N         2172
PT SR_FREQ 0.020425308801 0.000304012641 LR_FREQ 0.018180237535 0.000200776753 N         8028
PY SR_FREQ 0.021249024102 0.000334082448 LR_FREQ 0.020151021161 0.000228471758 N         5426
PC SR_FREQ 0.022132585592 0.000385743859 LR_FREQ 0.020574623778 0.000232442855 N         1583
PA SR_FREQ 0.022353738878 0.000361687234 LR_FREQ 0.023893928403 0.000258970484 N        11914
PF SR_FREQ 0.020715528958 0.000337969883 LR_FREQ 0.019728469182 0.000230760598 N         6378
PG SR_FREQ 0.022715094119 0.000358450186 LR_FREQ 0.030176467091 0.000294769269 N        11863
PD SR_FREQ 0.023146132265 0.000363820933 LR_FREQ 0.018643541129 0.000207152205 N        10133
PE SR_FREQ 0.026134680362 0.000398608897 LR_FREQ 0.018082542278 0.000223667759 N        12732
PK SR_FREQ 0.021402221025 0.000322187748 LR_FREQ 0.016992209771 0.000194622819 N         7071
PH SR_FREQ 0.023714865240 0.000360328772 LR_FREQ 0.019585493111 0.000243001473 N         3543
PI SR_FREQ 0.018234479390 0.000300807928 LR_FREQ 0.015122539510 0.000179347079 N         7337
PN SR_FREQ 0.022547903252 0.000369335114 LR_FREQ 0.019068630959 0.000221427628 N         6483
PL SR_FREQ 0.016893003499 0.000278036553 LR_FREQ 0.015021803452 0.000180956471 N        13418
PM SR_FREQ 0.018629392595 0.000335467599 LR_FREQ 0.017455710583 0.000225964067 N         2981
CK SR_FREQ 0.020381711371 0.000349097289 LR_FREQ 0.020732971503 0.000293728397 N         2047
CI SR_FREQ 0.016533961513 0.000312598797 LR_FREQ 0.017816405673 0.000257264274 N         2245
CH SR_FREQ 0.023453940824 0.000489993654 LR_FREQ 0.026362865300 0.000383988977 N         1382
CN SR_FREQ 0.022085129398 0.000437730346 LR_FREQ 0.024412125815 0.000347714708 N         1662
CM SR_FREQ 0.016744256931 0.000374177234 LR_FREQ 0.022952441201 0.000373259975 N          807
CL SR_FREQ 0.015248593054 0.000289752545 LR_FREQ 0.017374119054 0.000248288644 N         3705
CC SR_FREQ 0.021196919351 0.000526372026 LR_FREQ 0.030095635613 0.000432255605 N          649
CA SR_FREQ 0.021578082225 0.000406976056 LR_FREQ 0.030569535885 0.000378112989 N         3043
CG SR_FREQ 0.022459192531 0.000437887284 LR_FREQ 0.041776059503 0.000421432667 N         3452
CF SR_FREQ 0.019522626954 0.000384201982 LR_FREQ 0.025482124953 0.000344239130 N         1669
CE SR_FREQ 0.026324497655 0.000476159401 LR_FREQ 0.022077157789 0.000329336826 N         2416
CD SR_FREQ 0.022986485986 0.000440195207 LR_FREQ 0.023080974493 0.000304033280 N         2433
CY SR_FREQ 0.020255103206 0.000401961321 LR_FREQ 0.026828637496 0.000343826719 N         1418
CS SR_FREQ 0.023973783391 0.000448740433 LR_FREQ 0.030583374736 0.000373268550 N         2706
CR SR_FREQ 0.024018630931 0.000402953886 LR_FREQ 0.024263584979 0.000321538698 N         2187
CQ SR_FREQ 0.029454978988 0.000521133568 LR_FREQ 0.023314817404 0.000358726381 N         1530
CP SR_FREQ 0.034891959642 0.000695240376 LR_FREQ 0.032797611020 0.000397767396 N         2087
CW SR_FREQ 0.022235071557 0.000443462494 LR_FREQ 0.029769302621 0.000493226079 N          548
CV SR_FREQ 0.016996806147 0.000324011326 LR_FREQ 0.018339578597 0.000220662867 N         2744
CT SR_FREQ 0.019312162118 0.000350180868 LR_FREQ 0.022512344493 0.000284366538 N         2156
IY SR_FREQ 0.016483410011 0.000349532715 LR_FREQ 0.012163664107 0.000183987096 N         6336
VA SR_FREQ 0.018288564128 0.000359374121 LR_FREQ 0.016592405185 0.000207893128 N        19935
VC SR_FREQ 0.016952141021 0.000437770231 LR_FREQ 0.012731841937 0.000185715426 N         2937
VD SR_FREQ 0.018951133565 0.000392161152 LR_FREQ 0.013138512186 0.000171270866 N        14763
VE SR_FREQ 0.020967941178 0.000411294416 LR_FREQ 0.012726366977 0.000166417843 N        15799
VF SR_FREQ 0.016652480722 0.000345554722 LR_FREQ 0.013187790853 0.000164107688 N         9301
VG SR_FREQ 0.018911622124 0.000380966985 LR_FREQ 0.020696609330 0.000254434612 N        15438
IQ SR_FREQ 0.021567602190 0.000429967930 LR_FREQ 0.011071993389 0.000184219011 N         6498
VI SR_FREQ 0.014870895548 0.000277120449 LR_FREQ 0.010440614553 0.000126362213 N        13608
IS SR_FREQ 0.019138548872 0.000391131779 LR_FREQ 0.014723518928 0.000228054077 N        12313
IR SR_FREQ 0.018873153245 0.000352867966 LR_FREQ 0.011963716158 0.000173428139 N         9342
VL SR_FREQ 0.014216550372 0.000268960848 LR_FREQ 0.011013302207 0.000137620837 N        21587
VM SR_FREQ 0.014798380375 0.000329414123 LR_FREQ 0.011306183235 0.000161646217 N         5089
VN SR_FREQ 0.018206299468 0.000391175062 LR_FREQ 0.013038159890 0.000180769654 N        10008
IV SR_FREQ 0.014783051872 0.000277949820 LR_FREQ 0.009975840506 0.000135549947 N        12919
VP SR_FREQ 0.025335983383 0.000540899948 LR_FREQ 0.016324267890 0.000223515595 N        11171
VQ SR_FREQ 0.022031483816 0.000444175408 LR_FREQ 0.012347948082 0.000179671010 N         7640
VR SR_FREQ 0.019345671379 0.000353354257 LR_FREQ 0.013132525733 0.000165966933 N        11879
VS SR_FREQ 0.019573940717 0.000404708070 LR_FREQ 0.015850504645 0.000209278202 N        14361
VT SR_FREQ 0.016751742646 0.000321864577 LR_FREQ 0.012552363452 0.000160747987 N        13553
IL SR_FREQ 0.013779078197 0.000262426318 LR_FREQ 0.010170798335 0.000147245669 N        15377
VV SR_FREQ 0.015268946359 0.000288843056 LR_FREQ 0.010884604548 0.000123941784 N        17833
VW SR_FREQ 0.017612046032 0.000375126870 LR_FREQ 0.012690825968 0.000192722632 N         2955
IA SR_FREQ 0.017803665580 0.000344985518 LR_FREQ 0.015646866703 0.000238429899 N        16715
VY SR_FREQ 0.016977733150 0.000353482134 LR_FREQ 0.013321211876 0.000174912811 N         7580
IC SR_FREQ 0.016218445705 0.000387213232 LR_FREQ 0.011417318000 0.000190267160 N         2479
IE SR_FREQ 0.020498775430 0.000406667366 LR_FREQ 0.011797972469 0.000178388047 N        13226
ID SR_FREQ 0.018520631123 0.000369076284 LR_FREQ 0.012056435700 0.000187978351 N        12823
IG SR_FREQ 0.018467556950 0.000363458399 LR_FREQ 0.019566756199 0.000292015741 N        13480
IF SR_FREQ 0.016093008477 0.000328819302 LR_FREQ 0.011963084557 0.000181565594 N         6818
HY SR_FREQ 0.021385754743 0.000400427468 LR_FREQ 0.023798819614 0.000307503603 N         3019
HR SR_FREQ 0.024735483063 0.000390988984 LR_FREQ 0.021843340330 0.000271174695 N         3928
HS SR_FREQ 0.024621727744 0.000432761967 LR_FREQ 0.027306261908 0.000324556212 N         4422
HP SR_FREQ 0.034681227470 0.000607973707 LR_FREQ 0.028759327800 0.000344138824 N         4752
HQ SR_FREQ 0.029903985090 0.000489820298 LR_FREQ 0.021066959147 0.000299334405 N         2786
HV SR_FREQ 0.018089000933 0.000330562646 LR_FREQ 0.017216778328 0.000195599937 N         5112
HW SR_FREQ 0.023896311482 0.000517597488 LR_FREQ 0.025255649899 0.000393754270 N         1267
HT SR_FREQ 0.020404578908 0.000340431939 LR_FREQ 0.020779894538 0.000258786332 N         3960
HK SR_FREQ 0.021430315685 0.000367360128 LR_FREQ 0.019098557869 0.000257603116 N         3096
HH SR_FREQ 0.024619206908 0.000481407525 LR_FREQ 0.023099715432 0.000316295741 N         2203
HI SR_FREQ 0.017760995592 0.000326822489 LR_FREQ 0.016701868129 0.000230146937 N         4550
HN SR_FREQ 0.022994112078 0.000441072180 LR_FREQ 0.021957833987 0.000282119228 N         2915
HL SR_FREQ 0.016306784990 0.000301075556 LR_FREQ 0.016383351440 0.000224231844 N         7776
HM SR_FREQ 0.018269969437 0.000394542299 LR_FREQ 0.020380853454 0.000318402120 N         1562
HC SR_FREQ 0.022488997472 0.000511326296 LR_FREQ 0.025530491421 0.000350576333 N         1294
HA SR_FREQ 0.022370321093 0.000404811618 LR_FREQ 0.027653441521 0.000334232873 N         5911
HF SR_FREQ 0.020674194302 0.000397460408 LR_FREQ 0.022944078804 0.000299896329 N         3849
HG SR_FREQ 0.023358259656 0.000436199384 LR_FREQ 0.036599836045 0.000384041098 N         6148
HD SR_FREQ 0.023715153885 0.000423684552 LR_FREQ 0.021166898183 0.000269493784 N         3924
HE SR_FREQ 0.026892735508 0.000469043108 LR_FREQ 0.020353811451 0.000295253070 N         4083
NH SR_FREQ 0.025835350175 0.000475473417 LR_FREQ 0.023708386088 0.000327648599 N         3107
NI SR_FREQ 0.019326894636 0.000343767765 LR_FREQ 0.017555104573 0.000230101306 N         9150
NK SR_FREQ 0.022849300366 0.000391503190 LR_FREQ 0.019837842372 0.000268263783 N         7159
NL SR_FREQ 0.017838800918 0.000321455266 LR_FREQ 0.017206769599 0.000233138709 N        12938
NM SR_FREQ 0.020211978777 0.000403038831 LR_FREQ 0.021125378551 0.000299967029 N         2953
NN SR_FREQ 0.024327465257 0.000451338958 LR_FREQ 0.022478618844 0.000298737742 N         6727
NA SR_FREQ 0.023598856306 0.000423328498 LR_FREQ 0.027578105498 0.000332137195 N        10815
NC SR_FREQ 0.024315917532 0.000501449695 LR_FREQ 0.025675569938 0.000324589806 N         1874
ND SR_FREQ 0.024908095804 0.000442654591 LR_FREQ 0.021657614793 0.000275252863 N         7494
NE SR_FREQ 0.027907121149 0.000474093769 LR_FREQ 0.020909780012 0.000306264824 N         8166
NF SR_FREQ 0.022317664215 0.000408187275 LR_FREQ 0.023333606602 0.000288961420 N         6031
NG SR_FREQ 0.024524953817 0.000446774989 LR_FREQ 0.035587999307 0.000389152209 N        11475
NY SR_FREQ 0.022955674984 0.000424538069 LR_FREQ 0.024076288204 0.000301337085 N         5553
NP SR_FREQ 0.035263450638 0.000629809742 LR_FREQ 0.028198102322 0.000326680378 N         8259
NQ SR_FREQ 0.030785999993 0.000499909643 LR_FREQ 0.021637662390 0.000308552900 N         4881
NR SR_FREQ 0.026225198583 0.000416196944 LR_FREQ 0.022455495430 0.000284450609 N         6139
NS SR_FREQ 0.025801188811 0.000459748913 LR_FREQ 0.027153151296 0.000328964755 N         8020
NT SR_FREQ 0.021847106795 0.000368606109 LR_FREQ 0.021312633331 0.000261585202 N         7338
NV SR_FREQ 0.019570443853 0.000351177214 LR_FREQ 0.017986762023 0.000205506439 N         9875
NW SR_FREQ 0.025578253625 0.000508695685 LR_FREQ 0.025593704544 0.000391085184 N         2185
TY SR_FREQ 0.018144773017 0.000357990381 LR_FREQ 0.021789776212 0.000254697503 N         6237
TV SR_FREQ 0.016068668561 0.000292391250 LR_FREQ 0.016667718766 0.000188026616 N        13476
TW SR_FREQ 0.019047084710 0.000376041174 LR_FREQ 0.022523633032 0.000334088969 N         2612
TT SR_FREQ 0.017589827457 0.000307060976 LR_FREQ 0.019520893450 0.000237293583 N         9327
TR SR_FREQ 0.020662628735 0.000351452560 LR_FREQ 0.020669172951 0.000254764126 N         8039
TS SR_FREQ 0.020799922928 0.000400965259 LR_FREQ 0.024780069129 0.000295705890 N        10392
TP SR_FREQ 0.027482219743 0.000537692487 LR_FREQ 0.025958249699 0.000312672625 N         9780
TQ SR_FREQ 0.023842424115 0.000424565910 LR_FREQ 0.019758492053 0.000271739356 N         5653
TN SR_FREQ 0.019441729260 0.000386476107 LR_FREQ 0.020755333742 0.000270922718 N         7155
TL SR_FREQ 0.014864449663 0.000279986374 LR_FREQ 0.016019969841 0.000198999775 N        17398
TM SR_FREQ 0.015628699723 0.000337466225 LR_FREQ 0.019127776212 0.000258498208 N         3496
TK SR_FREQ 0.018409026383 0.000327112468 LR_FREQ 0.018454963297 0.000245672728 N         8363
TH SR_FREQ 0.019901855368 0.000398076233 LR_FREQ 0.021321716261 0.000285446968 N         4090
TI SR_FREQ 0.015721704127 0.000290275465 LR_FREQ 0.016115797286 0.000203931147 N        10185
TF SR_FREQ 0.017784042118 0.000352138286 LR_FREQ 0.021115357832 0.000243149650 N         7813
TG SR_FREQ 0.020051112811 0.000383178268 LR_FREQ 0.031998430589 0.000326447944 N        14857
TD SR_FREQ 0.020021754957 0.000376073451 LR_FREQ 0.020114532982 0.000255967223 N        10050
TE SR_FREQ 0.022467683810 0.000402726271 LR_FREQ 0.019503494605 0.000275288312 N        10234
TC SR_FREQ 0.018181946892 0.000410812577 LR_FREQ 0.022733572190 0.000279976186 N         2244
TA SR_FREQ 0.019398441916 0.000367707222 LR_FREQ 0.025135875757 0.000286483051 N        14553
AA SR_FREQ 0.018907372380 0.000340481368 LR_FREQ 0.026928545219 0.000305107598 N        26921
AC SR_FREQ 0.017685639112 0.000341148837 LR_FREQ 0.025178964757 0.000296452789 N         3426
AE SR_FREQ 0.021795709647 0.000401936705 LR_FREQ 0.021313665527 0.000276094913 N        18254
AD SR_FREQ 0.019613793244 0.000350299956 LR_FREQ 0.021968719268 0.000249722738 N        16262
AG SR_FREQ 0.019503338015 0.000336678180 LR_FREQ 0.033271690400 0.000352420813 N        21629
AF SR_FREQ 0.017408371719 0.000314007229 LR_FREQ 0.023404534005 0.000258140415 N        10868
AI SR_FREQ 0.015655783408 0.000273988000 LR_FREQ 0.018329780062 0.000221543200 N        15596
AH SR_FREQ 0.019234163082 0.000349973216 LR_FREQ 0.023643757442 0.000285316467 N         6343
AK SR_FREQ 0.018029639545 0.000300576869 LR_FREQ 0.020390921328 0.000242988001 N        14634
AM SR_FREQ 0.015574416188 0.000299460320 LR_FREQ 0.021628818267 0.000281348540 N         6406
AL SR_FREQ 0.014781852306 0.000254204220 LR_FREQ 0.017860083562 0.000224286449 N        27867
AN SR_FREQ 0.018939087702 0.000345328633 LR_FREQ 0.022676884981 0.000268493795 N        10227
AQ SR_FREQ 0.022746143170 0.000377642690 LR_FREQ 0.021931895685 0.000276924102 N        10293
AP SR_FREQ 0.025823535779 0.000449472957 LR_FREQ 0.027774513970 0.000314404557 N        10330
AS SR_FREQ 0.020199361457 0.000356906563 LR_FREQ 0.026650759704 0.000299148299 N        15312
AR SR_FREQ 0.020177796459 0.000340826572 LR_FREQ 0.022565922067 0.000259038000 N        14725
AT SR_FREQ 0.017460926471 0.000288870761 LR_FREQ 0.021647462219 0.000242206223 N        14073
AW SR_FREQ 0.018539783787 0.000346050842 LR_FREQ 0.025086779321 0.000334041261 N         3550
AV SR_FREQ 0.015979948768 0.000272838518 LR_FREQ 0.018623632157 0.000196919180 N        19816
AY SR_FREQ 0.017772637426 0.000314578442 LR_FREQ 0.024037095373 0.000274794412 N         8703
VK SR_FREQ 0.017380277289 0.000340909546 LR_FREQ 0.011980063686 0.000153204269 N        13085
