# Supplementary material for: Pi-Pi contacts are an overlooked protein feature relevant to phase separation
Source: eLife. 2018 Feb 9;7:e31486. doi: 10.7554/eLife.31486 (PMC5847340; doi:10.7554/eLife.31486)
Supplement: Source code 2. — Python script and associated database files for the final phase separation propensity predictor. [file elife-31486-code2.tgz › SourceCodeS2/DBS/AVGnSDEVS/PCON2.BB.xmer31]

GW SR_FREQ 0.025968236102 0.000295505763 LR_FREQ 0.047042802547 0.000504553976 N         3318
GV SR_FREQ 0.020496535296 0.000235147005 LR_FREQ 0.029597316806 0.000264732547 N        16387
GT SR_FREQ 0.022684166446 0.000236543938 LR_FREQ 0.035275647351 0.000329773160 N        12446
GS SR_FREQ 0.026229865226 0.000282856718 LR_FREQ 0.043100805422 0.000369280748 N        12957
GR SR_FREQ 0.026422493652 0.000265910590 LR_FREQ 0.037027531062 0.000363696486 N        10820
GQ SR_FREQ 0.030556154219 0.000311423527 LR_FREQ 0.037229206544 0.000383491389 N         7361
GP SR_FREQ 0.033983515870 0.000358293446 LR_FREQ 0.046188096950 0.000399152741 N         7630
GY SR_FREQ 0.023708478805 0.000271790096 LR_FREQ 0.041038915579 0.000370887748 N         8306
GG SR_FREQ 0.024985270466 0.000280872148 LR_FREQ 0.052844749744 0.000403974858 N        16575
GF SR_FREQ 0.023061578919 0.000260434822 LR_FREQ 0.039321803850 0.000345373006 N         9502
GE SR_FREQ 0.028064457998 0.000298339809 LR_FREQ 0.033889861531 0.000369229680 N        13102
GD SR_FREQ 0.025453990214 0.000280530737 LR_FREQ 0.035398866774 0.000330530950 N        12000
GC SR_FREQ 0.024975660612 0.000315073859 LR_FREQ 0.047528570658 0.000406738567 N         2836
GA SR_FREQ 0.024140261368 0.000272845107 LR_FREQ 0.042103882794 0.000372545744 N        16985
GN SR_FREQ 0.025035616933 0.000285410645 LR_FREQ 0.037934542098 0.000365934225 N         9057
GM SR_FREQ 0.021205204951 0.000262607996 LR_FREQ 0.038437075521 0.000410406767 N         4948
GL SR_FREQ 0.018738286849 0.000214382528 LR_FREQ 0.027546632392 0.000290099174 N        18854
GK SR_FREQ 0.023495343257 0.000240096745 LR_FREQ 0.032948201014 0.000342103916 N        13086
GI SR_FREQ 0.020297057503 0.000235077113 LR_FREQ 0.029715988779 0.000315639548 N        13543
GH SR_FREQ 0.026382297861 0.000296307671 LR_FREQ 0.042074540061 0.000392077113 N         5186
ME SR_FREQ 0.022338497697 0.000309215585 LR_FREQ 0.018604080443 0.000215994547 N         4115
MD SR_FREQ 0.019524122869 0.000275768803 LR_FREQ 0.019230088211 0.000201566424 N         3700
MG SR_FREQ 0.019478187801 0.000275813140 LR_FREQ 0.033431622723 0.000312718718 N         4493
MF SR_FREQ 0.016573323723 0.000245682505 LR_FREQ 0.020469966681 0.000210525631 N         2187
MA SR_FREQ 0.018730277096 0.000266970212 LR_FREQ 0.025387127589 0.000249568612 N         5564
MC SR_FREQ 0.016754077077 0.000294450375 LR_FREQ 0.022181296836 0.000260318108 N          750
MM SR_FREQ 0.014015811777 0.000245375172 LR_FREQ 0.017934914209 0.000232761504 N         1568
ML SR_FREQ 0.013771580102 0.000194985163 LR_FREQ 0.015006166546 0.000164002128 N         5720
MN SR_FREQ 0.018493542311 0.000272625366 LR_FREQ 0.019768822165 0.000220281564 N         2697
MI SR_FREQ 0.014506380138 0.000213378023 LR_FREQ 0.015063293919 0.000165251937 N         3448
MH SR_FREQ 0.019044801863 0.000315890676 LR_FREQ 0.020545886768 0.000241986637 N         1421
MK SR_FREQ 0.017509761084 0.000234314116 LR_FREQ 0.017406557511 0.000195287926 N         3728
MT SR_FREQ 0.016704079668 0.000229318999 LR_FREQ 0.018690893825 0.000197052272 N         3547
MW SR_FREQ 0.017828914124 0.000297917513 LR_FREQ 0.021899028010 0.000305520887 N          718
MV SR_FREQ 0.014971618897 0.000213102269 LR_FREQ 0.015560602310 0.000154150624 N         4322
MQ SR_FREQ 0.023843672351 0.000331053307 LR_FREQ 0.018812615879 0.000221815625 N         2195
MP SR_FREQ 0.028133569568 0.000391830849 LR_FREQ 0.026002742077 0.000259775162 N         2930
MS SR_FREQ 0.020297291504 0.000288938077 LR_FREQ 0.024796672371 0.000255750005 N         3507
MR SR_FREQ 0.020211896812 0.000261983848 LR_FREQ 0.019845002626 0.000218379226 N         3243
MY SR_FREQ 0.016998440036 0.000257114654 LR_FREQ 0.021209900399 0.000237177442 N         1870
FP SR_FREQ 0.030828105607 0.000392332265 LR_FREQ 0.027290481517 0.000247186332 N         5476
FQ SR_FREQ 0.026853601235 0.000330225584 LR_FREQ 0.020673091413 0.000215428585 N         4111
FR SR_FREQ 0.022852177712 0.000262641866 LR_FREQ 0.021409779323 0.000198566939 N         5659
FS SR_FREQ 0.022897119399 0.000286561620 LR_FREQ 0.026090930981 0.000232915233 N         8106
FT SR_FREQ 0.019308344257 0.000234971157 LR_FREQ 0.020429188591 0.000196586145 N         6765
FV SR_FREQ 0.017318811565 0.000222201481 LR_FREQ 0.017268946046 0.000150858203 N         7929
FW SR_FREQ 0.021430721946 0.000310824389 LR_FREQ 0.023923794631 0.000261752005 N         1586
FY SR_FREQ 0.019859329949 0.000271020903 LR_FREQ 0.022888882408 0.000212530066 N         4383
FA SR_FREQ 0.021088107341 0.000271164982 LR_FREQ 0.026520941162 0.000234857521 N         9122
FC SR_FREQ 0.020406638671 0.000313655167 LR_FREQ 0.024176522192 0.000243026790 N         1499
FD SR_FREQ 0.022149473395 0.000285614370 LR_FREQ 0.020850507989 0.000199437377 N         8278
FE SR_FREQ 0.024755046711 0.000301888740 LR_FREQ 0.020209260606 0.000209028915 N         7506
FF SR_FREQ 0.019327041533 0.000255952976 LR_FREQ 0.022165357417 0.000200012217 N         4605
FG SR_FREQ 0.021843341862 0.000276998099 LR_FREQ 0.034040737594 0.000285650173 N         9026
FH SR_FREQ 0.022188061909 0.000302547692 LR_FREQ 0.022489852548 0.000230246078 N         2891
FI SR_FREQ 0.016967336765 0.000221625729 LR_FREQ 0.016801502659 0.000163138190 N         6306
FK SR_FREQ 0.020138572906 0.000249988669 LR_FREQ 0.019095930959 0.000191701839 N         6267
FL SR_FREQ 0.015842399507 0.000207699270 LR_FREQ 0.016499721751 0.000160504217 N         9818
FM SR_FREQ 0.017203492796 0.000260967337 LR_FREQ 0.020046952900 0.000220158508 N         2279
FN SR_FREQ 0.021414147043 0.000292469080 LR_FREQ 0.021558257284 0.000217079858 N         5632
SY SR_FREQ 0.020650228905 0.000282993237 LR_FREQ 0.024557713180 0.000237312070 N         6180
SS SR_FREQ 0.023261999611 0.000303415112 LR_FREQ 0.027454246866 0.000269696608 N        11056
SR SR_FREQ 0.023312191708 0.000271111048 LR_FREQ 0.022956315188 0.000228259320 N         7974
SQ SR_FREQ 0.026859748978 0.000326770516 LR_FREQ 0.022227836119 0.000245468226 N         6002
SP SR_FREQ 0.030517479897 0.000404447048 LR_FREQ 0.028701165465 0.000267422121 N         7774
SW SR_FREQ 0.022120603761 0.000312665316 LR_FREQ 0.026017392189 0.000298580820 N         2573
SV SR_FREQ 0.018062719293 0.000236620617 LR_FREQ 0.018714686694 0.000169635582 N        11664
ST SR_FREQ 0.019910311551 0.000246465490 LR_FREQ 0.021889004733 0.000215575620 N         9073
SK SR_FREQ 0.020643475407 0.000255530419 LR_FREQ 0.020548334531 0.000220276935 N         8714
SI SR_FREQ 0.017752543385 0.000236776965 LR_FREQ 0.018341435315 0.000189203404 N         9689
SH SR_FREQ 0.022774738051 0.000313772949 LR_FREQ 0.024297690346 0.000259122267 N         3840
SN SR_FREQ 0.021876153339 0.000295060217 LR_FREQ 0.023098776058 0.000242486877 N         7132
SM SR_FREQ 0.018075418125 0.000272415725 LR_FREQ 0.021955020513 0.000247573671 N         3488
SL SR_FREQ 0.016593501504 0.000219450129 LR_FREQ 0.017901768355 0.000183486455 N        16103
SC SR_FREQ 0.021226086231 0.000327100124 LR_FREQ 0.026043272134 0.000245990025 N         2238
SA SR_FREQ 0.021562167102 0.000282928765 LR_FREQ 0.027822745976 0.000257454038 N        12845
SG SR_FREQ 0.022262921213 0.000290247607 LR_FREQ 0.034970062336 0.000298627232 N        14190
SF SR_FREQ 0.020137928157 0.000274849647 LR_FREQ 0.023844261344 0.000225276391 N         7421
SE SR_FREQ 0.025069255944 0.000316414906 LR_FREQ 0.021539515704 0.000239933189 N         9674
SD SR_FREQ 0.022470564920 0.000283607574 LR_FREQ 0.022273643227 0.000223987907 N         9432
YI SR_FREQ 0.016650343601 0.000220070277 LR_FREQ 0.017170039290 0.000174407315 N         5350
YH SR_FREQ 0.021949489445 0.000319965045 LR_FREQ 0.023206269568 0.000241205360 N         2482
YK SR_FREQ 0.019847607686 0.000241892902 LR_FREQ 0.019534019972 0.000204709604 N         5205
YM SR_FREQ 0.016806299486 0.000256280353 LR_FREQ 0.020760597661 0.000236602517 N         2011
YL SR_FREQ 0.015592210689 0.000208016031 LR_FREQ 0.016807737620 0.000178098217 N         9640
YN SR_FREQ 0.021046504075 0.000290756245 LR_FREQ 0.022123919812 0.000228424353 N         4738
YA SR_FREQ 0.020857553466 0.000265385247 LR_FREQ 0.027323732140 0.000246758503 N         7566
YC SR_FREQ 0.020024288607 0.000301929564 LR_FREQ 0.025318515304 0.000265549126 N         1410
YE SR_FREQ 0.024484048416 0.000301274491 LR_FREQ 0.020641930944 0.000226535513 N         5998
YD SR_FREQ 0.021834633306 0.000277254875 LR_FREQ 0.021402699187 0.000208277485 N         6446
YG SR_FREQ 0.021614069071 0.000282998327 LR_FREQ 0.035392593459 0.000293044473 N         7921
YF SR_FREQ 0.019120408584 0.000262145420 LR_FREQ 0.022926502298 0.000217913805 N         4462
YY SR_FREQ 0.019536122008 0.000271855847 LR_FREQ 0.023792136537 0.000237718796 N         4277
YQ SR_FREQ 0.026695580394 0.000324204137 LR_FREQ 0.021292372171 0.000242262244 N         3823
YP SR_FREQ 0.030762359617 0.000390604828 LR_FREQ 0.028348399685 0.000264209323 N         5036
YS SR_FREQ 0.022646426792 0.000290887757 LR_FREQ 0.026976319441 0.000250031668 N         6528
YR SR_FREQ 0.022608206031 0.000258734035 LR_FREQ 0.022106061200 0.000221671805 N         5315
YT SR_FREQ 0.018946003889 0.000235195666 LR_FREQ 0.020950572761 0.000212817302 N         5598
YW SR_FREQ 0.021063350263 0.000297838711 LR_FREQ 0.025050680627 0.000312721076 N         1502
YV SR_FREQ 0.016989021914 0.000218096507 LR_FREQ 0.017636347751 0.000162060045 N         6617
LF SR_FREQ 0.015967442295 0.000212164497 LR_FREQ 0.018477473254 0.000162967783 N         9545
LG SR_FREQ 0.018086553097 0.000231771459 LR_FREQ 0.026805372383 0.000226682443 N        18955
LD SR_FREQ 0.018055893817 0.000233856062 LR_FREQ 0.017813938864 0.000157487150 N        16763
LE SR_FREQ 0.019933755698 0.000257159520 LR_FREQ 0.017396268603 0.000162424332 N        18357
LC SR_FREQ 0.015947611767 0.000245500301 LR_FREQ 0.018955618535 0.000177261229 N         3263
LA SR_FREQ 0.017540792218 0.000227352498 LR_FREQ 0.021952164731 0.000192963029 N        24317
LN SR_FREQ 0.017337018420 0.000236530486 LR_FREQ 0.018031235286 0.000166221038 N        11403
LL SR_FREQ 0.013903365381 0.000177829905 LR_FREQ 0.014770648884 0.000131720289 N        23761
LM SR_FREQ 0.014307627429 0.000208155949 LR_FREQ 0.016683833452 0.000170117335 N         5712
LK SR_FREQ 0.016666681871 0.000202835898 LR_FREQ 0.016544902558 0.000152175074 N        16500
LH SR_FREQ 0.017501297524 0.000246791321 LR_FREQ 0.018262596912 0.000166844862 N         6333
LI SR_FREQ 0.014455558879 0.000183462651 LR_FREQ 0.014846269949 0.000135572797 N        13315
LV SR_FREQ 0.014817530118 0.000185607445 LR_FREQ 0.015231175123 0.000123976052 N        17472
LW SR_FREQ 0.016594190920 0.000233193876 LR_FREQ 0.018886454776 0.000195040897 N         2971
LT SR_FREQ 0.016102438242 0.000195193830 LR_FREQ 0.017426494456 0.000156256460 N        15047
LR SR_FREQ 0.018442694986 0.000224690962 LR_FREQ 0.018138959218 0.000161265698 N        14579
LS SR_FREQ 0.018561030386 0.000243585360 LR_FREQ 0.021365950086 0.000191895758 N        17247
LP SR_FREQ 0.023283140737 0.000298777844 LR_FREQ 0.021952732596 0.000193515078 N        13512
LQ SR_FREQ 0.020552433300 0.000265952734 LR_FREQ 0.017381394936 0.000168846773 N         9985
LY SR_FREQ 0.016273027344 0.000221578856 LR_FREQ 0.018814487172 0.000173724273 N         8380
RT SR_FREQ 0.021262753497 0.000240408278 LR_FREQ 0.018596576504 0.000187099682 N         6958
RV SR_FREQ 0.019106767234 0.000230961060 LR_FREQ 0.015949738680 0.000143715310 N        10620
RW SR_FREQ 0.024226913418 0.000314461641 LR_FREQ 0.020892061288 0.000243723665 N         2079
RP SR_FREQ 0.033109192692 0.000401184713 LR_FREQ 0.024395607362 0.000240132859 N         6186
RQ SR_FREQ 0.029261102494 0.000319422021 LR_FREQ 0.018498036990 0.000205106608 N         5231
RR SR_FREQ 0.025171546650 0.000271812574 LR_FREQ 0.019343790253 0.000196997390 N         7727
RS SR_FREQ 0.024976075212 0.000301105819 LR_FREQ 0.023456809331 0.000236847714 N         7245
RY SR_FREQ 0.022150293273 0.000277016960 LR_FREQ 0.020456326925 0.000202095278 N         5466
RD SR_FREQ 0.024008049648 0.000281833672 LR_FREQ 0.018942796367 0.000188716338 N         8511
RE SR_FREQ 0.026762001320 0.000308142201 LR_FREQ 0.018289312198 0.000202362723 N        10187
RF SR_FREQ 0.021636535703 0.000276477947 LR_FREQ 0.019956913074 0.000185223054 N         6546
RG SR_FREQ 0.023738338075 0.000284447792 LR_FREQ 0.030322654611 0.000280790743 N         9589
RA SR_FREQ 0.022906053825 0.000276015168 LR_FREQ 0.023987463681 0.000226608683 N        12035
RC SR_FREQ 0.023175788241 0.000326952286 LR_FREQ 0.021134915757 0.000231128526 N         1695
RL SR_FREQ 0.017476900348 0.000219811053 LR_FREQ 0.015380192926 0.000151273841 N        14466
RM SR_FREQ 0.019539239384 0.000267365694 LR_FREQ 0.017847180771 0.000195255974 N         3138
RN SR_FREQ 0.023478497811 0.000282937979 LR_FREQ 0.019426262649 0.000201285224 N         5694
RH SR_FREQ 0.024672991839 0.000305335900 LR_FREQ 0.019877530248 0.000218384374 N         3429
RI SR_FREQ 0.018843250011 0.000232612252 LR_FREQ 0.015463038374 0.000151527073 N         8770
RK SR_FREQ 0.022196627458 0.000244955771 LR_FREQ 0.017383875534 0.000181488658 N         7028
VH SR_FREQ 0.018602647754 0.000301289657 LR_FREQ 0.012689607124 0.000145176828 N         4572
IP SR_FREQ 0.025101357639 0.000374568224 LR_FREQ 0.015095017255 0.000190457475 N         8482
EM SR_FREQ 0.022194420901 0.000282801297 LR_FREQ 0.016307864039 0.000189953665 N         4384
EL SR_FREQ 0.019253821920 0.000220514439 LR_FREQ 0.014484626758 0.000149991960 N        18471
EN SR_FREQ 0.025959255701 0.000285139836 LR_FREQ 0.017725077846 0.000199056329 N         8631
EI SR_FREQ 0.021013159584 0.000237624558 LR_FREQ 0.014427409899 0.000153742818 N        12083
EH SR_FREQ 0.027568702507 0.000304266054 LR_FREQ 0.017979159497 0.000204708370 N         4234
EK SR_FREQ 0.024475886120 0.000252978986 LR_FREQ 0.016002537630 0.000173338451 N        12691
EE SR_FREQ 0.029177675704 0.000332293517 LR_FREQ 0.016925876363 0.000203692613 N        14109
ED SR_FREQ 0.026384241326 0.000280125643 LR_FREQ 0.017453263713 0.000186688867 N        10039
EG SR_FREQ 0.026084789838 0.000285208159 LR_FREQ 0.027322572136 0.000272540659 N        12930
EF SR_FREQ 0.024105651669 0.000269629853 LR_FREQ 0.018287231565 0.000188867950 N         7330
EA SR_FREQ 0.025065173010 0.000292388727 LR_FREQ 0.022020257192 0.000220466014 N        16761
EC SR_FREQ 0.026352067229 0.000323087602 LR_FREQ 0.018818969316 0.000207788028 N         1994
IT SR_FREQ 0.016414235855 0.000227693405 LR_FREQ 0.011549725005 0.000135736425 N         9569
EY SR_FREQ 0.024707238711 0.000282527180 LR_FREQ 0.018665584157 0.000206297574 N         6315
IW SR_FREQ 0.017084901812 0.000273593754 LR_FREQ 0.011470226804 0.000166301669 N         1786
ET SR_FREQ 0.023533656927 0.000235689402 LR_FREQ 0.017119613858 0.000181369919 N         9414
EW SR_FREQ 0.027431344714 0.000306962429 LR_FREQ 0.018713243981 0.000240482953 N         2663
EV SR_FREQ 0.021110505656 0.000232654632 LR_FREQ 0.014882918055 0.000139625752 N        13602
EQ SR_FREQ 0.031874037298 0.000321833144 LR_FREQ 0.016961254650 0.000193763798 N         7033
EP SR_FREQ 0.035872343836 0.000373716992 LR_FREQ 0.022093933803 0.000232563390 N         6516
ES SR_FREQ 0.027363042685 0.000293635404 LR_FREQ 0.021335380472 0.000226362643 N         8965
ER SR_FREQ 0.027640891061 0.000273959908 LR_FREQ 0.017803686362 0.000186130193 N        10491
II SR_FREQ 0.014578046002 0.000198715607 LR_FREQ 0.009759299267 0.000111929191 N         9061
IH SR_FREQ 0.018055470669 0.000294054987 LR_FREQ 0.011474980794 0.000155163628 N         3985
IK SR_FREQ 0.017058555232 0.000238593823 LR_FREQ 0.011024814980 0.000130264979 N         9608
IM SR_FREQ 0.014299534347 0.000231998249 LR_FREQ 0.010262852191 0.000137293977 N         3158
IN SR_FREQ 0.017871553498 0.000280803655 LR_FREQ 0.011986360976 0.000161008417 N         7848
KC SR_FREQ 0.018352708289 0.000292713897 LR_FREQ 0.019201805956 0.000225699659 N         1526
KA SR_FREQ 0.019499634853 0.000261268087 LR_FREQ 0.022462668062 0.000233014421 N        13096
KG SR_FREQ 0.020253251191 0.000280402680 LR_FREQ 0.028186105051 0.000299313592 N        10971
KF SR_FREQ 0.017966050617 0.000247899171 LR_FREQ 0.018538780425 0.000196166220 N         5807
KE SR_FREQ 0.022520889477 0.000292213692 LR_FREQ 0.017111184080 0.000203834688 N        12316
KD SR_FREQ 0.020204932982 0.000270972591 LR_FREQ 0.017592044357 0.000190217620 N         9861
KK SR_FREQ 0.018559164824 0.000242162688 LR_FREQ 0.016216272541 0.000188117641 N         9501
KI SR_FREQ 0.015913663384 0.000213016753 LR_FREQ 0.014462221229 0.000153081493 N         9940
KH SR_FREQ 0.019983675855 0.000281839157 LR_FREQ 0.018244157766 0.000216985613 N         3340
KN SR_FREQ 0.019484462188 0.000282117105 LR_FREQ 0.017947207349 0.000202589496 N         7527
KM SR_FREQ 0.015870832571 0.000248516418 LR_FREQ 0.016489869164 0.000200665267 N         3350
KL SR_FREQ 0.015065317168 0.000202304694 LR_FREQ 0.014539669147 0.000153169589 N        14580
KS SR_FREQ 0.020872308811 0.000280489456 LR_FREQ 0.021778803404 0.000245927058 N         8032
KR SR_FREQ 0.020899742677 0.000245725686 LR_FREQ 0.018030908787 0.000201425220 N         7086
KQ SR_FREQ 0.023933484940 0.000319713704 LR_FREQ 0.017147272261 0.000204376206 N         5496
KP SR_FREQ 0.027519155973 0.000383320445 LR_FREQ 0.022634127038 0.000246910760 N         6608
KW SR_FREQ 0.019169962457 0.000284347373 LR_FREQ 0.019109924948 0.000255415611 N         1992
KV SR_FREQ 0.016256834950 0.000215527098 LR_FREQ 0.015013933414 0.000145554103 N        11293
KT SR_FREQ 0.017809424257 0.000227503264 LR_FREQ 0.017362059657 0.000192723022 N         8408
KY SR_FREQ 0.018198325909 0.000252942368 LR_FREQ 0.018938384784 0.000205129176 N         5990
DN SR_FREQ 0.023103527005 0.000313456291 LR_FREQ 0.019409127936 0.000207394942 N         6469
DL SR_FREQ 0.017374928175 0.000225374392 LR_FREQ 0.015476690447 0.000153834310 N        16908
DM SR_FREQ 0.019338840339 0.000291008936 LR_FREQ 0.017961799944 0.000200693587 N         3729
DK SR_FREQ 0.021838103716 0.000274813528 LR_FREQ 0.017445938210 0.000190135404 N         8714
DH SR_FREQ 0.024229784738 0.000329453616 LR_FREQ 0.019987467815 0.000223588697 N         3564
DI SR_FREQ 0.018721971183 0.000241712342 LR_FREQ 0.015598767987 0.000165245742 N        11174
DF SR_FREQ 0.021361246641 0.000298397658 LR_FREQ 0.019984245072 0.000198149041 N         8054
DG SR_FREQ 0.023321382162 0.000301581068 LR_FREQ 0.030039042423 0.000276364970 N        13430
DD SR_FREQ 0.023691008663 0.000305368159 LR_FREQ 0.018910143193 0.000195807667 N         8776
DE SR_FREQ 0.026313860432 0.000339122057 LR_FREQ 0.018397772940 0.000212701043 N        11212
DC SR_FREQ 0.022783707508 0.000352680584 LR_FREQ 0.021028754539 0.000224626188 N         2009
DA SR_FREQ 0.022650378456 0.000305635456 LR_FREQ 0.023890686841 0.000227026942 N        14128
DY SR_FREQ 0.021845478668 0.000302125803 LR_FREQ 0.020476738953 0.000210573812 N         6868
DV SR_FREQ 0.018949046934 0.000242972792 LR_FREQ 0.016053624135 0.000151066643 N        12863
DW SR_FREQ 0.023822030515 0.000329238112 LR_FREQ 0.020864045331 0.000254558398 N         2743
DT SR_FREQ 0.020985042627 0.000264755589 LR_FREQ 0.018618932612 0.000190138134 N         8306
DR SR_FREQ 0.024708874392 0.000297152039 LR_FREQ 0.019434870835 0.000202634236 N         8016
DS SR_FREQ 0.024563651374 0.000323620191 LR_FREQ 0.023336609125 0.000240607805 N         9048
DP SR_FREQ 0.032493575976 0.000440518490 LR_FREQ 0.023974324574 0.000229844729 N         8808
DQ SR_FREQ 0.028536623681 0.000357822918 LR_FREQ 0.018586391888 0.000210075385 N         5021
QQ SR_FREQ 0.035720978095 0.000374543177 LR_FREQ 0.019104002071 0.000234949111 N         4461
QP SR_FREQ 0.040532384841 0.000458094296 LR_FREQ 0.025740863454 0.000272746660 N         4437
QS SR_FREQ 0.029426163696 0.000339262457 LR_FREQ 0.024566776153 0.000268469742 N         5363
QR SR_FREQ 0.029820915730 0.000304253652 LR_FREQ 0.020104994711 0.000222722023 N         5231
QT SR_FREQ 0.024797900584 0.000275762497 LR_FREQ 0.019074894464 0.000212077874 N         5182
QW SR_FREQ 0.030347711025 0.000366170714 LR_FREQ 0.022051758342 0.000290960088 N         1580
QV SR_FREQ 0.021843754836 0.000261057018 LR_FREQ 0.016231577440 0.000159373179 N         7349
QY SR_FREQ 0.026323384423 0.000325057642 LR_FREQ 0.021365971849 0.000231103495 N         3625
QA SR_FREQ 0.026468873747 0.000317002726 LR_FREQ 0.025100071606 0.000250394455 N         9357
QC SR_FREQ 0.029015817129 0.000413529868 LR_FREQ 0.022216961177 0.000259041901 N         1213
QE SR_FREQ 0.031514152542 0.000358083545 LR_FREQ 0.018919810881 0.000231561473 N         6292
QD SR_FREQ 0.028165943312 0.000323325835 LR_FREQ 0.019496189456 0.000211830668 N         5091
QG SR_FREQ 0.027745429773 0.000321166739 LR_FREQ 0.032273728501 0.000312984949 N         7168
QF SR_FREQ 0.025499379705 0.000308165452 LR_FREQ 0.020751653516 0.000211768316 N         4044
QI SR_FREQ 0.021711451670 0.000268411670 LR_FREQ 0.015764540638 0.000176863721 N         5944
QH SR_FREQ 0.030284891626 0.000371721344 LR_FREQ 0.020779720358 0.000257924550 N         2406
QK SR_FREQ 0.025947201693 0.000286407879 LR_FREQ 0.017755335514 0.000202310480 N         5484
QM SR_FREQ 0.023482216079 0.000328802790 LR_FREQ 0.018418070286 0.000227199394 N         2428
QL SR_FREQ 0.019693213627 0.000245172997 LR_FREQ 0.015567840680 0.000164054480 N        10498
QN SR_FREQ 0.027938127656 0.000343124258 LR_FREQ 0.020036311890 0.000230695243 N         4169
WG SR_FREQ 0.021135567831 0.000308825218 LR_FREQ 0.036388301579 0.000371738562 N         2817
WF SR_FREQ 0.018140306737 0.000279446891 LR_FREQ 0.021536923840 0.000231361271 N         1576
WE SR_FREQ 0.024560111221 0.000333525058 LR_FREQ 0.019277543091 0.000243658366 N         2455
WD SR_FREQ 0.021336477255 0.000313843693 LR_FREQ 0.020091549756 0.000235670149 N         2673
WC SR_FREQ 0.018752981444 0.000364032183 LR_FREQ 0.023970025720 0.000308699538 N          521
WA SR_FREQ 0.020258128182 0.000277425367 LR_FREQ 0.026819364710 0.000279491727 N         2960
WN SR_FREQ 0.020369123813 0.000301480757 LR_FREQ 0.020848734204 0.000262969318 N         1991
WM SR_FREQ 0.015288927818 0.000293587675 LR_FREQ 0.018781592445 0.000273396244 N          875
WL SR_FREQ 0.014471840616 0.000215147704 LR_FREQ 0.015296969781 0.000177163114 N         3675
WK SR_FREQ 0.019079418634 0.000265767291 LR_FREQ 0.017920804760 0.000223062956 N         2158
WI SR_FREQ 0.015465112556 0.000224193329 LR_FREQ 0.015360029690 0.000181702591 N         2082
WH SR_FREQ 0.021305571002 0.000350192773 LR_FREQ 0.021746351881 0.000281323025 N         1084
WW SR_FREQ 0.020158573266 0.000345803802 LR_FREQ 0.023774174971 0.000374789199 N          610
WV SR_FREQ 0.015978399527 0.000224896754 LR_FREQ 0.016031096439 0.000170336883 N         2485
WT SR_FREQ 0.018030899052 0.000241370486 LR_FREQ 0.019517810293 0.000232286259 N         2281
WS SR_FREQ 0.022258989202 0.000313555832 LR_FREQ 0.026433185020 0.000287065797 N         2509
WR SR_FREQ 0.022262325526 0.000288089627 LR_FREQ 0.020818769258 0.000249524276 N         2111
WQ SR_FREQ 0.027054857444 0.000364931398 LR_FREQ 0.019736219030 0.000264035978 N         1755
WP SR_FREQ 0.032088060974 0.000471759713 LR_FREQ 0.027904385756 0.000316823817 N         1569
WY SR_FREQ 0.018629980500 0.000297947351 LR_FREQ 0.022543436979 0.000278730104 N         1307
PR SR_FREQ 0.024301259396 0.000254345413 LR_FREQ 0.019167152209 0.000169784346 N         5700
PS SR_FREQ 0.024167851518 0.000267666070 LR_FREQ 0.023178692575 0.000200622190 N         7605
PP SR_FREQ 0.032401614236 0.000349035234 LR_FREQ 0.023967649377 0.000199404026 N         5218
PQ SR_FREQ 0.028413299353 0.000291755275 LR_FREQ 0.018298220533 0.000177424553 N         4822
PV SR_FREQ 0.018509319130 0.000219848463 LR_FREQ 0.015692784987 0.000134881444 N         9974
PW SR_FREQ 0.023219585765 0.000286475659 LR_FREQ 0.020709424223 0.000232259669 N         1896
PT SR_FREQ 0.020493598700 0.000223274625 LR_FREQ 0.018266469514 0.000169189504 N         7076
PY SR_FREQ 0.021303494574 0.000248475333 LR_FREQ 0.020232563407 0.000185473501 N         4830
PC SR_FREQ 0.022169733929 0.000292590937 LR_FREQ 0.020655294540 0.000188010397 N         1388
PA SR_FREQ 0.022347481903 0.000261772025 LR_FREQ 0.023948427313 0.000202618201 N        10482
PF SR_FREQ 0.020786696574 0.000252166505 LR_FREQ 0.019782906400 0.000181028152 N         5613
PG SR_FREQ 0.022856619926 0.000259989513 LR_FREQ 0.030232963351 0.000237727502 N        10407
PD SR_FREQ 0.023232053396 0.000262531961 LR_FREQ 0.018713254884 0.000168332468 N         8907
PE SR_FREQ 0.026126401111 0.000290231840 LR_FREQ 0.018177244332 0.000177247889 N        11124
PK SR_FREQ 0.021433070174 0.000237682492 LR_FREQ 0.017094166889 0.000160607454 N         6213
PH SR_FREQ 0.023770204736 0.000265699004 LR_FREQ 0.019663226501 0.000196649137 N         3099
PI SR_FREQ 0.018245555944 0.000220759795 LR_FREQ 0.015211364329 0.000145684449 N         6442
PN SR_FREQ 0.022636990601 0.000270339611 LR_FREQ 0.019143764113 0.000180352085 N         5759
PL SR_FREQ 0.016940416101 0.000206017692 LR_FREQ 0.015120220987 0.000142475041 N        11744
PM SR_FREQ 0.018686882271 0.000252052524 LR_FREQ 0.017548012161 0.000182690270 N         2637
CK SR_FREQ 0.020456703015 0.000262384192 LR_FREQ 0.020771515244 0.000239818517 N         1731
CI SR_FREQ 0.016592064313 0.000235227538 LR_FREQ 0.017846317503 0.000201414911 N         1970
CH SR_FREQ 0.023493123721 0.000363161831 LR_FREQ 0.026472537900 0.000303035969 N         1210
CN SR_FREQ 0.022139064848 0.000323843030 LR_FREQ 0.024443376484 0.000290021357 N         1439
CM SR_FREQ 0.016779321067 0.000286814246 LR_FREQ 0.022964051492 0.000307126022 N          700
CL SR_FREQ 0.015345068119 0.000216183348 LR_FREQ 0.017391767588 0.000193475485 N         3218
CC SR_FREQ 0.021192400928 0.000413013964 LR_FREQ 0.030145459622 0.000339581706 N          546
CA SR_FREQ 0.021627346993 0.000297647064 LR_FREQ 0.030635957708 0.000293662446 N         2646
CG SR_FREQ 0.022553829393 0.000315100775 LR_FREQ 0.041806649627 0.000341928473 N         2985
CF SR_FREQ 0.019623978270 0.000288780977 LR_FREQ 0.025512675175 0.000266513581 N         1454
CE SR_FREQ 0.026383209200 0.000351184725 LR_FREQ 0.022148035874 0.000262772682 N         2073
CD SR_FREQ 0.023013189359 0.000327525589 LR_FREQ 0.023121947562 0.000246434982 N         2156
CY SR_FREQ 0.020300759183 0.000297542497 LR_FREQ 0.026837475949 0.000281161123 N         1222
CS SR_FREQ 0.024028298003 0.000333546015 LR_FREQ 0.030628773765 0.000302507146 N         2321
CR SR_FREQ 0.024087004845 0.000299422411 LR_FREQ 0.024281267018 0.000262339834 N         1855
CQ SR_FREQ 0.029549579604 0.000399948878 LR_FREQ 0.023345883865 0.000288658434 N         1274
CP SR_FREQ 0.034970991108 0.000498771455 LR_FREQ 0.032825912542 0.000321933629 N         1822
CW SR_FREQ 0.022353322719 0.000324409495 LR_FREQ 0.029820978512 0.000397519970 N          443
CV SR_FREQ 0.017046439759 0.000233734239 LR_FREQ 0.018350518063 0.000177891933 N         2353
CT SR_FREQ 0.019382386630 0.000258237724 LR_FREQ 0.022576993083 0.000239443071 N         1862
IY SR_FREQ 0.016615846198 0.000260083489 LR_FREQ 0.012278036960 0.000147361778 N         5575
VA SR_FREQ 0.018428167016 0.000263590537 LR_FREQ 0.016718271368 0.000168699463 N        17478
VC SR_FREQ 0.017025905248 0.000316094508 LR_FREQ 0.012768098593 0.000148627039 N         2552
VD SR_FREQ 0.019048899120 0.000283767371 LR_FREQ 0.013179598397 0.000140337418 N        12886
VE SR_FREQ 0.021089582960 0.000303197762 LR_FREQ 0.012837709403 0.000137704820 N        13542
VF SR_FREQ 0.016805416561 0.000254576030 LR_FREQ 0.013283404854 0.000132679678 N         8147
VG SR_FREQ 0.019025132158 0.000279030998 LR_FREQ 0.020707539688 0.000213634061 N        13702
IQ SR_FREQ 0.021734467029 0.000318570888 LR_FREQ 0.011187578320 0.000147335211 N         5642
VI SR_FREQ 0.015031859856 0.000207698842 LR_FREQ 0.010621460245 0.000105742691 N        11929
IS SR_FREQ 0.019258656376 0.000286429534 LR_FREQ 0.014827742789 0.000183642915 N        10718
IR SR_FREQ 0.019049022850 0.000260467258 LR_FREQ 0.012096355133 0.000141384281 N         8042
VL SR_FREQ 0.014374449236 0.000202004362 LR_FREQ 0.011140668575 0.000110366520 N        18777
VM SR_FREQ 0.014925393495 0.000247275687 LR_FREQ 0.011400148872 0.000133317604 N         4524
VN SR_FREQ 0.018312564051 0.000286610027 LR_FREQ 0.013085820820 0.000151030135 N         8786
IV SR_FREQ 0.014946029204 0.000205249591 LR_FREQ 0.010164009430 0.000110297484 N        11279
VP SR_FREQ 0.025365555428 0.000394262507 LR_FREQ 0.016312366686 0.000179710778 N         9839
VQ SR_FREQ 0.022140424309 0.000329975711 LR_FREQ 0.012402511806 0.000147502657 N         6605
VR SR_FREQ 0.019486130097 0.000261679885 LR_FREQ 0.013217093201 0.000138923640 N        10187
VS SR_FREQ 0.019663603936 0.000296927682 LR_FREQ 0.015925967554 0.000173739697 N        12550
VT SR_FREQ 0.016868268747 0.000238610216 LR_FREQ 0.012662322060 0.000135373574 N        11835
IL SR_FREQ 0.013941032242 0.000196521537 LR_FREQ 0.010304300639 0.000115604371 N        13526
VV SR_FREQ 0.015418658621 0.000213080505 LR_FREQ 0.011067491932 0.000103611917 N        15600
VW SR_FREQ 0.017732066358 0.000279579438 LR_FREQ 0.012754082110 0.000160147076 N         2586
IA SR_FREQ 0.017985905316 0.000253785867 LR_FREQ 0.015772758512 0.000187844699 N        14645
VY SR_FREQ 0.017107963509 0.000264088429 LR_FREQ 0.013417474753 0.000144984135 N         6650
IC SR_FREQ 0.016340695299 0.000284607274 LR_FREQ 0.011464639643 0.000150181900 N         2176
IE SR_FREQ 0.020681761300 0.000296623271 LR_FREQ 0.011907777972 0.000142761693 N        11387
ID SR_FREQ 0.018640095110 0.000267359326 LR_FREQ 0.012130732483 0.000149637001 N        11261
IG SR_FREQ 0.018614777914 0.000266310490 LR_FREQ 0.019612704870 0.000234927608 N        11940
IF SR_FREQ 0.016273190278 0.000241814597 LR_FREQ 0.012109058573 0.000142344644 N         5945
HY SR_FREQ 0.021456124747 0.000301073309 LR_FREQ 0.023858540009 0.000249621007 N         2648
HR SR_FREQ 0.024834537543 0.000290010567 LR_FREQ 0.021955861365 0.000221446890 N         3366
HS SR_FREQ 0.024715595772 0.000317376148 LR_FREQ 0.027368008936 0.000263942486 N         3886
HP SR_FREQ 0.034740996255 0.000444465206 LR_FREQ 0.028821386621 0.000271786130 N         4166
HQ SR_FREQ 0.029965978828 0.000367047974 LR_FREQ 0.021130948806 0.000241661334 N         2416
HV SR_FREQ 0.018148295272 0.000240678575 LR_FREQ 0.017259136538 0.000158325228 N         4478
HW SR_FREQ 0.023936803924 0.000395325595 LR_FREQ 0.025330617498 0.000318223643 N         1105
HT SR_FREQ 0.020490221136 0.000251792091 LR_FREQ 0.020824331382 0.000218661787 N         3440
HK SR_FREQ 0.021511757694 0.000271773212 LR_FREQ 0.019187741911 0.000213408115 N         2666
HH SR_FREQ 0.024629497915 0.000351469947 LR_FREQ 0.023248122889 0.000262277257 N         1906
HI SR_FREQ 0.017821568185 0.000242012580 LR_FREQ 0.016769959192 0.000187520307 N         3955
HN SR_FREQ 0.023081817246 0.000322126648 LR_FREQ 0.022049624261 0.000230569457 N         2561
HL SR_FREQ 0.016406572362 0.000223179246 LR_FREQ 0.016453208241 0.000173259895 N         6806
HM SR_FREQ 0.018349236084 0.000297354663 LR_FREQ 0.020465096341 0.000256958944 N         1389
HC SR_FREQ 0.022555422228 0.000378277080 LR_FREQ 0.025581065163 0.000281733314 N         1115
HA SR_FREQ 0.022440722394 0.000296771875 LR_FREQ 0.027723400153 0.000259302479 N         5179
HF SR_FREQ 0.020790742455 0.000299137910 LR_FREQ 0.022990823269 0.000233485374 N         3389
HG SR_FREQ 0.023434222259 0.000315463547 LR_FREQ 0.036611600449 0.000308993163 N         5426
HD SR_FREQ 0.023781538205 0.000309611052 LR_FREQ 0.021231056354 0.000220415605 N         3470
HE SR_FREQ 0.026949064483 0.000342964026 LR_FREQ 0.020450387942 0.000235496149 N         3550
NH SR_FREQ 0.025920301252 0.000345069991 LR_FREQ 0.023800885538 0.000262616209 N         2687
NI SR_FREQ 0.019387986887 0.000256286344 LR_FREQ 0.017620464272 0.000186845828 N         8005
NK SR_FREQ 0.022914578617 0.000287430516 LR_FREQ 0.019920982620 0.000215877254 N         6215
NL SR_FREQ 0.017902537274 0.000241240034 LR_FREQ 0.017259775321 0.000183547646 N        11304
NM SR_FREQ 0.020291371987 0.000303053678 LR_FREQ 0.021206322529 0.000245381861 N         2627
NN SR_FREQ 0.024425454063 0.000333723460 LR_FREQ 0.022561777522 0.000246075237 N         5943
NA SR_FREQ 0.023652296199 0.000306702704 LR_FREQ 0.027638584095 0.000257909570 N         9514
NC SR_FREQ 0.024390231721 0.000378744786 LR_FREQ 0.025735336965 0.000260750059 N         1576
ND SR_FREQ 0.024980990358 0.000321444616 LR_FREQ 0.021736233620 0.000224981167 N         6563
NE SR_FREQ 0.027927723448 0.000343085452 LR_FREQ 0.021008070917 0.000240476217 N         7100
NF SR_FREQ 0.022403312702 0.000302497878 LR_FREQ 0.023383377493 0.000231481631 N         5335
NG SR_FREQ 0.024600868170 0.000325344089 LR_FREQ 0.035567974846 0.000321328973 N        10109
NY SR_FREQ 0.023024287433 0.000318736627 LR_FREQ 0.024155075608 0.000244374299 N         4879
NP SR_FREQ 0.035214331395 0.000450516697 LR_FREQ 0.028354520932 0.000265806275 N         7363
NQ SR_FREQ 0.030817809588 0.000374294148 LR_FREQ 0.021719062291 0.000251504322 N         4257
NR SR_FREQ 0.026229151969 0.000305653746 LR_FREQ 0.022530605773 0.000233551389 N         5326
NS SR_FREQ 0.025887330392 0.000331653370 LR_FREQ 0.027240263116 0.000269298644 N         7012
NT SR_FREQ 0.021938779783 0.000271677568 LR_FREQ 0.021376350886 0.000219620515 N         6450
NV SR_FREQ 0.019627979567 0.000259323563 LR_FREQ 0.018038134909 0.000168383866 N         8601
NW SR_FREQ 0.025609987828 0.000381999815 LR_FREQ 0.025626606472 0.000311528555 N         1927
TY SR_FREQ 0.018239846038 0.000270161700 LR_FREQ 0.021875394326 0.000203749212 N         5468
TV SR_FREQ 0.016182059037 0.000218007076 LR_FREQ 0.016776832758 0.000151280762 N        11794
TW SR_FREQ 0.019144806205 0.000281599166 LR_FREQ 0.022594713426 0.000260751706 N         2273
TT SR_FREQ 0.017728730095 0.000227642824 LR_FREQ 0.019626213364 0.000194950971 N         8177
TR SR_FREQ 0.020800052263 0.000259299277 LR_FREQ 0.020721257026 0.000204305499 N         7025
TS SR_FREQ 0.020906153300 0.000292758854 LR_FREQ 0.024840520284 0.000238420545 N         9061
TP SR_FREQ 0.027542770460 0.000388862416 LR_FREQ 0.025941045539 0.000244497862 N         8562
TQ SR_FREQ 0.023963271599 0.000315514764 LR_FREQ 0.019843520206 0.000216187642 N         4931
TN SR_FREQ 0.019531602115 0.000282444575 LR_FREQ 0.020780876100 0.000216843369 N         6313
TL SR_FREQ 0.014984930988 0.000209495718 LR_FREQ 0.016141766920 0.000156816090 N        15126
TM SR_FREQ 0.015750492568 0.000250098483 LR_FREQ 0.019222192459 0.000206818790 N         3088
TK SR_FREQ 0.018527524974 0.000240103821 LR_FREQ 0.018518128370 0.000195718682 N         7248
TH SR_FREQ 0.019991498689 0.000290092587 LR_FREQ 0.021401968585 0.000223954240 N         3630
TI SR_FREQ 0.015832459734 0.000216836755 LR_FREQ 0.016277660958 0.000163774186 N         8903
TF SR_FREQ 0.017891609592 0.000262409186 LR_FREQ 0.021218518609 0.000192561673 N         6813
TG SR_FREQ 0.020159351057 0.000279842207 LR_FREQ 0.031993304826 0.000264470016 N        13107
TD SR_FREQ 0.020158095780 0.000273720474 LR_FREQ 0.020155196917 0.000203276377 N         8805
TE SR_FREQ 0.022571493685 0.000297026948 LR_FREQ 0.019564342564 0.000216108730 N         8827
TC SR_FREQ 0.018264204906 0.000301395268 LR_FREQ 0.022770931062 0.000224811652 N         1909
TA SR_FREQ 0.019508721636 0.000268794871 LR_FREQ 0.025240745324 0.000223015855 N        12768
AA SR_FREQ 0.019022212289 0.000248369962 LR_FREQ 0.026970886817 0.000238051209 N        23482
AC SR_FREQ 0.017781702230 0.000256780684 LR_FREQ 0.025228055055 0.000233754644 N         3027
AE SR_FREQ 0.021829715923 0.000292734320 LR_FREQ 0.021401314724 0.000215025149 N        15722
AD SR_FREQ 0.019685462468 0.000254695441 LR_FREQ 0.022033656189 0.000199911080 N        14290
AG SR_FREQ 0.019600230334 0.000244514712 LR_FREQ 0.033265119605 0.000284988559 N        19120
AF SR_FREQ 0.017524846295 0.000230408453 LR_FREQ 0.023442387859 0.000201567458 N         9513
AI SR_FREQ 0.015763374596 0.000202964642 LR_FREQ 0.018427738672 0.000176000835 N        13762
AH SR_FREQ 0.019315059462 0.000254334604 LR_FREQ 0.023726527280 0.000227447296 N         5591
AK SR_FREQ 0.018141186131 0.000219286056 LR_FREQ 0.020471271478 0.000194708489 N        12711
AM SR_FREQ 0.015689207304 0.000225017758 LR_FREQ 0.021694174542 0.000224821341 N         5692
AL SR_FREQ 0.014930367986 0.000188313464 LR_FREQ 0.017959207112 0.000173213032 N        24401
AN SR_FREQ 0.019016261709 0.000252715559 LR_FREQ 0.022749042335 0.000214737027 N         8984
AQ SR_FREQ 0.022817743278 0.000280813027 LR_FREQ 0.022015540674 0.000218376957 N         8887
AP SR_FREQ 0.025858753948 0.000323963404 LR_FREQ 0.027758211043 0.000248620583 N         9075
AS SR_FREQ 0.020273518526 0.000260445050 LR_FREQ 0.026679011044 0.000238987214 N        13375
AR SR_FREQ 0.020247151120 0.000249717400 LR_FREQ 0.022647124540 0.000210252085 N        12787
AT SR_FREQ 0.017549088910 0.000212282397 LR_FREQ 0.021712592475 0.000197115623 N        12326
AW SR_FREQ 0.018607795536 0.000253318455 LR_FREQ 0.025138487543 0.000269052564 N         3129
AV SR_FREQ 0.016087283593 0.000201614975 LR_FREQ 0.018715729482 0.000157373517 N        17336
AY SR_FREQ 0.017860222558 0.000237799323 LR_FREQ 0.024083152274 0.000218160712 N         7675
VK SR_FREQ 0.017507831761 0.000250466787 LR_FREQ 0.012062748999 0.000126245668 N        11309
