# Supplementary material for: Pi-Pi contacts are an overlooked protein feature relevant to phase separation
Source: eLife. 2018 Feb 9;7:e31486. doi: 10.7554/eLife.31486 (PMC5847340; doi:10.7554/eLife.31486)
Supplement: Source code 2. — Python script and associated database files for the final phase separation propensity predictor. [file elife-31486-code2.tgz › SourceCodeS2/DBS/AVGnSDEVS/PCON2.SC.xmer23]

 E SR_FREQ 0.033944880173 0.000413983234 LR_FREQ 0.034836048297 0.000511599450 N       213411
 D SR_FREQ 0.025478139654 0.000347477687 LR_FREQ 0.032707776723 0.000412074327 N       190023
 F SR_FREQ 0.105849537258 0.001248404120 LR_FREQ 0.218528469914 0.001312188918 N       131198
 H SR_FREQ 0.099347795759 0.001149412287 LR_FREQ 0.176412579112 0.001328739416 N        74839
 N SR_FREQ 0.045167838240 0.000631182187 LR_FREQ 0.074130560810 0.000736087390 N       137058
 Q SR_FREQ 0.056736179861 0.000638617636 LR_FREQ 0.078377249230 0.000881628804 N       114404
 R SR_FREQ 0.067911049862 0.001155128393 LR_FREQ 0.163947025717 0.001333710524 N       160732
 W SR_FREQ 0.158031538850 0.001762159598 LR_FREQ 0.352973806902 0.002550891614 N        44099
 Y SR_FREQ 0.121136503057 0.001532278447 LR_FREQ 0.226818385656 0.001431077208 N       113670
