# Supplementary material for: Pi-Pi contacts are an overlooked protein feature relevant to phase separation
Source: eLife. 2018 Feb 9;7:e31486. doi: 10.7554/eLife.31486 (PMC5847340; doi:10.7554/eLife.31486)
Supplement: Source code 2. — Python script and associated database files for the final phase separation propensity predictor. [file elife-31486-code2.tgz › SourceCodeS2/DBS/AVGnSDEVS/PCON2.SC.xmer39]

 E SR_FREQ 0.034112139065 0.000285919134 LR_FREQ 0.035131690920 0.000363363148 N       168183
 D SR_FREQ 0.025561376797 0.000239798282 LR_FREQ 0.032924937271 0.000298182817 N       152600
 F SR_FREQ 0.106100142375 0.000838686838 LR_FREQ 0.218964639460 0.000971672438 N       105630
 H SR_FREQ 0.099461563137 0.000801986015 LR_FREQ 0.177267794816 0.000992754720 N        60144
 N SR_FREQ 0.045396779881 0.000429280175 LR_FREQ 0.074640104601 0.000578844426 N       110450
 Q SR_FREQ 0.056983940972 0.000438970099 LR_FREQ 0.078892281768 0.000649164267 N        90577
 R SR_FREQ 0.067890558851 0.000741732186 LR_FREQ 0.164768490682 0.000971836220 N       127718
 W SR_FREQ 0.158390036940 0.001209868648 LR_FREQ 0.353284535147 0.001923853817 N        35425
 Y SR_FREQ 0.121382181507 0.001017178271 LR_FREQ 0.227347705572 0.001096889837 N        91771
