# Supplementary material for: Pi-Pi contacts are an overlooked protein feature relevant to phase separation
Source: eLife. 2018 Feb 9;7:e31486. doi: 10.7554/eLife.31486 (PMC5847340; doi:10.7554/eLife.31486)
Supplement: Source code 2. — Python script and associated database files for the final phase separation propensity predictor. [file elife-31486-code2.tgz › SourceCodeS2/DBS/AVGnSDEVS/PCON2.BB.xmer15]

GW SR_FREQ 0.025780626125 0.000519037056 LR_FREQ 0.047076727902 0.000761581120 N         4064
GV SR_FREQ 0.020391896158 0.000421535451 LR_FREQ 0.029707646597 0.000412447990 N        19909
GT SR_FREQ 0.022517634836 0.000420205102 LR_FREQ 0.035347505425 0.000497107495 N        15159
GS SR_FREQ 0.026085599005 0.000514936056 LR_FREQ 0.043256971695 0.000582138164 N        15858
GR SR_FREQ 0.026314445004 0.000482992902 LR_FREQ 0.037040937719 0.000568245325 N        13495
GQ SR_FREQ 0.030535524289 0.000555686309 LR_FREQ 0.037174320053 0.000603369609 N         9054
GP SR_FREQ 0.033787599978 0.000668845040 LR_FREQ 0.046638181629 0.000653390940 N         9319
GY SR_FREQ 0.023551790216 0.000481516376 LR_FREQ 0.041139358407 0.000585716454 N        10226
GG SR_FREQ 0.024785790368 0.000514359487 LR_FREQ 0.053229858411 0.000638712627 N        19767
GF SR_FREQ 0.022832819879 0.000459662619 LR_FREQ 0.039547411104 0.000571059311 N        11680
GE SR_FREQ 0.028035515613 0.000548320577 LR_FREQ 0.033836251030 0.000598742001 N        16476
GD SR_FREQ 0.025356202672 0.000517457391 LR_FREQ 0.035411464303 0.000510184060 N        14850
GC SR_FREQ 0.024790462077 0.000556319208 LR_FREQ 0.047490432618 0.000645151437 N         3520
GA SR_FREQ 0.023987311310 0.000492940717 LR_FREQ 0.042416519845 0.000604983541 N        20583
GN SR_FREQ 0.024926462289 0.000511842140 LR_FREQ 0.037992960972 0.000579358323 N        10962
GM SR_FREQ 0.020931604196 0.000451685398 LR_FREQ 0.038383875239 0.000626803596 N         5951
GL SR_FREQ 0.018539493843 0.000375557988 LR_FREQ 0.027580164054 0.000475100011 N        23130
GK SR_FREQ 0.023326977046 0.000433014173 LR_FREQ 0.032907074549 0.000532007496 N        16357
GI SR_FREQ 0.020146721429 0.000409036810 LR_FREQ 0.029803172077 0.000495528765 N        16571
GH SR_FREQ 0.026288979780 0.000537847278 LR_FREQ 0.041996056079 0.000616929588 N         6376
ME SR_FREQ 0.022184541336 0.000541768874 LR_FREQ 0.018449404269 0.000340851451 N         5090
MD SR_FREQ 0.019363333441 0.000483251060 LR_FREQ 0.019091232308 0.000306222198 N         4475
MG SR_FREQ 0.019282211500 0.000486639214 LR_FREQ 0.033258823529 0.000493477726 N         5403
MF SR_FREQ 0.016274871841 0.000423495531 LR_FREQ 0.020232235422 0.000330249932 N         2670
MA SR_FREQ 0.018491583186 0.000474397855 LR_FREQ 0.025200401391 0.000402691453 N         6750
MC SR_FREQ 0.016633449704 0.000513964002 LR_FREQ 0.022057460630 0.000417427926 N          903
MM SR_FREQ 0.013830555996 0.000402118632 LR_FREQ 0.017758015804 0.000351970829 N         1922
ML SR_FREQ 0.013565882386 0.000337590918 LR_FREQ 0.014809995299 0.000262623300 N         7041
MN SR_FREQ 0.018249195481 0.000471672242 LR_FREQ 0.019567689841 0.000333904142 N         3291
MI SR_FREQ 0.014330952485 0.000364622312 LR_FREQ 0.014866096971 0.000255461134 N         4178
MH SR_FREQ 0.018939388848 0.000529288078 LR_FREQ 0.020348374881 0.000377766501 N         1721
MK SR_FREQ 0.017281986539 0.000408567426 LR_FREQ 0.017307787996 0.000290040631 N         4623
MT SR_FREQ 0.016546436798 0.000388898562 LR_FREQ 0.018504633158 0.000292790261 N         4369
MW SR_FREQ 0.017645771869 0.000491738729 LR_FREQ 0.021656219261 0.000456023056 N          840
MV SR_FREQ 0.014768125026 0.000372255214 LR_FREQ 0.015351011843 0.000232173361 N         5267
MQ SR_FREQ 0.023553849433 0.000555156061 LR_FREQ 0.018655982150 0.000351879356 N         2747
MP SR_FREQ 0.027865985619 0.000683507063 LR_FREQ 0.025847033483 0.000408231463 N         3550
MS SR_FREQ 0.020084528040 0.000501090384 LR_FREQ 0.024604356982 0.000394885042 N         4309
MR SR_FREQ 0.019983796244 0.000454187179 LR_FREQ 0.019688609033 0.000331763887 N         4014
MY SR_FREQ 0.016798656550 0.000439012838 LR_FREQ 0.021013846736 0.000355430988 N         2263
FP SR_FREQ 0.030737070953 0.000719248856 LR_FREQ 0.027279017618 0.000395697364 N         6695
FQ SR_FREQ 0.026757442548 0.000581719555 LR_FREQ 0.020566704726 0.000339759681 N         5146
FR SR_FREQ 0.022627107516 0.000473151919 LR_FREQ 0.021222963539 0.000309685764 N         7097
FS SR_FREQ 0.022759342040 0.000524700165 LR_FREQ 0.026016710277 0.000363572877 N        10125
FT SR_FREQ 0.019159928765 0.000421485705 LR_FREQ 0.020345597666 0.000288626276 N         8426
FV SR_FREQ 0.017132664044 0.000398112530 LR_FREQ 0.017138384145 0.000228514350 N         9764
FW SR_FREQ 0.021257242061 0.000536985219 LR_FREQ 0.023738584812 0.000412777716 N         1923
FY SR_FREQ 0.019614751237 0.000476450959 LR_FREQ 0.022719209560 0.000327398713 N         5400
FA SR_FREQ 0.020918761741 0.000500311795 LR_FREQ 0.026451234314 0.000381014018 N        11177
FC SR_FREQ 0.020267201478 0.000568212483 LR_FREQ 0.024097168635 0.000374370053 N         1934
FD SR_FREQ 0.022073943381 0.000515580121 LR_FREQ 0.020781580974 0.000301438260 N        10108
FE SR_FREQ 0.024603777829 0.000549692925 LR_FREQ 0.020125275888 0.000328689545 N         9531
FF SR_FREQ 0.019000099829 0.000457885081 LR_FREQ 0.021987760996 0.000317305650 N         5655
FG SR_FREQ 0.021642430339 0.000514345536 LR_FREQ 0.034159033366 0.000437427274 N        10992
FH SR_FREQ 0.021990944291 0.000540387971 LR_FREQ 0.022362846745 0.000364785848 N         3540
FI SR_FREQ 0.016765961319 0.000392562655 LR_FREQ 0.016610712869 0.000249754117 N         7805
FK SR_FREQ 0.019969375415 0.000448592492 LR_FREQ 0.019010807740 0.000290312507 N         7798
FL SR_FREQ 0.015589201716 0.000366956053 LR_FREQ 0.016289900938 0.000255402740 N        12286
FM SR_FREQ 0.016996324965 0.000451731509 LR_FREQ 0.019896983000 0.000346077772 N         2760
FN SR_FREQ 0.021305555432 0.000522619901 LR_FREQ 0.021480678619 0.000330931598 N         6887
SY SR_FREQ 0.020521476349 0.000500590261 LR_FREQ 0.024439022874 0.000370933768 N         7678
SS SR_FREQ 0.023082888510 0.000545569808 LR_FREQ 0.027406942403 0.000422775853 N        13848
SR SR_FREQ 0.023148431086 0.000489457855 LR_FREQ 0.022798245914 0.000361891502 N        10075
SQ SR_FREQ 0.026689203046 0.000574516621 LR_FREQ 0.022022225002 0.000384190077 N         7490
SP SR_FREQ 0.030410324041 0.000746119126 LR_FREQ 0.028723175267 0.000433437538 N         9619
SW SR_FREQ 0.021947369203 0.000549080219 LR_FREQ 0.026000684424 0.000465628060 N         3220
SV SR_FREQ 0.017918469112 0.000425048519 LR_FREQ 0.018592753660 0.000264525586 N        14467
ST SR_FREQ 0.019719092628 0.000443961834 LR_FREQ 0.021747361390 0.000322401600 N        11130
SK SR_FREQ 0.020399090451 0.000457373755 LR_FREQ 0.020416519849 0.000336017310 N        10950
SI SR_FREQ 0.017573127867 0.000416449782 LR_FREQ 0.018182256435 0.000293904442 N        12060
SH SR_FREQ 0.022638107395 0.000569232550 LR_FREQ 0.024200845096 0.000412840512 N         4767
SN SR_FREQ 0.021686029648 0.000531515394 LR_FREQ 0.022986960455 0.000374370550 N         8782
SM SR_FREQ 0.017830028627 0.000462039203 LR_FREQ 0.021855965162 0.000379985394 N         4293
SL SR_FREQ 0.016384456015 0.000390667945 LR_FREQ 0.017772689010 0.000298537764 N        20191
SC SR_FREQ 0.021098071739 0.000568811283 LR_FREQ 0.025908015212 0.000392583540 N         2844
SA SR_FREQ 0.021399607306 0.000515793812 LR_FREQ 0.027846268505 0.000420004300 N        15834
SG SR_FREQ 0.022044727973 0.000528053847 LR_FREQ 0.035077419170 0.000465071608 N        17473
SF SR_FREQ 0.019933962590 0.000496533172 LR_FREQ 0.023765177937 0.000364772755 N         9191
SE SR_FREQ 0.025001515073 0.000584470133 LR_FREQ 0.021357912786 0.000388237167 N        12249
SD SR_FREQ 0.022281020528 0.000522638481 LR_FREQ 0.022159401882 0.000351417091 N        11843
YI SR_FREQ 0.016447403174 0.000384203896 LR_FREQ 0.017017234451 0.000260579626 N         6611
YH SR_FREQ 0.021831832276 0.000561330876 LR_FREQ 0.022979189517 0.000380089600 N         2999
YK SR_FREQ 0.019672915216 0.000429192697 LR_FREQ 0.019427090321 0.000303273111 N         6485
YM SR_FREQ 0.016613786913 0.000430674239 LR_FREQ 0.020665772492 0.000370526647 N         2416
YL SR_FREQ 0.015368231186 0.000363794912 LR_FREQ 0.016630141760 0.000282766272 N        11807
YN SR_FREQ 0.020841172547 0.000509969330 LR_FREQ 0.021955170035 0.000343386613 N         5795
YA SR_FREQ 0.020691731967 0.000482515427 LR_FREQ 0.027228479749 0.000388709831 N         9277
YC SR_FREQ 0.019881481675 0.000530628431 LR_FREQ 0.025289573608 0.000411416407 N         1778
YE SR_FREQ 0.024261513008 0.000545242540 LR_FREQ 0.020493101878 0.000359290088 N         7601
YD SR_FREQ 0.021696827012 0.000508553336 LR_FREQ 0.021333470208 0.000312591706 N         7873
YG SR_FREQ 0.021409995942 0.000520316837 LR_FREQ 0.035488988929 0.000442432235 N         9617
YF SR_FREQ 0.018898645739 0.000465471323 LR_FREQ 0.022808695308 0.000340899163 N         5501
YY SR_FREQ 0.019294147457 0.000458336154 LR_FREQ 0.023729868413 0.000353093424 N         5198
YQ SR_FREQ 0.026622276197 0.000570707819 LR_FREQ 0.021183060415 0.000365172277 N         4804
YP SR_FREQ 0.030687360396 0.000719446510 LR_FREQ 0.028353054951 0.000412039864 N         6142
YS SR_FREQ 0.022486030493 0.000528058701 LR_FREQ 0.026887775973 0.000378255785 N         7955
YR SR_FREQ 0.022392470146 0.000462068281 LR_FREQ 0.022016066772 0.000333492919 N         6667
YT SR_FREQ 0.018741759149 0.000417226635 LR_FREQ 0.020848947209 0.000308146179 N         6887
YW SR_FREQ 0.020857952173 0.000510875187 LR_FREQ 0.024905639234 0.000478239109 N         1826
YV SR_FREQ 0.016764274472 0.000388421414 LR_FREQ 0.017535418509 0.000240180325 N         8169
LF SR_FREQ 0.015643905988 0.000377521215 LR_FREQ 0.018304100216 0.000262667119 N        11857
LG SR_FREQ 0.017886993268 0.000421343587 LR_FREQ 0.026799551284 0.000354603903 N        23217
LD SR_FREQ 0.017882437324 0.000428921282 LR_FREQ 0.017703349272 0.000245396929 N        20660
LE SR_FREQ 0.019761690341 0.000469415077 LR_FREQ 0.017237388467 0.000259909649 N        23350
LC SR_FREQ 0.015720857818 0.000433596490 LR_FREQ 0.018822745594 0.000292311475 N         4015
LA SR_FREQ 0.017244246060 0.000412196149 LR_FREQ 0.021810208228 0.000314969868 N        30080
LN SR_FREQ 0.017141234697 0.000422260233 LR_FREQ 0.017860874368 0.000259491371 N        14231
LL SR_FREQ 0.013558644980 0.000312461349 LR_FREQ 0.014439937408 0.000211759745 N        29520
LM SR_FREQ 0.014098309484 0.000359310005 LR_FREQ 0.016471423263 0.000268048591 N         6977
LK SR_FREQ 0.016417008329 0.000361754526 LR_FREQ 0.016410893771 0.000234031349 N        20831
LH SR_FREQ 0.017362274795 0.000445433657 LR_FREQ 0.018071297958 0.000272581167 N         7815
LI SR_FREQ 0.014108482610 0.000322436123 LR_FREQ 0.014559459573 0.000209549829 N        16574
LV SR_FREQ 0.014491365408 0.000330479436 LR_FREQ 0.014957976867 0.000193367060 N        21754
LW SR_FREQ 0.016336016897 0.000409628475 LR_FREQ 0.018722954474 0.000307471480 N         3652
LT SR_FREQ 0.015880841392 0.000348026810 LR_FREQ 0.017278271728 0.000236532784 N        18847
LR SR_FREQ 0.018221475655 0.000407122037 LR_FREQ 0.017988253198 0.000256238562 N        18470
LS SR_FREQ 0.018368189282 0.000440048868 LR_FREQ 0.021263634329 0.000301601333 N        21664
LP SR_FREQ 0.023083110823 0.000542009842 LR_FREQ 0.021912850543 0.000311132122 N        16592
LQ SR_FREQ 0.020314367860 0.000472356154 LR_FREQ 0.017224481163 0.000267909102 N        12691
LY SR_FREQ 0.016054205662 0.000388998827 LR_FREQ 0.018624958742 0.000276223118 N        10288
RT SR_FREQ 0.021139814339 0.000432482654 LR_FREQ 0.018505223631 0.000291216607 N         8671
RV SR_FREQ 0.018994915218 0.000418048597 LR_FREQ 0.015815747339 0.000224117280 N        13206
RW SR_FREQ 0.024115369500 0.000542958334 LR_FREQ 0.020743820217 0.000378948650 N         2589
RP SR_FREQ 0.033087746852 0.000742791029 LR_FREQ 0.024390294742 0.000388022820 N         7695
RQ SR_FREQ 0.029257767295 0.000575024791 LR_FREQ 0.018257850973 0.000324162621 N         6708
RR SR_FREQ 0.025199904389 0.000497198436 LR_FREQ 0.019098923539 0.000310268761 N         9788
RS SR_FREQ 0.024917757057 0.000541788775 LR_FREQ 0.023317424057 0.000381215980 N         9154
RY SR_FREQ 0.022028682607 0.000488181708 LR_FREQ 0.020256075163 0.000308924808 N         6836
RD SR_FREQ 0.023833351740 0.000508445001 LR_FREQ 0.018796844234 0.000297321056 N        10648
RE SR_FREQ 0.026665593281 0.000559304398 LR_FREQ 0.017989156135 0.000326464470 N        13029
RF SR_FREQ 0.021515655582 0.000486739413 LR_FREQ 0.019772874299 0.000298566285 N         8235
RG SR_FREQ 0.023597722648 0.000517516905 LR_FREQ 0.030292965098 0.000436951310 N        11941
RA SR_FREQ 0.022791972030 0.000509918228 LR_FREQ 0.023813143202 0.000365410578 N        15111
RC SR_FREQ 0.023060707456 0.000568915132 LR_FREQ 0.021124839751 0.000352261983 N         2232
RL SR_FREQ 0.017323379819 0.000388849088 LR_FREQ 0.015195512497 0.000241948558 N        18354
RM SR_FREQ 0.019384177213 0.000451757864 LR_FREQ 0.017655461056 0.000292789988 N         3908
RN SR_FREQ 0.023304580609 0.000508567355 LR_FREQ 0.019292591059 0.000320584001 N         7165
RH SR_FREQ 0.024539017036 0.000546485599 LR_FREQ 0.019673388611 0.000345661800 N         4314
RI SR_FREQ 0.018700733529 0.000410825250 LR_FREQ 0.015261003231 0.000234246813 N        10980
RK SR_FREQ 0.022138720007 0.000445196763 LR_FREQ 0.017206648398 0.000284523579 N         8880
VH SR_FREQ 0.018412715581 0.000545255657 LR_FREQ 0.012540119534 0.000229528851 N         5616
IP SR_FREQ 0.024932527904 0.000689974198 LR_FREQ 0.014989774917 0.000304468308 N        10373
EM SR_FREQ 0.021942927301 0.000477857210 LR_FREQ 0.016122546261 0.000300651791 N         5457
EL SR_FREQ 0.018998258050 0.000388615973 LR_FREQ 0.014254919248 0.000245095073 N        23504
EN SR_FREQ 0.025726266261 0.000512132876 LR_FREQ 0.017490362713 0.000313748714 N        10889
EI SR_FREQ 0.020853835714 0.000420360980 LR_FREQ 0.014169622262 0.000241888938 N        15284
EH SR_FREQ 0.027369231510 0.000548246623 LR_FREQ 0.017751053069 0.000330420407 N         5323
EK SR_FREQ 0.024366425515 0.000453144979 LR_FREQ 0.015683289624 0.000271134527 N        16275
EE SR_FREQ 0.029147254182 0.000612498374 LR_FREQ 0.016578643010 0.000330520126 N        18050
ED SR_FREQ 0.026209530688 0.000517631252 LR_FREQ 0.017235624122 0.000296837129 N        12708
EG SR_FREQ 0.026037406262 0.000531134040 LR_FREQ 0.027240442070 0.000426938008 N        16157
EF SR_FREQ 0.023948862075 0.000484901927 LR_FREQ 0.018126506863 0.000306691741 N         9213
EA SR_FREQ 0.024972499245 0.000545050638 LR_FREQ 0.021831798203 0.000365682219 N        21016
EC SR_FREQ 0.026167229073 0.000564056306 LR_FREQ 0.018739000957 0.000337169315 N         2571
IT SR_FREQ 0.016165809456 0.000410932429 LR_FREQ 0.011206788569 0.000209266608 N        11884
EY SR_FREQ 0.024526365838 0.000494734431 LR_FREQ 0.018496897887 0.000326268853 N         7864
IW SR_FREQ 0.016757937310 0.000490067367 LR_FREQ 0.011321658594 0.000257690739 N         2202
ET SR_FREQ 0.023342854702 0.000427636592 LR_FREQ 0.016940875541 0.000279204187 N        11823
EW SR_FREQ 0.027293977425 0.000540019410 LR_FREQ 0.018585296583 0.000383611798 N         3324
EV SR_FREQ 0.020915452122 0.000419869791 LR_FREQ 0.014656588947 0.000217241925 N        17305
EQ SR_FREQ 0.031717583687 0.000575886643 LR_FREQ 0.016699911343 0.000312103090 N         8959
EP SR_FREQ 0.035933158154 0.000706512222 LR_FREQ 0.022056575342 0.000384275307 N         8039
ES SR_FREQ 0.027288650809 0.000543398127 LR_FREQ 0.021139142476 0.000365507550 N        11259
ER SR_FREQ 0.027641029455 0.000504488740 LR_FREQ 0.017546361097 0.000300635500 N        13372
II SR_FREQ 0.014251871236 0.000351624415 LR_FREQ 0.009418861346 0.000169907417 N        11282
IH SR_FREQ 0.017796535062 0.000534572917 LR_FREQ 0.011271813698 0.000250177218 N         4928
IK SR_FREQ 0.016768443838 0.000429071348 LR_FREQ 0.010782279130 0.000196372930 N        12126
IM SR_FREQ 0.014029384293 0.000407892336 LR_FREQ 0.010070581804 0.000218310081 N         3869
VW SR_FREQ 0.017475104146 0.000497882465 LR_FREQ 0.012617098721 0.000244827882 N         3187
KC SR_FREQ 0.018212895606 0.000519978685 LR_FREQ 0.019146941266 0.000359769885 N         2015
KA SR_FREQ 0.019252741962 0.000473987601 LR_FREQ 0.022266570733 0.000382761760 N        16408
KG SR_FREQ 0.020117320593 0.000516909922 LR_FREQ 0.028141474905 0.000467011819 N        13736
KF SR_FREQ 0.017797804245 0.000448629824 LR_FREQ 0.018368834844 0.000311380148 N         7212
KE SR_FREQ 0.022275836070 0.000532520147 LR_FREQ 0.016773436946 0.000330023300 N        15664
KD SR_FREQ 0.019977174646 0.000497976048 LR_FREQ 0.017329010962 0.000296825582 N        12334
KK SR_FREQ 0.018334417357 0.000432092546 LR_FREQ 0.015980205421 0.000292558711 N        12189
KI SR_FREQ 0.015718406067 0.000374009165 LR_FREQ 0.014207091336 0.000232403010 N        12525
KH SR_FREQ 0.019792327697 0.000512220590 LR_FREQ 0.018007822045 0.000346065182 N         4174
KN SR_FREQ 0.019249690852 0.000505365226 LR_FREQ 0.017707092239 0.000315360243 N         9512
KM SR_FREQ 0.015689815811 0.000432494263 LR_FREQ 0.016333201203 0.000310594409 N         4204
KL SR_FREQ 0.014849054401 0.000356297076 LR_FREQ 0.014326594949 0.000245518550 N        18392
KS SR_FREQ 0.020617970755 0.000507374651 LR_FREQ 0.021590604009 0.000392837541 N        10079
KR SR_FREQ 0.020713566411 0.000440923003 LR_FREQ 0.017776556281 0.000320246283 N         9051
KQ SR_FREQ 0.023729742156 0.000564981826 LR_FREQ 0.016878185691 0.000323599468 N         6954
KP SR_FREQ 0.027487347079 0.000708318116 LR_FREQ 0.022641635048 0.000404909276 N         8280
KW SR_FREQ 0.018986719551 0.000505555749 LR_FREQ 0.019011901453 0.000404629344 N         2493
KV SR_FREQ 0.016059706996 0.000385181116 LR_FREQ 0.014853302134 0.000221899132 N        14182
KT SR_FREQ 0.017578839217 0.000403941569 LR_FREQ 0.017243621182 0.000299098301 N        10541
KY SR_FREQ 0.017956545194 0.000445224785 LR_FREQ 0.018745653787 0.000322031359 N         7495
DN SR_FREQ 0.022902102134 0.000572334299 LR_FREQ 0.019237857137 0.000333657187 N         7972
DL SR_FREQ 0.017181259651 0.000398427594 LR_FREQ 0.015267319624 0.000251487162 N        20750
DM SR_FREQ 0.019172517305 0.000501138521 LR_FREQ 0.017779724016 0.000308459329 N         4543
DK SR_FREQ 0.021692685525 0.000499732604 LR_FREQ 0.017245056301 0.000301614267 N        10812
DH SR_FREQ 0.024073391296 0.000597224521 LR_FREQ 0.019881129645 0.000364070149 N         4405
DI SR_FREQ 0.018594806891 0.000428964439 LR_FREQ 0.015401448169 0.000256844752 N        13827
DF SR_FREQ 0.021233486210 0.000529439864 LR_FREQ 0.019827594034 0.000319426552 N        10017
DG SR_FREQ 0.023055768553 0.000551568001 LR_FREQ 0.030083504037 0.000433259683 N        16568
DD SR_FREQ 0.023540285275 0.000566465050 LR_FREQ 0.018690979178 0.000310876792 N        10946
DE SR_FREQ 0.026225939732 0.000625943383 LR_FREQ 0.018146050350 0.000348290323 N        14124
DC SR_FREQ 0.022682518889 0.000620519214 LR_FREQ 0.020947916654 0.000356847596 N         2547
DA SR_FREQ 0.022543442651 0.000562234562 LR_FREQ 0.023723939406 0.000374750920 N        17432
DY SR_FREQ 0.021708534436 0.000535903558 LR_FREQ 0.020315461738 0.000332447989 N         8404
DV SR_FREQ 0.018809086895 0.000440393644 LR_FREQ 0.015906671641 0.000236284382 N        15904
DW SR_FREQ 0.023772866043 0.000587819676 LR_FREQ 0.020701812059 0.000395927611 N         3388
DT SR_FREQ 0.020801715547 0.000471761373 LR_FREQ 0.018490145479 0.000291808955 N        10265
DR SR_FREQ 0.024673038355 0.000546618504 LR_FREQ 0.019248204075 0.000322279285 N         9889
DS SR_FREQ 0.024470292041 0.000597259514 LR_FREQ 0.023195044293 0.000388044280 N        11243
DP SR_FREQ 0.032667527862 0.000827833253 LR_FREQ 0.023704280347 0.000372797128 N        10807
DQ SR_FREQ 0.028455962418 0.000642315041 LR_FREQ 0.018360087772 0.000336163866 N         6368
QQ SR_FREQ 0.035726493359 0.000657547139 LR_FREQ 0.018837795239 0.000362794415 N         5776
QP SR_FREQ 0.040594573176 0.000853368885 LR_FREQ 0.025718403002 0.000431936909 N         5493
QS SR_FREQ 0.029387769028 0.000609885100 LR_FREQ 0.024392392002 0.000410883577 N         6773
QR SR_FREQ 0.029838464226 0.000535094472 LR_FREQ 0.019935728234 0.000349969339 N         6714
QT SR_FREQ 0.024677119928 0.000483978091 LR_FREQ 0.018883810861 0.000316627659 N         6465
QW SR_FREQ 0.030205819325 0.000626310930 LR_FREQ 0.021862735472 0.000449898706 N         1981
QV SR_FREQ 0.021759752147 0.000463872639 LR_FREQ 0.016113008488 0.000239728954 N         9187
QY SR_FREQ 0.026139796663 0.000557265353 LR_FREQ 0.021168817148 0.000350855580 N         4502
QA SR_FREQ 0.026450138807 0.000581380557 LR_FREQ 0.024919051512 0.000400744141 N        11720
QC SR_FREQ 0.028892052863 0.000695090619 LR_FREQ 0.022085317133 0.000400086106 N         1607
QE SR_FREQ 0.031454657281 0.000650326775 LR_FREQ 0.018719181072 0.000369681898 N         8016
QD SR_FREQ 0.027974024766 0.000588820164 LR_FREQ 0.019302835187 0.000322233603 N         6468
QG SR_FREQ 0.027772686008 0.000597374904 LR_FREQ 0.032194470080 0.000474077022 N         8922
QF SR_FREQ 0.025326868221 0.000550323130 LR_FREQ 0.020572319444 0.000335983547 N         5086
QI SR_FREQ 0.021601288128 0.000458641161 LR_FREQ 0.015619983418 0.000267130477 N         7465
QH SR_FREQ 0.030130038797 0.000637298052 LR_FREQ 0.020593620444 0.000388879769 N         3001
QK SR_FREQ 0.025940532207 0.000504578699 LR_FREQ 0.017526240717 0.000310274649 N         7013
QM SR_FREQ 0.023390785856 0.000555539315 LR_FREQ 0.018187872936 0.000347766364 N         3027
QL SR_FREQ 0.019568649689 0.000430589100 LR_FREQ 0.015370150079 0.000263775342 N        13382
QN SR_FREQ 0.027792701106 0.000609562031 LR_FREQ 0.019807949587 0.000344057011 N         5257
WG SR_FREQ 0.020923343634 0.000553026312 LR_FREQ 0.036430918948 0.000564323519 N         3393
WF SR_FREQ 0.017921255530 0.000477917272 LR_FREQ 0.021327948213 0.000374560576 N         1914
WE SR_FREQ 0.024382232891 0.000580760925 LR_FREQ 0.019142183986 0.000384247294 N         3050
WD SR_FREQ 0.021170110086 0.000543707619 LR_FREQ 0.020049676079 0.000356073457 N         3223
WC SR_FREQ 0.018575452479 0.000572150338 LR_FREQ 0.023885376366 0.000492106641 N          700
WA SR_FREQ 0.020049266948 0.000492410275 LR_FREQ 0.026643589458 0.000437293634 N         3635
WN SR_FREQ 0.020154803125 0.000522195849 LR_FREQ 0.020808927936 0.000395816988 N         2462
WM SR_FREQ 0.015158717816 0.000481694167 LR_FREQ 0.018637358088 0.000412364936 N         1051
WL SR_FREQ 0.014248397238 0.000368748919 LR_FREQ 0.015144097422 0.000282026486 N         4581
WK SR_FREQ 0.018922669088 0.000449468367 LR_FREQ 0.017784389793 0.000343886576 N         2737
WI SR_FREQ 0.015271348782 0.000388753077 LR_FREQ 0.015168218165 0.000274200942 N         2501
WH SR_FREQ 0.021140876999 0.000599402618 LR_FREQ 0.021528167090 0.000441733672 N         1329
WW SR_FREQ 0.019958219406 0.000565469292 LR_FREQ 0.023666520770 0.000561357724 N          767
WV SR_FREQ 0.015817486845 0.000390731106 LR_FREQ 0.015950684932 0.000251573676 N         3073
WT SR_FREQ 0.017854290154 0.000413287836 LR_FREQ 0.019424386755 0.000340439261 N         2731
WS SR_FREQ 0.022026415780 0.000561686298 LR_FREQ 0.026339116601 0.000433073872 N         3130
WR SR_FREQ 0.022034797035 0.000496969554 LR_FREQ 0.020748482731 0.000378327724 N         2633
WQ SR_FREQ 0.026839350131 0.000618120419 LR_FREQ 0.019667647798 0.000398253013 N         2193
WP SR_FREQ 0.031863671613 0.000805818407 LR_FREQ 0.027805245155 0.000493928800 N         1938
WY SR_FREQ 0.018451845457 0.000496111603 LR_FREQ 0.022463317970 0.000414138815 N         1636
PR SR_FREQ 0.024229732975 0.000461746949 LR_FREQ 0.018994914440 0.000260461020 N         6975
PS SR_FREQ 0.024061296528 0.000488621890 LR_FREQ 0.022962164256 0.000299307460 N         9385
PP SR_FREQ 0.032468945034 0.000649885839 LR_FREQ 0.023743777221 0.000308357803 N         6498
PQ SR_FREQ 0.028417047779 0.000517152570 LR_FREQ 0.018145541820 0.000271404675 N         6004
PV SR_FREQ 0.018470584233 0.000392953875 LR_FREQ 0.015567373296 0.000201903469 N        12243
PW SR_FREQ 0.023133447048 0.000490130056 LR_FREQ 0.020683140741 0.000341736310 N         2324
PT SR_FREQ 0.020350765054 0.000400053690 LR_FREQ 0.018115149252 0.000242394334 N         8577
PY SR_FREQ 0.021170348434 0.000435775191 LR_FREQ 0.020090007811 0.000281946978 N         5822
PC SR_FREQ 0.022084749173 0.000492392495 LR_FREQ 0.020497087779 0.000285564509 N         1704
PA SR_FREQ 0.022343324733 0.000483715173 LR_FREQ 0.023884420820 0.000317974303 N        12833
PF SR_FREQ 0.020634217561 0.000443359435 LR_FREQ 0.019697258125 0.000283399222 N         6861
PG SR_FREQ 0.022536406593 0.000474003455 LR_FREQ 0.030183753463 0.000358116287 N        12826
PD SR_FREQ 0.023036124402 0.000480011012 LR_FREQ 0.018593992490 0.000251134448 N        10949
PE SR_FREQ 0.026121338647 0.000531239803 LR_FREQ 0.018008884475 0.000281634828 N        13794
PK SR_FREQ 0.021367823254 0.000418227396 LR_FREQ 0.016902615203 0.000231382217 N         7705
PH SR_FREQ 0.023632535064 0.000470989292 LR_FREQ 0.019552548128 0.000297700202 N         3852
PI SR_FREQ 0.018214945584 0.000395443211 LR_FREQ 0.015039107267 0.000219652621 N         7942
PN SR_FREQ 0.022444372026 0.000485006650 LR_FREQ 0.019006895503 0.000273096317 N         6950
PL SR_FREQ 0.016849935312 0.000366148109 LR_FREQ 0.014923248577 0.000227575011 N        14489
PM SR_FREQ 0.018577697872 0.000426207625 LR_FREQ 0.017382055767 0.000274063738 N         3178
CK SR_FREQ 0.020319431995 0.000452095792 LR_FREQ 0.020703200512 0.000359455907 N         2258
CI SR_FREQ 0.016465764286 0.000408449904 LR_FREQ 0.017773173663 0.000322265433 N         2421
CH SR_FREQ 0.023432975137 0.000633646697 LR_FREQ 0.026284797808 0.000469677848 N         1508
CN SR_FREQ 0.022052918713 0.000571549509 LR_FREQ 0.024387303781 0.000434725672 N         1791
CM SR_FREQ 0.016728018321 0.000489944587 LR_FREQ 0.022924615851 0.000456569769 N          874
CL SR_FREQ 0.015158057517 0.000383928935 LR_FREQ 0.017354590023 0.000316890049 N         3992
CC SR_FREQ 0.021213940047 0.000673327604 LR_FREQ 0.030019321986 0.000519701816 N          725
CA SR_FREQ 0.021518095300 0.000541962615 LR_FREQ 0.030545156881 0.000471522234 N         3296
CG SR_FREQ 0.022353238107 0.000585191758 LR_FREQ 0.041788046443 0.000520120194 N         3727
CF SR_FREQ 0.019432008802 0.000507627075 LR_FREQ 0.025452257573 0.000424421937 N         1802
CE SR_FREQ 0.026270215594 0.000630539662 LR_FREQ 0.022030875665 0.000422665662 N         2666
CD SR_FREQ 0.022984931784 0.000585489826 LR_FREQ 0.023037978565 0.000371693389 N         2641
CY SR_FREQ 0.020217815389 0.000524193145 LR_FREQ 0.026831384748 0.000429000732 N         1553
CS SR_FREQ 0.023933077643 0.000595471949 LR_FREQ 0.030573868220 0.000467389995 N         2973
CR SR_FREQ 0.023961112570 0.000527173851 LR_FREQ 0.024291816756 0.000397314134 N         2412
CQ SR_FREQ 0.029374293087 0.000680584198 LR_FREQ 0.023279821944 0.000440836512 N         1715
CP SR_FREQ 0.034860117652 0.000914928112 LR_FREQ 0.032798070784 0.000500963185 N         2295
CW SR_FREQ 0.022109243670 0.000556313933 LR_FREQ 0.029720233924 0.000600047108 N          595
CV SR_FREQ 0.016947090329 0.000426991209 LR_FREQ 0.018315746304 0.000275715348 N         2983
CT SR_FREQ 0.019243936717 0.000450690055 LR_FREQ 0.022458791798 0.000349490056 N         2342
IY SR_FREQ 0.016338559188 0.000459458738 LR_FREQ 0.012033616479 0.000227875360 N         6806
VA SR_FREQ 0.018121374556 0.000477629455 LR_FREQ 0.016442056956 0.000261772293 N        21502
VC SR_FREQ 0.016854173025 0.000576992155 LR_FREQ 0.012672899757 0.000231958020 N         3186
VD SR_FREQ 0.018839811911 0.000523055182 LR_FREQ 0.013091620712 0.000215927527 N        16019
VE SR_FREQ 0.020816551705 0.000546235327 LR_FREQ 0.012594581700 0.000207568471 N        17190
VF SR_FREQ 0.016484474097 0.000462373599 LR_FREQ 0.013072166695 0.000206562515 N        10011
VG SR_FREQ 0.018779932639 0.000511377117 LR_FREQ 0.020696635598 0.000319321218 N        16693
IQ SR_FREQ 0.021403009054 0.000574661716 LR_FREQ 0.010940331728 0.000231977428 N         7059
VI SR_FREQ 0.014681953489 0.000366462373 LR_FREQ 0.010221274042 0.000154520742 N        14646
IS SR_FREQ 0.019005039750 0.000520241785 LR_FREQ 0.014586769652 0.000291473798 N        13347
IR SR_FREQ 0.018682639709 0.000466315819 LR_FREQ 0.011801284988 0.000213876832 N        10196
VL SR_FREQ 0.014043482778 0.000354896636 LR_FREQ 0.010867245267 0.000171108891 N        23302
VM SR_FREQ 0.014668459735 0.000433927809 LR_FREQ 0.011192893372 0.000203257740 N         5495
VN SR_FREQ 0.018087566677 0.000521315718 LR_FREQ 0.012981333374 0.000228722150 N        10790
IV SR_FREQ 0.014610414910 0.000366200977 LR_FREQ 0.009740819444 0.000167567059 N        14026
VP SR_FREQ 0.025318379418 0.000723803122 LR_FREQ 0.016339339284 0.000287557461 N        12009
VQ SR_FREQ 0.021912315089 0.000594399820 LR_FREQ 0.012284608896 0.000225920487 N         8358
VR SR_FREQ 0.019183160083 0.000473184639 LR_FREQ 0.013027896087 0.000207631121 N        12941
VS SR_FREQ 0.019460818904 0.000538638835 LR_FREQ 0.015744427304 0.000264608335 N        15578
VT SR_FREQ 0.016623197828 0.000427958660 LR_FREQ 0.012427796369 0.000198332330 N        14686
IL SR_FREQ 0.013611097092 0.000345827147 LR_FREQ 0.010020181788 0.000183265584 N        16652
VV SR_FREQ 0.015099184247 0.000380601191 LR_FREQ 0.010652353527 0.000151147443 N        19184
IN SR_FREQ 0.017640944609 0.000508469815 LR_FREQ 0.011840039398 0.000252332780 N         9769
IA SR_FREQ 0.017597766696 0.000455345833 LR_FREQ 0.015501470244 0.000300107410 N        18033
VY SR_FREQ 0.016828700339 0.000469840588 LR_FREQ 0.013207857070 0.000217939683 N         8229
IC SR_FREQ 0.016097946893 0.000520532684 LR_FREQ 0.011357828015 0.000239036586 N         2688
IE SR_FREQ 0.020294390686 0.000540180300 LR_FREQ 0.011671901649 0.000222910306 N        14411
ID SR_FREQ 0.018399138026 0.000494937008 LR_FREQ 0.011974374487 0.000234079192 N        13848
IG SR_FREQ 0.018309623265 0.000486339824 LR_FREQ 0.019532169024 0.000367383677 N        14514
IF SR_FREQ 0.015905594625 0.000436649199 LR_FREQ 0.011794974618 0.000220997038 N         7306
HY SR_FREQ 0.021309337355 0.000529142025 LR_FREQ 0.023766701836 0.000374408226 N         3232
HR SR_FREQ 0.024636624645 0.000520111843 LR_FREQ 0.021756048983 0.000340346416 N         4270
HS SR_FREQ 0.024518255025 0.000576053469 LR_FREQ 0.027268785112 0.000405616618 N         4778
HP SR_FREQ 0.034663314616 0.000813683313 LR_FREQ 0.028735149727 0.000436998866 N         5110
HQ SR_FREQ 0.029861545598 0.000656131982 LR_FREQ 0.021007849881 0.000369505965 N         3028
HV SR_FREQ 0.018027488768 0.000441724959 LR_FREQ 0.017166328697 0.000240352432 N         5540
HW SR_FREQ 0.023882000816 0.000657732356 LR_FREQ 0.025186768014 0.000475158987 N         1363
HT SR_FREQ 0.020329060670 0.000453714921 LR_FREQ 0.020760838276 0.000314226991 N         4261
HK SR_FREQ 0.021362060273 0.000488055769 LR_FREQ 0.019026340905 0.000317231434 N         3354
HH SR_FREQ 0.024633626650 0.000636232924 LR_FREQ 0.022980744280 0.000385507903 N         2383
HI SR_FREQ 0.017693083867 0.000430362220 LR_FREQ 0.016633710666 0.000280092110 N         4898
HN SR_FREQ 0.022910763321 0.000584617412 LR_FREQ 0.021872345064 0.000349660990 N         3144
HL SR_FREQ 0.016207193918 0.000398715729 LR_FREQ 0.016305160608 0.000280570463 N         8445
HM SR_FREQ 0.018224086732 0.000520748560 LR_FREQ 0.020308176344 0.000377532217 N         1686
HC SR_FREQ 0.022440852700 0.000670491431 LR_FREQ 0.025460271764 0.000437854818 N         1389
HA SR_FREQ 0.022278499816 0.000543787018 LR_FREQ 0.027628508749 0.000417782242 N         6335
HF SR_FREQ 0.020561638128 0.000526611419 LR_FREQ 0.022912580207 0.000368275423 N         4135
HG SR_FREQ 0.023271481167 0.000586971704 LR_FREQ 0.036648208357 0.000472574285 N         6605
HD SR_FREQ 0.023645792233 0.000568114091 LR_FREQ 0.021113641846 0.000330882674 N         4233
HE SR_FREQ 0.026820906460 0.000626987655 LR_FREQ 0.020271045496 0.000374561175 N         4433
NH SR_FREQ 0.025736061978 0.000628355647 LR_FREQ 0.023671245592 0.000415634312 N         3345
NI SR_FREQ 0.019252737573 0.000451277499 LR_FREQ 0.017489581407 0.000288054357 N         9896
NK SR_FREQ 0.022780096829 0.000516369383 LR_FREQ 0.019781597348 0.000328595551 N         7863
NL SR_FREQ 0.017780281841 0.000427875636 LR_FREQ 0.017154381561 0.000294246525 N        14005
NM SR_FREQ 0.020137568399 0.000518579600 LR_FREQ 0.021050279763 0.000367604572 N         3161
NN SR_FREQ 0.024211739489 0.000596109052 LR_FREQ 0.022405268575 0.000372267392 N         7233
NA SR_FREQ 0.023512746979 0.000565265044 LR_FREQ 0.027551652838 0.000421023722 N        11625
NC SR_FREQ 0.024215982033 0.000658816698 LR_FREQ 0.025602250133 0.000405853294 N         2031
ND SR_FREQ 0.024819158749 0.000591902391 LR_FREQ 0.021592031226 0.000344975669 N         8122
NE SR_FREQ 0.027851003291 0.000635170853 LR_FREQ 0.020827838249 0.000391438236 N         8942
NF SR_FREQ 0.022227114126 0.000543120110 LR_FREQ 0.023296373852 0.000367608685 N         6487
NG SR_FREQ 0.024431131375 0.000600732754 LR_FREQ 0.035660442599 0.000490060745 N        12347
NY SR_FREQ 0.022864079027 0.000557542699 LR_FREQ 0.024019511784 0.000375671586 N         5958
NP SR_FREQ 0.035327465118 0.000849518156 LR_FREQ 0.028042377282 0.000411683424 N         8838
NQ SR_FREQ 0.030750020172 0.000665244294 LR_FREQ 0.021569095661 0.000388317521 N         5326
NR SR_FREQ 0.026222172950 0.000553848596 LR_FREQ 0.022419586578 0.000358550741 N         6698
NS SR_FREQ 0.025695432724 0.000611586294 LR_FREQ 0.027090011759 0.000418482741 N         8706
NT SR_FREQ 0.021751599119 0.000492276013 LR_FREQ 0.021273501958 0.000325971772 N         7901
NV SR_FREQ 0.019505425199 0.000466741583 LR_FREQ 0.017936788622 0.000253544776 N        10649
NW SR_FREQ 0.025529785341 0.000656387687 LR_FREQ 0.025564524849 0.000482471333 N         2351
TY SR_FREQ 0.018047114528 0.000474656139 LR_FREQ 0.021720819205 0.000318395261 N         6730
TV SR_FREQ 0.015952172574 0.000386889748 LR_FREQ 0.016543037053 0.000232747345 N        14624
TW SR_FREQ 0.018949995626 0.000494578212 LR_FREQ 0.022464141228 0.000409989414 N         2812
TT SR_FREQ 0.017450072465 0.000407486057 LR_FREQ 0.019429738634 0.000292865803 N        10044
TR SR_FREQ 0.020520518677 0.000466708437 LR_FREQ 0.020647923924 0.000323600668 N         8727
TS SR_FREQ 0.020685974300 0.000530608569 LR_FREQ 0.024736864749 0.000379210203 N        11261
TP SR_FREQ 0.027467021035 0.000715928594 LR_FREQ 0.026018244957 0.000398628129 N        10542
TQ SR_FREQ 0.023743112133 0.000563999055 LR_FREQ 0.019684087139 0.000342289584 N         6165
TN SR_FREQ 0.019357081367 0.000508827361 LR_FREQ 0.020753235919 0.000340110297 N         7706
TL SR_FREQ 0.014742743040 0.000370841608 LR_FREQ 0.015883578449 0.000248731098 N        18901
TM SR_FREQ 0.015516568332 0.000441942958 LR_FREQ 0.019040099513 0.000317709403 N         3760
TK SR_FREQ 0.018292012063 0.000431586660 LR_FREQ 0.018415063270 0.000302849284 N         9087
TH SR_FREQ 0.019822377163 0.000526346302 LR_FREQ 0.021272297352 0.000361878682 N         4372
TI SR_FREQ 0.015600891183 0.000385317502 LR_FREQ 0.015936385362 0.000250068317 N        11061
TF SR_FREQ 0.017680606646 0.000468205773 LR_FREQ 0.021018393657 0.000306784834 N         8409
TG SR_FREQ 0.019940442709 0.000511282933 LR_FREQ 0.032059609494 0.000407190290 N        15977
TD SR_FREQ 0.019886851351 0.000499662376 LR_FREQ 0.020092031629 0.000320764159 N        10864
TE SR_FREQ 0.022362856494 0.000540946939 LR_FREQ 0.019463046964 0.000354020982 N        11086
TC SR_FREQ 0.018097889507 0.000538965835 LR_FREQ 0.022705521599 0.000353335210 N         2484
TA SR_FREQ 0.019279445638 0.000490975155 LR_FREQ 0.025054395342 0.000361993241 N        15686
AA SR_FREQ 0.018761313092 0.000453963856 LR_FREQ 0.026923006541 0.000382179593 N        29214
AC SR_FREQ 0.017561637565 0.000448761960 LR_FREQ 0.025120960614 0.000371333680 N         3665
AE SR_FREQ 0.021743106274 0.000539460344 LR_FREQ 0.021243411421 0.000349781919 N        19807
AD SR_FREQ 0.019525746502 0.000468849642 LR_FREQ 0.021908943960 0.000309164852 N        17521
AG SR_FREQ 0.019378852839 0.000450755811 LR_FREQ 0.033328641654 0.000437478036 N        23152
AF SR_FREQ 0.017264152476 0.000417904986 LR_FREQ 0.023380050865 0.000326233858 N        11734
AI SR_FREQ 0.015518374795 0.000361189856 LR_FREQ 0.018226763892 0.000272746046 N        16832
AH SR_FREQ 0.019130538585 0.000465330555 LR_FREQ 0.023591459191 0.000357394222 N         6862
AK SR_FREQ 0.017893999937 0.000399775793 LR_FREQ 0.020325763717 0.000301381241 N        15976
AM SR_FREQ 0.015452171895 0.000393586398 LR_FREQ 0.021568516923 0.000347237746 N         6924
AL SR_FREQ 0.014608114369 0.000334472171 LR_FREQ 0.017748414653 0.000282345563 N        30168
AN SR_FREQ 0.018850239078 0.000461812011 LR_FREQ 0.022612893434 0.000336151916 N        11014
AQ SR_FREQ 0.022666125710 0.000506250924 LR_FREQ 0.021853169642 0.000347604129 N        11250
AP SR_FREQ 0.025793653132 0.000609360628 LR_FREQ 0.027829087057 0.000399859491 N        11120
AS SR_FREQ 0.020098709096 0.000473750083 LR_FREQ 0.026647708438 0.000379592524 N        16573
AR SR_FREQ 0.020091422861 0.000454238083 LR_FREQ 0.022513601673 0.000325428639 N        15980
AT SR_FREQ 0.017361909615 0.000384744329 LR_FREQ 0.021600159817 0.000297770749 N        15135
AW SR_FREQ 0.018439776407 0.000455968924 LR_FREQ 0.025058156347 0.000412257073 N         3825
AV SR_FREQ 0.015851465377 0.000361644239 LR_FREQ 0.018518980681 0.000244077030 N        21451
AY SR_FREQ 0.017656478996 0.000418616973 LR_FREQ 0.024007442919 0.000343771971 N         9360
VK SR_FREQ 0.017235779939 0.000452027360 LR_FREQ 0.011882955881 0.000191645263 N        14245
