# Supplementary material for: Pi-Pi contacts are an overlooked protein feature relevant to phase separation
Source: eLife. 2018 Feb 9;7:e31486. doi: 10.7554/eLife.31486 (PMC5847340; doi:10.7554/eLife.31486)
Supplement: Source code 2. — Python script and associated database files for the final phase separation propensity predictor. [file elife-31486-code2.tgz › SourceCodeS2/DBS/AVGnSDEVS/PCON2.BB.xmer30]

GW SR_FREQ 0.025962106516 0.000302871887 LR_FREQ 0.047047036269 0.000511441025 N         3365
GV SR_FREQ 0.020494997433 0.000240471561 LR_FREQ 0.029602328915 0.000270330910 N        16585
GT SR_FREQ 0.022679450741 0.000242137470 LR_FREQ 0.035277382446 0.000335933401 N        12628
GS SR_FREQ 0.026225527286 0.000289891371 LR_FREQ 0.043102756684 0.000377058436 N        13151
GR SR_FREQ 0.026417788296 0.000272476112 LR_FREQ 0.037025822437 0.000370181533 N        10957
GQ SR_FREQ 0.030555156990 0.000317633098 LR_FREQ 0.037221239053 0.000390713711 N         7471
GP SR_FREQ 0.033970885747 0.000368520764 LR_FREQ 0.046204731186 0.000406764568 N         7720
GY SR_FREQ 0.023703389481 0.000278600241 LR_FREQ 0.041042035292 0.000377919769 N         8429
GG SR_FREQ 0.024978105071 0.000288566653 LR_FREQ 0.052856075379 0.000411232437 N        16771
GF SR_FREQ 0.023055569061 0.000266374597 LR_FREQ 0.039331073534 0.000353933572 N         9630
GE SR_FREQ 0.028062012278 0.000305736009 LR_FREQ 0.033885863998 0.000377652630 N        13291
GD SR_FREQ 0.025450378456 0.000288378309 LR_FREQ 0.035396588874 0.000338798833 N        12169
GC SR_FREQ 0.024967308893 0.000321545509 LR_FREQ 0.047529176028 0.000418940261 N         2872
GA SR_FREQ 0.024134862803 0.000279806593 LR_FREQ 0.042115763316 0.000380899849 N        17191
GN SR_FREQ 0.025031118802 0.000292599935 LR_FREQ 0.037937271795 0.000373158991 N         9174
GM SR_FREQ 0.021199500289 0.000268836668 LR_FREQ 0.038425708023 0.000420070052 N         4998
GL SR_FREQ 0.018734427877 0.000218450014 LR_FREQ 0.027547668487 0.000297214420 N        19106
GK SR_FREQ 0.023487463935 0.000246625664 LR_FREQ 0.032944144632 0.000349359872 N        13289
GI SR_FREQ 0.020293564610 0.000240745934 LR_FREQ 0.029722092238 0.000322152126 N        13717
GH SR_FREQ 0.026379444863 0.000304768511 LR_FREQ 0.042074750501 0.000399962498 N         5261
ME SR_FREQ 0.022334221926 0.000317142930 LR_FREQ 0.018596158843 0.000218871910 N         4169
MD SR_FREQ 0.019519149062 0.000281865130 LR_FREQ 0.019221075263 0.000205055944 N         3747
MG SR_FREQ 0.019471057630 0.000282427085 LR_FREQ 0.033428846488 0.000318070592 N         4548
MF SR_FREQ 0.016563985561 0.000250053175 LR_FREQ 0.020459968644 0.000214426406 N         2218
MA SR_FREQ 0.018725007671 0.000273676279 LR_FREQ 0.025380417750 0.000253840660 N         5642
MC SR_FREQ 0.016749344816 0.000303218684 LR_FREQ 0.022177585572 0.000262592305 N          756
MM SR_FREQ 0.014011285468 0.000249214763 LR_FREQ 0.017922533482 0.000235715759 N         1585
ML SR_FREQ 0.013764951257 0.000199166569 LR_FREQ 0.014998287973 0.000166941338 N         5786
MN SR_FREQ 0.018483759744 0.000278989465 LR_FREQ 0.019759890850 0.000225071337 N         2738
MI SR_FREQ 0.014500362050 0.000219323777 LR_FREQ 0.015055530639 0.000168434289 N         3497
MH SR_FREQ 0.019038522922 0.000322148103 LR_FREQ 0.020534515238 0.000246160636 N         1434
MK SR_FREQ 0.017500218042 0.000240681093 LR_FREQ 0.017400842563 0.000197887512 N         3775
MT SR_FREQ 0.016697874928 0.000233976213 LR_FREQ 0.018679887013 0.000199339005 N         3593
MW SR_FREQ 0.017824110910 0.000300975964 LR_FREQ 0.021894928085 0.000308390679 N          724
MV SR_FREQ 0.014964000216 0.000218340154 LR_FREQ 0.015552266916 0.000157890504 N         4370
MQ SR_FREQ 0.023834245271 0.000338545887 LR_FREQ 0.018802695918 0.000224348279 N         2213
MP SR_FREQ 0.028121811987 0.000401953227 LR_FREQ 0.025997756724 0.000262691773 N         2960
MS SR_FREQ 0.020292475517 0.000296582048 LR_FREQ 0.024788148133 0.000259403740 N         3558
MR SR_FREQ 0.020204284612 0.000268112584 LR_FREQ 0.019837394658 0.000222176030 N         3297
MY SR_FREQ 0.016990145865 0.000263568281 LR_FREQ 0.021199030992 0.000241228419 N         1885
FP SR_FREQ 0.030820984265 0.000403551166 LR_FREQ 0.027288418819 0.000251300511 N         5559
FQ SR_FREQ 0.026848090172 0.000336503308 LR_FREQ 0.020666043515 0.000218351716 N         4171
FR SR_FREQ 0.022843926135 0.000269764566 LR_FREQ 0.021400416418 0.000201179368 N         5747
FS SR_FREQ 0.022892785581 0.000294056091 LR_FREQ 0.026084521895 0.000238013150 N         8217
FT SR_FREQ 0.019301577883 0.000240430361 LR_FREQ 0.020422724858 0.000199818928 N         6853
FV SR_FREQ 0.017312194748 0.000227630202 LR_FREQ 0.017264599705 0.000153646158 N         8029
FW SR_FREQ 0.021424178730 0.000318708065 LR_FREQ 0.023916629913 0.000266397058 N         1597
FY SR_FREQ 0.019849710100 0.000277840301 LR_FREQ 0.022879877972 0.000217473137 N         4426
FA SR_FREQ 0.021081736398 0.000278274923 LR_FREQ 0.026517439267 0.000239956998 N         9237
FC SR_FREQ 0.020401916887 0.000323621503 LR_FREQ 0.024173846613 0.000248947952 N         1524
FD SR_FREQ 0.022145730699 0.000293121561 LR_FREQ 0.020843894539 0.000203028665 N         8391
FE SR_FREQ 0.024749601903 0.000311108284 LR_FREQ 0.020202772118 0.000212456248 N         7648
FF SR_FREQ 0.019315027047 0.000263314436 LR_FREQ 0.022158066249 0.000203952805 N         4658
FG SR_FREQ 0.021834677380 0.000284784880 LR_FREQ 0.034043038448 0.000289322130 N         9153
FH SR_FREQ 0.022179598470 0.000310491148 LR_FREQ 0.022483407577 0.000234243764 N         2932
FI SR_FREQ 0.016961479694 0.000227206186 LR_FREQ 0.016793867231 0.000166569449 N         6392
FK SR_FREQ 0.020129975657 0.000256281497 LR_FREQ 0.019090467159 0.000194151928 N         6351
FL SR_FREQ 0.015834257244 0.000211576866 LR_FREQ 0.016491811911 0.000163935924 N         9955
FM SR_FREQ 0.017196775697 0.000266970505 LR_FREQ 0.020036143469 0.000225649165 N         2307
FN SR_FREQ 0.021408344317 0.000299669504 LR_FREQ 0.021553909489 0.000219668537 N         5703
SY SR_FREQ 0.020644952424 0.000289834366 LR_FREQ 0.024550672380 0.000242013688 N         6260
SS SR_FREQ 0.023258393394 0.000311519221 LR_FREQ 0.027449886167 0.000274830526 N        11219
SR SR_FREQ 0.023306322462 0.000277812032 LR_FREQ 0.022949350492 0.000232615391 N         8098
SQ SR_FREQ 0.026855889746 0.000333851895 LR_FREQ 0.022218305047 0.000250001169 N         6077
SP SR_FREQ 0.030510777706 0.000414795872 LR_FREQ 0.028700225517 0.000271418703 N         7878
SW SR_FREQ 0.022116917028 0.000320958984 LR_FREQ 0.026018785982 0.000304210394 N         2617
SV SR_FREQ 0.018058682787 0.000242125573 LR_FREQ 0.018710541698 0.000172140666 N        11834
ST SR_FREQ 0.019903554028 0.000252442195 LR_FREQ 0.021882284525 0.000218185146 N         9191
SK SR_FREQ 0.020633780310 0.000262071133 LR_FREQ 0.020541785572 0.000223351168 N         8820
SI SR_FREQ 0.017747454472 0.000242746928 LR_FREQ 0.018336657541 0.000192868111 N         9836
SH SR_FREQ 0.022769539454 0.000322146346 LR_FREQ 0.024291207364 0.000262807326 N         3903
SN SR_FREQ 0.021869926673 0.000302396864 LR_FREQ 0.023093928965 0.000246287951 N         7238
SM SR_FREQ 0.018067172082 0.000276816996 LR_FREQ 0.021946240382 0.000252228411 N         3537
SL SR_FREQ 0.016588208386 0.000223984964 LR_FREQ 0.017897438092 0.000187144345 N        16331
SC SR_FREQ 0.021222971262 0.000334383099 LR_FREQ 0.026038597715 0.000251964720 N         2266
SA SR_FREQ 0.021557968666 0.000290186892 LR_FREQ 0.027822394682 0.000262886788 N        13006
SG SR_FREQ 0.022255708865 0.000297404891 LR_FREQ 0.034971550774 0.000303689127 N        14387
SF SR_FREQ 0.020130642169 0.000280781239 LR_FREQ 0.023840907070 0.000229398282 N         7518
SE SR_FREQ 0.025067913953 0.000325313494 LR_FREQ 0.021531712738 0.000244206086 N         9804
SD SR_FREQ 0.022464427031 0.000291566992 LR_FREQ 0.022267093148 0.000228489201 N         9573
YI SR_FREQ 0.016643049863 0.000225451441 LR_FREQ 0.017165367319 0.000177089071 N         5417
YH SR_FREQ 0.021943663576 0.000328962835 LR_FREQ 0.023197748685 0.000244372753 N         2522
YK SR_FREQ 0.019837929001 0.000248517746 LR_FREQ 0.019529129726 0.000207470826 N         5288
YM SR_FREQ 0.016801097295 0.000260931500 LR_FREQ 0.020755298188 0.000241508585 N         2033
YL SR_FREQ 0.015585270783 0.000212886762 LR_FREQ 0.016802323217 0.000181791977 N         9771
YN SR_FREQ 0.021037532363 0.000298530065 LR_FREQ 0.022117871294 0.000231199250 N         4791
YA SR_FREQ 0.020850558641 0.000271752776 LR_FREQ 0.027320289888 0.000251218983 N         7686
YC SR_FREQ 0.020017968842 0.000309955749 LR_FREQ 0.025321998512 0.000272546357 N         1440
YE SR_FREQ 0.024474802940 0.000309782798 LR_FREQ 0.020635651394 0.000230812550 N         6108
YD SR_FREQ 0.021828087996 0.000285590257 LR_FREQ 0.021398777275 0.000212202746 N         6527
YG SR_FREQ 0.021604800581 0.000290993143 LR_FREQ 0.035396495837 0.000296145178 N         8023
YF SR_FREQ 0.019110155199 0.000268779037 LR_FREQ 0.022923028832 0.000221261411 N         4515
YY SR_FREQ 0.019525554080 0.000279555266 LR_FREQ 0.023789075342 0.000239739761 N         4325
YQ SR_FREQ 0.026689919423 0.000331836392 LR_FREQ 0.021285497410 0.000244914238 N         3880
YP SR_FREQ 0.030752752038 0.000401888690 LR_FREQ 0.028347625653 0.000268624012 N         5092
YS SR_FREQ 0.022641754886 0.000298810522 LR_FREQ 0.026971827888 0.000254497971 N         6607
YR SR_FREQ 0.022598479262 0.000265725268 LR_FREQ 0.022102254431 0.000224600382 N         5397
YT SR_FREQ 0.018937899757 0.000241587740 LR_FREQ 0.020945483818 0.000215401075 N         5674
YW SR_FREQ 0.021053679090 0.000305040213 LR_FREQ 0.025046951927 0.000317221467 N         1518
YV SR_FREQ 0.016981029556 0.000223422709 LR_FREQ 0.017633323666 0.000164168122 N         6723
LF SR_FREQ 0.015954789317 0.000217257695 LR_FREQ 0.018468521685 0.000166022792 N         9677
LG SR_FREQ 0.018077076067 0.000237812648 LR_FREQ 0.026801825512 0.000230455203 N        19254
LD SR_FREQ 0.018048025224 0.000240038938 LR_FREQ 0.017806022154 0.000161114352 N        16997
LE SR_FREQ 0.019926817447 0.000263943382 LR_FREQ 0.017387287483 0.000165198040 N        18645
LC SR_FREQ 0.015939178060 0.000251112365 LR_FREQ 0.018949647241 0.000181162802 N         3307
LA SR_FREQ 0.017530288746 0.000233309512 LR_FREQ 0.021944311227 0.000197198549 N        24636
LN SR_FREQ 0.017328610760 0.000242059986 LR_FREQ 0.018022048272 0.000168977007 N        11562
LL SR_FREQ 0.013890834656 0.000181822547 LR_FREQ 0.014757714007 0.000134396617 N        24094
LM SR_FREQ 0.014298797944 0.000212807773 LR_FREQ 0.016672098227 0.000173041387 N         5786
LK SR_FREQ 0.016655475341 0.000208162517 LR_FREQ 0.016537092362 0.000154775998 N        16735
LH SR_FREQ 0.017493932306 0.000253167597 LR_FREQ 0.018251222489 0.000170234219 N         6414
LI SR_FREQ 0.014443411629 0.000188471408 LR_FREQ 0.014834439966 0.000138063292 N        13490
LV SR_FREQ 0.014804690166 0.000190430157 LR_FREQ 0.015220199918 0.000126232891 N        17700
LW SR_FREQ 0.016583230808 0.000238690610 LR_FREQ 0.018877209926 0.000198994696 N         3017
LT SR_FREQ 0.016092430218 0.000199998058 LR_FREQ 0.017417090503 0.000158625107 N        15249
LR SR_FREQ 0.018433825688 0.000230574345 LR_FREQ 0.018130523297 0.000164335825 N        14787
LS SR_FREQ 0.018554335718 0.000249953468 LR_FREQ 0.021358096663 0.000195277896 N        17498
LP SR_FREQ 0.023271317090 0.000307581762 LR_FREQ 0.021947509301 0.000197367677 N        13697
LQ SR_FREQ 0.020542381785 0.000271765166 LR_FREQ 0.017371748789 0.000171890452 N        10142
LY SR_FREQ 0.016263077328 0.000226575405 LR_FREQ 0.018804667170 0.000177102931 N         8507
RT SR_FREQ 0.021257413425 0.000246784543 LR_FREQ 0.018588714451 0.000190187003 N         7057
RV SR_FREQ 0.019102440394 0.000237908708 LR_FREQ 0.015942893384 0.000146849648 N        10765
RW SR_FREQ 0.024224921619 0.000322662993 LR_FREQ 0.020886305255 0.000249040479 N         2107
RP SR_FREQ 0.033109055035 0.000413624278 LR_FREQ 0.024392327538 0.000245682403 N         6261
RQ SR_FREQ 0.029264925295 0.000326634833 LR_FREQ 0.018485632323 0.000208982173 N         5321
RR SR_FREQ 0.025172986371 0.000279163618 LR_FREQ 0.019332398280 0.000201960723 N         7839
RS SR_FREQ 0.024975550749 0.000309263846 LR_FREQ 0.023447671352 0.000242359158 N         7352
RY SR_FREQ 0.022145584603 0.000284059818 LR_FREQ 0.020445697530 0.000204895877 N         5545
RD SR_FREQ 0.024002094142 0.000290309248 LR_FREQ 0.018933735554 0.000193376007 N         8641
RE SR_FREQ 0.026759338507 0.000317355695 LR_FREQ 0.018276079216 0.000207193691 N        10349
RF SR_FREQ 0.021631855174 0.000283998409 LR_FREQ 0.019947743417 0.000188946189 N         6639
RG SR_FREQ 0.023733137652 0.000292878387 LR_FREQ 0.030321674142 0.000286103979 N         9721
RA SR_FREQ 0.022901930963 0.000283695234 LR_FREQ 0.023979558504 0.000232011595 N        12217
RC SR_FREQ 0.023172112218 0.000332592921 LR_FREQ 0.021133313205 0.000234850462 N         1720
RL SR_FREQ 0.017472274281 0.000224075495 LR_FREQ 0.015371664034 0.000154818692 N        14665
RM SR_FREQ 0.019533003730 0.000274578368 LR_FREQ 0.017835402995 0.000198639652 N         3186
RN SR_FREQ 0.023472569136 0.000289924991 LR_FREQ 0.019418895680 0.000204960169 N         5772
RH SR_FREQ 0.024668635845 0.000313908022 LR_FREQ 0.019865535354 0.000222108845 N         3481
RI SR_FREQ 0.018837459280 0.000238927742 LR_FREQ 0.015453775151 0.000154834241 N         8896
RK SR_FREQ 0.022191985363 0.000252271587 LR_FREQ 0.017374156648 0.000186038083 N         7127
VH SR_FREQ 0.018596782292 0.000310010415 LR_FREQ 0.012682583135 0.000147345575 N         4630
IP SR_FREQ 0.025091620525 0.000386161076 LR_FREQ 0.015090744143 0.000194045499 N         8590
EM SR_FREQ 0.022186159213 0.000289631752 LR_FREQ 0.016299505101 0.000193632703 N         4460
EL SR_FREQ 0.019245732183 0.000225496398 LR_FREQ 0.014476029364 0.000152783958 N        18745
EN SR_FREQ 0.025950348285 0.000292071366 LR_FREQ 0.017716460576 0.000203214477 N         8748
EI SR_FREQ 0.021007319704 0.000243738351 LR_FREQ 0.014418031393 0.000156342248 N        12259
EH SR_FREQ 0.027560959993 0.000311459273 LR_FREQ 0.017970734467 0.000208215876 N         4300
EK SR_FREQ 0.024469044177 0.000259558919 LR_FREQ 0.015990250136 0.000176733414 N        12892
EE SR_FREQ 0.029176563566 0.000341135273 LR_FREQ 0.016913260030 0.000207827918 N        14328
ED SR_FREQ 0.026377978387 0.000288201940 LR_FREQ 0.017443638193 0.000190134262 N        10186
EG SR_FREQ 0.026080847409 0.000292704388 LR_FREQ 0.027321797837 0.000277003503 N        13097
EF SR_FREQ 0.024099201858 0.000276500454 LR_FREQ 0.018281466605 0.000192089902 N         7426
EA SR_FREQ 0.025060521258 0.000300085799 LR_FREQ 0.022013326510 0.000225137037 N        16986
EC SR_FREQ 0.026346031328 0.000331694529 LR_FREQ 0.018816827332 0.000212915600 N         2027
IT SR_FREQ 0.016403694616 0.000233012742 LR_FREQ 0.011536505865 0.000137341875 N         9690
EY SR_FREQ 0.024700379051 0.000289531743 LR_FREQ 0.018657805158 0.000209774365 N         6406
IW SR_FREQ 0.017071041360 0.000279368359 LR_FREQ 0.011466619316 0.000168345905 N         1812
ET SR_FREQ 0.023525606407 0.000241318794 LR_FREQ 0.017111269412 0.000184548460 N         9545
EW SR_FREQ 0.027427598893 0.000314438258 LR_FREQ 0.018709139467 0.000243428134 N         2701
EV SR_FREQ 0.021103932658 0.000238414473 LR_FREQ 0.014874640801 0.000142247032 N        13807
EQ SR_FREQ 0.031872947261 0.000328415979 LR_FREQ 0.016950855690 0.000198192220 N         7149
EP SR_FREQ 0.035872631434 0.000383501813 LR_FREQ 0.022091384550 0.000236178452 N         6597
ES SR_FREQ 0.027360131560 0.000301191147 LR_FREQ 0.021327624067 0.000231232431 N         9098
ER SR_FREQ 0.027639169299 0.000280497520 LR_FREQ 0.017793828042 0.000189115883 N        10667
II SR_FREQ 0.014566797460 0.000204091733 LR_FREQ 0.009746552964 0.000113603806 N         9186
IH SR_FREQ 0.018044537466 0.000301358858 LR_FREQ 0.011465782772 0.000157818541 N         4044
IK SR_FREQ 0.017045778504 0.000245393181 LR_FREQ 0.011015756307 0.000131784352 N         9744
IM SR_FREQ 0.014288511197 0.000237002584 LR_FREQ 0.010256405042 0.000139606248 N         3204
IN SR_FREQ 0.017862606438 0.000288645518 LR_FREQ 0.011979885591 0.000163435833 N         7985
KC SR_FREQ 0.018346445231 0.000299247867 LR_FREQ 0.019199063349 0.000227964287 N         1555
KA SR_FREQ 0.019492269114 0.000267722795 LR_FREQ 0.022453742420 0.000237521371 N        13272
KG SR_FREQ 0.020247471394 0.000288170761 LR_FREQ 0.028183761298 0.000302847387 N        11122
KF SR_FREQ 0.017959894846 0.000253029208 LR_FREQ 0.018531803740 0.000198806534 N         5889
KE SR_FREQ 0.022514081682 0.000300379698 LR_FREQ 0.017098019732 0.000207619447 N        12511
KD SR_FREQ 0.020197792236 0.000278612411 LR_FREQ 0.017580453121 0.000193336181 N         9987
KK SR_FREQ 0.018549484502 0.000248312355 LR_FREQ 0.016206344011 0.000191314272 N         9651
KI SR_FREQ 0.015907621158 0.000218376404 LR_FREQ 0.014452391517 0.000155945207 N        10084
KH SR_FREQ 0.019977790450 0.000290183116 LR_FREQ 0.018232511755 0.000218533826 N         3398
KN SR_FREQ 0.019477349929 0.000289120952 LR_FREQ 0.017937252933 0.000205825714 N         7625
KM SR_FREQ 0.015864806796 0.000253702559 LR_FREQ 0.016481511526 0.000205152686 N         3397
KL SR_FREQ 0.015057987953 0.000206549937 LR_FREQ 0.014531179139 0.000156069159 N        14794
KS SR_FREQ 0.020866468036 0.000287437858 LR_FREQ 0.021769727157 0.000250186868 N         8137
KR SR_FREQ 0.020893601123 0.000252400083 LR_FREQ 0.018020506641 0.000204940664 N         7206
KQ SR_FREQ 0.023930162348 0.000328386061 LR_FREQ 0.017134602299 0.000208147721 N         5578
KP SR_FREQ 0.027516889363 0.000393521968 LR_FREQ 0.022631178797 0.000251982227 N         6710
KW SR_FREQ 0.019163188011 0.000290350452 LR_FREQ 0.019106423824 0.000258397702 N         2017
KV SR_FREQ 0.016250483786 0.000221279197 LR_FREQ 0.015007961606 0.000148005811 N        11460
KT SR_FREQ 0.017801528966 0.000233483566 LR_FREQ 0.017353694693 0.000195439695 N         8527
KY SR_FREQ 0.018190491435 0.000258437005 LR_FREQ 0.018929689902 0.000207967573 N         6086
DN SR_FREQ 0.023096651738 0.000322218755 LR_FREQ 0.019400234461 0.000211736223 N         6572
DL SR_FREQ 0.017368966125 0.000229906699 LR_FREQ 0.015468380399 0.000157068305 N        17141
DM SR_FREQ 0.019333544882 0.000297325883 LR_FREQ 0.017950716147 0.000204013343 N         3772
DK SR_FREQ 0.021830375867 0.000282864125 LR_FREQ 0.017435778080 0.000194244549 N         8853
DH SR_FREQ 0.024225045974 0.000338810992 LR_FREQ 0.019980207263 0.000228114683 N         3606
DI SR_FREQ 0.018717034151 0.000247847407 LR_FREQ 0.015590647459 0.000168441599 N        11337
DF SR_FREQ 0.021355836914 0.000305245748 LR_FREQ 0.019976531386 0.000201889274 N         8156
DG SR_FREQ 0.023311638774 0.000309560069 LR_FREQ 0.030038854438 0.000280430234 N        13616
DD SR_FREQ 0.023686737141 0.000314182912 LR_FREQ 0.018898894046 0.000200034036 N         8887
DE SR_FREQ 0.026312012850 0.000348332932 LR_FREQ 0.018386269589 0.000217001171 N        11382
DC SR_FREQ 0.022780029485 0.000362556515 LR_FREQ 0.021024460577 0.000229990924 N         2041
DA SR_FREQ 0.022647574218 0.000313663586 LR_FREQ 0.023882472498 0.000231734782 N        14301
DY SR_FREQ 0.021841521000 0.000309312056 LR_FREQ 0.020467352248 0.000213958214 N         6954
DV SR_FREQ 0.018943696012 0.000249999600 LR_FREQ 0.016047265072 0.000154068758 N        13055
DW SR_FREQ 0.023822216986 0.000338079487 LR_FREQ 0.020858404871 0.000259267482 N         2788
DT SR_FREQ 0.020978008897 0.000270772516 LR_FREQ 0.018610804318 0.000193572117 N         8417
DR SR_FREQ 0.024706712743 0.000304393737 LR_FREQ 0.019426653991 0.000206128828 N         8119
DS SR_FREQ 0.024561317592 0.000332038470 LR_FREQ 0.023327471553 0.000245756907 N         9180
DP SR_FREQ 0.032499824247 0.000452729142 LR_FREQ 0.023963112330 0.000234576426 N         8915
DQ SR_FREQ 0.028537174012 0.000365759361 LR_FREQ 0.018575211282 0.000214062389 N         5102
QQ SR_FREQ 0.035726332983 0.000383035123 LR_FREQ 0.019088551895 0.000238163656 N         4552
QP SR_FREQ 0.040532286858 0.000470425876 LR_FREQ 0.025735562810 0.000277098751 N         4493
QS SR_FREQ 0.029426619764 0.000347335186 LR_FREQ 0.024554253870 0.000273198895 N         5429
QR SR_FREQ 0.029820610865 0.000311477475 LR_FREQ 0.020093612502 0.000226493961 N         5317
QT SR_FREQ 0.024793249524 0.000282179522 LR_FREQ 0.019062081660 0.000214043683 N         5248
QW SR_FREQ 0.030344645250 0.000376455750 LR_FREQ 0.022043409606 0.000294923138 N         1606
QV SR_FREQ 0.021842018543 0.000267583512 LR_FREQ 0.016223357825 0.000161221584 N         7444
QY SR_FREQ 0.026318011170 0.000335051363 LR_FREQ 0.021352810313 0.000234476687 N         3667
QA SR_FREQ 0.026467520232 0.000324927627 LR_FREQ 0.025090654159 0.000256744608 N         9489
QC SR_FREQ 0.029013149112 0.000424751686 LR_FREQ 0.022210203583 0.000263883030 N         1236
QE SR_FREQ 0.031511975527 0.000368304219 LR_FREQ 0.018907461565 0.000235312651 N         6386
QD SR_FREQ 0.028159581441 0.000333001646 LR_FREQ 0.019483663962 0.000215526560 N         5161
QG SR_FREQ 0.027745840718 0.000330820986 LR_FREQ 0.032267687731 0.000317666213 N         7275
QF SR_FREQ 0.025492608435 0.000315959815 LR_FREQ 0.020740991883 0.000215261024 N         4099
QI SR_FREQ 0.021707575992 0.000274501852 LR_FREQ 0.015755569106 0.000179833711 N         6031
QH SR_FREQ 0.030278062917 0.000381769321 LR_FREQ 0.020766807772 0.000260369743 N         2440
QK SR_FREQ 0.025943094924 0.000295034651 LR_FREQ 0.017741172178 0.000205984766 N         5571
QM SR_FREQ 0.023479810959 0.000335713877 LR_FREQ 0.018401057319 0.000230180558 N         2458
QL SR_FREQ 0.019691231091 0.000250558234 LR_FREQ 0.015557704143 0.000167754944 N        10649
QN SR_FREQ 0.027933866275 0.000351481949 LR_FREQ 0.020023653026 0.000233892691 N         4235
WG SR_FREQ 0.021129615633 0.000316487598 LR_FREQ 0.036392870315 0.000374484651 N         2843
WF SR_FREQ 0.018133873002 0.000285345206 LR_FREQ 0.021530520513 0.000235544849 N         1600
WE SR_FREQ 0.024559828520 0.000341808130 LR_FREQ 0.019272341380 0.000248338439 N         2493
WD SR_FREQ 0.021333378807 0.000320240327 LR_FREQ 0.020088726376 0.000242345199 N         2712
WC SR_FREQ 0.018753144399 0.000372950342 LR_FREQ 0.023968326641 0.000312464182 N          531
WA SR_FREQ 0.020254515568 0.000282828130 LR_FREQ 0.026814422368 0.000285879515 N         3001
WN SR_FREQ 0.020363903009 0.000308067120 LR_FREQ 0.020849703948 0.000268516841 N         2011
WM SR_FREQ 0.015285415056 0.000297404396 LR_FREQ 0.018775079911 0.000276285656 N          885
WL SR_FREQ 0.014465978963 0.000218207579 LR_FREQ 0.015291452816 0.000180170307 N         3749
WK SR_FREQ 0.019073288827 0.000270800301 LR_FREQ 0.017914637976 0.000226419783 N         2182
WI SR_FREQ 0.015459785744 0.000229313662 LR_FREQ 0.015353221448 0.000184042285 N         2109
WH SR_FREQ 0.021304438784 0.000358242563 LR_FREQ 0.021741211579 0.000287047219 N         1098
WW SR_FREQ 0.020151490158 0.000353020831 LR_FREQ 0.023774787020 0.000376588207 N          615
WV SR_FREQ 0.015973072638 0.000229806510 LR_FREQ 0.016028263898 0.000173823510 N         2515
WT SR_FREQ 0.018028058983 0.000247707450 LR_FREQ 0.019512566332 0.000235414714 N         2312
WS SR_FREQ 0.022254945144 0.000320990537 LR_FREQ 0.026427832472 0.000291365602 N         2537
WR SR_FREQ 0.022257859013 0.000291114418 LR_FREQ 0.020815962396 0.000253901123 N         2143
WQ SR_FREQ 0.027053689806 0.000367952362 LR_FREQ 0.019728549576 0.000266992771 N         1781
WP SR_FREQ 0.032087153633 0.000481658861 LR_FREQ 0.027904790475 0.000319582835 N         1592
WY SR_FREQ 0.018626196229 0.000306219001 LR_FREQ 0.022542894298 0.000283119053 N         1328
PR SR_FREQ 0.024297505610 0.000260693677 LR_FREQ 0.019157802027 0.000172411556 N         5761
PS SR_FREQ 0.024165570715 0.000274501591 LR_FREQ 0.023169694449 0.000203624409 N         7698
PP SR_FREQ 0.032402050648 0.000359737526 LR_FREQ 0.023961184660 0.000203425375 N         5296
PQ SR_FREQ 0.028415264637 0.000297973731 LR_FREQ 0.018289262900 0.000181195037 N         4877
PV SR_FREQ 0.018506493742 0.000225452384 LR_FREQ 0.015685971609 0.000137160893 N        10107
PW SR_FREQ 0.023218241231 0.000293350402 LR_FREQ 0.020706317113 0.000236176337 N         1923
PT SR_FREQ 0.020487693662 0.000228780092 LR_FREQ 0.018257502875 0.000171724352 N         7167
PY SR_FREQ 0.021298226495 0.000254890758 LR_FREQ 0.020226547370 0.000189062396 N         4888
PC SR_FREQ 0.022168142177 0.000298734657 LR_FREQ 0.020650843258 0.000191832457 N         1413
PA SR_FREQ 0.022347228756 0.000268725916 LR_FREQ 0.023946200187 0.000207072162 N        10617
PF SR_FREQ 0.020779688025 0.000258079063 LR_FREQ 0.019778681956 0.000184501362 N         5678
PG SR_FREQ 0.022844497810 0.000266931615 LR_FREQ 0.030234975920 0.000241390946 N        10575
PD SR_FREQ 0.023225292869 0.000269655290 LR_FREQ 0.018705525093 0.000171481693 N         9029
PE SR_FREQ 0.026126350967 0.000298359460 LR_FREQ 0.018167971141 0.000180736762 N        11300
PK SR_FREQ 0.021427688176 0.000243196213 LR_FREQ 0.017083756597 0.000163251392 N         6316
PH SR_FREQ 0.023766584350 0.000272896595 LR_FREQ 0.019655858698 0.000199663540 N         3148
PI SR_FREQ 0.018243283997 0.000227157558 LR_FREQ 0.015202515653 0.000148338184 N         6526
PN SR_FREQ 0.022629017161 0.000277583234 LR_FREQ 0.019137470611 0.000182656830 N         5833
PL SR_FREQ 0.016937782995 0.000210518330 LR_FREQ 0.015110507309 0.000145108667 N        11920
PM SR_FREQ 0.018682136819 0.000257496438 LR_FREQ 0.017536855081 0.000185673983 N         2671
CK SR_FREQ 0.020451067337 0.000270925971 LR_FREQ 0.020764305032 0.000243764344 N         1753
CI SR_FREQ 0.016589611405 0.000241711749 LR_FREQ 0.017842586682 0.000205033962 N         1995
CH SR_FREQ 0.023491617754 0.000371142876 LR_FREQ 0.026462350207 0.000309118297 N         1223
CN SR_FREQ 0.022133631356 0.000330921553 LR_FREQ 0.024438439839 0.000294028723 N         1455
CM SR_FREQ 0.016777044347 0.000292069091 LR_FREQ 0.022949128861 0.000312896041 N          715
CL SR_FREQ 0.015339639288 0.000220480501 LR_FREQ 0.017388840178 0.000197119486 N         3255
CC SR_FREQ 0.021190460584 0.000421244383 LR_FREQ 0.030143015062 0.000349219075 N          557
CA SR_FREQ 0.021623490120 0.000305611992 LR_FREQ 0.030630691196 0.000297624794 N         2677
CG SR_FREQ 0.022547451457 0.000325533380 LR_FREQ 0.041804398444 0.000348966242 N         3039
CF SR_FREQ 0.019617265620 0.000295345947 LR_FREQ 0.025507047104 0.000271519831 N         1471
CE SR_FREQ 0.026377372158 0.000359422566 LR_FREQ 0.022138023574 0.000267540631 N         2115
CD SR_FREQ 0.023012963511 0.000336115344 LR_FREQ 0.023113984186 0.000251631692 N         2187
CY SR_FREQ 0.020298092551 0.000305068782 LR_FREQ 0.026831259969 0.000285192310 N         1228
CS SR_FREQ 0.024026300880 0.000342069016 LR_FREQ 0.030621527399 0.000307166882 N         2358
CR SR_FREQ 0.024083058134 0.000309288175 LR_FREQ 0.024279443330 0.000265643545 N         1890
CQ SR_FREQ 0.029543640804 0.000405785196 LR_FREQ 0.023339803212 0.000293039675 N         1295
CP SR_FREQ 0.034962462982 0.000511986274 LR_FREQ 0.032824218384 0.000326890015 N         1841
CW SR_FREQ 0.022354650943 0.000339276346 LR_FREQ 0.029814067087 0.000401966024 N          453
CV SR_FREQ 0.017040640922 0.000240002567 LR_FREQ 0.018345903784 0.000181162024 N         2392
CT SR_FREQ 0.019375857836 0.000264532055 LR_FREQ 0.022569260765 0.000243243391 N         1891
IY SR_FREQ 0.016604397016 0.000267135577 LR_FREQ 0.012268699811 0.000150209736 N         5655
VA SR_FREQ 0.018419169544 0.000270557239 LR_FREQ 0.016708291052 0.000171457523 N        17706
VC SR_FREQ 0.017020049983 0.000325567325 LR_FREQ 0.012765276679 0.000150750528 N         2590
VD SR_FREQ 0.019042379976 0.000292056608 LR_FREQ 0.013174777590 0.000142826687 N        13065
VE SR_FREQ 0.021081661455 0.000311392570 LR_FREQ 0.012828385191 0.000138725448 N        13746
VF SR_FREQ 0.016793912506 0.000260870922 LR_FREQ 0.013276127801 0.000134597900 N         8247
VG SR_FREQ 0.019015625323 0.000286528658 LR_FREQ 0.020708840656 0.000216040897 N        13867
IQ SR_FREQ 0.021721416389 0.000325528015 LR_FREQ 0.011178968897 0.000149281464 N         5720
VI SR_FREQ 0.015019658911 0.000212877576 LR_FREQ 0.010606913251 0.000107111919 N        12099
IS SR_FREQ 0.019250879379 0.000293465194 LR_FREQ 0.014818819495 0.000186023769 N        10885
IR SR_FREQ 0.019035837273 0.000266662037 LR_FREQ 0.012085956774 0.000143151608 N         8151
VL SR_FREQ 0.014362921517 0.000206900794 LR_FREQ 0.011130853790 0.000112171733 N        19046
VM SR_FREQ 0.014916724192 0.000253762536 LR_FREQ 0.011392366385 0.000134626603 N         4584
VN SR_FREQ 0.018304627012 0.000294152364 LR_FREQ 0.013080859880 0.000152657829 N         8899
IV SR_FREQ 0.014933309637 0.000210502525 LR_FREQ 0.010149512708 0.000112283469 N        11456
VP SR_FREQ 0.025362818201 0.000405876581 LR_FREQ 0.016311474762 0.000182526575 N         9967
VQ SR_FREQ 0.022132436732 0.000337351558 LR_FREQ 0.012396843301 0.000149500771 N         6701
VR SR_FREQ 0.019476386969 0.000267980016 LR_FREQ 0.013209715361 0.000140812070 N        10350
VS SR_FREQ 0.019657893418 0.000305036557 LR_FREQ 0.015917927207 0.000176055873 N        12731
VT SR_FREQ 0.016859225550 0.000245197243 LR_FREQ 0.012652096176 0.000136490136 N        12022
IL SR_FREQ 0.013929098896 0.000201310733 LR_FREQ 0.010294533783 0.000117875002 N        13720
VV SR_FREQ 0.015406828640 0.000218633541 LR_FREQ 0.011053168836 0.000105420171 N        15810
VW SR_FREQ 0.017723242478 0.000287124217 LR_FREQ 0.012749601252 0.000161810451 N         2627
IA SR_FREQ 0.017972988332 0.000260009915 LR_FREQ 0.015763540101 0.000191384202 N        14856
VY SR_FREQ 0.017097828203 0.000270448919 LR_FREQ 0.013409183123 0.000147104061 N         6743
IC SR_FREQ 0.016331770651 0.000291637728 LR_FREQ 0.011462295644 0.000153060888 N         2204
IE SR_FREQ 0.020668087317 0.000305079435 LR_FREQ 0.011898895975 0.000144611567 N        11551
ID SR_FREQ 0.018631199929 0.000274603083 LR_FREQ 0.012123873319 0.000151834515 N        11415
IG SR_FREQ 0.018601797738 0.000273224191 LR_FREQ 0.019611971244 0.000238333162 N        12095
IF SR_FREQ 0.016259558853 0.000248312980 LR_FREQ 0.012098038610 0.000145191851 N         6032
HY SR_FREQ 0.021449924472 0.000308149400 LR_FREQ 0.023854605924 0.000253039771 N         2686
HR SR_FREQ 0.024825939696 0.000297314639 LR_FREQ 0.021948586806 0.000224707539 N         3429
HS SR_FREQ 0.024709737185 0.000325770876 LR_FREQ 0.027360772356 0.000268274947 N         3952
HP SR_FREQ 0.034728666321 0.000455860982 LR_FREQ 0.028819539815 0.000275482822 N         4224
HQ SR_FREQ 0.029963318915 0.000374809144 LR_FREQ 0.021123689977 0.000245769721 N         2455
HV SR_FREQ 0.018145191874 0.000247436413 LR_FREQ 0.017255547110 0.000161455526 N         4540
HW SR_FREQ 0.023935690300 0.000403597939 LR_FREQ 0.025330840571 0.000323247421 N         1125
HT SR_FREQ 0.020483739421 0.000257620224 LR_FREQ 0.020819790170 0.000220536292 N         3486
HK SR_FREQ 0.021504765578 0.000278647821 LR_FREQ 0.019180982532 0.000216922274 N         2713
HH SR_FREQ 0.024628171085 0.000361562150 LR_FREQ 0.023237478350 0.000269063155 N         1928
HI SR_FREQ 0.017816914833 0.000247384706 LR_FREQ 0.016764459718 0.000191828180 N         4014
HN SR_FREQ 0.023073471717 0.000330838938 LR_FREQ 0.022043521984 0.000234547413 N         2596
HL SR_FREQ 0.016402012759 0.000229144180 LR_FREQ 0.016447759247 0.000177288878 N         6917
HM SR_FREQ 0.018347305584 0.000303783532 LR_FREQ 0.020452579716 0.000260933222 N         1408
HC SR_FREQ 0.022552676062 0.000387527323 LR_FREQ 0.025580164787 0.000286738869 N         1134
HA SR_FREQ 0.022435016635 0.000303928163 LR_FREQ 0.027720508250 0.000264058651 N         5243
HF SR_FREQ 0.020781466550 0.000305117846 LR_FREQ 0.022987443135 0.000237789037 N         3424
HG SR_FREQ 0.023426779991 0.000324384045 LR_FREQ 0.036614354338 0.000312664439 N         5502
HD SR_FREQ 0.023776551058 0.000318614502 LR_FREQ 0.021224598531 0.000224079803 N         3496
HE SR_FREQ 0.026942508161 0.000353152469 LR_FREQ 0.020443028330 0.000239947871 N         3608
NH SR_FREQ 0.025914065085 0.000355650764 LR_FREQ 0.023790952334 0.000267759573 N         2727
NI SR_FREQ 0.019384115800 0.000262046007 LR_FREQ 0.017614632334 0.000190407976 N         8122
NK SR_FREQ 0.022906874997 0.000295008928 LR_FREQ 0.019912031061 0.000219126039 N         6310
NL SR_FREQ 0.017899831066 0.000246894123 LR_FREQ 0.017254736779 0.000187070454 N        11464
NM SR_FREQ 0.020288399212 0.000311399574 LR_FREQ 0.021194310660 0.000250210407 N         2654
NN SR_FREQ 0.024419025068 0.000342163949 LR_FREQ 0.022552694618 0.000249066640 N         6013
NA SR_FREQ 0.023648093844 0.000315565181 LR_FREQ 0.027634195239 0.000263017451 N         9629
NC SR_FREQ 0.024386090905 0.000388310326 LR_FREQ 0.025730645226 0.000265916579 N         1604
ND SR_FREQ 0.024975903822 0.000330730181 LR_FREQ 0.021726968863 0.000229932317 N         6635
NE SR_FREQ 0.027926213733 0.000352836413 LR_FREQ 0.020999243000 0.000245130269 N         7200
NF SR_FREQ 0.022397782358 0.000310124242 LR_FREQ 0.023378434147 0.000235427427 N         5401
NG SR_FREQ 0.024594767259 0.000334051436 LR_FREQ 0.035570815876 0.000324113069 N        10253
NY SR_FREQ 0.023019400710 0.000327092694 LR_FREQ 0.024146785807 0.000247283243 N         4944
NP SR_FREQ 0.035214683742 0.000463602010 LR_FREQ 0.028342582816 0.000271503426 N         7445
NQ SR_FREQ 0.030816333259 0.000383681158 LR_FREQ 0.021709137137 0.000254954212 N         4317
NR SR_FREQ 0.026227624716 0.000313796878 LR_FREQ 0.022522824288 0.000236858631 N         5393
NS SR_FREQ 0.025882629008 0.000340301717 LR_FREQ 0.027230883140 0.000274327807 N         7089
NT SR_FREQ 0.021931927811 0.000279438614 LR_FREQ 0.021367801998 0.000222519585 N         6537
NV SR_FREQ 0.019624548036 0.000265303191 LR_FREQ 0.018032594388 0.000171753279 N         8727
NW SR_FREQ 0.025608412389 0.000391544140 LR_FREQ 0.025623773370 0.000316423328 N         1958
TY SR_FREQ 0.018232239894 0.000277682485 LR_FREQ 0.021869775092 0.000206648241 N         5546
TV SR_FREQ 0.016172864206 0.000223974362 LR_FREQ 0.016769338217 0.000153428847 N        11962
TW SR_FREQ 0.019138052124 0.000288657982 LR_FREQ 0.022591061029 0.000265153649 N         2303
TT SR_FREQ 0.017718294315 0.000233010796 LR_FREQ 0.019617742059 0.000197220788 N         8284
TR SR_FREQ 0.020790460387 0.000266577884 LR_FREQ 0.020718744921 0.000207362212 N         7125
TS SR_FREQ 0.020901203073 0.000301379731 LR_FREQ 0.024835745660 0.000242571364 N         9200
TP SR_FREQ 0.027536945359 0.000400301137 LR_FREQ 0.025941793727 0.000248076412 N         8681
TQ SR_FREQ 0.023955868190 0.000322844914 LR_FREQ 0.019835952002 0.000220016356 N         5004
TN SR_FREQ 0.019525613429 0.000290232619 LR_FREQ 0.020779982033 0.000220590422 N         6385
TL SR_FREQ 0.014976195762 0.000214472262 LR_FREQ 0.016133639601 0.000160050113 N        15364
TM SR_FREQ 0.015741909409 0.000256390416 LR_FREQ 0.019213901502 0.000209025730 N         3114
TK SR_FREQ 0.018517799422 0.000246137555 LR_FREQ 0.018513584242 0.000197987824 N         7343
TH SR_FREQ 0.019985574093 0.000297872576 LR_FREQ 0.021397408968 0.000226999720 N         3658
TI SR_FREQ 0.015824029141 0.000222528686 LR_FREQ 0.016266635857 0.000166161121 N         9021
TF SR_FREQ 0.017883454883 0.000268752573 LR_FREQ 0.021212855050 0.000195429673 N         6907
TG SR_FREQ 0.020150797088 0.000287448301 LR_FREQ 0.031996461894 0.000266405109 N        13286
TD SR_FREQ 0.020149351887 0.000281442692 LR_FREQ 0.020152078091 0.000206483408 N         8920
TE SR_FREQ 0.022565107358 0.000305151816 LR_FREQ 0.019560536284 0.000219260129 N         8975
TC SR_FREQ 0.018257877292 0.000308145789 LR_FREQ 0.022769913695 0.000228516849 N         1938
TA SR_FREQ 0.019501288693 0.000275575124 LR_FREQ 0.025235295746 0.000226508619 N        12933
AA SR_FREQ 0.019014998872 0.000254827852 LR_FREQ 0.026969080293 0.000242105124 N        23804
AC SR_FREQ 0.017776075132 0.000263063667 LR_FREQ 0.025225717860 0.000237262226 N         3068
AE SR_FREQ 0.021827875048 0.000301250956 LR_FREQ 0.021393911793 0.000218282440 N        15939
AD SR_FREQ 0.019681036977 0.000261602967 LR_FREQ 0.022026567340 0.000202742669 N        14485
AG SR_FREQ 0.019592984430 0.000250983242 LR_FREQ 0.033269554301 0.000287604790 N        19341
AF SR_FREQ 0.017516357240 0.000235872777 LR_FREQ 0.023439502974 0.000204870719 N         9634
AI SR_FREQ 0.015755601874 0.000207956757 LR_FREQ 0.018420006879 0.000179180361 N        13929
AH SR_FREQ 0.019309958133 0.000261408092 LR_FREQ 0.023720757997 0.000230511598 N         5672
AK SR_FREQ 0.018131483776 0.000225263383 LR_FREQ 0.020463568113 0.000197742488 N        12896
AM SR_FREQ 0.015682812332 0.000230256335 LR_FREQ 0.021685358356 0.000227780319 N         5757
AL SR_FREQ 0.014920702690 0.000193038162 LR_FREQ 0.017950590387 0.000176962769 N        24740
AN SR_FREQ 0.019010647838 0.000259651761 LR_FREQ 0.022743092433 0.000217444209 N         9107
AQ SR_FREQ 0.022813273219 0.000287806234 LR_FREQ 0.022007191657 0.000221432965 N         8982
AP SR_FREQ 0.025854743216 0.000332912004 LR_FREQ 0.027759789442 0.000252342989 N         9192
AS SR_FREQ 0.020269861186 0.000267231822 LR_FREQ 0.026676597006 0.000242089322 N        13539
AR SR_FREQ 0.020242804283 0.000256084743 LR_FREQ 0.022640123223 0.000213144384 N        12992
AT SR_FREQ 0.017543109885 0.000218340265 LR_FREQ 0.021705461566 0.000199566402 N        12471
AW SR_FREQ 0.018603978761 0.000260127218 LR_FREQ 0.025136328317 0.000273434411 N         3176
AV SR_FREQ 0.016079072271 0.000206735895 LR_FREQ 0.018708131629 0.000159862929 N        17573
AY SR_FREQ 0.017853363217 0.000243687036 LR_FREQ 0.024078322124 0.000221927203 N         7773
VK SR_FREQ 0.017497264244 0.000257305381 LR_FREQ 0.012055458934 0.000127763258 N        11464
