# Supplementary material for: Pi-Pi contacts are an overlooked protein feature relevant to phase separation
Source: eLife. 2018 Feb 9;7:e31486. doi: 10.7554/eLife.31486 (PMC5847340; doi:10.7554/eLife.31486)
Supplement: Source code 2. — Python script and associated database files for the final phase separation propensity predictor. [file elife-31486-code2.tgz › SourceCodeS2/DBS/AVGnSDEVS/PCON2.BB.xmer27]

GW SR_FREQ 0.025943496917 0.000328984454 LR_FREQ 0.047044164099 0.000546655595 N         3498
GV SR_FREQ 0.020480066113 0.000260915324 LR_FREQ 0.029608871111 0.000288413226 N        17260
GT SR_FREQ 0.022655055519 0.000260516499 LR_FREQ 0.035266441367 0.000355760538 N        13157
GS SR_FREQ 0.026207243724 0.000314308059 LR_FREQ 0.043103742610 0.000397576602 N        13658
GR SR_FREQ 0.026402748609 0.000295308904 LR_FREQ 0.037000272533 0.000394135319 N        11409
GQ SR_FREQ 0.030550206968 0.000343213798 LR_FREQ 0.037202135908 0.000418530432 N         7768
GP SR_FREQ 0.033937016606 0.000401518287 LR_FREQ 0.046235541968 0.000436531571 N         8032
GY SR_FREQ 0.023685090512 0.000301439484 LR_FREQ 0.041036328525 0.000405225643 N         8757
GG SR_FREQ 0.024955978209 0.000312606979 LR_FREQ 0.052891585510 0.000436638377 N        17365
GF SR_FREQ 0.023027489421 0.000288103748 LR_FREQ 0.039348848913 0.000382098050 N        10016
GE SR_FREQ 0.028054837604 0.000331610711 LR_FREQ 0.033867057509 0.000402115794 N        13856
GD SR_FREQ 0.025435755430 0.000313358506 LR_FREQ 0.035384533380 0.000360222201 N        12653
GC SR_FREQ 0.024941203802 0.000346963531 LR_FREQ 0.047510780963 0.000444510549 N         2984
GA SR_FREQ 0.024115749471 0.000304213528 LR_FREQ 0.042123664853 0.000409509933 N        17921
GN SR_FREQ 0.025016000024 0.000316560430 LR_FREQ 0.037921503684 0.000399202058 N         9526
GM SR_FREQ 0.021164420018 0.000290389914 LR_FREQ 0.038396700591 0.000444324253 N         5182
GL SR_FREQ 0.018707808751 0.000235518838 LR_FREQ 0.027543097782 0.000317450829 N        19884
GK SR_FREQ 0.023462392449 0.000267559918 LR_FREQ 0.032925467647 0.000368917188 N        13827
GI SR_FREQ 0.020276129251 0.000258827468 LR_FREQ 0.029723735655 0.000343344308 N        14275
GH SR_FREQ 0.026364628464 0.000333591535 LR_FREQ 0.042040803463 0.000427287755 N         5488
ME SR_FREQ 0.022311912844 0.000343829387 LR_FREQ 0.018571193971 0.000232685615 N         4321
MD SR_FREQ 0.019495346593 0.000305010342 LR_FREQ 0.019196010907 0.000216783752 N         3884
MG SR_FREQ 0.019449940754 0.000307035386 LR_FREQ 0.033385432849 0.000335418136 N         4700
MF SR_FREQ 0.016527323225 0.000270751477 LR_FREQ 0.020421857357 0.000229984628 N         2300
MA SR_FREQ 0.018693651250 0.000298041491 LR_FREQ 0.025349274408 0.000270267082 N         5838
MC SR_FREQ 0.016737420772 0.000327602578 LR_FREQ 0.022155502276 0.000274203741 N          793
MM SR_FREQ 0.013984261131 0.000267038095 LR_FREQ 0.017888575024 0.000245892811 N         1650
ML SR_FREQ 0.013736093796 0.000215425399 LR_FREQ 0.014971887981 0.000176829054 N         6012
MN SR_FREQ 0.018453496664 0.000299781203 LR_FREQ 0.019723519606 0.000237917637 N         2841
MI SR_FREQ 0.014481872902 0.000235418816 LR_FREQ 0.015029756114 0.000176933507 N         3635
MH SR_FREQ 0.019019856239 0.000347675627 LR_FREQ 0.020493953969 0.000261901888 N         1493
MK SR_FREQ 0.017469447084 0.000261991768 LR_FREQ 0.017382850623 0.000208710015 N         3916
MT SR_FREQ 0.016675707336 0.000251420843 LR_FREQ 0.018647569970 0.000209992126 N         3755
MW SR_FREQ 0.017807025371 0.000326827144 LR_FREQ 0.021852634386 0.000327202843 N          751
MV SR_FREQ 0.014936507796 0.000237257940 LR_FREQ 0.015525055650 0.000166232010 N         4536
MQ SR_FREQ 0.023800329355 0.000362813880 LR_FREQ 0.018776279892 0.000237209672 N         2308
MP SR_FREQ 0.028078560110 0.000436818611 LR_FREQ 0.025970466311 0.000279602554 N         3071
MS SR_FREQ 0.020265165172 0.000320713634 LR_FREQ 0.024757364778 0.000273117236 N         3681
MR SR_FREQ 0.020175403134 0.000289515624 LR_FREQ 0.019812172954 0.000233635106 N         3442
MY SR_FREQ 0.016966239512 0.000281318653 LR_FREQ 0.021165922406 0.000254258846 N         1954
FP SR_FREQ 0.030794258090 0.000438721816 LR_FREQ 0.027282668048 0.000267605879 N         5780
FQ SR_FREQ 0.026828750744 0.000362529219 LR_FREQ 0.020646558632 0.000233340079 N         4352
FR SR_FREQ 0.022809168359 0.000291822194 LR_FREQ 0.021369673920 0.000214753670 N         6001
FS SR_FREQ 0.022868863522 0.000321326811 LR_FREQ 0.026069789099 0.000251092776 N         8575
FT SR_FREQ 0.019274481545 0.000261205296 LR_FREQ 0.020404441947 0.000210816942 N         7120
FV SR_FREQ 0.017281795944 0.000247716933 LR_FREQ 0.017246645645 0.000161500282 N         8340
FW SR_FREQ 0.021397744565 0.000347531631 LR_FREQ 0.023891622544 0.000284737693 N         1656
FY SR_FREQ 0.019814333571 0.000300371636 LR_FREQ 0.022853910987 0.000232280445 N         4601
FA SR_FREQ 0.021055076953 0.000304268314 LR_FREQ 0.026502785616 0.000257843908 N         9594
FC SR_FREQ 0.020371666626 0.000348997636 LR_FREQ 0.024160569529 0.000262061096 N         1607
FD SR_FREQ 0.022126742230 0.000319472271 LR_FREQ 0.020827536742 0.000215135998 N         8734
FE SR_FREQ 0.024723311247 0.000337610994 LR_FREQ 0.020185261926 0.000224050500 N         8008
FF SR_FREQ 0.019267699302 0.000285042593 LR_FREQ 0.022132035944 0.000218698077 N         4828
FG SR_FREQ 0.021806573654 0.000310981907 LR_FREQ 0.034040814277 0.000307270717 N         9522
FH SR_FREQ 0.022140945520 0.000335824973 LR_FREQ 0.022452827807 0.000250724164 N         3053
FI SR_FREQ 0.016931987949 0.000244847271 LR_FREQ 0.016770026238 0.000175909167 N         6672
FK SR_FREQ 0.020098807977 0.000277602811 LR_FREQ 0.019073938018 0.000203805675 N         6615
FL SR_FREQ 0.015795678515 0.000229419289 LR_FREQ 0.016463304198 0.000174277265 N        10371
FM SR_FREQ 0.017159024689 0.000289137211 LR_FREQ 0.020008001025 0.000240299007 N         2393
FN SR_FREQ 0.021389147685 0.000323798580 LR_FREQ 0.021533021885 0.000234548298 N         5922
SY SR_FREQ 0.020630172622 0.000311366074 LR_FREQ 0.024529979693 0.000255823639 N         6522
SS SR_FREQ 0.023235343220 0.000337645792 LR_FREQ 0.027436479763 0.000288394343 N        11717
SR SR_FREQ 0.023286805104 0.000300965111 LR_FREQ 0.022920647150 0.000246549879 N         8477
SQ SR_FREQ 0.026830789097 0.000359521337 LR_FREQ 0.022186077214 0.000266145385 N         6339
SP SR_FREQ 0.030483109150 0.000453813072 LR_FREQ 0.028696257553 0.000288633950 N         8206
SW SR_FREQ 0.022097204085 0.000346747703 LR_FREQ 0.026010750524 0.000326883039 N         2743
SV SR_FREQ 0.018040327314 0.000262603219 LR_FREQ 0.018691974701 0.000182112725 N        12345
ST SR_FREQ 0.019879140623 0.000273698646 LR_FREQ 0.021855139212 0.000229734170 N         9552
SK SR_FREQ 0.020602578320 0.000284204018 LR_FREQ 0.020519860461 0.000234806344 N         9240
SI SR_FREQ 0.017729431245 0.000261930595 LR_FREQ 0.018314658606 0.000204176229 N        10268
SH SR_FREQ 0.022749859687 0.000349457368 LR_FREQ 0.024263646116 0.000277645462 N         4057
SN SR_FREQ 0.021846203994 0.000327998792 LR_FREQ 0.023067212417 0.000260837591 N         7549
SM SR_FREQ 0.018034748649 0.000297229636 LR_FREQ 0.021921701721 0.000263488116 N         3684
SL SR_FREQ 0.016561755206 0.000242569937 LR_FREQ 0.017877242583 0.000198638793 N        17036
SC SR_FREQ 0.021206185368 0.000363935202 LR_FREQ 0.026016875728 0.000270180693 N         2375
SA SR_FREQ 0.021537576652 0.000315543099 LR_FREQ 0.027815077791 0.000280037197 N        13570
SG SR_FREQ 0.022230345143 0.000322100442 LR_FREQ 0.034969111680 0.000319543885 N        14996
SF SR_FREQ 0.020106326785 0.000306014405 LR_FREQ 0.023825262968 0.000244545379 N         7832
SE SR_FREQ 0.025055184570 0.000352361565 LR_FREQ 0.021504275856 0.000258890851 N        10240
SD SR_FREQ 0.022439766946 0.000317037373 LR_FREQ 0.022244226187 0.000242749529 N        10006
YI SR_FREQ 0.016618747561 0.000243640727 LR_FREQ 0.017143287795 0.000187595575 N         5643
YH SR_FREQ 0.021924567083 0.000356009651 LR_FREQ 0.023161321932 0.000258231119 N         2614
YK SR_FREQ 0.019812081810 0.000269631736 LR_FREQ 0.019510928928 0.000218702035 N         5503
YM SR_FREQ 0.016771740336 0.000279132046 LR_FREQ 0.020734232166 0.000256914226 N         2109
YL SR_FREQ 0.015554143309 0.000228999048 LR_FREQ 0.016778146270 0.000193233115 N        10127
YN SR_FREQ 0.021009205457 0.000320802190 LR_FREQ 0.022090053811 0.000245410959 N         4981
YA SR_FREQ 0.020828658110 0.000295899431 LR_FREQ 0.027307353145 0.000268991129 N         7978
YC SR_FREQ 0.019996580312 0.000334658072 LR_FREQ 0.025318556422 0.000290060129 N         1510
YE SR_FREQ 0.024445024713 0.000334064633 LR_FREQ 0.020612534659 0.000245111020 N         6385
YD SR_FREQ 0.021804344621 0.000308563233 LR_FREQ 0.021383336095 0.000224149290 N         6800
YG SR_FREQ 0.021578664606 0.000316327115 LR_FREQ 0.035399655777 0.000314265931 N         8335
YF SR_FREQ 0.019078990966 0.000289571341 LR_FREQ 0.022906938611 0.000237899383 N         4668
YY SR_FREQ 0.019494377787 0.000291404094 LR_FREQ 0.023780278884 0.000254266255 N         4483
YQ SR_FREQ 0.026674770796 0.000355910165 LR_FREQ 0.021267862908 0.000258996625 N         4066
YP SR_FREQ 0.030729083533 0.000436839948 LR_FREQ 0.028347787972 0.000285230119 N         5314
YS SR_FREQ 0.022618031225 0.000324917723 LR_FREQ 0.026960542722 0.000266352902 N         6869
YR SR_FREQ 0.022568945212 0.000286782274 LR_FREQ 0.022083510875 0.000236473403 N         5632
YT SR_FREQ 0.018909765019 0.000261305615 LR_FREQ 0.020924503198 0.000227389925 N         5895
YW SR_FREQ 0.021029030447 0.000329528193 LR_FREQ 0.025032227976 0.000342499829 N         1580
YV SR_FREQ 0.016951272422 0.000242157315 LR_FREQ 0.017619060686 0.000173132779 N         6980
LF SR_FREQ 0.015913255473 0.000235245525 LR_FREQ 0.018443219419 0.000178287507 N        10087
LG SR_FREQ 0.018052626130 0.000258183915 LR_FREQ 0.026786512608 0.000245781003 N        20004
LD SR_FREQ 0.018022630483 0.000261835907 LR_FREQ 0.017787180384 0.000172207230 N        17662
LE SR_FREQ 0.019901824664 0.000287574696 LR_FREQ 0.017364262709 0.000174736812 N        19483
LC SR_FREQ 0.015910829300 0.000274412999 LR_FREQ 0.018931568052 0.000195644747 N         3435
LA SR_FREQ 0.017490563443 0.000253939280 LR_FREQ 0.021925827951 0.000211276914 N        25636
LN SR_FREQ 0.017303736423 0.000262038622 LR_FREQ 0.017993770908 0.000180260751 N        12057
LL SR_FREQ 0.013846344821 0.000196842339 LR_FREQ 0.014716883712 0.000143151280 N        25109
LM SR_FREQ 0.014269304053 0.000231089251 LR_FREQ 0.016639138673 0.000183130853 N         6026
LK SR_FREQ 0.016621666586 0.000226688100 LR_FREQ 0.016516409786 0.000164262915 N        17494
LH SR_FREQ 0.017470892405 0.000274733753 LR_FREQ 0.018219238204 0.000181543572 N         6690
LI SR_FREQ 0.014402548618 0.000204168025 LR_FREQ 0.014798890158 0.000146540643 N        14068
LV SR_FREQ 0.014763020149 0.000207025769 LR_FREQ 0.015186321698 0.000134077218 N        18488
LW SR_FREQ 0.016551846242 0.000259409757 LR_FREQ 0.018854076339 0.000213901401 N         3140
LT SR_FREQ 0.016063030178 0.000217137702 LR_FREQ 0.017392972866 0.000167865156 N        15904
LR SR_FREQ 0.018405590431 0.000251341365 LR_FREQ 0.018108745397 0.000174390272 N        15416
LS SR_FREQ 0.018527935075 0.000272109493 LR_FREQ 0.021343456059 0.000206217785 N        18290
LP SR_FREQ 0.023239092148 0.000334956573 LR_FREQ 0.021941360406 0.000209082398 N        14218
LQ SR_FREQ 0.020513151234 0.000294438339 LR_FREQ 0.017348106590 0.000184073981 N        10607
LY SR_FREQ 0.016235485388 0.000245046761 LR_FREQ 0.018778013213 0.000188452766 N         8830
RT SR_FREQ 0.021242879002 0.000268599319 LR_FREQ 0.018570142402 0.000200778533 N         7353
RV SR_FREQ 0.019089509771 0.000258252637 LR_FREQ 0.015925431032 0.000155081164 N        11215
RW SR_FREQ 0.024217333264 0.000346643319 LR_FREQ 0.020863705567 0.000262230054 N         2191
RP SR_FREQ 0.033099743750 0.000448221851 LR_FREQ 0.024384191020 0.000261398477 N         6517
RQ SR_FREQ 0.029267774558 0.000352209045 LR_FREQ 0.018451559578 0.000223468481 N         5593
RR SR_FREQ 0.025176714980 0.000303029118 LR_FREQ 0.019295723047 0.000212695294 N         8198
RS SR_FREQ 0.024972230636 0.000335507956 LR_FREQ 0.023424343231 0.000255012867 N         7656
RY SR_FREQ 0.022135615229 0.000303564873 LR_FREQ 0.020416740211 0.000218827579 N         5793
RD SR_FREQ 0.023984295197 0.000315557670 LR_FREQ 0.018910390289 0.000205334908 N         9013
RE SR_FREQ 0.026749484436 0.000343190096 LR_FREQ 0.018237343651 0.000219332730 N        10820
RF SR_FREQ 0.021619436578 0.000304428488 LR_FREQ 0.019920724232 0.000201027781 N         6963
RG SR_FREQ 0.023721987931 0.000317297358 LR_FREQ 0.030294877134 0.000302448446 N        10143
RA SR_FREQ 0.022891702510 0.000309235442 LR_FREQ 0.023951667646 0.000247889634 N        12720
RC SR_FREQ 0.023162457765 0.000361592358 LR_FREQ 0.021128045813 0.000248077238 N         1814
RL SR_FREQ 0.017453568078 0.000241294909 LR_FREQ 0.015347931252 0.000164778017 N        15305
RM SR_FREQ 0.019517510174 0.000295357637 LR_FREQ 0.017802133730 0.000207675902 N         3330
RN SR_FREQ 0.023455344625 0.000313537955 LR_FREQ 0.019392605992 0.000217954388 N         5999
RH SR_FREQ 0.024652011490 0.000340352770 LR_FREQ 0.019826609825 0.000236606870 N         3626
RI SR_FREQ 0.018824604644 0.000256655956 LR_FREQ 0.015429610750 0.000162908958 N         9246
RK SR_FREQ 0.022182361657 0.000273687244 LR_FREQ 0.017349147774 0.000196148496 N         7461
VH SR_FREQ 0.018570085678 0.000335719332 LR_FREQ 0.012659904925 0.000154583802 N         4831
IP SR_FREQ 0.025063603821 0.000420651640 LR_FREQ 0.015082846984 0.000206436816 N         8946
EM SR_FREQ 0.022157692169 0.000311713583 LR_FREQ 0.016270718127 0.000203105854 N         4634
EL SR_FREQ 0.019217899717 0.000242977168 LR_FREQ 0.014447566789 0.000161863899 N        19614
EN SR_FREQ 0.025925955483 0.000317067425 LR_FREQ 0.017682255213 0.000214836542 N         9175
EI SR_FREQ 0.020993106565 0.000261651966 LR_FREQ 0.014387126728 0.000164095821 N        12814
EH SR_FREQ 0.027535903435 0.000338038739 LR_FREQ 0.017936143237 0.000221008002 N         4490
EK SR_FREQ 0.024456047232 0.000281284737 LR_FREQ 0.015952094956 0.000184665962 N        13506
EE SR_FREQ 0.029172323287 0.000369609578 LR_FREQ 0.016870782626 0.000219617371 N        15002
ED SR_FREQ 0.026360241700 0.000313093840 LR_FREQ 0.017414402584 0.000200524870 N        10685
EG SR_FREQ 0.026078052924 0.000319740783 LR_FREQ 0.027299484177 0.000290179991 N        13679
EF SR_FREQ 0.024082081193 0.000299093335 LR_FREQ 0.018259840941 0.000203711789 N         7753
EA SR_FREQ 0.025053708199 0.000326369427 LR_FREQ 0.021991216419 0.000239617255 N        17701
EC SR_FREQ 0.026326243107 0.000357187352 LR_FREQ 0.018804023532 0.000229008152 N         2134
IT SR_FREQ 0.016373172739 0.000252779756 LR_FREQ 0.011496763938 0.000146024519 N        10150
EY SR_FREQ 0.024685240694 0.000308696536 LR_FREQ 0.018636018334 0.000219514684 N         6678
IW SR_FREQ 0.017033839633 0.000303286155 LR_FREQ 0.011452191436 0.000179164091 N         1876
ET SR_FREQ 0.023501334295 0.000261206687 LR_FREQ 0.017084693569 0.000193917590 N         9991
EW SR_FREQ 0.027417307261 0.000340017544 LR_FREQ 0.018693439440 0.000254606940 N         2844
EV SR_FREQ 0.021081930658 0.000258480017 LR_FREQ 0.014847692363 0.000148440809 N        14505
EQ SR_FREQ 0.031855445438 0.000355545895 LR_FREQ 0.016916965976 0.000209149554 N         7470
EP SR_FREQ 0.035868290179 0.000420040520 LR_FREQ 0.022085613544 0.000248554046 N         6873
ES SR_FREQ 0.027353712229 0.000327466962 LR_FREQ 0.021304992377 0.000242207295 N         9487
ER SR_FREQ 0.027640387428 0.000305709426 LR_FREQ 0.017761944070 0.000199197753 N        11190
II SR_FREQ 0.014530084699 0.000220559338 LR_FREQ 0.009708049030 0.000119499702 N         9581
IH SR_FREQ 0.018010456530 0.000329981460 LR_FREQ 0.011440408831 0.000167214621 N         4206
IK SR_FREQ 0.017009671804 0.000266602792 LR_FREQ 0.010988977714 0.000138884575 N        10204
IM SR_FREQ 0.014251294583 0.000256236288 LR_FREQ 0.010230476234 0.000149013002 N         3328
IN SR_FREQ 0.017836475053 0.000313326732 LR_FREQ 0.011960241656 0.000172990576 N         8343
KC SR_FREQ 0.018329506182 0.000322998787 LR_FREQ 0.019185340695 0.000241853842 N         1639
KA SR_FREQ 0.019464225220 0.000291243676 LR_FREQ 0.022427507672 0.000255569574 N        13822
KG SR_FREQ 0.020232962808 0.000314335643 LR_FREQ 0.028156295550 0.000323062039 N        11605
KF SR_FREQ 0.017938257915 0.000274104072 LR_FREQ 0.018505827197 0.000212022124 N         6130
KE SR_FREQ 0.022485477083 0.000326312122 LR_FREQ 0.017054129085 0.000221828470 N        13094
KD SR_FREQ 0.020168554939 0.000304094188 LR_FREQ 0.017542893532 0.000205476808 N        10435
KK SR_FREQ 0.018520247154 0.000269848956 LR_FREQ 0.016174763315 0.000202399590 N        10086
KI SR_FREQ 0.015886665906 0.000236118655 LR_FREQ 0.014420065962 0.000164897427 N        10526
KH SR_FREQ 0.019951808375 0.000314017561 LR_FREQ 0.018192217976 0.000233098062 N         3539
KN SR_FREQ 0.019450042687 0.000313770967 LR_FREQ 0.017898480178 0.000219241448 N         7964
KM SR_FREQ 0.015839303129 0.000275206081 LR_FREQ 0.016453841255 0.000216001406 N         3547
KL SR_FREQ 0.015030810248 0.000222523572 LR_FREQ 0.014503156413 0.000166070167 N        15418
KS SR_FREQ 0.020835906493 0.000312417470 LR_FREQ 0.021742083952 0.000264559843 N         8520
KR SR_FREQ 0.020872377478 0.000273775902 LR_FREQ 0.017984955680 0.000218188506 N         7568
KQ SR_FREQ 0.023905391293 0.000353769038 LR_FREQ 0.017096116846 0.000224064454 N         5833
KP SR_FREQ 0.027501442870 0.000429255200 LR_FREQ 0.022625398540 0.000269803972 N         7000
KW SR_FREQ 0.019143509176 0.000313399425 LR_FREQ 0.019089539847 0.000277180602 N         2111
KV SR_FREQ 0.016224416836 0.000239864573 LR_FREQ 0.014986549246 0.000156070233 N        11981
KT SR_FREQ 0.017772915298 0.000254176948 LR_FREQ 0.017330711347 0.000208005129 N         8889
KY SR_FREQ 0.018164679585 0.000278282266 LR_FREQ 0.018901216264 0.000222092452 N         6360
DN SR_FREQ 0.023076279947 0.000350181641 LR_FREQ 0.019369829828 0.000226024529 N         6811
DL SR_FREQ 0.017345175432 0.000247393296 LR_FREQ 0.015440500226 0.000167711613 N        17840
DM SR_FREQ 0.019313626676 0.000321418857 LR_FREQ 0.017917594011 0.000216843285 N         3924
DK SR_FREQ 0.021811431434 0.000306123987 LR_FREQ 0.017408590318 0.000205779709 N         9232
DH SR_FREQ 0.024204767961 0.000369363822 LR_FREQ 0.019954766476 0.000241520291 N         3759
DI SR_FREQ 0.018705589262 0.000267552149 LR_FREQ 0.015563915160 0.000177902248 N        11840
DF SR_FREQ 0.021341302462 0.000329359236 LR_FREQ 0.019952529631 0.000216395252 N         8483
DG SR_FREQ 0.023284979994 0.000336616395 LR_FREQ 0.030029388425 0.000295695068 N        14186
DD SR_FREQ 0.023671477958 0.000341302084 LR_FREQ 0.018868176980 0.000211978539 N         9265
DE SR_FREQ 0.026302386467 0.000376827625 LR_FREQ 0.018351559701 0.000231147299 N        11885
DC SR_FREQ 0.022772779670 0.000394138227 LR_FREQ 0.021007214724 0.000247537835 N         2151
DA SR_FREQ 0.022637582201 0.000342402721 LR_FREQ 0.023858868610 0.000247895134 N        14836
DY SR_FREQ 0.021830392579 0.000333957621 LR_FREQ 0.020443356539 0.000228044487 N         7263
DV SR_FREQ 0.018928339187 0.000271977081 LR_FREQ 0.016027819322 0.000163018996 N        13618
DW SR_FREQ 0.023823101657 0.000366171552 LR_FREQ 0.020835154482 0.000277270339 N         2894
DT SR_FREQ 0.020956768994 0.000292955374 LR_FREQ 0.018587731724 0.000203674686 N         8757
DR SR_FREQ 0.024704963086 0.000330351436 LR_FREQ 0.019398121483 0.000219438831 N         8453
DS SR_FREQ 0.024552390570 0.000361828170 LR_FREQ 0.023307400050 0.000258560682 N         9558
DP SR_FREQ 0.032510627708 0.000493714729 LR_FREQ 0.023929854155 0.000250621968 N         9256
DQ SR_FREQ 0.028530357095 0.000395269690 LR_FREQ 0.018543042515 0.000226854400 N         5343
QQ SR_FREQ 0.035721459494 0.000412623212 LR_FREQ 0.019052491209 0.000254617534 N         4751
QP SR_FREQ 0.040525283805 0.000513193585 LR_FREQ 0.025731515458 0.000292981512 N         4686
QS SR_FREQ 0.029420637647 0.000377287731 LR_FREQ 0.024532242772 0.000285743211 N         5646
QR SR_FREQ 0.029816563146 0.000335910731 LR_FREQ 0.020067115658 0.000238879677 N         5556
QT SR_FREQ 0.024772254578 0.000303863036 LR_FREQ 0.019030213951 0.000226031097 N         5476
QW SR_FREQ 0.030328055680 0.000405264098 LR_FREQ 0.022019868962 0.000314224843 N         1686
QV SR_FREQ 0.021826453106 0.000289245894 LR_FREQ 0.016205321072 0.000169682512 N         7782
QY SR_FREQ 0.026294621691 0.000354457902 LR_FREQ 0.021324953743 0.000249531415 N         3818
QA SR_FREQ 0.026464368837 0.000353009991 LR_FREQ 0.025066106161 0.000274574616 N         9898
QC SR_FREQ 0.028996345329 0.000457024141 LR_FREQ 0.022192117833 0.000277085497 N         1294
QE SR_FREQ 0.031501937354 0.000399063824 LR_FREQ 0.018876847602 0.000247777588 N         6678
QD SR_FREQ 0.028136680552 0.000361947283 LR_FREQ 0.019452184783 0.000228658009 N         5405
QG SR_FREQ 0.027745621564 0.000360966183 LR_FREQ 0.032246022772 0.000334895472 N         7615
QF SR_FREQ 0.025467678087 0.000342940492 LR_FREQ 0.020716218650 0.000230548046 N         4289
QI SR_FREQ 0.021691906882 0.000293395042 LR_FREQ 0.015733009021 0.000188865256 N         6299
QH SR_FREQ 0.030252508335 0.000409211054 LR_FREQ 0.020733389772 0.000271661952 N         2554
QK SR_FREQ 0.025932227814 0.000316052181 LR_FREQ 0.017708803735 0.000216576137 N         5839
QM SR_FREQ 0.023464716073 0.000360029802 LR_FREQ 0.018363174022 0.000245193064 N         2562
QL SR_FREQ 0.019670119166 0.000270073322 LR_FREQ 0.015529555582 0.000177728612 N        11126
QN SR_FREQ 0.027914272481 0.000381900878 LR_FREQ 0.019985893704 0.000246965926 N         4395
WG SR_FREQ 0.021107228438 0.000342021662 LR_FREQ 0.036387229880 0.000398185852 N         2953
WF SR_FREQ 0.018108466699 0.000306243292 LR_FREQ 0.021503557144 0.000252485910 N         1675
WE SR_FREQ 0.024534710857 0.000365385660 LR_FREQ 0.019253267150 0.000259962307 N         2597
WD SR_FREQ 0.021313128904 0.000343826466 LR_FREQ 0.020081942025 0.000257137100 N         2817
WC SR_FREQ 0.018727314390 0.000397705842 LR_FREQ 0.023962858923 0.000330861193 N          565
WA SR_FREQ 0.020230838961 0.000307150216 LR_FREQ 0.026793457376 0.000300815243 N         3119
WN SR_FREQ 0.020339729322 0.000330773564 LR_FREQ 0.020834916135 0.000281580693 N         2096
WM SR_FREQ 0.015271571702 0.000316967894 LR_FREQ 0.018754094293 0.000291216690 N          911
WL SR_FREQ 0.014438627796 0.000234403073 LR_FREQ 0.015274062717 0.000190485510 N         3894
WK SR_FREQ 0.019052011700 0.000289452835 LR_FREQ 0.017897533651 0.000239458480 N         2286
WI SR_FREQ 0.015440443062 0.000246617157 LR_FREQ 0.015331952342 0.000191027625 N         2172
WH SR_FREQ 0.021279460961 0.000378981653 LR_FREQ 0.021705503895 0.000303617276 N         1143
WW SR_FREQ 0.020134981604 0.000384028254 LR_FREQ 0.023769427876 0.000400794025 N          637
WV SR_FREQ 0.015953193391 0.000244935646 LR_FREQ 0.016019635161 0.000183257611 N         2618
WT SR_FREQ 0.018007892171 0.000265757531 LR_FREQ 0.019493362233 0.000245955799 N         2397
WS SR_FREQ 0.022229133594 0.000351365545 LR_FREQ 0.026417473011 0.000303201639 N         2637
WR SR_FREQ 0.022231923914 0.000311782349 LR_FREQ 0.020803790868 0.000263502808 N         2221
WQ SR_FREQ 0.027026153330 0.000397119233 LR_FREQ 0.019715780799 0.000282678357 N         1872
WP SR_FREQ 0.032052724024 0.000517182805 LR_FREQ 0.027894846962 0.000338977813 N         1656
WY SR_FREQ 0.018611414867 0.000327184512 LR_FREQ 0.022531986552 0.000297011559 N         1401
PR SR_FREQ 0.024290107150 0.000283480481 LR_FREQ 0.019131255685 0.000181177884 N         5973
PS SR_FREQ 0.024153779472 0.000299685405 LR_FREQ 0.023141038316 0.000212110472 N         8041
PP SR_FREQ 0.032402867464 0.000393085123 LR_FREQ 0.023935506152 0.000213468900 N         5515
PQ SR_FREQ 0.028415316363 0.000322161629 LR_FREQ 0.018266124367 0.000191972041 N         5093
PV SR_FREQ 0.018498597465 0.000244753988 LR_FREQ 0.015668918839 0.000143912117 N        10497
PW SR_FREQ 0.023211188015 0.000317051282 LR_FREQ 0.020699573477 0.000249575494 N         1998
PT SR_FREQ 0.020466516246 0.000247656252 LR_FREQ 0.018231807014 0.000179249926 N         7470
PY SR_FREQ 0.021284453029 0.000273901921 LR_FREQ 0.020208003111 0.000198485000 N         5075
PC SR_FREQ 0.022155066130 0.000319111521 LR_FREQ 0.020628498968 0.000203009343 N         1465
PA SR_FREQ 0.022344922105 0.000293621526 LR_FREQ 0.023936062310 0.000219446900 N        11043
PF SR_FREQ 0.020760291178 0.000279982343 LR_FREQ 0.019764116856 0.000196616912 N         5912
PG SR_FREQ 0.022810301787 0.000290511836 LR_FREQ 0.030214180009 0.000252109975 N        10999
PD SR_FREQ 0.023202161577 0.000294248934 LR_FREQ 0.018685360559 0.000181446005 N         9407
PE SR_FREQ 0.026123214743 0.000323623296 LR_FREQ 0.018143443337 0.000190158504 N        11755
PK SR_FREQ 0.021414761848 0.000263615057 LR_FREQ 0.017059195755 0.000170027050 N         6558
PH SR_FREQ 0.023750818362 0.000294439919 LR_FREQ 0.019630660847 0.000211592708 N         3264
PI SR_FREQ 0.018240284344 0.000244958135 LR_FREQ 0.015179228507 0.000156767205 N         6797
PN SR_FREQ 0.022607135533 0.000301508949 LR_FREQ 0.019110616591 0.000193043443 N         6049
PL SR_FREQ 0.016923220523 0.000227665108 LR_FREQ 0.015084004017 0.000153366152 N        12382
PM SR_FREQ 0.018666728821 0.000278808136 LR_FREQ 0.017506673727 0.000195687003 N         2756
CK SR_FREQ 0.020424814514 0.000291715936 LR_FREQ 0.020751906853 0.000258725767 N         1849
CI SR_FREQ 0.016575407135 0.000262203547 LR_FREQ 0.017829594889 0.000215784269 N         2077
CH SR_FREQ 0.023471490283 0.000401864384 LR_FREQ 0.026421220319 0.000333744381 N         1274
CN SR_FREQ 0.022117756526 0.000357220263 LR_FREQ 0.024416146101 0.000309937905 N         1521
CM SR_FREQ 0.016763797164 0.000316042889 LR_FREQ 0.022933233324 0.000335281961 N          746
CL SR_FREQ 0.015312854944 0.000239638652 LR_FREQ 0.017378887521 0.000211281574 N         3394
CC SR_FREQ 0.021190146491 0.000453816199 LR_FREQ 0.030117479130 0.000372579992 N          582
CA SR_FREQ 0.021607326362 0.000333759482 LR_FREQ 0.030607746822 0.000321351296 N         2806
CG SR_FREQ 0.022524230544 0.000356648152 LR_FREQ 0.041788587223 0.000367390079 N         3180
CF SR_FREQ 0.019588600499 0.000318353823 LR_FREQ 0.025494946719 0.000292059484 N         1530
CE SR_FREQ 0.026348995763 0.000389454505 LR_FREQ 0.022114498849 0.000285147661 N         2223
CD SR_FREQ 0.022999073999 0.000361468381 LR_FREQ 0.023094874109 0.000268366451 N         2265
CY SR_FREQ 0.020282252752 0.000328680477 LR_FREQ 0.026820541494 0.000302579557 N         1285
CS SR_FREQ 0.024006990529 0.000371794380 LR_FREQ 0.030603943865 0.000326691615 N         2482
CR SR_FREQ 0.024062202692 0.000334108978 LR_FREQ 0.024267081303 0.000282672646 N         1981
CQ SR_FREQ 0.029517347668 0.000437857213 LR_FREQ 0.023323759844 0.000313505345 N         1365
CP SR_FREQ 0.034926784521 0.000558869759 LR_FREQ 0.032814714618 0.000346817191 N         1922
CW SR_FREQ 0.022314343300 0.000373247711 LR_FREQ 0.029811703724 0.000427102952 N          477
CV SR_FREQ 0.017023394035 0.000262825479 LR_FREQ 0.018335796377 0.000192304253 N         2500
CT SR_FREQ 0.019356717927 0.000287966197 LR_FREQ 0.022542050444 0.000260715019 N         1992
IY SR_FREQ 0.016573791321 0.000287644280 LR_FREQ 0.012242673312 0.000158266882 N         5883
VA SR_FREQ 0.018381928535 0.000294249847 LR_FREQ 0.016680222151 0.000181830734 N        18440
VC SR_FREQ 0.017007024922 0.000358012466 LR_FREQ 0.012755051026 0.000161195873 N         2695
VD SR_FREQ 0.019016583676 0.000319191093 LR_FREQ 0.013161738482 0.000149991601 N        13622
VE SR_FREQ 0.021050070919 0.000338134622 LR_FREQ 0.012799387770 0.000145791499 N        14395
VF SR_FREQ 0.016754936466 0.000282756294 LR_FREQ 0.013248840170 0.000143083281 N         8597
VG SR_FREQ 0.018989195628 0.000311652453 LR_FREQ 0.020692118343 0.000227381253 N        14421
IQ SR_FREQ 0.021683492325 0.000352717757 LR_FREQ 0.011151311911 0.000158821752 N         5959
VI SR_FREQ 0.014981050976 0.000229634103 LR_FREQ 0.010561676736 0.000111973390 N        12618
IS SR_FREQ 0.019220479441 0.000318752238 LR_FREQ 0.014793693644 0.000197289710 N        11335
IR SR_FREQ 0.018995415240 0.000289169729 LR_FREQ 0.012055312608 0.000151100812 N         8538
VL SR_FREQ 0.014322153888 0.000223459813 LR_FREQ 0.011098527758 0.000118662592 N        19868
VM SR_FREQ 0.014883712149 0.000274380514 LR_FREQ 0.011365578916 0.000141095793 N         4750
VN SR_FREQ 0.018280226087 0.000320067420 LR_FREQ 0.013063177177 0.000161280231 N         9273
IV SR_FREQ 0.014890981439 0.000228444053 LR_FREQ 0.010102488400 0.000117788974 N        11920
VP SR_FREQ 0.025350246099 0.000442485871 LR_FREQ 0.016315529194 0.000192530835 N        10372
VQ SR_FREQ 0.022107544859 0.000366039775 LR_FREQ 0.012379828400 0.000157593419 N         6987
VR SR_FREQ 0.019443133778 0.000290469491 LR_FREQ 0.013187632137 0.000146791940 N        10800
VS SR_FREQ 0.019634472253 0.000332019954 LR_FREQ 0.015898559048 0.000185579141 N        13233
VT SR_FREQ 0.016829263498 0.000264898215 LR_FREQ 0.012622493180 0.000142603547 N        12526
IL SR_FREQ 0.013888112535 0.000217528884 LR_FREQ 0.010262621074 0.000125195084 N        14252
VV SR_FREQ 0.015368188785 0.000237420782 LR_FREQ 0.011005906484 0.000110149679 N        16477
VW SR_FREQ 0.017694293184 0.000309980835 LR_FREQ 0.012733391671 0.000171509656 N         2737
IA SR_FREQ 0.017927542381 0.000281633749 LR_FREQ 0.015738905938 0.000203759451 N        15489
VY SR_FREQ 0.017066218155 0.000290525628 LR_FREQ 0.013385355969 0.000153661229 N         7033
IC SR_FREQ 0.016303458987 0.000318293694 LR_FREQ 0.011451113660 0.000163010971 N         2290
IE SR_FREQ 0.020622751792 0.000332158486 LR_FREQ 0.011871146465 0.000153010673 N        12088
ID SR_FREQ 0.018601297877 0.000299884901 LR_FREQ 0.012106151746 0.000160758846 N        11876
IG SR_FREQ 0.018568173256 0.000297054953 LR_FREQ 0.019590271186 0.000251973594 N        12540
IF SR_FREQ 0.016214067103 0.000268756877 LR_FREQ 0.012061408408 0.000155227523 N         6292
HY SR_FREQ 0.021434892622 0.000331636935 LR_FREQ 0.023840779970 0.000263921112 N         2788
HR SR_FREQ 0.024800785506 0.000319550179 LR_FREQ 0.021918470595 0.000233444457 N         3601
HS SR_FREQ 0.024685837710 0.000353670336 LR_FREQ 0.027344506659 0.000277598698 N         4100
HP SR_FREQ 0.034703096567 0.000496086796 LR_FREQ 0.028808539563 0.000291737669 N         4379
HQ SR_FREQ 0.029947263533 0.000403686615 LR_FREQ 0.021107254252 0.000260901440 N         2553
HV SR_FREQ 0.018131068419 0.000270495569 LR_FREQ 0.017244983939 0.000169835330 N         4726
HW SR_FREQ 0.023933516571 0.000438301085 LR_FREQ 0.025320071491 0.000338850656 N         1172
HT SR_FREQ 0.020462317297 0.000278991106 LR_FREQ 0.020803420367 0.000226617737 N         3647
HK SR_FREQ 0.021482979187 0.000301796551 LR_FREQ 0.019161255023 0.000223440095 N         2820
HH SR_FREQ 0.024620251585 0.000390880723 LR_FREQ 0.023196087709 0.000279628364 N         2023
HI SR_FREQ 0.017806645276 0.000267543421 LR_FREQ 0.016749389859 0.000202232182 N         4194
HN SR_FREQ 0.023055065313 0.000359840150 LR_FREQ 0.022015275323 0.000245830632 N         2691
HL SR_FREQ 0.016376933750 0.000247287056 LR_FREQ 0.016430085432 0.000187020731 N         7183
HM SR_FREQ 0.018328690706 0.000327014395 LR_FREQ 0.020426101772 0.000272301944 N         1456
HC SR_FREQ 0.022534420645 0.000417097195 LR_FREQ 0.025565077642 0.000298597261 N         1189
HA SR_FREQ 0.022415874611 0.000330436970 LR_FREQ 0.027702875719 0.000280623231 N         5464
HF SR_FREQ 0.020752866770 0.000328068998 LR_FREQ 0.022976367060 0.000252346520 N         3543
HG SR_FREQ 0.023409522804 0.000354951039 LR_FREQ 0.036604005141 0.000326127414 N         5714
HD SR_FREQ 0.023760240227 0.000344009684 LR_FREQ 0.021206570914 0.000235183250 N         3641
HE SR_FREQ 0.026925012051 0.000381343842 LR_FREQ 0.020419600960 0.000251848890 N         3760
NH SR_FREQ 0.025889964181 0.000387344301 LR_FREQ 0.023753405810 0.000280621560 N         2860
NI SR_FREQ 0.019372109370 0.000284120462 LR_FREQ 0.017596072973 0.000201139315 N         8461
NK SR_FREQ 0.022887493905 0.000319865063 LR_FREQ 0.019887490229 0.000232260926 N         6596
NL SR_FREQ 0.017884513176 0.000266669717 LR_FREQ 0.017237658943 0.000198447818 N        11920
NM SR_FREQ 0.020267571633 0.000337465718 LR_FREQ 0.021160511524 0.000263454429 N         2759
NN SR_FREQ 0.024395978165 0.000370968871 LR_FREQ 0.022518993475 0.000265614484 N         6235
NA SR_FREQ 0.023635576140 0.000344252322 LR_FREQ 0.027613477314 0.000281922017 N         9978
NC SR_FREQ 0.024370660571 0.000419280599 LR_FREQ 0.025708536019 0.000282072655 N         1696
ND SR_FREQ 0.024957432406 0.000358541434 LR_FREQ 0.021700198811 0.000243096784 N         6924
NE SR_FREQ 0.027916833305 0.000385552798 LR_FREQ 0.020969112608 0.000259715011 N         7472
NF SR_FREQ 0.022378068393 0.000335401447 LR_FREQ 0.023360356886 0.000250879702 N         5604
NG SR_FREQ 0.024577313051 0.000362716229 LR_FREQ 0.035560086415 0.000342388059 N        10656
NY SR_FREQ 0.023003615380 0.000350531723 LR_FREQ 0.024122510553 0.000261417072 N         5154
NP SR_FREQ 0.035215440097 0.000507320986 LR_FREQ 0.028299725312 0.000287139195 N         7723
NQ SR_FREQ 0.030806475176 0.000413151015 LR_FREQ 0.021681819183 0.000270308247 N         4500
NR SR_FREQ 0.026227657425 0.000342649521 LR_FREQ 0.022496683038 0.000250634751 N         5622
NS SR_FREQ 0.025860332404 0.000371276029 LR_FREQ 0.027202297892 0.000287527500 N         7432
NT SR_FREQ 0.021909912756 0.000304131194 LR_FREQ 0.021344006477 0.000232325977 N         6822
NV SR_FREQ 0.019608743191 0.000287333499 LR_FREQ 0.018016612047 0.000178680491 N         9095
NW SR_FREQ 0.025603020666 0.000420946468 LR_FREQ 0.025611740022 0.000337478216 N         2020
TY SR_FREQ 0.018210074652 0.000296755244 LR_FREQ 0.021844360694 0.000221395005 N         5771
TV SR_FREQ 0.016145172146 0.000241813369 LR_FREQ 0.016739071906 0.000162374151 N        12449
TW SR_FREQ 0.019117991904 0.000312556452 LR_FREQ 0.022567206777 0.000281391691 N         2408
TT SR_FREQ 0.017684017101 0.000253065020 LR_FREQ 0.019585099161 0.000207531604 N         8623
TR SR_FREQ 0.020756846458 0.000287506863 LR_FREQ 0.020699660182 0.000218979153 N         7423
TS SR_FREQ 0.020874971563 0.000326746349 LR_FREQ 0.024814187200 0.000255042728 N         9614
TP SR_FREQ 0.027513285625 0.000435241748 LR_FREQ 0.025941297392 0.000264981866 N         9047
TQ SR_FREQ 0.023927727734 0.000349725607 LR_FREQ 0.019809768248 0.000234716727 N         5200
TN SR_FREQ 0.019506395007 0.000315582752 LR_FREQ 0.020764020051 0.000234174644 N         6646
TL SR_FREQ 0.014946380903 0.000230987720 LR_FREQ 0.016100474081 0.000169440506 N        16044
TM SR_FREQ 0.015714273328 0.000277206814 LR_FREQ 0.019181318207 0.000221438885 N         3237
TK SR_FREQ 0.018487130768 0.000267614328 LR_FREQ 0.018495164824 0.000210820388 N         7659
TH SR_FREQ 0.019961425271 0.000325796278 LR_FREQ 0.021366303245 0.000240252812 N         3797
TI SR_FREQ 0.015800586871 0.000240119087 LR_FREQ 0.016224733455 0.000175210921 N         9376
TF SR_FREQ 0.017857034625 0.000289403208 LR_FREQ 0.021181716070 0.000208799990 N         7190
TG SR_FREQ 0.020126244534 0.000312847616 LR_FREQ 0.031980891790 0.000282207185 N        13824
TD SR_FREQ 0.020114913299 0.000306024110 LR_FREQ 0.020135276327 0.000218598332 N         9281
TE SR_FREQ 0.022538176248 0.000331057744 LR_FREQ 0.019542029994 0.000232674408 N         9373
TC SR_FREQ 0.018240710679 0.000334469371 LR_FREQ 0.022751544170 0.000239988271 N         2030
TA SR_FREQ 0.019473352691 0.000298869334 LR_FREQ 0.025205190343 0.000242758912 N        13449
AA SR_FREQ 0.018984252905 0.000277530342 LR_FREQ 0.026957206928 0.000257739019 N        24841
AC SR_FREQ 0.017752320257 0.000284341217 LR_FREQ 0.025207887610 0.000253867960 N         3192
AE SR_FREQ 0.021816132683 0.000328137267 LR_FREQ 0.021367778893 0.000232310801 N        16704
AD SR_FREQ 0.019661862392 0.000284887820 LR_FREQ 0.022003924337 0.000215558995 N        15091
AG SR_FREQ 0.019570043876 0.000273449585 LR_FREQ 0.033265731391 0.000304281228 N        20090
AF SR_FREQ 0.017487859563 0.000256990440 LR_FREQ 0.023426644050 0.000219259589 N        10034
AI SR_FREQ 0.015730722069 0.000225054259 LR_FREQ 0.018390823560 0.000190822615 N        14459
AH SR_FREQ 0.019286996811 0.000285445581 LR_FREQ 0.023690116426 0.000243582257 N         5891
AK SR_FREQ 0.018101483722 0.000246512412 LR_FREQ 0.020438656396 0.000209541199 N        13454
AM SR_FREQ 0.015653845388 0.000249689147 LR_FREQ 0.021657859786 0.000240763492 N         5966
AL SR_FREQ 0.014883266596 0.000209164666 LR_FREQ 0.017920347122 0.000188921700 N        25658
AN SR_FREQ 0.018992245129 0.000282199376 LR_FREQ 0.022715834754 0.000232290961 N         9470
AQ SR_FREQ 0.022797612726 0.000311831608 LR_FREQ 0.021979865203 0.000236236718 N         9400
AP SR_FREQ 0.025837578247 0.000365154672 LR_FREQ 0.027764798894 0.000266512662 N         9569
AS SR_FREQ 0.020249835488 0.000291593502 LR_FREQ 0.026666392987 0.000254637181 N        14136
AR SR_FREQ 0.020224779719 0.000278984598 LR_FREQ 0.022614179791 0.000224296011 N        13546
AT SR_FREQ 0.017520832554 0.000237020164 LR_FREQ 0.021682099077 0.000210902773 N        12996
AW SR_FREQ 0.018588337514 0.000284530402 LR_FREQ 0.025121230158 0.000290263519 N         3280
AV SR_FREQ 0.016052055240 0.000224135563 LR_FREQ 0.018681248393 0.000169466771 N        18304
AY SR_FREQ 0.017834360346 0.000261054130 LR_FREQ 0.024064142899 0.000235358188 N         8087
VK SR_FREQ 0.017463661005 0.000280388057 LR_FREQ 0.012035549393 0.000134386953 N        11943
