# Supplementary material for: Pi-Pi contacts are an overlooked protein feature relevant to phase separation
Source: eLife. 2018 Feb 9;7:e31486. doi: 10.7554/eLife.31486 (PMC5847340; doi:10.7554/eLife.31486)
Supplement: Source code 2. — Python script and associated database files for the final phase separation propensity predictor. [file elife-31486-code2.tgz › SourceCodeS2/DBS/AVGnSDEVS/PCON2.BB.xmer2]

GW SR_FREQ 0.025056047184 0.002622530476 LR_FREQ 0.050375481181 0.002129245902 N         4698
GV SR_FREQ 0.020173385816 0.002052011108 LR_FREQ 0.032170867341 0.001168832068 N        22855
GT SR_FREQ 0.022125753014 0.002034687058 LR_FREQ 0.037894360224 0.001290071010 N        17533
GS SR_FREQ 0.025813683014 0.002495218654 LR_FREQ 0.046949390410 0.001560383881 N        18439
GR SR_FREQ 0.026516319144 0.002196955566 LR_FREQ 0.039371303530 0.001408412790 N        15698
GQ SR_FREQ 0.032009311787 0.002796619892 LR_FREQ 0.039029451129 0.001514896284 N        10419
GP SR_FREQ 0.032972114229 0.003529630411 LR_FREQ 0.052817093317 0.001847627516 N        10826
GY SR_FREQ 0.023167854407 0.002325567864 LR_FREQ 0.044525183099 0.001487593360 N        11721
GG SR_FREQ 0.023947480853 0.002652593794 LR_FREQ 0.059162725318 0.001780732406 N        22480
GF SR_FREQ 0.021847806674 0.002198985351 LR_FREQ 0.043689950554 0.001680410689 N        13432
GE SR_FREQ 0.028980550275 0.002569684313 LR_FREQ 0.035895168540 0.001352830270 N        19009
GD SR_FREQ 0.025633397721 0.002624185619 LR_FREQ 0.037255232175 0.001273237220 N        16876
GC SR_FREQ 0.023875491241 0.002691862186 LR_FREQ 0.049446003617 0.001733363639 N         4010
GA SR_FREQ 0.023815112312 0.002144997279 LR_FREQ 0.048127378703 0.001614705957 N        23500
GN SR_FREQ 0.025225392537 0.002641252686 LR_FREQ 0.040467799913 0.001586505784 N        12510
GM SR_FREQ 0.019120011393 0.001899819082 LR_FREQ 0.039635482855 0.001706056524 N         6835
GL SR_FREQ 0.017809573920 0.001711800544 LR_FREQ 0.030138731901 0.001402916858 N        26709
GK SR_FREQ 0.022775381182 0.002011888144 LR_FREQ 0.034475833335 0.001358090981 N        19010
GI SR_FREQ 0.019529955486 0.001953992201 LR_FREQ 0.032271586842 0.001186597545 N        19131
GH SR_FREQ 0.026698794644 0.002709621778 LR_FREQ 0.043667846544 0.001653778416 N         7245
ME SR_FREQ 0.021425902555 0.002320475240 LR_FREQ 0.018571860047 0.000712479418 N         6143
MD SR_FREQ 0.018582067528 0.002442587506 LR_FREQ 0.018872183443 0.000830917256 N         5188
MG SR_FREQ 0.018190032277 0.002600191093 LR_FREQ 0.033677818224 0.001481694877 N         6216
MF SR_FREQ 0.014325347570 0.001920091524 LR_FREQ 0.019032440319 0.000872228844 N         3118
MA SR_FREQ 0.017116568202 0.001995027487 LR_FREQ 0.025232209760 0.001023424831 N         7911
MC SR_FREQ 0.015541379244 0.002476096726 LR_FREQ 0.022581260425 0.001140625596 N         1064
MM SR_FREQ 0.012493303975 0.001726390850 LR_FREQ 0.017257668911 0.000954838052 N         2230
ML SR_FREQ 0.012308629075 0.001528062708 LR_FREQ 0.013920841619 0.000650647398 N         8341
MN SR_FREQ 0.016532724661 0.002156562990 LR_FREQ 0.018854107370 0.000827758117 N         3842
MI SR_FREQ 0.013013086878 0.001645599775 LR_FREQ 0.013955251090 0.000604964065 N         5047
MH SR_FREQ 0.018501447312 0.002782326179 LR_FREQ 0.020204960739 0.001060015628 N         1977
MK SR_FREQ 0.015629403237 0.001750822538 LR_FREQ 0.017400963293 0.000716168950 N         5629
MT SR_FREQ 0.015688644955 0.001903690619 LR_FREQ 0.017650425915 0.000745980252 N         5182
MW SR_FREQ 0.016373002850 0.002374035652 LR_FREQ 0.020603886193 0.001071989867 N          979
MV SR_FREQ 0.013217443461 0.001671197167 LR_FREQ 0.014066628503 0.000618887212 N         6198
MQ SR_FREQ 0.021858779589 0.002302661491 LR_FREQ 0.018436013452 0.000848822030 N         3319
MP SR_FREQ 0.025842020469 0.003537572720 LR_FREQ 0.025600150450 0.001217150019 N         4120
MS SR_FREQ 0.018713754739 0.002422129539 LR_FREQ 0.024692743998 0.001079665350 N         5082
MR SR_FREQ 0.018512629733 0.001824182861 LR_FREQ 0.019626745127 0.000807572713 N         4835
MY SR_FREQ 0.015509109561 0.002240946713 LR_FREQ 0.020473310129 0.000855638255 N         2645
FP SR_FREQ 0.030760431745 0.004224041210 LR_FREQ 0.027870715771 0.001113296272 N         7858
FQ SR_FREQ 0.027235552485 0.003076839346 LR_FREQ 0.020623120580 0.000813102569 N         6234
FR SR_FREQ 0.021228690307 0.002182050833 LR_FREQ 0.020417892380 0.000698720727 N         8371
FS SR_FREQ 0.022110791604 0.002794420374 LR_FREQ 0.026628730335 0.000935114261 N        11987
FT SR_FREQ 0.018480720860 0.002224413539 LR_FREQ 0.020279362823 0.000709086566 N        10002
FV SR_FREQ 0.015737753183 0.001981253613 LR_FREQ 0.016457871016 0.000595910236 N        11655
FW SR_FREQ 0.020053920784 0.002774839558 LR_FREQ 0.022770092349 0.000984404398 N         2243
FY SR_FREQ 0.017936470261 0.002357570964 LR_FREQ 0.022021091820 0.000695205628 N         6423
FA SR_FREQ 0.020114475227 0.002383562095 LR_FREQ 0.027131535060 0.000868870122 N        12999
FC SR_FREQ 0.019135207129 0.002990750976 LR_FREQ 0.024144845106 0.000945962852 N         2329
FD SR_FREQ 0.022235952499 0.002899692912 LR_FREQ 0.020957348457 0.000763932267 N        11939
FE SR_FREQ 0.024045767176 0.002685469844 LR_FREQ 0.020610359933 0.000725070488 N        11438
FF SR_FREQ 0.016729796885 0.002147225281 LR_FREQ 0.021001026092 0.000801905359 N         6618
FG SR_FREQ 0.020474473329 0.002739019197 LR_FREQ 0.036651663069 0.001331358088 N        12702
FH SR_FREQ 0.020777802048 0.002850506904 LR_FREQ 0.022406270662 0.000992069085 N         4137
FI SR_FREQ 0.015236154778 0.001927503739 LR_FREQ 0.015619213775 0.000572379868 N         9421
FK SR_FREQ 0.019011225724 0.002276227155 LR_FREQ 0.019018335461 0.000727137490 N         9312
FL SR_FREQ 0.013962388526 0.001682584512 LR_FREQ 0.015265152078 0.000609471227 N        14850
FM SR_FREQ 0.015484187866 0.002197634543 LR_FREQ 0.019177791528 0.000852973413 N         3259
FN SR_FREQ 0.021058010427 0.002906906907 LR_FREQ 0.021605049442 0.000847315291 N         8025
SY SR_FREQ 0.020228398609 0.002604982043 LR_FREQ 0.024364852162 0.000957482192 N         9091
SS SR_FREQ 0.022387488436 0.002784885706 LR_FREQ 0.028356164338 0.001274149830 N        16248
SR SR_FREQ 0.022558147051 0.002321698252 LR_FREQ 0.022450351487 0.000923965896 N        11892
SQ SR_FREQ 0.026565414437 0.002809606013 LR_FREQ 0.021199896119 0.000961048281 N         8888
SP SR_FREQ 0.030641592997 0.004155935780 LR_FREQ 0.029852146700 0.001306654161 N        11294
SW SR_FREQ 0.021167213129 0.002923626345 LR_FREQ 0.026933732922 0.001439972108 N         3777
SV SR_FREQ 0.017169992584 0.002114434130 LR_FREQ 0.018041668863 0.000748833943 N        17191
ST SR_FREQ 0.018849567720 0.002289952048 LR_FREQ 0.021151602471 0.000867051272 N        13073
SK SR_FREQ 0.018933874170 0.002200797856 LR_FREQ 0.020027529899 0.000924710630 N        12908
SI SR_FREQ 0.016499304140 0.001945770980 LR_FREQ 0.017483215758 0.000699119402 N        14523
SH SR_FREQ 0.022227364751 0.002953327913 LR_FREQ 0.024703779096 0.001249795753 N         5601
SN SR_FREQ 0.020921701768 0.002736110322 LR_FREQ 0.022847312288 0.001064033637 N        10179
SM SR_FREQ 0.016089774263 0.002096205780 LR_FREQ 0.021692252699 0.001027074111 N         5061
SL SR_FREQ 0.015374134475 0.001821637588 LR_FREQ 0.017568391196 0.000760334790 N        24075
SC SR_FREQ 0.020408749876 0.002998304553 LR_FREQ 0.025454113244 0.001082042855 N         3374
SA SR_FREQ 0.020880954255 0.002390712422 LR_FREQ 0.029541808037 0.001165801415 N        18482
SG SR_FREQ 0.020921514405 0.002664199958 LR_FREQ 0.037544040627 0.001404645278 N        20192
SF SR_FREQ 0.019055279112 0.002519268241 LR_FREQ 0.023844693137 0.001038090810 N        10943
SE SR_FREQ 0.025484075130 0.002907351189 LR_FREQ 0.021034402715 0.000912029765 N        14554
SD SR_FREQ 0.021491936101 0.002620968450 LR_FREQ 0.021929537059 0.000966153235 N        13837
YI SR_FREQ 0.015001433424 0.001866082204 LR_FREQ 0.016430542728 0.000633230237 N         8063
YH SR_FREQ 0.021481207833 0.003075832655 LR_FREQ 0.022108960144 0.001072144576 N         3514
YK SR_FREQ 0.018760139016 0.002242510993 LR_FREQ 0.019342822228 0.000842669498 N         7767
YM SR_FREQ 0.015258496131 0.002160974729 LR_FREQ 0.020691654882 0.001027715181 N         2840
YL SR_FREQ 0.014096218930 0.001758024710 LR_FREQ 0.015966507521 0.000728339883 N        14086
YN SR_FREQ 0.019836861611 0.002607547716 LR_FREQ 0.021282071346 0.000977983641 N         6753
YA SR_FREQ 0.020021714573 0.002320016044 LR_FREQ 0.027725650969 0.001000094376 N        10750
YC SR_FREQ 0.018808505521 0.002818591000 LR_FREQ 0.025931427979 0.001188594138 N         2109
YE SR_FREQ 0.023023887581 0.002575354687 LR_FREQ 0.020515767008 0.000865554151 N         9127
YD SR_FREQ 0.021296038511 0.002743889858 LR_FREQ 0.021621905442 0.000900137677 N         9171
YG SR_FREQ 0.020315829348 0.002810929313 LR_FREQ 0.037847226492 0.001393561773 N        10879
YF SR_FREQ 0.017703256500 0.002350153083 LR_FREQ 0.022458355559 0.000946255433 N         6577
YY SR_FREQ 0.017739551225 0.002272244156 LR_FREQ 0.024227207761 0.000858451145 N         6053
YQ SR_FREQ 0.027337782016 0.003059254246 LR_FREQ 0.021343637805 0.001033627260 N         5801
YP SR_FREQ 0.030761051891 0.004186120813 LR_FREQ 0.029241932560 0.001261949727 N         7141
YS SR_FREQ 0.021723984559 0.002825127406 LR_FREQ 0.027470409291 0.001115802510 N         9276
YR SR_FREQ 0.021112394153 0.002113818169 LR_FREQ 0.022239430766 0.000870206433 N         8028
YT SR_FREQ 0.017528396605 0.002140766794 LR_FREQ 0.020609255664 0.000813606025 N         8114
YW SR_FREQ 0.019538279712 0.002614199848 LR_FREQ 0.024514594459 0.001275898675 N         2147
YV SR_FREQ 0.015110155097 0.001883367086 LR_FREQ 0.017233503650 0.000694348431 N         9666
LF SR_FREQ 0.013715464139 0.001672855052 LR_FREQ 0.017450623715 0.000613585439 N        14150
LG SR_FREQ 0.017134204648 0.002101085601 LR_FREQ 0.028279738569 0.000936704048 N        26828
LD SR_FREQ 0.017340269573 0.002065115953 LR_FREQ 0.017552644516 0.000568370100 N        24447
LE SR_FREQ 0.019173645181 0.002099702547 LR_FREQ 0.016914934957 0.000494336410 N        28652
LC SR_FREQ 0.014294835041 0.002024487244 LR_FREQ 0.018519919347 0.000635570771 N         4821
LA SR_FREQ 0.015631302321 0.001611335980 LR_FREQ 0.021788898308 0.000654019515 N        35411
LN SR_FREQ 0.016378191235 0.002064003824 LR_FREQ 0.017165874742 0.000589447458 N        16902
LL SR_FREQ 0.011417805607 0.001203284752 LR_FREQ 0.012351661825 0.000414491122 N        35918
LM SR_FREQ 0.012967804454 0.001623796291 LR_FREQ 0.015288201332 0.000583769492 N         8212
LK SR_FREQ 0.014990872991 0.001591704436 LR_FREQ 0.015964517385 0.000503874981 N        25474
LH SR_FREQ 0.017079322011 0.002294918639 LR_FREQ 0.017432252641 0.000652376176 N         9279
LI SR_FREQ 0.011702553149 0.001269374699 LR_FREQ 0.012717892776 0.000459951056 N        20377
LV SR_FREQ 0.012255935969 0.001332019438 LR_FREQ 0.013084778415 0.000468313999 N        26260
LW SR_FREQ 0.014794146296 0.001899064651 LR_FREQ 0.018055902552 0.000709201641 N         4348
LT SR_FREQ 0.014769307287 0.001608416497 LR_FREQ 0.016661024909 0.000549106113 N        22513
LR SR_FREQ 0.017205037683 0.001725880472 LR_FREQ 0.017614655260 0.000511059302 N        22475
LS SR_FREQ 0.017576246790 0.002129016814 LR_FREQ 0.021693406614 0.000773654458 N        25791
LP SR_FREQ 0.022394638668 0.002701892924 LR_FREQ 0.022595208670 0.000847763237 N        19587
LQ SR_FREQ 0.019482756349 0.002115243183 LR_FREQ 0.016783169266 0.000582813182 N        15471
LY SR_FREQ 0.014940951411 0.001863841250 LR_FREQ 0.017764522881 0.000571751694 N        12360
RT SR_FREQ 0.020586248815 0.002223680025 LR_FREQ 0.018568265796 0.000782358883 N        10283
RV SR_FREQ 0.018222853645 0.002014933649 LR_FREQ 0.015215492272 0.000583325744 N        15912
RW SR_FREQ 0.023380984552 0.002708710126 LR_FREQ 0.020475113560 0.001055801250 N         3110
RP SR_FREQ 0.033413519904 0.004212079999 LR_FREQ 0.025589429276 0.001223742034 N         9100
RQ SR_FREQ 0.030149718393 0.002929944953 LR_FREQ 0.017268119733 0.000772698799 N         8133
RR SR_FREQ 0.025920321659 0.002305898029 LR_FREQ 0.018168197628 0.000646226426 N        11955
RS SR_FREQ 0.024974711539 0.002960401025 LR_FREQ 0.023736426032 0.001115204495 N        10919
RY SR_FREQ 0.021402451131 0.002399189688 LR_FREQ 0.019502739222 0.000702885136 N         8071
RD SR_FREQ 0.022675801090 0.002508572172 LR_FREQ 0.018397843159 0.000823046286 N        12435
RE SR_FREQ 0.026257533327 0.002535579300 LR_FREQ 0.016693676810 0.000636282699 N        15646
RF SR_FREQ 0.021039707353 0.002365825598 LR_FREQ 0.018986728340 0.000771226607 N         9790
RG SR_FREQ 0.022795853394 0.002783167553 LR_FREQ 0.031858723043 0.001324229076 N        13846
RA SR_FREQ 0.022412132210 0.002219663941 LR_FREQ 0.023782934007 0.000846079682 N        17880
RC SR_FREQ 0.021986634924 0.002894268542 LR_FREQ 0.022244304248 0.001074254139 N         2706
RL SR_FREQ 0.016562968429 0.001760782564 LR_FREQ 0.014470266887 0.000586783592 N        22395
RM SR_FREQ 0.017988695541 0.002009997345 LR_FREQ 0.016774007828 0.000726337140 N         4684
RN SR_FREQ 0.022238110135 0.002589886359 LR_FREQ 0.019122120317 0.000876164610 N         8433
RH SR_FREQ 0.023484305439 0.002743616748 LR_FREQ 0.019201197776 0.000944384713 N         5068
RI SR_FREQ 0.017604347442 0.001884587904 LR_FREQ 0.014253624545 0.000500424067 N        13533
RK SR_FREQ 0.022017534181 0.002285034422 LR_FREQ 0.016583231037 0.000704014697 N        10775
VH SR_FREQ 0.017242364160 0.003077132760 LR_FREQ 0.011847596098 0.000805930989 N         6508
IP SR_FREQ 0.024853445080 0.004132107285 LR_FREQ 0.015021359147 0.001118853778 N        12226
EM SR_FREQ 0.020184208272 0.001823999250 LR_FREQ 0.015684765046 0.000672110943 N         6559
EL SR_FREQ 0.017723287633 0.001551213449 LR_FREQ 0.013256138415 0.000510979497 N        28675
EN SR_FREQ 0.024738498530 0.002274073771 LR_FREQ 0.016655758350 0.000669003420 N        12842
EI SR_FREQ 0.020104660454 0.001774084696 LR_FREQ 0.012875393446 0.000465643675 N        18660
EH SR_FREQ 0.026617538530 0.002449648080 LR_FREQ 0.017291269190 0.000808297211 N         6359
EK SR_FREQ 0.024445448440 0.002051613920 LR_FREQ 0.014031085156 0.000512729275 N        19697
EE SR_FREQ 0.030090351538 0.002368574912 LR_FREQ 0.015154862078 0.000522110707 N        21883
ED SR_FREQ 0.025693646589 0.002352810958 LR_FREQ 0.016416290556 0.000684777534 N        15028
EG SR_FREQ 0.026697105559 0.002895760529 LR_FREQ 0.028695073571 0.001136829447 N        18613
EF SR_FREQ 0.023669436293 0.002281130888 LR_FREQ 0.017873765416 0.000681335834 N        11124
EA SR_FREQ 0.025257869116 0.002182462691 LR_FREQ 0.022024474387 0.000749767743 N        24805
EC SR_FREQ 0.025303844463 0.002599045462 LR_FREQ 0.019550466531 0.000887445254 N         3068
IT SR_FREQ 0.014823346121 0.002163059171 LR_FREQ 0.008817382057 0.000568297980 N        14425
EY SR_FREQ 0.023977289148 0.002269632168 LR_FREQ 0.018461941150 0.000701096448 N         9366
IW SR_FREQ 0.014623059433 0.002622061331 LR_FREQ 0.010440925072 0.000866509320 N         2625
ET SR_FREQ 0.022681850543 0.001962317045 LR_FREQ 0.016435003661 0.000637938680 N        13952
EW SR_FREQ 0.027344749036 0.002619787794 LR_FREQ 0.018890424598 0.001016989153 N         4001
EV SR_FREQ 0.019782593856 0.001818754831 LR_FREQ 0.013451999882 0.000497548542 N        20790
EQ SR_FREQ 0.032036380521 0.002433190848 LR_FREQ 0.015779539227 0.000669730836 N        10825
EP SR_FREQ 0.038080369660 0.004131219402 LR_FREQ 0.023329073191 0.001100090616 N         9399
ES SR_FREQ 0.027804192413 0.002727794377 LR_FREQ 0.021254109241 0.000938463209 N        13295
ER SR_FREQ 0.028891379459 0.002096688038 LR_FREQ 0.016711174065 0.000596405906 N        16140
II SR_FREQ 0.011920891945 0.001604560804 LR_FREQ 0.007172825609 0.000437713988 N        13916
IH SR_FREQ 0.016411828982 0.002863692751 LR_FREQ 0.010336493746 0.000831027305 N         5897
IK SR_FREQ 0.015057935251 0.002104960557 LR_FREQ 0.009204142605 0.000566319947 N        14997
IM SR_FREQ 0.012243167290 0.002034312824 LR_FREQ 0.008891659831 0.000697312748 N         4571
VW SR_FREQ 0.015661170705 0.002755809461 LR_FREQ 0.011656414857 0.000790456719 N         3710
KC SR_FREQ 0.017105787873 0.002802987418 LR_FREQ 0.019676029690 0.001121910328 N         2486
KA SR_FREQ 0.017819238405 0.002101514633 LR_FREQ 0.022071614160 0.000913023019 N        19464
KG SR_FREQ 0.019583184448 0.002799305493 LR_FREQ 0.029392675555 0.001448272139 N        15799
KF SR_FREQ 0.016978837923 0.002337426120 LR_FREQ 0.017744634085 0.000814514090 N         8680
KE SR_FREQ 0.020860269920 0.002292192978 LR_FREQ 0.015194887765 0.000625507341 N        18953
KD SR_FREQ 0.018650421022 0.002478317851 LR_FREQ 0.015841712717 0.000752755590 N        14491
KK SR_FREQ 0.016923423847 0.001973117417 LR_FREQ 0.014882073175 0.000668485937 N        14887
KI SR_FREQ 0.014293728790 0.001725034649 LR_FREQ 0.012824584644 0.000494024753 N        15577
KH SR_FREQ 0.018727086103 0.002685439859 LR_FREQ 0.017207652068 0.000954439342 N         4981
KN SR_FREQ 0.017851592829 0.002500761651 LR_FREQ 0.016568927322 0.000791553961 N        11165
KM SR_FREQ 0.014383154822 0.002089068097 LR_FREQ 0.015861484510 0.000824368773 N         5073
KL SR_FREQ 0.013507815996 0.001598647581 LR_FREQ 0.013353876406 0.000614229264 N        22559
KS SR_FREQ 0.019007888420 0.002399052104 LR_FREQ 0.021438516441 0.001128819930 N        12038
KR SR_FREQ 0.019609843406 0.002066425500 LR_FREQ 0.016700236704 0.000729177871 N        11043
KQ SR_FREQ 0.023067418864 0.002788061423 LR_FREQ 0.015645699775 0.000758728460 N         8438
KP SR_FREQ 0.028182768608 0.004103784704 LR_FREQ 0.023983804757 0.001331729036 N         9773
KW SR_FREQ 0.017749322318 0.002599384342 LR_FREQ 0.019312329713 0.001247079246 N         2970
KV SR_FREQ 0.014647215061 0.001782437343 LR_FREQ 0.014085750607 0.000589570725 N        17174
KT SR_FREQ 0.016093268639 0.001945899734 LR_FREQ 0.017028737275 0.000810663741 N        12507
KY SR_FREQ 0.016338422107 0.002104220915 LR_FREQ 0.018145044621 0.000794074937 N         8833
DN SR_FREQ 0.021535939778 0.002831223370 LR_FREQ 0.018578654492 0.000897475157 N         9155
DL SR_FREQ 0.016075671229 0.001838384711 LR_FREQ 0.014322865854 0.000541555559 N        24571
DM SR_FREQ 0.017786824500 0.002375787209 LR_FREQ 0.017124303368 0.000781231134 N         5271
DK SR_FREQ 0.020817923695 0.002464295830 LR_FREQ 0.016309405260 0.000740738094 N        12773
DH SR_FREQ 0.023039837084 0.003009785700 LR_FREQ 0.020396531214 0.001111982002 N         5113
DI SR_FREQ 0.017701774627 0.002056417509 LR_FREQ 0.014508651474 0.000548146931 N        16410
DF SR_FREQ 0.020672037257 0.002678182164 LR_FREQ 0.019400290455 0.000826482061 N        11899
DG SR_FREQ 0.021078744439 0.002733221531 LR_FREQ 0.032153425746 0.001356006002 N        19100
DD SR_FREQ 0.022685564015 0.002851654677 LR_FREQ 0.017599769720 0.000814164197 N        12787
DE SR_FREQ 0.025908974409 0.002827121315 LR_FREQ 0.017254932815 0.000730022198 N        16604
DC SR_FREQ 0.021856940529 0.003282315382 LR_FREQ 0.021462320436 0.001012696485 N         3014
DA SR_FREQ 0.022229164051 0.002636292337 LR_FREQ 0.023708623933 0.000922061923 N        20175
DY SR_FREQ 0.020928491877 0.002742971791 LR_FREQ 0.020040071102 0.000809787735 N         9912
DV SR_FREQ 0.017809307026 0.002140324356 LR_FREQ 0.015219605218 0.000623850217 N        18572
DW SR_FREQ 0.023633729388 0.003176816998 LR_FREQ 0.020401498007 0.001113831599 N         4003
DT SR_FREQ 0.019688240951 0.002346485902 LR_FREQ 0.018202454458 0.000784532571 N        11869
DR SR_FREQ 0.024873582340 0.002657926575 LR_FREQ 0.018766730433 0.000780959639 N        11608
DS SR_FREQ 0.024116182883 0.003124486152 LR_FREQ 0.023465282660 0.001184849519 N        13023
DP SR_FREQ 0.034878973901 0.004897658004 LR_FREQ 0.022181312429 0.001027142053 N        12413
DQ SR_FREQ 0.028584223607 0.003280552691 LR_FREQ 0.017468846419 0.000814419113 N         7495
QQ SR_FREQ 0.037620783752 0.003363440963 LR_FREQ 0.017812517482 0.000864286850 N         7042
QP SR_FREQ 0.042639678492 0.005311189040 LR_FREQ 0.026859447532 0.001387179073 N         6415
QS SR_FREQ 0.030131048237 0.003456318888 LR_FREQ 0.024566837799 0.001208428750 N         8136
QR SR_FREQ 0.031113210198 0.002547144676 LR_FREQ 0.019842146470 0.000848439355 N         8112
QT SR_FREQ 0.024497356015 0.002595432024 LR_FREQ 0.018116715043 0.000761702553 N         7685
QW SR_FREQ 0.029779676894 0.003237724464 LR_FREQ 0.021456473250 0.001268010065 N         2394
QV SR_FREQ 0.021390592003 0.002371861564 LR_FREQ 0.015810351198 0.000670150371 N        10987
QY SR_FREQ 0.025206720591 0.002646996112 LR_FREQ 0.020665604375 0.000861427859 N         5313
QA SR_FREQ 0.027243449224 0.002660147508 LR_FREQ 0.024952525195 0.000960966207 N        13922
QC SR_FREQ 0.028054819105 0.003400237675 LR_FREQ 0.021926477991 0.001115185526 N         1933
QE SR_FREQ 0.032124011768 0.003083141965 LR_FREQ 0.018596012478 0.000860308876 N         9758
QD SR_FREQ 0.026970769572 0.003007173799 LR_FREQ 0.018609797596 0.000897207252 N         7627
QG SR_FREQ 0.028908971932 0.003588021513 LR_FREQ 0.033220309898 0.001452407940 N        10280
QF SR_FREQ 0.024691965328 0.002827642357 LR_FREQ 0.019926060240 0.000963482002 N         6085
QI SR_FREQ 0.021006685037 0.002264591985 LR_FREQ 0.015357258847 0.000624465083 N         9073
QH SR_FREQ 0.029654110842 0.003276654989 LR_FREQ 0.020465539810 0.001120748160 N         3552
QK SR_FREQ 0.026894777799 0.002735130019 LR_FREQ 0.016537896020 0.000747543520 N         8543
QM SR_FREQ 0.022791624802 0.002572445806 LR_FREQ 0.017085631214 0.000841565828 N         3548
QL SR_FREQ 0.019386655805 0.002119228709 LR_FREQ 0.014619246106 0.000655581221 N        16327
QN SR_FREQ 0.027547657951 0.003238199958 LR_FREQ 0.018932853411 0.000912877324 N         6139
WG SR_FREQ 0.019713063124 0.003045114667 LR_FREQ 0.037906216162 0.001810669637 N         3957
WF SR_FREQ 0.016850562711 0.002442126931 LR_FREQ 0.019820305006 0.001135119533 N         2292
WE SR_FREQ 0.023480895294 0.002688051924 LR_FREQ 0.019017448280 0.001000391677 N         3598
WD SR_FREQ 0.020563034370 0.002789879379 LR_FREQ 0.020477338213 0.001112684819 N         3722
WC SR_FREQ 0.017034990367 0.002782229559 LR_FREQ 0.023714242101 0.001437880518 N          809
WA SR_FREQ 0.018944802611 0.002353252482 LR_FREQ 0.026189462298 0.001195918584 N         4170
WN SR_FREQ 0.018967205401 0.002664886701 LR_FREQ 0.021263478426 0.001264642591 N         2880
WM SR_FREQ 0.014276415510 0.002181086851 LR_FREQ 0.017938650900 0.001165931614 N         1273
WL SR_FREQ 0.012867544951 0.001682721470 LR_FREQ 0.014600526726 0.000799276857 N         5460
WK SR_FREQ 0.018165870665 0.002221321025 LR_FREQ 0.017166675898 0.000985568724 N         3338
WI SR_FREQ 0.013788243798 0.001771204288 LR_FREQ 0.013977952773 0.000699332249 N         2982
WH SR_FREQ 0.020477078703 0.003054793253 LR_FREQ 0.020539247755 0.001381371944 N         1577
WW SR_FREQ 0.018896380033 0.002717944256 LR_FREQ 0.023650106723 0.001761316921 N          883
WV SR_FREQ 0.014695546051 0.001954985703 LR_FREQ 0.015686108729 0.000800883950 N         3643
WT SR_FREQ 0.016888816830 0.002094141288 LR_FREQ 0.019250171351 0.000967558756 N         3223
WS SR_FREQ 0.020694817349 0.002821894122 LR_FREQ 0.026824875331 0.001448898355 N         3704
WR SR_FREQ 0.020603930408 0.002097023025 LR_FREQ 0.021127626459 0.001057013338 N         3147
WQ SR_FREQ 0.026095138901 0.002736169614 LR_FREQ 0.020010557444 0.001156558328 N         2639
WP SR_FREQ 0.030605938095 0.004631922076 LR_FREQ 0.027266941553 0.001557032964 N         2258
WY SR_FREQ 0.017343152433 0.002443496952 LR_FREQ 0.022550568061 0.001105930638 N         1940
PR SR_FREQ 0.023982706383 0.001929163872 LR_FREQ 0.018348241200 0.000614817918 N         8290
PS SR_FREQ 0.023437734970 0.002285772100 LR_FREQ 0.022219097318 0.000849213019 N        11104
PP SR_FREQ 0.033405487366 0.003423393867 LR_FREQ 0.022278936794 0.000873276588 N         7951
PQ SR_FREQ 0.029294789650 0.002292087758 LR_FREQ 0.017696096878 0.000695303411 N         7039
PV SR_FREQ 0.018372175862 0.001906902269 LR_FREQ 0.014972588877 0.000584851635 N        14487
PW SR_FREQ 0.022620134161 0.002339086588 LR_FREQ 0.021401610948 0.001053467216 N         2755
PT SR_FREQ 0.019494612516 0.001829838335 LR_FREQ 0.017369289325 0.000663397245 N         9989
PY SR_FREQ 0.020262805852 0.001992576751 LR_FREQ 0.019667108465 0.000762222362 N         6801
PC SR_FREQ 0.021157659112 0.002427212002 LR_FREQ 0.019735299100 0.000884532606 N         2039
PA SR_FREQ 0.022923825791 0.002129613744 LR_FREQ 0.024568299328 0.000847611661 N        15090
PF SR_FREQ 0.019776053654 0.002046987326 LR_FREQ 0.019688359777 0.000806528791 N         8122
PG SR_FREQ 0.019917786153 0.002173150252 LR_FREQ 0.030949856253 0.001060653618 N        14718
PD SR_FREQ 0.021627728250 0.002148751837 LR_FREQ 0.018265300249 0.000675718818 N        12556
PE SR_FREQ 0.026518963797 0.002104462458 LR_FREQ 0.017637862299 0.000599950911 N        16117
PK SR_FREQ 0.021128862175 0.001975467084 LR_FREQ 0.015837010690 0.000552051262 N         9127
PH SR_FREQ 0.022629975893 0.002151442721 LR_FREQ 0.019763863914 0.000851549814 N         4462
PI SR_FREQ 0.018197027654 0.001966361436 LR_FREQ 0.014217296213 0.000552778738 N         9524
PN SR_FREQ 0.021014968568 0.002147701921 LR_FREQ 0.018607305685 0.000753715712 N         7982
PL SR_FREQ 0.016681083057 0.001691873015 LR_FREQ 0.013947431633 0.000604318547 N        17183
PM SR_FREQ 0.017614634912 0.001830805539 LR_FREQ 0.016554744111 0.000765359385 N         3695
CK SR_FREQ 0.019318759120 0.002429119165 LR_FREQ 0.021005213094 0.001009015965 N         2755
CI SR_FREQ 0.015305891530 0.002152951125 LR_FREQ 0.018017684114 0.000830841676 N         2898
CH SR_FREQ 0.023102218935 0.003365335368 LR_FREQ 0.026192709658 0.001393371190 N         1769
CN SR_FREQ 0.021764682432 0.003199076895 LR_FREQ 0.025033658604 0.001290054676 N         2124
CM SR_FREQ 0.016105497751 0.002548672618 LR_FREQ 0.023783246316 0.001304574578 N         1009
CL SR_FREQ 0.013896918157 0.001920944929 LR_FREQ 0.018164890150 0.000906734406 N         4721
CC SR_FREQ 0.020993649460 0.003559177682 LR_FREQ 0.030433659644 0.001366132329 N          912
CA SR_FREQ 0.021001052758 0.002708393422 LR_FREQ 0.031421421079 0.001153638206 N         3826
CG SR_FREQ 0.020785882255 0.003269529585 LR_FREQ 0.043555773029 0.001608686421 N         4356
CF SR_FREQ 0.018065806366 0.002768836657 LR_FREQ 0.025845922068 0.001178658339 N         2133
CE SR_FREQ 0.025831134256 0.003062573568 LR_FREQ 0.022648406472 0.001076252985 N         3259
CD SR_FREQ 0.023332509915 0.003329981821 LR_FREQ 0.023248255285 0.001145930529 N         3104
CY SR_FREQ 0.019841319676 0.002894125586 LR_FREQ 0.028376097954 0.001181541220 N         1841
CS SR_FREQ 0.023407889293 0.003276112737 LR_FREQ 0.031886546356 0.001500045146 N         3610
CR SR_FREQ 0.023162758658 0.002544590496 LR_FREQ 0.025955444968 0.001146614583 N         2912
CQ SR_FREQ 0.028896520226 0.003403499641 LR_FREQ 0.024104845662 0.001219866933 N         2052
CP SR_FREQ 0.034227029033 0.005386600443 LR_FREQ 0.033522503370 0.001538611961 N         2791
CW SR_FREQ 0.019865287465 0.002830359396 LR_FREQ 0.030549950342 0.001662941446 N          704
CV SR_FREQ 0.015983256215 0.002218556877 LR_FREQ 0.018670859629 0.000837828255 N         3536
CT SR_FREQ 0.018257459419 0.002383910132 LR_FREQ 0.022210720335 0.000968326810 N         2804
IY SR_FREQ 0.014803559282 0.002397907770 LR_FREQ 0.010518382317 0.000685913081 N         8185
VA SR_FREQ 0.016174446770 0.002238052550 LR_FREQ 0.014730683473 0.000739105691 N        25344
VC SR_FREQ 0.015618173850 0.003215638963 LR_FREQ 0.012276806025 0.000791160187 N         3895
VD SR_FREQ 0.017756839974 0.002803741320 LR_FREQ 0.012815608203 0.000707731981 N        18855
VE SR_FREQ 0.019045216977 0.002692339688 LR_FREQ 0.011074683345 0.000530747858 N        20621
VF SR_FREQ 0.014286031173 0.002312844832 LR_FREQ 0.011576140014 0.000624519734 N        11879
VG SR_FREQ 0.017272738468 0.002710935063 LR_FREQ 0.021600376919 0.001140301007 N        19509
IQ SR_FREQ 0.020034508329 0.003005848841 LR_FREQ 0.009418904605 0.000676370928 N         8669
VI SR_FREQ 0.012011549374 0.001593988626 LR_FREQ 0.007525238644 0.000385659326 N        17737
IS SR_FREQ 0.017741671494 0.002772145120 LR_FREQ 0.013566445996 0.000956099006 N        15932
IR SR_FREQ 0.016414825309 0.002119186242 LR_FREQ 0.010025914853 0.000596477103 N        12594
VL SR_FREQ 0.011773438169 0.001557137753 LR_FREQ 0.009009045977 0.000446243113 N        28071
VM SR_FREQ 0.012763723482 0.002142122000 LR_FREQ 0.009743789196 0.000628522509 N         6478
VN SR_FREQ 0.016726523468 0.002737084786 LR_FREQ 0.012610698393 0.000790614631 N        12723
IV SR_FREQ 0.012195557042 0.001670707570 LR_FREQ 0.006892157724 0.000437838464 N        17083
VP SR_FREQ 0.025827629580 0.004356768986 LR_FREQ 0.017331821283 0.001159846302 N        14020
VQ SR_FREQ 0.020984192050 0.003173486484 LR_FREQ 0.011812024260 0.000762588368 N        10069
VR SR_FREQ 0.017152964338 0.002270860499 LR_FREQ 0.011922959744 0.000627509498 N        15601
VS SR_FREQ 0.018304486132 0.002870160238 LR_FREQ 0.014978770334 0.000886003247 N        18354
VT SR_FREQ 0.015018147938 0.002207698550 LR_FREQ 0.010674070977 0.000577643578 N        17591
IL SR_FREQ 0.011438735661 0.001552399689 LR_FREQ 0.008110215579 0.000498257689 N        20523
VV SR_FREQ 0.012640025955 0.001739788383 LR_FREQ 0.007725124654 0.000424936134 N        23009
IN SR_FREQ 0.016655877127 0.002725888258 LR_FREQ 0.011276370336 0.000800782085 N        11638
IA SR_FREQ 0.015279434065 0.001996946128 LR_FREQ 0.014197529392 0.000840596304 N        21284
VY SR_FREQ 0.014860970171 0.002411333424 LR_FREQ 0.011788464610 0.000620422986 N         9764
IC SR_FREQ 0.014433047153 0.002825903239 LR_FREQ 0.011006759294 0.000815918890 N         3290
IE SR_FREQ 0.017938414535 0.002492948115 LR_FREQ 0.010403072911 0.000605354812 N        17633
ID SR_FREQ 0.017377942692 0.002602960678 LR_FREQ 0.011246111641 0.000732150818 N        16583
IG SR_FREQ 0.016579132277 0.002546052817 LR_FREQ 0.020299043626 0.001203691267 N        17215
IF SR_FREQ 0.013597125838 0.002131058225 LR_FREQ 0.009620456431 0.000636752845 N         8756
HY SR_FREQ 0.020831379760 0.002870369450 LR_FREQ 0.024387287345 0.000891778387 N         3794
HR SR_FREQ 0.023639733258 0.002488124425 LR_FREQ 0.021180766278 0.000751365137 N         4952
HS SR_FREQ 0.023480223298 0.003225272488 LR_FREQ 0.028099788327 0.001139873690 N         5528
HP SR_FREQ 0.034502070586 0.004576488639 LR_FREQ 0.028902519046 0.001289856482 N         5915
HQ SR_FREQ 0.030142728338 0.003343650832 LR_FREQ 0.021385410501 0.000945482300 N         3549
HV SR_FREQ 0.017378341386 0.002316127946 LR_FREQ 0.016996971037 0.000682444226 N         6565
HW SR_FREQ 0.024293712186 0.003528603211 LR_FREQ 0.025132337793 0.001249165343 N         1581
HT SR_FREQ 0.019713373984 0.002481161215 LR_FREQ 0.021197810577 0.000858551081 N         4953
HK SR_FREQ 0.020780695335 0.002613355434 LR_FREQ 0.018444890164 0.000764248866 N         3998
HH SR_FREQ 0.027180061455 0.005233647095 LR_FREQ 0.021939357795 0.001006712738 N         3265
HI SR_FREQ 0.017028852438 0.002359501047 LR_FREQ 0.016380710304 0.000656270128 N         5837
HN SR_FREQ 0.022278183127 0.003216795810 LR_FREQ 0.021295572892 0.000916286419 N         3610
HL SR_FREQ 0.015290275130 0.001964228469 LR_FREQ 0.016052313723 0.000753854641 N        10024
HM SR_FREQ 0.017673785644 0.002586760532 LR_FREQ 0.020026168503 0.000970686703 N         2177
HC SR_FREQ 0.021775793605 0.003618816939 LR_FREQ 0.025764374854 0.001153853758 N         1638
HA SR_FREQ 0.021784936137 0.002638948779 LR_FREQ 0.028454371702 0.001041192199 N         7323
HF SR_FREQ 0.019468827234 0.002731219320 LR_FREQ 0.023334318756 0.000935223395 N         4838
HG SR_FREQ 0.022568485542 0.003358551278 LR_FREQ 0.038619184034 0.001374608552 N         7469
HD SR_FREQ 0.023358013874 0.003191750393 LR_FREQ 0.021010487942 0.000901841942 N         4868
HE SR_FREQ 0.026517967419 0.003054149778 LR_FREQ 0.020222537130 0.000887982433 N         5203
NH SR_FREQ 0.024663210208 0.003309001952 LR_FREQ 0.024095108198 0.001120184162 N         3807
NI SR_FREQ 0.018530696304 0.002310215000 LR_FREQ 0.017244699078 0.000607877132 N        11775
NK SR_FREQ 0.022264123057 0.002690800420 LR_FREQ 0.019553365867 0.000813629760 N         9313
NL SR_FREQ 0.017570682144 0.002185581642 LR_FREQ 0.017314087303 0.000748847874 N        16621
NM SR_FREQ 0.019261978386 0.002617289497 LR_FREQ 0.020590018829 0.000897488182 N         3634
NN SR_FREQ 0.022995701308 0.003010466188 LR_FREQ 0.021967809147 0.000951365916 N         8300
NA SR_FREQ 0.023109959333 0.002751624338 LR_FREQ 0.028462480685 0.001048806238 N        13500
NC SR_FREQ 0.022879168993 0.003396376699 LR_FREQ 0.025608336668 0.001040428735 N         2387
ND SR_FREQ 0.024051439699 0.003122034244 LR_FREQ 0.021245393941 0.000921351989 N         9290
NE SR_FREQ 0.028066134272 0.003178324063 LR_FREQ 0.020724020770 0.000869589230 N        10599
NF SR_FREQ 0.021486867168 0.002878527582 LR_FREQ 0.023513606220 0.000938085021 N         7657
NG SR_FREQ 0.023507698107 0.003245116338 LR_FREQ 0.038247489391 0.001488775342 N        14100
NY SR_FREQ 0.022069537981 0.002928200211 LR_FREQ 0.024044257750 0.000887185124 N         6979
NP SR_FREQ 0.037156592649 0.005042658583 LR_FREQ 0.026076572566 0.001044886928 N        10200
NQ SR_FREQ 0.031374098949 0.003516960285 LR_FREQ 0.021557341732 0.000944535999 N         6259
NR SR_FREQ 0.026998466016 0.002891670812 LR_FREQ 0.022825331681 0.000873606399 N         7921
NS SR_FREQ 0.024618151417 0.003184445225 LR_FREQ 0.027302929056 0.001182232918 N        10069
NT SR_FREQ 0.020846610610 0.002572784011 LR_FREQ 0.021256960621 0.000830397449 N         9151
NV SR_FREQ 0.018833331386 0.002420681128 LR_FREQ 0.017689339008 0.000637107929 N        12521
NW SR_FREQ 0.025433135435 0.003584693848 LR_FREQ 0.026325204948 0.001391595099 N         2783
TY SR_FREQ 0.017210809046 0.002562081278 LR_FREQ 0.021176752752 0.000926741519 N         7886
TV SR_FREQ 0.014467438200 0.001820259799 LR_FREQ 0.014883102846 0.000683396610 N        17592
TW SR_FREQ 0.017928911468 0.002660617223 LR_FREQ 0.021923604992 0.001235212365 N         3326
TT SR_FREQ 0.015695399146 0.002020265288 LR_FREQ 0.018180556359 0.000832814108 N        11872
TR SR_FREQ 0.018848597455 0.002138945989 LR_FREQ 0.020996823491 0.001003735168 N        10387
TS SR_FREQ 0.019532419722 0.002785591868 LR_FREQ 0.025106470972 0.001292042420 N        13129
TP SR_FREQ 0.027999907204 0.004106756075 LR_FREQ 0.027654176647 0.001369801346 N        12275
TQ SR_FREQ 0.023100241466 0.002894852344 LR_FREQ 0.019168194210 0.001010210775 N         7312
TN SR_FREQ 0.018669709150 0.002780682087 LR_FREQ 0.021428406165 0.001164244630 N         8966
TL SR_FREQ 0.013338906257 0.001741369079 LR_FREQ 0.014321006713 0.000608104265 N        22830
TM SR_FREQ 0.013927832192 0.002119960430 LR_FREQ 0.018028567330 0.000954893784 N         4393
TK SR_FREQ 0.016880458688 0.002216910575 LR_FREQ 0.018198272501 0.000973968533 N        10757
TH SR_FREQ 0.019166289443 0.002896784650 LR_FREQ 0.021189519343 0.001265760126 N         5085
TI SR_FREQ 0.014044100861 0.001852135906 LR_FREQ 0.013541093100 0.000615851744 N        13390
TF SR_FREQ 0.016724184187 0.002373681645 LR_FREQ 0.019778194758 0.000891775015 N        10002
TG SR_FREQ 0.018870096787 0.002733113999 LR_FREQ 0.034073702293 0.001399392513 N        18531
TD SR_FREQ 0.018357144051 0.002540479276 LR_FREQ 0.020263940127 0.001032504312 N        12629
TE SR_FREQ 0.021316055191 0.002625675034 LR_FREQ 0.019773891486 0.000978012937 N        13186
TC SR_FREQ 0.016993936706 0.002868872110 LR_FREQ 0.022844215747 0.001099140368 N         2989
TA SR_FREQ 0.018178258084 0.002257964789 LR_FREQ 0.024572929617 0.000997114061 N        18368
AA SR_FREQ 0.017442048864 0.001560856105 LR_FREQ 0.027904258645 0.000878847541 N        34105
AC SR_FREQ 0.016150610981 0.001961370151 LR_FREQ 0.025191492100 0.000952493035 N         4302
AE SR_FREQ 0.021830916728 0.002137506377 LR_FREQ 0.021246251563 0.000749896839 N        23424
AD SR_FREQ 0.019010761920 0.002105045058 LR_FREQ 0.021695079074 0.000786639753 N        20114
AG SR_FREQ 0.018261372289 0.002084475686 LR_FREQ 0.035698511853 0.001257201405 N        26331
AF SR_FREQ 0.015805839436 0.001718889134 LR_FREQ 0.023697284563 0.000877700095 N        13775
AI SR_FREQ 0.013934437926 0.001425402777 LR_FREQ 0.017065415318 0.000617557356 N        20006
AH SR_FREQ 0.018187185511 0.002052137205 LR_FREQ 0.023694656845 0.000994199274 N         7854
AK SR_FREQ 0.016436200355 0.001624383274 LR_FREQ 0.019903871153 0.000744965996 N        18699
AM SR_FREQ 0.013872592846 0.001487187429 LR_FREQ 0.021297404778 0.000882580534 N         8100
AL SR_FREQ 0.012624024416 0.001198383784 LR_FREQ 0.016737145966 0.000633092251 N        35841
AN SR_FREQ 0.018308271172 0.002149107509 LR_FREQ 0.022276338981 0.000881937564 N        12698
AQ SR_FREQ 0.022666735917 0.002170032256 LR_FREQ 0.021564397750 0.000842344487 N        13230
AP SR_FREQ 0.026338479606 0.003294056273 LR_FREQ 0.029629356618 0.001205761386 N        12946
AS SR_FREQ 0.019422059656 0.002116063854 LR_FREQ 0.027895409786 0.001073978929 N        19280
AR SR_FREQ 0.019603743381 0.001784124380 LR_FREQ 0.022504700704 0.000739882037 N        18869
AT SR_FREQ 0.016492342835 0.001686943901 LR_FREQ 0.021384387444 0.000783218228 N        17688
AW SR_FREQ 0.017695644930 0.002060238512 LR_FREQ 0.025676866360 0.001132665500 N         4510
AV SR_FREQ 0.014347037909 0.001423204432 LR_FREQ 0.017255952031 0.000627785823 N        25243
AY SR_FREQ 0.016676776935 0.001835696457 LR_FREQ 0.024462317332 0.000828369408 N        10958
VK SR_FREQ 0.015372928930 0.002227889541 LR_FREQ 0.010733330851 0.000581935914 N        17234
