# Supplementary material for: Pi-Pi contacts are an overlooked protein feature relevant to phase separation
Source: eLife. 2018 Feb 9;7:e31486. doi: 10.7554/eLife.31486 (PMC5847340; doi:10.7554/eLife.31486)
Supplement: Source code 2. — Python script and associated database files for the final phase separation propensity predictor. [file elife-31486-code2.tgz › SourceCodeS2/DBS/AVGnSDEVS/PCON2.BB.xmer25]

GW SR_FREQ 0.025922516263 0.000348250953 LR_FREQ 0.047045187004 0.000569608288 N         3589
GV SR_FREQ 0.020468396496 0.000276455231 LR_FREQ 0.029611366984 0.000301266828 N        17671
GT SR_FREQ 0.022636814841 0.000275612910 LR_FREQ 0.035278046836 0.000368072442 N        13438
GS SR_FREQ 0.026192848891 0.000335125966 LR_FREQ 0.043104994981 0.000415301133 N        14003
GR SR_FREQ 0.026389834353 0.000313752779 LR_FREQ 0.037000024365 0.000408562505 N        11735
GQ SR_FREQ 0.030546802782 0.000363071426 LR_FREQ 0.037204330997 0.000436841090 N         7971
GP SR_FREQ 0.033918252867 0.000426251208 LR_FREQ 0.046269541026 0.000457101302 N         8234
GY SR_FREQ 0.023669528533 0.000317476324 LR_FREQ 0.041037493408 0.000419322277 N         9026
GG SR_FREQ 0.024937504634 0.000332566753 LR_FREQ 0.052915991518 0.000456294188 N        17749
GF SR_FREQ 0.023002626956 0.000304207532 LR_FREQ 0.039371598741 0.000400754010 N        10300
GE SR_FREQ 0.028054316090 0.000352858413 LR_FREQ 0.033856651708 0.000420635312 N        14297
GD SR_FREQ 0.025427641028 0.000333716362 LR_FREQ 0.035380402582 0.000376247668 N        13012
GC SR_FREQ 0.024921484721 0.000369415688 LR_FREQ 0.047507785171 0.000465953498 N         3076
GA SR_FREQ 0.024103667733 0.000322472604 LR_FREQ 0.042141445862 0.000429749034 N        18343
GN SR_FREQ 0.025002665836 0.000334892504 LR_FREQ 0.037931052490 0.000414686196 N         9749
GM SR_FREQ 0.021133021965 0.000305025015 LR_FREQ 0.038398018028 0.000462518439 N         5304
GL SR_FREQ 0.018686507975 0.000249082006 LR_FREQ 0.027550842088 0.000334854524 N        20412
GK SR_FREQ 0.023444664826 0.000283795458 LR_FREQ 0.032912625823 0.000384192969 N        14251
GI SR_FREQ 0.020264466919 0.000273828861 LR_FREQ 0.029729897201 0.000360067307 N        14653
GH SR_FREQ 0.026353900552 0.000352824691 LR_FREQ 0.042030938699 0.000446466014 N         5626
ME SR_FREQ 0.022304911057 0.000362868262 LR_FREQ 0.018552641697 0.000243230460 N         4439
MD SR_FREQ 0.019485961792 0.000321187613 LR_FREQ 0.019176610405 0.000226340761 N         3973
MG SR_FREQ 0.019434151393 0.000324327745 LR_FREQ 0.033355292364 0.000350669031 N         4789
MF SR_FREQ 0.016502051225 0.000287091243 LR_FREQ 0.020397904764 0.000239744426 N         2361
MA SR_FREQ 0.018677533925 0.000314980096 LR_FREQ 0.025321155109 0.000284355466 N         5975
MC SR_FREQ 0.016726400683 0.000348490382 LR_FREQ 0.022137352385 0.000289072099 N          810
MM SR_FREQ 0.013969476917 0.000280457935 LR_FREQ 0.017868823184 0.000256094550 N         1685
ML SR_FREQ 0.013717979563 0.000225787191 LR_FREQ 0.014951463491 0.000187070877 N         6169
MN SR_FREQ 0.018433139585 0.000316027649 LR_FREQ 0.019703458759 0.000247200594 N         2916
MI SR_FREQ 0.014470237254 0.000248428607 LR_FREQ 0.015009342926 0.000185649105 N         3708
MH SR_FREQ 0.019010712743 0.000367342244 LR_FREQ 0.020467698476 0.000274809040 N         1529
MK SR_FREQ 0.017450918308 0.000275375914 LR_FREQ 0.017366115066 0.000219649268 N         4031
MT SR_FREQ 0.016664433741 0.000264218927 LR_FREQ 0.018624998614 0.000218191642 N         3853
MW SR_FREQ 0.017793626557 0.000342102752 LR_FREQ 0.021819230933 0.000339626559 N          766
MV SR_FREQ 0.014920733649 0.000250545888 LR_FREQ 0.015505918263 0.000174395876 N         4649
MQ SR_FREQ 0.023777194307 0.000376182005 LR_FREQ 0.018756142124 0.000249914553 N         2395
MP SR_FREQ 0.028058415581 0.000461999032 LR_FREQ 0.025943387372 0.000293507083 N         3160
MS SR_FREQ 0.020248325878 0.000338559613 LR_FREQ 0.024733101682 0.000282589559 N         3782
MR SR_FREQ 0.020158998181 0.000307412826 LR_FREQ 0.019787369413 0.000244838947 N         3540
MY SR_FREQ 0.016951938482 0.000295090886 LR_FREQ 0.021145699405 0.000263050113 N         2004
FP SR_FREQ 0.030776306444 0.000467721336 LR_FREQ 0.027274256558 0.000282117528 N         5946
FQ SR_FREQ 0.026815225426 0.000381655011 LR_FREQ 0.020635320037 0.000243883195 N         4469
FR SR_FREQ 0.022784860953 0.000310759097 LR_FREQ 0.021344032951 0.000225163504 N         6158
FS SR_FREQ 0.022852242650 0.000342426842 LR_FREQ 0.026056977000 0.000263532133 N         8797
FT SR_FREQ 0.019258991557 0.000275779790 LR_FREQ 0.020394159398 0.000219805563 N         7323
FV SR_FREQ 0.017264749988 0.000263060122 LR_FREQ 0.017230621124 0.000169232673 N         8576
FW SR_FREQ 0.021379497013 0.000365578341 LR_FREQ 0.023868410107 0.000295592399 N         1706
FY SR_FREQ 0.019792750059 0.000317072503 LR_FREQ 0.022833995500 0.000241676703 N         4712
FA SR_FREQ 0.021040429690 0.000324666396 LR_FREQ 0.026485929080 0.000270528642 N         9863
FC SR_FREQ 0.020351407287 0.000375616376 LR_FREQ 0.024149747637 0.000277058387 N         1653
FD SR_FREQ 0.022119922842 0.000340238523 LR_FREQ 0.020816369770 0.000224911049 N         8947
FE SR_FREQ 0.024707840864 0.000359860528 LR_FREQ 0.020172027973 0.000233955163 N         8292
FF SR_FREQ 0.019235520848 0.000301970606 LR_FREQ 0.022113496375 0.000229991647 N         4964
FG SR_FREQ 0.021786582972 0.000330996989 LR_FREQ 0.034039573823 0.000322290208 N         9780
FH SR_FREQ 0.022118269154 0.000356214188 LR_FREQ 0.022432128410 0.000263431611 N         3140
FI SR_FREQ 0.016915513426 0.000260512533 LR_FREQ 0.016748526558 0.000184542946 N         6849
FK SR_FREQ 0.020082257437 0.000294848529 LR_FREQ 0.019059253091 0.000214424599 N         6786
FL SR_FREQ 0.015771679296 0.000243314442 LR_FREQ 0.016441259577 0.000184357499 N        10675
FM SR_FREQ 0.017139192766 0.000305475475 LR_FREQ 0.019990925827 0.000253060720 N         2442
FN SR_FREQ 0.021375125511 0.000342720140 LR_FREQ 0.021523277254 0.000245276627 N         6079
SY SR_FREQ 0.020614025201 0.000329328206 LR_FREQ 0.024515091652 0.000266238576 N         6688
SS SR_FREQ 0.023213806007 0.000358670083 LR_FREQ 0.027427990105 0.000301201198 N        12046
SR SR_FREQ 0.023265145296 0.000319070260 LR_FREQ 0.022900758875 0.000257744672 N         8720
SQ SR_FREQ 0.026809801171 0.000380975837 LR_FREQ 0.022168628799 0.000277540546 N         6501
SP SR_FREQ 0.030466571850 0.000483150052 LR_FREQ 0.028692315933 0.000302104943 N         8440
SW SR_FREQ 0.022073297832 0.000368464887 LR_FREQ 0.026003704230 0.000340183721 N         2810
SV SR_FREQ 0.018022497976 0.000279065760 LR_FREQ 0.018678317138 0.000191094664 N        12650
ST SR_FREQ 0.019855769124 0.000289823751 LR_FREQ 0.021840658112 0.000236865331 N         9814
SK SR_FREQ 0.020576441342 0.000301716765 LR_FREQ 0.020502565409 0.000245317648 N         9508
SI SR_FREQ 0.017710374263 0.000277295569 LR_FREQ 0.018298485828 0.000213147343 N        10545
SH SR_FREQ 0.022729730988 0.000372428514 LR_FREQ 0.024251122489 0.000290199606 N         4177
SN SR_FREQ 0.021822790384 0.000347786838 LR_FREQ 0.023056861243 0.000271006340 N         7724
SM SR_FREQ 0.018004346170 0.000312932594 LR_FREQ 0.021910646267 0.000273896152 N         3787
SL SR_FREQ 0.016537495024 0.000257917723 LR_FREQ 0.017864589646 0.000209429826 N        17516
SC SR_FREQ 0.021184978086 0.000383798198 LR_FREQ 0.026003600415 0.000282347823 N         2433
SA SR_FREQ 0.021520945884 0.000335698509 LR_FREQ 0.027810945246 0.000293453631 N        13901
SG SR_FREQ 0.022206298696 0.000343143722 LR_FREQ 0.034970315319 0.000334173533 N        15372
SF SR_FREQ 0.020082102842 0.000325395637 LR_FREQ 0.023818081603 0.000256050496 N         8047
SE SR_FREQ 0.025048184749 0.000375374050 LR_FREQ 0.021484132579 0.000271035291 N        10548
SD SR_FREQ 0.022420231008 0.000337360134 LR_FREQ 0.022230628525 0.000253797839 N        10285
YI SR_FREQ 0.016600682143 0.000256986529 LR_FREQ 0.017127463972 0.000195885468 N         5797
YH SR_FREQ 0.021909143352 0.000377446419 LR_FREQ 0.023134422903 0.000269092529 N         2668
YK SR_FREQ 0.019793326862 0.000284875260 LR_FREQ 0.019495469901 0.000227247672 N         5675
YM SR_FREQ 0.016748935139 0.000294910655 LR_FREQ 0.020721464555 0.000269520705 N         2162
YL SR_FREQ 0.015532972095 0.000241579539 LR_FREQ 0.016760291584 0.000202817308 N        10380
YN SR_FREQ 0.020988693493 0.000339897692 LR_FREQ 0.022073116850 0.000253988158 N         5115
YA SR_FREQ 0.020813407320 0.000315402446 LR_FREQ 0.027292310321 0.000279834824 N         8182
YC SR_FREQ 0.019980639890 0.000355001227 LR_FREQ 0.025315466460 0.000302511608 N         1565
YE SR_FREQ 0.024425543555 0.000355489698 LR_FREQ 0.020595270049 0.000256193912 N         6584
YD SR_FREQ 0.021791239426 0.000328782767 LR_FREQ 0.021372051314 0.000233713374 N         6964
YG SR_FREQ 0.021559103137 0.000338572594 LR_FREQ 0.035398648980 0.000327541662 N         8540
YF SR_FREQ 0.019056823752 0.000308963491 LR_FREQ 0.022896709990 0.000248438830 N         4802
YY SR_FREQ 0.019472835535 0.000308491337 LR_FREQ 0.023770537585 0.000263237476 N         4588
YQ SR_FREQ 0.026664813000 0.000378073761 LR_FREQ 0.021257095585 0.000268049515 N         4184
YP SR_FREQ 0.030714005959 0.000464964574 LR_FREQ 0.028341320325 0.000297574708 N         5444
YS SR_FREQ 0.022601066531 0.000344830314 LR_FREQ 0.026948445725 0.000276604761 N         7053
YR SR_FREQ 0.022546243186 0.000303653754 LR_FREQ 0.022068621074 0.000245988634 N         5797
YT SR_FREQ 0.018889910614 0.000276496212 LR_FREQ 0.020913021578 0.000233700560 N         6051
YW SR_FREQ 0.021006032537 0.000351418271 LR_FREQ 0.025016516076 0.000357131119 N         1620
YV SR_FREQ 0.016929567743 0.000256696229 LR_FREQ 0.017608172448 0.000180796796 N         7181
LF SR_FREQ 0.015881269817 0.000249940925 LR_FREQ 0.018426939282 0.000186340412 N        10360
LG SR_FREQ 0.018031584373 0.000275692464 LR_FREQ 0.026775313823 0.000256066468 N        20562
LD SR_FREQ 0.018005212800 0.000280083839 LR_FREQ 0.017775718514 0.000179523630 N        18143
LE SR_FREQ 0.019885085906 0.000306142111 LR_FREQ 0.017347821952 0.000183017088 N        20084
LC SR_FREQ 0.015885396392 0.000292278653 LR_FREQ 0.018916475800 0.000206402993 N         3518
LA SR_FREQ 0.017461762543 0.000271118550 LR_FREQ 0.021906288198 0.000222093936 N        26285
LN SR_FREQ 0.017282873467 0.000278421376 LR_FREQ 0.017978368285 0.000187046414 N        12408
LL SR_FREQ 0.013811979276 0.000209292479 LR_FREQ 0.014686360433 0.000151123638 N        25794
LM SR_FREQ 0.014246606810 0.000244193845 LR_FREQ 0.016617367722 0.000191426084 N         6198
LK SR_FREQ 0.016595780083 0.000241853748 LR_FREQ 0.016501320610 0.000171849885 N        18003
LH SR_FREQ 0.017455694778 0.000293152625 LR_FREQ 0.018198667564 0.000190686932 N         6875
LI SR_FREQ 0.014368956017 0.000216900489 LR_FREQ 0.014771309928 0.000153372653 N        14498
LV SR_FREQ 0.014730707531 0.000220163441 LR_FREQ 0.015162719060 0.000140207665 N        19003
LW SR_FREQ 0.016523528153 0.000273724800 LR_FREQ 0.018836634333 0.000222929105 N         3208
LT SR_FREQ 0.016040211922 0.000230637586 LR_FREQ 0.017377201572 0.000172729342 N        16382
LR SR_FREQ 0.018382072041 0.000267983106 LR_FREQ 0.018089570836 0.000182081900 N        15854
LS SR_FREQ 0.018506428159 0.000290671982 LR_FREQ 0.021330165666 0.000215328775 N        18809
LP SR_FREQ 0.023215436334 0.000356843819 LR_FREQ 0.021931499839 0.000219844221 N        14573
LQ SR_FREQ 0.020488365599 0.000311946386 LR_FREQ 0.017333634843 0.000191703407 N        10934
LY SR_FREQ 0.016214787709 0.000258786393 LR_FREQ 0.018758240050 0.000196297530 N         9055
RT SR_FREQ 0.021232477896 0.000285774379 LR_FREQ 0.018559980266 0.000207865217 N         7552
RV SR_FREQ 0.019080589930 0.000274145915 LR_FREQ 0.015913213641 0.000162848791 N        11507
RW SR_FREQ 0.024203651937 0.000366997415 LR_FREQ 0.020847593254 0.000272498949 N         2260
RP SR_FREQ 0.033092756644 0.000478307806 LR_FREQ 0.024378255572 0.000272625434 N         6685
RQ SR_FREQ 0.029266574840 0.000373213191 LR_FREQ 0.018429554264 0.000233665178 N         5759
RR SR_FREQ 0.025176607035 0.000322033151 LR_FREQ 0.019268107966 0.000222268539 N         8445
RS SR_FREQ 0.024967026137 0.000356175616 LR_FREQ 0.023408946692 0.000267334499 N         7898
RY SR_FREQ 0.022126088801 0.000318541989 LR_FREQ 0.020396714225 0.000225904071 N         5948
RD SR_FREQ 0.023971518971 0.000334861904 LR_FREQ 0.018894445775 0.000214404974 N         9264
RE SR_FREQ 0.026743747298 0.000364775807 LR_FREQ 0.018207471679 0.000228844373 N        11193
RF SR_FREQ 0.021606921330 0.000323116215 LR_FREQ 0.019903591439 0.000210367459 N         7165
RG SR_FREQ 0.023709214103 0.000337429575 LR_FREQ 0.030282999373 0.000315220634 N        10425
RA SR_FREQ 0.022882812603 0.000328710915 LR_FREQ 0.023929483979 0.000259784479 N        13091
RC SR_FREQ 0.023146902009 0.000384877896 LR_FREQ 0.021119777114 0.000260496458 N         1877
RL SR_FREQ 0.017439893757 0.000255380845 LR_FREQ 0.015330230251 0.000173282344 N        15780
RM SR_FREQ 0.019503033058 0.000311611612 LR_FREQ 0.017782534497 0.000215947317 N         3398
RN SR_FREQ 0.023439177280 0.000334236066 LR_FREQ 0.019379690336 0.000226372244 N         6183
RH SR_FREQ 0.024638844952 0.000362255142 LR_FREQ 0.019805059964 0.000246989991 N         3731
RI SR_FREQ 0.018815786905 0.000271955232 LR_FREQ 0.015409284799 0.000170082328 N         9505
RK SR_FREQ 0.022175741018 0.000291850348 LR_FREQ 0.017329560872 0.000205792854 N         7671
VH SR_FREQ 0.018552686624 0.000357944524 LR_FREQ 0.012646875866 0.000162257795 N         4962
IP SR_FREQ 0.025039460910 0.000447414923 LR_FREQ 0.015069384976 0.000217908680 N         9177
EM SR_FREQ 0.022131046102 0.000329918864 LR_FREQ 0.016253854778 0.000212875570 N         4766
EL SR_FREQ 0.019190926540 0.000257524329 LR_FREQ 0.014425413894 0.000171325049 N        20297
EN SR_FREQ 0.025898884818 0.000335969032 LR_FREQ 0.017662431152 0.000224906799 N         9447
EI SR_FREQ 0.020979613213 0.000277395529 LR_FREQ 0.014362692867 0.000172500544 N        13213
EH SR_FREQ 0.027512657486 0.000358861990 LR_FREQ 0.017913211901 0.000231728002 N         4638
EK SR_FREQ 0.024442026305 0.000298831856 LR_FREQ 0.015920959107 0.000194938157 N        13943
EE SR_FREQ 0.029169526756 0.000392900439 LR_FREQ 0.016837794895 0.000230491753 N        15468
ED SR_FREQ 0.026344658018 0.000333808581 LR_FREQ 0.017394529542 0.000211015006 N        10967
EG SR_FREQ 0.026070767792 0.000341291116 LR_FREQ 0.027289283092 0.000304302791 N        14092
EF SR_FREQ 0.024062464779 0.000317459667 LR_FREQ 0.018246302230 0.000214331459 N         7986
EA SR_FREQ 0.025043891802 0.000347992846 LR_FREQ 0.021972327198 0.000252831673 N        18204
EC SR_FREQ 0.026301699096 0.000377866080 LR_FREQ 0.018797719324 0.000240954201 N         2197
IT SR_FREQ 0.016347847489 0.000267753689 LR_FREQ 0.011462909930 0.000151932314 N        10402
EY SR_FREQ 0.024667196955 0.000327582916 LR_FREQ 0.018620516914 0.000229680636 N         6875
IW SR_FREQ 0.017000831361 0.000323244405 LR_FREQ 0.011435986830 0.000186445254 N         1920
ET SR_FREQ 0.023477891675 0.000277613822 LR_FREQ 0.017067371437 0.000201566091 N        10311
EW SR_FREQ 0.027399777287 0.000358705480 LR_FREQ 0.018681256282 0.000266662825 N         2919
EV SR_FREQ 0.021061679304 0.000275668468 LR_FREQ 0.014827617202 0.000155753105 N        14955
EQ SR_FREQ 0.031837650760 0.000376417704 LR_FREQ 0.016893429441 0.000220350865 N         7685
EP SR_FREQ 0.035865992637 0.000448344185 LR_FREQ 0.022080776588 0.000261890453 N         7054
ES SR_FREQ 0.027344890983 0.000350105297 LR_FREQ 0.021288313932 0.000255087031 N         9768
ER SR_FREQ 0.027632862101 0.000324698067 LR_FREQ 0.017734321522 0.000209345173 N        11538
II SR_FREQ 0.014499828966 0.000233877037 LR_FREQ 0.009676373350 0.000124614118 N         9866
IH SR_FREQ 0.017983881249 0.000350680943 LR_FREQ 0.011420635008 0.000176406337 N         4334
IK SR_FREQ 0.016980329106 0.000282384628 LR_FREQ 0.010965686806 0.000145936607 N        10516
IM SR_FREQ 0.014223082256 0.000270845531 LR_FREQ 0.010210412969 0.000156229181 N         3408
IN SR_FREQ 0.017811825165 0.000332815356 LR_FREQ 0.011946456539 0.000181001652 N         8560
KC SR_FREQ 0.018314248533 0.000343815583 LR_FREQ 0.019178395757 0.000254496065 N         1701
KA SR_FREQ 0.019443037860 0.000309279308 LR_FREQ 0.022402829051 0.000267461425 N        14207
KG SR_FREQ 0.020220741062 0.000333992220 LR_FREQ 0.028142487299 0.000335823322 N        11972
KF SR_FREQ 0.017923787781 0.000291067340 LR_FREQ 0.018490473045 0.000220651008 N         6294
KE SR_FREQ 0.022465681367 0.000346419006 LR_FREQ 0.017021898739 0.000231364541 N        13493
KD SR_FREQ 0.020149689609 0.000322760569 LR_FREQ 0.017520021998 0.000214260900 N        10734
KK SR_FREQ 0.018498190444 0.000285866044 LR_FREQ 0.016150779653 0.000212256823 N        10446
KI SR_FREQ 0.015870059522 0.000250258518 LR_FREQ 0.014396793258 0.000171664160 N        10860
KH SR_FREQ 0.019934904250 0.000334130657 LR_FREQ 0.018168496374 0.000244882870 N         3639
KN SR_FREQ 0.019427517278 0.000332198184 LR_FREQ 0.017877838085 0.000228031288 N         8211
KM SR_FREQ 0.015819329662 0.000289205528 LR_FREQ 0.016437379433 0.000225208290 N         3644
KL SR_FREQ 0.015009965308 0.000235820394 LR_FREQ 0.014483183150 0.000175058498 N        15899
KS SR_FREQ 0.020812399587 0.000332029718 LR_FREQ 0.021722980959 0.000276707471 N         8749
KR SR_FREQ 0.020855807729 0.000290579807 LR_FREQ 0.017955952644 0.000227389996 N         7803
KQ SR_FREQ 0.023887037692 0.000373588995 LR_FREQ 0.017069833456 0.000234282893 N         6004
KP SR_FREQ 0.027497500438 0.000458701433 LR_FREQ 0.022618726244 0.000283326507 N         7192
KW SR_FREQ 0.019127859441 0.000331147567 LR_FREQ 0.019078928500 0.000288818295 N         2164
KV SR_FREQ 0.016205684008 0.000254703633 LR_FREQ 0.014972363326 0.000163472671 N        12323
KT SR_FREQ 0.017751817997 0.000268514541 LR_FREQ 0.017318938906 0.000216180281 N         9141
KY SR_FREQ 0.018144190564 0.000294923000 LR_FREQ 0.018883687964 0.000230397224 N         6545
DN SR_FREQ 0.023059228078 0.000371551008 LR_FREQ 0.019353235646 0.000235910183 N         6976
DL SR_FREQ 0.017329569244 0.000262789616 LR_FREQ 0.015420545865 0.000176439271 N        18309
DM SR_FREQ 0.019297682252 0.000339665893 LR_FREQ 0.017898580126 0.000225669177 N         4035
DK SR_FREQ 0.021802421199 0.000325437599 LR_FREQ 0.017386038650 0.000215052267 N         9488
DH SR_FREQ 0.024193628945 0.000390072538 LR_FREQ 0.019942787216 0.000252581602 N         3847
DI SR_FREQ 0.018701348605 0.000284210553 LR_FREQ 0.015543760926 0.000187332004 N        12168
DF SR_FREQ 0.021332747859 0.000349333356 LR_FREQ 0.019935892972 0.000226889193 N         8756
DG SR_FREQ 0.023263957771 0.000358093256 LR_FREQ 0.030024680134 0.000310109085 N        14584
DD SR_FREQ 0.023663291511 0.000363336094 LR_FREQ 0.018846328877 0.000222744200 N         9547
DE SR_FREQ 0.026298390190 0.000401479484 LR_FREQ 0.018325962200 0.000242747664 N        12230
DC SR_FREQ 0.022759717783 0.000414876373 LR_FREQ 0.020997921270 0.000259463242 N         2221
DA SR_FREQ 0.022631813749 0.000363311425 LR_FREQ 0.023837894355 0.000260491634 N        15267
DY SR_FREQ 0.021822560843 0.000351557104 LR_FREQ 0.020426279516 0.000237073079 N         7445
DV SR_FREQ 0.018918296107 0.000288298287 LR_FREQ 0.016013269189 0.000170820603 N        13991
DW SR_FREQ 0.023818871722 0.000389479946 LR_FREQ 0.020817097445 0.000286986386 N         2977
DT SR_FREQ 0.020943028917 0.000310131384 LR_FREQ 0.018572773486 0.000211266869 N         9005
DR SR_FREQ 0.024702624867 0.000352273282 LR_FREQ 0.019374942619 0.000229058397 N         8664
DS SR_FREQ 0.024545351794 0.000385499786 LR_FREQ 0.023291352143 0.000271096678 N         9815
DP SR_FREQ 0.032523962780 0.000528032075 LR_FREQ 0.023900704313 0.000262966266 N         9497
DQ SR_FREQ 0.028523728255 0.000419077170 LR_FREQ 0.018522693841 0.000237908849 N         5496
QQ SR_FREQ 0.035716369314 0.000435492054 LR_FREQ 0.019026471164 0.000265297712 N         4922
QP SR_FREQ 0.040527386022 0.000547260931 LR_FREQ 0.025726403828 0.000307798966 N         4820
QS SR_FREQ 0.029416008550 0.000401379800 LR_FREQ 0.024515380520 0.000299652510 N         5808
QR SR_FREQ 0.029811412687 0.000356291122 LR_FREQ 0.020045242825 0.000249309577 N         5731
QT SR_FREQ 0.024757470591 0.000320643519 LR_FREQ 0.019011224882 0.000232339943 N         5618
QW SR_FREQ 0.030314976498 0.000434072777 LR_FREQ 0.022001068626 0.000329212096 N         1746
QV SR_FREQ 0.021817671390 0.000307015850 LR_FREQ 0.016193768715 0.000177875157 N         7994
QY SR_FREQ 0.026279265861 0.000373723008 LR_FREQ 0.021306727213 0.000258512683 N         3920
QA SR_FREQ 0.026464049620 0.000375185784 LR_FREQ 0.025046950330 0.000287819986 N        10189
QC SR_FREQ 0.028979648131 0.000483794678 LR_FREQ 0.022178711786 0.000288415231 N         1340
QE SR_FREQ 0.031499141052 0.000424604153 LR_FREQ 0.018855930767 0.000259233690 N         6887
QD SR_FREQ 0.028122968542 0.000385467148 LR_FREQ 0.019432332180 0.000238088287 N         5555
QG SR_FREQ 0.027749304513 0.000384326938 LR_FREQ 0.032235554901 0.000350166562 N         7824
QF SR_FREQ 0.025449072848 0.000362885776 LR_FREQ 0.020700928363 0.000242909811 N         4419
QI SR_FREQ 0.021685245393 0.000309413241 LR_FREQ 0.015716588677 0.000197168893 N         6463
QH SR_FREQ 0.030236729699 0.000431042149 LR_FREQ 0.020714184101 0.000284143451 N         2624
QK SR_FREQ 0.025930445778 0.000335407443 LR_FREQ 0.017685665456 0.000225894122 N         6010
QM SR_FREQ 0.023448476782 0.000379694035 LR_FREQ 0.018340598421 0.000255224362 N         2630
QL SR_FREQ 0.019655912594 0.000285213206 LR_FREQ 0.015510525141 0.000188127453 N        11472
QN SR_FREQ 0.027896049472 0.000404056505 LR_FREQ 0.019965213558 0.000255882491 N         4550
WG SR_FREQ 0.021085814120 0.000361696227 LR_FREQ 0.036382032548 0.000410753842 N         3024
WF SR_FREQ 0.018084079244 0.000323438221 LR_FREQ 0.021490688814 0.000265428538 N         1707
WE SR_FREQ 0.024518003300 0.000386233547 LR_FREQ 0.019242828199 0.000271827125 N         2671
WD SR_FREQ 0.021299844903 0.000364371730 LR_FREQ 0.020076246286 0.000267923474 N         2882
WC SR_FREQ 0.018705592405 0.000415192328 LR_FREQ 0.023961443507 0.000340629953 N          589
WA SR_FREQ 0.020213613998 0.000325649240 LR_FREQ 0.026773593802 0.000313194789 N         3221
WN SR_FREQ 0.020316900287 0.000347322687 LR_FREQ 0.020832690954 0.000289291555 N         2162
WM SR_FREQ 0.015253696158 0.000329656015 LR_FREQ 0.018738963638 0.000302049769 N          933
WL SR_FREQ 0.014417929202 0.000248786763 LR_FREQ 0.015263507769 0.000198041503 N         4010
WK SR_FREQ 0.019032315055 0.000306097837 LR_FREQ 0.017882236793 0.000246423720 N         2346
WI SR_FREQ 0.015426290903 0.000260814429 LR_FREQ 0.015319441137 0.000199008654 N         2225
WH SR_FREQ 0.021261959487 0.000395249000 LR_FREQ 0.021684400937 0.000315621476 N         1163
WW SR_FREQ 0.020110646230 0.000413260385 LR_FREQ 0.023759100373 0.000411215202 N          655
WV SR_FREQ 0.015936798518 0.000258884922 LR_FREQ 0.016015908636 0.000189205542 N         2697
WT SR_FREQ 0.017987773030 0.000279537518 LR_FREQ 0.019486438948 0.000251204916 N         2460
WS SR_FREQ 0.022203954733 0.000372989820 LR_FREQ 0.026406532701 0.000313968550 N         2713
WR SR_FREQ 0.022208710896 0.000329571951 LR_FREQ 0.020788446798 0.000273015427 N         2282
WQ SR_FREQ 0.026998489234 0.000419702340 LR_FREQ 0.019715884662 0.000291297281 N         1925
WP SR_FREQ 0.032024783540 0.000549103381 LR_FREQ 0.027882279851 0.000352393844 N         1699
WY SR_FREQ 0.018596550124 0.000341842927 LR_FREQ 0.022525997892 0.000304863679 N         1428
PR SR_FREQ 0.024282316695 0.000301729564 LR_FREQ 0.019110796829 0.000188357986 N         6112
PS SR_FREQ 0.024143559867 0.000319747288 LR_FREQ 0.023120590358 0.000219902820 N         8248
PP SR_FREQ 0.032405708007 0.000419685984 LR_FREQ 0.023911978796 0.000221927673 N         5669
PQ SR_FREQ 0.028413311954 0.000342615575 LR_FREQ 0.018253998021 0.000199909566 N         5263
PV SR_FREQ 0.018494693877 0.000261449098 LR_FREQ 0.015659779758 0.000150039683 N        10788
PW SR_FREQ 0.023201593133 0.000335834505 LR_FREQ 0.020695565112 0.000257181026 N         2052
PT SR_FREQ 0.020454930039 0.000263264218 LR_FREQ 0.018217583700 0.000183163603 N         7679
PY SR_FREQ 0.021274635119 0.000290865864 LR_FREQ 0.020193107011 0.000206277006 N         5192
PC SR_FREQ 0.022146071258 0.000338008958 LR_FREQ 0.020614368076 0.000208994657 N         1497
PA SR_FREQ 0.022345776748 0.000313857244 LR_FREQ 0.023923921750 0.000230558140 N        11331
PF SR_FREQ 0.020746359066 0.000297949621 LR_FREQ 0.019756931388 0.000205576279 N         6078
PG SR_FREQ 0.022782004099 0.000310353435 LR_FREQ 0.030201239507 0.000264269736 N        11272
PD SR_FREQ 0.023187873609 0.000313548223 LR_FREQ 0.018674371285 0.000189572936 N         9652
PE SR_FREQ 0.026124030136 0.000345136901 LR_FREQ 0.018127089733 0.000198438702 N        12065
PK SR_FREQ 0.021408501055 0.000281520295 LR_FREQ 0.017040099373 0.000176773394 N         6730
PH SR_FREQ 0.023736126294 0.000312546543 LR_FREQ 0.019618183052 0.000218703099 N         3364
PI SR_FREQ 0.018239989343 0.000261283451 LR_FREQ 0.015163668711 0.000162820042 N         6974
PN SR_FREQ 0.022589732597 0.000319853393 LR_FREQ 0.019101364074 0.000199835059 N         6200
PL SR_FREQ 0.016912568142 0.000242893122 LR_FREQ 0.015067305696 0.000160760264 N        12735
PM SR_FREQ 0.018653916667 0.000294497299 LR_FREQ 0.017490830406 0.000202390471 N         2827
CK SR_FREQ 0.020407389364 0.000309041441 LR_FREQ 0.020743113813 0.000266562843 N         1913
CI SR_FREQ 0.016564139884 0.000276757269 LR_FREQ 0.017824055099 0.000228023221 N         2124
CH SR_FREQ 0.023459345274 0.000423269309 LR_FREQ 0.026402862166 0.000349298190 N         1310
CN SR_FREQ 0.022105797279 0.000380163214 LR_FREQ 0.024418022566 0.000321464693 N         1564
CM SR_FREQ 0.016757116478 0.000333926683 LR_FREQ 0.022932835160 0.000345229543 N          768
CL SR_FREQ 0.015292071945 0.000254374165 LR_FREQ 0.017375334007 0.000222926252 N         3497
CC SR_FREQ 0.021179603103 0.000477781394 LR_FREQ 0.030109419560 0.000392966436 N          604
CA SR_FREQ 0.021597025391 0.000354357645 LR_FREQ 0.030593978702 0.000336463795 N         2877
CG SR_FREQ 0.022504978101 0.000380343308 LR_FREQ 0.041782371686 0.000378580774 N         3264
CF SR_FREQ 0.019564307374 0.000335623060 LR_FREQ 0.025493902775 0.000304882553 N         1572
CE SR_FREQ 0.026341189844 0.000415618309 LR_FREQ 0.022102799132 0.000295477935 N         2299
CD SR_FREQ 0.022996174388 0.000382391019 LR_FREQ 0.023085991622 0.000277615100 N         2326
CY SR_FREQ 0.020271658242 0.000347220212 LR_FREQ 0.026821727650 0.000314413830 N         1329
CS SR_FREQ 0.023996016472 0.000394918739 LR_FREQ 0.030593910493 0.000334614727 N         2540
CR SR_FREQ 0.024046485393 0.000354621385 LR_FREQ 0.024262943326 0.000292024403 N         2041
CQ SR_FREQ 0.029494366418 0.000460681519 LR_FREQ 0.023321949902 0.000324519137 N         1409
CP SR_FREQ 0.034909677366 0.000596291757 LR_FREQ 0.032809246357 0.000363356010 N         1978
CW SR_FREQ 0.022291159479 0.000395981534 LR_FREQ 0.029797931865 0.000441400574 N          502
CV SR_FREQ 0.017013545954 0.000280877989 LR_FREQ 0.018334530271 0.000200173872 N         2566
CT SR_FREQ 0.019342188645 0.000305645323 LR_FREQ 0.022533984502 0.000264449818 N         2039
IY SR_FREQ 0.016546588874 0.000303568565 LR_FREQ 0.012219457019 0.000165495550 N         6042
VA SR_FREQ 0.018354200210 0.000313224835 LR_FREQ 0.016654277840 0.000189992805 N        18959
VC SR_FREQ 0.016987533074 0.000381621716 LR_FREQ 0.012746666253 0.000169634800 N         2771
VD SR_FREQ 0.018998646479 0.000340367147 LR_FREQ 0.013154896668 0.000157103704 N        14002
VE SR_FREQ 0.021026840390 0.000358418968 LR_FREQ 0.012777825963 0.000152104634 N        14892
VF SR_FREQ 0.016725836263 0.000301380473 LR_FREQ 0.013231735140 0.000150022580 N         8803
VG SR_FREQ 0.018965506595 0.000331824774 LR_FREQ 0.020688078412 0.000236007031 N        14739
IQ SR_FREQ 0.021649021011 0.000373486600 LR_FREQ 0.011126542055 0.000167032814 N         6107
VI SR_FREQ 0.014949944088 0.000243622475 LR_FREQ 0.010525391842 0.000116784431 N        12936
IS SR_FREQ 0.019192037884 0.000338748901 LR_FREQ 0.014771474598 0.000206737955 N        11677
IR SR_FREQ 0.018958603832 0.000305713495 LR_FREQ 0.012023502010 0.000157132088 N         8793
VL SR_FREQ 0.014290869361 0.000236459202 LR_FREQ 0.011073686346 0.000124571542 N        20425
VM SR_FREQ 0.014857549406 0.000288850924 LR_FREQ 0.011345969638 0.000147485202 N         4861
VN SR_FREQ 0.018257433734 0.000339638095 LR_FREQ 0.013054976596 0.000167490568 N         9503
IV SR_FREQ 0.014858234017 0.000241808606 LR_FREQ 0.010066771527 0.000123408248 N        12243
VP SR_FREQ 0.025341966157 0.000471428874 LR_FREQ 0.016315468500 0.000203113877 N        10635
VQ SR_FREQ 0.022085581427 0.000388682375 LR_FREQ 0.012369473274 0.000164395864 N         7200
VR SR_FREQ 0.019414467346 0.000309704322 LR_FREQ 0.013167023901 0.000152534601 N        11147
VS SR_FREQ 0.019614787369 0.000354325289 LR_FREQ 0.015885477261 0.000193861041 N        13600
VT SR_FREQ 0.016806666136 0.000280671230 LR_FREQ 0.012600313657 0.000148236502 N        12869
IL SR_FREQ 0.013855497502 0.000229561811 LR_FREQ 0.010235706527 0.000132003729 N        14614
VV SR_FREQ 0.015338699997 0.000252149089 LR_FREQ 0.010972127341 0.000114267571 N        16937
VW SR_FREQ 0.017668689392 0.000328132163 LR_FREQ 0.012720424401 0.000179060946 N         2805
IA SR_FREQ 0.017891424491 0.000298932836 LR_FREQ 0.015710987368 0.000213760514 N        15869
VY SR_FREQ 0.017040859924 0.000307272292 LR_FREQ 0.013367409329 0.000160502501 N         7214
IC SR_FREQ 0.016275142061 0.000334958564 LR_FREQ 0.011439037809 0.000170892967 N         2350
IE SR_FREQ 0.020586108381 0.000352186080 LR_FREQ 0.011849264384 0.000159968698 N        12448
ID SR_FREQ 0.018578646186 0.000319238558 LR_FREQ 0.012092111306 0.000168616632 N        12170
IG SR_FREQ 0.018536131843 0.000316004597 LR_FREQ 0.019576093485 0.000264425940 N        12848
IF SR_FREQ 0.016178204233 0.000285255579 LR_FREQ 0.012032075645 0.000163195835 N         6466
HY SR_FREQ 0.021421246697 0.000351158114 LR_FREQ 0.023832550519 0.000276971831 N         2868
HR SR_FREQ 0.024780374264 0.000339333290 LR_FREQ 0.021898292922 0.000246791205 N         3721
HS SR_FREQ 0.024668345294 0.000376944719 LR_FREQ 0.027330590800 0.000290802680 N         4216
HP SR_FREQ 0.034699338384 0.000526851900 LR_FREQ 0.028793479780 0.000307392163 N         4501
HQ SR_FREQ 0.029937546237 0.000424990101 LR_FREQ 0.021101040740 0.000271394130 N         2627
HV SR_FREQ 0.018117822747 0.000287853856 LR_FREQ 0.017240075962 0.000176513155 N         4855
HW SR_FREQ 0.023925739413 0.000460916589 LR_FREQ 0.025304605797 0.000353763069 N         1201
HT SR_FREQ 0.020445800159 0.000296222052 LR_FREQ 0.020799540982 0.000236286886 N         3758
HK SR_FREQ 0.021465102183 0.000322650127 LR_FREQ 0.019145041124 0.000233230733 N         2907
HH SR_FREQ 0.024617661471 0.000414679961 LR_FREQ 0.023166490140 0.000290854438 N         2094
HI SR_FREQ 0.017794250954 0.000283917178 LR_FREQ 0.016736976222 0.000211237669 N         4301
HN SR_FREQ 0.023036808911 0.000385034800 LR_FREQ 0.022002813767 0.000256034277 N         2755
HL SR_FREQ 0.016354143688 0.000262826736 LR_FREQ 0.016419894496 0.000197635083 N         7388
HM SR_FREQ 0.018309300840 0.000339018235 LR_FREQ 0.020413302184 0.000284066600 N         1488
HC SR_FREQ 0.022517842662 0.000444498696 LR_FREQ 0.025555508417 0.000314250082 N         1225
HA SR_FREQ 0.022403346942 0.000350925834 LR_FREQ 0.027687991433 0.000296358607 N         5622
HF SR_FREQ 0.020725654376 0.000347862777 LR_FREQ 0.022972630364 0.000264197749 N         3635
HG SR_FREQ 0.023393450104 0.000377006979 LR_FREQ 0.036595283666 0.000342523563 N         5861
HD SR_FREQ 0.023751790940 0.000366044870 LR_FREQ 0.021195840541 0.000245899525 N         3727
HE SR_FREQ 0.026918103753 0.000404784932 LR_FREQ 0.020403151709 0.000263588940 N         3866
NH SR_FREQ 0.025868793695 0.000409326277 LR_FREQ 0.023733201732 0.000294381761 N         2945
NI SR_FREQ 0.019360730259 0.000300936584 LR_FREQ 0.017579203082 0.000209786537 N         8708
NK SR_FREQ 0.022872287215 0.000340325321 LR_FREQ 0.019868710788 0.000242719727 N         6780
NL SR_FREQ 0.017869284193 0.000282842580 LR_FREQ 0.017226195494 0.000208809898 N        12255
NM SR_FREQ 0.020247031181 0.000355619061 LR_FREQ 0.021144409128 0.000274240022 N         2819
NN SR_FREQ 0.024375060914 0.000394582157 LR_FREQ 0.022506301018 0.000275056481 N         6407
NA SR_FREQ 0.023623326048 0.000367565621 LR_FREQ 0.027596801318 0.000296933430 N        10241
NC SR_FREQ 0.024351606464 0.000444650519 LR_FREQ 0.025691278170 0.000294425696 N         1764
ND SR_FREQ 0.024944276816 0.000382946898 LR_FREQ 0.021684645757 0.000252735300 N         7118
NE SR_FREQ 0.027912582692 0.000411253103 LR_FREQ 0.020947614824 0.000272382019 N         7711
NF SR_FREQ 0.022358816427 0.000357007160 LR_FREQ 0.023350527379 0.000261013546 N         5737
NG SR_FREQ 0.024561004227 0.000386784250 LR_FREQ 0.035554957370 0.000356935450 N        10925
NY SR_FREQ 0.022987041414 0.000369240344 LR_FREQ 0.024104994429 0.000274223736 N         5293
NP SR_FREQ 0.035223643358 0.000541560614 LR_FREQ 0.028264001287 0.000298916905 N         7900
NQ SR_FREQ 0.030799252618 0.000438620616 LR_FREQ 0.021668441449 0.000281684276 N         4627
NR SR_FREQ 0.026222364447 0.000365108176 LR_FREQ 0.022478034813 0.000261445028 N         5801
NS SR_FREQ 0.025841773419 0.000395764979 LR_FREQ 0.027180882275 0.000300290447 N         7623
NT SR_FREQ 0.021889016210 0.000321626700 LR_FREQ 0.021331950277 0.000239728581 N         6978
NV SR_FREQ 0.019594142890 0.000306309961 LR_FREQ 0.018004272261 0.000186994237 N         9353
NW SR_FREQ 0.025593373276 0.000448916059 LR_FREQ 0.025599885385 0.000350993835 N         2080
TY SR_FREQ 0.018192420943 0.000313760772 LR_FREQ 0.021828222208 0.000230300879 N         5920
TV SR_FREQ 0.016121804017 0.000255668755 LR_FREQ 0.016716251631 0.000170214938 N        12810
TW SR_FREQ 0.019096560123 0.000331830663 LR_FREQ 0.022552004009 0.000291468842 N         2470
TT SR_FREQ 0.017656770731 0.000267913569 LR_FREQ 0.019565741658 0.000214671214 N         8864
TR SR_FREQ 0.020730891903 0.000306391544 LR_FREQ 0.020687005147 0.000229008950 N         7630
TS SR_FREQ 0.020852649798 0.000347012758 LR_FREQ 0.024803536103 0.000266250238 N         9857
TP SR_FREQ 0.027504941225 0.000466128340 LR_FREQ 0.025945703327 0.000277736096 N         9299
TQ SR_FREQ 0.023906593591 0.000368980541 LR_FREQ 0.019795838070 0.000243505782 N         5337
TN SR_FREQ 0.019487955966 0.000336062967 LR_FREQ 0.020761095046 0.000244652213 N         6794
TL SR_FREQ 0.014922382992 0.000244003232 LR_FREQ 0.016075597940 0.000178399968 N        16484
TM SR_FREQ 0.015689834456 0.000293695303 LR_FREQ 0.019162838132 0.000231280506 N         3325
TK SR_FREQ 0.018463511177 0.000284414795 LR_FREQ 0.018480634033 0.000220459443 N         7879
TH SR_FREQ 0.019942624893 0.000345078358 LR_FREQ 0.021350808640 0.000252982506 N         3916
TI SR_FREQ 0.015778858869 0.000254460997 LR_FREQ 0.016191232259 0.000183867060 N         9633
TF SR_FREQ 0.017835350024 0.000307531862 LR_FREQ 0.021163673670 0.000217211646 N         7418
TG SR_FREQ 0.020104781607 0.000332390714 LR_FREQ 0.031984025579 0.000293745462 N        14185
TD SR_FREQ 0.020090961819 0.000325296980 LR_FREQ 0.020127100858 0.000229523306 N         9520
TE SR_FREQ 0.022519342887 0.000350999581 LR_FREQ 0.019529252436 0.000244620635 N         9631
TC SR_FREQ 0.018222162701 0.000356404932 LR_FREQ 0.022742246366 0.000250744635 N         2098
TA SR_FREQ 0.019451702134 0.000317555716 LR_FREQ 0.025183556309 0.000254588264 N        13791
AA SR_FREQ 0.018963465939 0.000294828472 LR_FREQ 0.026943682910 0.000270892686 N        25518
AC SR_FREQ 0.017732163699 0.000300328534 LR_FREQ 0.025194928512 0.000267184183 N         3260
AE SR_FREQ 0.021811753367 0.000348135103 LR_FREQ 0.021348220046 0.000244905738 N        17226
AD SR_FREQ 0.019650901247 0.000302053311 LR_FREQ 0.021989786274 0.000225434887 N        15492
AG SR_FREQ 0.019552045875 0.000291966036 LR_FREQ 0.033258404212 0.000318120470 N        20615
AF SR_FREQ 0.017467088641 0.000271998913 LR_FREQ 0.023418355321 0.000230690069 N        10284
AI SR_FREQ 0.015712637776 0.000238160317 LR_FREQ 0.018370649459 0.000200949517 N        14839
AH SR_FREQ 0.019272771613 0.000302390969 LR_FREQ 0.023671724771 0.000254060602 N         6057
AK SR_FREQ 0.018080083126 0.000260634645 LR_FREQ 0.020420711956 0.000219091016 N        13847
AM SR_FREQ 0.015633339975 0.000262695335 LR_FREQ 0.021644622262 0.000251504859 N         6104
AL SR_FREQ 0.014855575849 0.000221832949 LR_FREQ 0.017901110138 0.000199120160 N        26338
AN SR_FREQ 0.018978413627 0.000298610714 LR_FREQ 0.022702886621 0.000242476141 N         9701
AQ SR_FREQ 0.022786225997 0.000328389624 LR_FREQ 0.021964708861 0.000247312987 N         9676
AP SR_FREQ 0.025832488175 0.000388860946 LR_FREQ 0.027762793118 0.000282092939 N         9812
AS SR_FREQ 0.020234211303 0.000309378919 LR_FREQ 0.026656387662 0.000267983796 N        14526
AR SR_FREQ 0.020213032489 0.000295115588 LR_FREQ 0.022594661714 0.000234999833 N        13949
AT SR_FREQ 0.017505847579 0.000250098457 LR_FREQ 0.021669839449 0.000219270862 N        13360
AW SR_FREQ 0.018576192716 0.000302336437 LR_FREQ 0.025108084897 0.000300470045 N         3363
AV SR_FREQ 0.016032514046 0.000237573846 LR_FREQ 0.018660967132 0.000178088410 N        18789
AY SR_FREQ 0.017818892235 0.000274810668 LR_FREQ 0.024051344762 0.000246743244 N         8268
VK SR_FREQ 0.017438580399 0.000298681373 LR_FREQ 0.012019478360 0.000140156878 N        12325
