# Supplementary material for: Pi-Pi contacts are an overlooked protein feature relevant to phase separation
Source: eLife. 2018 Feb 9;7:e31486. doi: 10.7554/eLife.31486 (PMC5847340; doi:10.7554/eLife.31486)
Supplement: Source code 2. — Python script and associated database files for the final phase separation propensity predictor. [file elife-31486-code2.tgz › SourceCodeS2/DBS/AVGnSDEVS/PCON2.SC.xmer5]

 E SR_FREQ 0.033336869096 0.001469089381 LR_FREQ 0.034223767212 0.001623251806 N       275215
 D SR_FREQ 0.025121130420 0.001204113504 LR_FREQ 0.032300118193 0.001339073968 N       238875
 F SR_FREQ 0.105115352837 0.004746434585 LR_FREQ 0.218207424793 0.003634066739 N       165670
 H SR_FREQ 0.098378493225 0.004202784140 LR_FREQ 0.175579519868 0.003666978923 N        93730
 N SR_FREQ 0.044260379640 0.002330604290 LR_FREQ 0.073538197872 0.002127395201 N       171947
 Q SR_FREQ 0.055606636750 0.002267470978 LR_FREQ 0.077379059913 0.002584447921 N       147540
 R SR_FREQ 0.067286730423 0.004516998547 LR_FREQ 0.162596142222 0.003783672308 N       206930
 W SR_FREQ 0.156328826765 0.006442029939 LR_FREQ 0.352393515673 0.006989566381 N        55519
 Y SR_FREQ 0.120152566099 0.005860813838 LR_FREQ 0.226006579625 0.004038565122 N       142712
