# Supplementary material for: Pi-Pi contacts are an overlooked protein feature relevant to phase separation
Source: eLife. 2018 Feb 9;7:e31486. doi: 10.7554/eLife.31486 (PMC5847340; doi:10.7554/eLife.31486)
Supplement: Source code 2. — Python script and associated database files for the final phase separation propensity predictor. [file elife-31486-code2.tgz › SourceCodeS2/DBS/AVGnSDEVS/PCON2.BB.xmer8]

GW SR_FREQ 0.025584999149 0.000902761664 LR_FREQ 0.047524795947 0.001139843734 N         4405
GV SR_FREQ 0.020297911241 0.000722676553 LR_FREQ 0.030050850957 0.000616427194 N        21499
GT SR_FREQ 0.022381536237 0.000730044809 LR_FREQ 0.035765430226 0.000765167121 N        16577
GS SR_FREQ 0.025938886321 0.000890858599 LR_FREQ 0.043735229254 0.000913038188 N        17426
GR SR_FREQ 0.026250176245 0.000837940375 LR_FREQ 0.037316717704 0.000885387568 N        14842
GQ SR_FREQ 0.030669087645 0.000977810104 LR_FREQ 0.037380233136 0.000960565335 N         9939
GP SR_FREQ 0.033568734609 0.001162801927 LR_FREQ 0.047537964811 0.001032466985 N        10205
GY SR_FREQ 0.023417677503 0.000828233533 LR_FREQ 0.041573352855 0.000933733400 N        11049
GG SR_FREQ 0.024565449877 0.000892044905 LR_FREQ 0.054117596621 0.001021499764 N        21447
GF SR_FREQ 0.022582471777 0.000794484731 LR_FREQ 0.040135000197 0.000914639135 N        12659
GE SR_FREQ 0.028063323529 0.000961273334 LR_FREQ 0.034028335618 0.000948201781 N        18000
GD SR_FREQ 0.025312078494 0.000908950996 LR_FREQ 0.035681219356 0.000811108122 N        16125
GC SR_FREQ 0.024563757647 0.000936468829 LR_FREQ 0.047729188771 0.000984112029 N         3795
GA SR_FREQ 0.023830426611 0.000857490173 LR_FREQ 0.043207678409 0.000973379276 N        22364
GN SR_FREQ 0.024867760141 0.000892797456 LR_FREQ 0.038290972390 0.000913375222 N        11944
GM SR_FREQ 0.020576135962 0.000756035424 LR_FREQ 0.038551776973 0.000951918101 N         6421
GL SR_FREQ 0.018330155293 0.000642608903 LR_FREQ 0.027880148325 0.000765354292 N        25117
GK SR_FREQ 0.023123102008 0.000749523866 LR_FREQ 0.033069866284 0.000824006653 N        17969
GI SR_FREQ 0.019981788289 0.000708309717 LR_FREQ 0.030089497113 0.000737684307 N        17958
GH SR_FREQ 0.026251631306 0.000926897145 LR_FREQ 0.042202507242 0.000975652368 N         6890
ME SR_FREQ 0.021953908778 0.000925528083 LR_FREQ 0.018359737523 0.000518878295 N         5623
MD SR_FREQ 0.019183111858 0.000827023328 LR_FREQ 0.019015867824 0.000469712043 N         4868
MG SR_FREQ 0.019043403257 0.000831764281 LR_FREQ 0.033234236682 0.000750838175 N         5835
MF SR_FREQ 0.015874738278 0.000706413769 LR_FREQ 0.019986654505 0.000506159207 N         2882
MA SR_FREQ 0.018154134871 0.000821145872 LR_FREQ 0.025121979229 0.000620291077 N         7340
MC SR_FREQ 0.016407857644 0.000866604070 LR_FREQ 0.022058113188 0.000593878850 N          997
MM SR_FREQ 0.013567109893 0.000652913895 LR_FREQ 0.017612865740 0.000522285830 N         2077
ML SR_FREQ 0.013286326570 0.000572715657 LR_FREQ 0.014615514436 0.000398499789 N         7698
MN SR_FREQ 0.017890598325 0.000797033005 LR_FREQ 0.019379869025 0.000499141029 N         3561
MI SR_FREQ 0.014062013557 0.000617933237 LR_FREQ 0.014671301410 0.000367533010 N         4557
MH SR_FREQ 0.018797983691 0.000902785432 LR_FREQ 0.020251252059 0.000561223339 N         1865
MK SR_FREQ 0.016919068206 0.000675017746 LR_FREQ 0.017264306348 0.000433013861 N         5115
MT SR_FREQ 0.016359499201 0.000660868497 LR_FREQ 0.018332233800 0.000431640890 N         4786
MW SR_FREQ 0.017390259736 0.000827145286 LR_FREQ 0.021458626667 0.000660057107 N          908
MV SR_FREQ 0.014476330629 0.000627932610 LR_FREQ 0.015103251766 0.000332557601 N         5686
MQ SR_FREQ 0.023214390827 0.000913449751 LR_FREQ 0.018543914928 0.000509421358 N         3033
MP SR_FREQ 0.027491801212 0.001162773354 LR_FREQ 0.025755573853 0.000612628081 N         3848
MS SR_FREQ 0.019791533866 0.000855602686 LR_FREQ 0.024531902356 0.000581638968 N         4705
MR SR_FREQ 0.019663376084 0.000757248801 LR_FREQ 0.019607253935 0.000486873922 N         4407
MY SR_FREQ 0.016547106768 0.000756039712 LR_FREQ 0.020856647973 0.000524539164 N         2441
FP SR_FREQ 0.030684843707 0.001263815315 LR_FREQ 0.027340556355 0.000592366346 N         7289
FQ SR_FREQ 0.026758163136 0.001006101512 LR_FREQ 0.020503916839 0.000505169449 N         5690
FR SR_FREQ 0.022335195281 0.000815931594 LR_FREQ 0.021033063560 0.000451392294 N         7719
FS SR_FREQ 0.022592141325 0.000913275014 LR_FREQ 0.026060715438 0.000547572967 N        11028
FT SR_FREQ 0.019005613091 0.000731336906 LR_FREQ 0.020302040791 0.000428849231 N         9185
FV SR_FREQ 0.016878183668 0.000680881688 LR_FREQ 0.016987054982 0.000338202233 N        10632
FW SR_FREQ 0.021024710356 0.000930363016 LR_FREQ 0.023556535289 0.000597361493 N         2089
FY SR_FREQ 0.019302328240 0.000817088923 LR_FREQ 0.022539601492 0.000487429256 N         5859
FA SR_FREQ 0.020697928339 0.000869242361 LR_FREQ 0.026482303724 0.000590856712 N        12086
FC SR_FREQ 0.020050304040 0.000968448718 LR_FREQ 0.024052691998 0.000554149576 N         2107
FD SR_FREQ 0.022044226854 0.000911651419 LR_FREQ 0.020769992195 0.000460001017 N        11042
FE SR_FREQ 0.024404690251 0.000957614229 LR_FREQ 0.020109487533 0.000506200525 N        10456
FF SR_FREQ 0.018564760897 0.000775895434 LR_FREQ 0.021779654835 0.000480060007 N         6117
FG SR_FREQ 0.021391785900 0.000892744512 LR_FREQ 0.034503303298 0.000682614755 N        11926
FH SR_FREQ 0.021739136412 0.000920380409 LR_FREQ 0.022303319956 0.000539596629 N         3847
FI SR_FREQ 0.016473321859 0.000670089449 LR_FREQ 0.016391117548 0.000359965872 N         8574
FK SR_FREQ 0.019724254621 0.000771645001 LR_FREQ 0.018962918450 0.000425348314 N         8549
FL SR_FREQ 0.015249696817 0.000627284430 LR_FREQ 0.016053726753 0.000392043767 N        13540
FM SR_FREQ 0.016723364312 0.000768787277 LR_FREQ 0.019736673490 0.000509864403 N         3005
FN SR_FREQ 0.021191021441 0.000917973768 LR_FREQ 0.021444564589 0.000497262715 N         7512
SY SR_FREQ 0.020390252754 0.000868704330 LR_FREQ 0.024370688599 0.000572194854 N         8385
SS SR_FREQ 0.022860279626 0.000951281920 LR_FREQ 0.027510729637 0.000661847413 N        15167
SR SR_FREQ 0.022949252215 0.000853235570 LR_FREQ 0.022685711166 0.000566895748 N        11068
SQ SR_FREQ 0.026559144333 0.000990389351 LR_FREQ 0.021827605806 0.000596321009 N         8258
SP SR_FREQ 0.030337978630 0.001307512718 LR_FREQ 0.028868112944 0.000670536365 N        10523
SW SR_FREQ 0.021730179257 0.000948442251 LR_FREQ 0.026109784357 0.000710558559 N         3515
SV SR_FREQ 0.017733327702 0.000736465107 LR_FREQ 0.018476735271 0.000396969146 N        15818
ST SR_FREQ 0.019504033781 0.000774012862 LR_FREQ 0.021638206964 0.000494984495 N        12192
SK SR_FREQ 0.020041519177 0.000790428920 LR_FREQ 0.020300655713 0.000522854807 N        11966
SI SR_FREQ 0.017325742924 0.000709606987 LR_FREQ 0.018020046917 0.000437086116 N        13286
SH SR_FREQ 0.022478857655 0.000989437043 LR_FREQ 0.024233136661 0.000652138228 N         5209
SN SR_FREQ 0.021452050652 0.000929133849 LR_FREQ 0.022913612159 0.000585142069 N         9589
SM SR_FREQ 0.017480117733 0.000773178006 LR_FREQ 0.021797627662 0.000576236970 N         4674
SL SR_FREQ 0.016123751053 0.000668369597 LR_FREQ 0.017686079824 0.000469652403 N        22134
SC SR_FREQ 0.020921671583 0.000976851647 LR_FREQ 0.025818379758 0.000605894322 N         3135
SA SR_FREQ 0.021192232081 0.000905004962 LR_FREQ 0.028046576136 0.000670425798 N        17314
SG SR_FREQ 0.021765321734 0.000906732916 LR_FREQ 0.035400432763 0.000733475812 N        19167
SF SR_FREQ 0.019697406357 0.000852281767 LR_FREQ 0.023741937096 0.000571251730 N        10092
SE SR_FREQ 0.024938324479 0.001032164275 LR_FREQ 0.021209742707 0.000615923092 N        13476
SD SR_FREQ 0.022063409445 0.000917659868 LR_FREQ 0.022089494466 0.000555575053 N        13007
YI SR_FREQ 0.016162097899 0.000649154717 LR_FREQ 0.016856071438 0.000372572576 N         7298
YH SR_FREQ 0.021689925036 0.000960561777 LR_FREQ 0.022766184627 0.000573310804 N         3251
YK SR_FREQ 0.019430117573 0.000743757315 LR_FREQ 0.019355505178 0.000463622083 N         7103
YM SR_FREQ 0.016347120273 0.000725029560 LR_FREQ 0.020608741861 0.000542975299 N         2651
YL SR_FREQ 0.015085045000 0.000623953161 LR_FREQ 0.016450396786 0.000429607131 N        12927
YN SR_FREQ 0.020583093632 0.000875031679 LR_FREQ 0.021764409380 0.000520528171 N         6309
YA SR_FREQ 0.020479432617 0.000836568454 LR_FREQ 0.027218279842 0.000596457433 N        10049
YC SR_FREQ 0.019676077516 0.000900112321 LR_FREQ 0.025326548371 0.000606535117 N         1946
YE SR_FREQ 0.023940195606 0.000943899848 LR_FREQ 0.020380835813 0.000560478270 N         8350
YD SR_FREQ 0.021564692760 0.000876838950 LR_FREQ 0.021327995808 0.000481323468 N         8561
YG SR_FREQ 0.021163623512 0.000897243216 LR_FREQ 0.035782379170 0.000689574905 N        10286
YF SR_FREQ 0.018626783596 0.000795073829 LR_FREQ 0.022698925492 0.000512786640 N         5993
YY SR_FREQ 0.018980708787 0.000768942593 LR_FREQ 0.023734108598 0.000523425314 N         5600
YQ SR_FREQ 0.026636688187 0.000968887620 LR_FREQ 0.021132213622 0.000566425102 N         5323
YP SR_FREQ 0.030613818055 0.001252990446 LR_FREQ 0.028437690893 0.000636316923 N         6661
YS SR_FREQ 0.022287593611 0.000910385537 LR_FREQ 0.026916700696 0.000583766712 N         8634
YR SR_FREQ 0.022103462293 0.000773665496 LR_FREQ 0.021976753168 0.000498399817 N         7326
YT SR_FREQ 0.018490299927 0.000709336237 LR_FREQ 0.020770272716 0.000450382755 N         7499
YW SR_FREQ 0.020582376524 0.000858811902 LR_FREQ 0.024792218461 0.000675555976 N         1992
YV SR_FREQ 0.016453482833 0.000651619117 LR_FREQ 0.017440663576 0.000347688231 N         8864
LF SR_FREQ 0.015231439785 0.000639728612 LR_FREQ 0.018125314454 0.000399233078 N        13015
LG SR_FREQ 0.017668186316 0.000722891157 LR_FREQ 0.026964762650 0.000550311124 N        25280
LD SR_FREQ 0.017705742990 0.000742216665 LR_FREQ 0.017636905651 0.000371741524 N        22705
LE SR_FREQ 0.019532728819 0.000810370309 LR_FREQ 0.017104862365 0.000395623271 N        26023
LC SR_FREQ 0.015406885270 0.000726208236 LR_FREQ 0.018723498403 0.000428635613 N         4432
LA SR_FREQ 0.016855542220 0.000703658282 LR_FREQ 0.021736217638 0.000482337867 N        32857
LN SR_FREQ 0.016897479218 0.000728326762 LR_FREQ 0.017691998979 0.000384692259 N        15642
LL SR_FREQ 0.013100862722 0.000518120541 LR_FREQ 0.014028316002 0.000316847463 N        32640
LM SR_FREQ 0.013846947633 0.000610019819 LR_FREQ 0.016237217739 0.000403063278 N         7597
LK SR_FREQ 0.016064726708 0.000615567652 LR_FREQ 0.016294452059 0.000349425477 N        23183
LH SR_FREQ 0.017217430750 0.000770884087 LR_FREQ 0.017915923996 0.000413853000 N         8564
LI SR_FREQ 0.013621850530 0.000535220389 LR_FREQ 0.014207619738 0.000304329976 N        18345
LV SR_FREQ 0.014045537640 0.000550392881 LR_FREQ 0.014604309359 0.000281571689 N        23879
LW SR_FREQ 0.016009450001 0.000691677446 LR_FREQ 0.018586791419 0.000456703498 N         3993
LT SR_FREQ 0.015620429936 0.000594610202 LR_FREQ 0.017138823360 0.000354955931 N        20675
LR SR_FREQ 0.017947184959 0.000689814886 LR_FREQ 0.017874172821 0.000382456679 N        20452
LS SR_FREQ 0.018137233462 0.000758500706 LR_FREQ 0.021280059203 0.000458349367 N        23784
LP SR_FREQ 0.022848471520 0.000923112711 LR_FREQ 0.021974997667 0.000467294073 N        18101
LQ SR_FREQ 0.020060538043 0.000801782932 LR_FREQ 0.017091447824 0.000401143379 N        14088
LY SR_FREQ 0.015789188578 0.000668324152 LR_FREQ 0.018432927846 0.000408973177 N        11266
RT SR_FREQ 0.020995467090 0.000743406584 LR_FREQ 0.018471383508 0.000448061755 N         9509
RV SR_FREQ 0.018827921428 0.000714792006 LR_FREQ 0.015679878672 0.000331373851 N        14484
RW SR_FREQ 0.023935278668 0.000918543140 LR_FREQ 0.020633432589 0.000572141076 N         2840
RP SR_FREQ 0.033037036310 0.001299196588 LR_FREQ 0.024498251901 0.000616360361 N         8447
RQ SR_FREQ 0.029310979961 0.000993496127 LR_FREQ 0.017996987419 0.000497858563 N         7485
RR SR_FREQ 0.025272856646 0.000869507735 LR_FREQ 0.018843837157 0.000472385154 N        10902
RS SR_FREQ 0.024833305279 0.000947581402 LR_FREQ 0.023292820277 0.000594186686 N        10104
RY SR_FREQ 0.021852824664 0.000832589844 LR_FREQ 0.020057723128 0.000464728655 N         7454
RD SR_FREQ 0.023591691167 0.000881599625 LR_FREQ 0.018674506750 0.000467681205 N        11652
RE SR_FREQ 0.026504411695 0.000976344970 LR_FREQ 0.017649797385 0.000504043812 N        14450
RF SR_FREQ 0.021368534345 0.000838030425 LR_FREQ 0.019591140309 0.000450520968 N         9020
RG SR_FREQ 0.023398916318 0.000895475362 LR_FREQ 0.030425985088 0.000701925308 N        13047
RA SR_FREQ 0.022631044082 0.000890437179 LR_FREQ 0.023691099548 0.000574701835 N        16614
RC SR_FREQ 0.022845549370 0.000972917246 LR_FREQ 0.021233008380 0.000553878245 N         2469
RL SR_FREQ 0.017131608375 0.000662926779 LR_FREQ 0.015014281666 0.000370541507 N        20405
RM SR_FREQ 0.019118588204 0.000766427502 LR_FREQ 0.017462995348 0.000437058747 N         4314
RN SR_FREQ 0.023054744616 0.000884593982 LR_FREQ 0.019191601154 0.000498351359 N         7898
RH SR_FREQ 0.024308182351 0.000928814645 LR_FREQ 0.019516454481 0.000533204305 N         4729
RI SR_FREQ 0.018483169825 0.000705717699 LR_FREQ 0.015043305184 0.000340478308 N        12188
RK SR_FREQ 0.022042009054 0.000775506428 LR_FREQ 0.017033924984 0.000436997434 N         9840
VH SR_FREQ 0.018146934005 0.000956783021 LR_FREQ 0.012387189427 0.000367101264 N         6045
IP SR_FREQ 0.024832523895 0.001218581809 LR_FREQ 0.014948318450 0.000470613226 N        11288
EM SR_FREQ 0.021563360736 0.000797088486 LR_FREQ 0.015977822556 0.000453707779 N         6046
EL SR_FREQ 0.018672291956 0.000658297517 LR_FREQ 0.014017373488 0.000377387312 N        26165
EN SR_FREQ 0.025430829287 0.000881126287 LR_FREQ 0.017268763849 0.000478281194 N        12029
EI SR_FREQ 0.020635813587 0.000718708899 LR_FREQ 0.013888375669 0.000356861951 N        16972
EH SR_FREQ 0.027134708532 0.000936150235 LR_FREQ 0.017597153596 0.000518868012 N         5846
EK SR_FREQ 0.024238315773 0.000783260274 LR_FREQ 0.015312366866 0.000405791531 N        18070
EE SR_FREQ 0.029159725457 0.001085877077 LR_FREQ 0.016195438411 0.000508053385 N        20051
ED SR_FREQ 0.026022498771 0.000908907126 LR_FREQ 0.017033564644 0.000467601946 N        14024
EG SR_FREQ 0.026038959298 0.000935248552 LR_FREQ 0.027368046033 0.000677149728 N        17585
EF SR_FREQ 0.023775899610 0.000834688555 LR_FREQ 0.018019389131 0.000477531277 N        10161
EA SR_FREQ 0.024888937144 0.000959629443 LR_FREQ 0.021747536017 0.000574942371 N        23100
EC SR_FREQ 0.025940261955 0.000969527158 LR_FREQ 0.018802453384 0.000522657002 N         2816
IT SR_FREQ 0.015890935329 0.000714511995 LR_FREQ 0.010737997131 0.000303489650 N        13098
EY SR_FREQ 0.024314268545 0.000838225193 LR_FREQ 0.018391844637 0.000503484417 N         8625
IW SR_FREQ 0.016342181807 0.000835312470 LR_FREQ 0.011142656024 0.000390010779 N         2397
ET SR_FREQ 0.023131422653 0.000739071235 LR_FREQ 0.016796628197 0.000420903830 N        13012
EW SR_FREQ 0.027179328599 0.000928539446 LR_FREQ 0.018557832234 0.000577345870 N         3680
EV SR_FREQ 0.020644837882 0.000709332958 LR_FREQ 0.014403027585 0.000321635589 N        19060
EQ SR_FREQ 0.031618632301 0.000998809894 LR_FREQ 0.016449586441 0.000480408530 N         9943
EP SR_FREQ 0.036150150038 0.001256780332 LR_FREQ 0.022194359849 0.000600409049 N         8771
ES SR_FREQ 0.027232238393 0.000955023109 LR_FREQ 0.021067012067 0.000563433146 N        12392
ER SR_FREQ 0.027732792480 0.000874604015 LR_FREQ 0.017312409150 0.000454918719 N        14806
II SR_FREQ 0.013806850392 0.000593250676 LR_FREQ 0.008979805842 0.000242323678 N        12423
IH SR_FREQ 0.017496251502 0.000922946956 LR_FREQ 0.011076725576 0.000385110066 N         5377
IK SR_FREQ 0.016377409566 0.000735019432 LR_FREQ 0.010465258957 0.000292099233 N        13440
IM SR_FREQ 0.013687638780 0.000693062187 LR_FREQ 0.009838064697 0.000329685122 N         4232
VW SR_FREQ 0.017117796309 0.000870199623 LR_FREQ 0.012441067969 0.000367410951 N         3429
KC SR_FREQ 0.017971610331 0.000902269141 LR_FREQ 0.019172092154 0.000556696794 N         2271
KA SR_FREQ 0.018886332807 0.000814289433 LR_FREQ 0.022116076620 0.000602013184 N        18019
KG SR_FREQ 0.019950707078 0.000895784197 LR_FREQ 0.028244975731 0.000744756636 N        14951
KF SR_FREQ 0.017569613776 0.000775983473 LR_FREQ 0.018195225043 0.000490175965 N         7915
KE SR_FREQ 0.021897109186 0.000909391934 LR_FREQ 0.016367543569 0.000511835031 N        17400
KD SR_FREQ 0.019664917748 0.000859600671 LR_FREQ 0.017003798649 0.000467890058 N        13617
KK SR_FREQ 0.017979864115 0.000734728660 LR_FREQ 0.015698004428 0.000455282895 N        13572
KI SR_FREQ 0.015416692766 0.000633743667 LR_FREQ 0.013902486007 0.000346651913 N        13952
KH SR_FREQ 0.019514390263 0.000883801298 LR_FREQ 0.017783268776 0.000551507577 N         4586
KN SR_FREQ 0.018902274565 0.000868952849 LR_FREQ 0.017428926308 0.000488810052 N        10442
KM SR_FREQ 0.015403275955 0.000728144472 LR_FREQ 0.016176939897 0.000480899168 N         4668
KL SR_FREQ 0.014539542255 0.000604210066 LR_FREQ 0.014095204019 0.000392425365 N        20444
KS SR_FREQ 0.020247117883 0.000857429064 LR_FREQ 0.021475847968 0.000619662734 N        11155
KR SR_FREQ 0.020438300187 0.000754322233 LR_FREQ 0.017494915282 0.000504260039 N        10016
KQ SR_FREQ 0.023507886368 0.000962556238 LR_FREQ 0.016562563545 0.000495715730 N         7718
KP SR_FREQ 0.027489289643 0.001227803882 LR_FREQ 0.022778381653 0.000644667096 N         9049
KW SR_FREQ 0.018704995647 0.000863178494 LR_FREQ 0.018985277977 0.000635606429 N         2742
KV SR_FREQ 0.015763869124 0.000646926782 LR_FREQ 0.014671334465 0.000343939645 N        15566
KT SR_FREQ 0.017252022534 0.000688482692 LR_FREQ 0.017146559005 0.000470037330 N        11579
KY SR_FREQ 0.017607402736 0.000753314331 LR_FREQ 0.018548813672 0.000503881844 N         8181
DN SR_FREQ 0.022580082488 0.000992518932 LR_FREQ 0.019083664512 0.000510564321 N         8710
DL SR_FREQ 0.016913188099 0.000680278093 LR_FREQ 0.015055922408 0.000383875452 N        22752
DM SR_FREQ 0.018886019883 0.000847782106 LR_FREQ 0.017634610078 0.000454846339 N         4977
DK SR_FREQ 0.021437424896 0.000864349848 LR_FREQ 0.017033750747 0.000456823157 N        11917
DH SR_FREQ 0.023822106076 0.001027246222 LR_FREQ 0.019908468127 0.000570569593 N         4830
DI SR_FREQ 0.018379720958 0.000734095925 LR_FREQ 0.015199073551 0.000373306654 N        15125
DF SR_FREQ 0.021049264707 0.000915348256 LR_FREQ 0.019710051061 0.000487530812 N        10993
DG SR_FREQ 0.022643133147 0.000952034593 LR_FREQ 0.030349012106 0.000677006557 N        18221
DD SR_FREQ 0.023315290064 0.000985044734 LR_FREQ 0.018475712602 0.000474747442 N        12035
DE SR_FREQ 0.026060678141 0.001090995537 LR_FREQ 0.017899658317 0.000542881738 N        15597
DC SR_FREQ 0.022468657359 0.001072217974 LR_FREQ 0.020975597340 0.000535450012 N         2783
DA SR_FREQ 0.022374313250 0.000985969696 LR_FREQ 0.023644195381 0.000581686440 N        18997
DY SR_FREQ 0.021498697631 0.000922700064 LR_FREQ 0.020191694861 0.000503243740 N         9190
DV SR_FREQ 0.018589475268 0.000759871579 LR_FREQ 0.015758590973 0.000348232081 N        17291
DW SR_FREQ 0.023665856490 0.001013853011 LR_FREQ 0.020599956422 0.000589114179 N         3704
DT SR_FREQ 0.020547372909 0.000815736932 LR_FREQ 0.018410555699 0.000442268379 N        11176
DR SR_FREQ 0.024608827823 0.000956016254 LR_FREQ 0.019101109380 0.000489588127 N        10877
DS SR_FREQ 0.024307819351 0.001042418130 LR_FREQ 0.023175141807 0.000598602004 N        12245
DP SR_FREQ 0.032930348266 0.001466849598 LR_FREQ 0.023418783066 0.000558284627 N        11706
DQ SR_FREQ 0.028359201267 0.001111354711 LR_FREQ 0.018139988355 0.000514358691 N         7013
QQ SR_FREQ 0.035862916229 0.001134742971 LR_FREQ 0.018546326180 0.000548303716 N         6437
QP SR_FREQ 0.040791583130 0.001521431102 LR_FREQ 0.025809185851 0.000679259289 N         5984
QS SR_FREQ 0.029365405610 0.001077112369 LR_FREQ 0.024303203891 0.000637672448 N         7510
QR SR_FREQ 0.029931583197 0.000917389576 LR_FREQ 0.019800026707 0.000530163289 N         7462
QT SR_FREQ 0.024563424859 0.000834230215 LR_FREQ 0.018701482384 0.000475276529 N         7125
QW SR_FREQ 0.030065292715 0.001062005713 LR_FREQ 0.021701463624 0.000657744888 N         2189
QV SR_FREQ 0.021639666059 0.000803780132 LR_FREQ 0.016013797472 0.000363795915 N        10089
QY SR_FREQ 0.025894153433 0.000941584009 LR_FREQ 0.020981329840 0.000546823611 N         4921
QA SR_FREQ 0.026447554095 0.001025066687 LR_FREQ 0.024783755261 0.000627161846 N        12922
QC SR_FREQ 0.028711173091 0.001163196920 LR_FREQ 0.021985588002 0.000596111625 N         1779
QE SR_FREQ 0.031391148529 0.001139006871 LR_FREQ 0.018541604591 0.000579970864 N         8911
QD SR_FREQ 0.027719836751 0.001027096269 LR_FREQ 0.019110043405 0.000513747731 N         7132
QG SR_FREQ 0.027850529784 0.001050751455 LR_FREQ 0.032217777636 0.000754464812 N         9712
QF SR_FREQ 0.025113684143 0.000942402268 LR_FREQ 0.020401764789 0.000525255755 N         5561
QI SR_FREQ 0.021431057292 0.000790788874 LR_FREQ 0.015512141248 0.000388516790 N         8308
QH SR_FREQ 0.029940657271 0.001085605746 LR_FREQ 0.020461717260 0.000601571323 N         3303
QK SR_FREQ 0.025955789049 0.000879539750 LR_FREQ 0.017274079678 0.000477477698 N         7813
QM SR_FREQ 0.023220519492 0.000925832758 LR_FREQ 0.017938939795 0.000503501752 N         3300
QL SR_FREQ 0.019437784752 0.000738448978 LR_FREQ 0.015182226061 0.000409246669 N        14889
QN SR_FREQ 0.027635601360 0.001048049622 LR_FREQ 0.019559858758 0.000520158744 N         5781
WG SR_FREQ 0.020658178086 0.000941920438 LR_FREQ 0.036590838837 0.000892102082 N         3708
WF SR_FREQ 0.017663560820 0.000808409166 LR_FREQ 0.021040452797 0.000578586788 N         2082
WE SR_FREQ 0.024108308128 0.000987901243 LR_FREQ 0.019028229246 0.000612298751 N         3329
WD SR_FREQ 0.021002004707 0.000924998972 LR_FREQ 0.020082270345 0.000553853176 N         3473
WC SR_FREQ 0.018240646264 0.000936743988 LR_FREQ 0.023819129164 0.000754735991 N          752
WA SR_FREQ 0.019762211076 0.000848110949 LR_FREQ 0.026499436987 0.000691744705 N         3929
WN SR_FREQ 0.019855593441 0.000880921823 LR_FREQ 0.020805737146 0.000606124520 N         2693
WM SR_FREQ 0.014966535590 0.000796566910 LR_FREQ 0.018467668734 0.000634774215 N         1164
WL SR_FREQ 0.013949872033 0.000623815384 LR_FREQ 0.015000382645 0.000438813731 N         5031
WK SR_FREQ 0.018691542940 0.000766332381 LR_FREQ 0.017641573028 0.000521668060 N         3043
WI SR_FREQ 0.014979843577 0.000645807341 LR_FREQ 0.014928082876 0.000400328562 N         2739
WH SR_FREQ 0.020942211064 0.000978713480 LR_FREQ 0.021335901278 0.000684247768 N         1457
WW SR_FREQ 0.019687819348 0.000919561204 LR_FREQ 0.023585323169 0.000832201225 N          816
WV SR_FREQ 0.015592560606 0.000655165362 LR_FREQ 0.015867440342 0.000387937782 N         3373
WT SR_FREQ 0.017636960429 0.000695448223 LR_FREQ 0.019359122250 0.000510325911 N         2986
WS SR_FREQ 0.021725663304 0.000963610597 LR_FREQ 0.026353942879 0.000695427062 N         3413
WR SR_FREQ 0.021716379146 0.000822685224 LR_FREQ 0.020748082054 0.000588402133 N         2911
WQ SR_FREQ 0.026606696549 0.001013052932 LR_FREQ 0.019657961565 0.000622250364 N         2414
WP SR_FREQ 0.031543802969 0.001400514354 LR_FREQ 0.027676417424 0.000764697280 N         2109
WY SR_FREQ 0.018213106671 0.000830977854 LR_FREQ 0.022399518112 0.000632759630 N         1789
PR SR_FREQ 0.024136721575 0.000790570430 LR_FREQ 0.018857712075 0.000385153949 N         7622
PS SR_FREQ 0.023886397072 0.000843585723 LR_FREQ 0.022816832547 0.000446876835 N        10282
PP SR_FREQ 0.032574549963 0.001115438841 LR_FREQ 0.023500664225 0.000453794636 N         7149
PQ SR_FREQ 0.028486236302 0.000876126705 LR_FREQ 0.018025314478 0.000409856825 N         6543
PV SR_FREQ 0.018420778835 0.000677071575 LR_FREQ 0.015447367736 0.000292529264 N        13328
PW SR_FREQ 0.022998287958 0.000841878632 LR_FREQ 0.020785297992 0.000509169667 N         2533
PT SR_FREQ 0.020164719354 0.000684786350 LR_FREQ 0.017983344958 0.000358650710 N         9298
PY SR_FREQ 0.020977859934 0.000733248274 LR_FREQ 0.019976006151 0.000428632076 N         6314
PC SR_FREQ 0.021929880998 0.000814369785 LR_FREQ 0.020373990643 0.000425152984 N         1850
PA SR_FREQ 0.022356535005 0.000849480845 LR_FREQ 0.023952499648 0.000492835512 N        14022
PF SR_FREQ 0.020426766697 0.000749588839 LR_FREQ 0.019668952450 0.000430234730 N         7455
PG SR_FREQ 0.022054152640 0.000801370236 LR_FREQ 0.030282686601 0.000552656148 N        13901
PD SR_FREQ 0.022748853217 0.000829902826 LR_FREQ 0.018516913852 0.000384061911 N        11888
PE SR_FREQ 0.026104714535 0.000919781007 LR_FREQ 0.017876549383 0.000436244684 N        15100
PK SR_FREQ 0.021251953534 0.000721650580 LR_FREQ 0.016697728738 0.000347173676 N         8421
PH SR_FREQ 0.023421381433 0.000793564987 LR_FREQ 0.019552656182 0.000444617048 N         4196
PI SR_FREQ 0.018173450837 0.000679726758 LR_FREQ 0.014870305446 0.000320608393 N         8673
PN SR_FREQ 0.022139192104 0.000817941872 LR_FREQ 0.018903457614 0.000409840750 N         7545
PL SR_FREQ 0.016759552914 0.000627325508 LR_FREQ 0.014730973455 0.000354344859 N        15827
PM SR_FREQ 0.018408330240 0.000712997256 LR_FREQ 0.017236653909 0.000400335530 N         3427
CK SR_FREQ 0.020092603658 0.000790094958 LR_FREQ 0.020710499871 0.000544660570 N         2500
CI SR_FREQ 0.016247281155 0.000693487568 LR_FREQ 0.017760491474 0.000466531707 N         2655
CH SR_FREQ 0.023373151528 0.001056986583 LR_FREQ 0.026210011756 0.000691576789 N         1648
CN SR_FREQ 0.021966488715 0.000994001783 LR_FREQ 0.024417847300 0.000652169960 N         1975
CM SR_FREQ 0.016624283685 0.000831154379 LR_FREQ 0.023019628961 0.000646364216 N          957
CL SR_FREQ 0.014893656615 0.000656147661 LR_FREQ 0.017421573632 0.000495148489 N         4340
CC SR_FREQ 0.021195396667 0.001118427638 LR_FREQ 0.030031845865 0.000726882294 N          818
CA SR_FREQ 0.021339000281 0.000945258797 LR_FREQ 0.030604163340 0.000721070970 N         3586
CG SR_FREQ 0.022066782480 0.001001222184 LR_FREQ 0.041973631274 0.000778354943 N         4078
CF SR_FREQ 0.019163260531 0.000885477983 LR_FREQ 0.025469157774 0.000615125247 N         1971
CE SR_FREQ 0.026101993127 0.001087379652 LR_FREQ 0.022029969428 0.000665348950 N         2964
CD SR_FREQ 0.022989684329 0.001013071574 LR_FREQ 0.023043321439 0.000590760481 N         2877
CY SR_FREQ 0.020145413094 0.000919460087 LR_FREQ 0.026975404412 0.000622009335 N         1715
CS SR_FREQ 0.023790099119 0.001030102181 LR_FREQ 0.030690380482 0.000705579053 N         3312
CR SR_FREQ 0.023777930151 0.000893037675 LR_FREQ 0.024485076358 0.000601554975 N         2673
CQ SR_FREQ 0.029240225412 0.001151370609 LR_FREQ 0.023350575371 0.000667566826 N         1891
CP SR_FREQ 0.034734142752 0.001591191685 LR_FREQ 0.032897208487 0.000745851084 N         2523
CW SR_FREQ 0.021763475028 0.000938349313 LR_FREQ 0.029785962793 0.000810335273 N          651
CV SR_FREQ 0.016773028409 0.000729716835 LR_FREQ 0.018343675367 0.000401452366 N         3243
CT SR_FREQ 0.019065488485 0.000777834960 LR_FREQ 0.022413500557 0.000510179651 N         2569
IY SR_FREQ 0.016027671091 0.000798903819 LR_FREQ 0.011731179120 0.000335705169 N         7462
VA SR_FREQ 0.017680716082 0.000820424170 LR_FREQ 0.016094629526 0.000403991688 N        23436
VC SR_FREQ 0.016582189900 0.000974197373 LR_FREQ 0.012582959025 0.000351497769 N         3521
VD SR_FREQ 0.018581411355 0.000915351698 LR_FREQ 0.013007105301 0.000344976037 N        17507
VE SR_FREQ 0.020398180217 0.000942185580 LR_FREQ 0.012273286018 0.000314096510 N        18852
VF SR_FREQ 0.016043476994 0.000796182503 LR_FREQ 0.012783960442 0.000318177957 N        10877
VG SR_FREQ 0.018457450104 0.000884333905 LR_FREQ 0.020773341880 0.000504296647 N        18186
IQ SR_FREQ 0.021081859014 0.000997662660 LR_FREQ 0.010624343379 0.000345569997 N         7861
VI SR_FREQ 0.014162374470 0.000613088420 LR_FREQ 0.009685506597 0.000218012911 N        15970
IS SR_FREQ 0.018716715613 0.000908071914 LR_FREQ 0.014374949767 0.000439052390 N        14620
IR SR_FREQ 0.018205584610 0.000792206001 LR_FREQ 0.011438284996 0.000312766830 N        11373
VL SR_FREQ 0.013576072091 0.000598757969 LR_FREQ 0.010503127718 0.000260456948 N        25449
VM SR_FREQ 0.014295524717 0.000742583501 LR_FREQ 0.010918658212 0.000313477564 N         5965
VN SR_FREQ 0.017766317422 0.000904381839 LR_FREQ 0.012877009952 0.000363485720 N        11800
IV SR_FREQ 0.014155283798 0.000619273923 LR_FREQ 0.009156338937 0.000238927369 N        15347
VP SR_FREQ 0.025304136672 0.001277292507 LR_FREQ 0.016450386052 0.000462196969 N        12953
VQ SR_FREQ 0.021657942724 0.001028053683 LR_FREQ 0.012149288294 0.000355727007 N         9211
VR SR_FREQ 0.018745450801 0.000811965203 LR_FREQ 0.012792223743 0.000318561499 N        14242
VS SR_FREQ 0.019186165738 0.000940762748 LR_FREQ 0.015576037195 0.000411860729 N        16939
VT SR_FREQ 0.016301382317 0.000741737049 LR_FREQ 0.012097911847 0.000297493317 N        16107
IL SR_FREQ 0.013169708609 0.000584899176 LR_FREQ 0.009650640201 0.000276376667 N        18441
VV SR_FREQ 0.014634289362 0.000640338358 LR_FREQ 0.010065595363 0.000222668230 N        20862
IN SR_FREQ 0.017383673760 0.000879654127 LR_FREQ 0.011694053476 0.000384287661 N        10697
IA SR_FREQ 0.017089833071 0.000777502664 LR_FREQ 0.015221002182 0.000452912568 N        19637
VY SR_FREQ 0.016443753656 0.000813260199 LR_FREQ 0.012930360701 0.000325319307 N         8921
IC SR_FREQ 0.015776892749 0.000899600675 LR_FREQ 0.011272359848 0.000365120037 N         2955
IE SR_FREQ 0.019774998781 0.000922228978 LR_FREQ 0.011390482924 0.000339162755 N        16007
ID SR_FREQ 0.018154375655 0.000862784456 LR_FREQ 0.011806336673 0.000361683049 N        15247
IG SR_FREQ 0.017963649218 0.000839695214 LR_FREQ 0.019585532646 0.000562318017 N        15928
IF SR_FREQ 0.015447398447 0.000744181083 LR_FREQ 0.011382392525 0.000331791341 N         7970
HY SR_FREQ 0.021170860956 0.000902830967 LR_FREQ 0.023785174783 0.000563635059 N         3533
HR SR_FREQ 0.024390423605 0.000889186109 LR_FREQ 0.021594767978 0.000509433016 N         4643
HS SR_FREQ 0.024265118666 0.001010820312 LR_FREQ 0.027329298324 0.000618949052 N         5184
HP SR_FREQ 0.034552870826 0.001410428942 LR_FREQ 0.028712809871 0.000657353137 N         5549
HQ SR_FREQ 0.029815450351 0.001116551607 LR_FREQ 0.020979233681 0.000583802705 N         3298
HV SR_FREQ 0.017888822737 0.000753487939 LR_FREQ 0.017107008969 0.000360896624 N         6020
HW SR_FREQ 0.023886968265 0.001062950568 LR_FREQ 0.025131231986 0.000671341036 N         1470
HT SR_FREQ 0.020170387770 0.000782135042 LR_FREQ 0.020801259791 0.000463532658 N         4636
HK SR_FREQ 0.021177065506 0.000844238771 LR_FREQ 0.018887121896 0.000473753672 N         3692
HH SR_FREQ 0.024731898248 0.001126878683 LR_FREQ 0.022778246856 0.000584984435 N         2586
HI SR_FREQ 0.017541491031 0.000744215121 LR_FREQ 0.016540132548 0.000395712141 N         5352
HN SR_FREQ 0.022739269994 0.001015462304 LR_FREQ 0.021711735650 0.000520012826 N         3423
HL SR_FREQ 0.015982162762 0.000683105934 LR_FREQ 0.016202204228 0.000432022759 N         9283
HM SR_FREQ 0.018087386978 0.000858975673 LR_FREQ 0.020210767554 0.000549801664 N         1839
HC SR_FREQ 0.022333496815 0.001171041986 LR_FREQ 0.025456307944 0.000620017966 N         1529
HA SR_FREQ 0.022087153805 0.000949089589 LR_FREQ 0.027677255005 0.000651338166 N         6879
HF SR_FREQ 0.020313053467 0.000904779098 LR_FREQ 0.022922269830 0.000553220147 N         4499
HG SR_FREQ 0.023097507361 0.001024579359 LR_FREQ 0.036891912497 0.000734584945 N         7131
HD SR_FREQ 0.023533897003 0.000997692844 LR_FREQ 0.021061489048 0.000510631455 N         4590
HE SR_FREQ 0.026652186022 0.001082601599 LR_FREQ 0.020151597386 0.000588570919 N         4883
NH SR_FREQ 0.025495365919 0.001096285223 LR_FREQ 0.023670826668 0.000637187782 N         3620
NI SR_FREQ 0.019064748939 0.000776268519 LR_FREQ 0.017380858544 0.000419035869 N        10868
NK SR_FREQ 0.022588472375 0.000900423882 LR_FREQ 0.019665452546 0.000500163590 N         8696
NL SR_FREQ 0.017657110642 0.000736759400 LR_FREQ 0.017110607958 0.000455154599 N        15411
NM SR_FREQ 0.019941041638 0.000890519856 LR_FREQ 0.020922533300 0.000539243585 N         3431
NN SR_FREQ 0.023916246491 0.001020637299 LR_FREQ 0.022264117036 0.000561136600 N         7893
NA SR_FREQ 0.023325069456 0.000991613047 LR_FREQ 0.027610465380 0.000655425334 N        12687
NC SR_FREQ 0.023964685978 0.001123406295 LR_FREQ 0.025536442707 0.000612082831 N         2216
ND SR_FREQ 0.024614672803 0.001036854680 LR_FREQ 0.021487222956 0.000531494223 N         8852
NE SR_FREQ 0.027737354724 0.001107710898 LR_FREQ 0.020689031147 0.000608965032 N         9901
NF SR_FREQ 0.022020285678 0.000938399205 LR_FREQ 0.023263914179 0.000565453855 N         7098
NG SR_FREQ 0.024197749911 0.001046238499 LR_FREQ 0.035993496935 0.000757294853 N        13499
NY SR_FREQ 0.022659583558 0.000956749916 LR_FREQ 0.023941456096 0.000558406598 N         6506
NP SR_FREQ 0.035533433904 0.001498158439 LR_FREQ 0.027665844398 0.000617347260 N         9592
NQ SR_FREQ 0.030744329307 0.001160532192 LR_FREQ 0.021479036361 0.000595706678 N         5838
NR SR_FREQ 0.026254371578 0.000963885086 LR_FREQ 0.022398116105 0.000544495747 N         7405
NS SR_FREQ 0.025413697045 0.001061907215 LR_FREQ 0.027040807526 0.000638170481 N         9523
NT SR_FREQ 0.021530965507 0.000852466491 LR_FREQ 0.021232074140 0.000486533551 N         8663
NV SR_FREQ 0.019344082839 0.000802418135 LR_FREQ 0.017853122907 0.000372626962 N        11617
NW SR_FREQ 0.025419189392 0.001109379394 LR_FREQ 0.025613967249 0.000691034460 N         2585
TY SR_FREQ 0.017849548166 0.000816045356 LR_FREQ 0.021564359551 0.000476221406 N         7309
TV SR_FREQ 0.015656983593 0.000652438977 LR_FREQ 0.016228394705 0.000344495027 N        16009
TW SR_FREQ 0.018712726008 0.000841774114 LR_FREQ 0.022323082778 0.000582487583 N         3088
TT SR_FREQ 0.017105765430 0.000695493147 LR_FREQ 0.019205010985 0.000436901033 N        11035
TR SR_FREQ 0.020152124682 0.000787660708 LR_FREQ 0.020638022624 0.000501096094 N         9620
TS SR_FREQ 0.020410085485 0.000917211137 LR_FREQ 0.024739922028 0.000590530027 N        12270
TP SR_FREQ 0.027431491162 0.001244121605 LR_FREQ 0.026233609213 0.000613039414 N        11441
TQ SR_FREQ 0.023547215235 0.000969583385 LR_FREQ 0.019535542360 0.000520953341 N         6750
TN SR_FREQ 0.019160719767 0.000882285607 LR_FREQ 0.020801692790 0.000531662953 N         8414
TL SR_FREQ 0.014440977668 0.000627935959 LR_FREQ 0.015572731237 0.000374680403 N        20848
TM SR_FREQ 0.015207123531 0.000740788919 LR_FREQ 0.018835907828 0.000464505594 N         4071
TK SR_FREQ 0.017966581503 0.000751361106 LR_FREQ 0.018326872892 0.000466792380 N         9964
TH SR_FREQ 0.019633404079 0.000898227046 LR_FREQ 0.021204885481 0.000571413215 N         4754
TI SR_FREQ 0.015295681239 0.000649529060 LR_FREQ 0.015473391790 0.000355876025 N        12169
TF SR_FREQ 0.017453304721 0.000799042838 LR_FREQ 0.020769145440 0.000465849514 N         9183
TG SR_FREQ 0.019686504543 0.000884583237 LR_FREQ 0.032315515714 0.000633989564 N        17503
TD SR_FREQ 0.019564440269 0.000861359738 LR_FREQ 0.020086599720 0.000503208340 N        11830
TE SR_FREQ 0.022074013553 0.000936585005 LR_FREQ 0.019414351880 0.000558810603 N        12199
TC SR_FREQ 0.017884797421 0.000916104154 LR_FREQ 0.022694911927 0.000518538299 N         2749
TA SR_FREQ 0.018984591301 0.000844036981 LR_FREQ 0.024903448669 0.000558479255 N        17137
AA SR_FREQ 0.018396163510 0.000774901247 LR_FREQ 0.027004437907 0.000606009755 N        31933
AC SR_FREQ 0.017220631074 0.000765061777 LR_FREQ 0.025069565727 0.000581103066 N         4018
AE SR_FREQ 0.021631953183 0.000950603417 LR_FREQ 0.021121359006 0.000551411997 N        21785
AD SR_FREQ 0.019342076335 0.000815819445 LR_FREQ 0.021817836706 0.000488667943 N        19036
AG SR_FREQ 0.019094706954 0.000775004422 LR_FREQ 0.033617686097 0.000699886943 N        25127
AF SR_FREQ 0.016906938465 0.000714278067 LR_FREQ 0.023384380815 0.000521368366 N        12781
AI SR_FREQ 0.015158620345 0.000610073629 LR_FREQ 0.017985461298 0.000410199002 N        18388
AH SR_FREQ 0.018873133581 0.000797761522 LR_FREQ 0.023535824169 0.000566725238 N         7418
AK SR_FREQ 0.017521097116 0.000681250794 LR_FREQ 0.020192565540 0.000467298654 N        17443
AM SR_FREQ 0.015100558044 0.000662125765 LR_FREQ 0.021473686831 0.000535876055 N         7508
AL SR_FREQ 0.014157360918 0.000558353836 LR_FREQ 0.017518127534 0.000444263969 N        33138
AN SR_FREQ 0.018633646824 0.000804660335 LR_FREQ 0.022481859760 0.000525343108 N        11986
AQ SR_FREQ 0.022531818339 0.000880075282 LR_FREQ 0.021720416614 0.000534763503 N        12345
AP SR_FREQ 0.025747185954 0.001075188138 LR_FREQ 0.028056699187 0.000635389543 N        12072
AS SR_FREQ 0.019867355996 0.000818822548 LR_FREQ 0.026772381028 0.000595304243 N        18057
AR SR_FREQ 0.019888321276 0.000788448743 LR_FREQ 0.022431234802 0.000498521126 N        17584
AT SR_FREQ 0.017129734804 0.000663393070 LR_FREQ 0.021536630452 0.000457010460 N        16466
AW SR_FREQ 0.018210531409 0.000790794629 LR_FREQ 0.025081650189 0.000630013934 N         4207
AV SR_FREQ 0.015511093931 0.000608670507 LR_FREQ 0.018274281069 0.000369030853 N        23338
AY SR_FREQ 0.017394394945 0.000725045382 LR_FREQ 0.024003084047 0.000541203714 N        10204
VK SR_FREQ 0.016816562979 0.000775891914 LR_FREQ 0.011652420616 0.000291769756 N        15683
