# Supplementary material for: Pi-Pi contacts are an overlooked protein feature relevant to phase separation
Source: eLife. 2018 Feb 9;7:e31486. doi: 10.7554/eLife.31486 (PMC5847340; doi:10.7554/eLife.31486)
Supplement: Source code 2. — Python script and associated database files for the final phase separation propensity predictor. [file elife-31486-code2.tgz › SourceCodeS2/DBS/AVGnSDEVS/PCON2.BB.xmer20]

GW SR_FREQ 0.025865776998 0.000413552180 LR_FREQ 0.047043579381 0.000648474119 N         3826
GV SR_FREQ 0.020436256558 0.000332107622 LR_FREQ 0.029644045804 0.000343380399 N        18741
GT SR_FREQ 0.022582263747 0.000329324993 LR_FREQ 0.035306511689 0.000417055662 N        14276
GS SR_FREQ 0.026148194430 0.000402527331 LR_FREQ 0.043142623706 0.000477195079 N        14916
GR SR_FREQ 0.026355167037 0.000376744198 LR_FREQ 0.037001249841 0.000466184389 N        12594
GQ SR_FREQ 0.030533765976 0.000435291641 LR_FREQ 0.037197406680 0.000501090405 N         8493
GP SR_FREQ 0.033868653347 0.000517048560 LR_FREQ 0.046397938401 0.000531645672 N         8775
GY SR_FREQ 0.023619862829 0.000380358018 LR_FREQ 0.041064572770 0.000480590205 N         9624
GG SR_FREQ 0.024877504421 0.000400432986 LR_FREQ 0.053022138028 0.000524552628 N        18770
GF SR_FREQ 0.022929139771 0.000362147091 LR_FREQ 0.039440563679 0.000467139538 N        11015
GE SR_FREQ 0.028052061938 0.000424860974 LR_FREQ 0.033838355561 0.000484689122 N        15341
GD SR_FREQ 0.025393678378 0.000401612264 LR_FREQ 0.035401142232 0.000426756729 N        13885
GC SR_FREQ 0.024865963405 0.000439760340 LR_FREQ 0.047508200311 0.000534237875 N         3309
GA SR_FREQ 0.024059506061 0.000385452225 LR_FREQ 0.042230523316 0.000500730711 N        19428
GN SR_FREQ 0.024966570842 0.000400387819 LR_FREQ 0.037948752442 0.000471616741 N        10330
GM SR_FREQ 0.021043871258 0.000359281334 LR_FREQ 0.038395058930 0.000526292385 N         5615
GL SR_FREQ 0.018623401054 0.000295568831 LR_FREQ 0.027573030872 0.000388334956 N        21697
GK SR_FREQ 0.023396449422 0.000341226959 LR_FREQ 0.032907132029 0.000439393101 N        15213
GI SR_FREQ 0.020211910800 0.000324112840 LR_FREQ 0.029746986808 0.000411087210 N        15593
GH SR_FREQ 0.026322273697 0.000421631154 LR_FREQ 0.041996422251 0.000511553955 N         6003
ME SR_FREQ 0.022269593338 0.000427803109 LR_FREQ 0.018505665210 0.000279686191 N         4758
MD SR_FREQ 0.019441028941 0.000380509324 LR_FREQ 0.019136661308 0.000258255464 N         4206
MG SR_FREQ 0.019384579293 0.000383370886 LR_FREQ 0.033310266052 0.000406805054 N         5094
MF SR_FREQ 0.016415831262 0.000336980746 LR_FREQ 0.020322437512 0.000273245446 N         2518
MA SR_FREQ 0.018612742206 0.000374601717 LR_FREQ 0.025254758104 0.000331491320 N         6329
MC SR_FREQ 0.016698624859 0.000406241598 LR_FREQ 0.022102429504 0.000337310975 N          852
MM SR_FREQ 0.013917490987 0.000327835951 LR_FREQ 0.017825384645 0.000293073557 N         1803
ML SR_FREQ 0.013658538665 0.000267173923 LR_FREQ 0.014892699138 0.000218054407 N         6583
MN SR_FREQ 0.018362039303 0.000373077704 LR_FREQ 0.019646788719 0.000280735632 N         3100
MI SR_FREQ 0.014418268417 0.000291985557 LR_FREQ 0.014951646464 0.000214591305 N         3936
MH SR_FREQ 0.018993142597 0.000421044380 LR_FREQ 0.020413065542 0.000317105453 N         1635
MK SR_FREQ 0.017391964233 0.000325069209 LR_FREQ 0.017335884616 0.000247984314 N         4323
MT SR_FREQ 0.016621335586 0.000311244156 LR_FREQ 0.018573757908 0.000248446138 N         4112
MW SR_FREQ 0.017741583487 0.000400209531 LR_FREQ 0.021745695340 0.000384394213 N          805
MV SR_FREQ 0.014864587910 0.000296574440 LR_FREQ 0.015446180190 0.000197023951 N         4926
MQ SR_FREQ 0.023688717084 0.000447019739 LR_FREQ 0.018715558120 0.000290712860 N         2545
MP SR_FREQ 0.027993451572 0.000540935142 LR_FREQ 0.025890183660 0.000335860970 N         3373
MS SR_FREQ 0.020192805700 0.000397632748 LR_FREQ 0.024674481981 0.000328097203 N         4051
MR SR_FREQ 0.020097984050 0.000364991683 LR_FREQ 0.019743176126 0.000274660444 N         3769
MY SR_FREQ 0.016899797209 0.000350015635 LR_FREQ 0.021086373604 0.000303539480 N         2143
FP SR_FREQ 0.030758482619 0.000560373135 LR_FREQ 0.027271473980 0.000322358812 N         6301
FQ SR_FREQ 0.026783442169 0.000453509329 LR_FREQ 0.020611516664 0.000275915420 N         4804
FR SR_FREQ 0.022721239641 0.000372954711 LR_FREQ 0.021299258920 0.000252847671 N         6630
FS SR_FREQ 0.022817480873 0.000409823281 LR_FREQ 0.026040534062 0.000299033184 N         9493
FT SR_FREQ 0.019216207713 0.000331883867 LR_FREQ 0.020375794381 0.000245031546 N         7853
FV SR_FREQ 0.017212225396 0.000313089251 LR_FREQ 0.017200594209 0.000189694499 N         9158
FW SR_FREQ 0.021331359980 0.000431133753 LR_FREQ 0.023808641452 0.000340768054 N         1820
FY SR_FREQ 0.019725801920 0.000375276660 LR_FREQ 0.022790238886 0.000271745241 N         5049
FA SR_FREQ 0.020994023594 0.000390384760 LR_FREQ 0.026462249608 0.000311286301 N        10530
FC SR_FREQ 0.020313435966 0.000449655231 LR_FREQ 0.024136338724 0.000312070148 N         1797
FD SR_FREQ 0.022096577194 0.000405118256 LR_FREQ 0.020804974896 0.000252262185 N         9496
FE SR_FREQ 0.024673068521 0.000431759173 LR_FREQ 0.020153497564 0.000268008281 N         8973
FF SR_FREQ 0.019140561803 0.000360143773 LR_FREQ 0.022064026162 0.000258861196 N         5311
FG SR_FREQ 0.021729105292 0.000398819818 LR_FREQ 0.034087296625 0.000361260505 N        10356
FH SR_FREQ 0.022067824383 0.000424169829 LR_FREQ 0.022400183255 0.000300303136 N         3322
FI SR_FREQ 0.016856157974 0.000310965014 LR_FREQ 0.016695971965 0.000207856539 N         7305
FK SR_FREQ 0.020037960800 0.000351388744 LR_FREQ 0.019039594729 0.000242195235 N         7291
FL SR_FREQ 0.015698310836 0.000289906196 LR_FREQ 0.016387413915 0.000211984382 N        11483
FM SR_FREQ 0.017078146936 0.000360786751 LR_FREQ 0.019957835897 0.000282959031 N         2614
FN SR_FREQ 0.021344705386 0.000408999903 LR_FREQ 0.021509662356 0.000273393267 N         6503
SY SR_FREQ 0.020574954488 0.000393955541 LR_FREQ 0.024481097954 0.000303284000 N         7183
SS SR_FREQ 0.023159772608 0.000428970023 LR_FREQ 0.027413569366 0.000343252134 N        12881
SR SR_FREQ 0.023216411236 0.000384119119 LR_FREQ 0.022855716030 0.000292741371 N         9349
SQ SR_FREQ 0.026750162653 0.000452629434 LR_FREQ 0.022109096762 0.000313350920 N         7001
SP SR_FREQ 0.030442291937 0.000583515849 LR_FREQ 0.028700620645 0.000348805321 N         8981
SW SR_FREQ 0.022020023966 0.000437756448 LR_FREQ 0.025990846225 0.000387020126 N         3028
SV SR_FREQ 0.017979447021 0.000333842614 LR_FREQ 0.018643539194 0.000217876349 N        13527
ST SR_FREQ 0.019795835764 0.000346937551 LR_FREQ 0.021799598298 0.000265671288 N        10443
SK SR_FREQ 0.020504521491 0.000361352713 LR_FREQ 0.020463346229 0.000278514787 N        10195
SI SR_FREQ 0.017652534089 0.000328296488 LR_FREQ 0.018245947237 0.000240861247 N        11267
SH SR_FREQ 0.022691863530 0.000448172055 LR_FREQ 0.024222845766 0.000332999630 N         4475
SN SR_FREQ 0.021765056932 0.000416345569 LR_FREQ 0.023025920382 0.000305610211 N         8244
SM SR_FREQ 0.017930193986 0.000371050186 LR_FREQ 0.021888162123 0.000314437792 N         4033
SL SR_FREQ 0.016472537353 0.000308050454 LR_FREQ 0.017826115678 0.000243263201 N        18825
SC SR_FREQ 0.021144935671 0.000452571957 LR_FREQ 0.025969080211 0.000321024585 N         2625
SA SR_FREQ 0.021473496686 0.000403931224 LR_FREQ 0.027812525709 0.000339137398 N        14867
SG SR_FREQ 0.022141578949 0.000411650791 LR_FREQ 0.035014404700 0.000379742745 N        16442
SF SR_FREQ 0.020018360413 0.000389003547 LR_FREQ 0.023792802615 0.000295743415 N         8627
SE SR_FREQ 0.025030256104 0.000450075100 LR_FREQ 0.021428264224 0.000312021777 N        11340
SD SR_FREQ 0.022359145154 0.000407117807 LR_FREQ 0.022202156110 0.000287400019 N        11073
YI SR_FREQ 0.016537890693 0.000306734897 LR_FREQ 0.017083070095 0.000219814988 N         6171
YH SR_FREQ 0.021875736578 0.000448920590 LR_FREQ 0.023064271865 0.000312438389 N         2830
YK SR_FREQ 0.019744536984 0.000342372757 LR_FREQ 0.019464212168 0.000257096783 N         6066
YM SR_FREQ 0.016687047186 0.000348192111 LR_FREQ 0.020700525511 0.000308029850 N         2296
YL SR_FREQ 0.015463345002 0.000287919693 LR_FREQ 0.016710894915 0.000234348624 N        11052
YN SR_FREQ 0.020928076788 0.000403709236 LR_FREQ 0.022023903711 0.000287755443 N         5427
YA SR_FREQ 0.020767887510 0.000378890034 LR_FREQ 0.027254066635 0.000323942577 N         8707
YC SR_FREQ 0.019939799047 0.000424489575 LR_FREQ 0.025306308466 0.000340444158 N         1677
YE SR_FREQ 0.024366256781 0.000424556892 LR_FREQ 0.020550245178 0.000296058577 N         7059
YD SR_FREQ 0.021750328681 0.000397194700 LR_FREQ 0.021353938577 0.000262710876 N         7418
YG SR_FREQ 0.021499827511 0.000406985579 LR_FREQ 0.035424657651 0.000372870246 N         9071
YF SR_FREQ 0.018991856746 0.000370214528 LR_FREQ 0.022857566862 0.000283288108 N         5144
YY SR_FREQ 0.019405604122 0.000364598938 LR_FREQ 0.023747316181 0.000298844174 N         4878
YQ SR_FREQ 0.026637551493 0.000452303364 LR_FREQ 0.021225826912 0.000301819949 N         4493
YP SR_FREQ 0.030702275662 0.000560962347 LR_FREQ 0.028335501397 0.000338904663 N         5766
YS SR_FREQ 0.022556158864 0.000415063428 LR_FREQ 0.026916084522 0.000315752557 N         7492
YR SR_FREQ 0.022483367718 0.000365259094 LR_FREQ 0.022042551866 0.000276290197 N         6235
YT SR_FREQ 0.018826944324 0.000330329963 LR_FREQ 0.020884162549 0.000261491130 N         6452
YW SR_FREQ 0.020945017634 0.000410821772 LR_FREQ 0.024957474863 0.000399374444 N         1734
YV SR_FREQ 0.016863494018 0.000308435937 LR_FREQ 0.017581073084 0.000203389721 N         7694
LF SR_FREQ 0.015789164947 0.000297436645 LR_FREQ 0.018375252995 0.000214957283 N        11109
LG SR_FREQ 0.017977790050 0.000329462041 LR_FREQ 0.026781637713 0.000291025155 N        21845
LD SR_FREQ 0.017956369149 0.000335174798 LR_FREQ 0.017745026100 0.000203581926 N        19404
LE SR_FREQ 0.019840055654 0.000366920085 LR_FREQ 0.017303027335 0.000212628576 N        21684
LC SR_FREQ 0.015824226068 0.000343202857 LR_FREQ 0.018876770880 0.000239759410 N         3746
LA SR_FREQ 0.017380161556 0.000323806904 LR_FREQ 0.021858191691 0.000256914957 N        28092
LN SR_FREQ 0.017226116419 0.000331736740 LR_FREQ 0.017932287968 0.000212830781 N        13285
LL SR_FREQ 0.013713741010 0.000247852056 LR_FREQ 0.014590168051 0.000174912577 N        27536
LM SR_FREQ 0.014186713765 0.000286220314 LR_FREQ 0.016563131088 0.000220708483 N         6594
LK SR_FREQ 0.016528011956 0.000287261800 LR_FREQ 0.016462848519 0.000194588977 N        19332
LH SR_FREQ 0.017422385812 0.000349320114 LR_FREQ 0.018145064095 0.000220986832 N         7340
LI SR_FREQ 0.014269239663 0.000256811060 LR_FREQ 0.014688525155 0.000173697843 N        15474
LV SR_FREQ 0.014637805182 0.000261379699 LR_FREQ 0.015085624699 0.000159796928 N        20376
LW SR_FREQ 0.016457058969 0.000323947604 LR_FREQ 0.018782791798 0.000254103069 N         3407
LT SR_FREQ 0.015977383342 0.000274257666 LR_FREQ 0.017336282390 0.000196581060 N        17577
LR SR_FREQ 0.018317950830 0.000320636322 LR_FREQ 0.018048993840 0.000208734451 N        17113
LS SR_FREQ 0.018457548548 0.000346380402 LR_FREQ 0.021301179309 0.000245478670 N        20182
LP SR_FREQ 0.023165487736 0.000424774347 LR_FREQ 0.021917407674 0.000253522599 N        15595
LQ SR_FREQ 0.020413958686 0.000370311821 LR_FREQ 0.017290490449 0.000219770891 N        11811
LY SR_FREQ 0.016154221617 0.000306904229 LR_FREQ 0.018704329240 0.000225623859 N         9666
RT SR_FREQ 0.021193006909 0.000342303841 LR_FREQ 0.018533608756 0.000238931362 N         8118
RV SR_FREQ 0.019047661167 0.000330503279 LR_FREQ 0.015876845498 0.000184848475 N        12286
RW SR_FREQ 0.024173823243 0.000433484629 LR_FREQ 0.020789642112 0.000314492215 N         2417
RP SR_FREQ 0.033098904567 0.000581157808 LR_FREQ 0.024369589748 0.000314243680 N         7174
RQ SR_FREQ 0.029260567382 0.000450155746 LR_FREQ 0.018361642788 0.000268754167 N         6228
RR SR_FREQ 0.025184610176 0.000389379418 LR_FREQ 0.019198170228 0.000251391640 N         9111
RS SR_FREQ 0.024947395187 0.000427532825 LR_FREQ 0.023363944999 0.000308690153 N         8511
RY SR_FREQ 0.022088476115 0.000382746957 LR_FREQ 0.020335838155 0.000258977346 N         6376
RD SR_FREQ 0.023917243103 0.000401380398 LR_FREQ 0.018851775638 0.000243258692 N         9980
RE SR_FREQ 0.026722966550 0.000439398189 LR_FREQ 0.018121167219 0.000266256039 N        12064
RF SR_FREQ 0.021570021663 0.000385590323 LR_FREQ 0.019846474644 0.000245086640 N         7698
RG SR_FREQ 0.023669669635 0.000405850330 LR_FREQ 0.030273004968 0.000358224775 N        11179
RA SR_FREQ 0.022852759738 0.000398079543 LR_FREQ 0.023867946407 0.000299114486 N        14080
RC SR_FREQ 0.023120183641 0.000455475477 LR_FREQ 0.021114162258 0.000290367260 N         2073
RL SR_FREQ 0.017392993447 0.000305521494 LR_FREQ 0.015276951949 0.000201047963 N        17021
RM SR_FREQ 0.019449381133 0.000365896222 LR_FREQ 0.017732309453 0.000242239006 N         3653
RN SR_FREQ 0.023385966431 0.000400966470 LR_FREQ 0.019340487256 0.000258816946 N         6670
RH SR_FREQ 0.024603946287 0.000428392479 LR_FREQ 0.019741585748 0.000285471911 N         4040
RI SR_FREQ 0.018770260988 0.000324205122 LR_FREQ 0.015350670526 0.000193333389 N        10233
RK SR_FREQ 0.022162491355 0.000350649526 LR_FREQ 0.017277567045 0.000234925496 N         8267
VH SR_FREQ 0.018501327128 0.000425690135 LR_FREQ 0.012610683853 0.000185254765 N         5284
IP SR_FREQ 0.024992093190 0.000537484778 LR_FREQ 0.015039242688 0.000250411370 N         9753
EM SR_FREQ 0.022057705149 0.000386284151 LR_FREQ 0.016206895450 0.000246358067 N         5111
EL SR_FREQ 0.019116409139 0.000307264372 LR_FREQ 0.014360264707 0.000199040527 N        21838
EN SR_FREQ 0.025831538015 0.000402116674 LR_FREQ 0.017596583265 0.000257311704 N        10181
EI SR_FREQ 0.020930707087 0.000332190797 LR_FREQ 0.014290388982 0.000197962019 N        14220
EH SR_FREQ 0.027459243314 0.000430942848 LR_FREQ 0.017848931474 0.000266403024 N         4952
EK SR_FREQ 0.024415544656 0.000358557682 LR_FREQ 0.015827975239 0.000224889642 N        15057
EE SR_FREQ 0.029171466155 0.000473055634 LR_FREQ 0.016738716977 0.000267821353 N        16720
ED SR_FREQ 0.026291515304 0.000402916101 LR_FREQ 0.017330951777 0.000242133009 N        11824
EG SR_FREQ 0.026058294143 0.000412281961 LR_FREQ 0.027271046280 0.000346522501 N        15173
EF SR_FREQ 0.024018785855 0.000378722291 LR_FREQ 0.018197786513 0.000249937181 N         8589
EA SR_FREQ 0.025022416911 0.000422977789 LR_FREQ 0.021909724221 0.000295398257 N        19526
EC SR_FREQ 0.026256900196 0.000450049659 LR_FREQ 0.018776464493 0.000274870476 N         2373
IT SR_FREQ 0.016272399728 0.000321945839 LR_FREQ 0.011363308340 0.000174118160 N        11141
EY SR_FREQ 0.024613732574 0.000387378962 LR_FREQ 0.018569412029 0.000266860769 N         7340
IW SR_FREQ 0.016903679699 0.000385090216 LR_FREQ 0.011389741082 0.000214984570 N         2042
ET SR_FREQ 0.023422780139 0.000333175317 LR_FREQ 0.017018700437 0.000229898048 N        11074
EW SR_FREQ 0.027363072226 0.000425046050 LR_FREQ 0.018640180488 0.000311355624 N         3108
EV SR_FREQ 0.021009472128 0.000330075218 LR_FREQ 0.014766561858 0.000178716623 N        16105
EQ SR_FREQ 0.031787296897 0.000449224930 LR_FREQ 0.016820317858 0.000253843953 N         8310
EP SR_FREQ 0.035886341614 0.000543024095 LR_FREQ 0.022066269967 0.000306661991 N         7519
ES SR_FREQ 0.027322731597 0.000423252859 LR_FREQ 0.021230636060 0.000296119765 N        10460
ER SR_FREQ 0.027634278943 0.000391269483 LR_FREQ 0.017664288164 0.000242611816 N        12444
II SR_FREQ 0.014401296141 0.000278215266 LR_FREQ 0.009580872133 0.000140471975 N        10553
IH SR_FREQ 0.017907556962 0.000416893498 LR_FREQ 0.011365716051 0.000205460102 N         4618
IK SR_FREQ 0.016892910390 0.000336901203 LR_FREQ 0.010895553822 0.000165602932 N        11304
IM SR_FREQ 0.014141959417 0.000324538630 LR_FREQ 0.010160406986 0.000181002684 N         3627
IN SR_FREQ 0.017739585614 0.000399380472 LR_FREQ 0.011909010264 0.000208943150 N         9128
KC SR_FREQ 0.018281669307 0.000414361735 LR_FREQ 0.019164797744 0.000299662191 N         1843
KA SR_FREQ 0.019374338904 0.000370711174 LR_FREQ 0.022341234699 0.000309696923 N        15263
KG SR_FREQ 0.020184264965 0.000402200471 LR_FREQ 0.028139109954 0.000381285658 N        12846
KF SR_FREQ 0.017879929960 0.000350744647 LR_FREQ 0.018440362156 0.000253881535 N         6754
KE SR_FREQ 0.022403194578 0.000415680190 LR_FREQ 0.016924759522 0.000267994090 N        14548
KD SR_FREQ 0.020086812697 0.000390589149 LR_FREQ 0.017444178007 0.000243483814 N        11503
KK SR_FREQ 0.018437905887 0.000343146678 LR_FREQ 0.016081362736 0.000242751018 N        11298
KI SR_FREQ 0.015814103496 0.000297625945 LR_FREQ 0.014324807587 0.000193510660 N        11664
KH SR_FREQ 0.019885590276 0.000400411747 LR_FREQ 0.018100055204 0.000284135160 N         3902
KN SR_FREQ 0.019360954791 0.000399073579 LR_FREQ 0.017811705936 0.000259232006 N         8801
KM SR_FREQ 0.015767576799 0.000345257841 LR_FREQ 0.016397729636 0.000258598862 N         3917
KL SR_FREQ 0.014947262649 0.000280993702 LR_FREQ 0.014421237805 0.000202762673 N        17115
KS SR_FREQ 0.020743272652 0.000398352182 LR_FREQ 0.021669585948 0.000318767452 N         9370
KR SR_FREQ 0.020802853920 0.000348375780 LR_FREQ 0.017886349632 0.000260086577 N         8425
KQ SR_FREQ 0.023821406297 0.000444293678 LR_FREQ 0.016997978902 0.000268048280 N         6461
KP SR_FREQ 0.027500149723 0.000552236951 LR_FREQ 0.022621440576 0.000327071877 N         7696
KW SR_FREQ 0.019079024521 0.000392748492 LR_FREQ 0.019050246425 0.000334182037 N         2324
KV SR_FREQ 0.016151565603 0.000303486860 LR_FREQ 0.014929986353 0.000185663637 N        13237
KT SR_FREQ 0.017685672070 0.000319554748 LR_FREQ 0.017286686801 0.000246635137 N         9812
KY SR_FREQ 0.018077106308 0.000351084942 LR_FREQ 0.018827593605 0.000264965377 N         7000
DN SR_FREQ 0.022995870415 0.000446652489 LR_FREQ 0.019305898453 0.000271820859 N         7461
DL SR_FREQ 0.017270851744 0.000313006411 LR_FREQ 0.015362835415 0.000206243524 N        19475
DM SR_FREQ 0.019244611983 0.000397785486 LR_FREQ 0.017853777997 0.000258819691 N         4277
DK SR_FREQ 0.021759743274 0.000389932693 LR_FREQ 0.017328602780 0.000249981139 N        10151
DH SR_FREQ 0.024148019166 0.000465717407 LR_FREQ 0.019911751588 0.000296443520 N         4115
DI SR_FREQ 0.018658863912 0.000337440134 LR_FREQ 0.015489344856 0.000212784740 N        12985
DF SR_FREQ 0.021294748313 0.000415459722 LR_FREQ 0.019891599222 0.000262638552 N         9375
DG SR_FREQ 0.023184602585 0.000429626582 LR_FREQ 0.030037795817 0.000356436847 N        15579
DD SR_FREQ 0.023613353245 0.000439595923 LR_FREQ 0.018783805828 0.000257344475 N        10260
DE SR_FREQ 0.026279022819 0.000484263606 LR_FREQ 0.018255147038 0.000283215380 N        13123
DC SR_FREQ 0.022732566226 0.000495656605 LR_FREQ 0.020980017961 0.000298233871 N         2374
DA SR_FREQ 0.022599526028 0.000436998673 LR_FREQ 0.023779570822 0.000304949583 N        16324
DY SR_FREQ 0.021779420508 0.000420553717 LR_FREQ 0.020377551089 0.000273497312 N         7902
DV SR_FREQ 0.018877797928 0.000345498582 LR_FREQ 0.015975229838 0.000195659785 N        14960
DW SR_FREQ 0.023803436823 0.000465262373 LR_FREQ 0.020764571561 0.000328889789 N         3173
DT SR_FREQ 0.020884954002 0.000370122792 LR_FREQ 0.018538233329 0.000240512549 N         9614
DR SR_FREQ 0.024690931446 0.000426057890 LR_FREQ 0.019322758780 0.000263433947 N         9278
DS SR_FREQ 0.024515943411 0.000466125163 LR_FREQ 0.023249702745 0.000314946242 N        10485
DP SR_FREQ 0.032577404475 0.000638964273 LR_FREQ 0.023815708361 0.000304267765 N        10111
DQ SR_FREQ 0.028488211217 0.000503891570 LR_FREQ 0.018461303053 0.000277008752 N         5922
QQ SR_FREQ 0.035715643349 0.000517543626 LR_FREQ 0.018949850295 0.000297809576 N         5353
QP SR_FREQ 0.040549761278 0.000660134084 LR_FREQ 0.025709526171 0.000350182941 N         5157
QS SR_FREQ 0.029400917606 0.000480075456 LR_FREQ 0.024459008965 0.000338544983 N         6266
QR SR_FREQ 0.029820210741 0.000424661661 LR_FREQ 0.019997943686 0.000284884703 N         6207
QT SR_FREQ 0.024719963745 0.000381384223 LR_FREQ 0.018955373985 0.000261124532 N         6039
QW SR_FREQ 0.030268093799 0.000510539504 LR_FREQ 0.021933239418 0.000372819236 N         1868
QV SR_FREQ 0.021798973187 0.000365161179 LR_FREQ 0.016165105811 0.000201266023 N         8576
QY SR_FREQ 0.026229438063 0.000441095392 LR_FREQ 0.021247568621 0.000291963673 N         4201
QA SR_FREQ 0.026464851975 0.000451032761 LR_FREQ 0.024981497802 0.000328983836 N        10916
QC SR_FREQ 0.028943343264 0.000569130215 LR_FREQ 0.022143705105 0.000330016510 N         1476
QE SR_FREQ 0.031493376900 0.000508633243 LR_FREQ 0.018798601632 0.000299381932 N         7430
QD SR_FREQ 0.028064797465 0.000460253163 LR_FREQ 0.019378795656 0.000268189776 N         6003
QG SR_FREQ 0.027757147799 0.000467195030 LR_FREQ 0.032203875467 0.000391006272 N         8369
QF SR_FREQ 0.025403056806 0.000434516806 LR_FREQ 0.020646186237 0.000276943866 N         4742
QI SR_FREQ 0.021648743539 0.000364954466 LR_FREQ 0.015677794843 0.000221768412 N         6932
QH SR_FREQ 0.030196515000 0.000508563299 LR_FREQ 0.020653633955 0.000324966742 N         2804
QK SR_FREQ 0.025932690334 0.000399244687 LR_FREQ 0.017620825333 0.000257837901 N         6490
QM SR_FREQ 0.023422942673 0.000444421931 LR_FREQ 0.018281479789 0.000289839645 N         2826
QL SR_FREQ 0.019620292745 0.000339655998 LR_FREQ 0.015456771584 0.000217707178 N        12408
QN SR_FREQ 0.027854042517 0.000485201176 LR_FREQ 0.019903322641 0.000283133643 N         4862
WG SR_FREQ 0.021020179814 0.000437542596 LR_FREQ 0.036416476173 0.000467134887 N         3220
WF SR_FREQ 0.018014916087 0.000382711385 LR_FREQ 0.021425342505 0.000309422051 N         1810
WE SR_FREQ 0.024468777338 0.000456742472 LR_FREQ 0.019201681479 0.000313864897 N         2862
WD SR_FREQ 0.021243534020 0.000431808628 LR_FREQ 0.020065688668 0.000304558138 N         3047
WC SR_FREQ 0.018647753249 0.000474730524 LR_FREQ 0.023938615500 0.000412975875 N          650
WA SR_FREQ 0.020147627801 0.000389255644 LR_FREQ 0.026716978011 0.000363057759 N         3430
WN SR_FREQ 0.020245632997 0.000410626398 LR_FREQ 0.020826438871 0.000328762298 N         2308
WM SR_FREQ 0.015202519855 0.000391775178 LR_FREQ 0.018709261977 0.000348058358 N          988
WL SR_FREQ 0.014347280135 0.000294545908 LR_FREQ 0.015218684939 0.000231792500 N         4306
WK SR_FREQ 0.018986208011 0.000357389447 LR_FREQ 0.017841233406 0.000283035721 N         2544
WI SR_FREQ 0.015367112771 0.000316166694 LR_FREQ 0.015260796331 0.000228412670 N         2366
WH SR_FREQ 0.021210558928 0.000471576022 LR_FREQ 0.021622293022 0.000363811163 N         1246
WW SR_FREQ 0.020048781292 0.000476789917 LR_FREQ 0.023715682973 0.000464654713 N          709
WV SR_FREQ 0.015890444599 0.000308562013 LR_FREQ 0.015996160742 0.000215283301 N         2895
WT SR_FREQ 0.017933499004 0.000329479807 LR_FREQ 0.019463425332 0.000282513802 N         2593
WS SR_FREQ 0.022133360717 0.000450268475 LR_FREQ 0.026378817514 0.000357799581 N         2933
WR SR_FREQ 0.022139398431 0.000395627111 LR_FREQ 0.020774095541 0.000308378087 N         2444
WQ SR_FREQ 0.026918478283 0.000491033667 LR_FREQ 0.019703628324 0.000330807999 N         2044
WP SR_FREQ 0.031961670654 0.000650290122 LR_FREQ 0.027855253757 0.000397460332 N         1814
WY SR_FREQ 0.018541017327 0.000400141270 LR_FREQ 0.022501118525 0.000350852698 N         1546
PR SR_FREQ 0.024266953766 0.000363979079 LR_FREQ 0.019058912317 0.000215800094 N         6540
PS SR_FREQ 0.024116807584 0.000384135251 LR_FREQ 0.023049538363 0.000250316137 N         8789
PP SR_FREQ 0.032442727993 0.000507538898 LR_FREQ 0.023834388347 0.000255568785 N         6066
PQ SR_FREQ 0.028415410950 0.000410393371 LR_FREQ 0.018206580557 0.000226905947 N         5621
PV SR_FREQ 0.018490709462 0.000311374882 LR_FREQ 0.015623172169 0.000168875667 N        11549
PW SR_FREQ 0.023188522622 0.000399577293 LR_FREQ 0.020672611782 0.000290159551 N         2193
PT SR_FREQ 0.020415822210 0.000315216335 LR_FREQ 0.018170990566 0.000205386983 N         8114
PY SR_FREQ 0.021240612445 0.000347135683 LR_FREQ 0.020143680662 0.000235341110 N         5482
PC SR_FREQ 0.022127944673 0.000400014193 LR_FREQ 0.020563266825 0.000237674849 N         1601
PA SR_FREQ 0.022352757389 0.000376694803 LR_FREQ 0.023889808912 0.000265070607 N        12103
PF SR_FREQ 0.020707561555 0.000350660211 LR_FREQ 0.019724400311 0.000235254210 N         6466
PG SR_FREQ 0.022694925364 0.000372149932 LR_FREQ 0.030180993112 0.000299873344 N        12007
PD SR_FREQ 0.023132536320 0.000378661895 LR_FREQ 0.018635905826 0.000211981510 N        10265
PE SR_FREQ 0.026135940996 0.000414645159 LR_FREQ 0.018074922636 0.000229352658 N        12904
PK SR_FREQ 0.021397090620 0.000335173183 LR_FREQ 0.016981015870 0.000198735165 N         7166
PH SR_FREQ 0.023707832893 0.000374256388 LR_FREQ 0.019578371410 0.000249767531 N         3598
PI SR_FREQ 0.018231817333 0.000313557496 LR_FREQ 0.015109978753 0.000183396670 N         7426
PN SR_FREQ 0.022535059168 0.000383876244 LR_FREQ 0.019060317445 0.000228757285 N         6558
PL SR_FREQ 0.016888227094 0.000289077153 LR_FREQ 0.015008062329 0.000187291404 N        13601
PM SR_FREQ 0.018624321953 0.000345414260 LR_FREQ 0.017446724101 0.000231016460 N         3017
CK SR_FREQ 0.020371209358 0.000362754047 LR_FREQ 0.020727209835 0.000304971367 N         2077
CI SR_FREQ 0.016526087870 0.000325618134 LR_FREQ 0.017808890530 0.000265691341 N         2268
CH SR_FREQ 0.023451460960 0.000507006170 LR_FREQ 0.026348738587 0.000395131699 N         1405
CN SR_FREQ 0.022080392508 0.000452804965 LR_FREQ 0.024409552292 0.000358299973 N         1682
CM SR_FREQ 0.016745061073 0.000390570106 LR_FREQ 0.022951238296 0.000388185527 N          814
CL SR_FREQ 0.015237108824 0.000300558010 LR_FREQ 0.017373646884 0.000258423854 N         3744
CC SR_FREQ 0.021197372412 0.000545402708 LR_FREQ 0.030083122133 0.000450099718 N          659
CA SR_FREQ 0.021573157220 0.000424350989 LR_FREQ 0.030565811320 0.000391080098 N         3082
CG SR_FREQ 0.022446496818 0.000457130848 LR_FREQ 0.041782916777 0.000432529800 N         3496
CF SR_FREQ 0.019511662633 0.000399396424 LR_FREQ 0.025483415184 0.000356385163 N         1690
CE SR_FREQ 0.026321045327 0.000495924227 LR_FREQ 0.022075191761 0.000339980376 N         2452
CD SR_FREQ 0.022987059414 0.000456074164 LR_FREQ 0.023076334184 0.000314478963 N         2459
CY SR_FREQ 0.020251407433 0.000419793951 LR_FREQ 0.026828184602 0.000357320468 N         1438
CS SR_FREQ 0.023967965834 0.000465469292 LR_FREQ 0.030578384124 0.000388352016 N         2750
CR SR_FREQ 0.024014261247 0.000418671538 LR_FREQ 0.024271528789 0.000329230610 N         2218
CQ SR_FREQ 0.029442571246 0.000541979230 LR_FREQ 0.023319161216 0.000368370865 N         1557
CP SR_FREQ 0.034888841146 0.000720499702 LR_FREQ 0.032796908295 0.000412095244 N         2116
CW SR_FREQ 0.022220040576 0.000459695134 LR_FREQ 0.029761169280 0.000509411442 N          558
CV SR_FREQ 0.016990988676 0.000338391159 LR_FREQ 0.018337944564 0.000226397236 N         2781
CT SR_FREQ 0.019303076240 0.000359809623 LR_FREQ 0.022508405668 0.000295945185 N         2187
IY SR_FREQ 0.016464619407 0.000362571284 LR_FREQ 0.012150054844 0.000191620074 N         6393
VA SR_FREQ 0.018267312343 0.000374076581 LR_FREQ 0.016574522056 0.000214393078 N        20194
VC SR_FREQ 0.016936854714 0.000457690200 LR_FREQ 0.012724484812 0.000191250916 N         2976
VD SR_FREQ 0.018936272038 0.000408522181 LR_FREQ 0.013132982733 0.000176370900 N        14964
VE SR_FREQ 0.020949803784 0.000428382365 LR_FREQ 0.012713532649 0.000170904923 N        16009
VF SR_FREQ 0.016628992426 0.000360607203 LR_FREQ 0.013173008310 0.000169434212 N         9411
VG SR_FREQ 0.018895091526 0.000397707126 LR_FREQ 0.020706070468 0.000260995586 N        15641
IQ SR_FREQ 0.021539077751 0.000446053459 LR_FREQ 0.011056243818 0.000190854923 N         6580
VI SR_FREQ 0.014844727316 0.000288826828 LR_FREQ 0.010413478390 0.000129052636 N        13762
IS SR_FREQ 0.019117576295 0.000406673002 LR_FREQ 0.014707838536 0.000236596161 N        12488
IR SR_FREQ 0.018847200223 0.000367136215 LR_FREQ 0.011942499260 0.000178571425 N         9472
VL SR_FREQ 0.014193450011 0.000280384297 LR_FREQ 0.010994862759 0.000142196838 N        21878
VM SR_FREQ 0.014779338809 0.000341980639 LR_FREQ 0.011293768227 0.000166444471 N         5149
VN SR_FREQ 0.018189787125 0.000407303620 LR_FREQ 0.013032965537 0.000186576410 N        10129
IV SR_FREQ 0.014759356454 0.000288928097 LR_FREQ 0.009947062224 0.000139602705 N        13098
VP SR_FREQ 0.025338093936 0.000565040182 LR_FREQ 0.016331026655 0.000231495192 N        11314
VQ SR_FREQ 0.022011893845 0.000462773652 LR_FREQ 0.012342281418 0.000184750444 N         7763
VR SR_FREQ 0.019324112208 0.000368884280 LR_FREQ 0.013120692345 0.000170434085 N        12040
VS SR_FREQ 0.019559120981 0.000421960039 LR_FREQ 0.015841829936 0.000216188025 N        14570
VT SR_FREQ 0.016734145489 0.000335283118 LR_FREQ 0.012536852953 0.000164022388 N        13755
IL SR_FREQ 0.013757086117 0.000272716566 LR_FREQ 0.010150701629 0.000152828515 N        15585
VV SR_FREQ 0.015245431601 0.000301092104 LR_FREQ 0.010856606373 0.000126571645 N        18054
VW SR_FREQ 0.017595879820 0.000390800343 LR_FREQ 0.012679956803 0.000199275628 N         2995
IA SR_FREQ 0.017777205124 0.000358110965 LR_FREQ 0.015627093706 0.000247258375 N        16923
VY SR_FREQ 0.016957878688 0.000367561014 LR_FREQ 0.013311190223 0.000179594876 N         7698
IC SR_FREQ 0.016201652396 0.000404184661 LR_FREQ 0.011408316743 0.000196794738 N         2502
IE SR_FREQ 0.020473165653 0.000422346122 LR_FREQ 0.011783939356 0.000184484435 N        13396
ID SR_FREQ 0.018504037871 0.000385459839 LR_FREQ 0.012044714829 0.000194689389 N        12999
IG SR_FREQ 0.018447328056 0.000378479349 LR_FREQ 0.019568744948 0.000302470352 N        13636
IF SR_FREQ 0.016067521878 0.000342928332 LR_FREQ 0.011939093557 0.000186914672 N         6903
HY SR_FREQ 0.021377282638 0.000415892005 LR_FREQ 0.023789540146 0.000318850967 N         3061
HR SR_FREQ 0.024728554937 0.000407802200 LR_FREQ 0.021833280427 0.000280528848 N         3970
HS SR_FREQ 0.024612238923 0.000450882851 LR_FREQ 0.027294893396 0.000337188973 N         4479
HP SR_FREQ 0.034686893149 0.000636720494 LR_FREQ 0.028753851215 0.000357667796 N         4819
HQ SR_FREQ 0.029900357798 0.000511665420 LR_FREQ 0.021057766815 0.000308504939 N         2823
HV SR_FREQ 0.018082049990 0.000344406049 LR_FREQ 0.017206092299 0.000202572793 N         5185
HW SR_FREQ 0.023899780164 0.000538702221 LR_FREQ 0.025241368360 0.000407605805 N         1283
HT SR_FREQ 0.020394357983 0.000353344118 LR_FREQ 0.020772512107 0.000266967527 N         4010
HK SR_FREQ 0.021423234233 0.000384327432 LR_FREQ 0.019084276059 0.000266181529 N         3131
HH SR_FREQ 0.024622355261 0.000498463483 LR_FREQ 0.023075948636 0.000327459012 N         2227
HI SR_FREQ 0.017752337673 0.000340401704 LR_FREQ 0.016686511642 0.000236740896 N         4585
HN SR_FREQ 0.022985830536 0.000456200061 LR_FREQ 0.021941120476 0.000294553120 N         2956
HL SR_FREQ 0.016294482740 0.000313876712 LR_FREQ 0.016369030052 0.000233643382 N         7886
HM SR_FREQ 0.018264572750 0.000410729439 LR_FREQ 0.020365258524 0.000327798907 N         1591
HC SR_FREQ 0.022482536339 0.000533748537 LR_FREQ 0.025515589219 0.000362268782 N         1310
HA SR_FREQ 0.022358917538 0.000421186582 LR_FREQ 0.027643426490 0.000345336352 N         5981
HF SR_FREQ 0.020662660008 0.000413811248 LR_FREQ 0.022937864654 0.000310554787 N         3895
HG SR_FREQ 0.023351069093 0.000455703193 LR_FREQ 0.036609096336 0.000398491267 N         6213
HD SR_FREQ 0.023707920187 0.000441879958 LR_FREQ 0.021155702345 0.000278803675 N         3968
HE SR_FREQ 0.026886847020 0.000486840487 LR_FREQ 0.020339112633 0.000306463283 N         4145
NH SR_FREQ 0.025823979093 0.000491697870 LR_FREQ 0.023698366773 0.000339854967 N         3139
NI SR_FREQ 0.019314973627 0.000358420590 LR_FREQ 0.017541137964 0.000237106290 N         9278
NK SR_FREQ 0.022838935581 0.000407274672 LR_FREQ 0.019828268169 0.000275826768 N         7271
NL SR_FREQ 0.017829919486 0.000335315238 LR_FREQ 0.017197289594 0.000241675735 N        13118
NM SR_FREQ 0.020203185942 0.000417888405 LR_FREQ 0.021111875007 0.000309667320 N         2986
NN SR_FREQ 0.024312907991 0.000470068965 LR_FREQ 0.022465668512 0.000309037552 N         6812
NA SR_FREQ 0.023585077893 0.000440845337 LR_FREQ 0.027570322288 0.000343570316 N        10965
NC SR_FREQ 0.024302221711 0.000524896591 LR_FREQ 0.025665226543 0.000333730661 N         1909
ND SR_FREQ 0.024895469710 0.000461427660 LR_FREQ 0.021646848797 0.000284028757 N         7603
NE SR_FREQ 0.027902547874 0.000494577785 LR_FREQ 0.020896881353 0.000316848349 N         8285
NF SR_FREQ 0.022307377425 0.000426594171 LR_FREQ 0.023327201876 0.000299790911 N         6107
NG SR_FREQ 0.024513034796 0.000465199275 LR_FREQ 0.035602216885 0.000401970225 N        11621
NY SR_FREQ 0.022943470538 0.000440153005 LR_FREQ 0.024066177607 0.000312901595 N         5613
NP SR_FREQ 0.035276231768 0.000657293875 LR_FREQ 0.028176344271 0.000338005547 N         8350
NQ SR_FREQ 0.030780635828 0.000521050671 LR_FREQ 0.021628086333 0.000319189351 N         4955
NR SR_FREQ 0.026227431895 0.000435467839 LR_FREQ 0.022451036716 0.000292765381 N         6233
NS SR_FREQ 0.025787676332 0.000480254688 LR_FREQ 0.027142073512 0.000341230022 N         8138
NT SR_FREQ 0.021833283348 0.000384597085 LR_FREQ 0.021305174970 0.000269354978 N         7429
NV SR_FREQ 0.019560804813 0.000367031735 LR_FREQ 0.017977230767 0.000211521623 N        10009
NW SR_FREQ 0.025572985552 0.000526479264 LR_FREQ 0.025584808904 0.000407025843 N         2215
TY SR_FREQ 0.018131541475 0.000372387422 LR_FREQ 0.021781126973 0.000263907677 N         6307
TV SR_FREQ 0.016052142993 0.000304916854 LR_FREQ 0.016652127706 0.000193521398 N        13676
TW SR_FREQ 0.019033322139 0.000388414638 LR_FREQ 0.022513500838 0.000347887861 N         2650
TT SR_FREQ 0.017570861644 0.000319311183 LR_FREQ 0.019508678373 0.000244169424 N         9451
TR SR_FREQ 0.020642307088 0.000365893749 LR_FREQ 0.020668941099 0.000262329507 N         8159
TS SR_FREQ 0.020782432938 0.000417913595 LR_FREQ 0.024772316343 0.000307840490 N        10534
TP SR_FREQ 0.027475886559 0.000557662732 LR_FREQ 0.025965425861 0.000324739862 N         9884
TQ SR_FREQ 0.023822332737 0.000443104024 LR_FREQ 0.019750615036 0.000280215810 N         5748
TN SR_FREQ 0.019428435491 0.000400938365 LR_FREQ 0.020754709129 0.000280871917 N         7238
TL SR_FREQ 0.014849297994 0.000290939280 LR_FREQ 0.016001957324 0.000205575454 N        17634
TM SR_FREQ 0.015614316834 0.000350241086 LR_FREQ 0.019116520509 0.000265682499 N         3527
TK SR_FREQ 0.018392192210 0.000339738339 LR_FREQ 0.018450608295 0.000252434634 N         8481
TH SR_FREQ 0.019891050700 0.000415480405 LR_FREQ 0.021312680245 0.000296501539 N         4138
TI SR_FREQ 0.015705471600 0.000302294380 LR_FREQ 0.016091851103 0.000208878387 N        10307
TF SR_FREQ 0.017769267601 0.000365858792 LR_FREQ 0.021102966737 0.000251404838 N         7912
TG SR_FREQ 0.020036726924 0.000398924623 LR_FREQ 0.032009006767 0.000335951326 N        15048
TD SR_FREQ 0.020003253383 0.000391774738 LR_FREQ 0.020111176084 0.000264602248 N        10174
TE SR_FREQ 0.022453679896 0.000420392125 LR_FREQ 0.019498628291 0.000285048414 N        10377
TC SR_FREQ 0.018169147599 0.000430195779 LR_FREQ 0.022728346806 0.000289152264 N         2291
TA SR_FREQ 0.019381311161 0.000382240422 LR_FREQ 0.025122026215 0.000297122480 N        14741
AA SR_FREQ 0.018889581341 0.000354373145 LR_FREQ 0.026925550745 0.000315322174 N        27296
AC SR_FREQ 0.017670185317 0.000353887870 LR_FREQ 0.025173189397 0.000307077435 N         3468
AE SR_FREQ 0.021788514172 0.000418553736 LR_FREQ 0.021305414530 0.000285123745 N        18507
AD SR_FREQ 0.019602749779 0.000364512774 LR_FREQ 0.021961208902 0.000257013207 N        16480
AG SR_FREQ 0.019488465507 0.000351069891 LR_FREQ 0.033283704944 0.000360993721 N        21870
AF SR_FREQ 0.017389419108 0.000327550870 LR_FREQ 0.023403592724 0.000266066727 N        11010
AI SR_FREQ 0.015638364303 0.000285292354 LR_FREQ 0.018315098632 0.000227489598 N        15788
AH SR_FREQ 0.019221583889 0.000363442580 LR_FREQ 0.023635831364 0.000295221346 N         6431
AK SR_FREQ 0.018011493220 0.000313289093 LR_FREQ 0.020384529487 0.000249697257 N        14858
AM SR_FREQ 0.015559621219 0.000312723822 LR_FREQ 0.021621340590 0.000290416304 N         6484
AL SR_FREQ 0.014760768236 0.000264473637 LR_FREQ 0.017846105306 0.000232823068 N        28245
AN SR_FREQ 0.018927780132 0.000360098436 LR_FREQ 0.022668597783 0.000276920938 N        10350
AQ SR_FREQ 0.022729678779 0.000393760595 LR_FREQ 0.021925353579 0.000286717382 N        10444
AP SR_FREQ 0.025817301245 0.000469665947 LR_FREQ 0.027782767795 0.000325519000 N        10460
AS SR_FREQ 0.020185659787 0.000372027391 LR_FREQ 0.026649713844 0.000309933115 N        15490
AR SR_FREQ 0.020164996702 0.000354934252 LR_FREQ 0.022563026621 0.000266803245 N        14940
AT SR_FREQ 0.017448855968 0.000300925442 LR_FREQ 0.021642511856 0.000249329858 N        14250
AW SR_FREQ 0.018530621018 0.000360403839 LR_FREQ 0.025081023705 0.000347112914 N         3591
AV SR_FREQ 0.015964269687 0.000284561223 LR_FREQ 0.018610600687 0.000203219633 N        20061
AY SR_FREQ 0.017758781093 0.000328093195 LR_FREQ 0.024033007800 0.000284369866 N         8797
VK SR_FREQ 0.017359654320 0.000355381480 LR_FREQ 0.011969773265 0.000157257641 N        13275
