# Supplementary material for: Pi-Pi contacts are an overlooked protein feature relevant to phase separation
Source: eLife. 2018 Feb 9;7:e31486. doi: 10.7554/eLife.31486 (PMC5847340; doi:10.7554/eLife.31486)
Supplement: Source code 2. — Python script and associated database files for the final phase separation propensity predictor. [file elife-31486-code2.tgz › SourceCodeS2/DBS/AVGnSDEVS/PCON2.BB.xmer9]

GW SR_FREQ 0.025626009054 0.000814608907 LR_FREQ 0.047396460632 0.001053817761 N         4354
GV SR_FREQ 0.020317366937 0.000653266255 LR_FREQ 0.029946964974 0.000569894044 N        21269
GT SR_FREQ 0.022402749443 0.000656132974 LR_FREQ 0.035638240015 0.000702582904 N        16395
GS SR_FREQ 0.025967872846 0.000804451639 LR_FREQ 0.043599834751 0.000845928330 N        17219
GR SR_FREQ 0.026258974062 0.000755460899 LR_FREQ 0.037234663746 0.000813849036 N        14661
GQ SR_FREQ 0.030630755965 0.000878930502 LR_FREQ 0.037301190295 0.000875392523 N         9809
GP SR_FREQ 0.033613285773 0.001052384293 LR_FREQ 0.047314282140 0.000950402468 N        10055
GY SR_FREQ 0.023442885683 0.000750069140 LR_FREQ 0.041462133396 0.000850151461 N        10946
GG SR_FREQ 0.024612473729 0.000806745708 LR_FREQ 0.053905349070 0.000933555471 N        21217
GF SR_FREQ 0.022635088239 0.000717079348 LR_FREQ 0.039976838764 0.000834148481 N        12523
GE SR_FREQ 0.028051291402 0.000866623163 LR_FREQ 0.033924252877 0.000874720421 N        17823
GD SR_FREQ 0.025319145145 0.000816102224 LR_FREQ 0.035603786776 0.000744506265 N        15931
GC SR_FREQ 0.024622488365 0.000851039874 LR_FREQ 0.047666572875 0.000902874273 N         3758
GA SR_FREQ 0.023864302874 0.000772680468 LR_FREQ 0.042991450024 0.000884533570 N        22113
GN SR_FREQ 0.024876548284 0.000803903311 LR_FREQ 0.038193870932 0.000839311095 N        11800
GM SR_FREQ 0.020655514961 0.000687792751 LR_FREQ 0.038475394877 0.000883230091 N         6351
GL SR_FREQ 0.018363789707 0.000582822333 LR_FREQ 0.027779411554 0.000701609298 N        24835
GK SR_FREQ 0.023162213618 0.000676335977 LR_FREQ 0.032989597391 0.000753167165 N        17792
GI SR_FREQ 0.020018376093 0.000638560528 LR_FREQ 0.030021083181 0.000682993728 N        17777
GH SR_FREQ 0.026258678650 0.000835034423 LR_FREQ 0.042131975205 0.000893064636 N         6827
ME SR_FREQ 0.022005723391 0.000834660606 LR_FREQ 0.018368415240 0.000480935485 N         5542
MD SR_FREQ 0.019230614109 0.000749087673 LR_FREQ 0.019026970433 0.000429830340 N         4810
MG SR_FREQ 0.019096422542 0.000749772837 LR_FREQ 0.033235148714 0.000697865770 N         5772
MF SR_FREQ 0.015973365228 0.000645239899 LR_FREQ 0.020042180031 0.000464388928 N         2860
MA SR_FREQ 0.018233975055 0.000741311069 LR_FREQ 0.025132636897 0.000569058883 N         7245
MC SR_FREQ 0.016466697484 0.000781363219 LR_FREQ 0.022053771260 0.000552966924 N          981
MM SR_FREQ 0.013630133249 0.000592418062 LR_FREQ 0.017640136469 0.000485971665 N         2052
ML SR_FREQ 0.013347339879 0.000517457992 LR_FREQ 0.014649526480 0.000368136016 N         7599
MN SR_FREQ 0.017980407142 0.000719035325 LR_FREQ 0.019413891357 0.000464433223 N         3520
MI SR_FREQ 0.014125617572 0.000558091991 LR_FREQ 0.014716035836 0.000339315615 N         4493
MH SR_FREQ 0.018832542300 0.000806278971 LR_FREQ 0.020269740471 0.000517705352 N         1845
MK SR_FREQ 0.016999456846 0.000612873724 LR_FREQ 0.017267619676 0.000400115785 N         5038
MT SR_FREQ 0.016405216740 0.000597388776 LR_FREQ 0.018368068514 0.000397452600 N         4737
MW SR_FREQ 0.017453174258 0.000745726912 LR_FREQ 0.021504439995 0.000624284560 N          896
MV SR_FREQ 0.014546599774 0.000566786401 LR_FREQ 0.015152831050 0.000308921712 N         5627
MQ SR_FREQ 0.023290208381 0.000829028110 LR_FREQ 0.018563985043 0.000472785507 N         3000
MP SR_FREQ 0.027571648230 0.001050747997 LR_FREQ 0.025762910654 0.000565693788 N         3814
MS SR_FREQ 0.019857830956 0.000773697101 LR_FREQ 0.024538696780 0.000543033064 N         4648
MR SR_FREQ 0.019735237044 0.000685284269 LR_FREQ 0.019613724795 0.000453356313 N         4338
MY SR_FREQ 0.016606080042 0.000677715163 LR_FREQ 0.020887061935 0.000487882422 N         2418
FP SR_FREQ 0.030684808836 0.001135761663 LR_FREQ 0.027326474486 0.000546544177 N         7191
FQ SR_FREQ 0.026740840856 0.000910557942 LR_FREQ 0.020518305956 0.000464084138 N         5609
FR SR_FREQ 0.022396719998 0.000740488530 LR_FREQ 0.021073749899 0.000418643117 N         7621
FS SR_FREQ 0.022625175948 0.000823107862 LR_FREQ 0.026051049426 0.000510659957 N        10893
FT SR_FREQ 0.019036647359 0.000659528332 LR_FREQ 0.020310557530 0.000389539299 N         9089
FV SR_FREQ 0.016933586611 0.000617025948 LR_FREQ 0.017019367963 0.000309800747 N        10483
FW SR_FREQ 0.021069898788 0.000838591150 LR_FREQ 0.023598821526 0.000553467657 N         2068
FY SR_FREQ 0.019370859468 0.000739724849 LR_FREQ 0.022579434378 0.000451928003 N         5766
FA SR_FREQ 0.020746806934 0.000784354282 LR_FREQ 0.026476450673 0.000540663607 N        11984
FC SR_FREQ 0.020103246964 0.000871769979 LR_FREQ 0.024070805225 0.000511792220 N         2083
FD SR_FREQ 0.022049946045 0.000819137338 LR_FREQ 0.020772027238 0.000422704249 N        10904
FE SR_FREQ 0.024443673437 0.000865134650 LR_FREQ 0.020100266462 0.000465539063 N        10305
FF SR_FREQ 0.018665036625 0.000702098122 LR_FREQ 0.021828482023 0.000437614010 N         6043
FG SR_FREQ 0.021445055738 0.000804577510 LR_FREQ 0.034430809290 0.000626697214 N        11802
FH SR_FREQ 0.021792991233 0.000832356824 LR_FREQ 0.022322232253 0.000499463139 N         3805
FI SR_FREQ 0.016541702382 0.000606361125 LR_FREQ 0.016446692357 0.000334447371 N         8451
FK SR_FREQ 0.019773539840 0.000695722353 LR_FREQ 0.018967846341 0.000392971397 N         8463
FL SR_FREQ 0.015320735634 0.000568373879 LR_FREQ 0.016101095955 0.000360069756 N        13330
FM SR_FREQ 0.016784516436 0.000695035085 LR_FREQ 0.019770599835 0.000468618007 N         2962
FN SR_FREQ 0.021215849990 0.000826459123 LR_FREQ 0.021444973236 0.000458659348 N         7426
SY SR_FREQ 0.020416964537 0.000784432160 LR_FREQ 0.024383569270 0.000524618506 N         8278
SS SR_FREQ 0.022906978813 0.000856562285 LR_FREQ 0.027479443889 0.000612690247 N        14991
SR SR_FREQ 0.022990071944 0.000769237742 LR_FREQ 0.022704623028 0.000522547224 N        10922
SQ SR_FREQ 0.026577853850 0.000894897570 LR_FREQ 0.021867593271 0.000544590424 N         8153
SP SR_FREQ 0.030340413455 0.001177092115 LR_FREQ 0.028825224315 0.000615406805 N        10398
SW SR_FREQ 0.021783836774 0.000852746215 LR_FREQ 0.026079757752 0.000655049023 N         3481
SV SR_FREQ 0.017777801118 0.000662333632 LR_FREQ 0.018497174173 0.000367023737 N        15619
ST SR_FREQ 0.019551147961 0.000697087953 LR_FREQ 0.021656047660 0.000453914669 N        12037
SK SR_FREQ 0.020121120972 0.000714081093 LR_FREQ 0.020317763743 0.000477022549 N        11793
SI SR_FREQ 0.017385833432 0.000641281713 LR_FREQ 0.018058870835 0.000403403333 N        13116
SH SR_FREQ 0.022517812794 0.000888303219 LR_FREQ 0.024223687300 0.000596085461 N         5138
SN SR_FREQ 0.021501833463 0.000833885090 LR_FREQ 0.022922707043 0.000537193466 N         9473
SM SR_FREQ 0.017564230721 0.000697780353 LR_FREQ 0.021802321481 0.000534595393 N         4616
SL SR_FREQ 0.016178472518 0.000605983616 LR_FREQ 0.017694073714 0.000431198476 N        21847
SC SR_FREQ 0.020972073093 0.000883310475 LR_FREQ 0.025840855025 0.000557345170 N         3098
SA SR_FREQ 0.021238252940 0.000813577640 LR_FREQ 0.027994981427 0.000610645189 N        17090
SG SR_FREQ 0.021825113535 0.000820045995 LR_FREQ 0.035325548029 0.000674014650 N        18945
SF SR_FREQ 0.019751665672 0.000770378003 LR_FREQ 0.023745192229 0.000522159203 N         9959
SE SR_FREQ 0.024942489599 0.000926979421 LR_FREQ 0.021223576108 0.000567026096 N        13318
SD SR_FREQ 0.022112395826 0.000825236429 LR_FREQ 0.022102428965 0.000507002702 N        12849
YI SR_FREQ 0.016223386133 0.000584912576 LR_FREQ 0.016898911280 0.000341031787 N         7187
YH SR_FREQ 0.021714698269 0.000861358533 LR_FREQ 0.022820875518 0.000522050586 N         3218
YK SR_FREQ 0.019473664111 0.000670943826 LR_FREQ 0.019365857821 0.000420785266 N         6997
YM SR_FREQ 0.016403105968 0.000656588569 LR_FREQ 0.020618905354 0.000495041903 N         2620
YL SR_FREQ 0.015140285197 0.000563527424 LR_FREQ 0.016485355239 0.000394908924 N        12723
YN SR_FREQ 0.020633242325 0.000787563080 LR_FREQ 0.021800926383 0.000475817005 N         6227
YA SR_FREQ 0.020521128936 0.000752926418 LR_FREQ 0.027220181155 0.000540095680 N         9910
YC SR_FREQ 0.019720670139 0.000814762725 LR_FREQ 0.025326720816 0.000557183370 N         1915
YE SR_FREQ 0.024001411671 0.000852438465 LR_FREQ 0.020392285558 0.000511851640 N         8218
YD SR_FREQ 0.021588410409 0.000790749881 LR_FREQ 0.021329190706 0.000436795309 N         8452
YG SR_FREQ 0.021208212320 0.000810852899 LR_FREQ 0.035718155264 0.000626762943 N        10210
YF SR_FREQ 0.018685897953 0.000719388596 LR_FREQ 0.022725799913 0.000471558187 N         5921
YY SR_FREQ 0.019043166266 0.000699566240 LR_FREQ 0.023731699100 0.000480435232 N         5540
YQ SR_FREQ 0.026614280505 0.000877845273 LR_FREQ 0.021145659522 0.000512608228 N         5243
YP SR_FREQ 0.030609760366 0.001128267395 LR_FREQ 0.028417539657 0.000579885754 N         6591
YS SR_FREQ 0.022322844587 0.000821766402 LR_FREQ 0.026906943810 0.000535294347 N         8532
YR SR_FREQ 0.022161441665 0.000703893358 LR_FREQ 0.021985499780 0.000458656798 N         7214
YT SR_FREQ 0.018540030291 0.000640804404 LR_FREQ 0.020788430530 0.000412413311 N         7405
YW SR_FREQ 0.020639996776 0.000779685648 LR_FREQ 0.024812898713 0.000621045815 N         1963
YV SR_FREQ 0.016520832110 0.000590671127 LR_FREQ 0.017459906435 0.000317466837 N         8782
LF SR_FREQ 0.015322122719 0.000580946670 LR_FREQ 0.018173255035 0.000364211948 N        12828
LG SR_FREQ 0.017708153020 0.000654015125 LR_FREQ 0.026937112938 0.000504682073 N        24932
LD SR_FREQ 0.017742441650 0.000669309609 LR_FREQ 0.017654351573 0.000340041648 N        22423
LE SR_FREQ 0.019575641139 0.000731830695 LR_FREQ 0.017132493565 0.000363401346 N        25611
LC SR_FREQ 0.015479281588 0.000659541589 LR_FREQ 0.018750829752 0.000393069281 N         4350
LA SR_FREQ 0.016935875855 0.000637794600 LR_FREQ 0.021760157586 0.000442447632 N        32402
LN SR_FREQ 0.016950663852 0.000657792193 LR_FREQ 0.017730292880 0.000355613702 N        15447
LL SR_FREQ 0.013197536987 0.000471895081 LR_FREQ 0.014118183456 0.000291862105 N        32151
LM SR_FREQ 0.013899037715 0.000553233074 LR_FREQ 0.016294133747 0.000372327602 N         7485
LK SR_FREQ 0.016139761898 0.000556891894 LR_FREQ 0.016321558809 0.000320580137 N        22819
LH SR_FREQ 0.017246016747 0.000695004242 LR_FREQ 0.017958133674 0.000380690734 N         8460
LI SR_FREQ 0.013729399862 0.000488479836 LR_FREQ 0.014291837898 0.000281819102 N        18041
LV SR_FREQ 0.014143121149 0.000499934813 LR_FREQ 0.014684799157 0.000258960039 N        23521
LW SR_FREQ 0.016081980907 0.000627645005 LR_FREQ 0.018622469377 0.000423103959 N         3937
LT SR_FREQ 0.015677448636 0.000539372885 LR_FREQ 0.017175178293 0.000323600982 N        20400
LR SR_FREQ 0.017999637005 0.000624728648 LR_FREQ 0.017900721907 0.000352957712 N        20093
LS SR_FREQ 0.018181952602 0.000686579108 LR_FREQ 0.021280811742 0.000424292528 N        23501
LP SR_FREQ 0.022890020998 0.000835747147 LR_FREQ 0.021963268416 0.000427372758 N        17895
LQ SR_FREQ 0.020106915044 0.000726267772 LR_FREQ 0.017128137050 0.000367511595 N        13853
LY SR_FREQ 0.015840508062 0.000603324324 LR_FREQ 0.018478585016 0.000374110829 N        11072
RT SR_FREQ 0.021025125187 0.000670668575 LR_FREQ 0.018475752386 0.000410206266 N         9395
RV SR_FREQ 0.018868794666 0.000645441957 LR_FREQ 0.015705121350 0.000306668216 N        14283
RW SR_FREQ 0.023977984809 0.000829981463 LR_FREQ 0.020649176794 0.000528020582 N         2804
RP SR_FREQ 0.033034323998 0.001172487234 LR_FREQ 0.024468774989 0.000564275128 N         8327
RQ SR_FREQ 0.029288733328 0.000897696678 LR_FREQ 0.018053831658 0.000460085331 N         7389
RR SR_FREQ 0.025252723460 0.000785128434 LR_FREQ 0.018892199972 0.000438201075 N        10745
RS SR_FREQ 0.024848644052 0.000855758254 LR_FREQ 0.023296554859 0.000551760353 N         9977
RY SR_FREQ 0.021893708895 0.000754104220 LR_FREQ 0.020099411306 0.000430808249 N         7374
RD SR_FREQ 0.023646450944 0.000794018402 LR_FREQ 0.018698437095 0.000425761803 N        11500
RE SR_FREQ 0.026534890690 0.000881447559 LR_FREQ 0.017714840672 0.000468380586 N        14239
RF SR_FREQ 0.021399850105 0.000754941172 LR_FREQ 0.019634374910 0.000418258829 N         8884
RG SR_FREQ 0.023442843481 0.000806875431 LR_FREQ 0.030398573737 0.000642365856 N        12890
RA SR_FREQ 0.022667225688 0.000802532542 LR_FREQ 0.023720167272 0.000527178443 N        16409
RC SR_FREQ 0.022904985942 0.000878089345 LR_FREQ 0.021211222510 0.000507304027 N         2440
RL SR_FREQ 0.017167471452 0.000598940311 LR_FREQ 0.015046269973 0.000343624916 N        20090
RM SR_FREQ 0.019180748126 0.000693156610 LR_FREQ 0.017500501447 0.000404051646 N         4251
RN SR_FREQ 0.023112377698 0.000797715762 LR_FREQ 0.019203830298 0.000461311997 N         7788
RH SR_FREQ 0.024365496817 0.000837953151 LR_FREQ 0.019554507544 0.000486351198 N         4658
RI SR_FREQ 0.018536686002 0.000635021911 LR_FREQ 0.015092008869 0.000316481082 N        12002
RK SR_FREQ 0.022061849131 0.000698176945 LR_FREQ 0.017066337497 0.000401051898 N         9708
VH SR_FREQ 0.018210921143 0.000862389361 LR_FREQ 0.012430570716 0.000334365591 N         5981
IP SR_FREQ 0.024839436825 0.001092835680 LR_FREQ 0.014954338723 0.000428942414 N        11149
EM SR_FREQ 0.021650314537 0.000722562787 LR_FREQ 0.016011277392 0.000417940601 N         5959
EL SR_FREQ 0.018735457231 0.000594941511 LR_FREQ 0.014065349929 0.000348307835 N        25753
EN SR_FREQ 0.025491452832 0.000795615272 LR_FREQ 0.017311190767 0.000443598096 N        11890
EI SR_FREQ 0.020686694259 0.000647121164 LR_FREQ 0.013953834497 0.000330368820 N        16697
EH SR_FREQ 0.027185089760 0.000840668777 LR_FREQ 0.017633510137 0.000474309421 N         5776
EK SR_FREQ 0.024260316874 0.000705158720 LR_FREQ 0.015393245779 0.000374747855 N        17818
EE SR_FREQ 0.029143715809 0.000974614492 LR_FREQ 0.016273670959 0.000470752245 N        19766
ED SR_FREQ 0.026055764636 0.000815552398 LR_FREQ 0.017074859258 0.000430289855 N        13842
EG SR_FREQ 0.026029150855 0.000841614273 LR_FREQ 0.027324171526 0.000619873873 N        17395
EF SR_FREQ 0.023810076199 0.000751296152 LR_FREQ 0.018044436826 0.000440277804 N        10027
EA SR_FREQ 0.024905073975 0.000862955075 LR_FREQ 0.021761841381 0.000526630031 N        22821
EC SR_FREQ 0.025996324502 0.000876840917 LR_FREQ 0.018782513686 0.000475210672 N         2787
IT SR_FREQ 0.015951080992 0.000643439228 LR_FREQ 0.010848980213 0.000279208858 N        12909
EY SR_FREQ 0.024356069879 0.000761160796 LR_FREQ 0.018407185993 0.000464156963 N         8516
IW SR_FREQ 0.016431911854 0.000755352436 LR_FREQ 0.011181860117 0.000360782967 N         2372
ET SR_FREQ 0.023170118802 0.000665714320 LR_FREQ 0.016826548965 0.000384324004 N        12865
EW SR_FREQ 0.027197127207 0.000833396739 LR_FREQ 0.018555332524 0.000529594411 N         3631
EV SR_FREQ 0.020706075970 0.000641452843 LR_FREQ 0.014458236858 0.000298631598 N        18799
EQ SR_FREQ 0.031623744623 0.000896981393 LR_FREQ 0.016502716693 0.000440532192 N         9803
EP SR_FREQ 0.036073938410 0.001126726390 LR_FREQ 0.022146423539 0.000549567988 N         8680
ES SR_FREQ 0.027240119864 0.000858147741 LR_FREQ 0.021074280628 0.000522125149 N        12234
ER SR_FREQ 0.027702211537 0.000788356793 LR_FREQ 0.017356122107 0.000423133861 N        14602
II SR_FREQ 0.013908200110 0.000538286475 LR_FREQ 0.009079292272 0.000224635783 N        12259
IH SR_FREQ 0.017564530616 0.000831778051 LR_FREQ 0.011126091749 0.000351699379 N         5309
IK SR_FREQ 0.016460559876 0.000665564573 LR_FREQ 0.010543520321 0.000270078082 N        13235
IM SR_FREQ 0.013761512039 0.000626926781 LR_FREQ 0.009896182292 0.000302549573 N         4182
VW SR_FREQ 0.017201462104 0.000786479140 LR_FREQ 0.012480562548 0.000341551044 N         3395
KC SR_FREQ 0.018032222790 0.000809936931 LR_FREQ 0.019163528623 0.000506305762 N         2238
KA SR_FREQ 0.018968111427 0.000736327023 LR_FREQ 0.022147196869 0.000550707796 N        17792
KG SR_FREQ 0.019983916295 0.000808735843 LR_FREQ 0.028217356284 0.000684466682 N        14774
KF SR_FREQ 0.017626057278 0.000700382909 LR_FREQ 0.018233983755 0.000449695625 N         7807
KE SR_FREQ 0.021977497371 0.000823233308 LR_FREQ 0.016449822863 0.000472894115 N        17151
KD SR_FREQ 0.019736534147 0.000775203371 LR_FREQ 0.017072794525 0.000426740865 N        13439
KK SR_FREQ 0.018058612576 0.000665619957 LR_FREQ 0.015758366703 0.000415681985 N        13369
KI SR_FREQ 0.015488801975 0.000573662382 LR_FREQ 0.013970896345 0.000320349077 N        13749
KH SR_FREQ 0.019582357554 0.000797747507 LR_FREQ 0.017831285635 0.000503805074 N         4526
KN SR_FREQ 0.018982655609 0.000784034848 LR_FREQ 0.017484662834 0.000449996740 N        10313
KM SR_FREQ 0.015473438427 0.000659624565 LR_FREQ 0.016209699548 0.000441233760 N         4586
KL SR_FREQ 0.014604537432 0.000548051410 LR_FREQ 0.014138289705 0.000359723129 N        20134
KS SR_FREQ 0.020330447050 0.000777548719 LR_FREQ 0.021494892403 0.000569934355 N        11040
KR SR_FREQ 0.020497606469 0.000682379022 LR_FREQ 0.017548939122 0.000461822089 N         9877
KQ SR_FREQ 0.023550928517 0.000870240580 LR_FREQ 0.016631124217 0.000454328555 N         7605
KP SR_FREQ 0.027482561939 0.001107276737 LR_FREQ 0.022736932326 0.000587671883 N         8943
KW SR_FREQ 0.018770713819 0.000778946836 LR_FREQ 0.018980368318 0.000579107707 N         2707
KV SR_FREQ 0.015831268361 0.000586907865 LR_FREQ 0.014708182136 0.000316664174 N        15355
KT SR_FREQ 0.017326144492 0.000622455217 LR_FREQ 0.017165105641 0.000428946676 N        11428
KY SR_FREQ 0.017682261684 0.000681706186 LR_FREQ 0.018584470276 0.000460955104 N         8083
DN SR_FREQ 0.022651892080 0.000896802219 LR_FREQ 0.019110690212 0.000475943497 N         8613
DL SR_FREQ 0.016967216851 0.000615409300 LR_FREQ 0.015091949990 0.000356038451 N        22450
DM SR_FREQ 0.018957771551 0.000767929298 LR_FREQ 0.017659543904 0.000424022039 N         4915
DK SR_FREQ 0.021493165451 0.000779971521 LR_FREQ 0.017075166387 0.000423192634 N        11777
DH SR_FREQ 0.023882311284 0.000921940831 LR_FREQ 0.019900789759 0.000528378044 N         4763
DI SR_FREQ 0.018431852807 0.000663306093 LR_FREQ 0.015242006183 0.000347460687 N        14928
DF SR_FREQ 0.021089571970 0.000826697329 LR_FREQ 0.019734969561 0.000452235318 N        10845
DG SR_FREQ 0.022733419915 0.000861182338 LR_FREQ 0.030296698844 0.000626532772 N        17987
DD SR_FREQ 0.023364252589 0.000886121074 LR_FREQ 0.018518604135 0.000437234292 N        11872
DE SR_FREQ 0.026087686910 0.000984203092 LR_FREQ 0.017939553665 0.000503896808 N        15388
DC SR_FREQ 0.022526467721 0.000969620346 LR_FREQ 0.020963127962 0.000498170170 N         2753
DA SR_FREQ 0.022412351648 0.000887452977 LR_FREQ 0.023662556037 0.000536003026 N        18764
DY SR_FREQ 0.021545279023 0.000835616973 LR_FREQ 0.020215971864 0.000466289449 N         9074
DV SR_FREQ 0.018640868960 0.000685679250 LR_FREQ 0.015783119828 0.000326047102 N        17051
DW SR_FREQ 0.023689676187 0.000913219000 LR_FREQ 0.020613307236 0.000547033953 N         3673
DT SR_FREQ 0.020602649941 0.000734673413 LR_FREQ 0.018423600827 0.000407775097 N        11062
DR SR_FREQ 0.024617965730 0.000861272679 LR_FREQ 0.019125772719 0.000457072233 N        10724
DS SR_FREQ 0.024343016736 0.000940930572 LR_FREQ 0.023178536506 0.000559539194 N        12107
DP SR_FREQ 0.032853037797 0.001316678986 LR_FREQ 0.023478499564 0.000523574345 N        11570
DQ SR_FREQ 0.028369480709 0.001004677850 LR_FREQ 0.018186638037 0.000476763654 N         6930
QQ SR_FREQ 0.035826428108 0.001026683349 LR_FREQ 0.018613451400 0.000502602469 N         6327
QP SR_FREQ 0.040726524576 0.001363918278 LR_FREQ 0.025778360448 0.000621080725 N         5920
QS SR_FREQ 0.029366182563 0.000965267137 LR_FREQ 0.024317151302 0.000590488002 N         7395
QR SR_FREQ 0.029911130325 0.000826705418 LR_FREQ 0.019826712116 0.000490662000 N         7341
QT SR_FREQ 0.024579319363 0.000751995167 LR_FREQ 0.018739991793 0.000436972735 N         7043
QW SR_FREQ 0.030092597370 0.000959927904 LR_FREQ 0.021729538352 0.000610245998 N         2153
QV SR_FREQ 0.021670553630 0.000723077023 LR_FREQ 0.016033632467 0.000334138518 N         9977
QY SR_FREQ 0.025943689534 0.000855424793 LR_FREQ 0.021020305131 0.000505188670 N         4850
QA SR_FREQ 0.026448752210 0.000921531990 LR_FREQ 0.024813259501 0.000572243299 N        12731
QC SR_FREQ 0.028770008169 0.001055584345 LR_FREQ 0.022005649776 0.000548587705 N         1754
QE SR_FREQ 0.031398573953 0.001029619131 LR_FREQ 0.018569809463 0.000534972572 N         8778
QD SR_FREQ 0.027772249138 0.000923321462 LR_FREQ 0.019152953739 0.000469079784 N         7036
QG SR_FREQ 0.027826638181 0.000944164153 LR_FREQ 0.032208193622 0.000690653021 N         9606
QF SR_FREQ 0.025161378797 0.000849576920 LR_FREQ 0.020441477665 0.000486410692 N         5472
QI SR_FREQ 0.021473900899 0.000715114316 LR_FREQ 0.015538946035 0.000359992539 N         8184
QH SR_FREQ 0.029987722732 0.000975570788 LR_FREQ 0.020495075061 0.000550108274 N         3257
QK SR_FREQ 0.025947263744 0.000792017962 LR_FREQ 0.017326288917 0.000434674225 N         7687
QM SR_FREQ 0.023267718872 0.000839905426 LR_FREQ 0.017993682590 0.000467391663 N         3262
QL SR_FREQ 0.019456029534 0.000665837320 LR_FREQ 0.015218555814 0.000376486281 N        14673
QN SR_FREQ 0.027664671619 0.000948064496 LR_FREQ 0.019607925924 0.000480291192 N         5712
WG SR_FREQ 0.020709737342 0.000846423482 LR_FREQ 0.036553392912 0.000822547202 N         3653
WF SR_FREQ 0.017719722409 0.000735269680 LR_FREQ 0.021102696809 0.000527892982 N         2064
WE SR_FREQ 0.024162051842 0.000894495164 LR_FREQ 0.019038289143 0.000563056804 N         3300
WD SR_FREQ 0.021038585129 0.000838822224 LR_FREQ 0.020071021695 0.000509763022 N         3431
WC SR_FREQ 0.018321630812 0.000852437903 LR_FREQ 0.023836409868 0.000695655215 N          749
WA SR_FREQ 0.019820887711 0.000769200705 LR_FREQ 0.026532149361 0.000631102818 N         3889
WN SR_FREQ 0.019921013450 0.000796730903 LR_FREQ 0.020797615760 0.000557722804 N         2659
WM SR_FREQ 0.014992253761 0.000726344010 LR_FREQ 0.018501157476 0.000576394010 N         1150
WL SR_FREQ 0.014005639290 0.000566016770 LR_FREQ 0.015024645780 0.000404398446 N         4948
WK SR_FREQ 0.018738498762 0.000695438443 LR_FREQ 0.017666632857 0.000483495170 N         2994
WI SR_FREQ 0.015036371702 0.000588366016 LR_FREQ 0.014984128681 0.000369419087 N         2714
WH SR_FREQ 0.020981428957 0.000896557194 LR_FREQ 0.021392239880 0.000625160229 N         1437
WW SR_FREQ 0.019753624387 0.000835886328 LR_FREQ 0.023611641148 0.000788033994 N          804
WV SR_FREQ 0.015637983150 0.000594170471 LR_FREQ 0.015879790746 0.000354724468 N         3312
WT SR_FREQ 0.017680563837 0.000635358725 LR_FREQ 0.019368879226 0.000468833680 N         2957
WS SR_FREQ 0.021786039858 0.000874189247 LR_FREQ 0.026347092554 0.000636757639 N         3377
WR SR_FREQ 0.021778990937 0.000750762592 LR_FREQ 0.020742813068 0.000543793801 N         2871
WQ SR_FREQ 0.026650016073 0.000921933888 LR_FREQ 0.019654018645 0.000567221222 N         2387
WP SR_FREQ 0.031606987161 0.001266595001 LR_FREQ 0.027700571336 0.000703147440 N         2085
WY SR_FREQ 0.018261798498 0.000758994122 LR_FREQ 0.022406409913 0.000580194145 N         1762
PR SR_FREQ 0.024153025424 0.000715999656 LR_FREQ 0.018882771186 0.000357414928 N         7534
PS SR_FREQ 0.023921859044 0.000763999164 LR_FREQ 0.022849215256 0.000418367522 N        10148
PP SR_FREQ 0.032548331387 0.001015107647 LR_FREQ 0.023552659462 0.000420617303 N         7048
PQ SR_FREQ 0.028460008021 0.000795671947 LR_FREQ 0.018051336867 0.000374464518 N         6477
PV SR_FREQ 0.018426417679 0.000611105675 LR_FREQ 0.015470097717 0.000270142563 N        13162
PW SR_FREQ 0.023022236351 0.000760255713 LR_FREQ 0.020756099779 0.000465968207 N         2504
PT SR_FREQ 0.020198431384 0.000618617427 LR_FREQ 0.018009765285 0.000331478806 N         9208
PY SR_FREQ 0.021012632585 0.000668378104 LR_FREQ 0.019994597715 0.000398811803 N         6254
PC SR_FREQ 0.021970744447 0.000738302619 LR_FREQ 0.020396472174 0.000393078279 N         1832
PA SR_FREQ 0.022346982183 0.000767762752 LR_FREQ 0.023939009019 0.000449623353 N        13870
PF SR_FREQ 0.020467369531 0.000679600961 LR_FREQ 0.019672936099 0.000398491506 N         7366
PG SR_FREQ 0.022157924458 0.000727801673 LR_FREQ 0.030264946013 0.000506974790 N        13758
PD SR_FREQ 0.022810793165 0.000750726229 LR_FREQ 0.018532573526 0.000353983777 N        11758
PE SR_FREQ 0.026098694100 0.000832068353 LR_FREQ 0.017894408927 0.000403191423 N        14915
PK SR_FREQ 0.021271178693 0.000651269905 LR_FREQ 0.016737220484 0.000317977671 N         8316
PH SR_FREQ 0.023469444188 0.000716150168 LR_FREQ 0.019555347617 0.000409083844 N         4148
PI SR_FREQ 0.018178387458 0.000613126524 LR_FREQ 0.014907615149 0.000295989567 N         8557
PN SR_FREQ 0.022204628065 0.000741466313 LR_FREQ 0.018918872421 0.000379803982 N         7461
PL SR_FREQ 0.016763416097 0.000567479794 LR_FREQ 0.014766257793 0.000325989003 N        15638
PM SR_FREQ 0.018438936095 0.000645222864 LR_FREQ 0.017265366898 0.000368928085 N         3394
CK SR_FREQ 0.020143128523 0.000715580091 LR_FREQ 0.020694442719 0.000500009950 N         2466
CI SR_FREQ 0.016301028238 0.000629709613 LR_FREQ 0.017770007180 0.000431940982 N         2621
CH SR_FREQ 0.023399594752 0.000953502416 LR_FREQ 0.026226309994 0.000643071566 N         1628
CN SR_FREQ 0.021977982728 0.000891356225 LR_FREQ 0.024393499200 0.000613219105 N         1948
CM SR_FREQ 0.016652318812 0.000746689549 LR_FREQ 0.022993034522 0.000602548170 N          938
CL SR_FREQ 0.014947701249 0.000587826394 LR_FREQ 0.017395881115 0.000455581758 N         4293
CC SR_FREQ 0.021215867921 0.001016814099 LR_FREQ 0.030022586185 0.000682445655 N          805
CA SR_FREQ 0.021379306543 0.000848540798 LR_FREQ 0.030575148392 0.000662878411 N         3547
CG SR_FREQ 0.022131471661 0.000903680791 LR_FREQ 0.041919218408 0.000720167499 N         4020
CF SR_FREQ 0.019221299142 0.000796500216 LR_FREQ 0.025466347390 0.000571490305 N         1939
CE SR_FREQ 0.026145322494 0.000981363634 LR_FREQ 0.022009371651 0.000620380805 N         2926
CD SR_FREQ 0.022989187144 0.000907581599 LR_FREQ 0.023040122296 0.000544648448 N         2845
CY SR_FREQ 0.020155847592 0.000838556678 LR_FREQ 0.026940087157 0.000587681861 N         1693
CS SR_FREQ 0.023827033187 0.000927210227 LR_FREQ 0.030648972996 0.000666477782 N         3274
CR SR_FREQ 0.023821801239 0.000809016076 LR_FREQ 0.024434583967 0.000556097861 N         2640
CQ SR_FREQ 0.029278592753 0.001046888047 LR_FREQ 0.023325655066 0.000610697973 N         1863
CP SR_FREQ 0.034762470600 0.001435793318 LR_FREQ 0.032850997962 0.000703550611 N         2493
CW SR_FREQ 0.021835954214 0.000843504432 LR_FREQ 0.029745310345 0.000759183599 N          643
CV SR_FREQ 0.016813152690 0.000654014342 LR_FREQ 0.018332841168 0.000373212348 N         3209
CT SR_FREQ 0.019108094928 0.000703004025 LR_FREQ 0.022419510902 0.000471884675 N         2532
IY SR_FREQ 0.016088819339 0.000718627523 LR_FREQ 0.011797721722 0.000308331626 N         7364
VA SR_FREQ 0.017778729156 0.000741634785 LR_FREQ 0.016182216301 0.000370966075 N        23128
VC SR_FREQ 0.016649379712 0.000883120317 LR_FREQ 0.012605579934 0.000324791561 N         3464
VD SR_FREQ 0.018641481884 0.000824637655 LR_FREQ 0.013026705128 0.000314374082 N        17273
VE SR_FREQ 0.020490580987 0.000852000708 LR_FREQ 0.012348242012 0.000291211102 N        18579
VF SR_FREQ 0.016142323554 0.000719834328 LR_FREQ 0.012854557549 0.000291953984 N        10730
VG SR_FREQ 0.018528276372 0.000800873566 LR_FREQ 0.020763587650 0.000464563354 N        17959
IQ SR_FREQ 0.021141388700 0.000901069987 LR_FREQ 0.010703093749 0.000317393800 N         7745
VI SR_FREQ 0.014277854771 0.000556508523 LR_FREQ 0.009804246831 0.000203472812 N        15738
IS SR_FREQ 0.018772512640 0.000817847995 LR_FREQ 0.014424571713 0.000404751765 N        14436
IR SR_FREQ 0.018305675501 0.000717791952 LR_FREQ 0.011516560441 0.000289098470 N        11185
VL SR_FREQ 0.013675258505 0.000543136269 LR_FREQ 0.010582607606 0.000240626837 N        25140
VM SR_FREQ 0.014377269148 0.000670173785 LR_FREQ 0.010983590033 0.000285565922 N         5897
VN SR_FREQ 0.017838939095 0.000816423170 LR_FREQ 0.012900893406 0.000332304393 N        11635
IV SR_FREQ 0.014257911282 0.000561141809 LR_FREQ 0.009288067238 0.000221344775 N        15131
VP SR_FREQ 0.025301495679 0.001150863341 LR_FREQ 0.016424357281 0.000419805142 N        12822
VQ SR_FREQ 0.021711998625 0.000928871762 LR_FREQ 0.012186165520 0.000324974489 N         9088
VR SR_FREQ 0.018842702010 0.000736079164 LR_FREQ 0.012843381274 0.000292560887 N        14060
VS SR_FREQ 0.019246256152 0.000850338442 LR_FREQ 0.015619021591 0.000380863314 N        16747
VT SR_FREQ 0.016373024131 0.000668362067 LR_FREQ 0.012176770257 0.000272655730 N        15905
IL SR_FREQ 0.013264949624 0.000530292079 LR_FREQ 0.009733073550 0.000253345249 N        18176
VV SR_FREQ 0.014739586733 0.000581970227 LR_FREQ 0.010196950832 0.000205896775 N        20546
IN SR_FREQ 0.017438516272 0.000792220137 LR_FREQ 0.011727261385 0.000351103141 N        10554
IA SR_FREQ 0.017199428558 0.000703901844 LR_FREQ 0.015289560437 0.000414425670 N        19381
VY SR_FREQ 0.016527825884 0.000735243095 LR_FREQ 0.012992041220 0.000299833854 N         8790
IC SR_FREQ 0.015853062597 0.000815213211 LR_FREQ 0.011292531315 0.000333866511 N         2910
IE SR_FREQ 0.019882855814 0.000834482591 LR_FREQ 0.011457436183 0.000312129974 N        15755
ID SR_FREQ 0.018206704474 0.000776645300 LR_FREQ 0.011842819773 0.000329230781 N        15048
IG SR_FREQ 0.018033291850 0.000757700763 LR_FREQ 0.019573041237 0.000512502364 N        15705
IF SR_FREQ 0.015551393528 0.000675146966 LR_FREQ 0.011481400889 0.000303726324 N         7844
HY SR_FREQ 0.021199062719 0.000820907330 LR_FREQ 0.023770993510 0.000517414233 N         3486
HR SR_FREQ 0.024445666399 0.000806549200 LR_FREQ 0.021620661611 0.000476093175 N         4598
HS SR_FREQ 0.024318088575 0.000908100728 LR_FREQ 0.027309704350 0.000569263537 N         5131
HP SR_FREQ 0.034564292750 0.001277725377 LR_FREQ 0.028705461342 0.000605338786 N         5502
HQ SR_FREQ 0.029818754439 0.001014341293 LR_FREQ 0.020979463777 0.000529541892 N         3264
HV SR_FREQ 0.017920753825 0.000680915396 LR_FREQ 0.017113985452 0.000331571372 N         5949
HW SR_FREQ 0.023875010375 0.000957828976 LR_FREQ 0.025127977993 0.000625344976 N         1460
HT SR_FREQ 0.020202028064 0.000704783864 LR_FREQ 0.020785618025 0.000422783860 N         4592
HK SR_FREQ 0.021212529210 0.000762597556 LR_FREQ 0.018908808786 0.000435473695 N         3652
HH SR_FREQ 0.024706682828 0.001007711476 LR_FREQ 0.022823467925 0.000532881489 N         2559
HI SR_FREQ 0.017575930905 0.000668396794 LR_FREQ 0.016561975158 0.000366167663 N         5274
HN SR_FREQ 0.022780016353 0.000918880896 LR_FREQ 0.021731840945 0.000482141762 N         3382
HL SR_FREQ 0.016023440589 0.000616324278 LR_FREQ 0.016212064281 0.000400790455 N         9178
HM SR_FREQ 0.018117266159 0.000776143528 LR_FREQ 0.020223196135 0.000512664589 N         1809
HC SR_FREQ 0.022372260280 0.001058803904 LR_FREQ 0.025449486876 0.000570676940 N         1502
HA SR_FREQ 0.022128483164 0.000852017606 LR_FREQ 0.027657659637 0.000591575666 N         6794
HF SR_FREQ 0.020372150849 0.000817502438 LR_FREQ 0.022915107125 0.000508261989 N         4438
HG SR_FREQ 0.023133532628 0.000921439250 LR_FREQ 0.036830004479 0.000672446205 N         7050
HD SR_FREQ 0.023554935973 0.000894809795 LR_FREQ 0.021065269722 0.000468489543 N         4528
HE SR_FREQ 0.026679351961 0.000978064089 LR_FREQ 0.020156915429 0.000541395206 N         4824
NH SR_FREQ 0.025559879029 0.000985803654 LR_FREQ 0.023665540136 0.000584096171 N         3585
NI SR_FREQ 0.019115498098 0.000699960731 LR_FREQ 0.017405341047 0.000389435097 N        10730
NK SR_FREQ 0.022634859575 0.000811288203 LR_FREQ 0.019679811377 0.000457933635 N         8580
NL SR_FREQ 0.017678818266 0.000663972843 LR_FREQ 0.017107263676 0.000420538936 N        15202
NM SR_FREQ 0.019991212962 0.000803552874 LR_FREQ 0.020944558514 0.000496575215 N         3380
NN SR_FREQ 0.023986871628 0.000921712070 LR_FREQ 0.022288583389 0.000518727851 N         7803
NA SR_FREQ 0.023372240005 0.000894184713 LR_FREQ 0.027586809700 0.000600133204 N        12536
NC SR_FREQ 0.024035408719 0.001014430404 LR_FREQ 0.025550399808 0.000560830096 N         2192
ND SR_FREQ 0.024660132962 0.000931641269 LR_FREQ 0.021502968474 0.000490336960 N         8761
NE SR_FREQ 0.027761632778 0.000997492335 LR_FREQ 0.020701028125 0.000564768443 N         9789
NF SR_FREQ 0.022070529380 0.000847164955 LR_FREQ 0.023267392074 0.000521441483 N         6996
NG SR_FREQ 0.024251272449 0.000942712406 LR_FREQ 0.035911234996 0.000698325706 N        13336
NY SR_FREQ 0.022709615383 0.000866537418 LR_FREQ 0.023951525438 0.000517579319 N         6421
NP SR_FREQ 0.035480770416 0.001348242670 LR_FREQ 0.027742403200 0.000573550877 N         9478
NQ SR_FREQ 0.030745530617 0.001043079107 LR_FREQ 0.021495871465 0.000541431167 N         5759
NR SR_FREQ 0.026250690057 0.000869937497 LR_FREQ 0.022396556577 0.000505800314 N         7314
NS SR_FREQ 0.025480706671 0.000955766378 LR_FREQ 0.027043373702 0.000595706054 N         9422
NT SR_FREQ 0.021577535158 0.000765887215 LR_FREQ 0.021233215234 0.000448369878 N         8572
NV SR_FREQ 0.019385242997 0.000724019295 LR_FREQ 0.017865399753 0.000346059246 N        11465
NW SR_FREQ 0.025451384967 0.000999376789 LR_FREQ 0.025585314540 0.000640323055 N         2538
TY SR_FREQ 0.017883580182 0.000739072667 LR_FREQ 0.021593407410 0.000436291017 N         7237
TV SR_FREQ 0.015721296161 0.000591572640 LR_FREQ 0.016293951210 0.000317526344 N        15782
TW SR_FREQ 0.018760353202 0.000756378221 LR_FREQ 0.022346766387 0.000543099501 N         3045
TT SR_FREQ 0.017178578493 0.000626663887 LR_FREQ 0.019252318076 0.000402404498 N        10892
TR SR_FREQ 0.020226474846 0.000713432256 LR_FREQ 0.020634370776 0.000461666611 N         9486
TS SR_FREQ 0.020464794056 0.000830051612 LR_FREQ 0.024737220052 0.000545148643 N        12124
TP SR_FREQ 0.027420896925 0.001124782111 LR_FREQ 0.026179579221 0.000564524544 N        11324
TQ SR_FREQ 0.023576151388 0.000876132942 LR_FREQ 0.019564843611 0.000473724341 N         6659
TN SR_FREQ 0.019197728791 0.000794699707 LR_FREQ 0.020780281275 0.000487687765 N         8317
TL SR_FREQ 0.014500420618 0.000568823193 LR_FREQ 0.015632852466 0.000345359101 N        20543
TM SR_FREQ 0.015272797350 0.000673401905 LR_FREQ 0.018876723916 0.000433568950 N         4015
TK SR_FREQ 0.018033386830 0.000676870854 LR_FREQ 0.018337324347 0.000425676583 N         9821
TH SR_FREQ 0.019668814280 0.000806548919 LR_FREQ 0.021221953673 0.000521074505 N         4700
TI SR_FREQ 0.015362744189 0.000589407047 LR_FREQ 0.015577823354 0.000330513295 N        12007
TF SR_FREQ 0.017499012398 0.000724628460 LR_FREQ 0.020825062720 0.000428371067 N         9056
TG SR_FREQ 0.019735095633 0.000799879211 LR_FREQ 0.032265534718 0.000579659482 N        17301
TD SR_FREQ 0.019633606712 0.000779416779 LR_FREQ 0.020085058413 0.000458509969 N        11694
TE SR_FREQ 0.022127399664 0.000846213289 LR_FREQ 0.019409339519 0.000514115761 N        12026
TC SR_FREQ 0.017933598380 0.000831294359 LR_FREQ 0.022696575544 0.000480157378 N         2708
TA SR_FREQ 0.019043622761 0.000762268708 LR_FREQ 0.024938807874 0.000512066873 N        16932
AA SR_FREQ 0.018481299880 0.000702460056 LR_FREQ 0.026979891819 0.000551951907 N        31547
AC SR_FREQ 0.017303443706 0.000693079645 LR_FREQ 0.025079481431 0.000529813044 N         3967
AE SR_FREQ 0.021660187540 0.000855628039 LR_FREQ 0.021136637258 0.000506421624 N        21501
AD SR_FREQ 0.019390384885 0.000735342600 LR_FREQ 0.021838963827 0.000446738404 N        18813
AG SR_FREQ 0.019160305064 0.000701389708 LR_FREQ 0.033539476599 0.000640030840 N        24835
AF SR_FREQ 0.016990154827 0.000647650020 LR_FREQ 0.023383276114 0.000472673387 N        12625
AI SR_FREQ 0.015242501932 0.000553509687 LR_FREQ 0.018049884341 0.000378056320 N        18136
AH SR_FREQ 0.018938535200 0.000720211320 LR_FREQ 0.023549933291 0.000516191310 N         7318
AK SR_FREQ 0.017605814996 0.000617494952 LR_FREQ 0.020217269748 0.000428493460 N        17225
AM SR_FREQ 0.015179554766 0.000599428858 LR_FREQ 0.021494333908 0.000493160846 N         7411
AL SR_FREQ 0.014253178338 0.000507786418 LR_FREQ 0.017566712341 0.000408604858 N        32690
AN SR_FREQ 0.018688827406 0.000724836921 LR_FREQ 0.022506400888 0.000483644014 N        11849
AQ SR_FREQ 0.022567346973 0.000792602089 LR_FREQ 0.021750512674 0.000487488113 N        12188
AP SR_FREQ 0.025765223460 0.000965768537 LR_FREQ 0.027992217923 0.000581743426 N        11947
AS SR_FREQ 0.019921991844 0.000739512039 LR_FREQ 0.026737175130 0.000549903336 N        17843
AR SR_FREQ 0.019938207653 0.000712245572 LR_FREQ 0.022445307774 0.000460491563 N        17346
AT SR_FREQ 0.017184966921 0.000598802340 LR_FREQ 0.021550860829 0.000415362802 N        16273
AW SR_FREQ 0.018269884910 0.000712638561 LR_FREQ 0.025070707346 0.000577946347 N         4151
AV SR_FREQ 0.015590159678 0.000552008871 LR_FREQ 0.018330242571 0.000338915061 N        23043
AY SR_FREQ 0.017452844492 0.000654580270 LR_FREQ 0.023998397809 0.000493093686 N        10076
VK SR_FREQ 0.016907008872 0.000701351107 LR_FREQ 0.011708933233 0.000268118494 N        15477
