# Supplementary material for: Pi-Pi contacts are an overlooked protein feature relevant to phase separation
Source: eLife. 2018 Feb 9;7:e31486. doi: 10.7554/eLife.31486 (PMC5847340; doi:10.7554/eLife.31486)
Supplement: Source code 2. — Python script and associated database files for the final phase separation propensity predictor. [file elife-31486-code2.tgz › SourceCodeS2/DBS/AVGnSDEVS/PCON2.BB.xmer24]

GW SR_FREQ 0.025911437955 0.000359516292 LR_FREQ 0.047046005337 0.000584380524 N         3629
GV SR_FREQ 0.020462762828 0.000285411299 LR_FREQ 0.029618760468 0.000308135831 N        17859
GT SR_FREQ 0.022629727785 0.000283991440 LR_FREQ 0.035273794865 0.000376035835 N        13613
GS SR_FREQ 0.026184762971 0.000346273870 LR_FREQ 0.043105094173 0.000424306741 N        14166
GR SR_FREQ 0.026382180778 0.000324889253 LR_FREQ 0.036997519013 0.000418102034 N        11902
GQ SR_FREQ 0.030543738938 0.000374217352 LR_FREQ 0.037204190727 0.000447734549 N         8069
GP SR_FREQ 0.033907564653 0.000440288551 LR_FREQ 0.046288241340 0.000469733443 N         8365
GY SR_FREQ 0.023663216422 0.000327851821 LR_FREQ 0.041035475610 0.000428190207 N         9157
GG SR_FREQ 0.024929106062 0.000343933606 LR_FREQ 0.052926936376 0.000467755458 N        17941
GF SR_FREQ 0.022990076651 0.000313825558 LR_FREQ 0.039379679125 0.000411331941 N        10447
GE SR_FREQ 0.028053733466 0.000364974687 LR_FREQ 0.033859628161 0.000431128864 N        14501
GD SR_FREQ 0.025421810175 0.000345571185 LR_FREQ 0.035383897021 0.000386098739 N        13187
GC SR_FREQ 0.024912981508 0.000381477175 LR_FREQ 0.047503929329 0.000477254960 N         3122
GA SR_FREQ 0.024094434060 0.000333333046 LR_FREQ 0.042154345155 0.000441675675 N        18558
GN SR_FREQ 0.024995273870 0.000344743909 LR_FREQ 0.037929270620 0.000422235050 N         9855
GM SR_FREQ 0.021121081656 0.000313510410 LR_FREQ 0.038396590929 0.000471988033 N         5359
GL SR_FREQ 0.018677400785 0.000256703598 LR_FREQ 0.027553959171 0.000343511585 N        20680
GK SR_FREQ 0.023437387925 0.000293442650 LR_FREQ 0.032909912260 0.000393610210 N        14472
GI SR_FREQ 0.020259219789 0.000281330421 LR_FREQ 0.029727626882 0.000367071256 N        14859
GH SR_FREQ 0.026348093680 0.000364859400 LR_FREQ 0.042022435422 0.000458862582 N         5691
ME SR_FREQ 0.022300798546 0.000375512656 LR_FREQ 0.018542620338 0.000250359217 N         4484
MD SR_FREQ 0.019476929403 0.000331059646 LR_FREQ 0.019166305560 0.000232884782 N         4027
MG SR_FREQ 0.019426694413 0.000332833010 LR_FREQ 0.033342479651 0.000361715457 N         4850
MF SR_FREQ 0.016488220212 0.000295206315 LR_FREQ 0.020380594105 0.000245293604 N         2389
MA SR_FREQ 0.018665225903 0.000325513720 LR_FREQ 0.025304236369 0.000291613358 N         6044
MC SR_FREQ 0.016721796243 0.000358065024 LR_FREQ 0.022129737965 0.000296285808 N          816
MM SR_FREQ 0.013962254458 0.000287421401 LR_FREQ 0.017861410545 0.000263670962 N         1707
ML SR_FREQ 0.013708680332 0.000232612918 LR_FREQ 0.014942959118 0.000191863949 N         6232
MN SR_FREQ 0.018421345930 0.000324692001 LR_FREQ 0.019693364147 0.000251880452 N         2948
MI SR_FREQ 0.014463577845 0.000254619625 LR_FREQ 0.014997454884 0.000190757354 N         3762
MH SR_FREQ 0.019008357599 0.000373628020 LR_FREQ 0.020454131446 0.000281718560 N         1547
MK SR_FREQ 0.017440806319 0.000282960010 LR_FREQ 0.017361140620 0.000224317231 N         4097
MT SR_FREQ 0.016657307084 0.000271886972 LR_FREQ 0.018613535170 0.000223588332 N         3901
MW SR_FREQ 0.017781717412 0.000352666596 LR_FREQ 0.021803727164 0.000349865800 N          773
MV SR_FREQ 0.014911749701 0.000257512338 LR_FREQ 0.015495182577 0.000178259904 N         4705
MQ SR_FREQ 0.023764696438 0.000387047121 LR_FREQ 0.018747309482 0.000256597601 N         2431
MP SR_FREQ 0.028047183701 0.000475403022 LR_FREQ 0.025929273022 0.000299909129 N         3209
MS SR_FREQ 0.020239212156 0.000349189571 LR_FREQ 0.024721595096 0.000289004928 N         3829
MR SR_FREQ 0.020147274722 0.000317909249 LR_FREQ 0.019776226973 0.000248599942 N         3572
MY SR_FREQ 0.016943964400 0.000304227267 LR_FREQ 0.021134344480 0.000270227050 N         2030
FP SR_FREQ 0.030770354503 0.000482786075 LR_FREQ 0.027269567237 0.000289128365 N         6022
FQ SR_FREQ 0.026809408800 0.000394408942 LR_FREQ 0.020626958824 0.000249274187 N         4533
FR SR_FREQ 0.022771643667 0.000322201581 LR_FREQ 0.021332520977 0.000228303890 N         6255
FS SR_FREQ 0.022843346005 0.000353533747 LR_FREQ 0.026050949196 0.000269412663 N         8938
FT SR_FREQ 0.019251985427 0.000285174142 LR_FREQ 0.020386318850 0.000224681116 N         7440
FV SR_FREQ 0.017254075341 0.000271337834 LR_FREQ 0.017224985947 0.000172955370 N         8686
FW SR_FREQ 0.021370317993 0.000376235563 LR_FREQ 0.023854194778 0.000303652609 N         1726
FY SR_FREQ 0.019782375068 0.000326689118 LR_FREQ 0.022823823268 0.000246902768 N         4774
FA SR_FREQ 0.021029370687 0.000336269143 LR_FREQ 0.026476314514 0.000276838957 N         9998
FC SR_FREQ 0.020346135712 0.000389849626 LR_FREQ 0.024145040679 0.000281806303 N         1685
FD SR_FREQ 0.022113911399 0.000351626920 LR_FREQ 0.020810477431 0.000230278863 N         9062
FE SR_FREQ 0.024701898086 0.000372509734 LR_FREQ 0.020166785926 0.000238988657 N         8437
FF SR_FREQ 0.019218481809 0.000311544579 LR_FREQ 0.022100992305 0.000233897108 N         5034
FG SR_FREQ 0.021777463595 0.000342671681 LR_FREQ 0.034043650183 0.000330425181 N         9897
FH SR_FREQ 0.022107792167 0.000367340552 LR_FREQ 0.022421694007 0.000270780873 N         3170
FI SR_FREQ 0.016907000403 0.000268669396 LR_FREQ 0.016736520562 0.000187887970 N         6942
FK SR_FREQ 0.020073596196 0.000304499747 LR_FREQ 0.019052763333 0.000219162265 N         6889
FL SR_FREQ 0.015758596442 0.000250728064 LR_FREQ 0.016431939717 0.000189084408 N        10822
FM SR_FREQ 0.017128856962 0.000316153309 LR_FREQ 0.019982962120 0.000258792443 N         2472
FN SR_FREQ 0.021368617084 0.000352618161 LR_FREQ 0.021516597007 0.000248779833 N         6152
SY SR_FREQ 0.020607312052 0.000340499275 LR_FREQ 0.024506764050 0.000271838954 N         6779
SS SR_FREQ 0.023203577381 0.000370445683 LR_FREQ 0.027423926389 0.000308098921 N        12209
SR SR_FREQ 0.023255678220 0.000330602746 LR_FREQ 0.022891410731 0.000263127111 N         8822
SQ SR_FREQ 0.026802843617 0.000394583519 LR_FREQ 0.022156712849 0.000283321912 N         6595
SP SR_FREQ 0.030463985290 0.000500060131 LR_FREQ 0.028690855207 0.000310431109 N         8548
SW SR_FREQ 0.022061506266 0.000378916266 LR_FREQ 0.025997154819 0.000349965589 N         2846
SV SR_FREQ 0.018013025396 0.000288320952 LR_FREQ 0.018672525169 0.000195655568 N        12815
ST SR_FREQ 0.019845888929 0.000299604008 LR_FREQ 0.021831146594 0.000242697254 N         9922
SK SR_FREQ 0.020563719155 0.000312378582 LR_FREQ 0.020495686736 0.000251027799 N         9646
SI SR_FREQ 0.017700664314 0.000285367404 LR_FREQ 0.018287954317 0.000218304836 N        10691
SH SR_FREQ 0.022722384105 0.000385127994 LR_FREQ 0.024244614055 0.000297364221 N         4242
SN SR_FREQ 0.021811880315 0.000359560588 LR_FREQ 0.023050419759 0.000276156947 N         7820
SM SR_FREQ 0.017989743645 0.000323672366 LR_FREQ 0.021907724673 0.000279948775 N         3840
SL SR_FREQ 0.016524458071 0.000266703605 LR_FREQ 0.017858909053 0.000215364405 N        17774
SC SR_FREQ 0.021176386755 0.000394242150 LR_FREQ 0.025996299536 0.000288630231 N         2478
SA SR_FREQ 0.021510405939 0.000347461354 LR_FREQ 0.027806528034 0.000300747017 N        14093
SG SR_FREQ 0.022196540355 0.000355004899 LR_FREQ 0.034973200843 0.000343142358 N        15579
SF SR_FREQ 0.020070622186 0.000336699634 LR_FREQ 0.023811041744 0.000261898537 N         8151
SE SR_FREQ 0.025046907143 0.000388039890 LR_FREQ 0.021474662030 0.000278236858 N        10691
SD SR_FREQ 0.022409052389 0.000349318951 LR_FREQ 0.022224227858 0.000260660472 N        10440
YI SR_FREQ 0.016592548819 0.000265295580 LR_FREQ 0.017117547742 0.000199997369 N         5868
YH SR_FREQ 0.021901208764 0.000389515432 LR_FREQ 0.023119647228 0.000277862063 N         2708
YK SR_FREQ 0.019784811800 0.000293512072 LR_FREQ 0.019489995448 0.000233349603 N         5749
YM SR_FREQ 0.016740193469 0.000302209457 LR_FREQ 0.020718468738 0.000274999980 N         2191
YL SR_FREQ 0.015520820839 0.000249316829 LR_FREQ 0.016752080594 0.000208256365 N        10518
YN SR_FREQ 0.020978102862 0.000349555535 LR_FREQ 0.022063217697 0.000259690294 N         5167
YA SR_FREQ 0.020803134665 0.000326397401 LR_FREQ 0.027283866155 0.000286297746 N         8280
YC SR_FREQ 0.019972124541 0.000364793559 LR_FREQ 0.025310033072 0.000307365782 N         1583
YE SR_FREQ 0.024415645146 0.000366489808 LR_FREQ 0.020587387353 0.000263077134 N         6685
YD SR_FREQ 0.021782011413 0.000339958840 LR_FREQ 0.021367047179 0.000238584977 N         7062
YG SR_FREQ 0.021549785502 0.000350763038 LR_FREQ 0.035401665461 0.000336338746 N         8647
YF SR_FREQ 0.019044000874 0.000318816566 LR_FREQ 0.022888535917 0.000253817568 N         4869
YY SR_FREQ 0.019461335660 0.000317798407 LR_FREQ 0.023764907323 0.000270014981 N         4642
YQ SR_FREQ 0.026659822668 0.000389648905 LR_FREQ 0.021251466891 0.000273074381 N         4242
YP SR_FREQ 0.030706374075 0.000479021424 LR_FREQ 0.028338825713 0.000304930823 N         5517
YS SR_FREQ 0.022591480066 0.000357308849 LR_FREQ 0.026942567353 0.000282415271 N         7146
YR SR_FREQ 0.022533949495 0.000313960132 LR_FREQ 0.022061722572 0.000252086478 N         5888
YT SR_FREQ 0.018879594842 0.000285403967 LR_FREQ 0.020905332077 0.000239266087 N         6149
YW SR_FREQ 0.020993354013 0.000360926272 LR_FREQ 0.025004652894 0.000365172017 N         1644
YV SR_FREQ 0.016917974703 0.000265074862 LR_FREQ 0.017603333117 0.000185224801 N         7287
LF SR_FREQ 0.015864497456 0.000258004061 LR_FREQ 0.018415407096 0.000192339110 N        10504
LG SR_FREQ 0.018023156402 0.000284786182 LR_FREQ 0.026773101806 0.000263182563 N        20832
LD SR_FREQ 0.017995681694 0.000289381245 LR_FREQ 0.017768470907 0.000184916097 N        18394
LE SR_FREQ 0.019878002441 0.000316769352 LR_FREQ 0.017338155669 0.000188730883 N        20427
LC SR_FREQ 0.015874005877 0.000301898436 LR_FREQ 0.018908105018 0.000212222159 N         3565
LA SR_FREQ 0.017446101248 0.000280645360 LR_FREQ 0.021893975617 0.000228186777 N        26646
LN SR_FREQ 0.017273293411 0.000287997351 LR_FREQ 0.017969688011 0.000192123677 N        12570
LL SR_FREQ 0.013795028440 0.000215820684 LR_FREQ 0.014671212492 0.000155658259 N        26089
LM SR_FREQ 0.014237036418 0.000251671109 LR_FREQ 0.016608148022 0.000196679998 N         6271
LK SR_FREQ 0.016583531204 0.000249907706 LR_FREQ 0.016494263766 0.000176736622 N        18252
LH SR_FREQ 0.017449087141 0.000302409026 LR_FREQ 0.018187728588 0.000195761218 N         6964
LI SR_FREQ 0.014352031771 0.000223497588 LR_FREQ 0.014756140101 0.000157234928 N        14662
LV SR_FREQ 0.014714947334 0.000227198887 LR_FREQ 0.015149773803 0.000144372716 N        19304
LW SR_FREQ 0.016512179919 0.000282956845 LR_FREQ 0.018825416134 0.000229062400 N         3249
LT SR_FREQ 0.016029008373 0.000238250050 LR_FREQ 0.017369144465 0.000177584718 N        16625
LR SR_FREQ 0.018370368931 0.000277425906 LR_FREQ 0.018080650970 0.000187287307 N        16070
LS SR_FREQ 0.018496954227 0.000300514887 LR_FREQ 0.021324480292 0.000221101106 N        19065
LP SR_FREQ 0.023206010311 0.000368597676 LR_FREQ 0.021927105271 0.000225626321 N        14781
LQ SR_FREQ 0.020476489614 0.000322669938 LR_FREQ 0.017324514465 0.000196838998 N        11099
LY SR_FREQ 0.016204305017 0.000266843392 LR_FREQ 0.018747605158 0.000202414490 N         9191
RT SR_FREQ 0.021225829908 0.000294934446 LR_FREQ 0.018552377326 0.000213382748 N         7678
RV SR_FREQ 0.019073176006 0.000283042015 LR_FREQ 0.015906536514 0.000167073976 N        11665
RW SR_FREQ 0.024197104258 0.000378615653 LR_FREQ 0.020833362614 0.000280206641 N         2300
RP SR_FREQ 0.033092782196 0.000495454301 LR_FREQ 0.024375449647 0.000279514746 N         6778
RQ SR_FREQ 0.029263999877 0.000386463326 LR_FREQ 0.018415648814 0.000238927802 N         5858
RR SR_FREQ 0.025173436094 0.000333428953 LR_FREQ 0.019253097379 0.000226200566 N         8567
RS SR_FREQ 0.024960364035 0.000368870020 LR_FREQ 0.023399178403 0.000273943128 N         8010
RY SR_FREQ 0.022120138486 0.000329053696 LR_FREQ 0.020384586770 0.000230933626 N         6036
RD SR_FREQ 0.023960163143 0.000346629820 LR_FREQ 0.018883982435 0.000219012330 N         9399
RE SR_FREQ 0.026738251387 0.000377322499 LR_FREQ 0.018190381146 0.000234828527 N        11364
RF SR_FREQ 0.021597991978 0.000334495964 LR_FREQ 0.019891961871 0.000215625246 N         7271
RG SR_FREQ 0.023702623450 0.000348512580 LR_FREQ 0.030279771998 0.000322924899 N        10564
RA SR_FREQ 0.022874398831 0.000340704306 LR_FREQ 0.023914547278 0.000265223576 N        13272
RC SR_FREQ 0.023141808686 0.000397918613 LR_FREQ 0.021116238290 0.000264295541 N         1904
RL SR_FREQ 0.017431066543 0.000263819744 LR_FREQ 0.015322284214 0.000177405632 N        16019
RM SR_FREQ 0.019493607571 0.000321417869 LR_FREQ 0.017772456045 0.000220230154 N         3447
RN SR_FREQ 0.023428210568 0.000345766969 LR_FREQ 0.019371738516 0.000231623264 N         6278
RH SR_FREQ 0.024630845819 0.000374773894 LR_FREQ 0.019792772802 0.000253300752 N         3802
RI SR_FREQ 0.018809218836 0.000280744597 LR_FREQ 0.015396698705 0.000174005199 N         9659
RK SR_FREQ 0.022171943948 0.000301823389 LR_FREQ 0.017320070731 0.000210048463 N         7785
VH SR_FREQ 0.018545752393 0.000369122635 LR_FREQ 0.012639757521 0.000166808617 N         5032
IP SR_FREQ 0.025030424217 0.000462462930 LR_FREQ 0.015063669139 0.000223544116 N         9290
EM SR_FREQ 0.022116762051 0.000339355524 LR_FREQ 0.016245544074 0.000218819416 N         4821
EL SR_FREQ 0.019174868326 0.000265846002 LR_FREQ 0.014415420645 0.000175967327 N        20621
EN SR_FREQ 0.025885622211 0.000347812442 LR_FREQ 0.017649672774 0.000230336490 N         9593
EI SR_FREQ 0.020969822421 0.000286195680 LR_FREQ 0.014348747101 0.000177022238 N        13409
EH SR_FREQ 0.027501774270 0.000373288052 LR_FREQ 0.017900089718 0.000238840790 N         4698
EK SR_FREQ 0.024435697149 0.000308970482 LR_FREQ 0.015904541245 0.000200601834 N        14158
EE SR_FREQ 0.029168787307 0.000408017918 LR_FREQ 0.016818603576 0.000236826316 N        15674
ED SR_FREQ 0.026333174777 0.000346357698 LR_FREQ 0.017381205733 0.000216887383 N        11150
EG SR_FREQ 0.026068233459 0.000353854905 LR_FREQ 0.027282295181 0.000312436760 N        14323
EF SR_FREQ 0.024050667161 0.000327740062 LR_FREQ 0.018234562858 0.000221026005 N         8106
EA SR_FREQ 0.025035610235 0.000361334633 LR_FREQ 0.021956770357 0.000259733087 N        18454
EC SR_FREQ 0.026290622932 0.000390372309 LR_FREQ 0.018793845098 0.000247787596 N         2227
IT SR_FREQ 0.016334966612 0.000276976557 LR_FREQ 0.011446361880 0.000155863343 N        10544
EY SR_FREQ 0.024657874883 0.000338688493 LR_FREQ 0.018610077031 0.000236201520 N         6953
IW SR_FREQ 0.016983178277 0.000332564777 LR_FREQ 0.011429354900 0.000190984140 N         1939
ET SR_FREQ 0.023467054789 0.000286897793 LR_FREQ 0.017057238955 0.000206996528 N        10448
EW SR_FREQ 0.027391284615 0.000371996686 LR_FREQ 0.018671178791 0.000274493945 N         2964
EV SR_FREQ 0.021048316154 0.000284908032 LR_FREQ 0.014816783749 0.000159971887 N        15176
EQ SR_FREQ 0.031830055552 0.000389582268 LR_FREQ 0.016879291524 0.000225718782 N         7809
EP SR_FREQ 0.035869929396 0.000463917180 LR_FREQ 0.022076963421 0.000269952550 N         7155
ES SR_FREQ 0.027337484977 0.000363419441 LR_FREQ 0.021277685985 0.000262794866 N         9917
ER SR_FREQ 0.027628879148 0.000336221587 LR_FREQ 0.017719940529 0.000214971523 N        11728
II SR_FREQ 0.014484128750 0.000240608046 LR_FREQ 0.009660539800 0.000126662412 N         9989
IH SR_FREQ 0.017971040525 0.000360904375 LR_FREQ 0.011410495968 0.000181334192 N         4403
IK SR_FREQ 0.016966675438 0.000291256961 LR_FREQ 0.010954430874 0.000149961248 N        10667
IM SR_FREQ 0.014211190228 0.000279951242 LR_FREQ 0.010203332755 0.000160094613 N         3448
IN SR_FREQ 0.017799668907 0.000342151440 LR_FREQ 0.011940208982 0.000185111321 N         8676
KC SR_FREQ 0.018309445342 0.000357129603 LR_FREQ 0.019177828109 0.000261789305 N         1726
KA SR_FREQ 0.019429222224 0.000320292088 LR_FREQ 0.022388502901 0.000274731466 N        14411
KG SR_FREQ 0.020214932149 0.000345701696 LR_FREQ 0.028140139475 0.000343829071 N        12135
KF SR_FREQ 0.017915358402 0.000302631560 LR_FREQ 0.018479632018 0.000226770101 N         6383
KE SR_FREQ 0.022454634290 0.000358399924 LR_FREQ 0.017003383873 0.000237763295 N        13720
KD SR_FREQ 0.020137700672 0.000334513470 LR_FREQ 0.017504289100 0.000219700489 N        10877
KK SR_FREQ 0.018488109143 0.000295150468 LR_FREQ 0.016139187825 0.000217453876 N        10606
KI SR_FREQ 0.015861513201 0.000258354732 LR_FREQ 0.014384051871 0.000175524162 N        11028
KH SR_FREQ 0.019925949734 0.000345511066 LR_FREQ 0.018156085908 0.000251377234 N         3694
KN SR_FREQ 0.019415708343 0.000343484704 LR_FREQ 0.017866882187 0.000233257509 N         8312
KM SR_FREQ 0.015810468738 0.000297556621 LR_FREQ 0.016429939435 0.000230993662 N         3691
KL SR_FREQ 0.014999132345 0.000243290563 LR_FREQ 0.014473138199 0.000179963870 N        16156
KS SR_FREQ 0.020798645050 0.000343300065 LR_FREQ 0.021713814801 0.000284579414 N         8864
KR SR_FREQ 0.020844366007 0.000300558533 LR_FREQ 0.017941912713 0.000231814954 N         7910
KQ SR_FREQ 0.023874874165 0.000385739988 LR_FREQ 0.017055943481 0.000240602121 N         6112
KP SR_FREQ 0.027493417886 0.000474916967 LR_FREQ 0.022618076976 0.000291377623 N         7300
KW SR_FREQ 0.019118797469 0.000341323557 LR_FREQ 0.019073135418 0.000296780003 N         2191
KV SR_FREQ 0.016195975919 0.000262640580 LR_FREQ 0.014964949792 0.000167043711 N        12502
KT SR_FREQ 0.017739797365 0.000277874448 LR_FREQ 0.017312311793 0.000221825364 N         9269
KY SR_FREQ 0.018132612044 0.000304084695 LR_FREQ 0.018873439411 0.000237615145 N         6642
DN SR_FREQ 0.023049121093 0.000383936742 LR_FREQ 0.019342936700 0.000241158101 N         7073
DL SR_FREQ 0.017321634955 0.000271282959 LR_FREQ 0.015411182627 0.000182173859 N        18540
DM SR_FREQ 0.019293020269 0.000348813028 LR_FREQ 0.017889804441 0.000229944444 N         4076
DK SR_FREQ 0.021797253738 0.000335828521 LR_FREQ 0.017375404196 0.000221266439 N         9623
DH SR_FREQ 0.024184879567 0.000402300316 LR_FREQ 0.019933150177 0.000259380631 N         3894
DI SR_FREQ 0.018698593159 0.000291237363 LR_FREQ 0.015532563468 0.000191689519 N        12346
DF SR_FREQ 0.021326612714 0.000360769302 LR_FREQ 0.019923772929 0.000232710806 N         8881
DG SR_FREQ 0.023252433690 0.000369881432 LR_FREQ 0.030019467094 0.000318977271 N        14766
DD SR_FREQ 0.023654351066 0.000376204974 LR_FREQ 0.018831942972 0.000229062575 N         9687
DE SR_FREQ 0.026296069650 0.000414457573 LR_FREQ 0.018310963623 0.000250103705 N        12388
DC SR_FREQ 0.022756528638 0.000429394672 LR_FREQ 0.020992123752 0.000266237627 N         2253
DA SR_FREQ 0.022624837039 0.000375663511 LR_FREQ 0.023821029913 0.000267450878 N        15474
DY SR_FREQ 0.021818463473 0.000362148360 LR_FREQ 0.020415615792 0.000243625444 N         7531
DV SR_FREQ 0.018911554235 0.000296834935 LR_FREQ 0.016006240708 0.000174793511 N        14186
DW SR_FREQ 0.023817768532 0.000402329741 LR_FREQ 0.020804332921 0.000295050269 N         3018
DT SR_FREQ 0.020935827793 0.000320016021 LR_FREQ 0.018564036392 0.000216890896 N         9115
DR SR_FREQ 0.024699199103 0.000364422915 LR_FREQ 0.019361672217 0.000234480753 N         8784
DS SR_FREQ 0.024539584104 0.000398941682 LR_FREQ 0.023280312640 0.000278413785 N         9946
DP SR_FREQ 0.032528491339 0.000545202868 LR_FREQ 0.023881630354 0.000270464724 N         9626
DQ SR_FREQ 0.028516228864 0.000432385846 LR_FREQ 0.018509373796 0.000244524496 N         5581
QQ SR_FREQ 0.035712994302 0.000447461095 LR_FREQ 0.019014256548 0.000269709585 N         4998
QP SR_FREQ 0.040529858895 0.000564035237 LR_FREQ 0.025723564282 0.000316757357 N         4880
QS SR_FREQ 0.029406886018 0.000414816109 LR_FREQ 0.024506019115 0.000305051788 N         5906
QR SR_FREQ 0.029806371025 0.000368017706 LR_FREQ 0.020036687709 0.000254714572 N         5829
QT SR_FREQ 0.024750883946 0.000329695124 LR_FREQ 0.019001619567 0.000237493426 N         5708
QW SR_FREQ 0.030305411339 0.000448694054 LR_FREQ 0.021987411656 0.000337294082 N         1770
QV SR_FREQ 0.021810027651 0.000316121706 LR_FREQ 0.016190429233 0.000182060935 N         8106
QY SR_FREQ 0.026271854918 0.000383065368 LR_FREQ 0.021296978913 0.000263008402 N         3969
QA SR_FREQ 0.026460061896 0.000388654394 LR_FREQ 0.025032689314 0.000294695876 N        10332
QC SR_FREQ 0.028969668503 0.000496871831 LR_FREQ 0.022174206821 0.000296390643 N         1359
QE SR_FREQ 0.031495882567 0.000439643405 LR_FREQ 0.018846180591 0.000266341920 N         7006
QD SR_FREQ 0.028110616263 0.000397688264 LR_FREQ 0.019422277969 0.000243717694 N         5637
QG SR_FREQ 0.027751758707 0.000398474340 LR_FREQ 0.032227479211 0.000357108081 N         7934
QF SR_FREQ 0.025438620412 0.000374004642 LR_FREQ 0.020690011909 0.000247937050 N         4484
QI SR_FREQ 0.021680051524 0.000316415666 LR_FREQ 0.015709201231 0.000201209882 N         6551
QH SR_FREQ 0.030225734693 0.000443815781 LR_FREQ 0.020703777594 0.000291930894 N         2653
QK SR_FREQ 0.025930506415 0.000345302305 LR_FREQ 0.017675897093 0.000231497811 N         6095
QM SR_FREQ 0.023443752961 0.000389181701 LR_FREQ 0.018333411511 0.000258685662 N         2670
QL SR_FREQ 0.019647918998 0.000293768303 LR_FREQ 0.015503249110 0.000193014875 N        11646
QN SR_FREQ 0.027884155252 0.000416291407 LR_FREQ 0.019953676893 0.000259599829 N         4609
WG SR_FREQ 0.021078221245 0.000374758628 LR_FREQ 0.036386063814 0.000417142911 N         3052
WF SR_FREQ 0.018070926834 0.000333032073 LR_FREQ 0.021480015755 0.000272230132 N         1728
WE SR_FREQ 0.024513195592 0.000397702102 LR_FREQ 0.019237366590 0.000276984433 N         2710
WD SR_FREQ 0.021291423483 0.000376096495 LR_FREQ 0.020072866050 0.000271944845 N         2921
WC SR_FREQ 0.018693548739 0.000425076102 LR_FREQ 0.023959229430 0.000350168086 N          596
WA SR_FREQ 0.020201389247 0.000336534177 LR_FREQ 0.026761146141 0.000320865533 N         3262
WN SR_FREQ 0.020302898573 0.000358656516 LR_FREQ 0.020830188778 0.000293199941 N         2191
WM SR_FREQ 0.015246333426 0.000338847969 LR_FREQ 0.018738528614 0.000306591092 N          941
WL SR_FREQ 0.014405923594 0.000256517904 LR_FREQ 0.015258298547 0.000203033832 N         4058
WK SR_FREQ 0.019027119002 0.000314346146 LR_FREQ 0.017878804412 0.000252525932 N         2386
WI SR_FREQ 0.015416445509 0.000269139940 LR_FREQ 0.015309545530 0.000203040349 N         2247
WH SR_FREQ 0.021255832874 0.000412181677 LR_FREQ 0.021672974600 0.000322526597 N         1178
WW SR_FREQ 0.020100002018 0.000422464582 LR_FREQ 0.023751686386 0.000421149427 N          663
WV SR_FREQ 0.015929896311 0.000265148481 LR_FREQ 0.016013848074 0.000193789496 N         2737
WT SR_FREQ 0.017979719577 0.000288558802 LR_FREQ 0.019482133274 0.000256563435 N         2476
WS SR_FREQ 0.022191680587 0.000386851612 LR_FREQ 0.026402249452 0.000319921182 N         2756
WR SR_FREQ 0.022197036126 0.000341240020 LR_FREQ 0.020783917045 0.000277323575 N         2316
WQ SR_FREQ 0.026989238855 0.000432622574 LR_FREQ 0.019714370277 0.000296252131 N         1948
WP SR_FREQ 0.032020869980 0.000563676878 LR_FREQ 0.027878790524 0.000362467866 N         1725
WY SR_FREQ 0.018588377810 0.000351923788 LR_FREQ 0.022522642604 0.000313144676 N         1454
PR SR_FREQ 0.024276993955 0.000312631343 LR_FREQ 0.019097865876 0.000193662932 N         6189
PS SR_FREQ 0.024136848902 0.000331127527 LR_FREQ 0.023108089120 0.000226684188 N         8371
PP SR_FREQ 0.032409843284 0.000434695636 LR_FREQ 0.023898132015 0.000229215793 N         5761
PQ SR_FREQ 0.028413112661 0.000354522484 LR_FREQ 0.018242534026 0.000205834420 N         5339
PV SR_FREQ 0.018493297982 0.000270129494 LR_FREQ 0.015652624958 0.000154085615 N        10926
PW SR_FREQ 0.023198732724 0.000346560415 LR_FREQ 0.020690118769 0.000264611622 N         2080
PT SR_FREQ 0.020448961540 0.000272071443 LR_FREQ 0.018207626458 0.000187559767 N         7773
PY SR_FREQ 0.021269806970 0.000300134361 LR_FREQ 0.020182502612 0.000211493621 N         5256
PC SR_FREQ 0.022143520931 0.000349000391 LR_FREQ 0.020605265443 0.000214933474 N         1517
PA SR_FREQ 0.022344279470 0.000325027755 LR_FREQ 0.023913798352 0.000236848670 N        11461
PF SR_FREQ 0.020738488165 0.000306534282 LR_FREQ 0.019747317393 0.000211112281 N         6138
PG SR_FREQ 0.022768488265 0.000320262817 LR_FREQ 0.030197140053 0.000272232066 N        11423
PD SR_FREQ 0.023177029888 0.000325015875 LR_FREQ 0.018664947483 0.000193854087 N         9774
PE SR_FREQ 0.026126933034 0.000357416121 LR_FREQ 0.018115811788 0.000204302841 N        12210
PK SR_FREQ 0.021406830964 0.000289718433 LR_FREQ 0.017029448680 0.000181350418 N         6803
PH SR_FREQ 0.023728958498 0.000321779382 LR_FREQ 0.019609131461 0.000223329082 N         3416
PI SR_FREQ 0.018241504696 0.000269778128 LR_FREQ 0.015151512528 0.000166680254 N         7062
PN SR_FREQ 0.022579286633 0.000330024396 LR_FREQ 0.019093317780 0.000204696579 N         6277
PL SR_FREQ 0.016908619626 0.000251154562 LR_FREQ 0.015057395684 0.000165499149 N        12923
PM SR_FREQ 0.018650351739 0.000302286077 LR_FREQ 0.017481622652 0.000208218256 N         2865
CK SR_FREQ 0.020401977538 0.000318222618 LR_FREQ 0.020742491898 0.000272969381 N         1945
CI SR_FREQ 0.016560147603 0.000283427518 LR_FREQ 0.017820176703 0.000234119408 N         2157
CH SR_FREQ 0.023459466464 0.000437724010 LR_FREQ 0.026393323069 0.000358959506 N         1329
CN SR_FREQ 0.022101825324 0.000392286411 LR_FREQ 0.024415471803 0.000326468096 N         1588
CM SR_FREQ 0.016758139752 0.000344158610 LR_FREQ 0.022938076317 0.000350028712 N          775
CL SR_FREQ 0.015282675275 0.000262732159 LR_FREQ 0.017376635854 0.000227153430 N         3554
CC SR_FREQ 0.021183876412 0.000482367904 LR_FREQ 0.030104384973 0.000397216779 N          610
CA SR_FREQ 0.021590646279 0.000366931581 LR_FREQ 0.030584233890 0.000343981006 N         2910
CG SR_FREQ 0.022498422237 0.000394316505 LR_FREQ 0.041778634451 0.000389772357 N         3303
CF SR_FREQ 0.019552803836 0.000347654304 LR_FREQ 0.025491156198 0.000311818613 N         1597
CE SR_FREQ 0.026337033918 0.000428052807 LR_FREQ 0.022099947139 0.000303535104 N         2330
CD SR_FREQ 0.022992711113 0.000394907491 LR_FREQ 0.023084969964 0.000285604114 N         2345
CY SR_FREQ 0.020269670753 0.000361717974 LR_FREQ 0.026825510995 0.000321147313 N         1354
CS SR_FREQ 0.023988788855 0.000406132260 LR_FREQ 0.030591748070 0.000342362329 N         2567
CR SR_FREQ 0.024043001257 0.000366173185 LR_FREQ 0.024263311557 0.000298696211 N         2078
CQ SR_FREQ 0.029487995960 0.000474798762 LR_FREQ 0.023321314450 0.000332667366 N         1442
CP SR_FREQ 0.034899844176 0.000619460700 LR_FREQ 0.032806684007 0.000370439140 N         2005
CW SR_FREQ 0.022272195578 0.000407296588 LR_FREQ 0.029790933678 0.000452679843 N          518
CV SR_FREQ 0.017010070478 0.000290978980 LR_FREQ 0.018337492971 0.000203328394 N         2611
CT SR_FREQ 0.019339004166 0.000315467602 LR_FREQ 0.022528268772 0.000269421272 N         2070
IY SR_FREQ 0.016532616362 0.000312632886 LR_FREQ 0.012207902881 0.000169582592 N         6116
VA SR_FREQ 0.018339839656 0.000323370434 LR_FREQ 0.016636812919 0.000193441773 N        19197
VC SR_FREQ 0.016981071131 0.000394482585 LR_FREQ 0.012743787203 0.000173733984 N         2809
VD SR_FREQ 0.018988666764 0.000352022239 LR_FREQ 0.013148911684 0.000160269066 N        14182
VE SR_FREQ 0.021016782928 0.000369512736 LR_FREQ 0.012763676723 0.000155271857 N        15120
VF SR_FREQ 0.016710309003 0.000310868402 LR_FREQ 0.013219744300 0.000152804198 N         8921
VG SR_FREQ 0.018956395913 0.000342174945 LR_FREQ 0.020691065584 0.000240688577 N        14894
IQ SR_FREQ 0.021634585866 0.000386170643 LR_FREQ 0.011113495931 0.000170599951 N         6202
VI SR_FREQ 0.014934236824 0.000250269512 LR_FREQ 0.010505853101 0.000119287741 N        13082
IS SR_FREQ 0.019180033809 0.000350620367 LR_FREQ 0.014762200646 0.000211550733 N        11827
IR SR_FREQ 0.018939429633 0.000316340299 LR_FREQ 0.012008759898 0.000160841282 N         8932
VL SR_FREQ 0.014275304178 0.000243769634 LR_FREQ 0.011060793986 0.000127765100 N        20712
VM SR_FREQ 0.014846420728 0.000296602162 LR_FREQ 0.011336353540 0.000150894868 N         4907
VN SR_FREQ 0.018246937159 0.000350451071 LR_FREQ 0.013050807186 0.000170065717 N         9628
IV SR_FREQ 0.014842564818 0.000248861698 LR_FREQ 0.010046322524 0.000126426087 N        12431
VP SR_FREQ 0.025341925513 0.000484990917 LR_FREQ 0.016317659377 0.000207860026 N        10778
VQ SR_FREQ 0.022077612280 0.000400543318 LR_FREQ 0.012363125870 0.000167732405 N         7295
VR SR_FREQ 0.019400861999 0.000319520442 LR_FREQ 0.013156672728 0.000156400739 N        11337
VS SR_FREQ 0.019605588391 0.000366043211 LR_FREQ 0.015879118519 0.000198243253 N        13789
VT SR_FREQ 0.016795128250 0.000289755372 LR_FREQ 0.012589556743 0.000151844770 N        13059
IL SR_FREQ 0.013839471508 0.000236742741 LR_FREQ 0.010222499082 0.000135318525 N        14801
VV SR_FREQ 0.015323793375 0.000259882019 LR_FREQ 0.010951299214 0.000116454971 N        17168
VW SR_FREQ 0.017656883612 0.000338051656 LR_FREQ 0.012711019056 0.000182782511 N         2848
IA SR_FREQ 0.017871481291 0.000309921685 LR_FREQ 0.015692455785 0.000218374781 N        16078
VY SR_FREQ 0.017028279861 0.000316040949 LR_FREQ 0.013357897939 0.000163623310 N         7295
IC SR_FREQ 0.016261710674 0.000346227385 LR_FREQ 0.011435748457 0.000175185052 N         2381
IE SR_FREQ 0.020569887464 0.000363717793 LR_FREQ 0.011835633317 0.000163672222 N        12647
ID SR_FREQ 0.018565177074 0.000330329482 LR_FREQ 0.012082256507 0.000173436918 N        12312
IG SR_FREQ 0.018523250454 0.000326685218 LR_FREQ 0.019574246516 0.000270958215 N        13012
IF SR_FREQ 0.016158450779 0.000294468630 LR_FREQ 0.012014570467 0.000166829073 N         6552
HY SR_FREQ 0.021415337266 0.000359936782 LR_FREQ 0.023825502177 0.000283076197 N         2907
HR SR_FREQ 0.024768236084 0.000351497678 LR_FREQ 0.021884539561 0.000250463556 N         3766
HS SR_FREQ 0.024656741736 0.000390116751 LR_FREQ 0.027324477236 0.000297702675 N         4259
HP SR_FREQ 0.034691547281 0.000543477836 LR_FREQ 0.028784541990 0.000316149506 N         4567
HQ SR_FREQ 0.029929974892 0.000438158266 LR_FREQ 0.021092853088 0.000276811332 N         2667
HV SR_FREQ 0.018112077902 0.000296665039 LR_FREQ 0.017234423685 0.000181471903 N         4934
HW SR_FREQ 0.023918233743 0.000474643135 LR_FREQ 0.025291680678 0.000361522061 N         1222
HT SR_FREQ 0.020439353645 0.000307022632 LR_FREQ 0.020793478374 0.000241078438 N         3812
HK SR_FREQ 0.021456531283 0.000334217419 LR_FREQ 0.019134904799 0.000236701928 N         2956
HH SR_FREQ 0.024618439147 0.000429875108 LR_FREQ 0.023150139715 0.000294802699 N         2116
HI SR_FREQ 0.017789657341 0.000292690006 LR_FREQ 0.016726092720 0.000213419841 N         4368
HN SR_FREQ 0.023027567921 0.000395781007 LR_FREQ 0.021989889670 0.000259812807 N         2798
HL SR_FREQ 0.016344099776 0.000271531450 LR_FREQ 0.016412975305 0.000203073387 N         7476
HM SR_FREQ 0.018302128880 0.000350587983 LR_FREQ 0.020405564976 0.000288540816 N         1505
HC SR_FREQ 0.022511793199 0.000457377122 LR_FREQ 0.025548662606 0.000320731375 N         1241
HA SR_FREQ 0.022393575377 0.000364181529 LR_FREQ 0.027677099521 0.000303197776 N         5705
HF SR_FREQ 0.020714221684 0.000359569345 LR_FREQ 0.022964336256 0.000269668092 N         3680
HG SR_FREQ 0.023386954420 0.000389740572 LR_FREQ 0.036595430607 0.000351225695 N         5928
HD SR_FREQ 0.023741890226 0.000378663441 LR_FREQ 0.021187659954 0.000250318601 N         3778
HE SR_FREQ 0.026911471956 0.000419399719 LR_FREQ 0.020391405627 0.000270955084 N         3916
NH SR_FREQ 0.025856872288 0.000424499532 LR_FREQ 0.023727230960 0.000300372225 N         2984
NI SR_FREQ 0.019352778676 0.000310153485 LR_FREQ 0.017571096825 0.000213269565 N         8819
NK SR_FREQ 0.022866775785 0.000352294770 LR_FREQ 0.019862043418 0.000247150127 N         6879
NL SR_FREQ 0.017862043883 0.000292406377 LR_FREQ 0.017221079961 0.000213095304 N        12433
NM SR_FREQ 0.020239812198 0.000367644497 LR_FREQ 0.021139740872 0.000278857742 N         2856
NN SR_FREQ 0.024361950357 0.000405592807 LR_FREQ 0.022500515478 0.000278150628 N         6487
NA SR_FREQ 0.023614677307 0.000380684830 LR_FREQ 0.027590952714 0.000301783768 N        10376
NC SR_FREQ 0.024337654528 0.000458036300 LR_FREQ 0.025687692567 0.000298549188 N         1790
ND SR_FREQ 0.024934704749 0.000396685963 LR_FREQ 0.021676194718 0.000256673606 N         7208
NE SR_FREQ 0.027909880488 0.000425996487 LR_FREQ 0.020939891857 0.000278711137 N         7832
NF SR_FREQ 0.022347355037 0.000368374741 LR_FREQ 0.023345299583 0.000264444831 N         5802
NG SR_FREQ 0.024552782400 0.000400459984 LR_FREQ 0.035563425322 0.000360617788 N        11049
NY SR_FREQ 0.022980721148 0.000380884036 LR_FREQ 0.024098555381 0.000280387042 N         5364
NP SR_FREQ 0.035231197312 0.000561846713 LR_FREQ 0.028251191484 0.000304894086 N         7992
NQ SR_FREQ 0.030794991498 0.000452326595 LR_FREQ 0.021661942384 0.000286801146 N         4687
NR SR_FREQ 0.026219876560 0.000377174697 LR_FREQ 0.022474630465 0.000265384679 N         5896
NS SR_FREQ 0.025829679713 0.000410620037 LR_FREQ 0.027175068239 0.000305093587 N         7709
NT SR_FREQ 0.021879357045 0.000332447607 LR_FREQ 0.021324168615 0.000244344229 N         7075
NV SR_FREQ 0.019585438236 0.000316533136 LR_FREQ 0.018000542940 0.000191255766 N         9475
NW SR_FREQ 0.025586287029 0.000461510834 LR_FREQ 0.025597272255 0.000357102851 N         2103
TY SR_FREQ 0.018182513285 0.000322025112 LR_FREQ 0.021820894047 0.000234993198 N         6000
TV SR_FREQ 0.016109912362 0.000263633023 LR_FREQ 0.016706758473 0.000173192756 N        12977
TW SR_FREQ 0.019087371308 0.000341281701 LR_FREQ 0.022543300714 0.000297318762 N         2500
TT SR_FREQ 0.017642155000 0.000276631556 LR_FREQ 0.019555313329 0.000218840145 N         8982
TR SR_FREQ 0.020716122118 0.000316659782 LR_FREQ 0.020682867756 0.000233672998 N         7730
TS SR_FREQ 0.020841285718 0.000359354456 LR_FREQ 0.024799322372 0.000271351688 N         9986
TP SR_FREQ 0.027503815780 0.000481001372 LR_FREQ 0.025951004701 0.000285169632 N         9408
TQ SR_FREQ 0.023897217062 0.000382003257 LR_FREQ 0.019788667500 0.000248735961 N         5403
TN SR_FREQ 0.019478443934 0.000346834599 LR_FREQ 0.020758917208 0.000248600486 N         6885
TL SR_FREQ 0.014909680176 0.000252084162 LR_FREQ 0.016064582350 0.000182503472 N        16721
TM SR_FREQ 0.015678617181 0.000303765204 LR_FREQ 0.019155203322 0.000237186676 N         3373
TK SR_FREQ 0.018452345279 0.000294242953 LR_FREQ 0.018475550697 0.000224391840 N         7989
TH SR_FREQ 0.019934329428 0.000355467426 LR_FREQ 0.021344577237 0.000259140154 N         3965
TI SR_FREQ 0.015767216826 0.000261493796 LR_FREQ 0.016173004291 0.000187392427 N         9777
TF SR_FREQ 0.017823471016 0.000317392686 LR_FREQ 0.021152276290 0.000221467491 N         7503
TG SR_FREQ 0.020095874855 0.000343695356 LR_FREQ 0.031988879211 0.000298967718 N        14356
TD SR_FREQ 0.020076012593 0.000336842801 LR_FREQ 0.020122072243 0.000234704050 N         9662
TE SR_FREQ 0.022510748840 0.000361586312 LR_FREQ 0.019523795960 0.000250710492 N         9785
TC SR_FREQ 0.018214932454 0.000368499943 LR_FREQ 0.022740633372 0.000256299129 N         2130
TA SR_FREQ 0.019439260888 0.000328901763 LR_FREQ 0.025170940726 0.000260337370 N        13990
AA SR_FREQ 0.018950695849 0.000305401691 LR_FREQ 0.026937098896 0.000277622008 N        25880
AC SR_FREQ 0.017722344284 0.000311610799 LR_FREQ 0.025191730075 0.000272668573 N         3315
AE SR_FREQ 0.021813265771 0.000360312521 LR_FREQ 0.021341926963 0.000250904290 N        17471
AD SR_FREQ 0.019644449351 0.000313005548 LR_FREQ 0.021984529964 0.000229487310 N        15665
AG SR_FREQ 0.019544242815 0.000301871385 LR_FREQ 0.033260711178 0.000324070046 N        20855
AF SR_FREQ 0.017453378910 0.000282148343 LR_FREQ 0.023413666362 0.000235532601 N        10441
AI SR_FREQ 0.015699428692 0.000246171361 LR_FREQ 0.018359596304 0.000204659226 N        15015
AH SR_FREQ 0.019266082751 0.000313367959 LR_FREQ 0.023663993725 0.000260721422 N         6121
AK SR_FREQ 0.018069470903 0.000269258003 LR_FREQ 0.020414704989 0.000223371251 N        14034
AM SR_FREQ 0.015619198709 0.000271163182 LR_FREQ 0.021640803279 0.000257355775 N         6180
AL SR_FREQ 0.014837408532 0.000229150513 LR_FREQ 0.017893600824 0.000203939618 N        26720
AN SR_FREQ 0.018970146206 0.000309468828 LR_FREQ 0.022695721125 0.000246367758 N         9809
AQ SR_FREQ 0.022784524427 0.000339314027 LR_FREQ 0.021957745121 0.000251937452 N         9818
AP SR_FREQ 0.025838301907 0.000402738892 LR_FREQ 0.027765877666 0.000287593549 N         9943
AS SR_FREQ 0.020227819812 0.000320301898 LR_FREQ 0.026654673769 0.000273876685 N        14727
AR SR_FREQ 0.020206508235 0.000305885154 LR_FREQ 0.022586887837 0.000238443289 N        14142
AT SR_FREQ 0.017495919898 0.000258537170 LR_FREQ 0.021663205634 0.000224115011 N        13529
AW SR_FREQ 0.018568938699 0.000312852758 LR_FREQ 0.025101686034 0.000307482702 N         3408
AV SR_FREQ 0.016019694645 0.000245096692 LR_FREQ 0.018654222976 0.000181555867 N        19066
AY SR_FREQ 0.017809875383 0.000283935938 LR_FREQ 0.024047708845 0.000253276503 N         8359
VK SR_FREQ 0.017426158581 0.000307631084 LR_FREQ 0.012011614895 0.000143188935 N        12505
