# Supplementary material for: Pi-Pi contacts are an overlooked protein feature relevant to phase separation
Source: eLife. 2018 Feb 9;7:e31486. doi: 10.7554/eLife.31486 (PMC5847340; doi:10.7554/eLife.31486)
Supplement: Source code 2. — Python script and associated database files for the final phase separation propensity predictor. [file elife-31486-code2.tgz › SourceCodeS2/DBS/AVGnSDEVS/PCON2.BB.xmer28]

GW SR_FREQ 0.025952107071 0.000320023795 LR_FREQ 0.047044545491 0.000537694528 N         3456
GV SR_FREQ 0.020485354297 0.000253551541 LR_FREQ 0.029605997001 0.000282722843 N        17029
GT SR_FREQ 0.022661827679 0.000254424792 LR_FREQ 0.035261624922 0.000350812741 N        12985
GS SR_FREQ 0.026212938649 0.000305861750 LR_FREQ 0.043097811449 0.000392678110 N        13494
GR SR_FREQ 0.026409580374 0.000288095602 LR_FREQ 0.037003054652 0.000387611153 N        11263
GQ SR_FREQ 0.030552353701 0.000334938432 LR_FREQ 0.037198906817 0.000410356761 N         7676
GP SR_FREQ 0.033948224263 0.000390229746 LR_FREQ 0.046220850440 0.000428450095 N         7919
GY SR_FREQ 0.023689052137 0.000294426687 LR_FREQ 0.041030634866 0.000396992468 N         8654
GG SR_FREQ 0.024963136832 0.000303907528 LR_FREQ 0.052874582446 0.000429379888 N        17174
GF SR_FREQ 0.023035854331 0.000280731800 LR_FREQ 0.039333174918 0.000373005849 N         9863
GE SR_FREQ 0.028057149548 0.000321845730 LR_FREQ 0.033875429488 0.000393973345 N        13660
GD SR_FREQ 0.025441690954 0.000304640486 LR_FREQ 0.035381186404 0.000353925227 N        12468
GC SR_FREQ 0.024950256764 0.000338001853 LR_FREQ 0.047513700286 0.000437087791 N         2946
GA SR_FREQ 0.024121209381 0.000296087382 LR_FREQ 0.042116639545 0.000400911589 N        17701
GN SR_FREQ 0.025021019170 0.000308305673 LR_FREQ 0.037922155448 0.000391000519 N         9401
GM SR_FREQ 0.021176659367 0.000283974452 LR_FREQ 0.038398781342 0.000436416359 N         5124
GL SR_FREQ 0.018715788949 0.000229821203 LR_FREQ 0.027542399953 0.000311314714 N        19644
GK SR_FREQ 0.023471248264 0.000259983816 LR_FREQ 0.032924811829 0.000364337039 N        13646
GI SR_FREQ 0.020279171790 0.000252601711 LR_FREQ 0.029714895040 0.000336092348 N        14085
GH SR_FREQ 0.026369067358 0.000323556565 LR_FREQ 0.042045604421 0.000418967198 N         5417
ME SR_FREQ 0.022323431229 0.000333132697 LR_FREQ 0.018580442508 0.000226937457 N         4264
MD SR_FREQ 0.019506066507 0.000296330333 LR_FREQ 0.019204507355 0.000213339870 N         3833
MG SR_FREQ 0.019459394359 0.000298251822 LR_FREQ 0.033404468863 0.000330308046 N         4653
MF SR_FREQ 0.016541046517 0.000263496534 LR_FREQ 0.020434916997 0.000225844764 N         2270
MA SR_FREQ 0.018706957770 0.000288776440 LR_FREQ 0.025359903565 0.000265756640 N         5774
MC SR_FREQ 0.016739148200 0.000318387008 LR_FREQ 0.022164273353 0.000269454720 N          776
MM SR_FREQ 0.013993588382 0.000260214062 LR_FREQ 0.017900633523 0.000242439022 N         1631
ML SR_FREQ 0.013746177684 0.000209210479 LR_FREQ 0.014980740330 0.000172267853 N         5942
MN SR_FREQ 0.018465940755 0.000292640936 LR_FREQ 0.019735484383 0.000233715638 N         2800
MI SR_FREQ 0.014488011436 0.000229746033 LR_FREQ 0.015037656126 0.000173899061 N         3591
MH SR_FREQ 0.019025476852 0.000337106993 LR_FREQ 0.020505473638 0.000253248321 N         1473
MK SR_FREQ 0.017480633810 0.000254317123 LR_FREQ 0.017388634869 0.000206430445 N         3864
MT SR_FREQ 0.016683772340 0.000244748536 LR_FREQ 0.018656573189 0.000207434136 N         3705
MW SR_FREQ 0.017816864800 0.000316844758 LR_FREQ 0.021865070822 0.000319236220 N          743
MV SR_FREQ 0.014946814032 0.000230197793 LR_FREQ 0.015535522110 0.000163771003 N         4462
MQ SR_FREQ 0.023817788214 0.000352860318 LR_FREQ 0.018784631054 0.000233023159 N         2271
MP SR_FREQ 0.028094282764 0.000423040947 LR_FREQ 0.025979520238 0.000274142894 N         3036
MS SR_FREQ 0.020274644893 0.000311662833 LR_FREQ 0.024766809246 0.000269726542 N         3641
MR SR_FREQ 0.020186902605 0.000280962616 LR_FREQ 0.019820463999 0.000230221785 N         3406
MY SR_FREQ 0.016972035058 0.000274365177 LR_FREQ 0.021177636482 0.000250192255 N         1941
FP SR_FREQ 0.030799681833 0.000427119705 LR_FREQ 0.027282649352 0.000261873084 N         5711
FQ SR_FREQ 0.026834194528 0.000351738670 LR_FREQ 0.020653131812 0.000228718699 N         4293
FR SR_FREQ 0.022822152670 0.000284153520 LR_FREQ 0.021381103977 0.000209377724 N         5921
FS SR_FREQ 0.022877079300 0.000311537156 LR_FREQ 0.026074583467 0.000245662297 N         8453
FT SR_FREQ 0.019283375937 0.000253766356 LR_FREQ 0.020410450206 0.000207243370 N         7033
FV SR_FREQ 0.017293517855 0.000240890858 LR_FREQ 0.017255672734 0.000158509605 N         8236
FW SR_FREQ 0.021410444884 0.000338189494 LR_FREQ 0.023901385280 0.000277008368 N         1633
FY SR_FREQ 0.019823925761 0.000292603340 LR_FREQ 0.022862898255 0.000227317268 N         4543
FA SR_FREQ 0.021065492915 0.000295186735 LR_FREQ 0.026507370979 0.000251063690 N         9478
FC SR_FREQ 0.020382520898 0.000339201763 LR_FREQ 0.024164261784 0.000255402381 N         1583
FD SR_FREQ 0.022133694134 0.000310237063 LR_FREQ 0.020833709644 0.000210599041 N         8612
FE SR_FREQ 0.024734185508 0.000328145678 LR_FREQ 0.020193415485 0.000218619053 N         7888
FF SR_FREQ 0.019285567939 0.000277918665 LR_FREQ 0.022141222489 0.000214431562 N         4768
FG SR_FREQ 0.021816952727 0.000301547003 LR_FREQ 0.034041990239 0.000300329640 N         9412
FH SR_FREQ 0.022155364369 0.000327667297 LR_FREQ 0.022462838203 0.000244042780 N         3021
FI SR_FREQ 0.016942154834 0.000238532076 LR_FREQ 0.016779075574 0.000172338834 N         6576
FK SR_FREQ 0.020108917469 0.000269647731 LR_FREQ 0.019081126661 0.000200960483 N         6522
FL SR_FREQ 0.015810257144 0.000222933914 LR_FREQ 0.016474793461 0.000170096707 N        10235
FM SR_FREQ 0.017173151865 0.000280731335 LR_FREQ 0.020020460170 0.000233893073 N         2368
FN SR_FREQ 0.021395588724 0.000315283605 LR_FREQ 0.021539757628 0.000229010690 N         5842
SY SR_FREQ 0.020635023076 0.000304960066 LR_FREQ 0.024534998496 0.000251148904 N         6436
SS SR_FREQ 0.023243768279 0.000328012027 LR_FREQ 0.027439484710 0.000285217091 N        11555
SR SR_FREQ 0.023295155434 0.000292628035 LR_FREQ 0.022928604555 0.000241910631 N         8341
SQ SR_FREQ 0.026838766575 0.000350445920 LR_FREQ 0.022194088561 0.000260828735 N         6254
SP SR_FREQ 0.030488875101 0.000440540378 LR_FREQ 0.028695625398 0.000284032304 N         8082
SW SR_FREQ 0.022106985487 0.000337651824 LR_FREQ 0.026011254523 0.000319546002 N         2693
SV SR_FREQ 0.018048823788 0.000254941366 LR_FREQ 0.018698182007 0.000179228597 N        12175
ST SR_FREQ 0.019888121825 0.000265957547 LR_FREQ 0.021861703810 0.000226923919 N         9449
SK SR_FREQ 0.020614285842 0.000276711029 LR_FREQ 0.020525075673 0.000232078637 N         9091
SI SR_FREQ 0.017737120303 0.000255162474 LR_FREQ 0.018319348407 0.000200028922 N        10113
SH SR_FREQ 0.022756733196 0.000340569563 LR_FREQ 0.024269493814 0.000272704797 N         3993
SN SR_FREQ 0.021855890287 0.000318753273 LR_FREQ 0.023073475774 0.000255883180 N         7460
SM SR_FREQ 0.018049137008 0.000290223007 LR_FREQ 0.021928998411 0.000259315617 N         3639
SL SR_FREQ 0.016572856084 0.000235881367 LR_FREQ 0.017883192601 0.000194531986 N        16783
SC SR_FREQ 0.021214040541 0.000351853107 LR_FREQ 0.026022165611 0.000264357591 N         2337
SA SR_FREQ 0.021546604812 0.000306258706 LR_FREQ 0.027816206841 0.000274408162 N        13373
SG SR_FREQ 0.022239697722 0.000312698480 LR_FREQ 0.034970077112 0.000314785219 N        14806
SF SR_FREQ 0.020116486869 0.000296542434 LR_FREQ 0.023827716138 0.000239675235 N         7729
SE SR_FREQ 0.025060153341 0.000342824878 LR_FREQ 0.021513633308 0.000253787610 N        10101
SD SR_FREQ 0.022449366745 0.000307975751 LR_FREQ 0.022249895317 0.000237521740 N         9854
YI SR_FREQ 0.016625837946 0.000237393833 LR_FREQ 0.017148837244 0.000184929491 N         5565
YH SR_FREQ 0.021929250964 0.000346241333 LR_FREQ 0.023171706201 0.000252277284 N         2582
YK SR_FREQ 0.019819516468 0.000262321549 LR_FREQ 0.019515995471 0.000216172939 N         5429
YM SR_FREQ 0.016781614435 0.000271227280 LR_FREQ 0.020740087435 0.000251719091 N         2078
YL SR_FREQ 0.015564576063 0.000223027308 LR_FREQ 0.016786709935 0.000189496068 N        10012
YN SR_FREQ 0.021016688437 0.000313418123 LR_FREQ 0.022097711044 0.000240712326 N         4913
YA SR_FREQ 0.020836129494 0.000287579304 LR_FREQ 0.027311046195 0.000263480416 N         7881
YC SR_FREQ 0.020004655925 0.000326970229 LR_FREQ 0.025318377903 0.000283913964 N         1485
YE SR_FREQ 0.024457092091 0.000325266383 LR_FREQ 0.020621456414 0.000239695825 N         6276
YD SR_FREQ 0.021811935049 0.000300084317 LR_FREQ 0.021387276355 0.000221078971 N         6709
YG SR_FREQ 0.021587575513 0.000307202831 LR_FREQ 0.035399682124 0.000308114791 N         8229
YF SR_FREQ 0.019089824224 0.000281850507 LR_FREQ 0.022910409475 0.000232216586 N         4620
YY SR_FREQ 0.019502328790 0.000288851720 LR_FREQ 0.023782628450 0.000249647400 N         4429
YQ SR_FREQ 0.026680182281 0.000347024296 LR_FREQ 0.021272453799 0.000254507730 N         3998
YP SR_FREQ 0.030734219658 0.000424770348 LR_FREQ 0.028346383793 0.000279818097 N         5246
YS SR_FREQ 0.022625637996 0.000315534511 LR_FREQ 0.026963242153 0.000262229953 N         6789
YR SR_FREQ 0.022578456929 0.000278896172 LR_FREQ 0.022089004356 0.000231551647 N         5564
YT SR_FREQ 0.018919172862 0.000254422209 LR_FREQ 0.020930508377 0.000224121592 N         5822
YW SR_FREQ 0.021039032115 0.000321619214 LR_FREQ 0.025038068295 0.000335477728 N         1556
YV SR_FREQ 0.016961859684 0.000235373314 LR_FREQ 0.017624967610 0.000170940806 N         6900
LF SR_FREQ 0.015928246815 0.000229178548 LR_FREQ 0.018451826979 0.000174280256 N         9941
LG SR_FREQ 0.018061460336 0.000250898478 LR_FREQ 0.026796818717 0.000241278761 N        19749
LD SR_FREQ 0.018031069597 0.000254225025 LR_FREQ 0.017793562219 0.000168697203 N        17432
LE SR_FREQ 0.019913152455 0.000278993007 LR_FREQ 0.017372288004 0.000171468522 N        19189
LC SR_FREQ 0.015921289904 0.000265940532 LR_FREQ 0.018936868704 0.000190172905 N         3395
LA SR_FREQ 0.017505666022 0.000246935869 LR_FREQ 0.021933089956 0.000207371014 N        25288
LN SR_FREQ 0.017313212384 0.000255337733 LR_FREQ 0.018002688467 0.000177221548 N        11883
LL SR_FREQ 0.013861306788 0.000191810562 LR_FREQ 0.014730268158 0.000140331486 N        24762
LM SR_FREQ 0.014279278930 0.000224087268 LR_FREQ 0.016650799175 0.000179755710 N         5940
LK SR_FREQ 0.016632895268 0.000220000586 LR_FREQ 0.016522947578 0.000162176566 N        17228
LH SR_FREQ 0.017480106779 0.000267566954 LR_FREQ 0.018230047764 0.000178221075 N         6597
LI SR_FREQ 0.014416326257 0.000198726375 LR_FREQ 0.014809763436 0.000143996009 N        13869
LV SR_FREQ 0.014777669010 0.000201069981 LR_FREQ 0.015198120155 0.000131621736 N        18209
LW SR_FREQ 0.016563995040 0.000251378757 LR_FREQ 0.018860950281 0.000209490496 N         3107
LT SR_FREQ 0.016072636623 0.000211388787 LR_FREQ 0.017400502526 0.000165947535 N        15673
LR SR_FREQ 0.018415573864 0.000244089439 LR_FREQ 0.018115866882 0.000171034625 N        15216
LS SR_FREQ 0.018536773386 0.000264294797 LR_FREQ 0.021349340126 0.000203246975 N        18052
LP SR_FREQ 0.023248745940 0.000325647686 LR_FREQ 0.021943314143 0.000205991322 N        14048
LQ SR_FREQ 0.020525331248 0.000286711070 LR_FREQ 0.017355188223 0.000180906172 N        10451
LY SR_FREQ 0.016243650122 0.000239200669 LR_FREQ 0.018787514343 0.000185483452 N         8711
RT SR_FREQ 0.021248394649 0.000259959636 LR_FREQ 0.018574924714 0.000196978851 N         7254
RV SR_FREQ 0.019095790972 0.000250351457 LR_FREQ 0.015932168015 0.000152612959 N        11049
RW SR_FREQ 0.024221059428 0.000335680051 LR_FREQ 0.020870462366 0.000258699869 N         2159
RP SR_FREQ 0.033100624031 0.000435598184 LR_FREQ 0.024386989564 0.000255784996 N         6429
RQ SR_FREQ 0.029268051101 0.000341928221 LR_FREQ 0.018462023582 0.000218112563 N         5504
RR SR_FREQ 0.025178079259 0.000294317893 LR_FREQ 0.019308741627 0.000208777628 N         8079
RS SR_FREQ 0.024975140683 0.000325810698 LR_FREQ 0.023432593831 0.000250145183 N         7557
RY SR_FREQ 0.022138837143 0.000297811890 LR_FREQ 0.020426278856 0.000213749426 N         5705
RD SR_FREQ 0.023992028129 0.000306333594 LR_FREQ 0.018918013424 0.000200471462 N         8872
RE SR_FREQ 0.026754578873 0.000333694115 LR_FREQ 0.018250915904 0.000213557377 N        10672
RF SR_FREQ 0.021624808700 0.000296246247 LR_FREQ 0.019929589263 0.000196811002 N         6852
RG SR_FREQ 0.023726741097 0.000307525651 LR_FREQ 0.030308123547 0.000295077071 N         9996
RA SR_FREQ 0.022896409581 0.000299417012 LR_FREQ 0.023962003053 0.000242406662 N        12545
RC SR_FREQ 0.023168128064 0.000349071031 LR_FREQ 0.021129008091 0.000242994436 N         1788
RL SR_FREQ 0.017461132066 0.000234968455 LR_FREQ 0.015355156387 0.000161237095 N        15105
RM SR_FREQ 0.019525986309 0.000286965564 LR_FREQ 0.017813443612 0.000204560332 N         3285
RN SR_FREQ 0.023463028521 0.000305085392 LR_FREQ 0.019399681595 0.000213080083 N         5917
RH SR_FREQ 0.024659331451 0.000331592777 LR_FREQ 0.019839694959 0.000232749521 N         3578
RI SR_FREQ 0.018829518108 0.000250176939 LR_FREQ 0.015436372703 0.000159931326 N         9132
RK SR_FREQ 0.022187397201 0.000265871401 LR_FREQ 0.017357128686 0.000192645341 N         7343
VH SR_FREQ 0.018580458792 0.000326600790 LR_FREQ 0.012667044597 0.000151714411 N         4767
IP SR_FREQ 0.025073704343 0.000407538480 LR_FREQ 0.015084952507 0.000201666125 N         8832
EM SR_FREQ 0.022168382076 0.000303406419 LR_FREQ 0.016281606228 0.000200385661 N         4572
EL SR_FREQ 0.019228416374 0.000236415653 LR_FREQ 0.014457164348 0.000158522727 N        19296
EN SR_FREQ 0.025935633524 0.000308120527 LR_FREQ 0.017691702713 0.000210128569 N         9025
EI SR_FREQ 0.020996523655 0.000255565218 LR_FREQ 0.014396681525 0.000161307096 N        12624
EH SR_FREQ 0.027546618524 0.000328655609 LR_FREQ 0.017946833437 0.000215854708 N         4433
EK SR_FREQ 0.024462233857 0.000273598114 LR_FREQ 0.015965096415 0.000182411948 N        13287
EE SR_FREQ 0.029175612164 0.000359487022 LR_FREQ 0.016885610518 0.000215065354 N        14775
ED SR_FREQ 0.026368159347 0.000304235300 LR_FREQ 0.017424311562 0.000197225835 N        10544
EG SR_FREQ 0.026080103484 0.000309515285 LR_FREQ 0.027307877684 0.000285305051 N        13488
EF SR_FREQ 0.024089176311 0.000291192287 LR_FREQ 0.018266451408 0.000200063017 N         7627
EA SR_FREQ 0.025056699694 0.000316484457 LR_FREQ 0.021997340097 0.000234935510 N        17471
EC SR_FREQ 0.026333209931 0.000348015924 LR_FREQ 0.018807087323 0.000223894328 N         2097
IT SR_FREQ 0.016384028601 0.000245743933 LR_FREQ 0.011510835836 0.000143249973 N         9987
EY SR_FREQ 0.024688914071 0.000301417732 LR_FREQ 0.018643236152 0.000217020000 N         6578
IW SR_FREQ 0.017049393118 0.000294377741 LR_FREQ 0.011455906642 0.000174737756 N         1855
ET SR_FREQ 0.023509223043 0.000254427985 LR_FREQ 0.017092555163 0.000190872374 N         9848
EW SR_FREQ 0.027426906571 0.000330012364 LR_FREQ 0.018696802853 0.000250006856 N         2793
EV SR_FREQ 0.021090480724 0.000251177083 LR_FREQ 0.014857734913 0.000146373795 N        14289
EQ SR_FREQ 0.031864047469 0.000345914435 LR_FREQ 0.016927765894 0.000205326783 N         7371
EP SR_FREQ 0.035870285905 0.000407010689 LR_FREQ 0.022084340491 0.000244080739 N         6777
ES SR_FREQ 0.027357662309 0.000317815673 LR_FREQ 0.021311584020 0.000238837738 N         9367
ER SR_FREQ 0.027643086718 0.000296935173 LR_FREQ 0.017771733569 0.000195474135 N        11019
II SR_FREQ 0.014542625539 0.000214646877 LR_FREQ 0.009721140630 0.000116784168 N         9445
IH SR_FREQ 0.018024917413 0.000320511934 LR_FREQ 0.011449587007 0.000163513728 N         4149
IK SR_FREQ 0.017022641691 0.000259245061 LR_FREQ 0.010999042372 0.000136525081 N        10041
IM SR_FREQ 0.014264532580 0.000249372212 LR_FREQ 0.010240949676 0.000145123964 N         3287
IN SR_FREQ 0.017846756368 0.000305362091 LR_FREQ 0.011965111994 0.000169701222 N         8217
KC SR_FREQ 0.018339060885 0.000315067856 LR_FREQ 0.019190132866 0.000236265428 N         1606
KA SR_FREQ 0.019475703566 0.000283111357 LR_FREQ 0.022437242641 0.000249555591 N        13627
KG SR_FREQ 0.020239487291 0.000304462080 LR_FREQ 0.028170717035 0.000315055959 N        11442
KF SR_FREQ 0.017948052496 0.000267150485 LR_FREQ 0.018515424893 0.000208196121 N         6053
KE SR_FREQ 0.022497691143 0.000317067709 LR_FREQ 0.017070118259 0.000216475807 N        12905
KD SR_FREQ 0.020179769631 0.000295030778 LR_FREQ 0.017555656618 0.000201403554 N        10301
KK SR_FREQ 0.018530629050 0.000262170502 LR_FREQ 0.016185704617 0.000199322901 N         9957
KI SR_FREQ 0.015894560250 0.000229556338 LR_FREQ 0.014430458742 0.000161890128 N        10377
KH SR_FREQ 0.019962093444 0.000305228459 LR_FREQ 0.018206525120 0.000228422786 N         3492
KN SR_FREQ 0.019460991910 0.000305241007 LR_FREQ 0.017910665243 0.000215101718 N         7854
KM SR_FREQ 0.015847602636 0.000266963391 LR_FREQ 0.016464098427 0.000211988894 N         3490
KL SR_FREQ 0.015040721392 0.000216311484 LR_FREQ 0.014513009395 0.000162658873 N        15217
KS SR_FREQ 0.020847741512 0.000303439305 LR_FREQ 0.021752562300 0.000259841220 N         8382
KR SR_FREQ 0.020879896472 0.000266687265 LR_FREQ 0.017996974209 0.000213084864 N         7446
KQ SR_FREQ 0.023915943270 0.000345379240 LR_FREQ 0.017108794946 0.000218238868 N         5741
KP SR_FREQ 0.027506084376 0.000416968549 LR_FREQ 0.022626946586 0.000263197521 N         6889
KW SR_FREQ 0.019153531467 0.000303805188 LR_FREQ 0.019094078248 0.000270974058 N         2082
KV SR_FREQ 0.016234475642 0.000233471175 LR_FREQ 0.014994298342 0.000153253623 N        11794
KT SR_FREQ 0.017783956710 0.000247057845 LR_FREQ 0.017338418303 0.000203924984 N         8763
KY SR_FREQ 0.018172473812 0.000272144183 LR_FREQ 0.018911760645 0.000216603495 N         6265
DN SR_FREQ 0.023083290391 0.000340459433 LR_FREQ 0.019379559328 0.000221576693 N         6744
DL SR_FREQ 0.017352591680 0.000240903483 LR_FREQ 0.015449832879 0.000163990457 N        17605
DM SR_FREQ 0.019319685053 0.000311366342 LR_FREQ 0.017929740626 0.000212148980 N         3873
DK SR_FREQ 0.021818216636 0.000298181930 LR_FREQ 0.017418788806 0.000202402992 N         9084
DH SR_FREQ 0.024211742954 0.000358253318 LR_FREQ 0.019964389897 0.000237216987 N         3715
DI SR_FREQ 0.018707772198 0.000260904413 LR_FREQ 0.015572189481 0.000174360085 N        11668
DF SR_FREQ 0.021346473482 0.000320510288 LR_FREQ 0.019961147282 0.000212083541 N         8387
DG SR_FREQ 0.023294536401 0.000326369788 LR_FREQ 0.030038658044 0.000290203353 N        13992
DD SR_FREQ 0.023676716274 0.000331799006 LR_FREQ 0.018878814146 0.000207506888 N         9142
DE SR_FREQ 0.026307792728 0.000366559013 LR_FREQ 0.018364334543 0.000225878228 N        11706
DC SR_FREQ 0.022778089559 0.000382874249 LR_FREQ 0.021013592338 0.000239573812 N         2103
DA SR_FREQ 0.022641207822 0.000332652687 LR_FREQ 0.023868459109 0.000242559044 N        14655
DY SR_FREQ 0.021831225139 0.000325306011 LR_FREQ 0.020452761108 0.000223446398 N         7161
DV SR_FREQ 0.018933248573 0.000264192107 LR_FREQ 0.016034844831 0.000160096357 N        13458
DW SR_FREQ 0.023826486770 0.000355389059 LR_FREQ 0.020843993301 0.000270557836 N         2845
DT SR_FREQ 0.020962813446 0.000285265214 LR_FREQ 0.018595076527 0.000200494193 N         8645
DR SR_FREQ 0.024707265104 0.000320566600 LR_FREQ 0.019408076585 0.000214678503 N         8345
DS SR_FREQ 0.024556481620 0.000350558348 LR_FREQ 0.023316429151 0.000253858972 N         9436
DP SR_FREQ 0.032507088615 0.000479572628 LR_FREQ 0.023942385926 0.000244524943 N         9144
DQ SR_FREQ 0.028534318510 0.000384861475 LR_FREQ 0.018553013629 0.000221954479 N         5263
QQ SR_FREQ 0.035723561717 0.000402449509 LR_FREQ 0.019065609012 0.000249004720 N         4681
QP SR_FREQ 0.040526230974 0.000498679819 LR_FREQ 0.025731651673 0.000288149096 N         4624
QS SR_FREQ 0.029424368662 0.000365810134 LR_FREQ 0.024540930085 0.000281897681 N         5574
QR SR_FREQ 0.029821660639 0.000328296702 LR_FREQ 0.020077642321 0.000235156429 N         5472
QT SR_FREQ 0.024777234235 0.000295891730 LR_FREQ 0.019042008255 0.000223051786 N         5412
QW SR_FREQ 0.030338500759 0.000394731743 LR_FREQ 0.022028091500 0.000306695250 N         1659
QV SR_FREQ 0.021831545107 0.000281301977 LR_FREQ 0.016213563425 0.000167034061 N         7677
QY SR_FREQ 0.026300524017 0.000348145322 LR_FREQ 0.021335135996 0.000243776579 N         3770
QA SR_FREQ 0.026465185181 0.000343474330 LR_FREQ 0.025075319779 0.000269015967 N         9747
QC SR_FREQ 0.029003477548 0.000445096311 LR_FREQ 0.022200168985 0.000275020748 N         1273
QE SR_FREQ 0.031504675939 0.000387277757 LR_FREQ 0.018889123263 0.000242711133 N         6573
QD SR_FREQ 0.028145077723 0.000351109560 LR_FREQ 0.019463363090 0.000224670414 N         5324
QG SR_FREQ 0.027745188739 0.000349985792 LR_FREQ 0.032255991984 0.000328254712 N         7479
QF SR_FREQ 0.025476587655 0.000334058119 LR_FREQ 0.020725452246 0.000226775683 N         4223
QI SR_FREQ 0.021694265829 0.000286301335 LR_FREQ 0.015740502838 0.000185941829 N         6205
QH SR_FREQ 0.030261590631 0.000400144139 LR_FREQ 0.020744054161 0.000267390019 N         2518
QK SR_FREQ 0.025936770589 0.000308933439 LR_FREQ 0.017721552320 0.000214317525 N         5748
QM SR_FREQ 0.023471061402 0.000353157008 LR_FREQ 0.018378231819 0.000241220318 N         2521
QL SR_FREQ 0.019676846228 0.000263148912 LR_FREQ 0.015540218314 0.000174283338 N        10984
QN SR_FREQ 0.027920414702 0.000371138110 LR_FREQ 0.019998216877 0.000241833593 N         4340
WG SR_FREQ 0.021116459524 0.000333269976 LR_FREQ 0.036390055993 0.000388311410 N         2918
WF SR_FREQ 0.018117169957 0.000295503512 LR_FREQ 0.021513625592 0.000245734296 N         1651
WE SR_FREQ 0.024546196812 0.000357986584 LR_FREQ 0.019263405346 0.000255042778 N         2555
WD SR_FREQ 0.021321332243 0.000338672556 LR_FREQ 0.020084582292 0.000252943356 N         2783
WC SR_FREQ 0.018735150066 0.000387714367 LR_FREQ 0.023966311243 0.000321485779 N          556
WA SR_FREQ 0.020241252456 0.000298809079 LR_FREQ 0.026801023345 0.000296006329 N         3075
WN SR_FREQ 0.020348846130 0.000322579118 LR_FREQ 0.020840301801 0.000276187523 N         2069
WM SR_FREQ 0.015274675105 0.000308794072 LR_FREQ 0.018763843969 0.000286654365 N          898
WL SR_FREQ 0.014447998927 0.000227274699 LR_FREQ 0.015281280435 0.000187413417 N         3857
WK SR_FREQ 0.019059697488 0.000282202354 LR_FREQ 0.017906413940 0.000234736327 N         2250
WI SR_FREQ 0.015446899337 0.000240111545 LR_FREQ 0.015338973733 0.000188737256 N         2149
WH SR_FREQ 0.021288532039 0.000372860692 LR_FREQ 0.021716147848 0.000298964367 N         1132
WW SR_FREQ 0.020146160510 0.000373203675 LR_FREQ 0.023774467143 0.000389303094 N          629
WV SR_FREQ 0.015961303075 0.000238857533 LR_FREQ 0.016024298916 0.000179562879 N         2587
WT SR_FREQ 0.018016419036 0.000257774595 LR_FREQ 0.019501184981 0.000244528757 N         2365
WS SR_FREQ 0.022238297325 0.000340037072 LR_FREQ 0.026420046686 0.000298789020 N         2600
WR SR_FREQ 0.022244551580 0.000303120378 LR_FREQ 0.020809200329 0.000260598714 N         2196
WQ SR_FREQ 0.027035492143 0.000384949992 LR_FREQ 0.019719549262 0.000278221619 N         1849
WP SR_FREQ 0.032064417647 0.000504420308 LR_FREQ 0.027896504396 0.000331284027 N         1639
WY SR_FREQ 0.018614987327 0.000318904374 LR_FREQ 0.022535744682 0.000291721706 N         1385
PR SR_FREQ 0.024294671321 0.000275264902 LR_FREQ 0.019140157098 0.000177741392 N         5902
PS SR_FREQ 0.024158487706 0.000290399552 LR_FREQ 0.023150511150 0.000209002516 N         7937
PP SR_FREQ 0.032401048666 0.000381153150 LR_FREQ 0.023942400874 0.000209893463 N         5444
PQ SR_FREQ 0.028415498840 0.000312134394 LR_FREQ 0.018273546408 0.000189330222 N         5014
PV SR_FREQ 0.018502667926 0.000238202884 LR_FREQ 0.015676984110 0.000141961202 N        10365
PW SR_FREQ 0.023216746286 0.000307637501 LR_FREQ 0.020700644225 0.000245626320 N         1967
PT SR_FREQ 0.020473325853 0.000240066076 LR_FREQ 0.018239996601 0.000177313269 N         7382
PY SR_FREQ 0.021287833219 0.000268009289 LR_FREQ 0.020214666109 0.000195131221 N         5012
PC SR_FREQ 0.022161763831 0.000312124281 LR_FREQ 0.020635592482 0.000198603655 N         1454
PA SR_FREQ 0.022346161776 0.000284780068 LR_FREQ 0.023939633012 0.000215630172 N        10894
PF SR_FREQ 0.020767370031 0.000272271748 LR_FREQ 0.019768905878 0.000192163634 N         5826
PG SR_FREQ 0.022823020028 0.000281666219 LR_FREQ 0.030222208541 0.000248515697 N        10856
PD SR_FREQ 0.023212149315 0.000285623565 LR_FREQ 0.018692378341 0.000178621896 N         9275
PE SR_FREQ 0.026125904772 0.000314531447 LR_FREQ 0.018152893762 0.000185946202 N        11617
PK SR_FREQ 0.021420081512 0.000255555329 LR_FREQ 0.017068300918 0.000168675178 N         6494
PH SR_FREQ 0.023757434329 0.000287235096 LR_FREQ 0.019638994654 0.000207474749 N         3231
PI SR_FREQ 0.018239927996 0.000238227136 LR_FREQ 0.015187504521 0.000154374595 N         6701
PN SR_FREQ 0.022615350669 0.000293090216 LR_FREQ 0.019118789101 0.000189888199 N         5975
PL SR_FREQ 0.016928541465 0.000221743873 LR_FREQ 0.015093558345 0.000150809811 N        12226
PM SR_FREQ 0.018672821405 0.000269771168 LR_FREQ 0.017519752575 0.000192082278 N         2726
CK SR_FREQ 0.020432437691 0.000285239934 LR_FREQ 0.020756074475 0.000254778727 N         1809
CI SR_FREQ 0.016579792818 0.000254825899 LR_FREQ 0.017832401768 0.000212105015 N         2050
CH SR_FREQ 0.023475910731 0.000392659289 LR_FREQ 0.026433941318 0.000324154881 N         1262
CN SR_FREQ 0.022120469926 0.000346135435 LR_FREQ 0.024421548191 0.000306388291 N         1499
CM SR_FREQ 0.016768443812 0.000306208197 LR_FREQ 0.022937732620 0.000326500447 N          740
CL SR_FREQ 0.015322417453 0.000232874501 LR_FREQ 0.017382177265 0.000206557512 N         3342
CC SR_FREQ 0.021187508077 0.000440816573 LR_FREQ 0.030131113244 0.000363317698 N          572
CA SR_FREQ 0.021613347213 0.000323940272 LR_FREQ 0.030614699951 0.000312300320 N         2757
CG SR_FREQ 0.022533930248 0.000346172076 LR_FREQ 0.041793305446 0.000361645209 N         3135
CF SR_FREQ 0.019599614298 0.000311859084 LR_FREQ 0.025498143587 0.000283666388 N         1510
CE SR_FREQ 0.026358532906 0.000380146259 LR_FREQ 0.022125019834 0.000278012726 N         2180
CD SR_FREQ 0.023002948392 0.000352450577 LR_FREQ 0.023100375373 0.000261258614 N         2241
CY SR_FREQ 0.020287212879 0.000323538263 LR_FREQ 0.026823334942 0.000295366002 N         1268
CS SR_FREQ 0.024013839054 0.000360229794 LR_FREQ 0.030611195778 0.000318368107 N         2436
CR SR_FREQ 0.024072893434 0.000327057202 LR_FREQ 0.024271001066 0.000276518943 N         1955
CQ SR_FREQ 0.029525582646 0.000426237059 LR_FREQ 0.023326577893 0.000308085582 N         1347
CP SR_FREQ 0.034940737915 0.000543011499 LR_FREQ 0.032815873070 0.000340843333 N         1893
CW SR_FREQ 0.022330982575 0.000360063589 LR_FREQ 0.029811077684 0.000416943030 N          470
CV SR_FREQ 0.017027981013 0.000254772472 LR_FREQ 0.018341438163 0.000188333953 N         2454
CT SR_FREQ 0.019361143256 0.000280000717 LR_FREQ 0.022551820948 0.000257200362 N         1957
IY SR_FREQ 0.016582780141 0.000280997613 LR_FREQ 0.012252040180 0.000154822034 N         5810
VA SR_FREQ 0.018395522551 0.000285868004 LR_FREQ 0.016689742446 0.000178276699 N        18186
VC SR_FREQ 0.017013128646 0.000345144725 LR_FREQ 0.012758539721 0.000157565284 N         2662
VD SR_FREQ 0.019024683704 0.000309451453 LR_FREQ 0.013166259954 0.000146869500 N        13450
VE SR_FREQ 0.021062864044 0.000328252435 LR_FREQ 0.012808357804 0.000143269533 N        14166
VF SR_FREQ 0.016768954176 0.000274936405 LR_FREQ 0.013258587021 0.000140145777 N         8464
VG SR_FREQ 0.018998363101 0.000302433749 LR_FREQ 0.020700783371 0.000224158243 N        14232
IQ SR_FREQ 0.021700474395 0.000342649393 LR_FREQ 0.011161933884 0.000155536479 N         5876
VI SR_FREQ 0.014994633316 0.000223662657 LR_FREQ 0.010576590020 0.000109676935 N        12469
IS SR_FREQ 0.019231838921 0.000309516959 LR_FREQ 0.014802536076 0.000193049765 N        11186
IR SR_FREQ 0.019010618325 0.000280704769 LR_FREQ 0.012066699036 0.000148062228 N         8400
VL SR_FREQ 0.014337107454 0.000217477332 LR_FREQ 0.011108685335 0.000116121628 N        19601
VM SR_FREQ 0.014896976089 0.000266926521 LR_FREQ 0.011375632880 0.000138493357 N         4700
VN SR_FREQ 0.018288055671 0.000310235095 LR_FREQ 0.013067137070 0.000158449642 N         9149
IV SR_FREQ 0.014905751935 0.000221370550 LR_FREQ 0.010119207808 0.000115601859 N        11757
VP SR_FREQ 0.025349923759 0.000429125159 LR_FREQ 0.016311960981 0.000189565713 N        10247
VQ SR_FREQ 0.022115482160 0.000355253794 LR_FREQ 0.012385242177 0.000154715672 N         6897
VR SR_FREQ 0.019454935682 0.000282728921 LR_FREQ 0.013195016550 0.000144477142 N        10665
VS SR_FREQ 0.019642085709 0.000322096427 LR_FREQ 0.015905169892 0.000182242348 N        13067
VT SR_FREQ 0.016839542460 0.000257813094 LR_FREQ 0.012632355187 0.000141267029 N        12363
IL SR_FREQ 0.013902254573 0.000211681354 LR_FREQ 0.010273030196 0.000122180335 N        14072
VV SR_FREQ 0.015382333001 0.000230475943 LR_FREQ 0.011022021793 0.000108620163 N        16264
VW SR_FREQ 0.017704919095 0.000301444122 LR_FREQ 0.012735826402 0.000168659058 N         2701
IA SR_FREQ 0.017945379345 0.000274080014 LR_FREQ 0.015747609411 0.000199596203 N        15261
VY SR_FREQ 0.017074943381 0.000283334428 LR_FREQ 0.013393426899 0.000151142137 N         6945
IC SR_FREQ 0.016314882517 0.000308461814 LR_FREQ 0.011455327791 0.000159528033 N         2255
IE SR_FREQ 0.020642269454 0.000321612255 LR_FREQ 0.011879771833 0.000149610687 N        11912
ID SR_FREQ 0.018612654402 0.000291168998 LR_FREQ 0.012113172754 0.000157598568 N        11713
IG SR_FREQ 0.018581085967 0.000288670494 LR_FREQ 0.019601588674 0.000247119338 N        12375
IF SR_FREQ 0.016231707241 0.000261898246 LR_FREQ 0.012075179011 0.000151556722 N         6198
HY SR_FREQ 0.021439851034 0.000324886108 LR_FREQ 0.023846301040 0.000258368607 N         2747
HR SR_FREQ 0.024812287033 0.000311863496 LR_FREQ 0.021929734966 0.000229812082 N         3543
HS SR_FREQ 0.024695660790 0.000344165595 LR_FREQ 0.027350702763 0.000273639057 N         4043
HP SR_FREQ 0.034713433237 0.000482352837 LR_FREQ 0.028811614635 0.000286347792 N         4322
HQ SR_FREQ 0.029955233218 0.000394021465 LR_FREQ 0.021111976805 0.000255412813 N         2517
HV SR_FREQ 0.018136327825 0.000261531572 LR_FREQ 0.017250563628 0.000166868389 N         4661
HW SR_FREQ 0.023937443373 0.000424492367 LR_FREQ 0.025321907694 0.000331903515 N         1156
HT SR_FREQ 0.020469223615 0.000271636714 LR_FREQ 0.020807852405 0.000225710444 N         3582
HK SR_FREQ 0.021490965370 0.000293694826 LR_FREQ 0.019169291649 0.000220589883 N         2785
HH SR_FREQ 0.024624627652 0.000380612481 LR_FREQ 0.023210028128 0.000275494479 N         1988
HI SR_FREQ 0.017808860508 0.000260895428 LR_FREQ 0.016754443771 0.000197572269 N         4135
HN SR_FREQ 0.023060244680 0.000350131049 LR_FREQ 0.022023531492 0.000240448613 N         2666
HL SR_FREQ 0.016385118262 0.000240753146 LR_FREQ 0.016437287045 0.000182593672 N         7091
HM SR_FREQ 0.018335137507 0.000318998556 LR_FREQ 0.020436654579 0.000265730399 N         1445
HC SR_FREQ 0.022542814022 0.000407062675 LR_FREQ 0.025572410475 0.000292008393 N         1167
HA SR_FREQ 0.022422963933 0.000321369729 LR_FREQ 0.027708777218 0.000273758234 N         5377
HF SR_FREQ 0.020763132338 0.000320236829 LR_FREQ 0.022979922786 0.000247257457 N         3501
HG SR_FREQ 0.023416715176 0.000343540971 LR_FREQ 0.036608964459 0.000320044616 N         5633
HD SR_FREQ 0.023766860481 0.000335406692 LR_FREQ 0.021213458952 0.000231082561 N         3588
HE SR_FREQ 0.026931671514 0.000370441276 LR_FREQ 0.020430781412 0.000245922728 N         3707
NH SR_FREQ 0.025897376076 0.000375577491 LR_FREQ 0.023765493325 0.000275685317 N         2808
NI SR_FREQ 0.019375669089 0.000275673371 LR_FREQ 0.017600879915 0.000197189277 N         8357
NK SR_FREQ 0.022894637382 0.000310278078 LR_FREQ 0.019895432184 0.000229265041 N         6498
NL SR_FREQ 0.017890800219 0.000259481872 LR_FREQ 0.017243759241 0.000195033371 N        11760
NM SR_FREQ 0.020275418434 0.000326615213 LR_FREQ 0.021172229789 0.000257055766 N         2725
NN SR_FREQ 0.024403938620 0.000360192548 LR_FREQ 0.022529243975 0.000260069698 N         6170
NA SR_FREQ 0.023641007721 0.000333963029 LR_FREQ 0.027620349179 0.000275890903 N         9856
NC SR_FREQ 0.024377060928 0.000407217371 LR_FREQ 0.025715175160 0.000277003302 N         1665
ND SR_FREQ 0.024965485169 0.000348360384 LR_FREQ 0.021708140694 0.000239513282 N         6818
NE SR_FREQ 0.027920743602 0.000374059251 LR_FREQ 0.020981118799 0.000254262837 N         7370
NF SR_FREQ 0.022386097825 0.000326543309 LR_FREQ 0.023365810563 0.000245020641 N         5530
NG SR_FREQ 0.024583460797 0.000351947099 LR_FREQ 0.035564723129 0.000336012844 N        10507
NY SR_FREQ 0.023006866757 0.000341734723 LR_FREQ 0.024129906162 0.000257228392 N         5080
NP SR_FREQ 0.035213538689 0.000491610076 LR_FREQ 0.028312180886 0.000283216850 N         7633
NQ SR_FREQ 0.030810506783 0.000401641029 LR_FREQ 0.021689123971 0.000265155832 N         4436
NR SR_FREQ 0.026229769327 0.000332274846 LR_FREQ 0.022504126042 0.000246269258 N         5552
NS SR_FREQ 0.025869388420 0.000359767511 LR_FREQ 0.027212026952 0.000283726684 N         7319
NT SR_FREQ 0.021917327533 0.000294975679 LR_FREQ 0.021349705778 0.000230410714 N         6733
NV SR_FREQ 0.019615131765 0.000279159302 LR_FREQ 0.018023587511 0.000177168064 N         8970
NW SR_FREQ 0.025606614116 0.000408896236 LR_FREQ 0.025614481942 0.000329563674 N         2000
TY SR_FREQ 0.018215716206 0.000290190883 LR_FREQ 0.021853526202 0.000216460220 N         5704
TV SR_FREQ 0.016155320833 0.000235484436 LR_FREQ 0.016750817903 0.000159170705 N        12284
TW SR_FREQ 0.019127479545 0.000303301637 LR_FREQ 0.022574899565 0.000275582336 N         2374
TT SR_FREQ 0.017695588543 0.000246062002 LR_FREQ 0.019595307537 0.000204438889 N         8514
TR SR_FREQ 0.020769276844 0.000280167771 LR_FREQ 0.020705804043 0.000214305451 N         7317
TS SR_FREQ 0.020884696354 0.000317122204 LR_FREQ 0.024821787509 0.000250918239 N         9469
TP SR_FREQ 0.027522050645 0.000422437822 LR_FREQ 0.025940549327 0.000258838936 N         8921
TQ SR_FREQ 0.023941770902 0.000340552325 LR_FREQ 0.019817581961 0.000229271629 N         5124
TN SR_FREQ 0.019513697928 0.000306758620 LR_FREQ 0.020768083974 0.000229149404 N         6558
TL SR_FREQ 0.014956285505 0.000224916408 LR_FREQ 0.016112412684 0.000166056251 N        15836
TM SR_FREQ 0.015724353833 0.000269533333 LR_FREQ 0.019192664159 0.000215900565 N         3201
TK SR_FREQ 0.018497776916 0.000259603653 LR_FREQ 0.018502218738 0.000206540568 N         7553
TH SR_FREQ 0.019970044608 0.000315902191 LR_FREQ 0.021375225321 0.000235005248 N         3758
TI SR_FREQ 0.015808662075 0.000234071019 LR_FREQ 0.016238368982 0.000171887495 N         9246
TF SR_FREQ 0.017866771682 0.000281337503 LR_FREQ 0.021192504537 0.000204541924 N         7091
TG SR_FREQ 0.020135422630 0.000303834187 LR_FREQ 0.031987868082 0.000276663162 N        13643
TD SR_FREQ 0.020127652477 0.000297122396 LR_FREQ 0.020140702844 0.000214641093 N         9147
TE SR_FREQ 0.022550872400 0.000321579852 LR_FREQ 0.019549865728 0.000227075838 N         9226
TC SR_FREQ 0.018248315422 0.000325765573 LR_FREQ 0.022758775399 0.000234488607 N         1997
TA SR_FREQ 0.019484556420 0.000289888079 LR_FREQ 0.025215677383 0.000237476377 N        13269
AA SR_FREQ 0.018995740232 0.000269213517 LR_FREQ 0.026961780529 0.000252264689 N        24488
AC SR_FREQ 0.017761011504 0.000275159607 LR_FREQ 0.025213148439 0.000249416692 N         3150
AE SR_FREQ 0.021822562939 0.000318495235 LR_FREQ 0.021377791549 0.000226936049 N        16446
AD SR_FREQ 0.019668932809 0.000276520732 LR_FREQ 0.022010600362 0.000211053243 N        14897
AG SR_FREQ 0.019578463694 0.000265277154 LR_FREQ 0.033270248475 0.000298287714 N        19838
AF SR_FREQ 0.017496880896 0.000248913653 LR_FREQ 0.023430314902 0.000213883768 N         9899
AI SR_FREQ 0.015737977139 0.000218451768 LR_FREQ 0.018398703955 0.000186861282 N        14293
AH SR_FREQ 0.019294784762 0.000276701710 LR_FREQ 0.023699750742 0.000238986661 N         5822
AK SR_FREQ 0.018111480365 0.000239252692 LR_FREQ 0.020446545877 0.000206661951 N        13258
AM SR_FREQ 0.015664079572 0.000242514115 LR_FREQ 0.021667311110 0.000235748851 N         5891
AL SR_FREQ 0.014896044204 0.000203123323 LR_FREQ 0.017930613852 0.000184889974 N        25358
AN SR_FREQ 0.018998090799 0.000273527581 LR_FREQ 0.022723080189 0.000226627397 N         9349
AQ SR_FREQ 0.022804787401 0.000302698818 LR_FREQ 0.021987972785 0.000230749377 N         9254
AP SR_FREQ 0.025841626583 0.000353679577 LR_FREQ 0.027762580937 0.000261716222 N         9454
AS SR_FREQ 0.020256742336 0.000282328390 LR_FREQ 0.026669151025 0.000249921636 N        13931
AR SR_FREQ 0.020231487361 0.000270615795 LR_FREQ 0.022622220935 0.000220535134 N        13339
AT SR_FREQ 0.017528093437 0.000229875464 LR_FREQ 0.021688661943 0.000208103301 N        12816
AW SR_FREQ 0.018593962419 0.000275819475 LR_FREQ 0.025126224842 0.000283490084 N         3231
AV SR_FREQ 0.016061423612 0.000217743069 LR_FREQ 0.018691764885 0.000166146573 N        18039
AY SR_FREQ 0.017839503312 0.000254675860 LR_FREQ 0.024068026641 0.000230116314 N         7990
VK SR_FREQ 0.017474743794 0.000272386408 LR_FREQ 0.012042221547 0.000132160446 N        11784
