# Supplementary material for: Pi-Pi contacts are an overlooked protein feature relevant to phase separation
Source: eLife. 2018 Feb 9;7:e31486. doi: 10.7554/eLife.31486 (PMC5847340; doi:10.7554/eLife.31486)
Supplement: Source code 2. — Python script and associated database files for the final phase separation propensity predictor. [file elife-31486-code2.tgz › SourceCodeS2/DBS/AVGnSDEVS/PCON2.SC.xmer25]

 E SR_FREQ 0.033966822682 0.000389117993 LR_FREQ 0.034875826877 0.000484063130 N       207250
 D SR_FREQ 0.025490654148 0.000326958268 LR_FREQ 0.032737121706 0.000389955350 N       185003
 F SR_FREQ 0.105888071967 0.001172335787 LR_FREQ 0.218608985968 0.001249412592 N       127696
 H SR_FREQ 0.099393553902 0.001084194890 LR_FREQ 0.176531301331 0.001267490911 N        72914
 N SR_FREQ 0.045210916448 0.000590230150 LR_FREQ 0.074188306969 0.000703604510 N       133554
 Q SR_FREQ 0.056777869863 0.000600326499 LR_FREQ 0.078447942328 0.000828426475 N       110981
 R SR_FREQ 0.067914601144 0.001073167407 LR_FREQ 0.164057901170 0.001264229475 N       156058
 W SR_FREQ 0.158146668584 0.001660606673 LR_FREQ 0.352999300475 0.002431205220 N        42954
 Y SR_FREQ 0.121190283704 0.001429098049 LR_FREQ 0.226917935917 0.001366463211 N       110792
