# Supplementary material for: Pi-Pi contacts are an overlooked protein feature relevant to phase separation
Source: eLife. 2018 Feb 9;7:e31486. doi: 10.7554/eLife.31486 (PMC5847340; doi:10.7554/eLife.31486)
Supplement: Source code 2. — Python script and associated database files for the final phase separation propensity predictor. [file elife-31486-code2.tgz › SourceCodeS2/DBS/AVGnSDEVS/PCON2.BB.xmer36]

GW SR_FREQ 0.026004996695 0.000264940012 LR_FREQ 0.047031462557 0.000461641742 N         3092
GV SR_FREQ 0.020516566087 0.000210090927 LR_FREQ 0.029590634176 0.000244809225 N        15351
GT SR_FREQ 0.022711168662 0.000212213854 LR_FREQ 0.035284940022 0.000301264748 N        11663
GS SR_FREQ 0.026252484244 0.000252487924 LR_FREQ 0.043110793321 0.000340106823 N        12183
GR SR_FREQ 0.026434098148 0.000236659278 LR_FREQ 0.037035176315 0.000331916962 N        10061
GQ SR_FREQ 0.030560981118 0.000277734101 LR_FREQ 0.037244090257 0.000354650284 N         6840
GP SR_FREQ 0.034014736629 0.000318545880 LR_FREQ 0.046147750916 0.000369326837 N         7171
GY SR_FREQ 0.023738175402 0.000244453592 LR_FREQ 0.041041143580 0.000341422124 N         7743
GG SR_FREQ 0.025019124836 0.000250467298 LR_FREQ 0.052810955888 0.000370571987 N        15570
GF SR_FREQ 0.023105035703 0.000233740918 LR_FREQ 0.039300478758 0.000317659773 N         8915
GE SR_FREQ 0.028070519987 0.000265323627 LR_FREQ 0.033899376017 0.000335664286 N        12195
GD SR_FREQ 0.025467268485 0.000249376679 LR_FREQ 0.035419984818 0.000302380217 N        11218
GC SR_FREQ 0.025004745725 0.000281854715 LR_FREQ 0.047545745074 0.000376057406 N         2620
GA SR_FREQ 0.024161323704 0.000243293259 LR_FREQ 0.042070917122 0.000340194642 N        15990
GN SR_FREQ 0.025057586311 0.000253493489 LR_FREQ 0.037961566743 0.000337275079 N         8495
GM SR_FREQ 0.021247561034 0.000234392111 LR_FREQ 0.038473764399 0.000378616281 N         4624
GL SR_FREQ 0.018780288111 0.000192699969 LR_FREQ 0.027557503904 0.000262878133 N        17685
GK SR_FREQ 0.023528820339 0.000214926216 LR_FREQ 0.032963815618 0.000314641338 N        12165
GI SR_FREQ 0.020320525054 0.000210495635 LR_FREQ 0.029734114015 0.000289627543 N        12630
GH SR_FREQ 0.026397500471 0.000268086012 LR_FREQ 0.042100123182 0.000363364061 N         4878
ME SR_FREQ 0.022357527191 0.000276123096 LR_FREQ 0.018644461306 0.000196632357 N         3842
MD SR_FREQ 0.019543928446 0.000247560466 LR_FREQ 0.019268582871 0.000188900815 N         3498
MG SR_FREQ 0.019507836274 0.000246805516 LR_FREQ 0.033484545294 0.000290182575 N         4236
MF SR_FREQ 0.016627406984 0.000221423827 LR_FREQ 0.020515088147 0.000195435772 N         2052
MA SR_FREQ 0.018758506536 0.000237671140 LR_FREQ 0.025432083960 0.000230501515 N         5208
MC SR_FREQ 0.016767079188 0.000266368826 LR_FREQ 0.022213258860 0.000244177935 N          704
MM SR_FREQ 0.014043807095 0.000218886697 LR_FREQ 0.017994155813 0.000220649918 N         1467
ML SR_FREQ 0.013810918670 0.000176922925 LR_FREQ 0.015046371740 0.000150069779 N         5382
MN SR_FREQ 0.018536131433 0.000245469797 LR_FREQ 0.019822665848 0.000203532464 N         2503
MI SR_FREQ 0.014535627619 0.000191700884 LR_FREQ 0.015113418401 0.000153889797 N         3220
MH SR_FREQ 0.019062814032 0.000289534329 LR_FREQ 0.020601497898 0.000224688626 N         1343
MK SR_FREQ 0.017547792470 0.000211017816 LR_FREQ 0.017435934873 0.000179596198 N         3521
MT SR_FREQ 0.016729141921 0.000207985317 LR_FREQ 0.018743695033 0.000183404412 N         3300
MW SR_FREQ 0.017863776427 0.000272728021 LR_FREQ 0.021947703630 0.000282327789 N          675
MV SR_FREQ 0.015004930945 0.000191212592 LR_FREQ 0.015605544134 0.000144364648 N         4060
MQ SR_FREQ 0.023879379140 0.000303433813 LR_FREQ 0.018843380861 0.000208725949 N         2052
MP SR_FREQ 0.028173989609 0.000354384033 LR_FREQ 0.026042612454 0.000242278414 N         2752
MS SR_FREQ 0.020329977772 0.000261188216 LR_FREQ 0.024850731831 0.000239560080 N         3301
MR SR_FREQ 0.020238265224 0.000233359926 LR_FREQ 0.019888167464 0.000204280298 N         3032
MY SR_FREQ 0.017032842096 0.000232436721 LR_FREQ 0.021257253627 0.000220179083 N         1765
FP SR_FREQ 0.030849070623 0.000347940929 LR_FREQ 0.027318125768 0.000229393498 N         5113
FQ SR_FREQ 0.026871966050 0.000296138851 LR_FREQ 0.020700848065 0.000203024720 N         3842
FR SR_FREQ 0.022882406313 0.000234362803 LR_FREQ 0.021457933648 0.000184010768 N         5244
FS SR_FREQ 0.022921686215 0.000254696659 LR_FREQ 0.026135483085 0.000218408662 N         7593
FT SR_FREQ 0.019334782590 0.000210351385 LR_FREQ 0.020470242738 0.000181021617 N         6331
FV SR_FREQ 0.017352412983 0.000198907294 LR_FREQ 0.017303683736 0.000141285375 N         7444
FW SR_FREQ 0.021464447147 0.000274434498 LR_FREQ 0.023967974090 0.000241399242 N         1485
FY SR_FREQ 0.019899345090 0.000241101174 LR_FREQ 0.022934776006 0.000198566721 N         4094
FA SR_FREQ 0.021110131837 0.000241787982 LR_FREQ 0.026555548207 0.000216411003 N         8576
FC SR_FREQ 0.020431429524 0.000280998863 LR_FREQ 0.024207015599 0.000227270875 N         1392
FD SR_FREQ 0.022161801982 0.000254438344 LR_FREQ 0.020883489902 0.000183603887 N         7741
FE SR_FREQ 0.024779935780 0.000267419954 LR_FREQ 0.020243108094 0.000191053544 N         6992
FF SR_FREQ 0.019384475861 0.000229638632 LR_FREQ 0.022205653706 0.000186232236 N         4329
FG SR_FREQ 0.021877232282 0.000247478567 LR_FREQ 0.034065494385 0.000263009570 N         8528
FH SR_FREQ 0.022224703286 0.000270966274 LR_FREQ 0.022538095901 0.000216130471 N         2724
FI SR_FREQ 0.016997152109 0.000196870053 LR_FREQ 0.016849416688 0.000151697930 N         5889
FK SR_FREQ 0.020172048452 0.000224328732 LR_FREQ 0.019125299824 0.000177405052 N         5832
FL SR_FREQ 0.015889049654 0.000185770374 LR_FREQ 0.016541485445 0.000147769945 N         9156
FM SR_FREQ 0.017237928831 0.000233119809 LR_FREQ 0.020098639028 0.000204921314 N         2154
FN SR_FREQ 0.021436140574 0.000259493046 LR_FREQ 0.021599092259 0.000201955954 N         5250
SY SR_FREQ 0.020673011764 0.000253742741 LR_FREQ 0.024587450971 0.000219311332 N         5775
SS SR_FREQ 0.023286998462 0.000270466140 LR_FREQ 0.027484885165 0.000249205713 N        10354
SR SR_FREQ 0.023333730196 0.000241576392 LR_FREQ 0.022992013249 0.000210683685 N         7377
SQ SR_FREQ 0.026887660328 0.000291563200 LR_FREQ 0.022267517217 0.000228233442 N         5560
SP SR_FREQ 0.030539155450 0.000356838250 LR_FREQ 0.028709246071 0.000247245948 N         7269
SW SR_FREQ 0.022153084124 0.000276005762 LR_FREQ 0.026030745367 0.000274955826 N         2387
SV SR_FREQ 0.018087529193 0.000211179092 LR_FREQ 0.018745484037 0.000157413628 N        10881
ST SR_FREQ 0.019940621431 0.000219386001 LR_FREQ 0.021931128779 0.000198371655 N         8505
SK SR_FREQ 0.020684482004 0.000227345752 LR_FREQ 0.020580838478 0.000202554372 N         8100
SI SR_FREQ 0.017778181413 0.000209367155 LR_FREQ 0.018387881580 0.000174560233 N         9007
SH SR_FREQ 0.022797984834 0.000279525051 LR_FREQ 0.024332544753 0.000236608565 N         3585
SN SR_FREQ 0.021908730802 0.000261940420 LR_FREQ 0.023139383541 0.000225195823 N         6678
SM SR_FREQ 0.018116124779 0.000243763846 LR_FREQ 0.021999436174 0.000229440417 N         3274
SL SR_FREQ 0.016633240514 0.000196017851 LR_FREQ 0.017932884841 0.000167118047 N        15035
SC SR_FREQ 0.021242352421 0.000292850839 LR_FREQ 0.026070637928 0.000226335647 N         2068
SA SR_FREQ 0.021583716859 0.000251065076 LR_FREQ 0.027833115164 0.000235900246 N        12018
SG SR_FREQ 0.022299511446 0.000259742023 LR_FREQ 0.034975072733 0.000276523708 N        13310
SF SR_FREQ 0.020178196748 0.000244272004 LR_FREQ 0.023865658595 0.000207272764 N         6961
SE SR_FREQ 0.025081479764 0.000280550512 LR_FREQ 0.021579155476 0.000219211006 N         8935
SD SR_FREQ 0.022499046514 0.000252059893 LR_FREQ 0.022309145317 0.000205953128 N         8789
YI SR_FREQ 0.016676608651 0.000197448198 LR_FREQ 0.017203987152 0.000161549750 N         4999
YH SR_FREQ 0.021968971541 0.000289611088 LR_FREQ 0.023250816860 0.000223157694 N         2314
YK SR_FREQ 0.019878959647 0.000217687728 LR_FREQ 0.019553449437 0.000189899984 N         4866
YM SR_FREQ 0.016837892953 0.000233300192 LR_FREQ 0.020794965713 0.000218798462 N         1889
YL SR_FREQ 0.015631763419 0.000186667038 LR_FREQ 0.016837111108 0.000163449522 N         9050
YN SR_FREQ 0.021078050987 0.000259908558 LR_FREQ 0.022162910630 0.000212122754 N         4426
YA SR_FREQ 0.020877957331 0.000237709938 LR_FREQ 0.027345433246 0.000228962072 N         7107
YC SR_FREQ 0.020044998978 0.000275287673 LR_FREQ 0.025323618280 0.000249797590 N         1314
YE SR_FREQ 0.024514808579 0.000270510826 LR_FREQ 0.020670046218 0.000207085016 N         5574
YD SR_FREQ 0.021852268793 0.000248602267 LR_FREQ 0.021423412716 0.000194511259 N         6041
YG SR_FREQ 0.021645803757 0.000253768167 LR_FREQ 0.035396583997 0.000275911461 N         7446
YF SR_FREQ 0.019162851477 0.000235398111 LR_FREQ 0.022939587334 0.000202600164 N         4180
YY SR_FREQ 0.019574532192 0.000244916158 LR_FREQ 0.023806289823 0.000224148847 N         4004
YQ SR_FREQ 0.026708403520 0.000293846713 LR_FREQ 0.021301503908 0.000229460518 N         3558
YP SR_FREQ 0.030786032559 0.000348794274 LR_FREQ 0.028354964638 0.000246036183 N         4680
YS SR_FREQ 0.022671786784 0.000260649067 LR_FREQ 0.027004995117 0.000235400872 N         6076
YR SR_FREQ 0.022639132845 0.000232274846 LR_FREQ 0.022126917938 0.000208818603 N         4953
YT SR_FREQ 0.018977148898 0.000212656682 LR_FREQ 0.020982125908 0.000195962939 N         5220
YW SR_FREQ 0.021096986680 0.000268868579 LR_FREQ 0.025066963555 0.000290269806 N         1407
YV SR_FREQ 0.017023590126 0.000196719836 LR_FREQ 0.017655185874 0.000153235809 N         6149
LF SR_FREQ 0.016025907804 0.000189357787 LR_FREQ 0.018512216814 0.000151050995 N         8917
LG SR_FREQ 0.018122258921 0.000206533504 LR_FREQ 0.026827048632 0.000210893705 N        17756
LD SR_FREQ 0.018084985362 0.000207760977 LR_FREQ 0.017844772416 0.000146227564 N        15632
LE SR_FREQ 0.019964010216 0.000228058611 LR_FREQ 0.017434922529 0.000148567060 N        17004
LC SR_FREQ 0.015983269755 0.000219085908 LR_FREQ 0.018984937929 0.000164817013 N         3009
LA SR_FREQ 0.017584443718 0.000201938079 LR_FREQ 0.021987612759 0.000177421584 N        22701
LN SR_FREQ 0.017373253958 0.000210275763 LR_FREQ 0.018074357151 0.000154179589 N        10609
LL SR_FREQ 0.013961979567 0.000159057648 LR_FREQ 0.014828084890 0.000120781599 N        22088
LM SR_FREQ 0.014346902456 0.000186549143 LR_FREQ 0.016737773466 0.000158276564 N         5395
LK SR_FREQ 0.016712343598 0.000181279672 LR_FREQ 0.016577489158 0.000141082545 N        15347
LH SR_FREQ 0.017530421350 0.000221512666 LR_FREQ 0.018308861675 0.000153119740 N         5908
LI SR_FREQ 0.014508474634 0.000163733703 LR_FREQ 0.014903942917 0.000125270383 N        12392
LV SR_FREQ 0.014871693540 0.000165444838 LR_FREQ 0.015282479817 0.000115962116 N        16237
LW SR_FREQ 0.016641801620 0.000206009031 LR_FREQ 0.018922888564 0.000181309947 N         2763
LT SR_FREQ 0.016140127778 0.000173889048 LR_FREQ 0.017468394649 0.000143790893 N        13979
LR SR_FREQ 0.018476895378 0.000199386866 LR_FREQ 0.018174206042 0.000149635892 N        13536
LS SR_FREQ 0.018596232851 0.000216178103 LR_FREQ 0.021399698249 0.000178594629 N        16111
LP SR_FREQ 0.023324695698 0.000264973330 LR_FREQ 0.021971094132 0.000179407129 N        12597
LQ SR_FREQ 0.020591097598 0.000237475966 LR_FREQ 0.017409389701 0.000157598466 N         9259
LY SR_FREQ 0.016312635371 0.000198033009 LR_FREQ 0.018854342510 0.000159871652 N         7800
RT SR_FREQ 0.021281594408 0.000216099326 LR_FREQ 0.018629645773 0.000173841604 N         6452
RV SR_FREQ 0.019125495330 0.000206256145 LR_FREQ 0.015978831517 0.000135075256 N         9887
RW SR_FREQ 0.024248870234 0.000285668099 LR_FREQ 0.020919789822 0.000231916240 N         1914
RP SR_FREQ 0.033118922693 0.000357936414 LR_FREQ 0.024401561427 0.000225692486 N         5756
RQ SR_FREQ 0.029260104914 0.000286345130 LR_FREQ 0.018533252217 0.000194594673 N         4878
RR SR_FREQ 0.025161462777 0.000243328182 LR_FREQ 0.019385762463 0.000184311396 N         7205
RS SR_FREQ 0.024982272667 0.000267964134 LR_FREQ 0.023489129640 0.000222102598 N         6740
RY SR_FREQ 0.022175053848 0.000248302993 LR_FREQ 0.020493959645 0.000189505088 N         5112
RD SR_FREQ 0.024029907218 0.000250357225 LR_FREQ 0.018976235007 0.000175665317 N         7937
RE SR_FREQ 0.026773873196 0.000272237983 LR_FREQ 0.018341749566 0.000185612366 N         9499
RF SR_FREQ 0.021661301835 0.000250551877 LR_FREQ 0.019985777566 0.000174673720 N         6105
RG SR_FREQ 0.023761309353 0.000254257765 LR_FREQ 0.030335386014 0.000264043091 N         8919
RA SR_FREQ 0.022915833830 0.000245342149 LR_FREQ 0.024018355678 0.000210278301 N        11189
RC SR_FREQ 0.023191829848 0.000296858405 LR_FREQ 0.021141053216 0.000218282984 N         1570
RL SR_FREQ 0.017509776660 0.000197684133 LR_FREQ 0.015415180296 0.000139914014 N        13443
RM SR_FREQ 0.019564698041 0.000241259896 LR_FREQ 0.017897231261 0.000184346147 N         2901
RN SR_FREQ 0.023504892638 0.000252842664 LR_FREQ 0.019461309717 0.000189356051 N         5294
RH SR_FREQ 0.024693103210 0.000276077313 LR_FREQ 0.019920098477 0.000203336046 N         3220
RI SR_FREQ 0.018863284525 0.000208050508 LR_FREQ 0.015510063758 0.000140458780 N         8138
RK SR_FREQ 0.022211255724 0.000218818037 LR_FREQ 0.017418852320 0.000167343627 N         6541
VH SR_FREQ 0.018634366506 0.000267627509 LR_FREQ 0.012723161010 0.000134498005 N         4265
IP SR_FREQ 0.025137532812 0.000330533299 LR_FREQ 0.015115336067 0.000175991140 N         7909
EM SR_FREQ 0.022237877617 0.000253901057 LR_FREQ 0.016349629952 0.000176588730 N         4105
EL SR_FREQ 0.019304661313 0.000197643325 LR_FREQ 0.014521870038 0.000137359958 N        17063
EN SR_FREQ 0.025996541456 0.000253335539 LR_FREQ 0.017768424964 0.000184910135 N         8038
EI SR_FREQ 0.021038097699 0.000212829618 LR_FREQ 0.014474138952 0.000142558547 N        11180
EH SR_FREQ 0.027601150976 0.000274300900 LR_FREQ 0.018023401685 0.000187691240 N         3918
EK SR_FREQ 0.024501774194 0.000225400657 LR_FREQ 0.016052356957 0.000159914149 N        11791
EE SR_FREQ 0.029186521259 0.000294850180 LR_FREQ 0.016982563161 0.000184878330 N        13004
ED SR_FREQ 0.026410166573 0.000249518138 LR_FREQ 0.017492512109 0.000172323670 N         9276
EG SR_FREQ 0.026100905626 0.000254540687 LR_FREQ 0.027346041727 0.000255377860 N        12020
EF SR_FREQ 0.024140584252 0.000241311604 LR_FREQ 0.018311285313 0.000177406989 N         6821
EA SR_FREQ 0.025079076727 0.000259527464 LR_FREQ 0.022052033616 0.000204599145 N        15600
EC SR_FREQ 0.026377853245 0.000291985809 LR_FREQ 0.018829445408 0.000194216425 N         1828
IT SR_FREQ 0.016453664691 0.000204273438 LR_FREQ 0.011612211453 0.000124803019 N         8859
EY SR_FREQ 0.024741057817 0.000253948548 LR_FREQ 0.018692317834 0.000191982860 N         5894
IW SR_FREQ 0.017141963421 0.000243862245 LR_FREQ 0.011498759688 0.000154791966 N         1661
ET SR_FREQ 0.023566998679 0.000210841572 LR_FREQ 0.017158061233 0.000167351171 N         8750
EW SR_FREQ 0.027461769378 0.000272713113 LR_FREQ 0.018734591703 0.000224617185 N         2491
EV SR_FREQ 0.021143388707 0.000207981357 LR_FREQ 0.014921425550 0.000130394689 N        12590
EQ SR_FREQ 0.031902466010 0.000288785312 LR_FREQ 0.016995811723 0.000180391886 N         6515
EP SR_FREQ 0.035877126642 0.000330396706 LR_FREQ 0.022101702601 0.000216398816 N         6080
ES SR_FREQ 0.027377855464 0.000261035230 LR_FREQ 0.021372127357 0.000211614087 N         8321
ER SR_FREQ 0.027641476865 0.000243115185 LR_FREQ 0.017845776442 0.000171496345 N         9762
II SR_FREQ 0.014626245510 0.000177187569 LR_FREQ 0.009814933892 0.000103324678 N         8427
IH SR_FREQ 0.018098251425 0.000262238944 LR_FREQ 0.011516868576 0.000144136363 N         3703
IK SR_FREQ 0.017108343087 0.000212620804 LR_FREQ 0.011064747468 0.000121577622 N         8974
IM SR_FREQ 0.014344410499 0.000207129044 LR_FREQ 0.010307775424 0.000128261318 N         2951
IN SR_FREQ 0.017912825851 0.000247710889 LR_FREQ 0.012017177344 0.000149230130 N         7352
KC SR_FREQ 0.018374328613 0.000264163872 LR_FREQ 0.019221588839 0.000208538374 N         1415
KA SR_FREQ 0.019534721509 0.000232802309 LR_FREQ 0.022504814956 0.000214173763 N        12298
KG SR_FREQ 0.020278237640 0.000249465822 LR_FREQ 0.028218141895 0.000275947496 N        10210
KF SR_FREQ 0.018003722730 0.000223045918 LR_FREQ 0.018571224744 0.000181540996 N         5433
KE SR_FREQ 0.022558206379 0.000259772376 LR_FREQ 0.017174146081 0.000185215722 N        11381
KD SR_FREQ 0.020240317379 0.000241319086 LR_FREQ 0.017644481963 0.000175117701 N         9161
KK SR_FREQ 0.018598491498 0.000216016769 LR_FREQ 0.016260803784 0.000173072426 N         8844
KI SR_FREQ 0.015942917792 0.000190309595 LR_FREQ 0.014514439263 0.000140938632 N         9253
KH SR_FREQ 0.020017066240 0.000252210742 LR_FREQ 0.018298872012 0.000199123425 N         3097
KN SR_FREQ 0.019524004388 0.000251684696 LR_FREQ 0.018000263198 0.000187504630 N         6973
KM SR_FREQ 0.015901351651 0.000223665804 LR_FREQ 0.016538043652 0.000184235862 N         3148
KL SR_FREQ 0.015106307996 0.000181365166 LR_FREQ 0.014579700487 0.000139238939 N        13529
KS SR_FREQ 0.020911346462 0.000250405493 LR_FREQ 0.021827004928 0.000226840715 N         7466
KR SR_FREQ 0.020925245064 0.000218661764 LR_FREQ 0.018080384959 0.000184817207 N         6584
KQ SR_FREQ 0.023966278090 0.000287725419 LR_FREQ 0.017190769433 0.000189495277 N         5112
KP SR_FREQ 0.027537914562 0.000339859220 LR_FREQ 0.022648576822 0.000226711293 N         6200
KW SR_FREQ 0.019207259598 0.000257874428 LR_FREQ 0.019138020538 0.000234999539 N         1861
KV SR_FREQ 0.016290828625 0.000193410613 LR_FREQ 0.015047065938 0.000135221625 N        10491
KT SR_FREQ 0.017845986065 0.000202922374 LR_FREQ 0.017399820130 0.000176386845 N         7832
KY SR_FREQ 0.018240425955 0.000228102072 LR_FREQ 0.018976229120 0.000190651498 N         5593
DN SR_FREQ 0.023132497931 0.000279297038 LR_FREQ 0.019453024008 0.000191289684 N         6070
DL SR_FREQ 0.017410535211 0.000202157412 LR_FREQ 0.015518740133 0.000139928825 N        15681
DM SR_FREQ 0.019363185853 0.000259870011 LR_FREQ 0.018014224630 0.000187550957 N         3517
DK SR_FREQ 0.021863350009 0.000244295288 LR_FREQ 0.017488024014 0.000175216568 N         8107
DH SR_FREQ 0.024250036782 0.000293459794 LR_FREQ 0.020023336944 0.000206498589 N         3357
DI SR_FREQ 0.018738082036 0.000215648167 LR_FREQ 0.015646231136 0.000152534030 N        10393
DF SR_FREQ 0.021387247618 0.000266423944 LR_FREQ 0.020015698294 0.000182064601 N         7582
DG SR_FREQ 0.023359635095 0.000268421331 LR_FREQ 0.030052457029 0.000256366319 N        12509
DD SR_FREQ 0.023710117974 0.000271707249 LR_FREQ 0.018955344762 0.000179345077 N         8191
DE SR_FREQ 0.026325112080 0.000300707066 LR_FREQ 0.018448294052 0.000193930129 N        10482
DC SR_FREQ 0.022792776902 0.000313531493 LR_FREQ 0.021049145084 0.000208926984 N         1869
DA SR_FREQ 0.022661116818 0.000271378065 LR_FREQ 0.023925068235 0.000207992407 N        13220
DY SR_FREQ 0.021868093791 0.000270258274 LR_FREQ 0.020513694503 0.000193700339 N         6404
DV SR_FREQ 0.018969456689 0.000217410625 LR_FREQ 0.016088003484 0.000139658357 N        11991
DW SR_FREQ 0.023836496715 0.000295189258 LR_FREQ 0.020897487349 0.000233445885 N         2565
DT SR_FREQ 0.021010098818 0.000235782947 LR_FREQ 0.018657503087 0.000175252989 N         7735
DR SR_FREQ 0.024708747397 0.000263723725 LR_FREQ 0.019475238973 0.000186699088 N         7481
DS SR_FREQ 0.024574122111 0.000287944820 LR_FREQ 0.023374063427 0.000223729568 N         8445
DP SR_FREQ 0.032477982677 0.000388501086 LR_FREQ 0.024022343147 0.000213077566 N         8252
DQ SR_FREQ 0.028545831582 0.000319997201 LR_FREQ 0.018621238561 0.000194906213 N         4696
QQ SR_FREQ 0.035721526802 0.000336194403 LR_FREQ 0.019152479042 0.000218914185 N         4157
QP SR_FREQ 0.040526140177 0.000405584356 LR_FREQ 0.025766610454 0.000251837693 N         4133
QS SR_FREQ 0.029423234667 0.000301598957 LR_FREQ 0.024621934762 0.000249152295 N         4971
QR SR_FREQ 0.029809558274 0.000272970899 LR_FREQ 0.020148483522 0.000205988135 N         4868
QT SR_FREQ 0.024809399825 0.000247034979 LR_FREQ 0.019126047585 0.000195807072 N         4815
QW SR_FREQ 0.030368712527 0.000334717762 LR_FREQ 0.022096818184 0.000272590666 N         1457
QV SR_FREQ 0.021852873828 0.000231184252 LR_FREQ 0.016260182634 0.000150335686 N         6820
QY SR_FREQ 0.026347457063 0.000292434752 LR_FREQ 0.021413611639 0.000218811807 N         3389
QA SR_FREQ 0.026462869922 0.000282891147 LR_FREQ 0.025149354551 0.000230873589 N         8720
QC SR_FREQ 0.029022460467 0.000379957362 LR_FREQ 0.022249103891 0.000240723033 N         1102
QE SR_FREQ 0.031519951403 0.000320031415 LR_FREQ 0.018964484147 0.000213386943 N         5824
QD SR_FREQ 0.028182893079 0.000286747696 LR_FREQ 0.019543778318 0.000196430112 N         4745
QG SR_FREQ 0.027744199508 0.000285177912 LR_FREQ 0.032324617135 0.000289659589 N         6667
QF SR_FREQ 0.025527492412 0.000275420262 LR_FREQ 0.020788663389 0.000198569119 N         3768
QI SR_FREQ 0.021722895916 0.000242556872 LR_FREQ 0.015802967417 0.000164264791 N         5541
QH SR_FREQ 0.030299973096 0.000338072948 LR_FREQ 0.020833011771 0.000236161709 N         2232
QK SR_FREQ 0.025950265194 0.000256695373 LR_FREQ 0.017799770485 0.000188848798 N         5103
QM SR_FREQ 0.023490255948 0.000296898583 LR_FREQ 0.018483297993 0.000208822102 N         2288
QL SR_FREQ 0.019720142955 0.000221492338 LR_FREQ 0.015605648612 0.000150882277 N         9771
QN SR_FREQ 0.027955851060 0.000306431686 LR_FREQ 0.020092062148 0.000213761465 N         3873
WG SR_FREQ 0.021155450538 0.000277964213 LR_FREQ 0.036391402082 0.000347331820 N         2646
WF SR_FREQ 0.018176569003 0.000254012968 LR_FREQ 0.021567376492 0.000216318283 N         1443
WE SR_FREQ 0.024563875057 0.000295637835 LR_FREQ 0.019301771958 0.000221197361 N         2298
WD SR_FREQ 0.021344067841 0.000281897411 LR_FREQ 0.020105549356 0.000213610480 N         2508
WC SR_FREQ 0.018754896015 0.000331008608 LR_FREQ 0.023971908510 0.000297947914 N          474
WA SR_FREQ 0.020271775648 0.000248763694 LR_FREQ 0.026850729983 0.000260082767 N         2772
WN SR_FREQ 0.020386580153 0.000272169861 LR_FREQ 0.020871495391 0.000243024446 N         1852
WM SR_FREQ 0.015300652658 0.000265803968 LR_FREQ 0.018821845960 0.000250662491 N          819
WL SR_FREQ 0.014505172638 0.000193577097 LR_FREQ 0.015320092677 0.000162093912 N         3410
WK SR_FREQ 0.019098237736 0.000242080856 LR_FREQ 0.017943842124 0.000203957142 N         2007
WI SR_FREQ 0.015483642550 0.000204157804 LR_FREQ 0.015399149594 0.000167139662 N         1937
WH SR_FREQ 0.021320886304 0.000323322217 LR_FREQ 0.021787049607 0.000259706514 N         1006
WW SR_FREQ 0.020180782856 0.000318588709 LR_FREQ 0.023788309425 0.000362082401 N          573
WV SR_FREQ 0.015995868586 0.000201252269 LR_FREQ 0.016045488283 0.000158799009 N         2287
WT SR_FREQ 0.018048590051 0.000218582799 LR_FREQ 0.019543011131 0.000215101199 N         2139
WS SR_FREQ 0.022273978332 0.000279467788 LR_FREQ 0.026467514053 0.000267534535 N         2344
WR SR_FREQ 0.022271327947 0.000256048514 LR_FREQ 0.020831278343 0.000233237119 N         1969
WQ SR_FREQ 0.027063172980 0.000332845565 LR_FREQ 0.019736086039 0.000254399550 N         1633
WP SR_FREQ 0.032108034171 0.000425677327 LR_FREQ 0.027921811427 0.000292644398 N         1458
WY SR_FREQ 0.018643996050 0.000267512444 LR_FREQ 0.022559390020 0.000262884059 N         1209
PR SR_FREQ 0.024301299073 0.000227539082 LR_FREQ 0.019198318619 0.000157385229 N         5322
PS SR_FREQ 0.024181075409 0.000239737029 LR_FREQ 0.023221029347 0.000186055476 N         7103
PP SR_FREQ 0.032398346775 0.000311425716 LR_FREQ 0.024002759404 0.000185858436 N         4871
PQ SR_FREQ 0.028411765472 0.000261526452 LR_FREQ 0.018316571031 0.000166486998 N         4492
PV SR_FREQ 0.018516151735 0.000197215673 LR_FREQ 0.015718779872 0.000125169836 N         9357
PW SR_FREQ 0.023235145279 0.000260237211 LR_FREQ 0.020718068867 0.000216039797 N         1782
PT SR_FREQ 0.020512140926 0.000199575823 LR_FREQ 0.018303789294 0.000155080431 N         6624
PY SR_FREQ 0.021323197349 0.000221009177 LR_FREQ 0.020258573925 0.000171052336 N         4557
PC SR_FREQ 0.022180060787 0.000268634343 LR_FREQ 0.020677363030 0.000172061447 N         1268
PA SR_FREQ 0.022341915428 0.000233446057 LR_FREQ 0.023966916172 0.000186733130 N         9845
PF SR_FREQ 0.020817893805 0.000224549041 LR_FREQ 0.019796557864 0.000167528441 N         5248
PG SR_FREQ 0.022900566922 0.000231057568 LR_FREQ 0.030254025193 0.000221373118 N         9720
PD SR_FREQ 0.023253765705 0.000232889662 LR_FREQ 0.018741187123 0.000155215086 N         8324
PE SR_FREQ 0.026124605132 0.000256474647 LR_FREQ 0.018210822174 0.000160713308 N        10340
PK SR_FREQ 0.021447708363 0.000212386052 LR_FREQ 0.017127646321 0.000148869087 N         5811
PH SR_FREQ 0.023786344650 0.000240565662 LR_FREQ 0.019690956978 0.000177858358 N         2876
PI SR_FREQ 0.018248917541 0.000198266864 LR_FREQ 0.015247497562 0.000134702184 N         6012
PN SR_FREQ 0.022665510088 0.000240863064 LR_FREQ 0.019176531842 0.000167406540 N         5358
PL SR_FREQ 0.016962280095 0.000184223807 LR_FREQ 0.015154017436 0.000130953832 N        11007
PM SR_FREQ 0.018703118361 0.000228265473 LR_FREQ 0.017588525322 0.000168301109 N         2505
CK SR_FREQ 0.020489526471 0.000236701417 LR_FREQ 0.020798247716 0.000219637094 N         1588
CI SR_FREQ 0.016611671019 0.000211191043 LR_FREQ 0.017882013793 0.000186217562 N         1825
CH SR_FREQ 0.023503897777 0.000329540591 LR_FREQ 0.026527733504 0.000281149238 N         1118
CN SR_FREQ 0.022162093991 0.000293733716 LR_FREQ 0.024483388633 0.000263303243 N         1311
CM SR_FREQ 0.016799417019 0.000250344095 LR_FREQ 0.023009650760 0.000285616828 N          652
CL SR_FREQ 0.015385710422 0.000194524775 LR_FREQ 0.017409712808 0.000176783345 N         2970
CC SR_FREQ 0.021185415882 0.000388502478 LR_FREQ 0.030172638908 0.000329890330 N          497
CA SR_FREQ 0.021638985024 0.000267219494 LR_FREQ 0.030657542829 0.000266095877 N         2463
CG SR_FREQ 0.022584521876 0.000281719041 LR_FREQ 0.041832310886 0.000317787746 N         2746
CF SR_FREQ 0.019664730389 0.000263515668 LR_FREQ 0.025523120110 0.000251989784 N         1353
CE SR_FREQ 0.026396073355 0.000314098148 LR_FREQ 0.022175129825 0.000242511206 N         1908
CD SR_FREQ 0.023017587152 0.000293213586 LR_FREQ 0.023153802853 0.000231645116 N         1990
CY SR_FREQ 0.020322854647 0.000272936680 LR_FREQ 0.026853040557 0.000262360417 N         1144
CS SR_FREQ 0.024041547460 0.000299707514 LR_FREQ 0.030668359302 0.000280586475 N         2146
CR SR_FREQ 0.024100417414 0.000270688602 LR_FREQ 0.024301442471 0.000241825510 N         1716
CQ SR_FREQ 0.029565140294 0.000366001119 LR_FREQ 0.023362609872 0.000273191842 N         1168
CP SR_FREQ 0.034995588238 0.000444356201 LR_FREQ 0.032847059988 0.000298901372 N         1696
CW SR_FREQ 0.022406826110 0.000300268041 LR_FREQ 0.029847276748 0.000366619176 N          407
CV SR_FREQ 0.017071488586 0.000209711029 LR_FREQ 0.018370135888 0.000167791657 N         2158
CT SR_FREQ 0.019407931552 0.000233210627 LR_FREQ 0.022615935062 0.000219468344 N         1719
IY SR_FREQ 0.016663060911 0.000231803534 LR_FREQ 0.012317771328 0.000136702192 N         5196
VA SR_FREQ 0.018466754581 0.000234340732 LR_FREQ 0.016769865721 0.000156923708 N        16319
VC SR_FREQ 0.017050506084 0.000280578998 LR_FREQ 0.012782530259 0.000136917557 N         2363
VD SR_FREQ 0.019077275790 0.000252351254 LR_FREQ 0.013200408038 0.000129983167 N        12026
VE SR_FREQ 0.021126550098 0.000268691769 LR_FREQ 0.012882869098 0.000126659188 N        12509
VF SR_FREQ 0.016862931496 0.000226691147 LR_FREQ 0.013317713410 0.000123615572 N         7587
VG SR_FREQ 0.019062314832 0.000248507418 LR_FREQ 0.020733105203 0.000200712119 N        12822
IQ SR_FREQ 0.021784226132 0.000283254324 LR_FREQ 0.011223979145 0.000136707259 N         5237
VI SR_FREQ 0.015083529926 0.000185229897 LR_FREQ 0.010682937753 0.000098400451 N        11126
IS SR_FREQ 0.019301020373 0.000255362288 LR_FREQ 0.014875093987 0.000172057036 N         9899
IR SR_FREQ 0.019099204918 0.000233392985 LR_FREQ 0.012147416140 0.000130488019 N         7499
VL SR_FREQ 0.014431511198 0.000180754697 LR_FREQ 0.011181887944 0.000101610784 N        17440
VM SR_FREQ 0.014968972681 0.000221471091 LR_FREQ 0.011442663674 0.000122586604 N         4244
VN SR_FREQ 0.018349011723 0.000254672220 LR_FREQ 0.013109837280 0.000138871850 N         8215
IV SR_FREQ 0.014999650895 0.000183873910 LR_FREQ 0.010231447232 0.000103206028 N        10487
VP SR_FREQ 0.025372608717 0.000349045023 LR_FREQ 0.016317911237 0.000167103532 N         9226
VQ SR_FREQ 0.022166664499 0.000292579842 LR_FREQ 0.012418209612 0.000139217833 N         6168
VR SR_FREQ 0.019524520832 0.000234128246 LR_FREQ 0.013252808665 0.000129537298 N         9479
VS SR_FREQ 0.019695076062 0.000264129119 LR_FREQ 0.015964607985 0.000162600756 N        11654
VT SR_FREQ 0.016906157135 0.000213976266 LR_FREQ 0.012707967082 0.000124415707 N        10990
IL SR_FREQ 0.013997037947 0.000175422438 LR_FREQ 0.010347775520 0.000106363544 N        12578
VV SR_FREQ 0.015469779131 0.000190420768 LR_FREQ 0.011132474348 0.000096988418 N        14537
VW SR_FREQ 0.017776784489 0.000251499301 LR_FREQ 0.012779278033 0.000149846557 N         2413
IA SR_FREQ 0.018038630639 0.000225861463 LR_FREQ 0.015822398877 0.000172811364 N        13673
VY SR_FREQ 0.017153347219 0.000236479384 LR_FREQ 0.013451802798 0.000135811856 N         6183
IC SR_FREQ 0.016379100799 0.000257676057 LR_FREQ 0.011485864085 0.000141178974 N         2033
IE SR_FREQ 0.020738345339 0.000262862269 LR_FREQ 0.011951847445 0.000131654090 N        10520
ID SR_FREQ 0.018677244191 0.000237267045 LR_FREQ 0.012160850298 0.000139451107 N        10489
IG SR_FREQ 0.018661805172 0.000238385815 LR_FREQ 0.019643858081 0.000217078464 N        11221
IF SR_FREQ 0.016338855686 0.000215172147 LR_FREQ 0.012156317452 0.000132036281 N         5549
HY SR_FREQ 0.021480342080 0.000271139534 LR_FREQ 0.023884070254 0.000229756584 N         2474
HR SR_FREQ 0.024857249145 0.000258912979 LR_FREQ 0.021995757374 0.000204478360 N         3124
HS SR_FREQ 0.024741945913 0.000281762426 LR_FREQ 0.027408154613 0.000244478617 N         3609
HP SR_FREQ 0.034764096984 0.000396710429 LR_FREQ 0.028847140385 0.000250194402 N         3920
HQ SR_FREQ 0.029984350852 0.000329742874 LR_FREQ 0.021155097443 0.000228718082 N         2249
HV SR_FREQ 0.018170268517 0.000215132463 LR_FREQ 0.017287858301 0.000146402257 N         4167
HW SR_FREQ 0.023954771321 0.000355887586 LR_FREQ 0.025363068827 0.000294275629 N         1021
HT SR_FREQ 0.020516037350 0.000227802950 LR_FREQ 0.020857804743 0.000198593304 N         3205
HK SR_FREQ 0.021537308726 0.000243321325 LR_FREQ 0.019226442818 0.000196069209 N         2505
HH SR_FREQ 0.024634614719 0.000321195054 LR_FREQ 0.023307195653 0.000243494274 N         1762
HI SR_FREQ 0.017837217732 0.000215622287 LR_FREQ 0.016811356397 0.000173353674 N         3661
HN SR_FREQ 0.023107733306 0.000290987768 LR_FREQ 0.022100733854 0.000215827058 N         2416
HL SR_FREQ 0.016444238416 0.000198940715 LR_FREQ 0.016486335572 0.000157341395 N         6334
HM SR_FREQ 0.018370303663 0.000267308870 LR_FREQ 0.020516826410 0.000238561413 N         1320
HC SR_FREQ 0.022561159356 0.000338104689 LR_FREQ 0.025608000265 0.000267619387 N         1037
HA SR_FREQ 0.022455040397 0.000265498435 LR_FREQ 0.027748410675 0.000240400631 N         4851
HF SR_FREQ 0.020830410379 0.000268066914 LR_FREQ 0.023009255200 0.000216757458 N         3174
HG SR_FREQ 0.023462239469 0.000282478854 LR_FREQ 0.036629236398 0.000287322600 N         5098
HD SR_FREQ 0.023797346573 0.000276306894 LR_FREQ 0.021269147096 0.000203574524 N         3239
HE SR_FREQ 0.026967495748 0.000306209812 LR_FREQ 0.020490398483 0.000213929225 N         3311
NH SR_FREQ 0.025943252245 0.000306283641 LR_FREQ 0.023850341520 0.000243018845 N         2516
NI SR_FREQ 0.019402825992 0.000227310064 LR_FREQ 0.017661768309 0.000172426737 N         7470
NK SR_FREQ 0.022936648497 0.000255092257 LR_FREQ 0.019955270274 0.000199314463 N         5813
NL SR_FREQ 0.017929897080 0.000215535647 LR_FREQ 0.017289595575 0.000168036620 N        10525
NM SR_FREQ 0.020312640321 0.000269360543 LR_FREQ 0.021260371607 0.000228405938 N         2451
NN SR_FREQ 0.024455702466 0.000295791135 LR_FREQ 0.022612267775 0.000227374885 N         5566
NA SR_FREQ 0.023667992972 0.000272334071 LR_FREQ 0.027668427594 0.000238016554 N         8927
NC SR_FREQ 0.024404963586 0.000337658254 LR_FREQ 0.025765833844 0.000243135016 N         1455
ND SR_FREQ 0.024997606131 0.000285854811 LR_FREQ 0.021775446057 0.000210201342 N         6123
NE SR_FREQ 0.027938950892 0.000305753040 LR_FREQ 0.021051367697 0.000218304544 N         6606
NF SR_FREQ 0.022433830408 0.000270718008 LR_FREQ 0.023408117996 0.000213846817 N         5002
NG SR_FREQ 0.024628315102 0.000290883031 LR_FREQ 0.035585643401 0.000300145335 N         9388
NY SR_FREQ 0.023047953251 0.000285176150 LR_FREQ 0.024187400675 0.000229105019 N         4563
NP SR_FREQ 0.035200590652 0.000398105176 LR_FREQ 0.028415395010 0.000246263804 N         6896
NQ SR_FREQ 0.030825566562 0.000335702977 LR_FREQ 0.021748867972 0.000234959639 N         3969
NR SR_FREQ 0.026222825878 0.000269883240 LR_FREQ 0.022564148339 0.000217353888 N         4998
NS SR_FREQ 0.025910977428 0.000295342024 LR_FREQ 0.027289815892 0.000249071791 N         6545
NT SR_FREQ 0.021965204981 0.000241140191 LR_FREQ 0.021415057874 0.000203267329 N         6037
NV SR_FREQ 0.019645075220 0.000229815667 LR_FREQ 0.018065689047 0.000157377142 N         8002
NW SR_FREQ 0.025631832550 0.000344615164 LR_FREQ 0.025648095834 0.000287793205 N         1803
TY SR_FREQ 0.018270915734 0.000242015230 LR_FREQ 0.021904265105 0.000193930030 N         5132
TV SR_FREQ 0.016218705745 0.000195711157 LR_FREQ 0.016817593436 0.000142145500 N        10971
TW SR_FREQ 0.019182780538 0.000253025352 LR_FREQ 0.022625913134 0.000242894074 N         2103
TT SR_FREQ 0.017771057811 0.000204286325 LR_FREQ 0.019671394103 0.000181481829 N         7649
TR SR_FREQ 0.020835108483 0.000230159022 LR_FREQ 0.020741763907 0.000191831011 N         6593
TS SR_FREQ 0.020938049612 0.000261620907 LR_FREQ 0.024870726836 0.000223910291 N         8440
TP SR_FREQ 0.027557986554 0.000346135962 LR_FREQ 0.025940111127 0.000230094150 N         7997
TQ SR_FREQ 0.023991229488 0.000284362487 LR_FREQ 0.019868961867 0.000206807753 N         4592
TN SR_FREQ 0.019559636880 0.000251883987 LR_FREQ 0.020801765500 0.000202032904 N         5915
TL SR_FREQ 0.015029049926 0.000188022214 LR_FREQ 0.016184910324 0.000143959679 N        14002
TM SR_FREQ 0.015786649536 0.000224037576 LR_FREQ 0.019268456069 0.000195243598 N         2902
TK SR_FREQ 0.018567088458 0.000213919591 LR_FREQ 0.018540584927 0.000182301377 N         6730
TH SR_FREQ 0.020018206764 0.000258630781 LR_FREQ 0.021436600021 0.000207703243 N         3386
TI SR_FREQ 0.015864674359 0.000193495617 LR_FREQ 0.016339041200 0.000152859330 N         8221
TF SR_FREQ 0.017930389599 0.000233630978 LR_FREQ 0.021251620270 0.000181077634 N         6350
TG SR_FREQ 0.020192889619 0.000250667341 LR_FREQ 0.032000985980 0.000250405544 N        12292
TD SR_FREQ 0.020194788007 0.000243790636 LR_FREQ 0.020176871065 0.000188679899 N         8247
TE SR_FREQ 0.022600536394 0.000263585453 LR_FREQ 0.019589677823 0.000198113308 N         8218
TC SR_FREQ 0.018290780658 0.000272845542 LR_FREQ 0.022783576751 0.000211723921 N         1762
TA SR_FREQ 0.019538088699 0.000240412774 LR_FREQ 0.025275979571 0.000207617130 N        11946
AA SR_FREQ 0.019048108280 0.000221225000 LR_FREQ 0.026997676652 0.000220166789 N        22094
AC SR_FREQ 0.017801906617 0.000232611144 LR_FREQ 0.025259993958 0.000214774488 N         2806
AE SR_FREQ 0.021835026593 0.000259391380 LR_FREQ 0.021437408856 0.000197101145 N        14653
AD SR_FREQ 0.019700642951 0.000225640147 LR_FREQ 0.022069451858 0.000184899543 N        13339
AG SR_FREQ 0.019628185215 0.000218761797 LR_FREQ 0.033290663787 0.000264844580 N        17952
AF SR_FREQ 0.017564669913 0.000206008276 LR_FREQ 0.023463883731 0.000187105793 N         8946
AI SR_FREQ 0.015792524955 0.000180663376 LR_FREQ 0.018475779716 0.000162014193 N        12839
AH SR_FREQ 0.019339191018 0.000229136705 LR_FREQ 0.023768236032 0.000208269875 N         5253
AK SR_FREQ 0.018174441877 0.000196149420 LR_FREQ 0.020504635922 0.000179136378 N        11878
AM SR_FREQ 0.015722027044 0.000201199860 LR_FREQ 0.021738106307 0.000208517611 N         5340
AL SR_FREQ 0.014978534874 0.000168995920 LR_FREQ 0.017998725226 0.000157934352 N        22797
AN SR_FREQ 0.019037224911 0.000224466054 LR_FREQ 0.022793787379 0.000198480861 N         8475
AQ SR_FREQ 0.022828274103 0.000252368864 LR_FREQ 0.022044590772 0.000204125982 N         8280
AP SR_FREQ 0.025865275163 0.000288879745 LR_FREQ 0.027772219087 0.000231116759 N         8493
AS SR_FREQ 0.020294265490 0.000232772800 LR_FREQ 0.026710841345 0.000223835083 N        12534
AR SR_FREQ 0.020256901768 0.000222321764 LR_FREQ 0.022679435915 0.000195047096 N        11956
AT SR_FREQ 0.017570905214 0.000190853794 LR_FREQ 0.021751081387 0.000181655421 N        11554
AW SR_FREQ 0.018629193806 0.000226363585 LR_FREQ 0.025163326513 0.000251261330 N         2919
AV SR_FREQ 0.016118426243 0.000179382128 LR_FREQ 0.018754414741 0.000146993690 N        16147
AY SR_FREQ 0.017886716669 0.000213304106 LR_FREQ 0.024113283709 0.000201161537 N         7225
VK SR_FREQ 0.017552800934 0.000223215833 LR_FREQ 0.012093151773 0.000117631265 N        10484
