# Supplementary material for: Pi-Pi contacts are an overlooked protein feature relevant to phase separation
Source: eLife. 2018 Feb 9;7:e31486. doi: 10.7554/eLife.31486 (PMC5847340; doi:10.7554/eLife.31486)
Supplement: Source code 2. — Python script and associated database files for the final phase separation propensity predictor. [file elife-31486-code2.tgz › SourceCodeS2/DBS/AVGnSDEVS/PCON2.BB.xmer35]

GW SR_FREQ 0.025998810975 0.000269926248 LR_FREQ 0.047037909781 0.000470817901 N         3138
GV SR_FREQ 0.020514042480 0.000214751953 LR_FREQ 0.029588330170 0.000248861500 N        15564
GT SR_FREQ 0.022707263384 0.000216161580 LR_FREQ 0.035280729839 0.000305769506 N        11815
GS SR_FREQ 0.026249563023 0.000257701672 LR_FREQ 0.043107635870 0.000346453018 N        12331
GR SR_FREQ 0.026434029248 0.000241924330 LR_FREQ 0.037031083654 0.000339071912 N        10236
GQ SR_FREQ 0.030561921628 0.000283455534 LR_FREQ 0.037241645550 0.000361095960 N         6933
GP SR_FREQ 0.034010817241 0.000325834969 LR_FREQ 0.046154820306 0.000373332956 N         7250
GY SR_FREQ 0.023734183744 0.000248828342 LR_FREQ 0.041038909056 0.000347221150 N         7846
GG SR_FREQ 0.025014660667 0.000255492669 LR_FREQ 0.052814522107 0.000376066832 N        15770
GF SR_FREQ 0.023098512061 0.000238403041 LR_FREQ 0.039301795403 0.000323359670 N         9006
GE SR_FREQ 0.028070203177 0.000271082367 LR_FREQ 0.033890445299 0.000341521999 N        12370
GD SR_FREQ 0.025465815855 0.000254820612 LR_FREQ 0.035415017043 0.000307846814 N        11382
GC SR_FREQ 0.024999466624 0.000286040773 LR_FREQ 0.047544562509 0.000381618248 N         2667
GA SR_FREQ 0.024159150581 0.000248238566 LR_FREQ 0.042075499361 0.000347114974 N        16168
GN SR_FREQ 0.025055305766 0.000259497546 LR_FREQ 0.037952962161 0.000343314416 N         8598
GM SR_FREQ 0.021241593227 0.000239180703 LR_FREQ 0.038469835818 0.000384299618 N         4694
GL SR_FREQ 0.018773679083 0.000196902786 LR_FREQ 0.027559530986 0.000268242499 N        17900
GK SR_FREQ 0.023524545587 0.000219694106 LR_FREQ 0.032962024797 0.000320523726 N        12340
GI SR_FREQ 0.020317213063 0.000214799810 LR_FREQ 0.029730882656 0.000295616250 N        12811
GH SR_FREQ 0.026397592870 0.000272477881 LR_FREQ 0.042093075829 0.000368815432 N         4939
ME SR_FREQ 0.022354603489 0.000281887254 LR_FREQ 0.018638117772 0.000199695925 N         3888
MD SR_FREQ 0.019540660437 0.000252546383 LR_FREQ 0.019262253597 0.000190440944 N         3547
MG SR_FREQ 0.019502589326 0.000251259463 LR_FREQ 0.033478426465 0.000294534439 N         4279
MF SR_FREQ 0.016618031345 0.000225187876 LR_FREQ 0.020508374260 0.000199289080 N         2080
MA SR_FREQ 0.018752981532 0.000243666272 LR_FREQ 0.025424137606 0.000234817350 N         5271
MC SR_FREQ 0.016763478903 0.000271860829 LR_FREQ 0.022208924040 0.000246313674 N          713
MM SR_FREQ 0.014039185864 0.000224097985 LR_FREQ 0.017983523713 0.000223905981 N         1482
ML SR_FREQ 0.013802851973 0.000180933422 LR_FREQ 0.015040746689 0.000152261598 N         5451
MN SR_FREQ 0.018528789553 0.000251941494 LR_FREQ 0.019812487781 0.000206452486 N         2544
MI SR_FREQ 0.014529580112 0.000195352383 LR_FREQ 0.015103822464 0.000156671677 N         3260
MH SR_FREQ 0.019061477174 0.000293492093 LR_FREQ 0.020593164995 0.000228046425 N         1355
MK SR_FREQ 0.017541589385 0.000215197853 LR_FREQ 0.017430266701 0.000183038404 N         3565
MT SR_FREQ 0.016724196641 0.000212153602 LR_FREQ 0.018735220257 0.000186208069 N         3356
MW SR_FREQ 0.017854820979 0.000277034131 LR_FREQ 0.021941878588 0.000287160087 N          685
MV SR_FREQ 0.014997824399 0.000194588039 LR_FREQ 0.015596662230 0.000146420697 N         4112
MQ SR_FREQ 0.023874076454 0.000307992503 LR_FREQ 0.018837765959 0.000212391182 N         2082
MP SR_FREQ 0.028167589574 0.000360907190 LR_FREQ 0.026037214365 0.000246625817 N         2798
MS SR_FREQ 0.020324390916 0.000265251025 LR_FREQ 0.024840165858 0.000242047922 N         3342
MR SR_FREQ 0.020234961852 0.000238886748 LR_FREQ 0.019879806416 0.000207668433 N         3076
MY SR_FREQ 0.017025004680 0.000234739485 LR_FREQ 0.021249315178 0.000223186623 N         1784
FP SR_FREQ 0.030845614288 0.000356076444 LR_FREQ 0.027311554465 0.000233003856 N         5188
FQ SR_FREQ 0.026869503503 0.000303700635 LR_FREQ 0.020696058752 0.000206903130 N         3891
FR SR_FREQ 0.022876780561 0.000239180762 LR_FREQ 0.021447813219 0.000186819951 N         5310
FS SR_FREQ 0.022917374896 0.000259881249 LR_FREQ 0.026125844467 0.000221319516 N         7686
FT SR_FREQ 0.019329264735 0.000214013922 LR_FREQ 0.020462377576 0.000184760743 N         6426
FV SR_FREQ 0.017346086770 0.000203084744 LR_FREQ 0.017295698895 0.000142934879 N         7538
FW SR_FREQ 0.021454482841 0.000280507371 LR_FREQ 0.023961707588 0.000245720372 N         1502
FY SR_FREQ 0.019891752272 0.000247320959 LR_FREQ 0.022925486046 0.000201537474 N         4144
FA SR_FREQ 0.021106541826 0.000247407389 LR_FREQ 0.026547781402 0.000220018780 N         8685
FC SR_FREQ 0.020423007332 0.000287010204 LR_FREQ 0.024202915255 0.000230299017 N         1415
FD SR_FREQ 0.022159850296 0.000259458014 LR_FREQ 0.020877400808 0.000186331908 N         7834
FE SR_FREQ 0.024774341984 0.000273185664 LR_FREQ 0.020235158790 0.000194739613 N         7095
FF SR_FREQ 0.019373910361 0.000234355534 LR_FREQ 0.022198055271 0.000188524486 N         4395
FG SR_FREQ 0.021871211651 0.000253242511 LR_FREQ 0.034061536369 0.000267911611 N         8654
FH SR_FREQ 0.022218774673 0.000276880794 LR_FREQ 0.022527202085 0.000219212131 N         2750
FI SR_FREQ 0.016991414846 0.000201716864 LR_FREQ 0.016839134263 0.000154818481 N         5978
FK SR_FREQ 0.020165925201 0.000228827265 LR_FREQ 0.019119005806 0.000180081477 N         5918
FL SR_FREQ 0.015880333090 0.000189928207 LR_FREQ 0.016535007130 0.000150232070 N         9302
FM SR_FREQ 0.017232344252 0.000237453399 LR_FREQ 0.020088997339 0.000206691019 N         2180
FN SR_FREQ 0.021432630974 0.000265551556 LR_FREQ 0.021589985927 0.000205083529 N         5332
SY SR_FREQ 0.020669169648 0.000259147195 LR_FREQ 0.024582156675 0.000223135071 N         5844
SS SR_FREQ 0.023282489560 0.000276018556 LR_FREQ 0.027477860965 0.000252495298 N        10481
SR SR_FREQ 0.023329437872 0.000246878318 LR_FREQ 0.022984337581 0.000215046016 N         7489
SQ SR_FREQ 0.026881116093 0.000298658816 LR_FREQ 0.022260832240 0.000232190185 N         5633
SP SR_FREQ 0.030532455773 0.000364798192 LR_FREQ 0.028706945501 0.000250691508 N         7374
SW SR_FREQ 0.022146576262 0.000281604135 LR_FREQ 0.026028489401 0.000278884696 N         2422
SV SR_FREQ 0.018084117139 0.000215980934 LR_FREQ 0.018738834679 0.000160226670 N        11037
ST SR_FREQ 0.019935560310 0.000223937699 LR_FREQ 0.021923196849 0.000201556537 N         8626
SK SR_FREQ 0.020677154682 0.000232319503 LR_FREQ 0.020575059543 0.000206722484 N         8225
SI SR_FREQ 0.017775233386 0.000214188552 LR_FREQ 0.018379513936 0.000177228405 N         9118
SH SR_FREQ 0.022795680405 0.000286168588 LR_FREQ 0.024326309896 0.000241375672 N         3633
SN SR_FREQ 0.021903680189 0.000267877423 LR_FREQ 0.023130575334 0.000229102235 N         6771
SM SR_FREQ 0.018112067199 0.000248146484 LR_FREQ 0.021991229435 0.000232086755 N         3310
SL SR_FREQ 0.016627655947 0.000200314949 LR_FREQ 0.017929332979 0.000169235023 N        15268
SC SR_FREQ 0.021237746978 0.000298893030 LR_FREQ 0.026065125454 0.000230191681 N         2112
SA SR_FREQ 0.021580674063 0.000256885338 LR_FREQ 0.027829916677 0.000240147436 N        12175
SG SR_FREQ 0.022293241589 0.000264855909 LR_FREQ 0.034973049341 0.000280637736 N        13448
SF SR_FREQ 0.020171270242 0.000249413571 LR_FREQ 0.023860809602 0.000211455543 N         7041
SE SR_FREQ 0.025077759742 0.000287027408 LR_FREQ 0.021570767168 0.000222983903 N         9060
SD SR_FREQ 0.022494529377 0.000257597712 LR_FREQ 0.022302492773 0.000208538296 N         8933
YI SR_FREQ 0.016670761138 0.000201195037 LR_FREQ 0.017197270396 0.000163967012 N         5068
YH SR_FREQ 0.021966099189 0.000294936801 LR_FREQ 0.023242271748 0.000226484904 N         2338
YK SR_FREQ 0.019873684458 0.000222984257 LR_FREQ 0.019549732705 0.000192200703 N         4924
YM SR_FREQ 0.016831383762 0.000237158904 LR_FREQ 0.020788620427 0.000222034140 N         1923
YL SR_FREQ 0.015624319502 0.000191193898 LR_FREQ 0.016833618526 0.000165324605 N         9173
YN SR_FREQ 0.021073201174 0.000266139132 LR_FREQ 0.022154696646 0.000215469092 N         4494
YA SR_FREQ 0.020874971272 0.000242895860 LR_FREQ 0.027341052838 0.000233053525 N         7193
YC SR_FREQ 0.020041998301 0.000279995242 LR_FREQ 0.025323867406 0.000251163137 N         1335
YE SR_FREQ 0.024509861122 0.000276833116 LR_FREQ 0.020664688352 0.000211180989 N         5655
YD SR_FREQ 0.021849931057 0.000253413265 LR_FREQ 0.021419925980 0.000196905367 N         6117
YG SR_FREQ 0.021640987541 0.000259005664 LR_FREQ 0.035395743985 0.000278925582 N         7555
YF SR_FREQ 0.019154662568 0.000240062419 LR_FREQ 0.022936538132 0.000205667360 N         4238
YY SR_FREQ 0.019567723435 0.000250228386 LR_FREQ 0.023803544721 0.000226829975 N         4047
YQ SR_FREQ 0.026708098065 0.000299059845 LR_FREQ 0.021301104009 0.000232082514 N         3620
YP SR_FREQ 0.030783217630 0.000357812682 LR_FREQ 0.028353850599 0.000248365065 N         4749
YS SR_FREQ 0.022669113692 0.000266568448 LR_FREQ 0.026998841886 0.000238525618 N         6160
YR SR_FREQ 0.022633767596 0.000237213071 LR_FREQ 0.022122483560 0.000210895300 N         5020
YT SR_FREQ 0.018971013787 0.000217038656 LR_FREQ 0.020975789654 0.000199056016 N         5296
YW SR_FREQ 0.021091233177 0.000273815814 LR_FREQ 0.025063981975 0.000294641815 N         1429
YV SR_FREQ 0.017016782527 0.000201249987 LR_FREQ 0.017650979467 0.000154658702 N         6231
LF SR_FREQ 0.016015191805 0.000193383388 LR_FREQ 0.018506019275 0.000152899957 N         9050
LG SR_FREQ 0.018117730595 0.000210803818 LR_FREQ 0.026823954073 0.000213354759 N        18000
LD SR_FREQ 0.018080604992 0.000212475289 LR_FREQ 0.017839210696 0.000147810722 N        15860
LE SR_FREQ 0.019959805748 0.000233201064 LR_FREQ 0.017428805365 0.000150641868 N        17262
LC SR_FREQ 0.015976923930 0.000224095392 LR_FREQ 0.018979223781 0.000166672798 N         3061
LA SR_FREQ 0.017577243517 0.000206263372 LR_FREQ 0.021980230139 0.000179645681 N        22988
LN SR_FREQ 0.017368167043 0.000214456343 LR_FREQ 0.018065960991 0.000156316338 N        10768
LL SR_FREQ 0.013950778744 0.000162639895 LR_FREQ 0.014819151570 0.000122346857 N        22426
LM SR_FREQ 0.014340735413 0.000190016928 LR_FREQ 0.016727979456 0.000159853162 N         5465
LK SR_FREQ 0.016704645059 0.000185245169 LR_FREQ 0.016571209728 0.000143241312 N        15565
LH SR_FREQ 0.017526318301 0.000225515890 LR_FREQ 0.018300886604 0.000155664470 N         5986
LI SR_FREQ 0.014498545588 0.000167475592 LR_FREQ 0.014893339442 0.000127118873 N        12578
LV SR_FREQ 0.014862229940 0.000168876320 LR_FREQ 0.015273196074 0.000117081757 N        16477
LW SR_FREQ 0.016633141662 0.000210161797 LR_FREQ 0.018917287678 0.000183349058 N         2812
LT SR_FREQ 0.016133362253 0.000177435711 LR_FREQ 0.017461607066 0.000145674520 N        14185
LR SR_FREQ 0.018472156763 0.000203570613 LR_FREQ 0.018167406511 0.000152014745 N        13735
LS SR_FREQ 0.018591577060 0.000220747990 LR_FREQ 0.021391855898 0.000180486862 N        16360
LP SR_FREQ 0.023320334403 0.000271061136 LR_FREQ 0.021967115600 0.000181423825 N        12751
LQ SR_FREQ 0.020585389101 0.000242327687 LR_FREQ 0.017404422384 0.000159961933 N         9394
LY SR_FREQ 0.016305142870 0.000201907170 LR_FREQ 0.018846513251 0.000162134355 N         7898
RT SR_FREQ 0.021275279899 0.000220579873 LR_FREQ 0.018624768269 0.000176640983 N         6558
RV SR_FREQ 0.019119792861 0.000210563409 LR_FREQ 0.015973274680 0.000136274027 N        10036
RW SR_FREQ 0.024241663260 0.000291916119 LR_FREQ 0.020917907650 0.000234351744 N         1941
RP SR_FREQ 0.033116471179 0.000365306764 LR_FREQ 0.024401620553 0.000227717365 N         5826
RQ SR_FREQ 0.029260348359 0.000293161838 LR_FREQ 0.018528559184 0.000196713847 N         4929
RR SR_FREQ 0.025161926194 0.000248930164 LR_FREQ 0.019378229203 0.000186664401 N         7301
RS SR_FREQ 0.024979455065 0.000273506054 LR_FREQ 0.023482196253 0.000224881391 N         6845
RY SR_FREQ 0.022169360817 0.000254796772 LR_FREQ 0.020487472497 0.000192143144 N         5172
RD SR_FREQ 0.024023792651 0.000256805220 LR_FREQ 0.018970705243 0.000177506128 N         8044
RE SR_FREQ 0.026769833478 0.000278968411 LR_FREQ 0.018332429684 0.000188757397 N         9629
RF SR_FREQ 0.021654311535 0.000254711107 LR_FREQ 0.019981737125 0.000176353960 N         6204
RG SR_FREQ 0.023755752039 0.000259755714 LR_FREQ 0.030335404187 0.000266382372 N         9046
RA SR_FREQ 0.022912155256 0.000251483910 LR_FREQ 0.024012597268 0.000213138859 N        11365
RC SR_FREQ 0.023184988809 0.000304443171 LR_FREQ 0.021140770076 0.000220057788 N         1602
RL SR_FREQ 0.017501311865 0.000201915465 LR_FREQ 0.015411160964 0.000141629134 N        13633
RM SR_FREQ 0.019558905733 0.000244631102 LR_FREQ 0.017888028638 0.000185992162 N         2942
RN SR_FREQ 0.023499000974 0.000258115473 LR_FREQ 0.019455354037 0.000191585173 N         5359
RH SR_FREQ 0.024687297574 0.000281217841 LR_FREQ 0.019914582219 0.000205867113 N         3262
RI SR_FREQ 0.018857469052 0.000212800564 LR_FREQ 0.015501436924 0.000142833503 N         8266
RK SR_FREQ 0.022206897889 0.000223828578 LR_FREQ 0.017411651373 0.000170034223 N         6626
VH SR_FREQ 0.018629773238 0.000272949444 LR_FREQ 0.012716754978 0.000136993774 N         4328
IP SR_FREQ 0.025133529410 0.000339889294 LR_FREQ 0.015110446116 0.000179127469 N         8030
EM SR_FREQ 0.022229906489 0.000259555083 LR_FREQ 0.016343765669 0.000178018535 N         4150
EL SR_FREQ 0.019294713158 0.000202010910 LR_FREQ 0.014517563623 0.000139037897 N        17314
EN SR_FREQ 0.025990809381 0.000258488650 LR_FREQ 0.017762891615 0.000187267125 N         8139
EI SR_FREQ 0.021033102672 0.000217287358 LR_FREQ 0.014466264195 0.000144438876 N        11347
EH SR_FREQ 0.027595626982 0.000280453072 LR_FREQ 0.018017946213 0.000190183361 N         3973
EK SR_FREQ 0.024496922862 0.000230988587 LR_FREQ 0.016044419988 0.000162180587 N        11959
EE SR_FREQ 0.029183829099 0.000301597380 LR_FREQ 0.016974826903 0.000187983958 N        13224
ED SR_FREQ 0.026404334817 0.000254542774 LR_FREQ 0.017486929948 0.000174076994 N         9442
EG SR_FREQ 0.026097351124 0.000260241678 LR_FREQ 0.027346549744 0.000256725199 N        12203
EF SR_FREQ 0.024132427144 0.000246394586 LR_FREQ 0.018309639347 0.000179312381 N         6908
EA SR_FREQ 0.025076288661 0.000265641343 LR_FREQ 0.022048425815 0.000206878526 N        15825
EC SR_FREQ 0.026374021405 0.000298903875 LR_FREQ 0.018829889944 0.000196850787 N         1859
IT SR_FREQ 0.016445842956 0.000208353987 LR_FREQ 0.011601753798 0.000127524707 N         9020
EY SR_FREQ 0.024734567648 0.000259911223 LR_FREQ 0.018689749393 0.000194007191 N         5975
IW SR_FREQ 0.017131383708 0.000249353112 LR_FREQ 0.011493547116 0.000157973069 N         1684
ET SR_FREQ 0.023559627840 0.000215173673 LR_FREQ 0.017153731478 0.000169423439 N         8892
EW SR_FREQ 0.027455833063 0.000278518615 LR_FREQ 0.018734921701 0.000224756482 N         2532
EV SR_FREQ 0.021136858636 0.000212868298 LR_FREQ 0.014915697659 0.000131640284 N        12790
EQ SR_FREQ 0.031896629692 0.000295150270 LR_FREQ 0.016992187085 0.000182203494 N         6623
EP SR_FREQ 0.035875330590 0.000337923133 LR_FREQ 0.022103014585 0.000218038858 N         6177
ES SR_FREQ 0.027373959592 0.000267103238 LR_FREQ 0.021367150484 0.000213413441 N         8448
ER SR_FREQ 0.027640531999 0.000248339293 LR_FREQ 0.017839819065 0.000174471179 N         9894
II SR_FREQ 0.014616829459 0.000180987471 LR_FREQ 0.009803485676 0.000105247773 N         8549
IH SR_FREQ 0.018090924233 0.000266969891 LR_FREQ 0.011509333250 0.000146382442 N         3765
IK SR_FREQ 0.017099290734 0.000217369449 LR_FREQ 0.011055939024 0.000123678279 N         9073
IM SR_FREQ 0.014335774577 0.000211577975 LR_FREQ 0.010299064885 0.000129681041 N         2992
IN SR_FREQ 0.017905325484 0.000253704656 LR_FREQ 0.012011557071 0.000151920177 N         7463
KC SR_FREQ 0.018370187078 0.000269521402 LR_FREQ 0.019218647241 0.000213248071 N         1435
KA SR_FREQ 0.019528165190 0.000238277716 LR_FREQ 0.022495355374 0.000217938219 N        12465
KG SR_FREQ 0.020273209609 0.000254592662 LR_FREQ 0.028212174577 0.000281071752 N        10373
KF SR_FREQ 0.017995468146 0.000226503891 LR_FREQ 0.018565121962 0.000184686300 N         5504
KE SR_FREQ 0.022549792490 0.000265451874 LR_FREQ 0.017162666292 0.000188026222 N        11560
KD SR_FREQ 0.020233493844 0.000246198668 LR_FREQ 0.017634982797 0.000177701993 N         9291
KK SR_FREQ 0.018591232733 0.000220759390 LR_FREQ 0.016250996378 0.000176467128 N         8958
KI SR_FREQ 0.015937479891 0.000194520169 LR_FREQ 0.014503358302 0.000143576694 N         9397
KH SR_FREQ 0.020010529491 0.000257210139 LR_FREQ 0.018287881429 0.000202505451 N         3154
KN SR_FREQ 0.019516215011 0.000257379661 LR_FREQ 0.017989739603 0.000191065552 N         7065
KM SR_FREQ 0.015896437874 0.000227746107 LR_FREQ 0.016528624584 0.000187383156 N         3193
KL SR_FREQ 0.015098483765 0.000185251551 LR_FREQ 0.014572800355 0.000141681987 N        13756
KS SR_FREQ 0.020903724745 0.000256099499 LR_FREQ 0.021815669624 0.000230270659 N         7580
KR SR_FREQ 0.020919997741 0.000222916942 LR_FREQ 0.018069864186 0.000188461651 N         6686
KQ SR_FREQ 0.023959414452 0.000293168166 LR_FREQ 0.017182222919 0.000192824163 N         5188
KP SR_FREQ 0.027532131191 0.000346389364 LR_FREQ 0.022645082278 0.000230186774 N         6271
KW SR_FREQ 0.019199259244 0.000261602877 LR_FREQ 0.019134471236 0.000239769061 N         1886
KV SR_FREQ 0.016283791717 0.000196967222 LR_FREQ 0.015040132303 0.000136712528 N        10689
KT SR_FREQ 0.017838598288 0.000206971055 LR_FREQ 0.017392230166 0.000179527036 N         7942
KY SR_FREQ 0.018231893592 0.000233057081 LR_FREQ 0.018968688754 0.000194048958 N         5671
DN SR_FREQ 0.023127170912 0.000285839177 LR_FREQ 0.019444642879 0.000194543719 N         6148
DL SR_FREQ 0.017402553374 0.000206578194 LR_FREQ 0.015511137021 0.000141846039 N        15955
DM SR_FREQ 0.019358188096 0.000265298537 LR_FREQ 0.018003625003 0.000188971305 N         3566
DK SR_FREQ 0.021857843115 0.000250273738 LR_FREQ 0.017478844128 0.000178203196 N         8209
DH SR_FREQ 0.024246804875 0.000300050972 LR_FREQ 0.020016138478 0.000209525873 N         3395
DI SR_FREQ 0.018733032803 0.000220018211 LR_FREQ 0.015635176990 0.000154671923 N        10542
DF SR_FREQ 0.021381500910 0.000271904839 LR_FREQ 0.020009730575 0.000185713226 N         7685
DG SR_FREQ 0.023351964205 0.000274072277 LR_FREQ 0.030053850811 0.000259677699 N        12690
DD SR_FREQ 0.023706490544 0.000277562481 LR_FREQ 0.018946890393 0.000181451485 N         8303
DE SR_FREQ 0.026322158417 0.000308819798 LR_FREQ 0.018437950370 0.000197129321 N        10649
DC SR_FREQ 0.022790177326 0.000322355347 LR_FREQ 0.021044526978 0.000211939301 N         1891
DA SR_FREQ 0.022658480407 0.000277732743 LR_FREQ 0.023918653862 0.000211694967 N        13429
DY SR_FREQ 0.021862641978 0.000276228961 LR_FREQ 0.020506610406 0.000197409781 N         6497
DV SR_FREQ 0.018964119572 0.000222623829 LR_FREQ 0.016079620376 0.000141677132 N        12159
DW SR_FREQ 0.023831429438 0.000302741068 LR_FREQ 0.020891552073 0.000236870357 N         2605
DT SR_FREQ 0.021003793081 0.000240895894 LR_FREQ 0.018649624418 0.000178556532 N         7835
DR SR_FREQ 0.024708847738 0.000270292147 LR_FREQ 0.019466574802 0.000190221276 N         7600
DS SR_FREQ 0.024571581863 0.000294816181 LR_FREQ 0.023366401587 0.000226840937 N         8571
DP SR_FREQ 0.032481604312 0.000398086817 LR_FREQ 0.024013576649 0.000216643808 N         8373
DQ SR_FREQ 0.028544686514 0.000327004416 LR_FREQ 0.018613776343 0.000198230861 N         4764
QQ SR_FREQ 0.035722887041 0.000343668898 LR_FREQ 0.019144904363 0.000222715835 N         4215
QP SR_FREQ 0.040527895711 0.000416420999 LR_FREQ 0.025760994778 0.000255484483 N         4184
QS SR_FREQ 0.029421356030 0.000307719915 LR_FREQ 0.024608882972 0.000252203971 N         5046
QR SR_FREQ 0.029810462556 0.000277733665 LR_FREQ 0.020138986570 0.000209329634 N         4944
QT SR_FREQ 0.024805458816 0.000251477128 LR_FREQ 0.019117656385 0.000198546594 N         4874
QW SR_FREQ 0.030362354304 0.000338935852 LR_FREQ 0.022090157564 0.000276174568 N         1476
QV SR_FREQ 0.021850121065 0.000236723957 LR_FREQ 0.016254477985 0.000152332600 N         6912
QY SR_FREQ 0.026342142018 0.000298530112 LR_FREQ 0.021404706140 0.000221779203 N         3427
QA SR_FREQ 0.026463840804 0.000288776465 LR_FREQ 0.025138800800 0.000234389000 N         8852
QC SR_FREQ 0.029019039553 0.000383125449 LR_FREQ 0.022243343492 0.000243576211 N         1131
QE SR_FREQ 0.031517576899 0.000326885544 LR_FREQ 0.018956682447 0.000216367336 N         5925
QD SR_FREQ 0.028178730213 0.000293757036 LR_FREQ 0.019535222147 0.000198681131 N         4817
QG SR_FREQ 0.027742297847 0.000291041016 LR_FREQ 0.032314235781 0.000293264676 N         6745
QF SR_FREQ 0.025518967693 0.000279658291 LR_FREQ 0.020782901284 0.000200999618 N         3820
QI SR_FREQ 0.021719429679 0.000247236643 LR_FREQ 0.015795158684 0.000166583285 N         5608
QH SR_FREQ 0.030297069688 0.000343489067 LR_FREQ 0.020824554376 0.000239344935 N         2265
QK SR_FREQ 0.025949240916 0.000261920486 LR_FREQ 0.017791656726 0.000191897962 N         5179
QM SR_FREQ 0.023489182397 0.000301795235 LR_FREQ 0.018471270299 0.000212259707 N         2312
QL SR_FREQ 0.019713798912 0.000226111260 LR_FREQ 0.015600660031 0.000152931015 N         9915
QN SR_FREQ 0.027951965635 0.000312084914 LR_FREQ 0.020080883140 0.000217375303 N         3932
WG SR_FREQ 0.021152227578 0.000282433412 LR_FREQ 0.036390903011 0.000352054730 N         2683
WF SR_FREQ 0.018170056216 0.000258450997 LR_FREQ 0.021562257300 0.000216913438 N         1470
WE SR_FREQ 0.024565205723 0.000302772879 LR_FREQ 0.019297205690 0.000224864559 N         2328
WD SR_FREQ 0.021342870979 0.000287274185 LR_FREQ 0.020103830682 0.000217138096 N         2540
WC SR_FREQ 0.018755341491 0.000334035300 LR_FREQ 0.023971076112 0.000300244578 N          480
WA SR_FREQ 0.020270307238 0.000254047875 LR_FREQ 0.026843079099 0.000264006681 N         2804
WN SR_FREQ 0.020384027732 0.000276947182 LR_FREQ 0.020865473462 0.000247271710 N         1877
WM SR_FREQ 0.015299481657 0.000270944280 LR_FREQ 0.018816243644 0.000253251198 N          830
WL SR_FREQ 0.014500465214 0.000198017182 LR_FREQ 0.015319031309 0.000164392829 N         3471
WK SR_FREQ 0.019094712711 0.000246254418 LR_FREQ 0.017939483621 0.000207532409 N         2029
WI SR_FREQ 0.015483218993 0.000208135365 LR_FREQ 0.015392127263 0.000170147408 N         1960
WH SR_FREQ 0.021321641160 0.000327907791 LR_FREQ 0.021776941441 0.000264509853 N         1021
WW SR_FREQ 0.020177002564 0.000325444756 LR_FREQ 0.023787989472 0.000363456185 N          577
WV SR_FREQ 0.015993812596 0.000205366329 LR_FREQ 0.016042576508 0.000160783212 N         2328
WT SR_FREQ 0.018044753845 0.000221055428 LR_FREQ 0.019537977495 0.000216425031 N         2167
WS SR_FREQ 0.022272901036 0.000285841082 LR_FREQ 0.026459724135 0.000270389718 N         2374
WR SR_FREQ 0.022270677862 0.000262174583 LR_FREQ 0.020827783109 0.000235832380 N         2000
WQ SR_FREQ 0.027061755803 0.000338700517 LR_FREQ 0.019738797308 0.000256912297 N         1650
WP SR_FREQ 0.032104994136 0.000434353005 LR_FREQ 0.027916486279 0.000296329854 N         1476
WY SR_FREQ 0.018642227576 0.000272476722 LR_FREQ 0.022556202577 0.000266581549 N         1238
PR SR_FREQ 0.024300805737 0.000233324489 LR_FREQ 0.019191772081 0.000160297592 N         5399
PS SR_FREQ 0.024178723659 0.000244713587 LR_FREQ 0.023211657393 0.000188916924 N         7203
PP SR_FREQ 0.032396838976 0.000318141443 LR_FREQ 0.023994257311 0.000188321044 N         4944
PQ SR_FREQ 0.028411368268 0.000266162156 LR_FREQ 0.018314031223 0.000168067707 N         4551
PV SR_FREQ 0.018514733666 0.000201531124 LR_FREQ 0.015713468183 0.000127038375 N         9468
PW SR_FREQ 0.023229975022 0.000265387964 LR_FREQ 0.020717282062 0.000219213813 N         1805
PT SR_FREQ 0.020508000464 0.000203936336 LR_FREQ 0.018297677874 0.000157812778 N         6717
PY SR_FREQ 0.021319631782 0.000225989708 LR_FREQ 0.020252806796 0.000174622139 N         4615
PC SR_FREQ 0.022178470719 0.000272273723 LR_FREQ 0.020673701986 0.000175503636 N         1292
PA SR_FREQ 0.022342835784 0.000238629734 LR_FREQ 0.023961802938 0.000189871858 N         9969
PF SR_FREQ 0.020811447884 0.000229587374 LR_FREQ 0.019793303903 0.000170590925 N         5325
PG SR_FREQ 0.022892456441 0.000235910515 LR_FREQ 0.030249483033 0.000224442576 N         9863
PD SR_FREQ 0.023249231403 0.000238622734 LR_FREQ 0.018735953731 0.000157543772 N         8446
PE SR_FREQ 0.026124465932 0.000262929829 LR_FREQ 0.018205057991 0.000163456134 N        10481
PK SR_FREQ 0.021445324912 0.000217300246 LR_FREQ 0.017121015305 0.000151992936 N         5900
PH SR_FREQ 0.023783586825 0.000244390486 LR_FREQ 0.019686018384 0.000182045534 N         2924
PI SR_FREQ 0.018248457479 0.000202411868 LR_FREQ 0.015240532298 0.000136839719 N         6098
PN SR_FREQ 0.022661241160 0.000246394566 LR_FREQ 0.019169890882 0.000170146831 N         5450
PL SR_FREQ 0.016957682910 0.000188675901 LR_FREQ 0.015149632603 0.000132817496 N        11155
PM SR_FREQ 0.018701916686 0.000231925973 LR_FREQ 0.017581590779 0.000170697476 N         2531
CK SR_FREQ 0.020480965212 0.000243217734 LR_FREQ 0.020791315152 0.000222604601 N         1618
CI SR_FREQ 0.016606053046 0.000215256776 LR_FREQ 0.017873194843 0.000188971079 N         1848
CH SR_FREQ 0.023500998062 0.000333373899 LR_FREQ 0.026514333274 0.000281216777 N         1136
CN SR_FREQ 0.022155737986 0.000300139133 LR_FREQ 0.024473275080 0.000268767904 N         1342
CM SR_FREQ 0.016794891882 0.000259564047 LR_FREQ 0.022998126456 0.000286907755 N          663
CL SR_FREQ 0.015377596006 0.000198638855 LR_FREQ 0.017408253742 0.000178407954 N         3032
CC SR_FREQ 0.021180031195 0.000392695448 LR_FREQ 0.030162016394 0.000330828527 N          504
CA SR_FREQ 0.021635222663 0.000273313800 LR_FREQ 0.030650790103 0.000269922888 N         2504
CG SR_FREQ 0.022576889283 0.000287574413 LR_FREQ 0.041826111474 0.000320586036 N         2790
CF SR_FREQ 0.019656326903 0.000267978158 LR_FREQ 0.025518683754 0.000254188308 N         1373
CE SR_FREQ 0.026390701629 0.000320971509 LR_FREQ 0.022166482263 0.000245569565 N         1935
CD SR_FREQ 0.023015609465 0.000299811763 LR_FREQ 0.023145223789 0.000233531152 N         2022
CY SR_FREQ 0.020315492365 0.000278592445 LR_FREQ 0.026847878102 0.000265810222 N         1151
CS SR_FREQ 0.024036119983 0.000304926816 LR_FREQ 0.030659694299 0.000284301680 N         2185
CR SR_FREQ 0.024096426553 0.000277562212 LR_FREQ 0.024292325647 0.000244636532 N         1745
CQ SR_FREQ 0.029563343958 0.000376810935 LR_FREQ 0.023359740554 0.000271151649 N         1188
CP SR_FREQ 0.034987379367 0.000455322398 LR_FREQ 0.032842165910 0.000300669127 N         1718
CW SR_FREQ 0.022393585877 0.000306423730 LR_FREQ 0.029844273480 0.000371619656 N          412
CV SR_FREQ 0.017064085571 0.000213375982 LR_FREQ 0.018362853356 0.000169175930 N         2199
CT SR_FREQ 0.019400858625 0.000236787159 LR_FREQ 0.022608637498 0.000224200902 N         1736
IY SR_FREQ 0.016653610139 0.000236864475 LR_FREQ 0.012310097293 0.000139043757 N         5266
VA SR_FREQ 0.018460085118 0.000239167594 LR_FREQ 0.016759058814 0.000159178396 N        16540
VC SR_FREQ 0.017046607421 0.000287576854 LR_FREQ 0.012780034880 0.000138600945 N         2403
VD SR_FREQ 0.019073418054 0.000258389386 LR_FREQ 0.013196555872 0.000132033902 N        12182
VE SR_FREQ 0.021121151689 0.000274812576 LR_FREQ 0.012875606979 0.000128796364 N        12718
VF SR_FREQ 0.016852108667 0.000230963693 LR_FREQ 0.013311532445 0.000125546749 N         7710
VG SR_FREQ 0.019056658682 0.000253073800 LR_FREQ 0.020728080007 0.000203516253 N        13028
IQ SR_FREQ 0.021774901023 0.000289929001 LR_FREQ 0.011216851013 0.000139751598 N         5326
VI SR_FREQ 0.015073668382 0.000189588036 LR_FREQ 0.010670665821 0.000100097300 N        11286
IS SR_FREQ 0.019294495015 0.000261036830 LR_FREQ 0.014864928433 0.000174893003 N        10048
IR SR_FREQ 0.019090100851 0.000238631493 LR_FREQ 0.012137299089 0.000133379560 N         7596
VL SR_FREQ 0.014419911988 0.000184670953 LR_FREQ 0.011175091623 0.000103107077 N        17748
VM SR_FREQ 0.014960621478 0.000226213561 LR_FREQ 0.011434617130 0.000124515234 N         4298
VN SR_FREQ 0.018342591167 0.000260178540 LR_FREQ 0.013104720766 0.000141591690 N         8347
IV SR_FREQ 0.014988950967 0.000187451464 LR_FREQ 0.010219303735 0.000105101902 N        10629
VP SR_FREQ 0.025375393213 0.000357160546 LR_FREQ 0.016314835900 0.000169436719 N         9348
VQ SR_FREQ 0.022164294459 0.000299116341 LR_FREQ 0.012415170471 0.000140628471 N         6246
VR SR_FREQ 0.019519006192 0.000238964498 LR_FREQ 0.013245842204 0.000131755596 N         9615
VS SR_FREQ 0.019691390834 0.000269242678 LR_FREQ 0.015955920721 0.000165103384 N        11807
VT SR_FREQ 0.016899234809 0.000218253999 LR_FREQ 0.012700504980 0.000126361154 N        11139
IL SR_FREQ 0.013986052149 0.000179384766 LR_FREQ 0.010340123884 0.000108629327 N        12783
VV SR_FREQ 0.015459814919 0.000194065891 LR_FREQ 0.011120371504 0.000098216924 N        14732
VW SR_FREQ 0.017768288232 0.000256302147 LR_FREQ 0.012775280893 0.000151615965 N         2450
IA SR_FREQ 0.018029156266 0.000231239412 LR_FREQ 0.015812422437 0.000176455728 N        13854
VY SR_FREQ 0.017144093061 0.000241906626 LR_FREQ 0.013445486725 0.000137315886 N         6272
IC SR_FREQ 0.016370837357 0.000262783545 LR_FREQ 0.011481426409 0.000143500223 N         2063
IE SR_FREQ 0.020728125327 0.000269007830 LR_FREQ 0.011945480462 0.000133590939 N        10699
ID SR_FREQ 0.018671117035 0.000242633451 LR_FREQ 0.012155420154 0.000141831190 N        10644
IG SR_FREQ 0.018654287543 0.000243149817 LR_FREQ 0.019638793517 0.000221318489 N        11359
IF SR_FREQ 0.016326637726 0.000220151529 LR_FREQ 0.012148014155 0.000134236756 N         5626
HY SR_FREQ 0.021477891566 0.000276033496 LR_FREQ 0.023878820213 0.000233831471 N         2502
HR SR_FREQ 0.024853538424 0.000264002719 LR_FREQ 0.021988275460 0.000207360307 N         3168
HS SR_FREQ 0.024737864401 0.000288670225 LR_FREQ 0.027400908071 0.000248150686 N         3660
HP SR_FREQ 0.034756584260 0.000403359885 LR_FREQ 0.028842776784 0.000253408397 N         3977
HQ SR_FREQ 0.029980893490 0.000335348279 LR_FREQ 0.021151030697 0.000231232379 N         2283
HV SR_FREQ 0.018166822691 0.000219849000 LR_FREQ 0.017281007995 0.000147200079 N         4240
HW SR_FREQ 0.023949623297 0.000363514420 LR_FREQ 0.025357269951 0.000298955250 N         1035
HT SR_FREQ 0.020511337093 0.000230252339 LR_FREQ 0.020849877457 0.000202670350 N         3260
HK SR_FREQ 0.021533325290 0.000248067710 LR_FREQ 0.019219060822 0.000199067683 N         2538
HH SR_FREQ 0.024634036002 0.000326724359 LR_FREQ 0.023296311287 0.000245313631 N         1791
HI SR_FREQ 0.017835299410 0.000220231407 LR_FREQ 0.016802336552 0.000175565934 N         3716
HN SR_FREQ 0.023104784815 0.000295539611 LR_FREQ 0.022091139689 0.000219181144 N         2447
HL SR_FREQ 0.016438407592 0.000203746500 LR_FREQ 0.016481339394 0.000159500630 N         6420
HM SR_FREQ 0.018369207936 0.000270766560 LR_FREQ 0.020508710665 0.000241219469 N         1329
HC SR_FREQ 0.022554846582 0.000343956569 LR_FREQ 0.025608241870 0.000269049902 N         1049
HA SR_FREQ 0.022453197365 0.000271120286 LR_FREQ 0.027744130071 0.000243312624 N         4917
HF SR_FREQ 0.020822897096 0.000271944917 LR_FREQ 0.023005268131 0.000219297665 N         3217
HG SR_FREQ 0.023457200727 0.000286708741 LR_FREQ 0.036627903932 0.000290872875 N         5164
HD SR_FREQ 0.023794294396 0.000283303779 LR_FREQ 0.021262104034 0.000205365657 N         3279
HE SR_FREQ 0.026963217079 0.000312841927 LR_FREQ 0.020482485616 0.000217663190 N         3346
NH SR_FREQ 0.025939765139 0.000313359753 LR_FREQ 0.023837540984 0.000246316325 N         2551
NI SR_FREQ 0.019398244877 0.000232608588 LR_FREQ 0.017651988512 0.000175303308 N         7566
NK SR_FREQ 0.022931360076 0.000261290820 LR_FREQ 0.019946536461 0.000202316536 N         5891
NL SR_FREQ 0.017923459449 0.000220215089 LR_FREQ 0.017284461296 0.000170862355 N        10660
NM SR_FREQ 0.020307949565 0.000272943489 LR_FREQ 0.021248959521 0.000231726145 N         2491
NN SR_FREQ 0.024449073044 0.000302780926 LR_FREQ 0.022600192216 0.000231001459 N         5642
NA SR_FREQ 0.023665070347 0.000279276774 LR_FREQ 0.027660748668 0.000241380189 N         9060
NC SR_FREQ 0.024400153613 0.000344702646 LR_FREQ 0.025758579276 0.000246685072 N         1478
ND SR_FREQ 0.024993165445 0.000292091602 LR_FREQ 0.021766771616 0.000212675103 N         6216
NE SR_FREQ 0.027936007834 0.000312502986 LR_FREQ 0.021041368276 0.000222122201 N         6710
NF SR_FREQ 0.022425394844 0.000276428467 LR_FREQ 0.023401387469 0.000217780373 N         5066
NG SR_FREQ 0.024621986679 0.000297171089 LR_FREQ 0.035578660072 0.000304249534 N         9532
NY SR_FREQ 0.023042731429 0.000291909621 LR_FREQ 0.024178926808 0.000232738052 N         4620
NP SR_FREQ 0.035203548005 0.000407918131 LR_FREQ 0.028401895419 0.000250551530 N         6986
NQ SR_FREQ 0.030825029411 0.000342716515 LR_FREQ 0.021742320408 0.000238147196 N         4034
NR SR_FREQ 0.026224303124 0.000275953196 LR_FREQ 0.022554718103 0.000221103973 N         5060
NS SR_FREQ 0.025906337639 0.000301864442 LR_FREQ 0.027278356626 0.000252999367 N         6635
NT SR_FREQ 0.021958494633 0.000246651874 LR_FREQ 0.021405973439 0.000206749926 N         6116
NV SR_FREQ 0.019640104347 0.000235036807 LR_FREQ 0.018058152464 0.000159175232 N         8118
NW SR_FREQ 0.025627201714 0.000351627912 LR_FREQ 0.025642451204 0.000292511018 N         1821
TY SR_FREQ 0.018264459876 0.000247162177 LR_FREQ 0.021897590622 0.000195979355 N         5188
TV SR_FREQ 0.016210525447 0.000199731768 LR_FREQ 0.016809343193 0.000143854437 N        11130
TW SR_FREQ 0.019173936932 0.000258726085 LR_FREQ 0.022619528860 0.000246271645 N         2141
TT SR_FREQ 0.017762347076 0.000209057875 LR_FREQ 0.019663404967 0.000184496103 N         7749
TR SR_FREQ 0.020828156317 0.000235399031 LR_FREQ 0.020736152635 0.000195250450 N         6680
TS SR_FREQ 0.020932380570 0.000267222626 LR_FREQ 0.024862443923 0.000226772587 N         8568
TP SR_FREQ 0.027555543221 0.000353945480 LR_FREQ 0.025937244503 0.000233953883 N         8112
TQ SR_FREQ 0.023985781001 0.000291092074 LR_FREQ 0.019863792706 0.000209935074 N         4646
TN SR_FREQ 0.019553919984 0.000257828576 LR_FREQ 0.020796741359 0.000204576736 N         5980
TL SR_FREQ 0.015019440513 0.000192053003 LR_FREQ 0.016178413909 0.000146112769 N        14218
TM SR_FREQ 0.015778978169 0.000229728508 LR_FREQ 0.019260917718 0.000198221779 N         2930
TK SR_FREQ 0.018558923216 0.000219291785 LR_FREQ 0.018535663302 0.000185530004 N         6815
TH SR_FREQ 0.020013432988 0.000264284504 LR_FREQ 0.021429126596 0.000209411167 N         3423
TI SR_FREQ 0.015857467093 0.000197807728 LR_FREQ 0.016327478544 0.000155256521 N         8364
TF SR_FREQ 0.017921856615 0.000238223031 LR_FREQ 0.021244824717 0.000183362467 N         6433
TG SR_FREQ 0.020186629258 0.000255882070 LR_FREQ 0.031997459362 0.000253187062 N        12436
TD SR_FREQ 0.020188004385 0.000249339279 LR_FREQ 0.020172246652 0.000191230789 N         8342
TE SR_FREQ 0.022594495187 0.000270073347 LR_FREQ 0.019584373836 0.000201578849 N         8334
TC SR_FREQ 0.018283665544 0.000278555288 LR_FREQ 0.022778963357 0.000213636982 N         1791
TA SR_FREQ 0.019532055396 0.000245476274 LR_FREQ 0.025267000900 0.000211182003 N        12094
AA SR_FREQ 0.019043760539 0.000225902054 LR_FREQ 0.026989836752 0.000223529134 N        22350
AC SR_FREQ 0.017797805475 0.000236733883 LR_FREQ 0.025253014323 0.000218849824 N         2850
AE SR_FREQ 0.021835139678 0.000265371500 LR_FREQ 0.021428673517 0.000199964267 N        14869
AD SR_FREQ 0.019698671942 0.000230947928 LR_FREQ 0.022061070889 0.000187580575 N        13546
AG SR_FREQ 0.019624110161 0.000223102965 LR_FREQ 0.033283418654 0.000268910574 N        18178
AF SR_FREQ 0.017557277739 0.000210319418 LR_FREQ 0.023458838325 0.000189132044 N         9069
AI SR_FREQ 0.015786915222 0.000184845785 LR_FREQ 0.018466155655 0.000164850532 N        13013
AH SR_FREQ 0.019336611137 0.000233421960 LR_FREQ 0.023759820601 0.000211721185 N         5322
AK SR_FREQ 0.018168791994 0.000200246537 LR_FREQ 0.020497380142 0.000182054833 N        12041
AM SR_FREQ 0.015716675648 0.000205037840 LR_FREQ 0.021729839372 0.000211135444 N         5418
AL SR_FREQ 0.014969116167 0.000172422997 LR_FREQ 0.017992911597 0.000160304637 N        23100
AN SR_FREQ 0.019034551796 0.000228865807 LR_FREQ 0.022783986712 0.000202058643 N         8585
AQ SR_FREQ 0.022826400408 0.000256576469 LR_FREQ 0.022038337585 0.000206885720 N         8400
AP SR_FREQ 0.025865619184 0.000294876732 LR_FREQ 0.027766525577 0.000234276679 N         8598
AS SR_FREQ 0.020291145405 0.000237865622 LR_FREQ 0.026701948464 0.000226740891 N        12711
AR SR_FREQ 0.020255985208 0.000227201070 LR_FREQ 0.022670843420 0.000198765837 N        12114
AT SR_FREQ 0.017566830948 0.000194649338 LR_FREQ 0.021743202096 0.000184203376 N        11704
AW SR_FREQ 0.018626244862 0.000231744211 LR_FREQ 0.025158749788 0.000253548660 N         2958
AV SR_FREQ 0.016112698765 0.000183267303 LR_FREQ 0.018745995398 0.000148824777 N        16372
AY SR_FREQ 0.017881285691 0.000218002599 LR_FREQ 0.024105860387 0.000204814393 N         7310
VK SR_FREQ 0.017544649662 0.000228234516 LR_FREQ 0.012086308649 0.000119381531 N        10646
