# Supplementary material for: Pi-Pi contacts are an overlooked protein feature relevant to phase separation
Source: eLife. 2018 Feb 9;7:e31486. doi: 10.7554/eLife.31486 (PMC5847340; doi:10.7554/eLife.31486)
Supplement: Source code 2. — Python script and associated database files for the final phase separation propensity predictor. [file elife-31486-code2.tgz › SourceCodeS2/DBS/AVGnSDEVS/PCON2.SC.xmer6]

 E SR_FREQ 0.033429824157 0.001256435523 LR_FREQ 0.034299628186 0.001402914024 N       271548
 D SR_FREQ 0.025168338703 0.001037703100 LR_FREQ 0.032338284349 0.001162166726 N       236377
 F SR_FREQ 0.105254168205 0.004033196894 LR_FREQ 0.218210509263 0.003207798638 N       163358
 H SR_FREQ 0.098561614103 0.003565695755 LR_FREQ 0.175554615987 0.003346229599 N        92630
 N SR_FREQ 0.044389465819 0.001985790027 LR_FREQ 0.073574673090 0.001867367438 N       170195
 Q SR_FREQ 0.055779731645 0.001915321865 LR_FREQ 0.077451881386 0.002308264233 N       145617
 R SR_FREQ 0.067454121326 0.003826794648 LR_FREQ 0.162648035858 0.003333396652 N       204171
 W SR_FREQ 0.156552901897 0.005465901269 LR_FREQ 0.352256729885 0.006120166965 N        54757
 Y SR_FREQ 0.120347163732 0.004991942742 LR_FREQ 0.226030564042 0.003562496860 N       140839
