# Supplementary material for: Pi-Pi contacts are an overlooked protein feature relevant to phase separation
Source: eLife. 2018 Feb 9;7:e31486. doi: 10.7554/eLife.31486 (PMC5847340; doi:10.7554/eLife.31486)
Supplement: Source code 2. — Python script and associated database files for the final phase separation propensity predictor. [file elife-31486-code2.tgz › SourceCodeS2/DBS/AVGnSDEVS/PCON2.BB.xmer19]

GW SR_FREQ 0.025855549416 0.000429534549 LR_FREQ 0.047051608031 0.000663012558 N         3881
GV SR_FREQ 0.020429108326 0.000344757019 LR_FREQ 0.029656803620 0.000354489303 N        18983
GT SR_FREQ 0.022570292051 0.000343886091 LR_FREQ 0.035301436507 0.000433001834 N        14447
GS SR_FREQ 0.026141916432 0.000419976664 LR_FREQ 0.043164547492 0.000492354364 N        15097
GR SR_FREQ 0.026351866698 0.000394617466 LR_FREQ 0.037011638545 0.000481527595 N        12764
GQ SR_FREQ 0.030533815792 0.000454032438 LR_FREQ 0.037186498701 0.000517555321 N         8626
GP SR_FREQ 0.033860314268 0.000540667671 LR_FREQ 0.046434639201 0.000551712155 N         8890
GY SR_FREQ 0.023610879233 0.000396507234 LR_FREQ 0.041080471183 0.000497731743 N         9743
GG SR_FREQ 0.024866824830 0.000418091570 LR_FREQ 0.053048134012 0.000542597703 N        18972
GF SR_FREQ 0.022915122340 0.000377380805 LR_FREQ 0.039451832502 0.000483992050 N        11135
GE SR_FREQ 0.028051815504 0.000444115547 LR_FREQ 0.033835480053 0.000504555971 N        15555
GD SR_FREQ 0.025390588491 0.000419863464 LR_FREQ 0.035400659924 0.000441609217 N        14089
GC SR_FREQ 0.024858012477 0.000457732644 LR_FREQ 0.047507270086 0.000554112508 N         3343
GA SR_FREQ 0.024048549697 0.000401661739 LR_FREQ 0.042258387527 0.000517305137 N        19636
GN SR_FREQ 0.024961233328 0.000418196051 LR_FREQ 0.037950809672 0.000488736782 N        10452
GM SR_FREQ 0.021029778617 0.000373335251 LR_FREQ 0.038386935607 0.000540376091 N         5680
GL SR_FREQ 0.018612217037 0.000308095378 LR_FREQ 0.027573216007 0.000399690899 N        21970
GK SR_FREQ 0.023387470268 0.000356721850 LR_FREQ 0.032903137730 0.000454032848 N        15422
GI SR_FREQ 0.020205766813 0.000337339309 LR_FREQ 0.029757733420 0.000422536528 N        15795
GH SR_FREQ 0.026315116558 0.000439595872 LR_FREQ 0.041997914699 0.000527516937 N         6069
ME SR_FREQ 0.022255346935 0.000445712209 LR_FREQ 0.018494577202 0.000291405382 N         4834
MD SR_FREQ 0.019429121032 0.000399268648 LR_FREQ 0.019126904407 0.000267069526 N         4265
MG SR_FREQ 0.019367471320 0.000400251583 LR_FREQ 0.033302402642 0.000419196985 N         5153
MF SR_FREQ 0.016390599965 0.000351266138 LR_FREQ 0.020305603736 0.000283743023 N         2551
MA SR_FREQ 0.018592395449 0.000390261901 LR_FREQ 0.025245538633 0.000343744073 N         6404
MC SR_FREQ 0.016689100373 0.000424448793 LR_FREQ 0.022096480104 0.000350814660 N          861
MM SR_FREQ 0.013903727729 0.000339518798 LR_FREQ 0.017808250318 0.000304245905 N         1827
ML SR_FREQ 0.013644615815 0.000277861911 LR_FREQ 0.014879106880 0.000225034343 N         6663
MN SR_FREQ 0.018341666431 0.000388116313 LR_FREQ 0.019632932442 0.000290688217 N         3139
MI SR_FREQ 0.014406096067 0.000303706923 LR_FREQ 0.014937308477 0.000221747478 N         3982
MH SR_FREQ 0.018981936243 0.000436671923 LR_FREQ 0.020403859580 0.000331008305 N         1654
MK SR_FREQ 0.017373666359 0.000339066274 LR_FREQ 0.017330550254 0.000255014047 N         4384
MT SR_FREQ 0.016607870399 0.000322718524 LR_FREQ 0.018560449324 0.000257671019 N         4179
MW SR_FREQ 0.017727074607 0.000412959849 LR_FREQ 0.021732201945 0.000393479652 N          808
MV SR_FREQ 0.014849870487 0.000308258312 LR_FREQ 0.015430328518 0.000202777500 N         4994
MQ SR_FREQ 0.023663304150 0.000465293268 LR_FREQ 0.018704769382 0.000299972406 N         2584
MP SR_FREQ 0.027973611365 0.000563958078 LR_FREQ 0.025885937418 0.000349041740 N         3411
MS SR_FREQ 0.020178099846 0.000413962553 LR_FREQ 0.024658229868 0.000341726149 N         4105
MR SR_FREQ 0.020080074378 0.000379816967 LR_FREQ 0.019735561337 0.000285405400 N         3815
MY SR_FREQ 0.016880873260 0.000364456450 LR_FREQ 0.021074096114 0.000313554574 N         2173
FP SR_FREQ 0.030758278626 0.000584790186 LR_FREQ 0.027275277399 0.000333917151 N         6387
FQ SR_FREQ 0.026774677146 0.000474543081 LR_FREQ 0.020604489464 0.000284963285 N         4871
FR SR_FREQ 0.022708122909 0.000389958413 LR_FREQ 0.021288230308 0.000262504029 N         6725
FS SR_FREQ 0.022810216463 0.000427256303 LR_FREQ 0.026035501169 0.000309377228 N         9622
FT SR_FREQ 0.019205819638 0.000347054071 LR_FREQ 0.020367448824 0.000253539253 N         7971
FV SR_FREQ 0.017199696045 0.000326517266 LR_FREQ 0.017190303218 0.000196298899 N         9285
FW SR_FREQ 0.021321877867 0.000446927999 LR_FREQ 0.023801942457 0.000353293680 N         1838
FY SR_FREQ 0.019707816211 0.000392323977 LR_FREQ 0.022778122883 0.000282804362 N         5121
FA SR_FREQ 0.020981642871 0.000407749987 LR_FREQ 0.026459256511 0.000323102868 N        10640
FC SR_FREQ 0.020308975607 0.000467369574 LR_FREQ 0.024132479085 0.000324253123 N         1826
FD SR_FREQ 0.022095078204 0.000422582492 LR_FREQ 0.020798290885 0.000260499554 N         9608
FE SR_FREQ 0.024662672553 0.000450339629 LR_FREQ 0.020146707076 0.000279041470 N         9093
FF SR_FREQ 0.019117960443 0.000375003537 LR_FREQ 0.022050372729 0.000268809687 N         5387
FG SR_FREQ 0.021717397961 0.000417880663 LR_FREQ 0.034100448308 0.000374792457 N        10468
FH SR_FREQ 0.022053215854 0.000443769494 LR_FREQ 0.022398354714 0.000308230831 N         3370
FI SR_FREQ 0.016844026230 0.000323275605 LR_FREQ 0.016681050876 0.000214139729 N         7399
FK SR_FREQ 0.020027849307 0.000367115008 LR_FREQ 0.019033176707 0.000250980707 N         7377
FL SR_FREQ 0.015681734547 0.000302041651 LR_FREQ 0.016371057011 0.000218657291 N        11632
FM SR_FREQ 0.017068059402 0.000374018510 LR_FREQ 0.019945043499 0.000292954082 N         2638
FN SR_FREQ 0.021337477250 0.000427626053 LR_FREQ 0.021503673355 0.000282955264 N         6577
SY SR_FREQ 0.020566291097 0.000411485149 LR_FREQ 0.024473332113 0.000314761577 N         7289
SS SR_FREQ 0.023149031215 0.000447194543 LR_FREQ 0.027409257231 0.000356196730 N        13061
SR SR_FREQ 0.023206976838 0.000401315878 LR_FREQ 0.022846095591 0.000302170038 N         9474
SQ SR_FREQ 0.026739402740 0.000472172462 LR_FREQ 0.022093590700 0.000324578876 N         7084
SP SR_FREQ 0.030440343775 0.000609795177 LR_FREQ 0.028701895477 0.000361364380 N         9119
SW SR_FREQ 0.022008130351 0.000453601273 LR_FREQ 0.025993621063 0.000397606918 N         3062
SV SR_FREQ 0.017968926784 0.000347636946 LR_FREQ 0.018635734636 0.000225085729 N        13700
ST SR_FREQ 0.019780775339 0.000361761782 LR_FREQ 0.021787640786 0.000276151751 N        10574
SK SR_FREQ 0.020487575266 0.000376800150 LR_FREQ 0.020454138546 0.000287471400 N        10344
SI SR_FREQ 0.017641709127 0.000342286047 LR_FREQ 0.018236148534 0.000248631467 N        11408
SH SR_FREQ 0.022680322390 0.000468189864 LR_FREQ 0.024220170773 0.000342689883 N         4519
SN SR_FREQ 0.021749918809 0.000435395339 LR_FREQ 0.023017245374 0.000316886456 N         8340
SM SR_FREQ 0.017914881028 0.000385300487 LR_FREQ 0.021878758691 0.000325133210 N         4073
SL SR_FREQ 0.016458782910 0.000321396018 LR_FREQ 0.017817503612 0.000250994806 N        19086
SC SR_FREQ 0.021138493057 0.000469512560 LR_FREQ 0.025958159171 0.000334946114 N         2664
SA SR_FREQ 0.021460925142 0.000421451781 LR_FREQ 0.027814483480 0.000352588539 N        15053
SG SR_FREQ 0.022127371808 0.000430386249 LR_FREQ 0.035020513660 0.000393083245 N        16657
SF SR_FREQ 0.020004770064 0.000404735949 LR_FREQ 0.023785618920 0.000307202820 N         8732
SE SR_FREQ 0.025027083908 0.000471348897 LR_FREQ 0.021415632009 0.000324820045 N        11493
SD SR_FREQ 0.022347080934 0.000425691381 LR_FREQ 0.022192313015 0.000298496472 N        11232
YI SR_FREQ 0.016524711413 0.000318920666 LR_FREQ 0.017070836812 0.000225282152 N         6250
YH SR_FREQ 0.021866483279 0.000466936946 LR_FREQ 0.023051927721 0.000322746356 N         2864
YK SR_FREQ 0.019733063754 0.000354985369 LR_FREQ 0.019455471872 0.000264196382 N         6158
YM SR_FREQ 0.016678061907 0.000361641642 LR_FREQ 0.020692182463 0.000317308491 N         2325
YL SR_FREQ 0.015448277221 0.000299471967 LR_FREQ 0.016696595545 0.000242197886 N        11207
YN SR_FREQ 0.020914409688 0.000419921547 LR_FREQ 0.022012002049 0.000297620141 N         5492
YA SR_FREQ 0.020756544070 0.000394352404 LR_FREQ 0.027248234542 0.000335586082 N         8811
YC SR_FREQ 0.019934042307 0.000440186773 LR_FREQ 0.025303814712 0.000352697717 N         1696
YE SR_FREQ 0.024351419629 0.000444529893 LR_FREQ 0.020538041687 0.000307797045 N         7158
YD SR_FREQ 0.021744374677 0.000414638527 LR_FREQ 0.021347427193 0.000271066242 N         7512
YG SR_FREQ 0.021487724787 0.000424000372 LR_FREQ 0.035433881528 0.000385171394 N         9169
YF SR_FREQ 0.018977720873 0.000383000036 LR_FREQ 0.022846907130 0.000293242666 N         5218
YY SR_FREQ 0.019388075068 0.000379879487 LR_FREQ 0.023743131003 0.000309281935 N         4929
YQ SR_FREQ 0.026635405095 0.000470509903 LR_FREQ 0.021217762983 0.000311168843 N         4548
YP SR_FREQ 0.030705294993 0.000586490833 LR_FREQ 0.028339407142 0.000350307330 N         5840
YS SR_FREQ 0.022549379069 0.000433389582 LR_FREQ 0.026908782303 0.000327198775 N         7588
YR SR_FREQ 0.022470574633 0.000381197278 LR_FREQ 0.022039555171 0.000285980855 N         6322
YT SR_FREQ 0.018812061630 0.000344297293 LR_FREQ 0.020873519907 0.000271268047 N         6539
YW SR_FREQ 0.020932689774 0.000426847548 LR_FREQ 0.024952429250 0.000411572080 N         1749
YV SR_FREQ 0.016847399884 0.000321653665 LR_FREQ 0.017574285020 0.000209051137 N         7798
LF SR_FREQ 0.015767113909 0.000310423280 LR_FREQ 0.018363277502 0.000223684286 N        11267
LG SR_FREQ 0.017965414745 0.000344437537 LR_FREQ 0.026790585573 0.000301363801 N        22099
LD SR_FREQ 0.017946360501 0.000349803729 LR_FREQ 0.017735386120 0.000211058373 N        19638
LE SR_FREQ 0.019830001833 0.000383587223 LR_FREQ 0.017290495802 0.000220896436 N        21995
LC SR_FREQ 0.015810883284 0.000356762432 LR_FREQ 0.018868603958 0.000247348096 N         3799
LA SR_FREQ 0.017360393413 0.000337591316 LR_FREQ 0.021851258515 0.000266885225 N        28498
LN SR_FREQ 0.017212603572 0.000346311366 LR_FREQ 0.017919947489 0.000220846110 N        13464
LL SR_FREQ 0.013689479843 0.000258328382 LR_FREQ 0.014563925105 0.000180506677 N        27944
LM SR_FREQ 0.014176197689 0.000296782762 LR_FREQ 0.016545695178 0.000227682158 N         6659
LK SR_FREQ 0.016511118295 0.000299737677 LR_FREQ 0.016452804805 0.000201072446 N        19623
LH SR_FREQ 0.017413293967 0.000364824550 LR_FREQ 0.018134215538 0.000228525979 N         7437
LI SR_FREQ 0.014245887038 0.000267421699 LR_FREQ 0.014665354281 0.000179539408 N        15687
LV SR_FREQ 0.014616174537 0.000272357718 LR_FREQ 0.015063386611 0.000165301613 N        20649
LW SR_FREQ 0.016440681775 0.000337380879 LR_FREQ 0.018775962555 0.000261040537 N         3458
LT SR_FREQ 0.015962220948 0.000285879183 LR_FREQ 0.017324346275 0.000203958480 N        17829
LR SR_FREQ 0.018304313342 0.000335128156 LR_FREQ 0.018039557763 0.000215989880 N        17378
LS SR_FREQ 0.018446206246 0.000360956095 LR_FREQ 0.021293614729 0.000254926954 N        20470
LP SR_FREQ 0.023156532368 0.000442311727 LR_FREQ 0.021920674397 0.000261818424 N        15800
LQ SR_FREQ 0.020396809413 0.000386986755 LR_FREQ 0.017278885670 0.000227957022 N        12010
LY SR_FREQ 0.016138759771 0.000319781294 LR_FREQ 0.018691403779 0.000234337572 N         9779
RT SR_FREQ 0.021183358591 0.000356934788 LR_FREQ 0.018525946085 0.000248470330 N         8226
RV SR_FREQ 0.019042599105 0.000344416355 LR_FREQ 0.015867151014 0.000191694322 N        12454
RW SR_FREQ 0.024165196393 0.000451233622 LR_FREQ 0.020782278223 0.000324860834 N         2451
RP SR_FREQ 0.033099808316 0.000606537465 LR_FREQ 0.024371103690 0.000325528027 N         7266
RQ SR_FREQ 0.029258280477 0.000471101388 LR_FREQ 0.018343982663 0.000278096531 N         6323
RR SR_FREQ 0.025191405412 0.000406595199 LR_FREQ 0.019181770974 0.000261483954 N         9246
RS SR_FREQ 0.024945310118 0.000446442775 LR_FREQ 0.023351097315 0.000320272612 N         8639
RY SR_FREQ 0.022081524180 0.000400155131 LR_FREQ 0.020321480271 0.000268226500 N         6468
RD SR_FREQ 0.023906846323 0.000417972098 LR_FREQ 0.018838823048 0.000251830338 N        10115
RE SR_FREQ 0.026716122732 0.000457002843 LR_FREQ 0.018098838287 0.000276184571 N        12261
RF SR_FREQ 0.021563082637 0.000400886715 LR_FREQ 0.019833096473 0.000254021095 N         7819
RG SR_FREQ 0.023662495902 0.000423024852 LR_FREQ 0.030271582849 0.000370814507 N        11325
RA SR_FREQ 0.022844787797 0.000415645042 LR_FREQ 0.023855792170 0.000309778270 N        14286
RC SR_FREQ 0.023115513533 0.000472843364 LR_FREQ 0.021111087593 0.000299146925 N         2107
RL SR_FREQ 0.017385365977 0.000318373819 LR_FREQ 0.015263956488 0.000206976167 N        17287
RM SR_FREQ 0.019444692963 0.000381165232 LR_FREQ 0.017716312182 0.000252081723 N         3696
RN SR_FREQ 0.023374760084 0.000418667959 LR_FREQ 0.019331601322 0.000268740277 N         6754
RH SR_FREQ 0.024590944588 0.000448434243 LR_FREQ 0.019730041335 0.000294895331 N         4090
RI SR_FREQ 0.018763646542 0.000337389505 LR_FREQ 0.015334966666 0.000200247269 N        10377
RK SR_FREQ 0.022162542800 0.000366651535 LR_FREQ 0.017264762447 0.000243214930 N         8411
VH SR_FREQ 0.018488402613 0.000443332350 LR_FREQ 0.012601140903 0.000191985365 N         5361
IP SR_FREQ 0.024985457083 0.000560667632 LR_FREQ 0.015027522854 0.000260893710 N         9888
EM SR_FREQ 0.022042417158 0.000402339520 LR_FREQ 0.016191012748 0.000255561974 N         5174
EL SR_FREQ 0.019101164123 0.000320681764 LR_FREQ 0.014342703827 0.000206727645 N        22147
EN SR_FREQ 0.025816574390 0.000420033356 LR_FREQ 0.017577137117 0.000265704499 N        10313
EI SR_FREQ 0.020922918256 0.000346025427 LR_FREQ 0.014269147911 0.000204956268 N        14411
EH SR_FREQ 0.027443445626 0.000449490711 LR_FREQ 0.017833230048 0.000277521103 N         5027
EK SR_FREQ 0.024409894663 0.000373460982 LR_FREQ 0.015803296145 0.000232213069 N        15291
EE SR_FREQ 0.029168460052 0.000495348194 LR_FREQ 0.016710496719 0.000279562479 N        16972
ED SR_FREQ 0.026281061931 0.000421285601 LR_FREQ 0.017311968986 0.000251321777 N        11992
EG SR_FREQ 0.026058222567 0.000431337482 LR_FREQ 0.027261456510 0.000360330715 N        15372
EF SR_FREQ 0.024008680345 0.000395465519 LR_FREQ 0.018183775671 0.000260248667 N         8707
EA SR_FREQ 0.025014851244 0.000442825697 LR_FREQ 0.021893732131 0.000306954918 N        19800
EC SR_FREQ 0.026247259583 0.000467634718 LR_FREQ 0.018767482738 0.000284901172 N         2392
IT SR_FREQ 0.016255374497 0.000335391407 LR_FREQ 0.011335347150 0.000181283824 N        11292
EY SR_FREQ 0.024600684290 0.000404701349 LR_FREQ 0.018554038826 0.000278762284 N         7444
IW SR_FREQ 0.016879359528 0.000401692300 LR_FREQ 0.011376231746 0.000222753556 N         2079
ET SR_FREQ 0.023408313110 0.000348645726 LR_FREQ 0.017002468104 0.000239526976 N        11236
EW SR_FREQ 0.027354784190 0.000441704346 LR_FREQ 0.018634246981 0.000322950150 N         3145
EV SR_FREQ 0.020995303624 0.000344688990 LR_FREQ 0.014748388592 0.000185263301 N        16349
EQ SR_FREQ 0.031773488267 0.000469123296 LR_FREQ 0.016800101362 0.000263544272 N         8433
EP SR_FREQ 0.035894706355 0.000570075073 LR_FREQ 0.022063884970 0.000319841178 N         7611
ES SR_FREQ 0.027319595541 0.000442155236 LR_FREQ 0.021210152198 0.000308108162 N        10630
ER SR_FREQ 0.027639038744 0.000409804699 LR_FREQ 0.017644775637 0.000252326595 N        12609
II SR_FREQ 0.014377991696 0.000289729582 LR_FREQ 0.009550579861 0.000145733077 N        10683
IH SR_FREQ 0.017888126202 0.000434120690 LR_FREQ 0.011347957984 0.000214178574 N         4677
IK SR_FREQ 0.016873172384 0.000351015129 LR_FREQ 0.010874182843 0.000171297923 N        11457
IM SR_FREQ 0.014125414548 0.000338192647 LR_FREQ 0.010141293043 0.000188610827 N         3669
IN SR_FREQ 0.017723494291 0.000416619862 LR_FREQ 0.011893917282 0.000217044427 N         9234
KC SR_FREQ 0.018271210688 0.000429049580 LR_FREQ 0.019162689956 0.000306212517 N         1874
KA SR_FREQ 0.019355743362 0.000387254622 LR_FREQ 0.022328267841 0.000321291750 N        15487
KG SR_FREQ 0.020174555444 0.000420602601 LR_FREQ 0.028140661362 0.000391905750 N        13023
KF SR_FREQ 0.017866169527 0.000366453191 LR_FREQ 0.018429509440 0.000262814015 N         6836
KE SR_FREQ 0.022383809868 0.000433989861 LR_FREQ 0.016899534765 0.000277839542 N        14790
KD SR_FREQ 0.020070837232 0.000408145537 LR_FREQ 0.017424147783 0.000251343297 N        11675
KK SR_FREQ 0.018421230509 0.000357564070 LR_FREQ 0.016065359330 0.000249392382 N        11466
KI SR_FREQ 0.015799585697 0.000310272301 LR_FREQ 0.014305550464 0.000199150163 N        11820
KH SR_FREQ 0.019870186759 0.000418190167 LR_FREQ 0.018088975944 0.000292502084 N         3957
KN SR_FREQ 0.019341452919 0.000416219293 LR_FREQ 0.017795125186 0.000266820566 N         8947
KM SR_FREQ 0.015756686649 0.000359590400 LR_FREQ 0.016386340796 0.000266961498 N         3980
KL SR_FREQ 0.014931713948 0.000292968153 LR_FREQ 0.014406188620 0.000208178275 N        17384
KS SR_FREQ 0.020725500130 0.000415301857 LR_FREQ 0.021653649399 0.000329536707 N         9497
KR SR_FREQ 0.020790196483 0.000363398684 LR_FREQ 0.017869111272 0.000267911722 N         8548
KQ SR_FREQ 0.023805381971 0.000463520029 LR_FREQ 0.016979614101 0.000276665259 N         6565
KP SR_FREQ 0.027502958902 0.000577421186 LR_FREQ 0.022626224468 0.000337732375 N         7796
KW SR_FREQ 0.019064853958 0.000411722275 LR_FREQ 0.019044376844 0.000343903498 N         2361
KV SR_FREQ 0.016137032311 0.000317057619 LR_FREQ 0.014918492220 0.000190124902 N        13427
KT SR_FREQ 0.017668253872 0.000333411113 LR_FREQ 0.017278360676 0.000255559417 N         9934
KY SR_FREQ 0.018057736597 0.000366941567 LR_FREQ 0.018813131330 0.000274402083 N         7098
DN SR_FREQ 0.022980073495 0.000466177062 LR_FREQ 0.019289851696 0.000282217498 N         7561
DL SR_FREQ 0.017256683987 0.000326805609 LR_FREQ 0.015345630845 0.000213547699 N        19746
DM SR_FREQ 0.019231998236 0.000413526297 LR_FREQ 0.017835496199 0.000267507595 N         4337
DK SR_FREQ 0.021749134421 0.000407568490 LR_FREQ 0.017311927809 0.000258020087 N        10264
DH SR_FREQ 0.024134580375 0.000487306929 LR_FREQ 0.019904494861 0.000307382646 N         4184
DI SR_FREQ 0.018649944069 0.000351525904 LR_FREQ 0.015471855612 0.000220475926 N        13155
DF SR_FREQ 0.021284047564 0.000433365191 LR_FREQ 0.019877120920 0.000273149575 N         9511
DG SR_FREQ 0.023165280706 0.000448742402 LR_FREQ 0.030039625656 0.000369690392 N        15767
DD SR_FREQ 0.023602052043 0.000459983952 LR_FREQ 0.018764342073 0.000266044618 N        10379
DE SR_FREQ 0.026270872529 0.000506578215 LR_FREQ 0.018233320368 0.000294915656 N        13333
DC SR_FREQ 0.022731678976 0.000514078266 LR_FREQ 0.020971223816 0.000307485048 N         2409
DA SR_FREQ 0.022590282298 0.000456670276 LR_FREQ 0.023765119653 0.000316780132 N        16559
DY SR_FREQ 0.021767467176 0.000438738184 LR_FREQ 0.020363446647 0.000283754118 N         7989
DV SR_FREQ 0.018866356321 0.000360694836 LR_FREQ 0.015961901402 0.000202366792 N        15138
DW SR_FREQ 0.023799426390 0.000481643100 LR_FREQ 0.020754296723 0.000340516801 N         3214
DT SR_FREQ 0.020868356427 0.000386715860 LR_FREQ 0.018525277257 0.000249556650 N         9729
DR SR_FREQ 0.024689870219 0.000444864086 LR_FREQ 0.019308506667 0.000273771001 N         9412
DS SR_FREQ 0.024510812810 0.000487882184 LR_FREQ 0.023233017191 0.000327053275 N        10637
DP SR_FREQ 0.032594716430 0.000667901182 LR_FREQ 0.023795912721 0.000315806159 N        10258
DQ SR_FREQ 0.028481128035 0.000527017415 LR_FREQ 0.018441936352 0.000287595110 N         5994
QQ SR_FREQ 0.035717658322 0.000539141803 LR_FREQ 0.018933093325 0.000309210550 N         5442
QP SR_FREQ 0.040560157091 0.000690210867 LR_FREQ 0.025712045942 0.000361728376 N         5231
QS SR_FREQ 0.029403036309 0.000499460540 LR_FREQ 0.024444997715 0.000349852497 N         6372
QR SR_FREQ 0.029829743137 0.000441246103 LR_FREQ 0.019990133461 0.000295374891 N         6323
QT SR_FREQ 0.024711150670 0.000397568789 LR_FREQ 0.018943591579 0.000271017856 N         6118
QW SR_FREQ 0.030262692724 0.000524593108 LR_FREQ 0.021925533716 0.000381551623 N         1883
QV SR_FREQ 0.021795854626 0.000380053746 LR_FREQ 0.016158039590 0.000207397193 N         8706
QY SR_FREQ 0.026218959278 0.000459935847 LR_FREQ 0.021234175101 0.000302077516 N         4263
QA SR_FREQ 0.026463012738 0.000471932236 LR_FREQ 0.024969647159 0.000339562352 N        11074
QC SR_FREQ 0.028942488248 0.000587500309 LR_FREQ 0.022133881665 0.000342121820 N         1498
QE SR_FREQ 0.031491840315 0.000532424332 LR_FREQ 0.018785022013 0.000310649774 N         7558
QD SR_FREQ 0.028056236104 0.000479842626 LR_FREQ 0.019365878456 0.000276935117 N         6084
QG SR_FREQ 0.027765563964 0.000487527539 LR_FREQ 0.032199807796 0.000406017896 N         8488
QF SR_FREQ 0.025391399396 0.000451122536 LR_FREQ 0.020634113139 0.000287646664 N         4825
QI SR_FREQ 0.021648995218 0.000379876278 LR_FREQ 0.015669588835 0.000228137303 N         7047
QH SR_FREQ 0.030184655995 0.000527721834 LR_FREQ 0.020647766367 0.000333646912 N         2845
QK SR_FREQ 0.025938005904 0.000416385400 LR_FREQ 0.017606164485 0.000265776267 N         6586
QM SR_FREQ 0.023425119648 0.000463698461 LR_FREQ 0.018265782614 0.000299002610 N         2865
QL SR_FREQ 0.019615926770 0.000353871694 LR_FREQ 0.015444077173 0.000224663194 N        12579
QN SR_FREQ 0.027848682757 0.000506041664 LR_FREQ 0.019886823707 0.000293037597 N         4946
WG SR_FREQ 0.021007804797 0.000455179828 LR_FREQ 0.036417671650 0.000482500849 N         3253
WF SR_FREQ 0.018000168118 0.000398820915 LR_FREQ 0.021408226875 0.000322769442 N         1835
WE SR_FREQ 0.024455882897 0.000476191550 LR_FREQ 0.019188211162 0.000326356900 N         2894
WD SR_FREQ 0.021233922342 0.000450294972 LR_FREQ 0.020058554055 0.000313076380 N         3080
WC SR_FREQ 0.018643019603 0.000494687755 LR_FREQ 0.023933220338 0.000424900050 N          661
WA SR_FREQ 0.020131538221 0.000404281462 LR_FREQ 0.026701325688 0.000376293574 N         3469
WN SR_FREQ 0.020231182667 0.000427698689 LR_FREQ 0.020819075474 0.000341384485 N         2335
WM SR_FREQ 0.015199081649 0.000403602816 LR_FREQ 0.018693234156 0.000359222273 N          999
WL SR_FREQ 0.014332390822 0.000305899256 LR_FREQ 0.015204282081 0.000240833289 N         4360
WK SR_FREQ 0.018976587876 0.000372263504 LR_FREQ 0.017827748053 0.000292551850 N         2581
WI SR_FREQ 0.015356721370 0.000326831014 LR_FREQ 0.015242895042 0.000235417107 N         2393
WH SR_FREQ 0.021198253175 0.000488369676 LR_FREQ 0.021608886910 0.000377266215 N         1257
WW SR_FREQ 0.020037169102 0.000497401347 LR_FREQ 0.023706683307 0.000480488075 N          721
WV SR_FREQ 0.015878934914 0.000321115748 LR_FREQ 0.015986375095 0.000221413803 N         2934
WT SR_FREQ 0.017920221393 0.000343133276 LR_FREQ 0.019451991517 0.000295163658 N         2614
WS SR_FREQ 0.022118304543 0.000465970106 LR_FREQ 0.026368631538 0.000370913667 N         2974
WR SR_FREQ 0.022124744686 0.000410046313 LR_FREQ 0.020768706184 0.000318113836 N         2490
WQ SR_FREQ 0.026905627055 0.000510713411 LR_FREQ 0.019694384979 0.000340089819 N         2072
WP SR_FREQ 0.031950178799 0.000671867601 LR_FREQ 0.027848389707 0.000413580441 N         1838
WY SR_FREQ 0.018529223209 0.000413243584 LR_FREQ 0.022492041240 0.000364142642 N         1566
PR SR_FREQ 0.024264895456 0.000380227382 LR_FREQ 0.019050544989 0.000222129051 N         6619
PS SR_FREQ 0.024110597507 0.000401189228 LR_FREQ 0.023033900824 0.000257184600 N         8919
PP SR_FREQ 0.032453039809 0.000531724137 LR_FREQ 0.023824200438 0.000261394918 N         6140
PQ SR_FREQ 0.028416337285 0.000429398634 LR_FREQ 0.018198612974 0.000234235660 N         5699
PV SR_FREQ 0.018487638593 0.000324675722 LR_FREQ 0.015614536853 0.000173969067 N        11706
PW SR_FREQ 0.023180265929 0.000416426492 LR_FREQ 0.020677326012 0.000296512521 N         2226
PT SR_FREQ 0.020403411378 0.000328611900 LR_FREQ 0.018161195103 0.000211853131 N         8207
PY SR_FREQ 0.021231700204 0.000361511657 LR_FREQ 0.020134484098 0.000242629209 N         5551
PC SR_FREQ 0.022122397808 0.000415675861 LR_FREQ 0.020553558294 0.000245243081 N         1622
PA SR_FREQ 0.022350893420 0.000392944901 LR_FREQ 0.023889664154 0.000272798957 N        12232
PF SR_FREQ 0.020696636630 0.000364524189 LR_FREQ 0.019720841953 0.000243202006 N         6533
PG SR_FREQ 0.022671776575 0.000389039199 LR_FREQ 0.030185643072 0.000307578789 N        12182
PD SR_FREQ 0.023118531451 0.000395669341 LR_FREQ 0.018627442603 0.000219192969 N        10388
PE SR_FREQ 0.026135033047 0.000433449141 LR_FREQ 0.018063854386 0.000237946015 N        13061
PK SR_FREQ 0.021392655580 0.000349653980 LR_FREQ 0.016968170207 0.000203913835 N         7272
PH SR_FREQ 0.023693804626 0.000391214139 LR_FREQ 0.019575748111 0.000257414006 N         3643
PI SR_FREQ 0.018231551334 0.000326696868 LR_FREQ 0.015097262467 0.000188706522 N         7520
PN SR_FREQ 0.022519374006 0.000399589203 LR_FREQ 0.019051427593 0.000235236449 N         6631
PL SR_FREQ 0.016882827383 0.000300766549 LR_FREQ 0.014994636560 0.000193234439 N        13785
PM SR_FREQ 0.018619336171 0.000358511563 LR_FREQ 0.017435925691 0.000237336899 N         3058
CK SR_FREQ 0.020361354352 0.000376442262 LR_FREQ 0.020721693790 0.000313551867 N         2117
CI SR_FREQ 0.016517476842 0.000338169721 LR_FREQ 0.017801818908 0.000275556030 N         2287
CH SR_FREQ 0.023450199631 0.000527698954 LR_FREQ 0.026341273907 0.000405292967 N         1426
CN SR_FREQ 0.022076292781 0.000472151134 LR_FREQ 0.024406349001 0.000371253919 N         1704
CM SR_FREQ 0.016744543772 0.000406999713 LR_FREQ 0.022943546482 0.000395996751 N          824
CL SR_FREQ 0.015224751025 0.000313257176 LR_FREQ 0.017369214808 0.000266585858 N         3789
CC SR_FREQ 0.021199384657 0.000559507220 LR_FREQ 0.030079354905 0.000459393317 N          668
CA SR_FREQ 0.021565382021 0.000442244556 LR_FREQ 0.030561859349 0.000401238533 N         3121
CG SR_FREQ 0.022433606254 0.000476512962 LR_FREQ 0.041784466247 0.000445649004 N         3540
CF SR_FREQ 0.019500315414 0.000418520950 LR_FREQ 0.025477141932 0.000368665982 N         1704
CE SR_FREQ 0.026316196252 0.000517141250 LR_FREQ 0.022065939720 0.000352942453 N         2505
CD SR_FREQ 0.022991245811 0.000478152834 LR_FREQ 0.023066436292 0.000323755484 N         2495
CY SR_FREQ 0.020248193618 0.000437027068 LR_FREQ 0.026831930701 0.000368951937 N         1459
CS SR_FREQ 0.023965137273 0.000484336983 LR_FREQ 0.030577485836 0.000403837244 N         2798
CR SR_FREQ 0.024008450539 0.000438683251 LR_FREQ 0.024278994420 0.000341682367 N         2251
CQ SR_FREQ 0.029433712183 0.000565066267 LR_FREQ 0.023312315913 0.000379478619 N         1588
CP SR_FREQ 0.034890335948 0.000748792310 LR_FREQ 0.032802700678 0.000426463063 N         2156
CW SR_FREQ 0.022212035865 0.000477336862 LR_FREQ 0.029758530900 0.000524900642 N          570
CV SR_FREQ 0.016985099931 0.000351146565 LR_FREQ 0.018332815682 0.000235793830 N         2832
CT SR_FREQ 0.019294241761 0.000376011849 LR_FREQ 0.022496300684 0.000306377065 N         2223
IY SR_FREQ 0.016443471512 0.000377832451 LR_FREQ 0.012125795950 0.000199227700 N         6477
VA SR_FREQ 0.018245702105 0.000390457020 LR_FREQ 0.016553125973 0.000222709994 N        20451
VC SR_FREQ 0.016924983024 0.000476564070 LR_FREQ 0.012715248554 0.000198724258 N         3017
VD SR_FREQ 0.018924262807 0.000426757409 LR_FREQ 0.013123992784 0.000182626352 N        15169
VE SR_FREQ 0.020932913387 0.000446974815 LR_FREQ 0.012693682099 0.000177216629 N        16223
VF SR_FREQ 0.016607079391 0.000376776078 LR_FREQ 0.013157851101 0.000175605624 N         9525
VG SR_FREQ 0.018879706711 0.000416258689 LR_FREQ 0.020707323272 0.000271118575 N        15826
IQ SR_FREQ 0.021515044502 0.000465447421 LR_FREQ 0.011035522387 0.000198592456 N         6677
VI SR_FREQ 0.014820381513 0.000301246956 LR_FREQ 0.010380936494 0.000132984783 N        13941
IS SR_FREQ 0.019102043654 0.000424638422 LR_FREQ 0.014678536425 0.000245898695 N        12646
IR SR_FREQ 0.018821943473 0.000382341116 LR_FREQ 0.011916615892 0.000185741472 N         9611
VL SR_FREQ 0.014170398826 0.000292682793 LR_FREQ 0.010973895848 0.000146204885 N        22158
VM SR_FREQ 0.014762940780 0.000355899727 LR_FREQ 0.011275645716 0.000172030081 N         5218
VN SR_FREQ 0.018175453926 0.000426403386 LR_FREQ 0.013024331766 0.000193503995 N        10247
IV SR_FREQ 0.014736467373 0.000301159281 LR_FREQ 0.009910844017 0.000144460107 N        13306
VP SR_FREQ 0.025344082000 0.000589562937 LR_FREQ 0.016334958143 0.000240708596 N        11452
VQ SR_FREQ 0.021999506539 0.000484850272 LR_FREQ 0.012334962696 0.000191334827 N         7892
VR SR_FREQ 0.019305315507 0.000385772309 LR_FREQ 0.013105819692 0.000176730302 N        12222
VS SR_FREQ 0.019549017040 0.000440617222 LR_FREQ 0.015823013012 0.000224680471 N        14777
VT SR_FREQ 0.016716691692 0.000350428606 LR_FREQ 0.012519713885 0.000170261182 N        13942
IL SR_FREQ 0.013734142199 0.000284309986 LR_FREQ 0.010126904479 0.000158036504 N        15772
VV SR_FREQ 0.015223170577 0.000313344049 LR_FREQ 0.010822452966 0.000130711116 N        18279
VW SR_FREQ 0.017579218301 0.000409437714 LR_FREQ 0.012672041701 0.000204960361 N         3043
IA SR_FREQ 0.017749266438 0.000373724315 LR_FREQ 0.015600962200 0.000257111045 N        17124
VY SR_FREQ 0.016939378975 0.000384425011 LR_FREQ 0.013293598879 0.000186200786 N         7816
IC SR_FREQ 0.016184290677 0.000422612267 LR_FREQ 0.011395257701 0.000205432055 N         2527
IE SR_FREQ 0.020446354403 0.000440894450 LR_FREQ 0.011762173103 0.000191935174 N        13587
ID SR_FREQ 0.018489059443 0.000403418168 LR_FREQ 0.012028205920 0.000201346885 N        13143
IG SR_FREQ 0.018426011323 0.000395455929 LR_FREQ 0.019556881469 0.000314701895 N        13791
IF SR_FREQ 0.016042121719 0.000357592315 LR_FREQ 0.011912811055 0.000194132463 N         6992
HY SR_FREQ 0.021368790333 0.000434426497 LR_FREQ 0.023784391552 0.000331957647 N         3099
HR SR_FREQ 0.024714799134 0.000425564241 LR_FREQ 0.021819973052 0.000290769146 N         4035
HS SR_FREQ 0.024601490003 0.000469958489 LR_FREQ 0.027287031568 0.000349108520 N         4547
HP SR_FREQ 0.034690435298 0.000664002656 LR_FREQ 0.028751276148 0.000369218291 N         4863
HQ SR_FREQ 0.029895664555 0.000534531863 LR_FREQ 0.021048121430 0.000318183374 N         2862
HV SR_FREQ 0.018074267120 0.000358352686 LR_FREQ 0.017198917559 0.000209254410 N         5259
HW SR_FREQ 0.023900837946 0.000553076336 LR_FREQ 0.025229399793 0.000416372147 N         1303
HT SR_FREQ 0.020382786147 0.000370238912 LR_FREQ 0.020765496476 0.000277509963 N         4045
HK SR_FREQ 0.021414486447 0.000401516509 LR_FREQ 0.019072874742 0.000274986631 N         3173
HH SR_FREQ 0.024622818237 0.000518315072 LR_FREQ 0.023059184552 0.000335854890 N         2258
HI SR_FREQ 0.017745918582 0.000352455941 LR_FREQ 0.016675389975 0.000244422657 N         4641
HN SR_FREQ 0.022977656038 0.000478515405 LR_FREQ 0.021926734201 0.000304227789 N         2998
HL SR_FREQ 0.016282394484 0.000328118802 LR_FREQ 0.016357019160 0.000241498005 N         7985
HM SR_FREQ 0.018261268538 0.000428730781 LR_FREQ 0.020350266024 0.000337184592 N         1612
HC SR_FREQ 0.022478354190 0.000554553215 LR_FREQ 0.025500426399 0.000376636859 N         1322
HA SR_FREQ 0.022347280163 0.000441035971 LR_FREQ 0.027637142902 0.000356869198 N         6063
HF SR_FREQ 0.020646883012 0.000430951055 LR_FREQ 0.022929856956 0.000320439125 N         3948
HG SR_FREQ 0.023342290694 0.000476664162 LR_FREQ 0.036612623242 0.000411388731 N         6296
HD SR_FREQ 0.023700667693 0.000461333030 LR_FREQ 0.021142636775 0.000287920358 N         4016
HE SR_FREQ 0.026879520631 0.000509830809 LR_FREQ 0.020326106962 0.000319396835 N         4207
NH SR_FREQ 0.025807020675 0.000513419838 LR_FREQ 0.023694075843 0.000351357933 N         3183
NI SR_FREQ 0.019307957054 0.000372928617 LR_FREQ 0.017530462135 0.000245008312 N         9404
NK SR_FREQ 0.022831067655 0.000424497283 LR_FREQ 0.019818544760 0.000284245711 N         7384
NL SR_FREQ 0.017824064171 0.000350278238 LR_FREQ 0.017188997751 0.000250042226 N        13296
NM SR_FREQ 0.020196127216 0.000433974942 LR_FREQ 0.021096357620 0.000319444123 N         3021
NN SR_FREQ 0.024298975009 0.000487977885 LR_FREQ 0.022453086569 0.000319945981 N         6904
NA SR_FREQ 0.023573901758 0.000459760300 LR_FREQ 0.027563488083 0.000356379704 N        11102
NC SR_FREQ 0.024291303951 0.000544090785 LR_FREQ 0.025655447897 0.000346810523 N         1931
ND SR_FREQ 0.024886427205 0.000480952734 LR_FREQ 0.021634489968 0.000294404356 N         7706
NE SR_FREQ 0.027896512151 0.000516403119 LR_FREQ 0.020882892053 0.000329889328 N         8423
NF SR_FREQ 0.022294534937 0.000445273931 LR_FREQ 0.023319582585 0.000311425980 N         6181
NG SR_FREQ 0.024503047814 0.000486468952 LR_FREQ 0.035608127138 0.000416930633 N        11783
NY SR_FREQ 0.022932121339 0.000458550104 LR_FREQ 0.024058116826 0.000324530282 N         5675
NP SR_FREQ 0.035291713607 0.000685953316 LR_FREQ 0.028154887360 0.000350943282 N         8446
NQ SR_FREQ 0.030777304846 0.000543653808 LR_FREQ 0.021617674049 0.000329945492 N         5016
NR SR_FREQ 0.026231176481 0.000453419567 LR_FREQ 0.022445981553 0.000303407093 N         6326
NS SR_FREQ 0.025775448506 0.000501332014 LR_FREQ 0.027129153200 0.000354209581 N         8238
NT SR_FREQ 0.021816696426 0.000401719841 LR_FREQ 0.021294439493 0.000280094629 N         7533
NV SR_FREQ 0.019552295149 0.000381970851 LR_FREQ 0.017970662745 0.000218271537 N        10136
NW SR_FREQ 0.025571878012 0.000543038541 LR_FREQ 0.025582822373 0.000419038057 N         2245
TY SR_FREQ 0.018117281986 0.000388502877 LR_FREQ 0.021771999298 0.000272510260 N         6386
TV SR_FREQ 0.016035568166 0.000316853131 LR_FREQ 0.016635254430 0.000199760992 N        13863
TW SR_FREQ 0.019019259682 0.000403661779 LR_FREQ 0.022509233967 0.000354895402 N         2678
TT SR_FREQ 0.017550401973 0.000333554613 LR_FREQ 0.019493961314 0.000253253188 N         9560
TR SR_FREQ 0.020623588201 0.000381674887 LR_FREQ 0.020667009705 0.000271745110 N         8282
TS SR_FREQ 0.020769009676 0.000435683868 LR_FREQ 0.024764403993 0.000320544046 N        10663
TP SR_FREQ 0.027477825003 0.000581828185 LR_FREQ 0.025977457652 0.000336848575 N        10011
TQ SR_FREQ 0.023807120899 0.000462089505 LR_FREQ 0.019740784274 0.000290216224 N         5834
TN SR_FREQ 0.019416213278 0.000418025871 LR_FREQ 0.020754540222 0.000291279628 N         7327
TL SR_FREQ 0.014832383833 0.000304172851 LR_FREQ 0.015983143950 0.000211861932 N        17884
TM SR_FREQ 0.015599850144 0.000364437291 LR_FREQ 0.019101506121 0.000275093866 N         3581
TK SR_FREQ 0.018375108255 0.000354262525 LR_FREQ 0.018444270579 0.000260679737 N         8604
TH SR_FREQ 0.019876957736 0.000431897716 LR_FREQ 0.021308432896 0.000306238735 N         4179
TI SR_FREQ 0.015690255571 0.000315581697 LR_FREQ 0.016067222728 0.000215453616 N        10453
TF SR_FREQ 0.017755112778 0.000381660668 LR_FREQ 0.021089916094 0.000259891377 N         8021
TG SR_FREQ 0.020020763433 0.000416122572 LR_FREQ 0.032016895007 0.000347449926 N        15233
TD SR_FREQ 0.019985698673 0.000409728534 LR_FREQ 0.020106123529 0.000273579546 N        10302
TE SR_FREQ 0.022439774256 0.000439557719 LR_FREQ 0.019492366219 0.000296904448 N        10522
TC SR_FREQ 0.018159266596 0.000448503255 LR_FREQ 0.022726750264 0.000299687952 N         2325
TA SR_FREQ 0.019363925744 0.000398851509 LR_FREQ 0.025110636943 0.000307585091 N        14940
AA SR_FREQ 0.018869255982 0.000370359474 LR_FREQ 0.026923072123 0.000327052979 N        27670
AC SR_FREQ 0.017655497104 0.000367113731 LR_FREQ 0.025163659684 0.000318088276 N         3505
AE SR_FREQ 0.021781764028 0.000436903760 LR_FREQ 0.021293674666 0.000297346383 N        18739
AD SR_FREQ 0.019591133666 0.000380654201 LR_FREQ 0.021949818896 0.000265566098 N        16677
AG SR_FREQ 0.019472159511 0.000366757766 LR_FREQ 0.033287000611 0.000372904278 N        22136
AF SR_FREQ 0.017370601414 0.000341634689 LR_FREQ 0.023397497578 0.000276318359 N        11139
AI SR_FREQ 0.015621130114 0.000297956163 LR_FREQ 0.018300562578 0.000235225691 N        16000
AH SR_FREQ 0.019205439794 0.000380303334 LR_FREQ 0.023629653627 0.000303612869 N         6512
AK SR_FREQ 0.017993164797 0.000327371982 LR_FREQ 0.020373826424 0.000257632719 N        15069
AM SR_FREQ 0.015544582185 0.000324808017 LR_FREQ 0.021608828223 0.000299054620 N         6572
AL SR_FREQ 0.014737205717 0.000275652352 LR_FREQ 0.017830480899 0.000240405576 N        28624
AN SR_FREQ 0.018916181945 0.000376209844 LR_FREQ 0.022656961541 0.000287076674 N        10483
AQ SR_FREQ 0.022717377462 0.000411994665 LR_FREQ 0.021912197332 0.000296936733 N        10596
AP SR_FREQ 0.025816379088 0.000491377832 LR_FREQ 0.027788747616 0.000336658327 N        10598
AS SR_FREQ 0.020174727038 0.000387292961 LR_FREQ 0.026646272763 0.000322020815 N        15682
AR SR_FREQ 0.020155331413 0.000370812673 LR_FREQ 0.022555913381 0.000276298408 N        15155
AT SR_FREQ 0.017434092317 0.000314573334 LR_FREQ 0.021630958615 0.000258511513 N        14453
AW SR_FREQ 0.018515686340 0.000373902751 LR_FREQ 0.025078638473 0.000354130087 N         3632
AV SR_FREQ 0.015947032595 0.000296124039 LR_FREQ 0.018596922843 0.000209899114 N        20352
AY SR_FREQ 0.017742394264 0.000342186207 LR_FREQ 0.024028124023 0.000294129606 N         8923
VK SR_FREQ 0.017341574284 0.000371390184 LR_FREQ 0.011955574622 0.000162568331 N        13450
