# Supplementary material for: Pi-Pi contacts are an overlooked protein feature relevant to phase separation
Source: eLife. 2018 Feb 9;7:e31486. doi: 10.7554/eLife.31486 (PMC5847340; doi:10.7554/eLife.31486)
Supplement: Source code 2. — Python script and associated database files for the final phase separation propensity predictor. [file elife-31486-code2.tgz › SourceCodeS2/DBS/AVGnSDEVS/PCON2.SC.xmer7]

 E SR_FREQ 0.033496390549 0.001106687478 LR_FREQ 0.034332393486 0.001273894790 N       267935
 D SR_FREQ 0.025220209461 0.000926758255 LR_FREQ 0.032367351667 0.001036824828 N       233806
 F SR_FREQ 0.105293450757 0.003542417626 LR_FREQ 0.218134710740 0.002919209852 N       161052
 H SR_FREQ 0.098644699213 0.003107763304 LR_FREQ 0.175595006163 0.003034149009 N        91518
 N SR_FREQ 0.044491513297 0.001761126220 LR_FREQ 0.073613369668 0.001707219678 N       168378
 Q SR_FREQ 0.055921925416 0.001687529521 LR_FREQ 0.077535467411 0.002146243788 N       143719
 R SR_FREQ 0.067536031980 0.003406954037 LR_FREQ 0.162746371964 0.003092026553 N       201496
 W SR_FREQ 0.156720943997 0.004731263778 LR_FREQ 0.352272135543 0.005571896476 N        54079
 Y SR_FREQ 0.120441874686 0.004364161084 LR_FREQ 0.225989307040 0.003191008769 N       139029
