# Supplementary material for: Pi-Pi contacts are an overlooked protein feature relevant to phase separation
Source: eLife. 2018 Feb 9;7:e31486. doi: 10.7554/eLife.31486 (PMC5847340; doi:10.7554/eLife.31486)
Supplement: Source code 2. — Python script and associated database files for the final phase separation propensity predictor. [file elife-31486-code2.tgz › SourceCodeS2/DBS/AVGnSDEVS/PCON2.BB.xmer14]

GW SR_FREQ 0.025763444796 0.000552063822 LR_FREQ 0.047080312830 0.000797413850 N         4112
GV SR_FREQ 0.020380560189 0.000446936758 LR_FREQ 0.029730297980 0.000426176465 N        20133
GT SR_FREQ 0.022502825182 0.000446778516 LR_FREQ 0.035358157191 0.000521466545 N        15342
GS SR_FREQ 0.026070789593 0.000546833128 LR_FREQ 0.043278061764 0.000614854807 N        16085
GR SR_FREQ 0.026305339342 0.000513930290 LR_FREQ 0.037032161888 0.000593880734 N        13667
GQ SR_FREQ 0.030542194265 0.000592135597 LR_FREQ 0.037169218160 0.000634964743 N         9168
GP SR_FREQ 0.033765895700 0.000712017868 LR_FREQ 0.046700327018 0.000688478829 N         9423
GY SR_FREQ 0.023535392624 0.000511279123 LR_FREQ 0.041163311582 0.000608411322 N        10327
GG SR_FREQ 0.024763000578 0.000545813142 LR_FREQ 0.053298934274 0.000672875409 N        19974
GF SR_FREQ 0.022806139245 0.000489778236 LR_FREQ 0.039589536223 0.000599260398 N        11825
GE SR_FREQ 0.028033190427 0.000583912512 LR_FREQ 0.033823989403 0.000628943226 N        16703
GD SR_FREQ 0.025348979855 0.000549906801 LR_FREQ 0.035417495120 0.000537567775 N        15011
GC SR_FREQ 0.024774156468 0.000589136461 LR_FREQ 0.047499965937 0.000676187165 N         3561
GA SR_FREQ 0.023972274855 0.000523772311 LR_FREQ 0.042467046085 0.000636630136 N        20787
GN SR_FREQ 0.024918230830 0.000543776812 LR_FREQ 0.038001089390 0.000602195030 N        11086
GM SR_FREQ 0.020903517514 0.000478341530 LR_FREQ 0.038373906395 0.000651859871 N         6033
GL SR_FREQ 0.018515417589 0.000399137278 LR_FREQ 0.027593328085 0.000499801689 N        23396
GK SR_FREQ 0.023308903732 0.000459076080 LR_FREQ 0.032904279650 0.000556028056 N        16622
GI SR_FREQ 0.020135955069 0.000434284916 LR_FREQ 0.029798258100 0.000513958231 N        16771
GH SR_FREQ 0.026283751722 0.000572626957 LR_FREQ 0.041999690229 0.000647966900 N         6456
ME SR_FREQ 0.022155875604 0.000573537671 LR_FREQ 0.018438022828 0.000358247329 N         5163
MD SR_FREQ 0.019341457190 0.000511246979 LR_FREQ 0.019081603186 0.000320631932 N         4531
MG SR_FREQ 0.019260901488 0.000516932911 LR_FREQ 0.033250513606 0.000520620155 N         5453
MF SR_FREQ 0.016235537580 0.000446326744 LR_FREQ 0.020215416124 0.000344976988 N         2709
MA SR_FREQ 0.018460099823 0.000505143599 LR_FREQ 0.025191794580 0.000421395829 N         6827
MC SR_FREQ 0.016612475800 0.000545859926 LR_FREQ 0.022051497515 0.000438532243 N          916
MM SR_FREQ 0.013805284236 0.000427123422 LR_FREQ 0.017744168102 0.000367846387 N         1945
ML SR_FREQ 0.013536191195 0.000358229964 LR_FREQ 0.014791329507 0.000273699790 N         7148
MN SR_FREQ 0.018218915421 0.000499371284 LR_FREQ 0.019550827583 0.000348261609 N         3330
MI SR_FREQ 0.014306335275 0.000385918729 LR_FREQ 0.014842846908 0.000264567088 N         4225
MH SR_FREQ 0.018918875678 0.000560462549 LR_FREQ 0.020342939514 0.000396369296 N         1744
MK SR_FREQ 0.017249834753 0.000431368877 LR_FREQ 0.017300129698 0.000304858178 N         4686
MT SR_FREQ 0.016526374504 0.000412228619 LR_FREQ 0.018484923247 0.000307038398 N         4435
MW SR_FREQ 0.017617549387 0.000525792908 LR_FREQ 0.021629435387 0.000480076557 N          849
MV SR_FREQ 0.014742507955 0.000394582478 LR_FREQ 0.015328035888 0.000239979227 N         5334
MQ SR_FREQ 0.023521954335 0.000585146252 LR_FREQ 0.018640579521 0.000370253826 N         2784
MP SR_FREQ 0.027830419890 0.000726382400 LR_FREQ 0.025834206162 0.000430063163 N         3599
MS SR_FREQ 0.020056811455 0.000532597523 LR_FREQ 0.024592121620 0.000412630949 N         4362
MR SR_FREQ 0.019948613956 0.000480027527 LR_FREQ 0.019675723596 0.000344664584 N         4070
MY SR_FREQ 0.016774038905 0.000464488259 LR_FREQ 0.020997166661 0.000370194486 N         2282
FP SR_FREQ 0.030727310533 0.000765429263 LR_FREQ 0.027277140704 0.000415783801 N         6778
FQ SR_FREQ 0.026753857162 0.000616885762 LR_FREQ 0.020555790300 0.000353355968 N         5224
FR SR_FREQ 0.022596890322 0.000503913880 LR_FREQ 0.021200891747 0.000322283120 N         7194
FS SR_FREQ 0.022743218158 0.000557547791 LR_FREQ 0.026016170950 0.000380869457 N        10249
FT SR_FREQ 0.019145306878 0.000447641019 LR_FREQ 0.020334268533 0.000301987949 N         8535
FV SR_FREQ 0.017111164387 0.000422507037 LR_FREQ 0.017125399392 0.000236239412 N         9884
FW SR_FREQ 0.021234004545 0.000568514654 LR_FREQ 0.023714035512 0.000425432456 N         1941
FY SR_FREQ 0.019586076668 0.000503421727 LR_FREQ 0.022698049924 0.000340859078 N         5452
FA SR_FREQ 0.020899548308 0.000531507666 LR_FREQ 0.026449977670 0.000398947556 N        11305
FC SR_FREQ 0.020252674670 0.000599566813 LR_FREQ 0.024087938644 0.000391991404 N         1953
FD SR_FREQ 0.022068457700 0.000547630628 LR_FREQ 0.020775487108 0.000316396268 N        10227
FE SR_FREQ 0.024581242972 0.000584726680 LR_FREQ 0.020117134678 0.000345257087 N         9642
FF SR_FREQ 0.018960953376 0.000484391836 LR_FREQ 0.021969807727 0.000331413806 N         5733
FG SR_FREQ 0.021622044361 0.000546244826 LR_FREQ 0.034179140187 0.000458499904 N        11114
FH SR_FREQ 0.021966443195 0.000570424624 LR_FREQ 0.022356652503 0.000381318418 N         3589
FI SR_FREQ 0.016743956435 0.000416155394 LR_FREQ 0.016583738555 0.000258865085 N         7897
FK SR_FREQ 0.019947615778 0.000473972931 LR_FREQ 0.019004757745 0.000303477214 N         7910
FL SR_FREQ 0.015556980700 0.000388811303 LR_FREQ 0.016267420622 0.000265284753 N        12441
FM SR_FREQ 0.016975348874 0.000480415395 LR_FREQ 0.019883311663 0.000358915573 N         2788
FN SR_FREQ 0.021294959326 0.000557036158 LR_FREQ 0.021475012327 0.000346661522 N         6976
SY SR_FREQ 0.020507270875 0.000531802630 LR_FREQ 0.024429626930 0.000389500097 N         7779
SS SR_FREQ 0.023061421009 0.000578516401 LR_FREQ 0.027411553650 0.000446544243 N        14042
SR SR_FREQ 0.023126629519 0.000520555508 LR_FREQ 0.022783271871 0.000381307455 N        10218
SQ SR_FREQ 0.026671256828 0.000608885666 LR_FREQ 0.022001093803 0.000406236277 N         7590
SP SR_FREQ 0.030392427728 0.000791150155 LR_FREQ 0.028730812900 0.000459186708 N         9754
SW SR_FREQ 0.021928702962 0.000579817134 LR_FREQ 0.026004067777 0.000492338598 N         3251
SV SR_FREQ 0.017903554026 0.000451450379 LR_FREQ 0.018584794705 0.000276721471 N        14661
ST SR_FREQ 0.019699223900 0.000470821656 LR_FREQ 0.021733082148 0.000339815413 N        11293
SK SR_FREQ 0.020370047095 0.000484934422 LR_FREQ 0.020403900800 0.000355982103 N        11101
SI SR_FREQ 0.017556339337 0.000440899220 LR_FREQ 0.018161087483 0.000307941275 N        12231
SH SR_FREQ 0.022622262927 0.000601806891 LR_FREQ 0.024204840814 0.000438990840 N         4824
SN SR_FREQ 0.021665272097 0.000563907628 LR_FREQ 0.022980372297 0.000394407242 N         8895
SM SR_FREQ 0.017805497509 0.000487612715 LR_FREQ 0.021849276588 0.000400664917 N         4348
SL SR_FREQ 0.016360121728 0.000413903067 LR_FREQ 0.017764176785 0.000314620428 N        20462
SC SR_FREQ 0.021087302219 0.000602088467 LR_FREQ 0.025896310722 0.000415512886 N         2895
SA SR_FREQ 0.021381460764 0.000548733915 LR_FREQ 0.027861909696 0.000443976496 N        16048
SG SR_FREQ 0.022020092679 0.000559995134 LR_FREQ 0.035101708121 0.000492320154 N        17699
SF SR_FREQ 0.019910158236 0.000526317807 LR_FREQ 0.023765861644 0.000383887658 N         9337
SE SR_FREQ 0.024989458234 0.000621117607 LR_FREQ 0.021339040246 0.000410209944 N        12435
SD SR_FREQ 0.022259226244 0.000554992978 LR_FREQ 0.022150720571 0.000371974861 N        12005
YI SR_FREQ 0.016423395892 0.000406145358 LR_FREQ 0.016996284164 0.000269870425 N         6707
YH SR_FREQ 0.021817153401 0.000596113101 LR_FREQ 0.022963084171 0.000396407300 N         3040
YK SR_FREQ 0.019648552219 0.000455076762 LR_FREQ 0.019419917345 0.000319057996 N         6568
YM SR_FREQ 0.016590770879 0.000456148768 LR_FREQ 0.020660181256 0.000384989157 N         2461
YL SR_FREQ 0.015338249769 0.000385186940 LR_FREQ 0.016613904183 0.000294885402 N        11952
YN SR_FREQ 0.020816486517 0.000541992492 LR_FREQ 0.021939885026 0.000359313994 N         5866
YA SR_FREQ 0.020671915213 0.000512584131 LR_FREQ 0.027228379144 0.000405725533 N         9397
YC SR_FREQ 0.019866133446 0.000564319486 LR_FREQ 0.025289458888 0.000425111462 N         1802
YE SR_FREQ 0.024226967025 0.000578787388 LR_FREQ 0.020479343368 0.000378014328 N         7684
YD SR_FREQ 0.021679850652 0.000539327736 LR_FREQ 0.021333225709 0.000328930300 N         7965
YG SR_FREQ 0.021387284140 0.000551782875 LR_FREQ 0.035514286845 0.000463941831 N         9717
YF SR_FREQ 0.018870721506 0.000495610446 LR_FREQ 0.022805468169 0.000353893577 N         5564
YY SR_FREQ 0.019263125578 0.000487676173 LR_FREQ 0.023732099379 0.000366886566 N         5265
YQ SR_FREQ 0.026614415488 0.000604135977 LR_FREQ 0.021176283355 0.000383283480 N         4884
YP SR_FREQ 0.030671171365 0.000765083982 LR_FREQ 0.028358314840 0.000433709715 N         6225
YS SR_FREQ 0.022465807650 0.000562191261 LR_FREQ 0.026889040995 0.000396358036 N         8065
YR SR_FREQ 0.022362076384 0.000488900845 LR_FREQ 0.022009805087 0.000347910110 N         6752
YT SR_FREQ 0.018717616853 0.000442662786 LR_FREQ 0.020838737941 0.000321118184 N         6974
YW SR_FREQ 0.020832540893 0.000540976817 LR_FREQ 0.024892608001 0.000496873822 N         1849
YV SR_FREQ 0.016736482024 0.000410707081 LR_FREQ 0.017528901191 0.000248353077 N         8266
LF SR_FREQ 0.015604519309 0.000399788738 LR_FREQ 0.018292752973 0.000275029999 N        12002
LG SR_FREQ 0.017865793332 0.000446354242 LR_FREQ 0.026807173276 0.000372327189 N        23509
LD SR_FREQ 0.017861476252 0.000454494399 LR_FREQ 0.017696921519 0.000256298278 N        20918
LE SR_FREQ 0.019732759337 0.000497905978 LR_FREQ 0.017225348762 0.000272694919 N        23701
LC SR_FREQ 0.015693627368 0.000456440198 LR_FREQ 0.018813022421 0.000302425872 N         4063
LA SR_FREQ 0.017207965233 0.000437338204 LR_FREQ 0.021803336014 0.000329930979 N        30471
LN SR_FREQ 0.017117400005 0.000447580582 LR_FREQ 0.017846605816 0.000270712237 N        14421
LL SR_FREQ 0.013516084583 0.000329284524 LR_FREQ 0.014405238360 0.000220824060 N        29937
LM SR_FREQ 0.014074183159 0.000379273106 LR_FREQ 0.016453527071 0.000279286317 N         7058
LK SR_FREQ 0.016382421283 0.000382402657 LR_FREQ 0.016400606985 0.000244702785 N        21119
LH SR_FREQ 0.017345604567 0.000473506860 LR_FREQ 0.018061272309 0.000284628440 N         7922
LI SR_FREQ 0.014065455740 0.000340421952 LR_FREQ 0.014526334945 0.000218228252 N        16812
LV SR_FREQ 0.014452916012 0.000349068322 LR_FREQ 0.014928465166 0.000201271120 N        22014
LW SR_FREQ 0.016306636325 0.000434182489 LR_FREQ 0.018711740506 0.000319130633 N         3696
LT SR_FREQ 0.015855587656 0.000368182429 LR_FREQ 0.017262949593 0.000246953678 N        19085
LR SR_FREQ 0.018191318427 0.000430500101 LR_FREQ 0.017978290104 0.000267291420 N        18712
LS SR_FREQ 0.018343116275 0.000466482691 LR_FREQ 0.021262950563 0.000315797538 N        21976
LP SR_FREQ 0.023050821097 0.000573802755 LR_FREQ 0.021913796072 0.000325548811 N        16800
LQ SR_FREQ 0.020285952433 0.000499865676 LR_FREQ 0.017213493297 0.000279090401 N        12872
LY SR_FREQ 0.016028329831 0.000411612577 LR_FREQ 0.018606569480 0.000285541363 N        10401
RT SR_FREQ 0.021127496415 0.000458693121 LR_FREQ 0.018494796468 0.000305274669 N         8785
RV SR_FREQ 0.018981712410 0.000443289342 LR_FREQ 0.015803968923 0.000232010885 N        13384
RW SR_FREQ 0.024102385160 0.000570883086 LR_FREQ 0.020726516120 0.000395975734 N         2613
RP SR_FREQ 0.033076980870 0.000789522921 LR_FREQ 0.024391487711 0.000408333635 N         7798
RQ SR_FREQ 0.029257371262 0.000610700962 LR_FREQ 0.018231905349 0.000339798910 N         6811
RR SR_FREQ 0.025203576863 0.000528935210 LR_FREQ 0.019072901307 0.000325002492 N         9928
RS SR_FREQ 0.024908537222 0.000576905661 LR_FREQ 0.023308068874 0.000401530835 N         9286
RY SR_FREQ 0.022011352897 0.000516290775 LR_FREQ 0.020232356708 0.000323028949 N         6931
RD SR_FREQ 0.023811262259 0.000540332004 LR_FREQ 0.018782210643 0.000313547940 N        10783
RE SR_FREQ 0.026647282185 0.000595232778 LR_FREQ 0.017955813911 0.000341631363 N        13215
RF SR_FREQ 0.021499796905 0.000516486227 LR_FREQ 0.019758514794 0.000312126928 N         8336
RG SR_FREQ 0.023580259085 0.000548763537 LR_FREQ 0.030293364426 0.000459477990 N        12122
RA SR_FREQ 0.022777629165 0.000542496408 LR_FREQ 0.023798863082 0.000383335141 N        15321
RC SR_FREQ 0.023049929998 0.000602459571 LR_FREQ 0.021127198947 0.000367604240 N         2260
RL SR_FREQ 0.017303496926 0.000412931956 LR_FREQ 0.015178449689 0.000251736050 N        18629
RM SR_FREQ 0.019366576085 0.000477520892 LR_FREQ 0.017636494820 0.000304466401 N         3962
RN SR_FREQ 0.023282316066 0.000540295943 LR_FREQ 0.019280618590 0.000335742015 N         7264
RH SR_FREQ 0.024520642021 0.000579305249 LR_FREQ 0.019662245596 0.000361845565 N         4378
RI SR_FREQ 0.018686643460 0.000435620595 LR_FREQ 0.015235663386 0.000244282857 N        11155
RK SR_FREQ 0.022130956153 0.000472872863 LR_FREQ 0.017188394891 0.000298965207 N         9000
VH SR_FREQ 0.018392144493 0.000579551067 LR_FREQ 0.012528127225 0.000241352501 N         5684
IP SR_FREQ 0.024916004326 0.000733590519 LR_FREQ 0.014977931600 0.000321523825 N        10496
EM SR_FREQ 0.021909168540 0.000503593766 LR_FREQ 0.016104704745 0.000315511896 N         5530
EL SR_FREQ 0.018962381300 0.000411529778 LR_FREQ 0.014231560264 0.000256322602 N        23871
EN SR_FREQ 0.025694827637 0.000543238843 LR_FREQ 0.017466585015 0.000329949207 N        11067
EI SR_FREQ 0.020835618575 0.000444919323 LR_FREQ 0.014138271376 0.000252286803 N        15504
EH SR_FREQ 0.027343043649 0.000580418596 LR_FREQ 0.017735840823 0.000346472215 N         5395
EK SR_FREQ 0.024351904528 0.000479880122 LR_FREQ 0.015647692427 0.000285090392 N        16530
EE SR_FREQ 0.029142180999 0.000653067363 LR_FREQ 0.016539887816 0.000348381376 N        18336
ED SR_FREQ 0.026184838479 0.000549119216 LR_FREQ 0.017213184888 0.000312839985 N        12884
EG SR_FREQ 0.026030037478 0.000564455532 LR_FREQ 0.027235596171 0.000448963993 N        16359
EF SR_FREQ 0.023926389256 0.000513252418 LR_FREQ 0.018116258616 0.000322944599 N         9344
EA SR_FREQ 0.024960975481 0.000579102282 LR_FREQ 0.021817281102 0.000384564912 N        21301
EC SR_FREQ 0.026145474756 0.000600119627 LR_FREQ 0.018737204719 0.000354411238 N         2612
IT SR_FREQ 0.016139974911 0.000437171854 LR_FREQ 0.011162046990 0.000218529434 N        12058
EY SR_FREQ 0.024500074913 0.000523609375 LR_FREQ 0.018480852351 0.000339811829 N         7954
IW SR_FREQ 0.016719673082 0.000521110747 LR_FREQ 0.011302477759 0.000268978818 N         2229
ET SR_FREQ 0.023318592188 0.000452176716 LR_FREQ 0.016920690331 0.000293010826 N        12017
EW SR_FREQ 0.027278897467 0.000572293526 LR_FREQ 0.018575643376 0.000399957798 N         3383
EV SR_FREQ 0.020887327211 0.000444174682 LR_FREQ 0.014632381585 0.000226290721 N        17570
EQ SR_FREQ 0.031700060048 0.000612575682 LR_FREQ 0.016673624720 0.000326060528 N         9087
EP SR_FREQ 0.035942319259 0.000751672426 LR_FREQ 0.022055261800 0.000402867174 N         8148
ES SR_FREQ 0.027278291203 0.000579254441 LR_FREQ 0.021126575262 0.000384738422 N        11422
ER SR_FREQ 0.027642960009 0.000535851856 LR_FREQ 0.017519773638 0.000314243895 N        13578
II SR_FREQ 0.014213397889 0.000372573005 LR_FREQ 0.009376612424 0.000177216094 N        11438
IH SR_FREQ 0.017767804278 0.000567521919 LR_FREQ 0.011254420170 0.000263483546 N         4998
IK SR_FREQ 0.016731324600 0.000454469659 LR_FREQ 0.010752506561 0.000206835514 N        12310
IM SR_FREQ 0.013999109361 0.000433210789 LR_FREQ 0.010051020152 0.000229562537 N         3920
VW SR_FREQ 0.017447738051 0.000528281042 LR_FREQ 0.012598232982 0.000254492500 N         3213
KC SR_FREQ 0.018194358179 0.000553408892 LR_FREQ 0.019143868879 0.000373957488 N         2055
KA SR_FREQ 0.019223044365 0.000503099430 LR_FREQ 0.022252458491 0.000399815839 N        16626
KG SR_FREQ 0.020105293457 0.000548705340 LR_FREQ 0.028142224259 0.000490960916 N        13903
KF SR_FREQ 0.017777802667 0.000477228835 LR_FREQ 0.018354616042 0.000324933115 N         7308
KE SR_FREQ 0.022241574028 0.000565855873 LR_FREQ 0.016735724726 0.000346135743 N        15918
KD SR_FREQ 0.019948743706 0.000529519511 LR_FREQ 0.017300012124 0.000311708440 N        12504
KK SR_FREQ 0.018304739830 0.000457720428 LR_FREQ 0.015954544316 0.000306786751 N        12391
KI SR_FREQ 0.015694260982 0.000397018707 LR_FREQ 0.014174958376 0.000241242606 N        12722
KH SR_FREQ 0.019769776648 0.000543464224 LR_FREQ 0.017989666714 0.000364721310 N         4242
KN SR_FREQ 0.019220478203 0.000536512292 LR_FREQ 0.017681453843 0.000328825824 N         9671
KM SR_FREQ 0.015667069146 0.000456963122 LR_FREQ 0.016318782952 0.000325311412 N         4269
KL SR_FREQ 0.014820126890 0.000377262436 LR_FREQ 0.014304394112 0.000257245801 N        18669
KS SR_FREQ 0.020587627949 0.000537986223 LR_FREQ 0.021578815860 0.000412232626 N        10254
KR SR_FREQ 0.020688131328 0.000468187715 LR_FREQ 0.017749011189 0.000335120209 N         9188
KQ SR_FREQ 0.023711073172 0.000598996686 LR_FREQ 0.016848484205 0.000337122763 N         7064
KP SR_FREQ 0.027486844732 0.000753958525 LR_FREQ 0.022647008937 0.000426114251 N         8381
KW SR_FREQ 0.018966161444 0.000533143120 LR_FREQ 0.019005146117 0.000424539271 N         2537
KV SR_FREQ 0.016035173236 0.000407165366 LR_FREQ 0.014836244091 0.000231363097 N        14369
KT SR_FREQ 0.017551193878 0.000428373393 LR_FREQ 0.017229652840 0.000313976139 N        10694
KY SR_FREQ 0.017926574820 0.000470427995 LR_FREQ 0.018724092958 0.000335232515 N         7609
DN SR_FREQ 0.022872445153 0.000607664422 LR_FREQ 0.019223101771 0.000350826229 N         8082
DL SR_FREQ 0.017156215409 0.000422477241 LR_FREQ 0.015247108924 0.000263357797 N        21015
DM SR_FREQ 0.019154175412 0.000530552647 LR_FREQ 0.017763755948 0.000323048967 N         4601
DK SR_FREQ 0.021672884934 0.000530530843 LR_FREQ 0.017225093261 0.000318508700 N        10973
DH SR_FREQ 0.024053449366 0.000632860566 LR_FREQ 0.019882858682 0.000384685572 N         4458
DI SR_FREQ 0.018582065501 0.000454721866 LR_FREQ 0.015377557129 0.000267825699 N        13994
DF SR_FREQ 0.021216046469 0.000563025429 LR_FREQ 0.019816630367 0.000333804137 N        10146
DG SR_FREQ 0.023020617130 0.000585196382 LR_FREQ 0.030092627986 0.000457024377 N        16780
DD SR_FREQ 0.023520621486 0.000601909787 LR_FREQ 0.018667584510 0.000326778695 N        11085
DE SR_FREQ 0.026208622601 0.000663834411 LR_FREQ 0.018118743165 0.000366939861 N        14354
DC SR_FREQ 0.022666642973 0.000656674318 LR_FREQ 0.020940964164 0.000373553475 N         2575
DA SR_FREQ 0.022529049893 0.000598203289 LR_FREQ 0.023709407295 0.000394087568 N        17669
DY SR_FREQ 0.021688270124 0.000569623206 LR_FREQ 0.020298596977 0.000347402507 N         8516
DV SR_FREQ 0.018790644401 0.000466602645 LR_FREQ 0.015892581242 0.000246890873 N        16084
DW SR_FREQ 0.023766302699 0.000621897476 LR_FREQ 0.020686070369 0.000417239389 N         3437
DT SR_FREQ 0.020780060778 0.000502011226 LR_FREQ 0.018475714427 0.000307500023 N        10427
DR SR_FREQ 0.024665538975 0.000580980603 LR_FREQ 0.019229357328 0.000338250342 N        10040
DS SR_FREQ 0.024455889346 0.000634569813 LR_FREQ 0.023184968505 0.000409345373 N        11373
DP SR_FREQ 0.032682305966 0.000881239986 LR_FREQ 0.023670430781 0.000391794589 N        10917
DQ SR_FREQ 0.028443181189 0.000682197965 LR_FREQ 0.018337645804 0.000352500397 N         6452
QQ SR_FREQ 0.035727821770 0.000696551693 LR_FREQ 0.018807850207 0.000380993875 N         5857
QP SR_FREQ 0.040605860909 0.000908275799 LR_FREQ 0.025717832163 0.000457958453 N         5569
QS SR_FREQ 0.029380531606 0.000648487225 LR_FREQ 0.024377539450 0.000435691379 N         6880
QR SR_FREQ 0.029842186334 0.000566586426 LR_FREQ 0.019915491998 0.000366017078 N         6808
QT SR_FREQ 0.024661656365 0.000511680602 LR_FREQ 0.018859283630 0.000332764810 N         6548
QW SR_FREQ 0.030193526068 0.000667853070 LR_FREQ 0.021839877234 0.000471792597 N         2004
QV SR_FREQ 0.021742795969 0.000491122960 LR_FREQ 0.016099862859 0.000250655073 N         9315
QY SR_FREQ 0.026109062545 0.000588059652 LR_FREQ 0.021148296291 0.000367370464 N         4561
QA SR_FREQ 0.026446477075 0.000617647180 LR_FREQ 0.024903104329 0.000421646828 N        11896
QC SR_FREQ 0.028883801975 0.000735515405 LR_FREQ 0.022066224495 0.000420911237 N         1634
QE SR_FREQ 0.031443798202 0.000692598418 LR_FREQ 0.018696110517 0.000390192329 N         8132
QD SR_FREQ 0.027947504442 0.000624725088 LR_FREQ 0.019281800861 0.000341184744 N         6563
QG SR_FREQ 0.027771348941 0.000633796539 LR_FREQ 0.032187217596 0.000499953691 N         9040
QF SR_FREQ 0.025299207348 0.000582272849 LR_FREQ 0.020557825070 0.000354067433 N         5139
QI SR_FREQ 0.021589318237 0.000485125254 LR_FREQ 0.015600310249 0.000278488544 N         7580
QH SR_FREQ 0.030110624979 0.000670649798 LR_FREQ 0.020578704645 0.000406179172 N         3044
QK SR_FREQ 0.025940303035 0.000533512904 LR_FREQ 0.017498705193 0.000327042368 N         7122
QM SR_FREQ 0.023378021701 0.000584272023 LR_FREQ 0.018162054817 0.000363541972 N         3062
QL SR_FREQ 0.019548080331 0.000456544071 LR_FREQ 0.015349564347 0.000275935146 N        13582
QN SR_FREQ 0.027772222550 0.000645172300 LR_FREQ 0.019782603554 0.000361152602 N         5316
WG SR_FREQ 0.020900073460 0.000586195866 LR_FREQ 0.036434751090 0.000593263028 N         3438
WF SR_FREQ 0.017893085397 0.000505685201 LR_FREQ 0.021308420733 0.000392188442 N         1931
WE SR_FREQ 0.024353730525 0.000619192407 LR_FREQ 0.019125422804 0.000405329557 N         3091
WD SR_FREQ 0.021150773224 0.000576517373 LR_FREQ 0.020049166884 0.000373057006 N         3262
WC SR_FREQ 0.018547936223 0.000604788386 LR_FREQ 0.023881024245 0.000508782251 N          713
WA SR_FREQ 0.020022621305 0.000523498910 LR_FREQ 0.026631688316 0.000458141411 N         3684
WN SR_FREQ 0.020126412232 0.000553190815 LR_FREQ 0.020807620753 0.000413714886 N         2503
WM SR_FREQ 0.015140896410 0.000508193734 LR_FREQ 0.018626279286 0.000435018497 N         1063
WL SR_FREQ 0.014216016550 0.000392099469 LR_FREQ 0.015129257138 0.000296650638 N         4640
WK SR_FREQ 0.018898591060 0.000478183502 LR_FREQ 0.017769090666 0.000361372651 N         2774
WI SR_FREQ 0.015242313633 0.000411769125 LR_FREQ 0.015140181527 0.000285561010 N         2533
WH SR_FREQ 0.021121259418 0.000638552641 LR_FREQ 0.021518919810 0.000458703859 N         1349
WW SR_FREQ 0.019929560532 0.000603695182 LR_FREQ 0.023651828982 0.000588443641 N          774
WV SR_FREQ 0.015795753226 0.000414283601 LR_FREQ 0.015941546151 0.000263806507 N         3107
WT SR_FREQ 0.017829394692 0.000438814079 LR_FREQ 0.019410025806 0.000353863832 N         2768
WS SR_FREQ 0.021997255210 0.000597735439 LR_FREQ 0.026337355160 0.000456040470 N         3169
WR SR_FREQ 0.021998900573 0.000524894902 LR_FREQ 0.020744579278 0.000395803532 N         2673
WQ SR_FREQ 0.026812815990 0.000655819754 LR_FREQ 0.019659645898 0.000421709215 N         2231
WP SR_FREQ 0.031833796228 0.000856399612 LR_FREQ 0.027790536129 0.000521852154 N         1969
WY SR_FREQ 0.018426257382 0.000526081257 LR_FREQ 0.022449339060 0.000434956740 N         1654
PR SR_FREQ 0.024222150315 0.000490516957 LR_FREQ 0.018977778616 0.000271978293 N         7058
PS SR_FREQ 0.024046941320 0.000519509182 LR_FREQ 0.022943520493 0.000315206042 N         9503
PP SR_FREQ 0.032477558232 0.000689532248 LR_FREQ 0.023715785431 0.000326075578 N         6570
PQ SR_FREQ 0.028421929431 0.000547768859 LR_FREQ 0.018130707436 0.000285725307 N         6080
PV SR_FREQ 0.018465817856 0.000416725839 LR_FREQ 0.015554721430 0.000211651589 N        12392
PW SR_FREQ 0.023125485197 0.000519359058 LR_FREQ 0.020682919361 0.000359161947 N         2347
PT SR_FREQ 0.020334464411 0.000425086032 LR_FREQ 0.018097832533 0.000254910421 N         8690
PY SR_FREQ 0.021151602227 0.000460856937 LR_FREQ 0.020072700053 0.000293454661 N         5883
PC SR_FREQ 0.022078355086 0.000518626026 LR_FREQ 0.020480915657 0.000298078823 N         1720
PA SR_FREQ 0.022344525512 0.000515506585 LR_FREQ 0.023886236352 0.000334182846 N        12977
PF SR_FREQ 0.020613971574 0.000470257479 LR_FREQ 0.019694288181 0.000298635985 N         6932
PG SR_FREQ 0.022494896030 0.000502037061 LR_FREQ 0.030179519748 0.000377133652 N        12994
PD SR_FREQ 0.023012165107 0.000509874494 LR_FREQ 0.018583243131 0.000265794400 N        11078
PE SR_FREQ 0.026118448276 0.000565105196 LR_FREQ 0.017992562270 0.000297517750 N        13975
PK SR_FREQ 0.021359725573 0.000442682364 LR_FREQ 0.016882369615 0.000242810065 N         7811
PH SR_FREQ 0.023616737353 0.000499853440 LR_FREQ 0.019552504941 0.000312820991 N         3904
PI SR_FREQ 0.018215720925 0.000419775088 LR_FREQ 0.015018540407 0.000229561963 N         8030
PN SR_FREQ 0.022418357049 0.000515738327 LR_FREQ 0.018994811234 0.000288253062 N         7027
PL SR_FREQ 0.016837475635 0.000387728870 LR_FREQ 0.014904520555 0.000238007427 N        14693
PM SR_FREQ 0.018566813699 0.000450119408 LR_FREQ 0.017367126078 0.000286413413 N         3213
CK SR_FREQ 0.020298441105 0.000480506147 LR_FREQ 0.020701740805 0.000375944197 N         2279
CI SR_FREQ 0.016449151793 0.000432801584 LR_FREQ 0.017765623788 0.000332144818 N         2451
CH SR_FREQ 0.023432449011 0.000666973912 LR_FREQ 0.026285041053 0.000487367684 N         1524
CN SR_FREQ 0.022040157579 0.000608389506 LR_FREQ 0.024383782283 0.000453610159 N         1815
CM SR_FREQ 0.016724250226 0.000516015726 LR_FREQ 0.022935203604 0.000472304385 N          879
CL SR_FREQ 0.015131343706 0.000406607135 LR_FREQ 0.017360314294 0.000330546143 N         4041
CC SR_FREQ 0.021218195975 0.000712940189 LR_FREQ 0.030017214622 0.000542224603 N          751
CA SR_FREQ 0.021504292287 0.000577271804 LR_FREQ 0.030544377156 0.000491294219 N         3330
CG SR_FREQ 0.022328349683 0.000620946799 LR_FREQ 0.041793216444 0.000544827959 N         3770
CF SR_FREQ 0.019401254601 0.000538145446 LR_FREQ 0.025458757900 0.000442346006 N         1822
CE SR_FREQ 0.026253521231 0.000670634505 LR_FREQ 0.022026316573 0.000444858299 N         2716
CD SR_FREQ 0.022981837682 0.000622571950 LR_FREQ 0.023035306227 0.000392859310 N         2672
CY SR_FREQ 0.020212032595 0.000556679038 LR_FREQ 0.026845267735 0.000435266516 N         1575
CS SR_FREQ 0.023920183801 0.000631856265 LR_FREQ 0.030575901181 0.000488461603 N         3015
CR SR_FREQ 0.023939894014 0.000557980205 LR_FREQ 0.024295048813 0.000413707365 N         2452
CQ SR_FREQ 0.029365151084 0.000724501881 LR_FREQ 0.023282735065 0.000466088905 N         1746
CP SR_FREQ 0.034843856143 0.000974165670 LR_FREQ 0.032797083379 0.000522735792 N         2328
CW SR_FREQ 0.022084674312 0.000592924146 LR_FREQ 0.029711758574 0.000631484212 N          605
CV SR_FREQ 0.016933158679 0.000449903101 LR_FREQ 0.018320213556 0.000285925743 N         3020
CT SR_FREQ 0.019228025719 0.000478588005 LR_FREQ 0.022448125627 0.000363162584 N         2370
IY SR_FREQ 0.016308453424 0.000488392521 LR_FREQ 0.012000299750 0.000237223795 N         6902
VA SR_FREQ 0.018086024247 0.000507054900 LR_FREQ 0.016408864719 0.000274707175 N        21773
VC SR_FREQ 0.016833681365 0.000609728451 LR_FREQ 0.012659326877 0.000240757734 N         3236
VD SR_FREQ 0.018817308297 0.000555153725 LR_FREQ 0.013079820579 0.000227259755 N        16220
VE SR_FREQ 0.020781087861 0.000580444644 LR_FREQ 0.012564234294 0.000218014411 N        17412
VF SR_FREQ 0.016445230196 0.000491132036 LR_FREQ 0.013045452519 0.000216591188 N        10123
VG SR_FREQ 0.018756066485 0.000543575470 LR_FREQ 0.020691442887 0.000335581291 N        16902
IQ SR_FREQ 0.021372571533 0.000610688208 LR_FREQ 0.010911235494 0.000242154330 N         7178
VI SR_FREQ 0.014639233975 0.000386886252 LR_FREQ 0.010169769234 0.000159473093 N        14816
IS SR_FREQ 0.018977823496 0.000552508843 LR_FREQ 0.014563403956 0.000306719652 N        13520
IR SR_FREQ 0.018635458256 0.000494218890 LR_FREQ 0.011768172001 0.000222791189 N        10374
VL SR_FREQ 0.014000354280 0.000376430711 LR_FREQ 0.010832516334 0.000178325123 N        23591
VM SR_FREQ 0.014634596986 0.000459800525 LR_FREQ 0.011168618072 0.000211356117 N         5556
VN SR_FREQ 0.018062054608 0.000554464173 LR_FREQ 0.012969151006 0.000239946129 N        10921
IV SR_FREQ 0.014571287046 0.000387064514 LR_FREQ 0.009685940193 0.000174515425 N        14205
VP SR_FREQ 0.025319055234 0.000769840838 LR_FREQ 0.016339924871 0.000301784701 N        12141
VQ SR_FREQ 0.021891847916 0.000631275098 LR_FREQ 0.012271347402 0.000235925600 N         8490
VR SR_FREQ 0.019144782318 0.000502723219 LR_FREQ 0.013005789351 0.000216199978 N        13120
VS SR_FREQ 0.019438160328 0.000572275487 LR_FREQ 0.015725684422 0.000277200815 N        15770
VT SR_FREQ 0.016595737715 0.000454508458 LR_FREQ 0.012394718991 0.000206334235 N        14891
IL SR_FREQ 0.013569758154 0.000366095647 LR_FREQ 0.009985445882 0.000190755907 N        16896
VV SR_FREQ 0.015060235896 0.000402380272 LR_FREQ 0.010596742881 0.000157404469 N        19404
IN SR_FREQ 0.017616895582 0.000539699135 LR_FREQ 0.011824279785 0.000264997437 N         9893
IA SR_FREQ 0.017553895111 0.000483452435 LR_FREQ 0.015473515578 0.000315100405 N        18264
VY SR_FREQ 0.016796750205 0.000498860821 LR_FREQ 0.013177978387 0.000226088795 N         8326
IC SR_FREQ 0.016070606153 0.000552499253 LR_FREQ 0.011345402428 0.000251502977 N         2732
IE SR_FREQ 0.020244387304 0.000573068179 LR_FREQ 0.011645812831 0.000234212881 N        14642
ID SR_FREQ 0.018374322541 0.000525562635 LR_FREQ 0.011955244618 0.000247073407 N        14016
IG SR_FREQ 0.018280238069 0.000516871438 LR_FREQ 0.019521999874 0.000387281873 N        14699
IF SR_FREQ 0.015863722040 0.000463917998 LR_FREQ 0.011758577732 0.000232520399 N         7398
HY SR_FREQ 0.021294590426 0.000561041542 LR_FREQ 0.023761564519 0.000386146213 N         3285
HR SR_FREQ 0.024613405904 0.000551072144 LR_FREQ 0.021736318248 0.000357226320 N         4322
HS SR_FREQ 0.024496078293 0.000611766474 LR_FREQ 0.027270767634 0.000426682298 N         4822
HP SR_FREQ 0.034648542732 0.000865636610 LR_FREQ 0.028731241315 0.000457661725 N         5176
HQ SR_FREQ 0.029854935391 0.000693374847 LR_FREQ 0.021000357281 0.000389584588 N         3076
HV SR_FREQ 0.018018302723 0.000467700584 LR_FREQ 0.017160127344 0.000248996891 N         5609
HW SR_FREQ 0.023883134680 0.000690026245 LR_FREQ 0.025174541652 0.000494545683 N         1380
HT SR_FREQ 0.020316282739 0.000483267395 LR_FREQ 0.020756736619 0.000327591852 N         4332
HK SR_FREQ 0.021347541827 0.000516640462 LR_FREQ 0.019012424126 0.000332837408 N         3400
HH SR_FREQ 0.024641315022 0.000680499240 LR_FREQ 0.022965957046 0.000408040451 N         2411
HI SR_FREQ 0.017684696905 0.000455486970 LR_FREQ 0.016616419247 0.000285923326 N         4968
HN SR_FREQ 0.022895268608 0.000622279954 LR_FREQ 0.021858443862 0.000363063588 N         3192
HL SR_FREQ 0.016184849908 0.000420993691 LR_FREQ 0.016292860764 0.000293294566 N         8544
HM SR_FREQ 0.018219048741 0.000549613234 LR_FREQ 0.020293071656 0.000390218566 N         1696
HC SR_FREQ 0.022433093087 0.000709693047 LR_FREQ 0.025456271070 0.000452349642 N         1411
HA SR_FREQ 0.022263428650 0.000579121605 LR_FREQ 0.027630483244 0.000436337546 N         6406
HF SR_FREQ 0.020540389261 0.000556783950 LR_FREQ 0.022918615644 0.000384862253 N         4183
HG SR_FREQ 0.023255128730 0.000623543635 LR_FREQ 0.036667271347 0.000492645293 N         6671
HD SR_FREQ 0.023635564733 0.000604425650 LR_FREQ 0.021106806650 0.000348439705 N         4286
HE SR_FREQ 0.026802590376 0.000663904983 LR_FREQ 0.020252818202 0.000391699385 N         4495
NH SR_FREQ 0.025719656976 0.000666085512 LR_FREQ 0.023664764846 0.000437670460 N         3383
NI SR_FREQ 0.019236462403 0.000477352069 LR_FREQ 0.017467448631 0.000299887356 N        10045
NK SR_FREQ 0.022762129411 0.000548379069 LR_FREQ 0.019766228144 0.000345782120 N         7986
NL SR_FREQ 0.017763060425 0.000453490404 LR_FREQ 0.017147154489 0.000308247460 N        14209
NM SR_FREQ 0.020122381909 0.000548872359 LR_FREQ 0.021031701290 0.000382301985 N         3198
NN SR_FREQ 0.024183048575 0.000631088186 LR_FREQ 0.022387267353 0.000388440054 N         7328
NA SR_FREQ 0.023496075377 0.000601651232 LR_FREQ 0.027549019768 0.000443546239 N        11767
NC SR_FREQ 0.024195885895 0.000695679035 LR_FREQ 0.025585763028 0.000424891435 N         2063
ND SR_FREQ 0.024797288768 0.000629831272 LR_FREQ 0.021575488437 0.000364833678 N         8225
NE SR_FREQ 0.027838500731 0.000673575246 LR_FREQ 0.020807662030 0.000411799656 N         9085
NF SR_FREQ 0.022204668308 0.000577488446 LR_FREQ 0.023291285694 0.000387646952 N         6586
NG SR_FREQ 0.024407769617 0.000637847981 LR_FREQ 0.035676288554 0.000516572582 N        12500
NY SR_FREQ 0.022841419244 0.000589258153 LR_FREQ 0.024003272313 0.000389943032 N         6039
NP SR_FREQ 0.035344190639 0.000904001253 LR_FREQ 0.028000892683 0.000434433088 N         8924
NQ SR_FREQ 0.030749821942 0.000706683140 LR_FREQ 0.021552973718 0.000409143729 N         5396
NR SR_FREQ 0.026223687312 0.000588931709 LR_FREQ 0.022407971176 0.000374664353 N         6795
NS SR_FREQ 0.025668305585 0.000648706770 LR_FREQ 0.027076561647 0.000442175028 N         8821
NT SR_FREQ 0.021728015974 0.000522194095 LR_FREQ 0.021259156364 0.000340698808 N         8014
NV SR_FREQ 0.019489143527 0.000495393084 LR_FREQ 0.017928484822 0.000264313108 N        10788
NW SR_FREQ 0.025521121823 0.000692119774 LR_FREQ 0.025556268911 0.000507594295 N         2381
TY SR_FREQ 0.018022809601 0.000503082436 LR_FREQ 0.021703515707 0.000333340294 N         6806
TV SR_FREQ 0.015924937777 0.000409259186 LR_FREQ 0.016513964019 0.000244276197 N        14828
TW SR_FREQ 0.018922531930 0.000519658850 LR_FREQ 0.022445184435 0.000432285848 N         2843
TT SR_FREQ 0.017416292537 0.000431428065 LR_FREQ 0.019405284995 0.000308848811 N        10152
TR SR_FREQ 0.020478971763 0.000492538840 LR_FREQ 0.020641669133 0.000340814269 N         8841
TS SR_FREQ 0.020656323223 0.000562281675 LR_FREQ 0.024734415843 0.000399720595 N        11393
TP SR_FREQ 0.027445498127 0.000761065157 LR_FREQ 0.026032071488 0.000421600323 N        10681
TQ SR_FREQ 0.023716470306 0.000596607552 LR_FREQ 0.019668854317 0.000361156768 N         6259
TN SR_FREQ 0.019335608725 0.000538963206 LR_FREQ 0.020756049365 0.000357880692 N         7812
TL SR_FREQ 0.014712013999 0.000392177826 LR_FREQ 0.015852803481 0.000259795049 N        19146
TM SR_FREQ 0.015489837336 0.000467461677 LR_FREQ 0.019020864526 0.000333412669 N         3801
TK SR_FREQ 0.018259635977 0.000457072616 LR_FREQ 0.018404555159 0.000318486124 N         9202
TH SR_FREQ 0.019802252343 0.000554947371 LR_FREQ 0.021269930879 0.000383338991 N         4414
TI SR_FREQ 0.015573318579 0.000407479050 LR_FREQ 0.015887697599 0.000259969986 N        11220
TF SR_FREQ 0.017654765984 0.000495638580 LR_FREQ 0.020998103511 0.000323504138 N         8519
TG SR_FREQ 0.019914577672 0.000542442843 LR_FREQ 0.032078728223 0.000429059719 N        16172
TD SR_FREQ 0.019851639423 0.000528660544 LR_FREQ 0.020087389658 0.000339176538 N        11010
TE SR_FREQ 0.022327436515 0.000574603179 LR_FREQ 0.019451625244 0.000374584599 N        11232
TC SR_FREQ 0.018080837948 0.000569615512 LR_FREQ 0.022699547453 0.000368231543 N         2526
TA SR_FREQ 0.019249850134 0.000520941608 LR_FREQ 0.025040700741 0.000381626281 N        15885
AA SR_FREQ 0.018730971946 0.000481946061 LR_FREQ 0.026927155922 0.000401196119 N        29629
AC SR_FREQ 0.017535346127 0.000478701933 LR_FREQ 0.025112896953 0.000389376223 N         3716
AE SR_FREQ 0.021731160660 0.000575300184 LR_FREQ 0.021226858293 0.000367512248 N        20096
AD SR_FREQ 0.019508528331 0.000498140059 LR_FREQ 0.021898175019 0.000327070249 N        17736
AG SR_FREQ 0.019356187048 0.000478911922 LR_FREQ 0.033348111893 0.000460442411 N        23453
AF SR_FREQ 0.017231093578 0.000444092354 LR_FREQ 0.023382805974 0.000341295605 N        11889
AI SR_FREQ 0.015489053752 0.000383511260 LR_FREQ 0.018197693379 0.000284692310 N        17048
AH SR_FREQ 0.019107306973 0.000492814168 LR_FREQ 0.023588638266 0.000376459201 N         6936
AK SR_FREQ 0.017861458480 0.000424545962 LR_FREQ 0.020310691995 0.000317151637 N        16170
AM SR_FREQ 0.015420826946 0.000418024147 LR_FREQ 0.021557927301 0.000365089515 N         6998
AL SR_FREQ 0.014565550059 0.000354413803 LR_FREQ 0.017726630689 0.000296467285 N        30593
AN SR_FREQ 0.018831487069 0.000491386548 LR_FREQ 0.022599542672 0.000353328845 N        11141
AQ SR_FREQ 0.022654007655 0.000537947098 LR_FREQ 0.021838212810 0.000364179939 N        11404
AP SR_FREQ 0.025786717938 0.000648543465 LR_FREQ 0.027844561304 0.000421353263 N        11241
AS SR_FREQ 0.020079473326 0.000503915673 LR_FREQ 0.026654148603 0.000399454795 N        16790
AR SR_FREQ 0.020070739241 0.000482703098 LR_FREQ 0.022500628865 0.000339901516 N        16197
AT SR_FREQ 0.017340875795 0.000408972195 LR_FREQ 0.021588525670 0.000311880759 N        15324
AW SR_FREQ 0.018421222026 0.000481888477 LR_FREQ 0.025056069134 0.000431586638 N         3890
AV SR_FREQ 0.015823159500 0.000383184789 LR_FREQ 0.018497070641 0.000254406819 N        21699
AY SR_FREQ 0.017633542623 0.000444591033 LR_FREQ 0.024003934064 0.000358072468 N         9464
VK SR_FREQ 0.017200519175 0.000479660270 LR_FREQ 0.011860125327 0.000200751612 N        14456
