# Supplementary material for: Pi-Pi contacts are an overlooked protein feature relevant to phase separation
Source: eLife. 2018 Feb 9;7:e31486. doi: 10.7554/eLife.31486 (PMC5847340; doi:10.7554/eLife.31486)
Supplement: Source code 2. — Python script and associated database files for the final phase separation propensity predictor. [file elife-31486-code2.tgz › SourceCodeS2/DBS/AVGnSDEVS/PCON2.SC.xmer26]

 E SR_FREQ 0.033978148645 0.000377479650 LR_FREQ 0.034892176334 0.000470613632 N       204118
 D SR_FREQ 0.025497073233 0.000317605571 LR_FREQ 0.032752061285 0.000381865473 N       182537
 F SR_FREQ 0.105902069069 0.001138643243 LR_FREQ 0.218645220752 0.001216925992 N       125920
 H SR_FREQ 0.099397117562 0.001057320040 LR_FREQ 0.176598235154 0.001241304282 N        71944
 N SR_FREQ 0.045232332327 0.000574114304 LR_FREQ 0.074221770292 0.000687601213 N       131790
 Q SR_FREQ 0.056797858883 0.000585013538 LR_FREQ 0.078485665779 0.000811944136 N       109376
 R SR_FREQ 0.067916829298 0.001039742639 LR_FREQ 0.164113848168 0.001234219053 N       153833
 W SR_FREQ 0.158184013479 0.001616302152 LR_FREQ 0.353007426391 0.002384560005 N        42394
 Y SR_FREQ 0.121215492621 0.001385206290 LR_FREQ 0.226954799971 0.001337717429 N       109330
