# Supplementary material for: Pi-Pi contacts are an overlooked protein feature relevant to phase separation
Source: eLife. 2018 Feb 9;7:e31486. doi: 10.7554/eLife.31486 (PMC5847340; doi:10.7554/eLife.31486)
Supplement: Source code 2. — Python script and associated database files for the final phase separation propensity predictor. [file elife-31486-code2.tgz › SourceCodeS2/DBS/AVGnSDEVS/PCON2.SC.xmer16]

 E SR_FREQ 0.033826395598 0.000553240016 LR_FREQ 0.034661133836 0.000677281288 N       236056
 D SR_FREQ 0.025402805485 0.000467685055 LR_FREQ 0.032588069658 0.000542102228 N       208375
 F SR_FREQ 0.105702816849 0.001688906450 LR_FREQ 0.218301398796 0.001634034083 N       143732
 H SR_FREQ 0.099136710663 0.001511094238 LR_FREQ 0.175985641928 0.001698752537 N        81877
 N SR_FREQ 0.044963338218 0.000858125394 LR_FREQ 0.073878047186 0.000934591704 N       150144
 Q SR_FREQ 0.056505741637 0.000840140057 LR_FREQ 0.078085824323 0.001158778289 N       126602
 R SR_FREQ 0.067850277197 0.001589306169 LR_FREQ 0.163499421712 0.001709748289 N       177792
 W SR_FREQ 0.157652704223 0.002356913951 LR_FREQ 0.352692876092 0.003234563892 N        48268
 Y SR_FREQ 0.120954227596 0.002075727984 LR_FREQ 0.226482722810 0.001797465961 N       124341
