# Supplementary material for: Pi-Pi contacts are an overlooked protein feature relevant to phase separation
Source: eLife. 2018 Feb 9;7:e31486. doi: 10.7554/eLife.31486 (PMC5847340; doi:10.7554/eLife.31486)
Supplement: Source code 2. — Python script and associated database files for the final phase separation propensity predictor. [file elife-31486-code2.tgz › SourceCodeS2/DBS/AVGnSDEVS/PCON2.SC.xmer4]

 E SR_FREQ 0.033231169619 0.001786875552 LR_FREQ 0.034156541905 0.001932840747 N       279046
 D SR_FREQ 0.025067904155 0.001433040395 LR_FREQ 0.032284362635 0.001546191668 N       241476
 F SR_FREQ 0.104956497400 0.005711559549 LR_FREQ 0.218258088004 0.004189641221 N       167998
 H SR_FREQ 0.098194277598 0.004957796917 LR_FREQ 0.175578358736 0.004224377407 N        94830
 N SR_FREQ 0.044134191683 0.002838405043 LR_FREQ 0.073528688420 0.002483793422 N       173769
 Q SR_FREQ 0.055375392290 0.002757112538 LR_FREQ 0.077334932061 0.003006738172 N       149529
 R SR_FREQ 0.067028804852 0.005457038038 LR_FREQ 0.162487290786 0.004444917018 N       209794
 W SR_FREQ 0.156078969494 0.007854740685 LR_FREQ 0.352475271812 0.008146014320 N        56250
 Y SR_FREQ 0.119894675445 0.007098347295 LR_FREQ 0.225963939481 0.004682486772 N       144672
