# Supplementary material for: Pi-Pi contacts are an overlooked protein feature relevant to phase separation
Source: eLife. 2018 Feb 9;7:e31486. doi: 10.7554/eLife.31486 (PMC5847340; doi:10.7554/eLife.31486)
Supplement: Source code 2. — Python script and associated database files for the final phase separation propensity predictor. [file elife-31486-code2.tgz › SourceCodeS2/DBS/AVGnSDEVS/PCON2.SC.xmer24]

 E SR_FREQ 0.033956460678 0.000402410482 LR_FREQ 0.034855883145 0.000496541035 N       210261
 D SR_FREQ 0.025486609047 0.000337438749 LR_FREQ 0.032725044140 0.000399526692 N       187528
 F SR_FREQ 0.105868079591 0.001207157833 LR_FREQ 0.218568074935 0.001282507381 N       129441
 H SR_FREQ 0.099365257155 0.001116874315 LR_FREQ 0.176474233619 0.001296522688 N        73900
 N SR_FREQ 0.045188071187 0.000609897208 LR_FREQ 0.074155194524 0.000718784335 N       135309
 Q SR_FREQ 0.056755414070 0.000617362053 LR_FREQ 0.078411187131 0.000855484920 N       112656
 R SR_FREQ 0.067915233302 0.001110533780 LR_FREQ 0.164003178751 0.001296357328 N       158370
 W SR_FREQ 0.158095643381 0.001704244091 LR_FREQ 0.352986108408 0.002487976499 N        43539
 Y SR_FREQ 0.121161328357 0.001478169964 LR_FREQ 0.226864681056 0.001402248723 N       112245
