# Supplementary material for: Pi-Pi contacts are an overlooked protein feature relevant to phase separation
Source: eLife. 2018 Feb 9;7:e31486. doi: 10.7554/eLife.31486 (PMC5847340; doi:10.7554/eLife.31486)
Supplement: Source code 2. — Python script and associated database files for the final phase separation propensity predictor. [file elife-31486-code2.tgz › SourceCodeS2/DBS/AVGnSDEVS/PCON2.SC.xmer30]

 E SR_FREQ 0.034024351450 0.000343491432 LR_FREQ 0.034967795725 0.000428361040 N       192275
 D SR_FREQ 0.025516765454 0.000287744562 LR_FREQ 0.032809750514 0.000349698327 N       172862
 F SR_FREQ 0.105964367976 0.001019447496 LR_FREQ 0.218768934465 0.001120679350 N       119299
 H SR_FREQ 0.099445911410 0.000957343919 LR_FREQ 0.176841232672 0.001142889034 N        68154
 N SR_FREQ 0.045304845308 0.000514065655 LR_FREQ 0.074354282980 0.000648844640 N       124914
 Q SR_FREQ 0.056880177639 0.000530047432 LR_FREQ 0.078630870522 0.000754537687 N       103253
 R SR_FREQ 0.067906288139 0.000922775323 LR_FREQ 0.164324127757 0.001130394163 N       145265
 W SR_FREQ 0.158293655337 0.001460899267 LR_FREQ 0.353083076132 0.002218793046 N        40205
 Y SR_FREQ 0.121289747018 0.001236381468 LR_FREQ 0.227094739831 0.001239503323 N       103726
