# Supplementary material for: Pi-Pi contacts are an overlooked protein feature relevant to phase separation
Source: eLife. 2018 Feb 9;7:e31486. doi: 10.7554/eLife.31486 (PMC5847340; doi:10.7554/eLife.31486)
Supplement: Source code 2. — Python script and associated database files for the final phase separation propensity predictor. [file elife-31486-code2.tgz › SourceCodeS2/DBS/AVGnSDEVS/PCON2.BB.xmer6]

GW SR_FREQ 0.025460254636 0.001162679200 LR_FREQ 0.047873889595 0.001341411185 N         4483
GV SR_FREQ 0.020228576465 0.000919836172 LR_FREQ 0.030307417360 0.000724978320 N        21948
GT SR_FREQ 0.022289418066 0.000935781184 LR_FREQ 0.036056321024 0.000894673918 N        16941
GS SR_FREQ 0.025857567577 0.001143211531 LR_FREQ 0.044158971125 0.001087572137 N        17783
GR SR_FREQ 0.026217929763 0.001076923711 LR_FREQ 0.037580917556 0.001067457612 N        15149
GQ SR_FREQ 0.030764248416 0.001261096196 LR_FREQ 0.037562653295 0.001163166830 N        10114
GP SR_FREQ 0.033421897101 0.001494604824 LR_FREQ 0.048152468217 0.001230102052 N        10424
GY SR_FREQ 0.023345708076 0.001061196431 LR_FREQ 0.041932941726 0.001118076163 N        11275
GG SR_FREQ 0.024419645426 0.001145385623 LR_FREQ 0.054770524661 0.001212165567 N        21864
GF SR_FREQ 0.022437546083 0.001015928603 LR_FREQ 0.040613173890 0.001109049596 N        12922
GE SR_FREQ 0.028095054367 0.001244361677 LR_FREQ 0.034225161327 0.001138861200 N        18345
GD SR_FREQ 0.025277321582 0.001173170451 LR_FREQ 0.035867752820 0.000986325206 N        16433
GC SR_FREQ 0.024391465594 0.001193810770 LR_FREQ 0.047923689301 0.001201844655 N         3873
GA SR_FREQ 0.023724882075 0.001095784798 LR_FREQ 0.043813802425 0.001167316322 N        22826
GN SR_FREQ 0.024832799415 0.001147739398 LR_FREQ 0.038555585689 0.001061966354 N        12173
GM SR_FREQ 0.020332444578 0.000956993225 LR_FREQ 0.038687860456 0.001171730070 N         6571
GL SR_FREQ 0.018203150775 0.000813945278 LR_FREQ 0.028151466382 0.000936475831 N        25684
GK SR_FREQ 0.023008279673 0.000959817157 LR_FREQ 0.033248988076 0.000973058452 N        18355
GI SR_FREQ 0.019864239852 0.000906168126 LR_FREQ 0.030368444906 0.000879729450 N        18326
GH SR_FREQ 0.026237435557 0.001177818704 LR_FREQ 0.042438014163 0.001161320949 N         7019
ME SR_FREQ 0.021796689510 0.001186515316 LR_FREQ 0.018354789572 0.000617738463 N         5785
MD SR_FREQ 0.019046263067 0.001064408297 LR_FREQ 0.018983356238 0.000567762694 N         4976
MG SR_FREQ 0.018864087036 0.001069268064 LR_FREQ 0.033315672809 0.000887995056 N         5968
MF SR_FREQ 0.015622745481 0.000896181964 LR_FREQ 0.019850568633 0.000605256604 N         2972
MA SR_FREQ 0.017933355430 0.001040646276 LR_FREQ 0.025121506888 0.000740849425 N         7532
MC SR_FREQ 0.016234988265 0.001088407248 LR_FREQ 0.022083273863 0.000729039791 N         1017
MM SR_FREQ 0.013388672803 0.000823620399 LR_FREQ 0.017546023957 0.000629612948 N         2122
ML SR_FREQ 0.013114360246 0.000723283183 LR_FREQ 0.014502388345 0.000481164064 N         7908
MN SR_FREQ 0.017657128815 0.001013936935 LR_FREQ 0.019311197247 0.000568804407 N         3666
MI SR_FREQ 0.013883074412 0.000779591619 LR_FREQ 0.014573951711 0.000440140430 N         4719
MH SR_FREQ 0.018705270925 0.001143448012 LR_FREQ 0.020222145680 0.000681598423 N         1891
MK SR_FREQ 0.016691324111 0.000849418044 LR_FREQ 0.017270433823 0.000504974153 N         5266
MT SR_FREQ 0.016222944485 0.000846347442 LR_FREQ 0.018241209567 0.000506873302 N         4909
MW SR_FREQ 0.017219235381 0.001050454391 LR_FREQ 0.021352992316 0.000767106871 N          934
MV SR_FREQ 0.014271459460 0.000796943572 LR_FREQ 0.014959987017 0.000394193375 N         5861
MQ SR_FREQ 0.022963751123 0.001151035696 LR_FREQ 0.018510187790 0.000610944182 N         3119
MP SR_FREQ 0.027231890616 0.001485821439 LR_FREQ 0.025748752600 0.000730264536 N         3930
MS SR_FREQ 0.019582389923 0.001086693117 LR_FREQ 0.024539436062 0.000682025146 N         4796
MR SR_FREQ 0.019460757750 0.000950147237 LR_FREQ 0.019594664336 0.000586752466 N         4537
MY SR_FREQ 0.016385223518 0.000961282786 LR_FREQ 0.020791907741 0.000626290445 N         2502
FP SR_FREQ 0.030642986583 0.001644306740 LR_FREQ 0.027387355406 0.000700506290 N         7456
FQ SR_FREQ 0.026749464081 0.001299431056 LR_FREQ 0.020489980726 0.000596591724 N         5855
FR SR_FREQ 0.022141996276 0.001039056124 LR_FREQ 0.020932061952 0.000550704435 N         7927
FS SR_FREQ 0.022472831258 0.001175060661 LR_FREQ 0.026111198507 0.000645096996 N        11328
FT SR_FREQ 0.018902726351 0.000942977670 LR_FREQ 0.020289463849 0.000501087232 N         9426
FV SR_FREQ 0.016692182696 0.000868203620 LR_FREQ 0.016904327700 0.000399674633 N        10945
FW SR_FREQ 0.020860737057 0.001198951113 LR_FREQ 0.023428170549 0.000720433752 N         2136
FY SR_FREQ 0.019094487859 0.001041060822 LR_FREQ 0.022445732801 0.000582520923 N         6042
FA SR_FREQ 0.020553566728 0.001116470306 LR_FREQ 0.026530654844 0.000705197302 N        12385
FC SR_FREQ 0.019879910724 0.001242417651 LR_FREQ 0.024040265990 0.000669316601 N         2169
FD SR_FREQ 0.022016689294 0.001187118541 LR_FREQ 0.020768510880 0.000552385937 N        11371
FE SR_FREQ 0.024277438310 0.001235506702 LR_FREQ 0.020136334950 0.000604868219 N        10763
FF SR_FREQ 0.018283651590 0.000991648617 LR_FREQ 0.021650979653 0.000577763279 N         6288
FG SR_FREQ 0.021217647509 0.001148404806 LR_FREQ 0.034768208255 0.000814032082 N        12220
FH SR_FREQ 0.021581772884 0.001174916002 LR_FREQ 0.022285821060 0.000648785369 N         3948
FI SR_FREQ 0.016271677502 0.000858195657 LR_FREQ 0.016276025844 0.000423792491 N         8838
FK SR_FREQ 0.019579125330 0.000985023423 LR_FREQ 0.018952806900 0.000502649214 N         8786
FL SR_FREQ 0.015033287692 0.000794068647 LR_FREQ 0.015920285826 0.000478731127 N        13957
FM SR_FREQ 0.016534022679 0.000980736326 LR_FREQ 0.019639249267 0.000620959268 N         3091
FN SR_FREQ 0.021118013966 0.001190161054 LR_FREQ 0.021453138719 0.000571498898 N         7684
SY SR_FREQ 0.020340027450 0.001112748533 LR_FREQ 0.024351596181 0.000684573025 N         8593
SS SR_FREQ 0.022734960728 0.001217625708 LR_FREQ 0.027602246083 0.000781847697 N        15512
SR SR_FREQ 0.022849618475 0.001088131643 LR_FREQ 0.022635159085 0.000686233469 N        11331
SQ SR_FREQ 0.026502470892 0.001260796436 LR_FREQ 0.021725176954 0.000706912758 N         8474
SP SR_FREQ 0.030325020805 0.001686487328 LR_FREQ 0.028977260864 0.000807284948 N        10773
SW SR_FREQ 0.021603675499 0.001215452123 LR_FREQ 0.026191955806 0.000847582031 N         3602
SV SR_FREQ 0.017621106108 0.000939720842 LR_FREQ 0.018412465732 0.000465804933 N        16241
ST SR_FREQ 0.019372449342 0.000996168591 LR_FREQ 0.021573031871 0.000588052984 N        12476
SK SR_FREQ 0.019844173148 0.001006581755 LR_FREQ 0.020249741840 0.000614255678 N        12260
SI SR_FREQ 0.017175173272 0.000898856572 LR_FREQ 0.017944603775 0.000513683849 N        13636
SH SR_FREQ 0.022406876844 0.001257884734 LR_FREQ 0.024279122807 0.000786007693 N         5342
SN SR_FREQ 0.021324468923 0.001193959556 LR_FREQ 0.022894739198 0.000688704133 N         9784
SM SR_FREQ 0.017262069799 0.000977928268 LR_FREQ 0.021769415733 0.000694065331 N         4774
SL SR_FREQ 0.015981883419 0.000847883189 LR_FREQ 0.017654059489 0.000567621891 N        22753
SC SR_FREQ 0.020809194027 0.001241271654 LR_FREQ 0.025753281611 0.000720638986 N         3215
SA SR_FREQ 0.021075919180 0.001159212050 LR_FREQ 0.028220743608 0.000805798035 N        17704
SG SR_FREQ 0.021604370583 0.001164438542 LR_FREQ 0.035672459895 0.000887304004 N        19535
SF SR_FREQ 0.019570945168 0.001094140177 LR_FREQ 0.023743756570 0.000693583260 N        10361
SE SR_FREQ 0.024931670949 0.001327055339 LR_FREQ 0.021153146907 0.000741393010 N        13829
SD SR_FREQ 0.021930014772 0.001178400834 LR_FREQ 0.022045482064 0.000666583544 N        13309
YI SR_FREQ 0.015975410593 0.000826545982 LR_FREQ 0.016787248789 0.000428799743 N         7554
YH SR_FREQ 0.021627579793 0.001222150660 LR_FREQ 0.022667970031 0.000666904158 N         3341
YK SR_FREQ 0.019298602324 0.000954738202 LR_FREQ 0.019341910411 0.000539303169 N         7294
YM SR_FREQ 0.016181805595 0.000927798800 LR_FREQ 0.020597136811 0.000642053165 N         2708
YL SR_FREQ 0.014916839158 0.000794780826 LR_FREQ 0.016364503146 0.000514730484 N        13315
YN SR_FREQ 0.020438729715 0.001127467185 LR_FREQ 0.021698685200 0.000587966859 N         6459
YA SR_FREQ 0.020346331745 0.001071558659 LR_FREQ 0.027267932439 0.000707644668 N        10276
YC SR_FREQ 0.019529007094 0.001153944726 LR_FREQ 0.025374599645 0.000744819578 N         2004
YE SR_FREQ 0.023739524397 0.001217910077 LR_FREQ 0.020360098651 0.000667800988 N         8607
YD SR_FREQ 0.021476362950 0.001134371831 LR_FREQ 0.021342202283 0.000576912951 N         8757
YG SR_FREQ 0.021008970969 0.001154558434 LR_FREQ 0.036059825874 0.000800771706 N        10490
YF SR_FREQ 0.018465898938 0.001013807139 LR_FREQ 0.022647637091 0.000610892204 N         6181
YY SR_FREQ 0.018800986112 0.000986244116 LR_FREQ 0.023791307150 0.000610434545 N         5736
YQ SR_FREQ 0.026649928194 0.001254076068 LR_FREQ 0.021139154321 0.000667365675 N         5486
YP SR_FREQ 0.030577787015 0.001620817363 LR_FREQ 0.028534385120 0.000727976126 N         6806
YS SR_FREQ 0.022158063298 0.001169375309 LR_FREQ 0.026973617861 0.000674869761 N         8832
YR SR_FREQ 0.021917056099 0.000979369171 LR_FREQ 0.021994167563 0.000592089027 N         7550
YT SR_FREQ 0.018331935264 0.000903505787 LR_FREQ 0.020752228728 0.000523968082 N         7677
YW SR_FREQ 0.020402338752 0.001106326641 LR_FREQ 0.024753978188 0.000784478295 N         2039
YV SR_FREQ 0.016249489833 0.000835853517 LR_FREQ 0.017402823311 0.000403338149 N         9147
LF SR_FREQ 0.014976608782 0.000811230776 LR_FREQ 0.018008340160 0.000483169231 N        13380
LG SR_FREQ 0.017524266160 0.000925139042 LR_FREQ 0.027123129832 0.000660963193 N        25856
LD SR_FREQ 0.017595834264 0.000949126655 LR_FREQ 0.017599370953 0.000451753606 N        23301
LE SR_FREQ 0.019394512477 0.001037337835 LR_FREQ 0.017046080435 0.000475623096 N        26851
LC SR_FREQ 0.015205069292 0.000916400377 LR_FREQ 0.018664763920 0.000530156930 N         4572
LA SR_FREQ 0.016619158798 0.000887419199 LR_FREQ 0.021712436908 0.000581583235 N        33724
LN SR_FREQ 0.016764514613 0.000934294685 LR_FREQ 0.017611653135 0.000455289319 N        16091
LL SR_FREQ 0.012819788832 0.000644932300 LR_FREQ 0.013771179331 0.000381577726 N        33695
LM SR_FREQ 0.013684175583 0.000776938240 LR_FREQ 0.016089871491 0.000493900052 N         7812
LK SR_FREQ 0.015861162679 0.000778962272 LR_FREQ 0.016231354918 0.000413914032 N        23903
LH SR_FREQ 0.017147994882 0.000987931701 LR_FREQ 0.017822018469 0.000507254928 N         8807
LI SR_FREQ 0.013314381082 0.000669329792 LR_FREQ 0.013993575864 0.000360954401 N        19019
LV SR_FREQ 0.013758815811 0.000686926232 LR_FREQ 0.014384061447 0.000336652975 N        24640
LW SR_FREQ 0.015796955499 0.000880837968 LR_FREQ 0.018512851206 0.000563704429 N         4099
LT SR_FREQ 0.015462557853 0.000758163130 LR_FREQ 0.017061324207 0.000425640539 N        21256
LR SR_FREQ 0.017792495138 0.000879196763 LR_FREQ 0.017818231925 0.000465646213 N        21088
LS SR_FREQ 0.017990519296 0.000970586831 LR_FREQ 0.021305584494 0.000549100950 N        24439
LP SR_FREQ 0.022720970110 0.001178802754 LR_FREQ 0.022036942148 0.000571953206 N        18563
LQ SR_FREQ 0.019905617781 0.001016606534 LR_FREQ 0.017027626749 0.000481800285 N        14547
LY SR_FREQ 0.015633959541 0.000852744560 LR_FREQ 0.018326298124 0.000492395768 N        11611
RT SR_FREQ 0.020895841423 0.000959007662 LR_FREQ 0.018466505303 0.000539364511 N         9749
RV SR_FREQ 0.018697464452 0.000912007879 LR_FREQ 0.015597114066 0.000397200340 N        14944
RW SR_FREQ 0.023797738157 0.001179133045 LR_FREQ 0.020593223162 0.000679798518 N         2930
RP SR_FREQ 0.033003901855 0.001677199232 LR_FREQ 0.024618756807 0.000752570402 N         8624
RQ SR_FREQ 0.029340844703 0.001284841631 LR_FREQ 0.017856964519 0.000589641398 N         7703
RR SR_FREQ 0.025322161326 0.001124201633 LR_FREQ 0.018702636305 0.000563056329 N        11274
RS SR_FREQ 0.024780586598 0.001223131949 LR_FREQ 0.023315886972 0.000710256727 N        10363
RY SR_FREQ 0.021754851972 0.001069658181 LR_FREQ 0.019961071630 0.000554094278 N         7640
RD SR_FREQ 0.023416855757 0.001138535408 LR_FREQ 0.018604644249 0.000568248661 N        11918
RE SR_FREQ 0.026399245755 0.001260232380 LR_FREQ 0.017472310166 0.000597609456 N        14850
RF SR_FREQ 0.021270491753 0.001073893816 LR_FREQ 0.019478485517 0.000541908335 N         9249
RG SR_FREQ 0.023257200327 0.001157095819 LR_FREQ 0.030607568119 0.000841847915 N        13304
RA SR_FREQ 0.022515755673 0.001139413782 LR_FREQ 0.023666193694 0.000684817894 N        17055
RC SR_FREQ 0.022674668759 0.001246335725 LR_FREQ 0.021330381562 0.000675332913 N         2535
RL SR_FREQ 0.017006016660 0.000841744607 LR_FREQ 0.014906563012 0.000446726916 N        21041
RM SR_FREQ 0.018927457992 0.000969560524 LR_FREQ 0.017339057504 0.000526344596 N         4434
RN SR_FREQ 0.022885615251 0.001132305857 LR_FREQ 0.019158921573 0.000589316496 N         8088
RH SR_FREQ 0.024153105149 0.001187747311 LR_FREQ 0.019425795119 0.000653226255 N         4850
RI SR_FREQ 0.018315053162 0.000899049495 LR_FREQ 0.014917094595 0.000401440408 N        12616
RK SR_FREQ 0.021994271313 0.000999891745 LR_FREQ 0.016938937326 0.000515140159 N        10121
VH SR_FREQ 0.018000407790 0.001228201700 LR_FREQ 0.012288327553 0.000453334879 N         6199
IP SR_FREQ 0.024792780900 0.001574132127 LR_FREQ 0.014943780577 0.000573909720 N        11584
EM SR_FREQ 0.021326656741 0.001005271315 LR_FREQ 0.015905125599 0.000548886901 N         6237
EL SR_FREQ 0.018488674198 0.000829293068 LR_FREQ 0.013881276147 0.000455655938 N        27003
EN SR_FREQ 0.025255226334 0.001133847853 LR_FREQ 0.017168182442 0.000567548066 N        12320
EI SR_FREQ 0.020496670923 0.000911214992 LR_FREQ 0.013722982385 0.000429461827 N        17506
EH SR_FREQ 0.026997469300 0.001189311293 LR_FREQ 0.017526613500 0.000632553120 N         5998
EK SR_FREQ 0.024190357975 0.001003752657 LR_FREQ 0.015099342018 0.000469119279 N        18583
EE SR_FREQ 0.029195884741 0.001404932127 LR_FREQ 0.015994690258 0.000607168600 N        20657
ED SR_FREQ 0.025907137702 0.001168553531 LR_FREQ 0.016918727004 0.000567257110 N        14354
EG SR_FREQ 0.026070873740 0.001212929080 LR_FREQ 0.027552375403 0.000821364680 N        17917
EF SR_FREQ 0.023695754146 0.001075160787 LR_FREQ 0.017970716611 0.000578455121 N        10453
EA SR_FREQ 0.024846584801 0.001234066398 LR_FREQ 0.021759953797 0.000693871646 N        23688
EC SR_FREQ 0.025769767487 0.001233931735 LR_FREQ 0.018861095095 0.000645542777 N         2890
IT SR_FREQ 0.015723366115 0.000916755408 LR_FREQ 0.010450747470 0.000355778017 N        13512
EY SR_FREQ 0.024221058610 0.001073529914 LR_FREQ 0.018368237061 0.000609809430 N         8869
IW SR_FREQ 0.016089430394 0.001070149450 LR_FREQ 0.011038701411 0.000467726544 N         2470
ET SR_FREQ 0.023014543903 0.000947220992 LR_FREQ 0.016726214798 0.000506041508 N        13343
EW SR_FREQ 0.027120068964 0.001199520379 LR_FREQ 0.018579646056 0.000701821498 N         3766
EV SR_FREQ 0.020472642794 0.000897005148 LR_FREQ 0.014253832682 0.000383808295 N        19627
EQ SR_FREQ 0.031562919727 0.001279388731 LR_FREQ 0.016320769173 0.000578186408 N        10258
EP SR_FREQ 0.036300437514 0.001637459867 LR_FREQ 0.022332437208 0.000734766599 N         8971
ES SR_FREQ 0.027228786705 0.001234145370 LR_FREQ 0.021057215488 0.000682012254 N        12671
ER SR_FREQ 0.027816709610 0.001121114219 LR_FREQ 0.017193680819 0.000548424879 N        15245
II SR_FREQ 0.013525291872 0.000750237707 LR_FREQ 0.008714225756 0.000284630584 N        12874
IH SR_FREQ 0.017335120597 0.001183598636 LR_FREQ 0.010944147715 0.000468393549 N         5546
IK SR_FREQ 0.016155134218 0.000935231373 LR_FREQ 0.010267448928 0.000346288159 N        13905
IM SR_FREQ 0.013470066288 0.000884174586 LR_FREQ 0.009689936798 0.000397938284 N         4340
VW SR_FREQ 0.016897322358 0.001114811425 LR_FREQ 0.012336996881 0.000454419883 N         3524
KC SR_FREQ 0.017794735482 0.001158045923 LR_FREQ 0.019201845629 0.000663176431 N         2335
KA SR_FREQ 0.018659720854 0.001033561978 LR_FREQ 0.022070655790 0.000703471622 N        18532
KG SR_FREQ 0.019838897651 0.001153379163 LR_FREQ 0.028373285457 0.000887454080 N        15235
KF SR_FREQ 0.017435749257 0.000996801011 LR_FREQ 0.018097645652 0.000577606100 N         8152
KE SR_FREQ 0.021668517890 0.001147963453 LR_FREQ 0.016159450995 0.000589803849 N        17906
KD SR_FREQ 0.019460315361 0.001094860622 LR_FREQ 0.016810655222 0.000545846772 N        13916
KK SR_FREQ 0.017779943070 0.000925208613 LR_FREQ 0.015547371250 0.000520467380 N        13977
KI SR_FREQ 0.015221081142 0.000804263240 LR_FREQ 0.013733002731 0.000401313283 N        14409
KH SR_FREQ 0.019361604328 0.001123727645 LR_FREQ 0.017667115801 0.000656536923 N         4703
KN SR_FREQ 0.018696185553 0.001106350965 LR_FREQ 0.017283527126 0.000567511056 N        10687
KM SR_FREQ 0.015227579246 0.000926639806 LR_FREQ 0.016101878861 0.000575881340 N         4786
KL SR_FREQ 0.014359618288 0.000763788192 LR_FREQ 0.013965981399 0.000468951319 N        21088
KS SR_FREQ 0.020009011966 0.001092118808 LR_FREQ 0.021429715187 0.000730915232 N        11435
KR SR_FREQ 0.020277133677 0.000966417413 LR_FREQ 0.017340303207 0.000596427605 N        10353
KQ SR_FREQ 0.023365000811 0.001225718869 LR_FREQ 0.016401221796 0.000572161389 N         7959
KP SR_FREQ 0.027502316306 0.001583494689 LR_FREQ 0.022899805567 0.000777088370 N         9251
KW SR_FREQ 0.018535359872 0.001110077678 LR_FREQ 0.018991854368 0.000761517850 N         2815
KV SR_FREQ 0.015571178922 0.000819624865 LR_FREQ 0.014575862197 0.000403298566 N        16030
KT SR_FREQ 0.017050208910 0.000875874898 LR_FREQ 0.017108755007 0.000552950704 N        11878
KY SR_FREQ 0.017402631309 0.000956886904 LR_FREQ 0.018459438425 0.000594533783 N         8395
DN SR_FREQ 0.022377599637 0.001270863322 LR_FREQ 0.019013486523 0.000602343104 N         8868
DL SR_FREQ 0.016762042433 0.000865924609 LR_FREQ 0.014934897764 0.000460035089 N        23364
DM SR_FREQ 0.018701751997 0.001073354591 LR_FREQ 0.017555068163 0.000547220766 N         5100
DK SR_FREQ 0.021298245413 0.001106192334 LR_FREQ 0.016917357625 0.000534393133 N        12203
DH SR_FREQ 0.023666181994 0.001307898109 LR_FREQ 0.019955591676 0.000706017228 N         4947
DI SR_FREQ 0.018245351162 0.000936060816 LR_FREQ 0.015094543668 0.000443365669 N        15590
DF SR_FREQ 0.020948588016 0.001177065049 LR_FREQ 0.019651456479 0.000591122396 N        11296
DG SR_FREQ 0.022380497188 0.001215932458 LR_FREQ 0.030598361825 0.000814191156 N        18548
DD SR_FREQ 0.023171017954 0.001266431482 LR_FREQ 0.018345126685 0.000582123392 N        12322
DE SR_FREQ 0.025966919224 0.001404650200 LR_FREQ 0.017779846879 0.000649248000 N        15954
DC SR_FREQ 0.022315396938 0.001366872702 LR_FREQ 0.021013941038 0.000645390926 N         2873
DA SR_FREQ 0.022273437388 0.001262610727 LR_FREQ 0.023641789803 0.000695068803 N        19406
DY SR_FREQ 0.021387140104 0.001181544794 LR_FREQ 0.020153816810 0.000596112483 N         9414
DV SR_FREQ 0.018447640605 0.000968565546 LR_FREQ 0.015676602454 0.000416857341 N        17738
DW SR_FREQ 0.023601915549 0.001313572262 LR_FREQ 0.020564026937 0.000708404695 N         3803
DT SR_FREQ 0.020387804810 0.001044436387 LR_FREQ 0.018382828186 0.000532451601 N        11426
DR SR_FREQ 0.024584325718 0.001224015235 LR_FREQ 0.019034192672 0.000585594116 N        11126
DS SR_FREQ 0.024216200642 0.001346541312 LR_FREQ 0.023198352390 0.000724326058 N        12527
DP SR_FREQ 0.033096961523 0.001914065177 LR_FREQ 0.023254537459 0.000669952971 N        11919
DQ SR_FREQ 0.028307825744 0.001430219245 LR_FREQ 0.018029025454 0.000611690728 N         7161
QQ SR_FREQ 0.035974266000 0.001452679360 LR_FREQ 0.018405138957 0.000646189080 N         6661
QP SR_FREQ 0.040924683952 0.001982658225 LR_FREQ 0.025919608622 0.000807452375 N         6118
QS SR_FREQ 0.029407211892 0.001397162777 LR_FREQ 0.024299360272 0.000754461061 N         7707
QR SR_FREQ 0.030020425739 0.001181941435 LR_FREQ 0.019760166069 0.000645169442 N         7667
QT SR_FREQ 0.024511230100 0.001072960147 LR_FREQ 0.018609466453 0.000563884852 N         7301
QW SR_FREQ 0.029989657917 0.001370844585 LR_FREQ 0.021648093828 0.000793946435 N         2255
QV SR_FREQ 0.021567120223 0.001031058442 LR_FREQ 0.015965903492 0.000438734165 N        10361
QY SR_FREQ 0.025787191435 0.001196323782 LR_FREQ 0.020908812128 0.000646373169 N         5059
QA SR_FREQ 0.026470216165 0.001322301497 LR_FREQ 0.024773412622 0.000744679836 N        13274
QC SR_FREQ 0.028560978412 0.001475088568 LR_FREQ 0.021945838127 0.000724279567 N         1834
QE SR_FREQ 0.031384788839 0.001467674634 LR_FREQ 0.018486918678 0.000705319363 N         9184
QD SR_FREQ 0.027568627310 0.001322715103 LR_FREQ 0.019008848843 0.000621419841 N         7319
QG SR_FREQ 0.027942714434 0.001375306467 LR_FREQ 0.032333823255 0.000895486372 N         9929
QF SR_FREQ 0.025025370587 0.001221827485 LR_FREQ 0.020306827585 0.000638525897 N         5708
QI SR_FREQ 0.021326500367 0.001005819676 LR_FREQ 0.015472188263 0.000466301882 N         8540
QH SR_FREQ 0.029836408857 0.001377520671 LR_FREQ 0.020414283268 0.000731018506 N         3386
QK SR_FREQ 0.026015897672 0.001129148228 LR_FREQ 0.017138825664 0.000557958269 N         8049
QM SR_FREQ 0.023131790031 0.001174234136 LR_FREQ 0.017793281885 0.000608510111 N         3390
QL SR_FREQ 0.019382848454 0.000942161986 LR_FREQ 0.015076706499 0.000498498902 N        15372
QN SR_FREQ 0.027562149568 0.001359487141 LR_FREQ 0.019453643967 0.000616913487 N         5913
WG SR_FREQ 0.020494859990 0.001219552650 LR_FREQ 0.036741552372 0.001048093218 N         3804
WF SR_FREQ 0.017528158264 0.001037120541 LR_FREQ 0.020844267979 0.000693269211 N         2152
WE SR_FREQ 0.023959578127 0.001261987237 LR_FREQ 0.018982878098 0.000731293326 N         3411
WD SR_FREQ 0.020894809544 0.001174027049 LR_FREQ 0.020094241623 0.000664433458 N         3556
WC SR_FREQ 0.018057018359 0.001164775158 LR_FREQ 0.023770808714 0.000907687740 N          765
WA SR_FREQ 0.019604469269 0.001090271399 LR_FREQ 0.026442479915 0.000826178330 N         3999
WN SR_FREQ 0.019701422772 0.001128925529 LR_FREQ 0.020832354357 0.000699603954 N         2749
WM SR_FREQ 0.014853114757 0.000986761614 LR_FREQ 0.018366973214 0.000761046954 N         1198
WL SR_FREQ 0.013772780446 0.000782435672 LR_FREQ 0.014911655456 0.000532404841 N         5162
WK SR_FREQ 0.018594210682 0.000971097329 LR_FREQ 0.017554712791 0.000598293127 N         3124
WI SR_FREQ 0.014796751202 0.000819343675 LR_FREQ 0.014783747205 0.000476276849 N         2812
WH SR_FREQ 0.020866683013 0.001234173031 LR_FREQ 0.021187703416 0.000804202682 N         1495
WW SR_FREQ 0.019548996575 0.001161940303 LR_FREQ 0.023549102137 0.000992182287 N          837
WV SR_FREQ 0.015454090808 0.000828900821 LR_FREQ 0.015809466765 0.000451973178 N         3461
WT SR_FREQ 0.017504213583 0.000881537702 LR_FREQ 0.019328839404 0.000594086240 N         3056
WS SR_FREQ 0.021546512901 0.001212389905 LR_FREQ 0.026389072082 0.000821430884 N         3505
WR SR_FREQ 0.021555843356 0.001028924489 LR_FREQ 0.020763337498 0.000699325978 N         2988
WQ SR_FREQ 0.026492899191 0.001258341932 LR_FREQ 0.019666498522 0.000750456862 N         2478
WP SR_FREQ 0.031396826936 0.001795085050 LR_FREQ 0.027599728164 0.000897474995 N         2147
WY SR_FREQ 0.018067889768 0.001039927801 LR_FREQ 0.022376601728 0.000735713329 N         1839
PR SR_FREQ 0.024074622168 0.001014141736 LR_FREQ 0.018776374054 0.000463035535 N         7784
PS SR_FREQ 0.023769697412 0.001076772953 LR_FREQ 0.022726481422 0.000535041194 N        10538
PP SR_FREQ 0.032638337675 0.001441789321 LR_FREQ 0.023340591800 0.000542155569 N         7353
PQ SR_FREQ 0.028527650182 0.001129545841 LR_FREQ 0.017962257752 0.000494993863 N         6723
PV SR_FREQ 0.018371304080 0.000865021409 LR_FREQ 0.015376327993 0.000352047932 N        13651
PW SR_FREQ 0.022897673904 0.001089321479 LR_FREQ 0.020859467780 0.000615136487 N         2585
PT SR_FREQ 0.020030960935 0.000872204702 LR_FREQ 0.017901270596 0.000426172151 N         9487
PY SR_FREQ 0.020861600734 0.000933289039 LR_FREQ 0.019925201411 0.000517707414 N         6471
PC SR_FREQ 0.021775958407 0.001035216106 LR_FREQ 0.020280572707 0.000516510834 N         1906
PA SR_FREQ 0.022355099638 0.001093135925 LR_FREQ 0.024021222177 0.000596025803 N        14344
PF SR_FREQ 0.020297150230 0.000960666197 LR_FREQ 0.019650135327 0.000519088793 N         7638
PG SR_FREQ 0.021718322224 0.001015517923 LR_FREQ 0.030376819725 0.000651830106 N        14165
PD SR_FREQ 0.022544967717 0.001058948577 LR_FREQ 0.018465468606 0.000464384117 N        12087
PE SR_FREQ 0.026087574395 0.001187614878 LR_FREQ 0.017816955827 0.000525623869 N        15409
PK SR_FREQ 0.021194480796 0.000931212262 LR_FREQ 0.016574722266 0.000403457991 N         8619
PH SR_FREQ 0.023276938048 0.001009454025 LR_FREQ 0.019565079565 0.000545880437 N         4268
PI SR_FREQ 0.018120925514 0.000875679567 LR_FREQ 0.014783142686 0.000382962087 N         8914
PN SR_FREQ 0.021941868056 0.001045369305 LR_FREQ 0.018863292177 0.000485560338 N         7681
PL SR_FREQ 0.016700638167 0.000798522558 LR_FREQ 0.014616022043 0.000432887702 N        16233
PM SR_FREQ 0.018266604166 0.000911335305 LR_FREQ 0.017136806196 0.000484810898 N         3501
CK SR_FREQ 0.019951459124 0.001003424186 LR_FREQ 0.020742898127 0.000631140402 N         2581
CI SR_FREQ 0.016095992997 0.000884997721 LR_FREQ 0.017799459782 0.000540026989 N         2723
CH SR_FREQ 0.023315438818 0.001339369971 LR_FREQ 0.026219420076 0.000818726171 N         1682
CN SR_FREQ 0.021909936648 0.001295912676 LR_FREQ 0.024491814769 0.000745131822 N         2029
CM SR_FREQ 0.016538210256 0.001049676772 LR_FREQ 0.023099394812 0.000781489107 N          976
CL SR_FREQ 0.014724261605 0.000837577661 LR_FREQ 0.017492010311 0.000600553102 N         4470
CC SR_FREQ 0.021151962203 0.001432286827 LR_FREQ 0.030042190176 0.000836018467 N          856
CA SR_FREQ 0.021216991193 0.001214756795 LR_FREQ 0.030691954170 0.000858679980 N         3673
CG SR_FREQ 0.021857576760 0.001304389884 LR_FREQ 0.042166195397 0.000921568915 N         4173
CF SR_FREQ 0.018981388010 0.001133816405 LR_FREQ 0.025503533252 0.000740342743 N         2029
CE SR_FREQ 0.025980670646 0.001398339595 LR_FREQ 0.022078068860 0.000792364438 N         3063
CD SR_FREQ 0.022974592021 0.001315588084 LR_FREQ 0.023036403916 0.000710051494 N         2954
CY SR_FREQ 0.020080014378 0.001178051766 LR_FREQ 0.027124103928 0.000740058874 N         1757
CS SR_FREQ 0.023697477149 0.001329544367 LR_FREQ 0.030815282652 0.000823593750 N         3409
CR SR_FREQ 0.023657473020 0.001147979916 LR_FREQ 0.024649886854 0.000743270428 N         2750
CQ SR_FREQ 0.029120952440 0.001469204094 LR_FREQ 0.023422049561 0.000785920959 N         1942
CP SR_FREQ 0.034616469659 0.002045395265 LR_FREQ 0.032952966778 0.000876516319 N         2593
CW SR_FREQ 0.021512676616 0.001213859614 LR_FREQ 0.029876975541 0.000962504105 N          662
CV SR_FREQ 0.016649387028 0.000928175991 LR_FREQ 0.018379140305 0.000468646646 N         3340
CT SR_FREQ 0.018934595138 0.001000018818 LR_FREQ 0.022389701358 0.000596211570 N         2654
IY SR_FREQ 0.015845433664 0.001024870818 LR_FREQ 0.011554002687 0.000401773523 N         7642
VA SR_FREQ 0.017408367637 0.001042647964 LR_FREQ 0.015888056089 0.000492916965 N        24118
VC SR_FREQ 0.016419886947 0.001255022216 LR_FREQ 0.012521763339 0.000432366579 N         3638
VD SR_FREQ 0.018415512804 0.001175907115 LR_FREQ 0.012960575512 0.000423086365 N        18016
VE SR_FREQ 0.020134504123 0.001202769677 LR_FREQ 0.012086325607 0.000381764538 N        19430
VF SR_FREQ 0.015774621843 0.001015391737 LR_FREQ 0.012592813492 0.000384892040 N        11168
VG SR_FREQ 0.018245174833 0.001132758382 LR_FREQ 0.020881822775 0.000617586596 N        18703
IQ SR_FREQ 0.020880207028 0.001274499519 LR_FREQ 0.010434611342 0.000409585519 N         8121
VI SR_FREQ 0.013837157410 0.000770552392 LR_FREQ 0.009357597043 0.000261685489 N        16539
IS SR_FREQ 0.018533644541 0.001170079075 LR_FREQ 0.014234477572 0.000528593634 N        15029
IR SR_FREQ 0.017921362843 0.000999828008 LR_FREQ 0.011213406862 0.000372196001 N        11750
VL SR_FREQ 0.013295181889 0.000753381454 LR_FREQ 0.010274783936 0.000311662055 N        26262
VM SR_FREQ 0.014070462724 0.000944180119 LR_FREQ 0.010738066529 0.000380853208 N         6104
VN SR_FREQ 0.017580544347 0.001157717904 LR_FREQ 0.012834160520 0.000442716089 N        12105
IV SR_FREQ 0.013859741346 0.000781714196 LR_FREQ 0.008805634126 0.000279500955 N        15882
VP SR_FREQ 0.025311639312 0.001660300754 LR_FREQ 0.016553396281 0.000573167325 N        13268
VQ SR_FREQ 0.021495149603 0.001316278239 LR_FREQ 0.012082413410 0.000438237960 N         9474
VR SR_FREQ 0.018486644606 0.001035015369 LR_FREQ 0.012653142015 0.000391974710 N        14660
VS SR_FREQ 0.019005765711 0.001206271718 LR_FREQ 0.015468433136 0.000500379274 N        17394
VT SR_FREQ 0.016099013171 0.000948435561 LR_FREQ 0.011892746406 0.000359092850 N        16543
IL SR_FREQ 0.012901310773 0.000738998376 LR_FREQ 0.009416350013 0.000329749789 N        19099
VV SR_FREQ 0.014338615488 0.000804180483 LR_FREQ 0.009705009910 0.000267461700 N        21526
IN SR_FREQ 0.017238143672 0.001130099386 LR_FREQ 0.011622769646 0.000454725971 N        10978
IA SR_FREQ 0.016778012892 0.000981188099 LR_FREQ 0.015051235868 0.000535330416 N        20172
VY SR_FREQ 0.016213506273 0.001033555686 LR_FREQ 0.012765702237 0.000394873891 N         9188
IC SR_FREQ 0.015568506593 0.001149483402 LR_FREQ 0.011219291688 0.000446989472 N         3066
IE SR_FREQ 0.019448563754 0.001169711511 LR_FREQ 0.011226580401 0.000406355671 N        16553
ID SR_FREQ 0.017999395319 0.001106463803 LR_FREQ 0.011705883042 0.000434323064 N        15732
IG SR_FREQ 0.017730807422 0.001078224713 LR_FREQ 0.019662991699 0.000668948654 N        16364
IF SR_FREQ 0.015164177152 0.000951528691 LR_FREQ 0.011110925677 0.000393728441 N         8222
HY SR_FREQ 0.021094808230 0.001162605554 LR_FREQ 0.023853582698 0.000674000314 N         3622
HR SR_FREQ 0.024234517071 0.001133573315 LR_FREQ 0.021533534593 0.000602474155 N         4764
HS SR_FREQ 0.024100217269 0.001318343230 LR_FREQ 0.027422047449 0.000719975432 N         5305
HP SR_FREQ 0.034503132288 0.001815298777 LR_FREQ 0.028729339095 0.000767109576 N         5669
HQ SR_FREQ 0.029793403059 0.001430788708 LR_FREQ 0.021013978193 0.000687541616 N         3382
HV SR_FREQ 0.017776217556 0.000968291384 LR_FREQ 0.017088308939 0.000421287913 N         6215
HW SR_FREQ 0.023881125320 0.001360309235 LR_FREQ 0.025140412139 0.000801219768 N         1500
HT SR_FREQ 0.020057375429 0.001010970151 LR_FREQ 0.020853320381 0.000545894228 N         4754
HK SR_FREQ 0.021073457430 0.001088478027 LR_FREQ 0.018830766058 0.000542133338 N         3778
HH SR_FREQ 0.024844703262 0.001506255847 LR_FREQ 0.022680111139 0.000675571541 N         2674
HI SR_FREQ 0.017428294555 0.000958124271 LR_FREQ 0.016522163260 0.000474231094 N         5526
HN SR_FREQ 0.022617279791 0.001309455396 LR_FREQ 0.021670124981 0.000598913754 N         3489
HL SR_FREQ 0.015834280944 0.000871682296 LR_FREQ 0.016168950039 0.000525802061 N         9528
HM SR_FREQ 0.017999951733 0.001108487530 LR_FREQ 0.020178784214 0.000654804090 N         1917
HC SR_FREQ 0.022207276679 0.001499364600 LR_FREQ 0.025481166464 0.000743313692 N         1575
HA SR_FREQ 0.021952033632 0.001216478330 LR_FREQ 0.027762252503 0.000774887859 N         7068
HF SR_FREQ 0.020152913463 0.001161853761 LR_FREQ 0.022964886838 0.000665437944 N         4603
HG SR_FREQ 0.022977443192 0.001327713938 LR_FREQ 0.037122918225 0.000865395502 N         7240
HD SR_FREQ 0.023456829243 0.001296023026 LR_FREQ 0.021044613959 0.000610849206 N         4682
HE SR_FREQ 0.026555726559 0.001394542187 LR_FREQ 0.020136473013 0.000699465330 N         4997
NH SR_FREQ 0.025339201514 0.001398316959 LR_FREQ 0.023716299011 0.000755581433 N         3688
NI SR_FREQ 0.018952262729 0.000998879817 LR_FREQ 0.017345135331 0.000482724852 N        11148
NK SR_FREQ 0.022499489951 0.001148617208 LR_FREQ 0.019635565709 0.000568882844 N         8897
NL SR_FREQ 0.017600740362 0.000948983692 LR_FREQ 0.017110017973 0.000543382759 N        15806
NM SR_FREQ 0.019826224054 0.001136968687 LR_FREQ 0.020853273840 0.000627305254 N         3507
NN SR_FREQ 0.023733874054 0.001305786081 LR_FREQ 0.022226612066 0.000624973730 N         8047
NA SR_FREQ 0.023215807845 0.001276619007 LR_FREQ 0.027716803030 0.000778318447 N        13005
NC SR_FREQ 0.023767877754 0.001430041231 LR_FREQ 0.025523232897 0.000711398541 N         2276
ND SR_FREQ 0.024477532575 0.001322252909 LR_FREQ 0.021441393368 0.000636305911 N         9013
NE SR_FREQ 0.027692013941 0.001430303690 LR_FREQ 0.020660089634 0.000723265589 N        10139
NF SR_FREQ 0.021909457778 0.001211670946 LR_FREQ 0.023282461099 0.000670142020 N         7283
NG SR_FREQ 0.024063502538 0.001350860968 LR_FREQ 0.036306015742 0.000872820209 N        13758
NY SR_FREQ 0.022563024051 0.001230017283 LR_FREQ 0.023938612265 0.000652476247 N         6643
NP SR_FREQ 0.035667369198 0.001943645544 LR_FREQ 0.027460935361 0.000713216099 N         9759
NQ SR_FREQ 0.030750032054 0.001490732229 LR_FREQ 0.021466681213 0.000692632905 N         5993
NR SR_FREQ 0.026296066893 0.001243727016 LR_FREQ 0.022435344695 0.000646699897 N         7591
NS SR_FREQ 0.025249278472 0.001365843493 LR_FREQ 0.027062301818 0.000738605625 N         9697
NT SR_FREQ 0.021400412927 0.001094775393 LR_FREQ 0.021236071845 0.000558935975 N         8815
NV SR_FREQ 0.019239818613 0.001028311228 LR_FREQ 0.017816873077 0.000430903950 N        11924
NW SR_FREQ 0.025364590655 0.001444897381 LR_FREQ 0.025697396466 0.000798871285 N         2655
TY SR_FREQ 0.017740992704 0.001049987002 LR_FREQ 0.021482623967 0.000579793146 N         7469
TV SR_FREQ 0.015471225819 0.000826763074 LR_FREQ 0.016030214048 0.000409649318 N        16427
TW SR_FREQ 0.018575778545 0.001089158816 LR_FREQ 0.022241636591 0.000710669876 N         3170
TT SR_FREQ 0.016890190588 0.000886711866 LR_FREQ 0.019061502800 0.000524771144 N        11287
TR SR_FREQ 0.019943434375 0.000997412905 LR_FREQ 0.020652089241 0.000619444103 N         9877
TS SR_FREQ 0.020239637855 0.001176714250 LR_FREQ 0.024757181173 0.000724264941 N        12544
TP SR_FREQ 0.027453000248 0.001610282744 LR_FREQ 0.026383672852 0.000753194704 N        11672
TQ SR_FREQ 0.023434912194 0.001241514562 LR_FREQ 0.019452051278 0.000630998310 N         6925
TN SR_FREQ 0.019052343980 0.001135718835 LR_FREQ 0.020868417557 0.000646589887 N         8605
TL SR_FREQ 0.014258597987 0.000795530041 LR_FREQ 0.015380926391 0.000448438490 N        21447
TM SR_FREQ 0.015015701081 0.000937685762 LR_FREQ 0.018705015727 0.000564675473 N         4176
TK SR_FREQ 0.017784724498 0.000959612517 LR_FREQ 0.018288752521 0.000562774129 N        10212
TH SR_FREQ 0.019545246736 0.001156845542 LR_FREQ 0.021174332337 0.000714093489 N         4876
TI SR_FREQ 0.015099118361 0.000826334678 LR_FREQ 0.015197958336 0.000418248362 N        12527
TF SR_FREQ 0.017326690678 0.001020987230 LR_FREQ 0.020605420779 0.000568988470 N         9417
TG SR_FREQ 0.019528761436 0.001137361102 LR_FREQ 0.032524286719 0.000778432692 N        17903
TD SR_FREQ 0.019356906393 0.001100653954 LR_FREQ 0.020082838374 0.000623010572 N        12104
TE SR_FREQ 0.021904831424 0.001200552708 LR_FREQ 0.019414182504 0.000685613780 N        12525
TC SR_FREQ 0.017728257889 0.001177337342 LR_FREQ 0.022677245628 0.000642529792 N         2820
TA SR_FREQ 0.018811814843 0.001075445056 LR_FREQ 0.024823400312 0.000683265607 N        17553
AA SR_FREQ 0.018182478147 0.000972733489 LR_FREQ 0.027106530736 0.000713595895 N        32718
AC SR_FREQ 0.017017258521 0.000968382706 LR_FREQ 0.025061608854 0.000695892435 N         4116
AE SR_FREQ 0.021563563156 0.001216722669 LR_FREQ 0.021097360044 0.000658781865 N        22348
AD SR_FREQ 0.019225732119 0.001048379670 LR_FREQ 0.021775353444 0.000590605755 N        19441
AG SR_FREQ 0.018909254690 0.000986382010 LR_FREQ 0.033883627460 0.000829086760 N        25568
AF SR_FREQ 0.016694676951 0.000905675154 LR_FREQ 0.023412175759 0.000631634035 N        13124
AI SR_FREQ 0.014937412263 0.000768900833 LR_FREQ 0.017857968591 0.000487551507 N        18956
AH SR_FREQ 0.018722766041 0.001007310685 LR_FREQ 0.023540366093 0.000679057180 N         7591
AK SR_FREQ 0.017309885826 0.000862326543 LR_FREQ 0.020141055642 0.000548973748 N        17867
AM SR_FREQ 0.014885325290 0.000832706973 LR_FREQ 0.021433489012 0.000657830612 N         7696
AL SR_FREQ 0.013889185322 0.000696698346 LR_FREQ 0.017395214779 0.000538776524 N        34066
AN SR_FREQ 0.018517714153 0.001034397900 LR_FREQ 0.022443557573 0.000617067841 N        12252
AQ SR_FREQ 0.022454222722 0.001122536184 LR_FREQ 0.021675045262 0.000638285505 N        12628
AP SR_FREQ 0.025732685793 0.001387639817 LR_FREQ 0.028244330455 0.000756039887 N        12341
AS SR_FREQ 0.019724458205 0.001045852099 LR_FREQ 0.026899588142 0.000703204351 N        18493
AR SR_FREQ 0.019782161429 0.001002021230 LR_FREQ 0.022419849106 0.000600751389 N        18020
AT SR_FREQ 0.016990251499 0.000846351711 LR_FREQ 0.021517194710 0.000538158400 N        16931
AW SR_FREQ 0.018080764196 0.001017771608 LR_FREQ 0.025153489220 0.000758254145 N         4303
AV SR_FREQ 0.015300520171 0.000766514647 LR_FREQ 0.018127825733 0.000438292172 N        23972
AY SR_FREQ 0.017248420911 0.000921083454 LR_FREQ 0.024046355310 0.000644536280 N        10491
VK SR_FREQ 0.016575367020 0.000986907568 LR_FREQ 0.011504938031 0.000350304894 N        16177
