# Supplementary material for: Pi-Pi contacts are an overlooked protein feature relevant to phase separation
Source: eLife. 2018 Feb 9;7:e31486. doi: 10.7554/eLife.31486 (PMC5847340; doi:10.7554/eLife.31486)
Supplement: Source code 2. — Python script and associated database files for the final phase separation propensity predictor. [file elife-31486-code2.tgz › SourceCodeS2/DBS/AVGnSDEVS/PCON2.SC.xmer10]

 E SR_FREQ 0.033637800412 0.000817967469 LR_FREQ 0.034445295333 0.000985707533 N       257186
 D SR_FREQ 0.025314659219 0.000686048258 LR_FREQ 0.032460394083 0.000785609748 N       225196
 F SR_FREQ 0.105484299139 0.002568853964 LR_FREQ 0.218131970252 0.002273424719 N       154849
 H SR_FREQ 0.098859868172 0.002260391932 LR_FREQ 0.175779553995 0.002387296277 N        88259
 N SR_FREQ 0.044699538478 0.001291468623 LR_FREQ 0.073710555123 0.001309384895 N       162415
 Q SR_FREQ 0.056202279553 0.001235584140 LR_FREQ 0.077749865637 0.001676371317 N       137805
 R SR_FREQ 0.067720993248 0.002463723063 LR_FREQ 0.163019154121 0.002424053508 N       193301
 W SR_FREQ 0.157105108900 0.003455320629 LR_FREQ 0.352333940216 0.004386528332 N        52106
 Y SR_FREQ 0.120691900421 0.003156570704 LR_FREQ 0.226113769808 0.002505948872 N       133769
