# Supplementary material for: Pi-Pi contacts are an overlooked protein feature relevant to phase separation
Source: eLife. 2018 Feb 9;7:e31486. doi: 10.7554/eLife.31486 (PMC5847340; doi:10.7554/eLife.31486)
Supplement: Source code 2. — Python script and associated database files for the final phase separation propensity predictor. [file elife-31486-code2.tgz › SourceCodeS2/DBS/AVGnSDEVS/PCON2.SC.xmer32]

 E SR_FREQ 0.034046009034 0.000327938919 LR_FREQ 0.035002239753 0.000412230500 N       186682
 D SR_FREQ 0.025527484932 0.000274549629 LR_FREQ 0.032839810774 0.000334362489 N       168262
 F SR_FREQ 0.105999512138 0.000971723832 LR_FREQ 0.218815351330 0.001081672687 N       116179
 H SR_FREQ 0.099461786683 0.000917257951 LR_FREQ 0.176938384747 0.001105326979 N        66257
 N SR_FREQ 0.045332120850 0.000489463236 LR_FREQ 0.074429419189 0.000627813497 N       121609
 Q SR_FREQ 0.056906187822 0.000506216945 LR_FREQ 0.078692589591 0.000732158355 N       100291
 R SR_FREQ 0.067899030729 0.000873477312 LR_FREQ 0.164426958648 0.001086377633 N       141133
 W SR_FREQ 0.158311251151 0.001390336420 LR_FREQ 0.353150471091 0.002152583814 N        39095
 Y SR_FREQ 0.121319403425 0.001173345416 LR_FREQ 0.227165119306 0.001194899538 N       100928
