# Supplementary material for: Pi-Pi contacts are an overlooked protein feature relevant to phase separation
Source: eLife. 2018 Feb 9;7:e31486. doi: 10.7554/eLife.31486 (PMC5847340; doi:10.7554/eLife.31486)
Supplement: Source code 2. — Python script and associated database files for the final phase separation propensity predictor. [file elife-31486-code2.tgz › SourceCodeS2/DBS/AVGnSDEVS/PCON2.BB.xmer4]

GW SR_FREQ 0.025252464528 0.001656029667 LR_FREQ 0.048558692287 0.001716766858 N         4587
GV SR_FREQ 0.020117697450 0.001294869044 LR_FREQ 0.030801140411 0.000940425025 N        22435
GT SR_FREQ 0.022145740534 0.001314692352 LR_FREQ 0.036603858494 0.001167510180 N        17226
GS SR_FREQ 0.025735994402 0.001612367354 LR_FREQ 0.044928916690 0.001364000685 N        18088
GR SR_FREQ 0.026160750894 0.001535012981 LR_FREQ 0.038039078588 0.001351162914 N        15420
GQ SR_FREQ 0.030968309088 0.001810847425 LR_FREQ 0.037909013667 0.001471094100 N        10267
GP SR_FREQ 0.033211650250 0.002129701657 LR_FREQ 0.049419570860 0.001488838771 N        10605
GY SR_FREQ 0.023191213115 0.001494947608 LR_FREQ 0.042573799687 0.001389533581 N        11500
GG SR_FREQ 0.024178839921 0.001616527283 LR_FREQ 0.056021387108 0.001424767403 N        22171
GF SR_FREQ 0.022143071796 0.001429092751 LR_FREQ 0.041454911288 0.001446251978 N        13179
GE SR_FREQ 0.028181840443 0.001786119298 LR_FREQ 0.034667303671 0.001421616753 N        18684
GD SR_FREQ 0.025259279057 0.001673634115 LR_FREQ 0.036222527393 0.001206918677 N        16690
GC SR_FREQ 0.024111362856 0.001693880673 LR_FREQ 0.048269625099 0.001513012031 N         3945
GA SR_FREQ 0.023548395923 0.001544041642 LR_FREQ 0.045039449614 0.001503379182 N        23181
GN SR_FREQ 0.024801394359 0.001631087698 LR_FREQ 0.038987892948 0.001373208931 N        12354
GM SR_FREQ 0.019866361488 0.001326086127 LR_FREQ 0.038931597818 0.001535789870 N         6698
GL SR_FREQ 0.017985122078 0.001137037041 LR_FREQ 0.028626664966 0.001226840059 N        26221
GK SR_FREQ 0.022803088765 0.001348469114 LR_FREQ 0.033537215100 0.001231146858 N        18708
GI SR_FREQ 0.019671695596 0.001273612247 LR_FREQ 0.030828230757 0.001135249701 N        18723
GH SR_FREQ 0.026247237672 0.001694551180 LR_FREQ 0.042832475785 0.001472748815 N         7152
ME SR_FREQ 0.021572890979 0.001662373359 LR_FREQ 0.018363360443 0.000806555109 N         5952
MD SR_FREQ 0.018829431931 0.001483422729 LR_FREQ 0.018933378960 0.000735172586 N         5076
MG SR_FREQ 0.018572034489 0.001518471019 LR_FREQ 0.033466159668 0.001117091248 N         6089
MF SR_FREQ 0.015167001715 0.001211997544 LR_FREQ 0.019613569306 0.000771615665 N         3045
MA SR_FREQ 0.017558666679 0.001432563326 LR_FREQ 0.025130317416 0.000983512578 N         7712
MC SR_FREQ 0.015952016296 0.001533221113 LR_FREQ 0.022191666495 0.000949177014 N         1039
MM SR_FREQ 0.013065525732 0.001142405087 LR_FREQ 0.017444936789 0.000832573328 N         2173
ML SR_FREQ 0.012816598849 0.000988896862 LR_FREQ 0.014316760277 0.000623251424 N         8117
MN SR_FREQ 0.017263983508 0.001388040949 LR_FREQ 0.019151060334 0.000733680995 N         3743
MI SR_FREQ 0.013571843841 0.001070704682 LR_FREQ 0.014385713342 0.000560006707 N         4878
MH SR_FREQ 0.018526754337 0.001626210654 LR_FREQ 0.020204840460 0.000897759904 N         1933
MK SR_FREQ 0.016334332698 0.001161372906 LR_FREQ 0.017279079231 0.000650376481 N         5427
MT SR_FREQ 0.016003853375 0.001158712100 LR_FREQ 0.018053118082 0.000662205852 N         5036
MW SR_FREQ 0.016918586661 0.001461480188 LR_FREQ 0.021156496162 0.000968809702 N          959
MV SR_FREQ 0.013928866867 0.001086705141 LR_FREQ 0.014708084314 0.000508080406 N         6020
MQ SR_FREQ 0.022559687412 0.001581946508 LR_FREQ 0.018455218054 0.000800682889 N         3200
MP SR_FREQ 0.026771530627 0.002094460307 LR_FREQ 0.025705213039 0.000936521121 N         4009
MS SR_FREQ 0.019247086994 0.001516653841 LR_FREQ 0.024566505474 0.000883021266 N         4925
MR SR_FREQ 0.019095013141 0.001311743822 LR_FREQ 0.019587908974 0.000758335187 N         4678
MY SR_FREQ 0.016080800839 0.001337961640 LR_FREQ 0.020691697717 0.000795610479 N         2564
FP SR_FREQ 0.030613291991 0.002355110943 LR_FREQ 0.027513237641 0.000892291416 N         7623
FQ SR_FREQ 0.026783899877 0.001828466518 LR_FREQ 0.020487298693 0.000765081789 N         6029
FR SR_FREQ 0.021807626028 0.001447126978 LR_FREQ 0.020763190235 0.000704351919 N         8145
FS SR_FREQ 0.022291456219 0.001658472365 LR_FREQ 0.026240243256 0.000836457817 N        11666
FT SR_FREQ 0.018723839981 0.001320823340 LR_FREQ 0.020270568679 0.000646394893 N         9711
FV SR_FREQ 0.016381261925 0.001204506256 LR_FREQ 0.016773550151 0.000505884414 N        11321
FW SR_FREQ 0.020570770057 0.001633789830 LR_FREQ 0.023249385061 0.000902906188 N         2196
FY SR_FREQ 0.018720074687 0.001444327458 LR_FREQ 0.022307783492 0.000738165367 N         6243
FA SR_FREQ 0.020308941511 0.001559263960 LR_FREQ 0.026664625393 0.000922923419 N        12694
FC SR_FREQ 0.019610166311 0.001739117370 LR_FREQ 0.024038711670 0.000883324859 N         2261
FD SR_FREQ 0.022009738015 0.001700416005 LR_FREQ 0.020801092890 0.000702902958 N        11635
FE SR_FREQ 0.024098452699 0.001727016277 LR_FREQ 0.020231440831 0.000776588730 N        11075
FF SR_FREQ 0.017768574980 0.001344838021 LR_FREQ 0.021454452845 0.000760524626 N         6463
FG SR_FREQ 0.020939049779 0.001625931108 LR_FREQ 0.035304693547 0.001017951137 N        12495
FH SR_FREQ 0.021266586521 0.001657038845 LR_FREQ 0.022290585969 0.000834162219 N         4042
FI SR_FREQ 0.015935787810 0.001191445475 LR_FREQ 0.016072440505 0.000542248768 N         9140
FK SR_FREQ 0.019360515664 0.001387396556 LR_FREQ 0.018946533994 0.000639712790 N         9033
FL SR_FREQ 0.014665669911 0.001088593040 LR_FREQ 0.015698701656 0.000618839901 N        14429
FM SR_FREQ 0.016181534351 0.001380725857 LR_FREQ 0.019498671113 0.000820881494 N         3177
FN SR_FREQ 0.021017519423 0.001682426631 LR_FREQ 0.021466299410 0.000743884014 N         7844
SY SR_FREQ 0.020248404502 0.001571690210 LR_FREQ 0.024350730067 0.000850380661 N         8823
SS SR_FREQ 0.022551599718 0.001721177104 LR_FREQ 0.027818699478 0.001007735199 N        15842
SR SR_FREQ 0.022658419089 0.001545497566 LR_FREQ 0.022578630200 0.000864802424 N        11585
SQ SR_FREQ 0.026409967728 0.001784615027 LR_FREQ 0.021563425232 0.000890594064 N         8646
SP SR_FREQ 0.030323688167 0.002413771907 LR_FREQ 0.029236623494 0.000990579274 N        10998
SW SR_FREQ 0.021405212344 0.001736015862 LR_FREQ 0.026399687850 0.001108695217 N         3693
SV SR_FREQ 0.017437217186 0.001322208030 LR_FREQ 0.018315692225 0.000609886236 N        16724
ST SR_FREQ 0.019159128567 0.001399174614 LR_FREQ 0.021464327256 0.000772112954 N        12765
SK SR_FREQ 0.019498028699 0.001410826192 LR_FREQ 0.020170555697 0.000795003812 N        12542
SI SR_FREQ 0.016922663216 0.001248984239 LR_FREQ 0.017797542277 0.000655416360 N        14087
SH SR_FREQ 0.022288585059 0.001801227543 LR_FREQ 0.024399947275 0.001026086304 N         5467
SN SR_FREQ 0.021112485052 0.001687281480 LR_FREQ 0.022873332911 0.000876359605 N         9975
SM SR_FREQ 0.016852325059 0.001362481477 LR_FREQ 0.021742008741 0.000919758002 N         4898
SL SR_FREQ 0.015733917624 0.001179084646 LR_FREQ 0.017603931832 0.000730700508 N        23391
SC SR_FREQ 0.020611084137 0.001761837419 LR_FREQ 0.025666534503 0.000905447041 N         3277
SA SR_FREQ 0.020879194647 0.001633788810 LR_FREQ 0.028585642911 0.001057185435 N        18090
SG SR_FREQ 0.021331829262 0.001638651210 LR_FREQ 0.036245254310 0.001089783156 N        19873
SF SR_FREQ 0.019343636597 0.001544365212 LR_FREQ 0.023779145923 0.000903845004 N        10648
SE SR_FREQ 0.024950889865 0.001906833622 LR_FREQ 0.021092736677 0.000950589876 N        14178
SD SR_FREQ 0.021718825395 0.001660563117 LR_FREQ 0.022011920189 0.000837591541 N        13564
YI SR_FREQ 0.015662306043 0.001148332385 LR_FREQ 0.016663895921 0.000550225421 N         7828
YH SR_FREQ 0.021505303333 0.001732508474 LR_FREQ 0.022502208002 0.000855864334 N         3425
YK SR_FREQ 0.019098527162 0.001342843185 LR_FREQ 0.019319513387 0.000693418886 N         7518
YM SR_FREQ 0.015862189414 0.001314969252 LR_FREQ 0.020612657486 0.000864015126 N         2779
YL SR_FREQ 0.014629052672 0.001105855942 LR_FREQ 0.016219055236 0.000668123091 N        13711
YN SR_FREQ 0.020196731410 0.001566318666 LR_FREQ 0.021553323038 0.000756282263 N         6624
YA SR_FREQ 0.020129079837 0.001509157946 LR_FREQ 0.027358225293 0.000931507810 N        10527
YC SR_FREQ 0.019288451330 0.001628626139 LR_FREQ 0.025494527288 0.001001620651 N         2058
YE SR_FREQ 0.023422467770 0.001685361414 LR_FREQ 0.020349854695 0.000861926195 N         8859
YD SR_FREQ 0.021347307205 0.001602834221 LR_FREQ 0.021388247460 0.000734331196 N         8958
YG SR_FREQ 0.020747528146 0.001633968583 LR_FREQ 0.036542823666 0.000988959753 N        10704
YF SR_FREQ 0.018185490273 0.001423096476 LR_FREQ 0.022574111998 0.000801578989 N         6370
YY SR_FREQ 0.018474245065 0.001375631716 LR_FREQ 0.023897987506 0.000797276434 N         5891
YQ SR_FREQ 0.026735107266 0.001777260711 LR_FREQ 0.021158394251 0.000868657293 N         5647
YP SR_FREQ 0.030569272729 0.002318491921 LR_FREQ 0.028707396404 0.000925239306 N         6973
YS SR_FREQ 0.021966966438 0.001650641705 LR_FREQ 0.027090212878 0.000868327829 N         9049
YR SR_FREQ 0.021616004498 0.001369541481 LR_FREQ 0.022039066874 0.000766509772 N         7772
YT SR_FREQ 0.018051508302 0.001260606045 LR_FREQ 0.020705607872 0.000674692671 N         7874
YW SR_FREQ 0.020112817306 0.001535034373 LR_FREQ 0.024681982213 0.000998536575 N         2101
YV SR_FREQ 0.015892049193 0.001152566554 LR_FREQ 0.017357248633 0.000523816647 N         9397
LF SR_FREQ 0.014540257271 0.001104962134 LR_FREQ 0.017833537249 0.000643611733 N        13767
LG SR_FREQ 0.017315637909 0.001294033534 LR_FREQ 0.027469266846 0.000842524302 N        26341
LD SR_FREQ 0.017442293923 0.001326369103 LR_FREQ 0.017556382209 0.000582784788 N        23861
LE SR_FREQ 0.019234068865 0.001444874206 LR_FREQ 0.016962774653 0.000627438612 N        27720
LC SR_FREQ 0.014864406086 0.001269694323 LR_FREQ 0.018592531843 0.000697656125 N         4703
LA SR_FREQ 0.016225037692 0.001208864694 LR_FREQ 0.021705225504 0.000772330959 N        34631
LN SR_FREQ 0.016575440893 0.001300317412 LR_FREQ 0.017455900836 0.000599510872 N        16482
LL SR_FREQ 0.012338202003 0.000860686167 LR_FREQ 0.013322655509 0.000491919194 N        34869
LM SR_FREQ 0.013398832654 0.001075301776 LR_FREQ 0.015827182082 0.000655678297 N         8033
LK SR_FREQ 0.015544031368 0.001061329628 LR_FREQ 0.016121466093 0.000541986523 N        24676
LH SR_FREQ 0.017044161533 0.001390162187 LR_FREQ 0.017686317997 0.000678653856 N         9054
LI SR_FREQ 0.012788089217 0.000892312410 LR_FREQ 0.013598989310 0.000470551388 N        19783
LV SR_FREQ 0.013267118006 0.000920706561 LR_FREQ 0.013994291532 0.000441078715 N        25507
LW SR_FREQ 0.015463946032 0.001225925233 LR_FREQ 0.018384007129 0.000744098580 N         4227
LT SR_FREQ 0.015206082584 0.001036512851 LR_FREQ 0.016915960504 0.000554083922 N        21850
LR SR_FREQ 0.017541335719 0.001215437681 LR_FREQ 0.017735277788 0.000614453063 N        21802
LS SR_FREQ 0.017783983343 0.001349429167 LR_FREQ 0.021403324186 0.000721704322 N        25070
LP SR_FREQ 0.022547170213 0.001643407629 LR_FREQ 0.022182394219 0.000746859459 N        19023
LQ SR_FREQ 0.019687661918 0.001397023598 LR_FREQ 0.016925796526 0.000636678281 N        15001
LY SR_FREQ 0.015384111760 0.001175841252 LR_FREQ 0.018154734279 0.000642688160 N        11996
RT SR_FREQ 0.020746120587 0.001365991088 LR_FREQ 0.018476571887 0.000701218775 N        10011
RV SR_FREQ 0.018505872137 0.001282157278 LR_FREQ 0.015481168128 0.000519771852 N        15387
RW SR_FREQ 0.023609497138 0.001679032052 LR_FREQ 0.020551802942 0.000886324809 N         3023
RP SR_FREQ 0.033015280028 0.002408215159 LR_FREQ 0.024900807274 0.000949250215 N         8834
RQ SR_FREQ 0.029452823812 0.001849450184 LR_FREQ 0.017647247383 0.000747764442 N         7896
RR SR_FREQ 0.025418742230 0.001606696628 LR_FREQ 0.018503193475 0.000716258155 N        11603
RS SR_FREQ 0.024734966547 0.001762538089 LR_FREQ 0.023430264038 0.000928097545 N        10596
RY SR_FREQ 0.021573994579 0.001498064630 LR_FREQ 0.019832812652 0.000686144429 N         7874
RD SR_FREQ 0.023124092463 0.001614224022 LR_FREQ 0.018534554388 0.000722644201 N        12169
RE SR_FREQ 0.026243568000 0.001794418787 LR_FREQ 0.017208136520 0.000752728764 N        15227
RF SR_FREQ 0.021114410741 0.001504144596 LR_FREQ 0.019329842724 0.000703832262 N         9524
RG SR_FREQ 0.023019365356 0.001647635432 LR_FREQ 0.031009545638 0.001031964566 N        13578
RA SR_FREQ 0.022343224965 0.001599104172 LR_FREQ 0.023665397981 0.000874802775 N        17440
RC SR_FREQ 0.022380737803 0.001752874953 LR_FREQ 0.021585904921 0.000882886352 N         2626
RL SR_FREQ 0.016808237107 0.001163424900 LR_FREQ 0.014749516101 0.000583067598 N        21733
RM SR_FREQ 0.018590702105 0.001356812851 LR_FREQ 0.017144929833 0.000702317517 N         4548
RN SR_FREQ 0.022590350546 0.001591451361 LR_FREQ 0.019123786604 0.000757053904 N         8271
RH SR_FREQ 0.023879957061 0.001684654402 LR_FREQ 0.019335930797 0.000848004954 N         4956
RI SR_FREQ 0.018060923466 0.001250166067 LR_FREQ 0.014700727573 0.000519952011 N        13059
RK SR_FREQ 0.021932582128 0.001428629205 LR_FREQ 0.016792635920 0.000664475901 N        10434
VH SR_FREQ 0.017741068867 0.001746475993 LR_FREQ 0.012145361825 0.000586554558 N         6368
IP SR_FREQ 0.024745765086 0.002258856537 LR_FREQ 0.014966744360 0.000737806417 N        11864
EM SR_FREQ 0.020908205159 0.001409860675 LR_FREQ 0.015790626090 0.000719673391 N         6397
EL SR_FREQ 0.018184204110 0.001126576373 LR_FREQ 0.013662835242 0.000585325704 N        27886
EN SR_FREQ 0.024969105014 0.001577428274 LR_FREQ 0.016988756788 0.000720193266 N        12575
EI SR_FREQ 0.020294428400 0.001258206312 LR_FREQ 0.013434659563 0.000547473096 N        18100
EH SR_FREQ 0.026794022547 0.001693192215 LR_FREQ 0.017430117066 0.000826561317 N         6186
EK SR_FREQ 0.024115771848 0.001425582839 LR_FREQ 0.014735351458 0.000584456044 N        19144
EE SR_FREQ 0.029307923086 0.002005878136 LR_FREQ 0.015677693000 0.000764650381 N        21256
ED SR_FREQ 0.025738480846 0.001654020506 LR_FREQ 0.016752986735 0.000721914129 N        14700
EG SR_FREQ 0.026145765353 0.001758070371 LR_FREQ 0.027879051638 0.001022554227 N        18273
EF SR_FREQ 0.023571570489 0.001512003521 LR_FREQ 0.017897360878 0.000740800758 N        10794
EA SR_FREQ 0.024800684301 0.001741342411 LR_FREQ 0.021765441170 0.000902569146 N        24282
EC SR_FREQ 0.025515963206 0.001717867730 LR_FREQ 0.019018327424 0.000832194323 N         2970
IT SR_FREQ 0.015430427199 0.001279738321 LR_FREQ 0.009941008358 0.000438962678 N        13958
EY SR_FREQ 0.024043691543 0.001498273657 LR_FREQ 0.018351272788 0.000767649173 N         9103
IW SR_FREQ 0.015648723359 0.001497979131 LR_FREQ 0.010876871745 0.000601269394 N         2544
ET SR_FREQ 0.022830394199 0.001343308740 LR_FREQ 0.016599789429 0.000653065330 N        13638
EW SR_FREQ 0.027054094386 0.001723526960 LR_FREQ 0.018618568288 0.000910527124 N         3878
EV SR_FREQ 0.020202818334 0.001242806683 LR_FREQ 0.014000480212 0.000495113547 N        20219
EQ SR_FREQ 0.031508400087 0.001801837556 LR_FREQ 0.016124316663 0.000731900928 N        10554
EP SR_FREQ 0.036651143174 0.002379155118 LR_FREQ 0.022598931575 0.000930166954 N         9166
ES SR_FREQ 0.027271681266 0.001760871245 LR_FREQ 0.021065411461 0.000894676453 N        12975
ER SR_FREQ 0.027970014894 0.001610583030 LR_FREQ 0.017016286792 0.000691446695 N        15706
II SR_FREQ 0.013028223977 0.001018283887 LR_FREQ 0.008245859537 0.000350172867 N        13429
IH SR_FREQ 0.017015370892 0.001658999674 LR_FREQ 0.010762270054 0.000609208496 N         5714
IK SR_FREQ 0.015781540192 0.001284667414 LR_FREQ 0.009941921443 0.000439029869 N        14450
IM SR_FREQ 0.013067961999 0.001237800963 LR_FREQ 0.009456040478 0.000511818039 N         4463
VW SR_FREQ 0.016504878870 0.001578775708 LR_FREQ 0.012138771812 0.000573649885 N         3603
KC SR_FREQ 0.017525009625 0.001658581917 LR_FREQ 0.019294308329 0.000862181593 N         2398
KA SR_FREQ 0.018277691879 0.001436592783 LR_FREQ 0.022003728258 0.000912540604 N        18992
KG SR_FREQ 0.019685476510 0.001640583292 LR_FREQ 0.028683822014 0.001124278567 N        15502
KF SR_FREQ 0.017214377676 0.001416546020 LR_FREQ 0.017954754081 0.000734809480 N         8396
KE SR_FREQ 0.021308034861 0.001598456299 LR_FREQ 0.015828523038 0.000736088112 N        18412
KD SR_FREQ 0.019135238708 0.001536008789 LR_FREQ 0.016516764102 0.000678823911 N        14202
KK SR_FREQ 0.017438449991 0.001279360886 LR_FREQ 0.015299237550 0.000663544467 N        14382
KI SR_FREQ 0.014886253908 0.001108387515 LR_FREQ 0.013428587028 0.000509845257 N        14929
KH SR_FREQ 0.019084268106 0.001590229569 LR_FREQ 0.017506470357 0.000855517576 N         4830
KN SR_FREQ 0.018364824999 0.001549048502 LR_FREQ 0.017061137836 0.000724830168 N        10921
KM SR_FREQ 0.014901666954 0.001303230632 LR_FREQ 0.015974093634 0.000756101436 N         4932
KL SR_FREQ 0.014035995417 0.001051607437 LR_FREQ 0.013753589947 0.000598415961 N        21793
KS SR_FREQ 0.019631529590 0.001519550420 LR_FREQ 0.021392822561 0.000956511674 N        11725
KR SR_FREQ 0.019993603856 0.001358247910 LR_FREQ 0.017113559108 0.000750455037 N        10669
KQ SR_FREQ 0.023164123830 0.001727527193 LR_FREQ 0.016148508885 0.000718080225 N         8197
KP SR_FREQ 0.027601046746 0.002269886912 LR_FREQ 0.023193637981 0.000986673790 N         9469
KW SR_FREQ 0.018230147094 0.001573436906 LR_FREQ 0.019004797236 0.000998409894 N         2892
KV SR_FREQ 0.015240152531 0.001137839585 LR_FREQ 0.014419624612 0.000527415716 N        16570
KT SR_FREQ 0.016700488439 0.001211391303 LR_FREQ 0.017054401557 0.000730144581 N        12186
KY SR_FREQ 0.017027347955 0.001318228115 LR_FREQ 0.018336877702 0.000733651133 N         8585
DN SR_FREQ 0.022019704922 0.001793043272 LR_FREQ 0.018882200536 0.000766753471 N         9013
DL SR_FREQ 0.016466835590 0.001203294479 LR_FREQ 0.014736843489 0.000586854623 N        23968
DM SR_FREQ 0.018317572929 0.001513561916 LR_FREQ 0.017409045777 0.000716755675 N         5193
DK SR_FREQ 0.021029829420 0.001563152963 LR_FREQ 0.016716118566 0.000677575966 N        12491
DH SR_FREQ 0.023396691033 0.001874476947 LR_FREQ 0.020071791060 0.000932637804 N         5036
DI SR_FREQ 0.017998733364 0.001312652550 LR_FREQ 0.014904593908 0.000561914483 N        16025
DF SR_FREQ 0.020754205379 0.001661999415 LR_FREQ 0.019563745040 0.000759897618 N        11596
DG SR_FREQ 0.021905184263 0.001714323950 LR_FREQ 0.031058803564 0.001018889863 N        18859
DD SR_FREQ 0.022929215258 0.001804896378 LR_FREQ 0.018132508627 0.000731853054 N        12554
DE SR_FREQ 0.025821490928 0.001994904035 LR_FREQ 0.017600515006 0.000832703255 N        16260
DC SR_FREQ 0.022049328260 0.001944149052 LR_FREQ 0.021121420073 0.000833352920 N         2950
DA SR_FREQ 0.022092387183 0.001786440055 LR_FREQ 0.023632230408 0.000899997686 N        19791
DY SR_FREQ 0.021147412291 0.001670847526 LR_FREQ 0.020099565252 0.000752229685 N         9689
DV SR_FREQ 0.018178552355 0.001360891055 LR_FREQ 0.015544128814 0.000535807831 N        18181
DW SR_FREQ 0.023506979448 0.001909111468 LR_FREQ 0.020481171971 0.000923054211 N         3909
DT SR_FREQ 0.020099189459 0.001477712954 LR_FREQ 0.018312887277 0.000689849376 N        11643
DR SR_FREQ 0.024540924438 0.001764934337 LR_FREQ 0.018946194116 0.000739835164 N        11361
DS SR_FREQ 0.024097862793 0.001925648088 LR_FREQ 0.023255432672 0.000945947022 N        12758
DP SR_FREQ 0.033521427315 0.002787598211 LR_FREQ 0.022964874566 0.000831445577 N        12146
DQ SR_FREQ 0.028254993662 0.002047578303 LR_FREQ 0.017846311079 0.000774863314 N         7321
QQ SR_FREQ 0.036237754010 0.002078128372 LR_FREQ 0.018184476364 0.000827597584 N         6838
QP SR_FREQ 0.041269399444 0.002888231470 LR_FREQ 0.026180347828 0.001045561804 N         6243
QS SR_FREQ 0.029510287383 0.002014642916 LR_FREQ 0.024341912605 0.000991785836 N         7921
QR SR_FREQ 0.030181986472 0.001703586550 LR_FREQ 0.019734757071 0.000829370870 N         7889
QT SR_FREQ 0.024424640195 0.001523837453 LR_FREQ 0.018438290911 0.000729450234 N         7482
QW SR_FREQ 0.029873245480 0.001950648125 LR_FREQ 0.021545704910 0.001028226689 N         2319
QV SR_FREQ 0.021459154397 0.001450343623 LR_FREQ 0.015907620354 0.000578723878 N        10688
QY SR_FREQ 0.025530257196 0.001666119248 LR_FREQ 0.020804278240 0.000805341712 N         5184
QA SR_FREQ 0.026519209876 0.001879207561 LR_FREQ 0.024774206819 0.000977633795 N        13600
QC SR_FREQ 0.028341717063 0.002084280766 LR_FREQ 0.021917831647 0.000933381045 N         1888
QE SR_FREQ 0.031406560380 0.002097808552 LR_FREQ 0.018449958693 0.000915410655 N         9462
QD SR_FREQ 0.027303238330 0.001877932670 LR_FREQ 0.018867130397 0.000795206717 N         7467
QG SR_FREQ 0.028115712128 0.001999172429 LR_FREQ 0.032607232603 0.001112270396 N        10089
QF SR_FREQ 0.024824276593 0.001733591509 LR_FREQ 0.020173458591 0.000838135829 N         5898
QI SR_FREQ 0.021162416622 0.001414540881 LR_FREQ 0.015406277054 0.000604291412 N         8823
QH SR_FREQ 0.029695271405 0.001965431326 LR_FREQ 0.020387767352 0.000971708226 N         3468
QK SR_FREQ 0.026118445735 0.001625376765 LR_FREQ 0.016918157512 0.000721709497 N         8299
QM SR_FREQ 0.022957778277 0.001661724154 LR_FREQ 0.017546776521 0.000795376064 N         3469
QL SR_FREQ 0.019295323833 0.001321107405 LR_FREQ 0.014911991636 0.000646930384 N        15863
QN SR_FREQ 0.027431748983 0.001944419285 LR_FREQ 0.019276797610 0.000806044518 N         6006
WG SR_FREQ 0.020207994788 0.001729620022 LR_FREQ 0.037069095418 0.001291787424 N         3878
WF SR_FREQ 0.017277426684 0.001449248740 LR_FREQ 0.020561332961 0.000925452869 N         2231
WE SR_FREQ 0.023702492702 0.001788296902 LR_FREQ 0.018947898022 0.000962638534 N         3504
WD SR_FREQ 0.020716345170 0.001669674887 LR_FREQ 0.020175325278 0.000860956367 N         3634
WC SR_FREQ 0.017720042881 0.001620601231 LR_FREQ 0.023761498174 0.001177333322 N          789
WA SR_FREQ 0.019302608914 0.001525195957 LR_FREQ 0.026357322562 0.001069630625 N         4089
WN SR_FREQ 0.019406406584 0.001564795130 LR_FREQ 0.020895077882 0.000930997748 N         2820
WM SR_FREQ 0.014627827475 0.001376109758 LR_FREQ 0.018261631670 0.000977433961 N         1244
WL SR_FREQ 0.013458242540 0.001080020983 LR_FREQ 0.014797671754 0.000689916831 N         5316
WK SR_FREQ 0.018409493911 0.001358499026 LR_FREQ 0.017432691574 0.000785984068 N         3208
WI SR_FREQ 0.014479806707 0.001131151601 LR_FREQ 0.014547533721 0.000611030885 N         2899
WH SR_FREQ 0.020665707552 0.001731746852 LR_FREQ 0.021002460253 0.001060087834 N         1532
WW SR_FREQ 0.019300025677 0.001617238714 LR_FREQ 0.023607575224 0.001281502655 N          861
WV SR_FREQ 0.015213451490 0.001162501075 LR_FREQ 0.015781749107 0.000586505515 N         3559
WT SR_FREQ 0.017277977859 0.001222240973 LR_FREQ 0.019296883117 0.000781252919 N         3130
WS SR_FREQ 0.021231258901 0.001692695900 LR_FREQ 0.026490859790 0.001059888780 N         3605
WR SR_FREQ 0.021228963125 0.001435591492 LR_FREQ 0.020854290807 0.000907578038 N         3067
WQ SR_FREQ 0.026299010128 0.001737222119 LR_FREQ 0.019739238842 0.000979817337 N         2554
WP SR_FREQ 0.031127586833 0.002536633578 LR_FREQ 0.027504484841 0.001120230915 N         2191
WY SR_FREQ 0.017822779167 0.001443947441 LR_FREQ 0.022404733962 0.000928610979 N         1892
PR SR_FREQ 0.023945034917 0.001441474432 LR_FREQ 0.018664277476 0.000598196437 N         7978
PS SR_FREQ 0.023580201732 0.001514502321 LR_FREQ 0.022582982825 0.000700756666 N        10798
PP SR_FREQ 0.032779936218 0.002050786530 LR_FREQ 0.023057124597 0.000691368493 N         7601
PQ SR_FREQ 0.028596330815 0.001594427382 LR_FREQ 0.017868019906 0.000630792097 N         6873
PV SR_FREQ 0.018307353861 0.001214042977 LR_FREQ 0.015257758004 0.000458274868 N        14039
PW SR_FREQ 0.022742797925 0.001534785844 LR_FREQ 0.021015856785 0.000813898689 N         2656
PT SR_FREQ 0.019807106829 0.001212390458 LR_FREQ 0.017738343697 0.000554380934 N         9695
PY SR_FREQ 0.020623793462 0.001304921620 LR_FREQ 0.019857974073 0.000652984527 N         6621
PC SR_FREQ 0.021509100126 0.001473563771 LR_FREQ 0.020140722000 0.000671899056 N         1957
PA SR_FREQ 0.022368216525 0.001552191483 LR_FREQ 0.024166402190 0.000798789378 N        14677
PF SR_FREQ 0.020049592256 0.001345644161 LR_FREQ 0.019661296947 0.000688518681 N         7854
PG SR_FREQ 0.021118612913 0.001410415768 LR_FREQ 0.030584486089 0.000809303846 N        14426
PD SR_FREQ 0.022185974502 0.001480485706 LR_FREQ 0.018392513710 0.000585207923 N        12296
PE SR_FREQ 0.026084678177 0.001691078919 LR_FREQ 0.017749728714 0.000677475941 N        15724
PK SR_FREQ 0.021074208653 0.001312799571 LR_FREQ 0.016344314768 0.000518865099 N         8842
PH SR_FREQ 0.023000212031 0.001425822197 LR_FREQ 0.019616662311 0.000724177503 N         4370
PI SR_FREQ 0.018068217785 0.001241784339 LR_FREQ 0.014603176152 0.000500207653 N         9181
PN SR_FREQ 0.021578077201 0.001452858442 LR_FREQ 0.018779066605 0.000615648958 N         7810
PL SR_FREQ 0.016618412548 0.001116287533 LR_FREQ 0.014412829681 0.000567474267 N        16662
PM SR_FREQ 0.017999772543 0.001283664868 LR_FREQ 0.016957495818 0.000651864774 N         3590
CK SR_FREQ 0.019709857966 0.001413582490 LR_FREQ 0.020780952613 0.000846651516 N         2655
CI SR_FREQ 0.015815977748 0.001255394761 LR_FREQ 0.017835923372 0.000716080789 N         2811
CH SR_FREQ 0.023189279282 0.001908168544 LR_FREQ 0.026209256981 0.001075397638 N         1724
CN SR_FREQ 0.021796872766 0.001847643669 LR_FREQ 0.024600600958 0.000965759908 N         2069
CM SR_FREQ 0.016350855340 0.001469804047 LR_FREQ 0.023263225567 0.001077525756 N          998
CL SR_FREQ 0.014422519029 0.001158494644 LR_FREQ 0.017631674429 0.000804026394 N         4591
CC SR_FREQ 0.021036582041 0.001974672277 LR_FREQ 0.030118978854 0.001101889843 N          884
CA SR_FREQ 0.021002812787 0.001723085143 LR_FREQ 0.030886230575 0.001142025530 N         3759
CG SR_FREQ 0.021505114647 0.001873227312 LR_FREQ 0.042554002334 0.001151282935 N         4264
CF SR_FREQ 0.018651948838 0.001604423859 LR_FREQ 0.025582914071 0.000989312977 N         2088
CE SR_FREQ 0.025794302720 0.001970745328 LR_FREQ 0.022197426911 0.001030654150 N         3163
CD SR_FREQ 0.022986258444 0.001903020534 LR_FREQ 0.023056709173 0.000922996405 N         3025
CY SR_FREQ 0.019941641281 0.001654609961 LR_FREQ 0.027420625393 0.000955864035 N         1799
CS SR_FREQ 0.023533868405 0.001893508680 LR_FREQ 0.031096058344 0.001094824866 N         3499
CR SR_FREQ 0.023441129711 0.001609663965 LR_FREQ 0.024962803878 0.000975349814 N         2826
CQ SR_FREQ 0.028938232796 0.002064825049 LR_FREQ 0.023560031935 0.001036125531 N         1998
CP SR_FREQ 0.034458399265 0.002966574081 LR_FREQ 0.033126136556 0.001124814185 N         2671
CW SR_FREQ 0.020984583931 0.001698957263 LR_FREQ 0.030096380191 0.001259683962 N          683
CV SR_FREQ 0.016416749878 0.001301804906 LR_FREQ 0.018465200615 0.000621524281 N         3439
CT SR_FREQ 0.018690139658 0.001400518471 LR_FREQ 0.022339564883 0.000786123103 N         2726
IY SR_FREQ 0.015522090419 0.001427496289 LR_FREQ 0.011272597909 0.000501282970 N         7912
VA SR_FREQ 0.016953698399 0.001430717997 LR_FREQ 0.015523867361 0.000629999564 N        24791
VC SR_FREQ 0.016149513007 0.001815703106 LR_FREQ 0.012440661745 0.000560283705 N         3771
VD SR_FREQ 0.018165431171 0.001654101092 LR_FREQ 0.012902427291 0.000539420727 N        18474
VE SR_FREQ 0.019748099514 0.001678342647 LR_FREQ 0.011771147369 0.000482733691 N        20052
VF SR_FREQ 0.015299624160 0.001408553643 LR_FREQ 0.012283292866 0.000490904834 N        11541
VG SR_FREQ 0.017913310392 0.001597767745 LR_FREQ 0.021093394840 0.000786927387 N        19147
IQ SR_FREQ 0.020555962482 0.001778452321 LR_FREQ 0.010133995148 0.000513941162 N         8401
VI SR_FREQ 0.013264331505 0.001037673936 LR_FREQ 0.008786537577 0.000323603618 N        17217
IS SR_FREQ 0.018238683539 0.001645489088 LR_FREQ 0.014043241436 0.000681332871 N        15500
IR SR_FREQ 0.017427314936 0.001369295205 LR_FREQ 0.010861092554 0.000471593761 N        12151
VL SR_FREQ 0.012794292089 0.001021679424 LR_FREQ 0.009888080948 0.000394099536 N        27238
VM SR_FREQ 0.013637816648 0.001310396826 LR_FREQ 0.010438416367 0.000491635748 N         6307
VN SR_FREQ 0.017286834961 0.001623810144 LR_FREQ 0.012760124386 0.000572372165 N        12421
IV SR_FREQ 0.013346706738 0.001064845207 LR_FREQ 0.008206870537 0.000349643360 N        16548
VP SR_FREQ 0.025442410378 0.002399888581 LR_FREQ 0.016747172366 0.000750653199 N        13603
VQ SR_FREQ 0.021291421593 0.001854281865 LR_FREQ 0.011985542064 0.000569933854 N         9778
VR SR_FREQ 0.018046474640 0.001434624314 LR_FREQ 0.012432029415 0.000503433435 N        15173
VS SR_FREQ 0.018751369712 0.001698161983 LR_FREQ 0.015315143211 0.000643174410 N        17859
VT SR_FREQ 0.015753549662 0.001311955254 LR_FREQ 0.011514011411 0.000447896458 N        17067
IL SR_FREQ 0.012428183088 0.001008530453 LR_FREQ 0.009024022151 0.000418898040 N        19893
VV SR_FREQ 0.013812821189 0.001095725244 LR_FREQ 0.009089773490 0.000336648258 N        22331
IN SR_FREQ 0.017002081173 0.001583488781 LR_FREQ 0.011523706817 0.000578064322 N        11314
IA SR_FREQ 0.016234866460 0.001328910488 LR_FREQ 0.014783514974 0.000680221738 N        20790
VY SR_FREQ 0.015803495756 0.001443048736 LR_FREQ 0.012487512940 0.000492016768 N         9471
IC SR_FREQ 0.015210555829 0.001621368884 LR_FREQ 0.011154659952 0.000571407389 N         3188
IE SR_FREQ 0.018911767990 0.001600325713 LR_FREQ 0.010970390036 0.000518951236 N        17114
ID SR_FREQ 0.017749302445 0.001551559110 LR_FREQ 0.011567195052 0.000545759496 N        16150
IG SR_FREQ 0.017343743525 0.001516768010 LR_FREQ 0.019875141021 0.000827355097 N        16815
IF SR_FREQ 0.014669643874 0.001312775064 LR_FREQ 0.010672411539 0.000496679280 N         8497
HY SR_FREQ 0.020961329199 0.001660884864 LR_FREQ 0.023982570645 0.000836922157 N         3708
HR SR_FREQ 0.023970850006 0.001591328460 LR_FREQ 0.021422597644 0.000751198888 N         4867
HS SR_FREQ 0.023854023431 0.001883761479 LR_FREQ 0.027599231327 0.000911486933 N         5414
HP SR_FREQ 0.034438115934 0.002577461584 LR_FREQ 0.028781989492 0.000952629696 N         5777
HQ SR_FREQ 0.029773198055 0.002019183855 LR_FREQ 0.021079906447 0.000868146396 N         3458
HV SR_FREQ 0.017614779396 0.001368452085 LR_FREQ 0.017075145063 0.000535118942 N         6396
HW SR_FREQ 0.023955452423 0.001963515479 LR_FREQ 0.025123816093 0.000978243029 N         1531
HT SR_FREQ 0.019896776416 0.001432117673 LR_FREQ 0.020931632480 0.000698999840 N         4847
HK SR_FREQ 0.020897191061 0.001546285835 LR_FREQ 0.018712934014 0.000679261651 N         3875
HH SR_FREQ 0.025232071647 0.002432946210 LR_FREQ 0.022523112346 0.000854138498 N         2822
HI SR_FREQ 0.017257824838 0.001362347997 LR_FREQ 0.016471369100 0.000594712203 N         5681
HN SR_FREQ 0.022431218165 0.001863512037 LR_FREQ 0.021547666541 0.000748780994 N         3553
HL SR_FREQ 0.015601420788 0.001210992672 LR_FREQ 0.016118474824 0.000688112041 N         9785
HM SR_FREQ 0.017839630482 0.001585375765 LR_FREQ 0.020097006191 0.000843316853 N         1996
HC SR_FREQ 0.022020431493 0.002104359668 LR_FREQ 0.025525669794 0.000982951956 N         1603
HA SR_FREQ 0.021748590974 0.001719068742 LR_FREQ 0.027930908045 0.001013362900 N         7189
HF SR_FREQ 0.019870855855 0.001615876627 LR_FREQ 0.023058479259 0.000857728760 N         4725
HG SR_FREQ 0.022798601197 0.001896564100 LR_FREQ 0.037551134438 0.001025689517 N         7355
HD SR_FREQ 0.023348537766 0.001864933114 LR_FREQ 0.021028945267 0.000757283364 N         4772
HE SR_FREQ 0.026404695340 0.001984912675 LR_FREQ 0.020135948852 0.000897447166 N         5127
NH SR_FREQ 0.025074257368 0.001989987008 LR_FREQ 0.023808225442 0.000980118039 N         3748
NI SR_FREQ 0.018766604588 0.001407314510 LR_FREQ 0.017290648478 0.000624227875 N        11458
NK SR_FREQ 0.022335034030 0.001639237581 LR_FREQ 0.019589292906 0.000736030015 N         9082
NL SR_FREQ 0.017515353383 0.001347294703 LR_FREQ 0.017136554543 0.000705524660 N        16213
NM SR_FREQ 0.019586824454 0.001611194703 LR_FREQ 0.020738134648 0.000830056939 N         3569
NN SR_FREQ 0.023429474218 0.001836524610 LR_FREQ 0.022140120934 0.000801615194 N         8185
NA SR_FREQ 0.023016279114 0.001803561123 LR_FREQ 0.027891477018 0.001022898971 N        13256
NC SR_FREQ 0.023444774023 0.002037704865 LR_FREQ 0.025501105813 0.000923527742 N         2326
ND SR_FREQ 0.024266478429 0.001885325656 LR_FREQ 0.021376023414 0.000808404802 N         9140
NE SR_FREQ 0.027636629585 0.002042504418 LR_FREQ 0.020647972112 0.000934555431 N        10365
NF SR_FREQ 0.021704849164 0.001721829034 LR_FREQ 0.023323900492 0.000855813114 N         7477
NG SR_FREQ 0.023833201027 0.001916923446 LR_FREQ 0.036838507791 0.001076724476 N        13921
NY SR_FREQ 0.022355400550 0.001747417378 LR_FREQ 0.023939888082 0.000811702308 N         6813
NP SR_FREQ 0.035980228698 0.002807245699 LR_FREQ 0.027071789803 0.000868665704 N         9959
NQ SR_FREQ 0.030785967770 0.002120101077 LR_FREQ 0.021464816394 0.000881740897 N         6131
NR SR_FREQ 0.026371536865 0.001788673489 LR_FREQ 0.022523910127 0.000822596882 N         7747
NS SR_FREQ 0.024992046927 0.001921788902 LR_FREQ 0.027099685369 0.000958610026 N         9882
NT SR_FREQ 0.021179997818 0.001554134585 LR_FREQ 0.021239054973 0.000736336847 N         8960
NV SR_FREQ 0.019061606340 0.001456882283 LR_FREQ 0.017781837277 0.000553738729 N        12213
NW SR_FREQ 0.025302331797 0.002070699497 LR_FREQ 0.025822819744 0.001041039318 N         2733
TY SR_FREQ 0.017540461371 0.001489108285 LR_FREQ 0.021393243406 0.000724251571 N         7648
TV SR_FREQ 0.015142847304 0.001144305599 LR_FREQ 0.015703800171 0.000524235506 N        16988
TW SR_FREQ 0.018340003384 0.001532697642 LR_FREQ 0.022150179428 0.000892413355 N         3253
TT SR_FREQ 0.016502490175 0.001232453732 LR_FREQ 0.018813467102 0.000673730958 N        11572
TR SR_FREQ 0.019550732857 0.001398988005 LR_FREQ 0.020741986600 0.000792615991 N        10116
TS SR_FREQ 0.019967584525 0.001659338694 LR_FREQ 0.024858540688 0.000946626951 N        12832
TP SR_FREQ 0.027536129917 0.002298163186 LR_FREQ 0.026740491923 0.000947163310 N        11945
TQ SR_FREQ 0.023251756837 0.001747121216 LR_FREQ 0.019359184145 0.000801017360 N         7104
TN SR_FREQ 0.018869832424 0.001616932315 LR_FREQ 0.021016286860 0.000837241981 N         8792
TL SR_FREQ 0.013941138340 0.001102617528 LR_FREQ 0.015059529826 0.000561565087 N        22109
TM SR_FREQ 0.014653763026 0.001317091174 LR_FREQ 0.018500402652 0.000736636378 N         4284
TK SR_FREQ 0.017465205032 0.001348727000 LR_FREQ 0.018252044375 0.000728903603 N        10482
TH SR_FREQ 0.019366700579 0.001653083053 LR_FREQ 0.021189814451 0.000953074546 N         4986
TI SR_FREQ 0.014755709854 0.001142728817 LR_FREQ 0.014702951253 0.000527694353 N        12928
TF SR_FREQ 0.017091967776 0.001435998743 LR_FREQ 0.020362026677 0.000726354289 N         9708
TG SR_FREQ 0.019271084672 0.001607382239 LR_FREQ 0.032999479845 0.000956042743 N        18249
TD SR_FREQ 0.019001691567 0.001546360542 LR_FREQ 0.020133517811 0.000786802235 N        12358
TE SR_FREQ 0.021629735569 0.001693354261 LR_FREQ 0.019482901136 0.000887612457 N        12840
TC SR_FREQ 0.017474784761 0.001670349094 LR_FREQ 0.022728735023 0.000823558904 N         2895
TA SR_FREQ 0.018506237902 0.001499693609 LR_FREQ 0.024731531976 0.000882937382 N        17932
AA SR_FREQ 0.017784051021 0.001322848485 LR_FREQ 0.027326331084 0.000935418529 N        33423
AC SR_FREQ 0.016596618346 0.001352260295 LR_FREQ 0.025074352199 0.000907718338 N         4203
AE SR_FREQ 0.021472678408 0.001720185884 LR_FREQ 0.021098175387 0.000853593258 N        22877
AD SR_FREQ 0.019020723620 0.001482119965 LR_FREQ 0.021728145213 0.000763978710 N        19773
AG SR_FREQ 0.018576769931 0.001381162594 LR_FREQ 0.034414004967 0.001032320864 N        25973
AF SR_FREQ 0.016297666155 0.001234524252 LR_FREQ 0.023487945674 0.000840172386 N        13486
AI SR_FREQ 0.014531299120 0.001049122311 LR_FREQ 0.017633037634 0.000631293023 N        19555
AH SR_FREQ 0.018417564749 0.001426000511 LR_FREQ 0.023586482775 0.000903996541 N         7715
AK SR_FREQ 0.016920437739 0.001185269737 LR_FREQ 0.020053303355 0.000712213849 N        18270
AM SR_FREQ 0.014451692529 0.001147283179 LR_FREQ 0.021380076922 0.000876854263 N         7870
AL SR_FREQ 0.013400398265 0.000929716477 LR_FREQ 0.017189540560 0.000696241967 N        35019
AN SR_FREQ 0.018300564342 0.001451624980 LR_FREQ 0.022366434781 0.000803890142 N        12461
AQ SR_FREQ 0.022317659587 0.001581657519 LR_FREQ 0.021617463774 0.000832711626 N        12925
AP SR_FREQ 0.025735444850 0.002000079826 LR_FREQ 0.028628961405 0.000978976909 N        12619
AS SR_FREQ 0.019480821269 0.001467003481 LR_FREQ 0.027168803010 0.000915818423 N        18861
AR SR_FREQ 0.019571404183 0.001409347163 LR_FREQ 0.022425186081 0.000780067517 N        18452
AT SR_FREQ 0.016727922757 0.001179045672 LR_FREQ 0.021478249745 0.000710912260 N        17297
AW SR_FREQ 0.017835479204 0.001442340264 LR_FREQ 0.025299150137 0.000986671767 N         4423
AV SR_FREQ 0.014913929076 0.001042748179 LR_FREQ 0.017891846749 0.000573968674 N        24684
AY SR_FREQ 0.016956954655 0.001279677898 LR_FREQ 0.024143802521 0.000824714589 N        10733
VK SR_FREQ 0.016180531689 0.001363209534 LR_FREQ 0.011256946142 0.000448379713 N        16708
