# Supplementary material for: Pi-Pi contacts are an overlooked protein feature relevant to phase separation
Source: eLife. 2018 Feb 9;7:e31486. doi: 10.7554/eLife.31486 (PMC5847340; doi:10.7554/eLife.31486)
Supplement: Source code 2. — Python script and associated database files for the final phase separation propensity predictor. [file elife-31486-code2.tgz › SourceCodeS2/DBS/AVGnSDEVS/PCON2.BB.xmer5]

GW SR_FREQ 0.025374405521 0.001366174911 LR_FREQ 0.048144860013 0.001530415554 N         4530
GV SR_FREQ 0.020174466237 0.001075835650 LR_FREQ 0.030504764692 0.000815674759 N        22182
GT SR_FREQ 0.022224972459 0.001089342649 LR_FREQ 0.036292836815 0.001012019617 N        17084
GS SR_FREQ 0.025795862981 0.001338424294 LR_FREQ 0.044471313381 0.001204293839 N        17950
GR SR_FREQ 0.026185346084 0.001258390402 LR_FREQ 0.037758821383 0.001192433615 N        15276
GQ SR_FREQ 0.030832260827 0.001483024890 LR_FREQ 0.037734085791 0.001291423335 N        10187
GP SR_FREQ 0.033327196729 0.001755167966 LR_FREQ 0.048644579189 0.001352074867 N        10516
GY SR_FREQ 0.023274911443 0.001243726523 LR_FREQ 0.042211574448 0.001228610643 N        11402
GG SR_FREQ 0.024305843975 0.001342357233 LR_FREQ 0.055272899446 0.001305612053 N        22027
GF SR_FREQ 0.022315955493 0.001187550366 LR_FREQ 0.040966175142 0.001239985391 N        13048
GE SR_FREQ 0.028117482271 0.001463156180 LR_FREQ 0.034383957248 0.001278460982 N        18518
GD SR_FREQ 0.025262456104 0.001375226475 LR_FREQ 0.036003468377 0.001073866384 N        16566
GC SR_FREQ 0.024279740638 0.001393332545 LR_FREQ 0.048044396391 0.001356821701 N         3907
GA SR_FREQ 0.023650384741 0.001278922149 LR_FREQ 0.044307300013 0.001318589345 N        23016
GN SR_FREQ 0.024817925700 0.001343025386 LR_FREQ 0.038727480482 0.001198611902 N        12278
GM SR_FREQ 0.020138715834 0.001109043346 LR_FREQ 0.038765162605 0.001323897035 N         6631
GL SR_FREQ 0.018103263841 0.000945247716 LR_FREQ 0.028331368417 0.001063440329 N        25964
GK SR_FREQ 0.022912635061 0.001119739226 LR_FREQ 0.033346027358 0.001091060227 N        18520
GI SR_FREQ 0.019780643506 0.001054912469 LR_FREQ 0.030574631935 0.000977485425 N        18534
GH SR_FREQ 0.026225288688 0.001385909433 LR_FREQ 0.042606581599 0.001289932052 N         7071
ME SR_FREQ 0.021687231488 0.001381694228 LR_FREQ 0.018340752230 0.000703555102 N         5866
MD SR_FREQ 0.018955975268 0.001236263384 LR_FREQ 0.018955491413 0.000632145821 N         5027
MG SR_FREQ 0.018725117365 0.001259345896 LR_FREQ 0.033376369573 0.000991282535 N         6024
MF SR_FREQ 0.015429582084 0.001035950463 LR_FREQ 0.019742348683 0.000671490701 N         3007
MA SR_FREQ 0.017769030665 0.001205928556 LR_FREQ 0.025105555447 0.000849605325 N         7623
MC SR_FREQ 0.016135103324 0.001276296387 LR_FREQ 0.022109661613 0.000839707304 N         1025
MM SR_FREQ 0.013258834902 0.000954041069 LR_FREQ 0.017477935561 0.000718568124 N         2147
ML SR_FREQ 0.012988552146 0.000835262780 LR_FREQ 0.014409704250 0.000544160989 N         8012
MN SR_FREQ 0.017494838955 0.001170353300 LR_FREQ 0.019234462448 0.000641008274 N         3704
MI SR_FREQ 0.013751780077 0.000902822515 LR_FREQ 0.014485813434 0.000492413346 N         4798
MH SR_FREQ 0.018622201057 0.001349808652 LR_FREQ 0.020201640984 0.000788858799 N         1908
MK SR_FREQ 0.016536391128 0.000983604806 LR_FREQ 0.017264017560 0.000565757841 N         5342
MT SR_FREQ 0.016129500302 0.000974206055 LR_FREQ 0.018154399453 0.000582804873 N         4960
MW SR_FREQ 0.017076028215 0.001215411469 LR_FREQ 0.021248441268 0.000861733292 N          946
MV SR_FREQ 0.014116882761 0.000922709439 LR_FREQ 0.014839903209 0.000448534550 N         5934
MQ SR_FREQ 0.022783546221 0.001326729111 LR_FREQ 0.018478842237 0.000695552400 N         3168
MP SR_FREQ 0.027025084196 0.001731734998 LR_FREQ 0.025729747355 0.000824912539 N         3964
MS SR_FREQ 0.019433323854 0.001263697440 LR_FREQ 0.024537422417 0.000777509405 N         4860
MR SR_FREQ 0.019312538343 0.001094493618 LR_FREQ 0.019576926077 0.000661395269 N         4612
MY SR_FREQ 0.016245901850 0.001119448466 LR_FREQ 0.020738731127 0.000708865740 N         2526
FP SR_FREQ 0.030627185882 0.001943259937 LR_FREQ 0.027437033722 0.000781202724 N         7533
FQ SR_FREQ 0.026748875731 0.001525053088 LR_FREQ 0.020491340569 0.000667222915 N         5943
FR SR_FREQ 0.022003826604 0.001204146552 LR_FREQ 0.020856837811 0.000615697679 N         8045
FS SR_FREQ 0.022391100143 0.001376643252 LR_FREQ 0.026157773095 0.000731493206 N        11491
FT SR_FREQ 0.018826917141 0.001100625864 LR_FREQ 0.020279650234 0.000568057092 N         9582
FV SR_FREQ 0.016548043172 0.001015342521 LR_FREQ 0.016842656081 0.000453411730 N        11136
FW SR_FREQ 0.020729878866 0.001394763504 LR_FREQ 0.023342250421 0.000819256399 N         2173
FY SR_FREQ 0.018931597476 0.001210026783 LR_FREQ 0.022383715025 0.000653004441 N         6139
FA SR_FREQ 0.020442645574 0.001303292898 LR_FREQ 0.026573374125 0.000796980597 N        12544
FC SR_FREQ 0.019758052789 0.001440480114 LR_FREQ 0.024017428457 0.000769017034 N         2221
FD SR_FREQ 0.022008421451 0.001395450221 LR_FREQ 0.020780850239 0.000615496698 N        11504
FE SR_FREQ 0.024191845374 0.001442827175 LR_FREQ 0.020165852254 0.000682560567 N        10911
FF SR_FREQ 0.018058700113 0.001145914084 LR_FREQ 0.021564470528 0.000655968616 N         6384
FG SR_FREQ 0.021088983847 0.001345280013 LR_FREQ 0.034988170989 0.000901101709 N        12361
FH SR_FREQ 0.021436147763 0.001372195098 LR_FREQ 0.022289238497 0.000726432990 N         3998
FI SR_FREQ 0.016120267274 0.001000078953 LR_FREQ 0.016185956506 0.000477420355 N         8992
FK SR_FREQ 0.019477487318 0.001153620715 LR_FREQ 0.018941187822 0.000559168343 N         8901
FL SR_FREQ 0.014870485274 0.000919665076 LR_FREQ 0.015820097223 0.000542648026 N        14187
FM SR_FREQ 0.016378098209 0.001149588085 LR_FREQ 0.019563226213 0.000720332899 N         3144
FN SR_FREQ 0.021072303238 0.001393551739 LR_FREQ 0.021448484997 0.000650106648 N         7764
SY SR_FREQ 0.020299699466 0.001301100916 LR_FREQ 0.024347704600 0.000752283232 N         8701
SS SR_FREQ 0.022658201323 0.001427692690 LR_FREQ 0.027679396122 0.000875035352 N        15673
SR SR_FREQ 0.022775502120 0.001269728725 LR_FREQ 0.022607425618 0.000764132071 N        11451
SQ SR_FREQ 0.026461088406 0.001470171000 LR_FREQ 0.021665937284 0.000780532360 N         8559
SP SR_FREQ 0.030329301800 0.001980213169 LR_FREQ 0.029078548682 0.000885968066 N        10907
SW SR_FREQ 0.021523337012 0.001426416143 LR_FREQ 0.026263981669 0.000955864462 N         3650
SV SR_FREQ 0.017538538594 0.001097804182 LR_FREQ 0.018373735018 0.000525459702 N        16467
ST SR_FREQ 0.019285698924 0.001159736983 LR_FREQ 0.021528696853 0.000668615448 N        12622
SK SR_FREQ 0.019700343029 0.001169411501 LR_FREQ 0.020211311584 0.000686492824 N        12399
SI SR_FREQ 0.017068181016 0.001042380105 LR_FREQ 0.017893648258 0.000568511169 N        13851
SH SR_FREQ 0.022351737157 0.001481151064 LR_FREQ 0.024320323890 0.000885137498 N         5402
SN SR_FREQ 0.021238861077 0.001392023265 LR_FREQ 0.022879171972 0.000769013920 N         9873
SM SR_FREQ 0.017098402832 0.001134693820 LR_FREQ 0.021750988275 0.000788549745 N         4831
SL SR_FREQ 0.015875662553 0.000984427334 LR_FREQ 0.017632530064 0.000638973368 N        23064
SC SR_FREQ 0.020737538631 0.001442974330 LR_FREQ 0.025703181205 0.000802041577 N         3244
SA SR_FREQ 0.020992781034 0.001354848578 LR_FREQ 0.028358897380 0.000912857196 N        17890
SG SR_FREQ 0.021479927720 0.001363558518 LR_FREQ 0.035896005669 0.000975805098 N        19693
SF SR_FREQ 0.019475808911 0.001281125677 LR_FREQ 0.023758526029 0.000775343044 N        10482
SE SR_FREQ 0.024936272198 0.001562748928 LR_FREQ 0.021119646830 0.000832772469 N        13991
SD SR_FREQ 0.021845635235 0.001370274146 LR_FREQ 0.022030572982 0.000734182954 N        13428
YI SR_FREQ 0.015844141102 0.000961848128 LR_FREQ 0.016739417708 0.000478658096 N         7685
YH SR_FREQ 0.021570725195 0.001419849463 LR_FREQ 0.022605520230 0.000741647669 N         3380
YK SR_FREQ 0.019216223497 0.001111828452 LR_FREQ 0.019326127266 0.000599905891 N         7408
YM SR_FREQ 0.016053337393 0.001083433165 LR_FREQ 0.020593973548 0.000733431566 N         2745
YL SR_FREQ 0.014794706406 0.000920461696 LR_FREQ 0.016300536420 0.000583032736 N        13485
YN SR_FREQ 0.020343969553 0.001302968187 LR_FREQ 0.021628963427 0.000666220843 N         6545
YA SR_FREQ 0.020255206550 0.001247980695 LR_FREQ 0.027305007737 0.000803226052 N        10381
YC SR_FREQ 0.019449204394 0.001339818581 LR_FREQ 0.025415143311 0.000867819754 N         2033
YE SR_FREQ 0.023608511284 0.001407291026 LR_FREQ 0.020347110883 0.000753701854 N         8718
YD SR_FREQ 0.021425769683 0.001315662151 LR_FREQ 0.021360475012 0.000639249791 N         8852
YG SR_FREQ 0.020891882117 0.001348509364 LR_FREQ 0.036262897065 0.000880666604 N        10585
YF SR_FREQ 0.018344585659 0.001180368724 LR_FREQ 0.022616124388 0.000686879903 N         6253
YY SR_FREQ 0.018660458434 0.001146946279 LR_FREQ 0.023834720468 0.000691361635 N         5821
YQ SR_FREQ 0.026679076436 0.001461286818 LR_FREQ 0.021158425847 0.000752314498 N         5568
YP SR_FREQ 0.030581068528 0.001907439047 LR_FREQ 0.028607896822 0.000811719872 N         6887
YS SR_FREQ 0.022073951065 0.001360803056 LR_FREQ 0.027014095502 0.000759088295 N         8929
YR SR_FREQ 0.021802618572 0.001133368581 LR_FREQ 0.022012271439 0.000670303406 N         7659
YT SR_FREQ 0.018219037024 0.001046217587 LR_FREQ 0.020731979069 0.000591557148 N         7761
YW SR_FREQ 0.020273574456 0.001286881607 LR_FREQ 0.024718248729 0.000893724274 N         2073
YV SR_FREQ 0.016089330522 0.000968719420 LR_FREQ 0.017378795510 0.000453460231 N         9280
LF SR_FREQ 0.014790956746 0.000937214948 LR_FREQ 0.017931633853 0.000551175400 N        13593
LG SR_FREQ 0.017430127427 0.001080188465 LR_FREQ 0.027258434227 0.000738938341 N        26100
LD SR_FREQ 0.017541835754 0.001103588711 LR_FREQ 0.017581357107 0.000505831542 N        23580
LE SR_FREQ 0.019333030823 0.001211911581 LR_FREQ 0.017006408510 0.000539906226 N        27289
LC SR_FREQ 0.015067543708 0.001060436069 LR_FREQ 0.018622744695 0.000600879931 N         4647
LA SR_FREQ 0.016450345921 0.001026914465 LR_FREQ 0.021696188413 0.000663179554 N        34212
LN SR_FREQ 0.016689907012 0.001083310856 LR_FREQ 0.017537553570 0.000516031260 N        16295
LL SR_FREQ 0.012613707264 0.000738147884 LR_FREQ 0.013582339175 0.000429164506 N        34281
LM SR_FREQ 0.013562515669 0.000902836579 LR_FREQ 0.015974594350 0.000565267223 N         7923
LK SR_FREQ 0.015727850414 0.000898202844 LR_FREQ 0.016183465027 0.000464682801 N        24277
LH SR_FREQ 0.017101109210 0.001153913271 LR_FREQ 0.017761833311 0.000579463002 N         8942
LI SR_FREQ 0.013087969918 0.000764242801 LR_FREQ 0.013831261859 0.000407207834 N        19381
LV SR_FREQ 0.013540770941 0.000790086295 LR_FREQ 0.014218918080 0.000381850584 N        25092
LW SR_FREQ 0.015657140512 0.001026011124 LR_FREQ 0.018450726213 0.000644451773 N         4157
LT SR_FREQ 0.015359005539 0.000875804658 LR_FREQ 0.016996500863 0.000484178429 N        21552
LR SR_FREQ 0.017701464302 0.001020276352 LR_FREQ 0.017778839215 0.000526658283 N        21452
LS SR_FREQ 0.017904642661 0.001127255208 LR_FREQ 0.021333241215 0.000620405560 N        24765
LP SR_FREQ 0.022666359757 0.001371659355 LR_FREQ 0.022091384390 0.000640656966 N        18800
LQ SR_FREQ 0.019825175893 0.001176428429 LR_FREQ 0.016983142540 0.000544638291 N        14785
LY SR_FREQ 0.015524932723 0.000987638308 LR_FREQ 0.018245576859 0.000557908743 N        11812
RT SR_FREQ 0.020839901273 0.001122555550 LR_FREQ 0.018467343213 0.000613134771 N         9878
RV SR_FREQ 0.018610158231 0.001068554998 LR_FREQ 0.015542362222 0.000450334279 N        15162
RW SR_FREQ 0.023717378667 0.001386148951 LR_FREQ 0.020557537186 0.000778033485 N         2973
RP SR_FREQ 0.033004772396 0.001972490940 LR_FREQ 0.024719782073 0.000844614821 N         8724
RQ SR_FREQ 0.029379040649 0.001511445120 LR_FREQ 0.017768728126 0.000666095715 N         7798
RR SR_FREQ 0.025363459389 0.001317297269 LR_FREQ 0.018608827280 0.000633526363 N        11436
RS SR_FREQ 0.024759511110 0.001443166680 LR_FREQ 0.023350319489 0.000805869328 N        10470
RY SR_FREQ 0.021676818104 0.001239607753 LR_FREQ 0.019898123329 0.000617790175 N         7751
RD SR_FREQ 0.023303962592 0.001331068192 LR_FREQ 0.018571277043 0.000633313689 N        12032
RE SR_FREQ 0.026340042560 0.001480058125 LR_FREQ 0.017348254526 0.000673760840 N        15045
RF SR_FREQ 0.021201535785 0.001250676693 LR_FREQ 0.019412530315 0.000607846314 N         9385
RG SR_FREQ 0.023148567338 0.001360621717 LR_FREQ 0.030761260142 0.000935850171 N        13442
RA SR_FREQ 0.022447309498 0.001329071300 LR_FREQ 0.023647662264 0.000768206126 N        17238
RC SR_FREQ 0.022571653081 0.001447939824 LR_FREQ 0.021414920948 0.000782047530 N         2577
RL SR_FREQ 0.016924310940 0.000974362725 LR_FREQ 0.014834164203 0.000505649023 N        21382
RM SR_FREQ 0.018792404241 0.001125272846 LR_FREQ 0.017246829798 0.000601311984 N         4501
RN SR_FREQ 0.022773815157 0.001317185890 LR_FREQ 0.019131524328 0.000667973638 N         8184
RH SR_FREQ 0.024038382977 0.001386617485 LR_FREQ 0.019382962295 0.000738570299 N         4900
RI SR_FREQ 0.018207636340 0.001045714494 LR_FREQ 0.014827082272 0.000446419503 N        12842
RK SR_FREQ 0.021968584632 0.001178119217 LR_FREQ 0.016872449158 0.000579120690 N        10284
VH SR_FREQ 0.017889361228 0.001438339923 LR_FREQ 0.012230455324 0.000504105491 N         6288
IP SR_FREQ 0.024759253419 0.001852527552 LR_FREQ 0.014948853104 0.000636843165 N        11703
EM SR_FREQ 0.021158250797 0.001168188633 LR_FREQ 0.015848158884 0.000622718820 N         6320
EL SR_FREQ 0.018360217633 0.000952298856 LR_FREQ 0.013784126499 0.000513045038 N        27430
EN SR_FREQ 0.025140531639 0.001312711772 LR_FREQ 0.017084458912 0.000633816699 N        12426
EI SR_FREQ 0.020408776708 0.001055532624 LR_FREQ 0.013601598041 0.000477962465 N        17792
EH SR_FREQ 0.026902219683 0.001392897346 LR_FREQ 0.017477422828 0.000715427422 N         6074
EK SR_FREQ 0.024158548238 0.001175155461 LR_FREQ 0.014943421204 0.000517439192 N        18843
EE SR_FREQ 0.029243815248 0.001648015005 LR_FREQ 0.015850426974 0.000678938372 N        20935
ED SR_FREQ 0.025841870551 0.001363069300 LR_FREQ 0.016847109788 0.000628934728 N        14536
EG SR_FREQ 0.026091059222 0.001435679390 LR_FREQ 0.027682298614 0.000913814424 N        18115
EF SR_FREQ 0.023639744934 0.001258696845 LR_FREQ 0.017935827427 0.000645118205 N        10623
EA SR_FREQ 0.024829165221 0.001440036987 LR_FREQ 0.021751729382 0.000782449722 N        24025
EC SR_FREQ 0.025670442334 0.001413594750 LR_FREQ 0.018912131196 0.000732997696 N         2930
IT SR_FREQ 0.015598545312 0.001067472433 LR_FREQ 0.010227928720 0.000392489938 N        13739
EY SR_FREQ 0.024149121637 0.001242311709 LR_FREQ 0.018348256649 0.000686510274 N         8984
IW SR_FREQ 0.015889313863 0.001249016898 LR_FREQ 0.010955376690 0.000531449769 N         2509
ET SR_FREQ 0.022941627735 0.001104158621 LR_FREQ 0.016666510490 0.000570657946 N        13507
EW SR_FREQ 0.027081332593 0.001411093463 LR_FREQ 0.018585195162 0.000792633700 N         3817
EV SR_FREQ 0.020353386359 0.001042710599 LR_FREQ 0.014142798828 0.000431720332 N        19925
EQ SR_FREQ 0.031526333356 0.001488553073 LR_FREQ 0.016229565086 0.000646767534 N        10404
EP SR_FREQ 0.036432425867 0.001935879537 LR_FREQ 0.022438901602 0.000822457007 N         9069
ES SR_FREQ 0.027243522562 0.001445213105 LR_FREQ 0.021046785899 0.000768312681 N        12842
ER SR_FREQ 0.027875559377 0.001314769624 LR_FREQ 0.017111349251 0.000610414230 N        15476
II SR_FREQ 0.013311863071 0.000866811404 LR_FREQ 0.008512151290 0.000310365738 N        13147
IH SR_FREQ 0.017186118804 0.001378760489 LR_FREQ 0.010860736436 0.000525913678 N         5631
IK SR_FREQ 0.015992519004 0.001083007227 LR_FREQ 0.010132659107 0.000386553371 N        14164
IM SR_FREQ 0.013303924104 0.001036498166 LR_FREQ 0.009581916494 0.000447370032 N         4413
VW SR_FREQ 0.016739398394 0.001297464883 LR_FREQ 0.012254169625 0.000507464663 N         3555
KC SR_FREQ 0.017692247687 0.001367204861 LR_FREQ 0.019223294341 0.000761264045 N         2372
KA SR_FREQ 0.018496719835 0.001197266054 LR_FREQ 0.022022783499 0.000794681228 N        18780
KG SR_FREQ 0.019757573812 0.001353153279 LR_FREQ 0.028484755486 0.001000080083 N        15378
KF SR_FREQ 0.017343214917 0.001168939346 LR_FREQ 0.018035214961 0.000647327113 N         8277
KE SR_FREQ 0.021507556657 0.001330909344 LR_FREQ 0.016004059297 0.000659567704 N        18181
KD SR_FREQ 0.019321148819 0.001272110635 LR_FREQ 0.016681355981 0.000602381553 N        14066
KK SR_FREQ 0.017633389656 0.001071904591 LR_FREQ 0.015435332891 0.000583480460 N        14168
KI SR_FREQ 0.015082404309 0.000930689964 LR_FREQ 0.013606585828 0.000446368818 N        14686
KH SR_FREQ 0.019231573556 0.001314335645 LR_FREQ 0.017591421419 0.000739574109 N         4765
KN SR_FREQ 0.018555989671 0.001289692567 LR_FREQ 0.017175004208 0.000635890706 N        10797
KM SR_FREQ 0.015090228004 0.001079985273 LR_FREQ 0.016035385322 0.000659161020 N         4867
KL SR_FREQ 0.014226233492 0.000880855562 LR_FREQ 0.013873346758 0.000526301456 N        21397
KS SR_FREQ 0.019839346181 0.001270866086 LR_FREQ 0.021392128968 0.000822759389 N        11574
KR SR_FREQ 0.020163034603 0.001124442202 LR_FREQ 0.017234474563 0.000672190961 N        10514
KQ SR_FREQ 0.023259667207 0.001431101763 LR_FREQ 0.016283031630 0.000643168940 N         8085
KP SR_FREQ 0.027533657178 0.001861965595 LR_FREQ 0.023006245352 0.000879947019 N         9346
KW SR_FREQ 0.018415490315 0.001309209947 LR_FREQ 0.018990247642 0.000864054443 N         2851
KV SR_FREQ 0.015425578402 0.000952958353 LR_FREQ 0.014505641096 0.000457521110 N        16297
KT SR_FREQ 0.016904465499 0.001015420539 LR_FREQ 0.017072411530 0.000631726709 N        12031
KY SR_FREQ 0.017245650634 0.001106901116 LR_FREQ 0.018395131752 0.000667706794 N         8487
DN SR_FREQ 0.022233836810 0.001486292461 LR_FREQ 0.018954467159 0.000675488667 N         8937
DL SR_FREQ 0.016641132034 0.001005611486 LR_FREQ 0.014850548759 0.000517407059 N        23660
DM SR_FREQ 0.018552190358 0.001253598940 LR_FREQ 0.017490218287 0.000620469928 N         5150
DK SR_FREQ 0.021185618030 0.001295549862 LR_FREQ 0.016833465770 0.000588092960 N        12352
DH SR_FREQ 0.023551082174 0.001538428205 LR_FREQ 0.019999928842 0.000803608068 N         4986
DI SR_FREQ 0.018142354586 0.001093812919 LR_FREQ 0.015018565844 0.000489692765 N        15804
DF SR_FREQ 0.020871328325 0.001379855004 LR_FREQ 0.019615105325 0.000660455000 N        11442
DG SR_FREQ 0.022176690443 0.001427087665 LR_FREQ 0.030780334121 0.000906065002 N        18698
DD SR_FREQ 0.023077097607 0.001486108829 LR_FREQ 0.018258222714 0.000644065996 N        12448
DE SR_FREQ 0.025908081375 0.001646379701 LR_FREQ 0.017695530961 0.000729445598 N        16105
DC SR_FREQ 0.022224101033 0.001594715868 LR_FREQ 0.021045467843 0.000731012401 N         2915
DA SR_FREQ 0.022203961397 0.001477680271 LR_FREQ 0.023626135387 0.000785550416 N        19610
DY SR_FREQ 0.021288368838 0.001386967331 LR_FREQ 0.020124453005 0.000671089127 N         9566
DV SR_FREQ 0.018331816465 0.001133753365 LR_FREQ 0.015619262160 0.000470647807 N        17963
DW SR_FREQ 0.023563219306 0.001557872206 LR_FREQ 0.020518287499 0.000806451733 N         3860
DT SR_FREQ 0.020270723884 0.001219390805 LR_FREQ 0.018351551237 0.000604352337 N        11536
DR SR_FREQ 0.024572890128 0.001444567712 LR_FREQ 0.018992671871 0.000652130364 N        11228
DS SR_FREQ 0.024165048985 0.001583783175 LR_FREQ 0.023212126526 0.000817812736 N        12648
DP SR_FREQ 0.033279817570 0.002269300140 LR_FREQ 0.023131086584 0.000740178537 N        12029
DQ SR_FREQ 0.028280439776 0.001680483968 LR_FREQ 0.017954396785 0.000678962096 N         7241
QQ SR_FREQ 0.036074692713 0.001709869921 LR_FREQ 0.018311095403 0.000726634608 N         6750
QP SR_FREQ 0.041065676302 0.002347084487 LR_FREQ 0.026018178756 0.000916430391 N         6170
QS SR_FREQ 0.029446311724 0.001644362924 LR_FREQ 0.024300879299 0.000858586465 N         7827
QR SR_FREQ 0.030083295880 0.001390332809 LR_FREQ 0.019742967736 0.000731679546 N         7769
QT SR_FREQ 0.024472769895 0.001248907502 LR_FREQ 0.018533985703 0.000641710126 N         7384
QW SR_FREQ 0.029931786264 0.001603433616 LR_FREQ 0.021597384303 0.000899303505 N         2288
QV SR_FREQ 0.021510437336 0.001210228226 LR_FREQ 0.015937737465 0.000499533677 N        10512
QY SR_FREQ 0.025682216623 0.001378783424 LR_FREQ 0.020855098852 0.000727887544 N         5121
QA SR_FREQ 0.026495106994 0.001550355916 LR_FREQ 0.024760960206 0.000846496601 N        13442
QC SR_FREQ 0.028489525505 0.001711031815 LR_FREQ 0.021917292480 0.000827168811 N         1855
QE SR_FREQ 0.031401109661 0.001725157364 LR_FREQ 0.018454576504 0.000802468635 N         9314
QD SR_FREQ 0.027459999399 0.001540289991 LR_FREQ 0.018944519526 0.000691337706 N         7396
QG SR_FREQ 0.028010503405 0.001631293481 LR_FREQ 0.032438794027 0.000994823718 N         9999
QF SR_FREQ 0.024942260489 0.001436068621 LR_FREQ 0.020248949156 0.000718627860 N         5804
QI SR_FREQ 0.021247968811 0.001177130218 LR_FREQ 0.015446281232 0.000520916518 N         8686
QH SR_FREQ 0.029776053316 0.001610092107 LR_FREQ 0.020390039660 0.000829053054 N         3432
QK SR_FREQ 0.026057723549 0.001333664128 LR_FREQ 0.017040375100 0.000623963507 N         8179
QM SR_FREQ 0.023063258963 0.001369727414 LR_FREQ 0.017678181993 0.000686720167 N         3436
QL SR_FREQ 0.019335624029 0.001094342609 LR_FREQ 0.015004601768 0.000564497147 N        15607
QN SR_FREQ 0.027512715705 0.001597961037 LR_FREQ 0.019369917588 0.000700335747 N         5958
WG SR_FREQ 0.020365860012 0.001433203281 LR_FREQ 0.036849879917 0.001178301535 N         3844
WF SR_FREQ 0.017409546285 0.001209460289 LR_FREQ 0.020703116464 0.000792996924 N         2192
WE SR_FREQ 0.023849509534 0.001481123778 LR_FREQ 0.018953767372 0.000842439863 N         3447
WD SR_FREQ 0.020820158530 0.001367328718 LR_FREQ 0.020116787484 0.000744229877 N         3598
WC SR_FREQ 0.017926605115 0.001356562352 LR_FREQ 0.023750260223 0.001061636508 N          780
WA SR_FREQ 0.019465980919 0.001267883339 LR_FREQ 0.026380030066 0.000938609833 N         4048
WN SR_FREQ 0.019582406411 0.001310162900 LR_FREQ 0.020834986979 0.000813348818 N         2778
WM SR_FREQ 0.014753246675 0.001146435822 LR_FREQ 0.018287956082 0.000873211373 N         1219
WL SR_FREQ 0.013640582360 0.000902735881 LR_FREQ 0.014851296297 0.000607627145 N         5237
WK SR_FREQ 0.018507604237 0.001128067574 LR_FREQ 0.017489916875 0.000684764353 N         3164
WI SR_FREQ 0.014652378676 0.000946624233 LR_FREQ 0.014679852657 0.000536693970 N         2860
WH SR_FREQ 0.020774769585 0.001431102487 LR_FREQ 0.021094002692 0.000916335027 N         1515
WW SR_FREQ 0.019408631748 0.001357543373 LR_FREQ 0.023506437346 0.001122548311 N          847
WV SR_FREQ 0.015338280529 0.000971498666 LR_FREQ 0.015786831212 0.000519720177 N         3507
WT SR_FREQ 0.017409542630 0.001018276765 LR_FREQ 0.019301955897 0.000686887975 N         3093
WS SR_FREQ 0.021413039035 0.001413841847 LR_FREQ 0.026405436838 0.000936236821 N         3571
WR SR_FREQ 0.021424293907 0.001196711020 LR_FREQ 0.020791611778 0.000794322062 N         3028
WQ SR_FREQ 0.026407325019 0.001462844811 LR_FREQ 0.019689977261 0.000863701932 N         2514
WP SR_FREQ 0.031281543427 0.002096929473 LR_FREQ 0.027538972703 0.001022280539 N         2166
WY SR_FREQ 0.017952179532 0.001205613953 LR_FREQ 0.022376462964 0.000839425944 N         1867
PR SR_FREQ 0.024038236442 0.001187537486 LR_FREQ 0.018725393338 0.000525499832 N         7867
PS SR_FREQ 0.023695687647 0.001256713180 LR_FREQ 0.022664903098 0.000608674504 N        10659
PP SR_FREQ 0.032718244732 0.001679924576 LR_FREQ 0.023226549278 0.000608374529 N         7466
PQ SR_FREQ 0.028566858969 0.001320891929 LR_FREQ 0.017919880224 0.000555087472 N         6785
PV SR_FREQ 0.018344204044 0.001010639077 LR_FREQ 0.015321840030 0.000402521956 N        13851
PW SR_FREQ 0.022844603715 0.001277787608 LR_FREQ 0.020918287046 0.000712950767 N         2614
PT SR_FREQ 0.019945929723 0.001007860355 LR_FREQ 0.017832455052 0.000490389405 N         9590
PY SR_FREQ 0.020769820674 0.001086685688 LR_FREQ 0.019891136729 0.000586719517 N         6544
PC SR_FREQ 0.021688288207 0.001200400300 LR_FREQ 0.020216282473 0.000588191800 N         1933
PA SR_FREQ 0.022367249340 0.001277967725 LR_FREQ 0.024074256437 0.000685656041 N        14501
PF SR_FREQ 0.020204325467 0.001124703258 LR_FREQ 0.019652477043 0.000592245990 N         7734
PG SR_FREQ 0.021465122929 0.001180416924 LR_FREQ 0.030472168388 0.000722459179 N        14296
PD SR_FREQ 0.022406309555 0.001230312423 LR_FREQ 0.018438565789 0.000521822668 N        12173
PE SR_FREQ 0.026091516737 0.001390777562 LR_FREQ 0.017773966509 0.000604287097 N        15574
PK SR_FREQ 0.021145020044 0.001083833166 LR_FREQ 0.016474792001 0.000454328810 N         8716
PH SR_FREQ 0.023162573982 0.001181429350 LR_FREQ 0.019588931807 0.000625878348 N         4307
PI SR_FREQ 0.018103951235 0.001029734477 LR_FREQ 0.014710018483 0.000435955079 N         9038
PN SR_FREQ 0.021800182778 0.001211355136 LR_FREQ 0.018825207562 0.000548244449 N         7748
PL SR_FREQ 0.016665063911 0.000926772780 LR_FREQ 0.014526548784 0.000492772816 N        16436
PM SR_FREQ 0.018167698858 0.001065299684 LR_FREQ 0.017057650774 0.000564537554 N         3546
CK SR_FREQ 0.019850106394 0.001174613612 LR_FREQ 0.020744356571 0.000717084663 N         2617
CI SR_FREQ 0.015967114516 0.001033820432 LR_FREQ 0.017820431327 0.000610111360 N         2775
CH SR_FREQ 0.023250183514 0.001559302208 LR_FREQ 0.026208442328 0.000928806548 N         1706
CN SR_FREQ 0.021853242326 0.001517109146 LR_FREQ 0.024528850168 0.000847590847 N         2047
CM SR_FREQ 0.016458014317 0.001235007773 LR_FREQ 0.023137933802 0.000898529017 N          985
CL SR_FREQ 0.014592991754 0.000966507554 LR_FREQ 0.017540930659 0.000688800438 N         4536
CC SR_FREQ 0.021103146451 0.001633206747 LR_FREQ 0.030051466822 0.000952188465 N          870
CA SR_FREQ 0.021119271211 0.001421175594 LR_FREQ 0.030771988231 0.000982314552 N         3714
CG SR_FREQ 0.021700006451 0.001541002931 LR_FREQ 0.042314751293 0.001023499778 N         4226
CF SR_FREQ 0.018844363020 0.001331133685 LR_FREQ 0.025531432671 0.000845851190 N         2064
CE SR_FREQ 0.025903124863 0.001627647929 LR_FREQ 0.022114253945 0.000909089784 N         3110
CD SR_FREQ 0.022971923547 0.001547998368 LR_FREQ 0.023043866673 0.000797047226 N         2992
CY SR_FREQ 0.020012289968 0.001374584576 LR_FREQ 0.027237737561 0.000835613403 N         1781
CS SR_FREQ 0.023628820241 0.001554092432 LR_FREQ 0.030922824492 0.000938032178 N         3445
CR SR_FREQ 0.023572969441 0.001338104314 LR_FREQ 0.024766517116 0.000847155213 N         2796
CQ SR_FREQ 0.029032699221 0.001717378286 LR_FREQ 0.023500021937 0.000902427667 N         1974
CP SR_FREQ 0.034556098112 0.002419023740 LR_FREQ 0.033018112589 0.000987781860 N         2627
CW SR_FREQ 0.021289901377 0.001402714148 LR_FREQ 0.029947619098 0.001113681337 N          672
CV SR_FREQ 0.016540580810 0.001084385259 LR_FREQ 0.018408991307 0.000536849103 N         3391
CT SR_FREQ 0.018833974825 0.001163854451 LR_FREQ 0.022365047105 0.000687581310 N         2691
IY SR_FREQ 0.015695894970 0.001194511887 LR_FREQ 0.011419270494 0.000446585758 N         7784
VA SR_FREQ 0.017219256145 0.001206889488 LR_FREQ 0.015736351052 0.000543525616 N        24451
VC SR_FREQ 0.016320016055 0.001488581976 LR_FREQ 0.012485666241 0.000481896428 N         3702
VD SR_FREQ 0.018318552514 0.001368703344 LR_FREQ 0.012944716322 0.000468078123 N        18256
VE SR_FREQ 0.019974906876 0.001399201959 LR_FREQ 0.011956186446 0.000424521340 N        19741
VF SR_FREQ 0.015577272563 0.001179811717 LR_FREQ 0.012464232828 0.000422778428 N        11341
VG SR_FREQ 0.018100154363 0.001325042674 LR_FREQ 0.020987151781 0.000677852381 N        18942
IQ SR_FREQ 0.020729955195 0.001483124549 LR_FREQ 0.010301693126 0.000456366857 N         8247
VI SR_FREQ 0.013599283662 0.000884878048 LR_FREQ 0.009112506910 0.000284733126 N        16848
IS SR_FREQ 0.018398287995 0.001367505197 LR_FREQ 0.014139694743 0.000591382507 N        15264
IR SR_FREQ 0.017716924007 0.001150509872 LR_FREQ 0.011060847035 0.000416368801 N        11933
VL SR_FREQ 0.013088075433 0.000865492141 LR_FREQ 0.010109827938 0.000345177981 N        26741
VM SR_FREQ 0.013896451386 0.001097863133 LR_FREQ 0.010608480737 0.000428097305 N         6205
VN SR_FREQ 0.017464037406 0.001345416099 LR_FREQ 0.012803538021 0.000493338597 N        12275
IV SR_FREQ 0.013629768975 0.000902923331 LR_FREQ 0.008546205330 0.000310920351 N        16227
VP SR_FREQ 0.025366975887 0.001954036028 LR_FREQ 0.016646527786 0.000639942322 N        13435
VQ SR_FREQ 0.021414484738 0.001529574216 LR_FREQ 0.012041884005 0.000492610880 N         9621
VR SR_FREQ 0.018321955979 0.001195242636 LR_FREQ 0.012563798638 0.000436325074 N        14912
VS SR_FREQ 0.018897449874 0.001407311895 LR_FREQ 0.015405984760 0.000556040250 N        17627
VT SR_FREQ 0.015961994716 0.001099107567 LR_FREQ 0.011732059050 0.000395467350 N        16787
IL SR_FREQ 0.012699589287 0.000853201858 LR_FREQ 0.009247793558 0.000367893910 N        19517
VV SR_FREQ 0.014113838137 0.000927409869 LR_FREQ 0.009440404865 0.000296804305 N        21932
IN SR_FREQ 0.017133682437 0.001316078050 LR_FREQ 0.011571763905 0.000507291592 N        11152
IA SR_FREQ 0.016539886045 0.001132839882 LR_FREQ 0.014923504305 0.000594461332 N        20484
VY SR_FREQ 0.016040311491 0.001200577609 LR_FREQ 0.012644167776 0.000438123214 N         9335
IC SR_FREQ 0.015410071883 0.001336826888 LR_FREQ 0.011179095115 0.000501769962 N         3121
IE SR_FREQ 0.019211605537 0.001354686441 LR_FREQ 0.011113036064 0.000456559132 N        16843
ID SR_FREQ 0.017891810261 0.001287875370 LR_FREQ 0.011647164542 0.000480695505 N        15943
IG SR_FREQ 0.017556283267 0.001260212643 LR_FREQ 0.019741788557 0.000728718927 N        16595
IF SR_FREQ 0.014947692962 0.001102174901 LR_FREQ 0.010920180906 0.000433447036 N         8356
HY SR_FREQ 0.021041742239 0.001365173164 LR_FREQ 0.023891176310 0.000758687032 N         3671
HR SR_FREQ 0.024136054762 0.001308668159 LR_FREQ 0.021475147990 0.000666152917 N         4813
HS SR_FREQ 0.023994780937 0.001546968943 LR_FREQ 0.027486422445 0.000808141896 N         5353
HP SR_FREQ 0.034483571449 0.002130744689 LR_FREQ 0.028729987343 0.000863360733 N         5715
HQ SR_FREQ 0.029788488651 0.001669555717 LR_FREQ 0.021040978679 0.000770638864 N         3416
HV SR_FREQ 0.017704908005 0.001136467898 LR_FREQ 0.017075666422 0.000475142350 N         6314
HW SR_FREQ 0.023925176315 0.001607011382 LR_FREQ 0.025117007526 0.000898669801 N         1518
HT SR_FREQ 0.019993908513 0.001177506094 LR_FREQ 0.020879283109 0.000622687105 N         4799
HK SR_FREQ 0.021002175939 0.001272177704 LR_FREQ 0.018766762179 0.000601401260 N         3828
HH SR_FREQ 0.024970219927 0.001836770577 LR_FREQ 0.022603909175 0.000759209444 N         2741
HI SR_FREQ 0.017358169154 0.001123259606 LR_FREQ 0.016502901190 0.000525025839 N         5606
HN SR_FREQ 0.022545939897 0.001533180771 LR_FREQ 0.021611145903 0.000670512627 N         3517
HL SR_FREQ 0.015737716469 0.001014963030 LR_FREQ 0.016139798141 0.000595821469 N         9660
HM SR_FREQ 0.017932195441 0.001295849021 LR_FREQ 0.020132983730 0.000746166076 N         1961
HC SR_FREQ 0.022148151618 0.001727436332 LR_FREQ 0.025468767539 0.000842445005 N         1590
HA SR_FREQ 0.021870140911 0.001420068491 LR_FREQ 0.027810082892 0.000883896264 N         7134
HF SR_FREQ 0.020041037501 0.001350209592 LR_FREQ 0.023001744070 0.000743667825 N         4661
HG SR_FREQ 0.022895854037 0.001561476016 LR_FREQ 0.037292588729 0.000964091789 N         7304
HD SR_FREQ 0.023418303543 0.001524622866 LR_FREQ 0.021027707722 0.000677224883 N         4728
HE SR_FREQ 0.026494151306 0.001633652741 LR_FREQ 0.020115923514 0.000790779179 N         5051
NH SR_FREQ 0.025208285239 0.001644860385 LR_FREQ 0.023759450762 0.000848979476 N         3717
NI SR_FREQ 0.018866823533 0.001169096300 LR_FREQ 0.017328751027 0.000539797317 N        11304
NK SR_FREQ 0.022419541611 0.001346315054 LR_FREQ 0.019611115421 0.000635694542 N         8983
NL SR_FREQ 0.017555850371 0.001110946656 LR_FREQ 0.017114337987 0.000613041347 N        16006
NM SR_FREQ 0.019720684115 0.001327828316 LR_FREQ 0.020801206133 0.000713952649 N         3532
NN SR_FREQ 0.023600316145 0.001527719135 LR_FREQ 0.022187620168 0.000701438109 N         8113
NA SR_FREQ 0.023133916641 0.001493337857 LR_FREQ 0.027785898072 0.000881580933 N        13119
NC SR_FREQ 0.023633883376 0.001676045446 LR_FREQ 0.025502306455 0.000806456512 N         2296
ND SR_FREQ 0.024383962193 0.001550343022 LR_FREQ 0.021418357195 0.000703758387 N         9072
NE SR_FREQ 0.027654532055 0.001679658235 LR_FREQ 0.020640054223 0.000815233743 N        10246
NF SR_FREQ 0.021822077930 0.001426411459 LR_FREQ 0.023298839966 0.000743465989 N         7371
NG SR_FREQ 0.023955799871 0.001585109608 LR_FREQ 0.036526773746 0.000955720476 N        13854
NY SR_FREQ 0.022472590106 0.001445916036 LR_FREQ 0.023937731522 0.000718220383 N         6730
NP SR_FREQ 0.035790585488 0.002294216047 LR_FREQ 0.027304264422 0.000773782861 N         9863
NQ SR_FREQ 0.030749707295 0.001746069054 LR_FREQ 0.021471691231 0.000772114850 N         6062
NR SR_FREQ 0.026315783183 0.001462283367 LR_FREQ 0.022466107763 0.000725197648 N         7672
NS SR_FREQ 0.025126722546 0.001594820969 LR_FREQ 0.027073430799 0.000828308946 N         9782
NT SR_FREQ 0.021307989240 0.001282762716 LR_FREQ 0.021235513042 0.000634122541 N         8888
NV SR_FREQ 0.019156802544 0.001207316313 LR_FREQ 0.017800321305 0.000480668590 N        12075
NW SR_FREQ 0.025336342129 0.001704964761 LR_FREQ 0.025740113513 0.000896500726 N         2691
TY SR_FREQ 0.017657563140 0.001224427692 LR_FREQ 0.021428308073 0.000649756807 N         7569
TV SR_FREQ 0.015334568051 0.000957119480 LR_FREQ 0.015889390069 0.000457682761 N        16706
TW SR_FREQ 0.018477956532 0.001264532994 LR_FREQ 0.022185586187 0.000795885132 N         3206
TT SR_FREQ 0.016736615999 0.001023886840 LR_FREQ 0.018950535930 0.000588289637 N        11433
TR SR_FREQ 0.019795658374 0.001156036808 LR_FREQ 0.020678228670 0.000696033957 N        10013
TS SR_FREQ 0.020126544367 0.001369919777 LR_FREQ 0.024783420842 0.000819411882 N        12687
TP SR_FREQ 0.027481978923 0.001873742299 LR_FREQ 0.026517183408 0.000834390510 N        11800
TQ SR_FREQ 0.023354051086 0.001441995165 LR_FREQ 0.019413884586 0.000703357109 N         7011
TN SR_FREQ 0.018973241570 0.001325157189 LR_FREQ 0.020914015532 0.000732842260 N         8700
TL SR_FREQ 0.014134225075 0.000918521284 LR_FREQ 0.015243533958 0.000500133257 N        21762
TM SR_FREQ 0.014882271555 0.001093208405 LR_FREQ 0.018606536219 0.000645160235 N         4239
TK SR_FREQ 0.017651850417 0.001117688596 LR_FREQ 0.018263217483 0.000630771735 N        10355
TH SR_FREQ 0.019468917369 0.001353080506 LR_FREQ 0.021176870814 0.000817587640 N         4930
TI SR_FREQ 0.014960527063 0.000953332147 LR_FREQ 0.014991569108 0.000460778870 N        12727
TF SR_FREQ 0.017233525395 0.001187335425 LR_FREQ 0.020497810219 0.000635720621 N         9569
TG SR_FREQ 0.019415807519 0.001331000814 LR_FREQ 0.032703068026 0.000864202330 N        18078
TD SR_FREQ 0.019215487724 0.001279171061 LR_FREQ 0.020096549936 0.000693580266 N        12222
TE SR_FREQ 0.021786812742 0.001397696022 LR_FREQ 0.019428495080 0.000777106312 N        12673
TC SR_FREQ 0.017636949645 0.001362980974 LR_FREQ 0.022682721021 0.000722520351 N         2848
TA SR_FREQ 0.018685060896 0.001246728716 LR_FREQ 0.024771511611 0.000766709529 N        17733
AA SR_FREQ 0.018009545322 0.001124222443 LR_FREQ 0.027189705818 0.000807885676 N        33070
AC SR_FREQ 0.016845534684 0.001124449778 LR_FREQ 0.025052689999 0.000795286263 N         4157
AE SR_FREQ 0.021518333837 0.001427753379 LR_FREQ 0.021087867036 0.000748572120 N        22609
AD SR_FREQ 0.019143001354 0.001228322894 LR_FREQ 0.021759241792 0.000665520089 N        19621
AG SR_FREQ 0.018758620551 0.001151876521 LR_FREQ 0.034097362267 0.000914156493 N        25775
AF SR_FREQ 0.016521984287 0.001046741842 LR_FREQ 0.023443243952 0.000721775526 N        13298
AI SR_FREQ 0.014761856029 0.000890119951 LR_FREQ 0.017769275671 0.000551671439 N        19278
AH SR_FREQ 0.018585071355 0.001181542839 LR_FREQ 0.023559066789 0.000776270487 N         7650
AK SR_FREQ 0.017143370127 0.000999871824 LR_FREQ 0.020101118233 0.000619744982 N        18070
AM SR_FREQ 0.014702488973 0.000968593636 LR_FREQ 0.021401862141 0.000757799814 N         7786
AL SR_FREQ 0.013680715712 0.000797731306 LR_FREQ 0.017307153913 0.000611373427 N        34551
AN SR_FREQ 0.018428488083 0.001205349829 LR_FREQ 0.022406645796 0.000707733647 N        12372
AQ SR_FREQ 0.022389551700 0.001313171037 LR_FREQ 0.021658530538 0.000724384173 N        12785
AP SR_FREQ 0.025735015805 0.001637351286 LR_FREQ 0.028397418504 0.000851354080 N        12488
AS SR_FREQ 0.019615822322 0.001220658152 LR_FREQ 0.027002642266 0.000795374596 N        18692
AR SR_FREQ 0.019700595542 0.001170879480 LR_FREQ 0.022422293587 0.000681689753 N        18224
AT SR_FREQ 0.016880162101 0.000986053645 LR_FREQ 0.021507406223 0.000617328460 N        17114
AW SR_FREQ 0.017969103689 0.001194560375 LR_FREQ 0.025205926073 0.000866264374 N         4367
AV SR_FREQ 0.015126356209 0.000886440945 LR_FREQ 0.018029939291 0.000501221377 N        24329
AY SR_FREQ 0.017118177578 0.001071808524 LR_FREQ 0.024085519277 0.000731045280 N        10620
VK SR_FREQ 0.016411254710 0.001138024444 LR_FREQ 0.011408547886 0.000390226255 N        16436
