# Supplementary material for: Pi-Pi contacts are an overlooked protein feature relevant to phase separation
Source: eLife. 2018 Feb 9;7:e31486. doi: 10.7554/eLife.31486 (PMC5847340; doi:10.7554/eLife.31486)
Supplement: Source code 2. — Python script and associated database files for the final phase separation propensity predictor. [file elife-31486-code2.tgz › SourceCodeS2/DBS/AVGnSDEVS/PCON2.SC.xmer28]

 E SR_FREQ 0.034000114510 0.000360356703 LR_FREQ 0.034928025781 0.000448217114 N       198079
 D SR_FREQ 0.025508491047 0.000301723888 LR_FREQ 0.032780230349 0.000365659167 N       177672
 F SR_FREQ 0.105935818963 0.001074358061 LR_FREQ 0.218723205303 0.001161346314 N       122584
 H SR_FREQ 0.099421277804 0.001005093584 LR_FREQ 0.176723623416 0.001186816566 N        69943
 N SR_FREQ 0.045272361849 0.000541482329 LR_FREQ 0.074288588286 0.000668837029 N       128291
 Q SR_FREQ 0.056841340909 0.000554270074 LR_FREQ 0.078560666517 0.000781995364 N       106278
 R SR_FREQ 0.067908283910 0.000977143074 LR_FREQ 0.164218924959 0.001179465684 N       149501
 W SR_FREQ 0.158248875329 0.001537522391 LR_FREQ 0.353033755901 0.002287363931 N        41285
 Y SR_FREQ 0.121251740611 0.001302683302 LR_FREQ 0.227029086413 0.001282277031 N       106505
