# Supplementary material for: Pi-Pi contacts are an overlooked protein feature relevant to phase separation
Source: eLife. 2018 Feb 9;7:e31486. doi: 10.7554/eLife.31486 (PMC5847340; doi:10.7554/eLife.31486)
Supplement: Source code 2. — Python script and associated database files for the final phase separation propensity predictor. [file elife-31486-code2.tgz › SourceCodeS2/DBS/AVGnSDEVS/PCON2.BB.xmer3]

GW SR_FREQ 0.025122147063 0.002098951733 LR_FREQ 0.049139880252 0.002058146368 N         4642
GV SR_FREQ 0.020063490261 0.001615805176 LR_FREQ 0.031227673651 0.001122188966 N        22666
GT SR_FREQ 0.022084474272 0.001627945418 LR_FREQ 0.037008365697 0.001309127690 N        17396
GS SR_FREQ 0.025697874436 0.002003008090 LR_FREQ 0.045622569495 0.001584637372 N        18274
GR SR_FREQ 0.026186388775 0.001940611707 LR_FREQ 0.038492546646 0.001562724309 N        15563
GQ SR_FREQ 0.031264249428 0.002322746833 LR_FREQ 0.038281797226 0.001697803555 N        10343
GP SR_FREQ 0.033022945530 0.002703460042 LR_FREQ 0.050539950158 0.001733189358 N        10702
GY SR_FREQ 0.023114019738 0.001852212374 LR_FREQ 0.043158019793 0.001662585841 N        11609
GG SR_FREQ 0.024038715945 0.002016418180 LR_FREQ 0.057117966362 0.001668751703 N        22330
GF SR_FREQ 0.021956346009 0.001768424014 LR_FREQ 0.042213002977 0.001740892676 N        13303
GE SR_FREQ 0.028360990347 0.002255168934 LR_FREQ 0.035044039788 0.001658447861 N        18848
GD SR_FREQ 0.025331583015 0.002108407345 LR_FREQ 0.036572274823 0.001399024602 N        16778
GC SR_FREQ 0.023931615089 0.002086913497 LR_FREQ 0.048687167836 0.001724207640 N         3975
GA SR_FREQ 0.023477569854 0.001924533066 LR_FREQ 0.046098584739 0.001834477773 N        23351
GN SR_FREQ 0.024890062038 0.002055289852 LR_FREQ 0.039456551021 0.001607342597 N        12421
GM SR_FREQ 0.019523718634 0.001616339036 LR_FREQ 0.039074452204 0.001786268318 N         6761
GL SR_FREQ 0.017866994443 0.001399849731 LR_FREQ 0.029044635227 0.001500017702 N        26473
GK SR_FREQ 0.022717421819 0.001684143459 LR_FREQ 0.033790413333 0.001402529597 N        18846
GI SR_FREQ 0.019548169242 0.001578042611 LR_FREQ 0.031239243149 0.001279781199 N        18932
GH SR_FREQ 0.026359222913 0.002138449659 LR_FREQ 0.043093300358 0.001729351605 N         7197
ME SR_FREQ 0.021402288961 0.002097715240 LR_FREQ 0.018369054683 0.000927381213 N         6041
MD SR_FREQ 0.018665673512 0.001891047382 LR_FREQ 0.018879655486 0.000855559384 N         5124
MG SR_FREQ 0.018368627889 0.001922103252 LR_FREQ 0.033502892951 0.001312317104 N         6151
MF SR_FREQ 0.014778391556 0.001498182788 LR_FREQ 0.019357699961 0.000911889512 N         3087
MA SR_FREQ 0.017252475892 0.001788689038 LR_FREQ 0.025106196813 0.001179797614 N         7802
MC SR_FREQ 0.015724343814 0.001920969215 LR_FREQ 0.022288607276 0.001120369151 N         1049
MM SR_FREQ 0.012808947268 0.001419726610 LR_FREQ 0.017344852354 0.000977836518 N         2203
ML SR_FREQ 0.012579907394 0.001227460557 LR_FREQ 0.014143547711 0.000743502430 N         8227
MN SR_FREQ 0.016944653020 0.001731980211 LR_FREQ 0.019008112837 0.000831964277 N         3786
MI SR_FREQ 0.013307636337 0.001340397545 LR_FREQ 0.014220289640 0.000627146903 N         4974
MH SR_FREQ 0.018446865865 0.002105056452 LR_FREQ 0.020167456476 0.001013468462 N         1958
MK SR_FREQ 0.016014791591 0.001463097632 LR_FREQ 0.017278346184 0.000745598106 N         5512
MT SR_FREQ 0.015842809199 0.001458028169 LR_FREQ 0.017882193350 0.000730066462 N         5101
MW SR_FREQ 0.016696904975 0.001865866497 LR_FREQ 0.020915885501 0.001143549339 N          969
MV SR_FREQ 0.013615363840 0.001346509294 LR_FREQ 0.014457397209 0.000583798279 N         6113
MQ SR_FREQ 0.022219241852 0.001985376898 LR_FREQ 0.018393707016 0.000930018941 N         3258
MP SR_FREQ 0.026345703135 0.002667505696 LR_FREQ 0.025634536773 0.001094457000 N         4059
MS SR_FREQ 0.018995055740 0.001905307649 LR_FREQ 0.024579854080 0.001032453722 N         4996
MR SR_FREQ 0.018773017761 0.001648470265 LR_FREQ 0.019549755328 0.000889086742 N         4741
MY SR_FREQ 0.015826888150 0.001698082287 LR_FREQ 0.020572805893 0.000928508524 N         2609
FP SR_FREQ 0.030604810966 0.003051738568 LR_FREQ 0.027595230585 0.001061292671 N         7728
FQ SR_FREQ 0.026895613408 0.002337695744 LR_FREQ 0.020498557293 0.000908423268 N         6136
FR SR_FREQ 0.021520297004 0.001829312951 LR_FREQ 0.020599469625 0.000838375762 N         8250
FS SR_FREQ 0.022174601136 0.002098007896 LR_FREQ 0.026347897393 0.000989934375 N        11820
FT SR_FREQ 0.018609015859 0.001669271527 LR_FREQ 0.020248058519 0.000739405987 N         9847
FV SR_FREQ 0.016119066588 0.001515292916 LR_FREQ 0.016641295373 0.000600413280 N        11503
FW SR_FREQ 0.020378291255 0.002092653204 LR_FREQ 0.023047558855 0.001101016891 N         2218
FY SR_FREQ 0.018415644636 0.001808480121 LR_FREQ 0.022169297501 0.000884344753 N         6348
FA SR_FREQ 0.020123520288 0.001965141912 LR_FREQ 0.026768487293 0.001114955614 N        12853
FC SR_FREQ 0.019424660510 0.002191194034 LR_FREQ 0.024054209961 0.001070836245 N         2293
FD SR_FREQ 0.022027149655 0.002175461519 LR_FREQ 0.020821569404 0.000834380849 N        11777
FE SR_FREQ 0.023979391058 0.002181019634 LR_FREQ 0.020316768110 0.000923044821 N        11262
FF SR_FREQ 0.017353955954 0.001667471728 LR_FREQ 0.021251048217 0.000922978261 N         6541
FG SR_FREQ 0.020728812068 0.002050097296 LR_FREQ 0.035742615935 0.001251246799 N        12604
FH SR_FREQ 0.021056638515 0.002108613989 LR_FREQ 0.022290915874 0.000991412126 N         4093
FI SR_FREQ 0.015649275171 0.001492859468 LR_FREQ 0.015886559665 0.000628170065 N         9299
FK SR_FREQ 0.019175362675 0.001754050948 LR_FREQ 0.018931580634 0.000763663610 N         9169
FL SR_FREQ 0.014378622300 0.001345158956 LR_FREQ 0.015494375940 0.000745814111 N        14654
FM SR_FREQ 0.015879966581 0.001715020503 LR_FREQ 0.019348663197 0.000987494943 N         3220
FN SR_FREQ 0.021003385690 0.002151967695 LR_FREQ 0.021487102939 0.000877072202 N         7933
SY SR_FREQ 0.020197826176 0.001992756003 LR_FREQ 0.024321580998 0.001036191867 N         8948
SS SR_FREQ 0.022422890896 0.002174709625 LR_FREQ 0.027986840778 0.001212841608 N        16051
SR SR_FREQ 0.022525191731 0.001980715686 LR_FREQ 0.022499780272 0.001032758682 N        11739
SQ SR_FREQ 0.026374482419 0.002277097424 LR_FREQ 0.021390786668 0.001052923421 N         8759
SP SR_FREQ 0.030337804098 0.003113047971 LR_FREQ 0.029422966288 0.001188155396 N        11123
SW SR_FREQ 0.021271214475 0.002235092914 LR_FREQ 0.026547948585 0.001363773491 N         3737
SV SR_FREQ 0.017292318721 0.001669462629 LR_FREQ 0.018189940477 0.000722547427 N        16939
ST SR_FREQ 0.018992562947 0.001773385827 LR_FREQ 0.021323195745 0.000889757696 N        12908
SK SR_FREQ 0.019212716973 0.001782064109 LR_FREQ 0.020070795391 0.000954241505 N        12709
SI SR_FREQ 0.016710204935 0.001555305382 LR_FREQ 0.017654507556 0.000757133002 N        14314
SH SR_FREQ 0.022206107274 0.002288809835 LR_FREQ 0.024463472296 0.001232100467 N         5527
SN SR_FREQ 0.020986739687 0.002139813165 LR_FREQ 0.022837195979 0.001040991363 N        10066
SM SR_FREQ 0.016512283645 0.001702671744 LR_FREQ 0.021685067871 0.001097074578 N         4991
SL SR_FREQ 0.015552257198 0.001472518276 LR_FREQ 0.017529356086 0.000868911769 N        23723
SC SR_FREQ 0.020487477658 0.002262060421 LR_FREQ 0.025592234185 0.001086336513 N         3320
SA SR_FREQ 0.020744670952 0.002070486737 LR_FREQ 0.028873260198 0.001278732774 N        18270
SG SR_FREQ 0.021132782853 0.002059316690 LR_FREQ 0.036700931233 0.001315682534 N        20024
SF SR_FREQ 0.019183370925 0.001955205592 LR_FREQ 0.023758728388 0.001072921147 N        10790
SE SR_FREQ 0.025027012604 0.002446948673 LR_FREQ 0.021010336043 0.001128235269 N        14367
SD SR_FREQ 0.021563889851 0.002106782510 LR_FREQ 0.021943786830 0.000982226293 N        13690
YI SR_FREQ 0.015390351554 0.001438382725 LR_FREQ 0.016564200452 0.000655316915 N         7936
YH SR_FREQ 0.021431230836 0.002207142514 LR_FREQ 0.022344121069 0.001025714683 N         3459
YK SR_FREQ 0.018922542540 0.001713653534 LR_FREQ 0.019298483462 0.000831026957 N         7645
YM SR_FREQ 0.015596700339 0.001655256587 LR_FREQ 0.020625674906 0.001052043931 N         2811
YL SR_FREQ 0.014397316524 0.001373070207 LR_FREQ 0.016084576844 0.000809635502 N        13945
YN SR_FREQ 0.020028086856 0.001980850946 LR_FREQ 0.021444025776 0.000918446144 N         6685
YA SR_FREQ 0.019973240792 0.001909647915 LR_FREQ 0.027462914561 0.001139182863 N        10643
YC SR_FREQ 0.019090558555 0.002048484504 LR_FREQ 0.025675490336 0.001167360684 N         2083
YE SR_FREQ 0.023174477506 0.002128027858 LR_FREQ 0.020348692445 0.001023854308 N         8997
YD SR_FREQ 0.021266027673 0.002054940395 LR_FREQ 0.021455664866 0.000891925826 N         9061
YG SR_FREQ 0.020559411722 0.002079486492 LR_FREQ 0.037045447594 0.001206888598 N        10788
YF SR_FREQ 0.017967933647 0.001787531959 LR_FREQ 0.022500985103 0.000980907982 N         6463
YY SR_FREQ 0.018186027960 0.001721703302 LR_FREQ 0.024008454089 0.000965792358 N         5976
YQ SR_FREQ 0.026895293666 0.002272596488 LR_FREQ 0.021201426212 0.001019339476 N         5722
YP SR_FREQ 0.030583700293 0.003004056311 LR_FREQ 0.028899962376 0.001103142114 N         7052
YS SR_FREQ 0.021830201206 0.002097169415 LR_FREQ 0.027234792167 0.001054089820 N         9175
YR SR_FREQ 0.021354394772 0.001740268289 LR_FREQ 0.022092834302 0.000920059759 N         7903
YT SR_FREQ 0.017824035097 0.001593989831 LR_FREQ 0.020659426053 0.000793615789 N         7984
YW SR_FREQ 0.019902651759 0.001952654954 LR_FREQ 0.024606941111 0.001201905909 N         2127
YV SR_FREQ 0.015580716961 0.001450901559 LR_FREQ 0.017296831259 0.000635596547 N         9538
LF SR_FREQ 0.014174243147 0.001367744313 LR_FREQ 0.017668321922 0.000779605169 N        13962
LG SR_FREQ 0.017191931600 0.001628909386 LR_FREQ 0.027751068482 0.001033763151 N        26575
LD SR_FREQ 0.017334820902 0.001675689515 LR_FREQ 0.017512178115 0.000690887835 N        24168
LE SR_FREQ 0.019136393065 0.001821385285 LR_FREQ 0.016881060268 0.000731999316 N        28194
LC SR_FREQ 0.014590803655 0.001599250547 LR_FREQ 0.018536804835 0.000853495496 N         4765
LA SR_FREQ 0.015907521978 0.001491936963 LR_FREQ 0.021682214633 0.000935744393 N        35039
LN SR_FREQ 0.016456329223 0.001641178504 LR_FREQ 0.017310866087 0.000712137632 N        16712
LL SR_FREQ 0.011942830681 0.001042522880 LR_FREQ 0.012925756711 0.000575329561 N        35408
LM SR_FREQ 0.013169182109 0.001345025600 LR_FREQ 0.015592481246 0.000792780019 N         8125
LK SR_FREQ 0.015285321604 0.001320175892 LR_FREQ 0.016013769824 0.000641615014 N        25078
LH SR_FREQ 0.016996482988 0.001767611156 LR_FREQ 0.017556212564 0.000804188368 N         9178
LI SR_FREQ 0.012336675382 0.001089207546 LR_FREQ 0.013254478391 0.000544307474 N        20123
LV SR_FREQ 0.012842548490 0.001129290539 LR_FREQ 0.013636330084 0.000516613899 N        25926
LW SR_FREQ 0.015179197264 0.001547701115 LR_FREQ 0.018239611550 0.000906568235 N         4287
LT SR_FREQ 0.015002104248 0.001297663947 LR_FREQ 0.016798260149 0.000642488524 N        22171
LR SR_FREQ 0.017341638162 0.001529002298 LR_FREQ 0.017638806901 0.000734030645 N        22138
LS SR_FREQ 0.017651093705 0.001688481472 LR_FREQ 0.021484282472 0.000870343896 N        25415
LP SR_FREQ 0.022411771467 0.002100206377 LR_FREQ 0.022309728156 0.000906286736 N        19263
LQ SR_FREQ 0.019547025518 0.001757775463 LR_FREQ 0.016817439342 0.000757024500 N        15220
LY SR_FREQ 0.015175610117 0.001482967884 LR_FREQ 0.017993667693 0.000781418688 N        12187
RT SR_FREQ 0.020628143463 0.001731692698 LR_FREQ 0.018483724943 0.000800477828 N        10132
RV SR_FREQ 0.018349937556 0.001610696147 LR_FREQ 0.015373826133 0.000594245854 N        15645
RW SR_FREQ 0.023469125484 0.002148074122 LR_FREQ 0.020486556482 0.001050135603 N         3065
RP SR_FREQ 0.032999199009 0.003096025568 LR_FREQ 0.025115018241 0.001124498290 N         8961
RQ SR_FREQ 0.029609925190 0.002389689249 LR_FREQ 0.017464883722 0.000857029373 N         8020
RR SR_FREQ 0.025544369257 0.002077774249 LR_FREQ 0.018319857216 0.000820087264 N        11762
RS SR_FREQ 0.024723078180 0.002254150944 LR_FREQ 0.023506071373 0.001095913025 N        10754
RY SR_FREQ 0.021457703251 0.001887449448 LR_FREQ 0.019694248621 0.000811198191 N         7956
RD SR_FREQ 0.022884338161 0.002046042666 LR_FREQ 0.018456087570 0.000830111136 N        12314
RE SR_FREQ 0.026134445777 0.002295651391 LR_FREQ 0.016969842305 0.000847617431 N        15435
RF SR_FREQ 0.021022085133 0.001893209995 LR_FREQ 0.019165437778 0.000823728182 N         9661
RG SR_FREQ 0.022861382170 0.002106298251 LR_FREQ 0.031292753276 0.001218713014 N        13717
RA SR_FREQ 0.022218984543 0.002015202294 LR_FREQ 0.023634219591 0.001019490051 N        17664
RC SR_FREQ 0.022151052117 0.002215354320 LR_FREQ 0.021830419952 0.001030120942 N         2671
RL SR_FREQ 0.016682550612 0.001450871491 LR_FREQ 0.014606128657 0.000677582509 N        22075
RM SR_FREQ 0.018322568966 0.001697393082 LR_FREQ 0.016981044717 0.000808264212 N         4601
RN SR_FREQ 0.022394392437 0.002022833572 LR_FREQ 0.019102023109 0.000892198705 N         8353
RH SR_FREQ 0.023677693541 0.002158160458 LR_FREQ 0.019259641940 0.000983096656 N         5011
RI SR_FREQ 0.017846407239 0.001554342120 LR_FREQ 0.014528128225 0.000584312238 N        13291
RK SR_FREQ 0.021892243684 0.001831620815 LR_FREQ 0.016667871257 0.000783414414 N        10595
VH SR_FREQ 0.017522119336 0.002219184319 LR_FREQ 0.012022616602 0.000689405960 N         6441
IP SR_FREQ 0.024718210835 0.002929948310 LR_FREQ 0.014969128585 0.000880382391 N        12027
EM SR_FREQ 0.020577180797 0.001761251768 LR_FREQ 0.015704872828 0.000847423453 N         6485
EL SR_FREQ 0.017967033202 0.001387966688 LR_FREQ 0.013445608834 0.000688709740 N        28323
EN SR_FREQ 0.024796379150 0.001981814803 LR_FREQ 0.016826763590 0.000846124388 N        12715
EI SR_FREQ 0.020157978142 0.001562883655 LR_FREQ 0.013191279201 0.000639507723 N        18399
EH SR_FREQ 0.026655621402 0.002159163044 LR_FREQ 0.017350930733 0.000979488263 N         6273
EK SR_FREQ 0.024100991182 0.001807297151 LR_FREQ 0.014427085420 0.000678514691 N        19422
EE SR_FREQ 0.029470845655 0.002561984458 LR_FREQ 0.015394019371 0.000880147691 N        21584
ED SR_FREQ 0.025629815828 0.002104307556 LR_FREQ 0.016574742404 0.000848114252 N        14843
EG SR_FREQ 0.026272230698 0.002255539835 LR_FREQ 0.028182268595 0.001224788948 N        18433
EF SR_FREQ 0.023521291211 0.001914296100 LR_FREQ 0.017823255611 0.000873629350 N        10959
EA SR_FREQ 0.024829846565 0.002211826792 LR_FREQ 0.021778020677 0.001075675759 N        24535
EC SR_FREQ 0.025337342830 0.002180377403 LR_FREQ 0.019191332085 0.001012376401 N         3017
IT SR_FREQ 0.015182945359 0.001604506218 LR_FREQ 0.009511557307 0.000488424326 N        14179
EY SR_FREQ 0.023932394693 0.001882400060 LR_FREQ 0.018333741556 0.000925601711 N         9239
IW SR_FREQ 0.015261386638 0.001893910279 LR_FREQ 0.010701569892 0.000718514018 N         2587
ET SR_FREQ 0.022703705168 0.001705246129 LR_FREQ 0.016510167721 0.000755616285 N        13805
EW SR_FREQ 0.027037227436 0.002213765358 LR_FREQ 0.018657263956 0.001126754974 N         3939
EV SR_FREQ 0.019993191802 0.001556147220 LR_FREQ 0.013764051558 0.000575298952 N        20510
EQ SR_FREQ 0.031548217480 0.002291948873 LR_FREQ 0.015948328434 0.000866656235 N        10695
EP SR_FREQ 0.036982372000 0.003091061610 LR_FREQ 0.022863365699 0.001113113183 N         9261
ES SR_FREQ 0.027348122659 0.002256682379 LR_FREQ 0.021094255816 0.001064900316 N        13131
ER SR_FREQ 0.028183778993 0.002071435574 LR_FREQ 0.016852707637 0.000816067155 N        15935
II SR_FREQ 0.012592264287 0.001257015535 LR_FREQ 0.007843688954 0.000396164921 N        13689
IH SR_FREQ 0.016764473518 0.002094310378 LR_FREQ 0.010593935498 0.000698634940 N         5803
IK SR_FREQ 0.015470972200 0.001602921249 LR_FREQ 0.009657507635 0.000505886376 N        14726
IM SR_FREQ 0.012721470617 0.001539277429 LR_FREQ 0.009237894473 0.000596949256 N         4522
VW SR_FREQ 0.016175027307 0.001990005220 LR_FREQ 0.011953414434 0.000689738235 N         3653
KC SR_FREQ 0.017350179384 0.002092769067 LR_FREQ 0.019436932411 0.001040587020 N         2431
KA SR_FREQ 0.017987791576 0.001772471667 LR_FREQ 0.021946705840 0.001058811068 N        19224
KG SR_FREQ 0.019596977653 0.002075383870 LR_FREQ 0.028944137098 0.001327211017 N        15631
KF SR_FREQ 0.017081936528 0.001755427633 LR_FREQ 0.017828530204 0.000846707101 N         8533
KE SR_FREQ 0.021018669447 0.001983485654 LR_FREQ 0.015536141164 0.000838375622 N        18702
KD SR_FREQ 0.018878755064 0.001930375975 LR_FREQ 0.016240712697 0.000775146808 N        14354
KK SR_FREQ 0.017167637851 0.001575969514 LR_FREQ 0.015084916333 0.000778074093 N        14622
KI SR_FREQ 0.014641694501 0.001351815732 LR_FREQ 0.013186199276 0.000576839992 N        15245
KH SR_FREQ 0.018908251361 0.001996587372 LR_FREQ 0.017379031289 0.000998064887 N         4904
KN SR_FREQ 0.018124763893 0.001932857784 LR_FREQ 0.016847361012 0.000844947409 N        11045
KM SR_FREQ 0.014688603308 0.001609252256 LR_FREQ 0.015904945742 0.000885136657 N         5003
KL SR_FREQ 0.013818926075 0.001279636329 LR_FREQ 0.013565189730 0.000689297693 N        22162
KS SR_FREQ 0.019337224367 0.001873551210 LR_FREQ 0.021369239257 0.001126970002 N        11885
KR SR_FREQ 0.019772059579 0.001699046507 LR_FREQ 0.016900949912 0.000882038968 N        10862
KQ SR_FREQ 0.023013303017 0.002165786477 LR_FREQ 0.015921397592 0.000831422054 N         8311
KP SR_FREQ 0.027665493446 0.002906311338 LR_FREQ 0.023446623852 0.001191413712 N         9600
KW SR_FREQ 0.018006412927 0.001974578857 LR_FREQ 0.019054560686 0.001199936877 N         2927
KV SR_FREQ 0.014988348118 0.001396045090 LR_FREQ 0.014277898361 0.000607493575 N        16865
KT SR_FREQ 0.016433348537 0.001503274778 LR_FREQ 0.017020451539 0.000836103313 N        12342
KY SR_FREQ 0.016758767303 0.001610754939 LR_FREQ 0.018231290502 0.000865960372 N         8697
DN SR_FREQ 0.021790704084 0.002252874784 LR_FREQ 0.018756541532 0.000907671277 N         9088
DL SR_FREQ 0.016276276147 0.001489845349 LR_FREQ 0.014540385174 0.000677027327 N        24288
DM SR_FREQ 0.018057960009 0.001891215467 LR_FREQ 0.017273642753 0.000852055949 N         5229
DK SR_FREQ 0.020864446103 0.001974931732 LR_FREQ 0.016545592857 0.000800496794 N        12636
DH SR_FREQ 0.023203331705 0.002369788146 LR_FREQ 0.020154786255 0.001118502175 N         5082
DI SR_FREQ 0.017827456087 0.001638110378 LR_FREQ 0.014732725719 0.000643772486 N        16235
DF SR_FREQ 0.020653567462 0.002102637662 LR_FREQ 0.019456797846 0.000890700706 N        11735
DG SR_FREQ 0.021544310474 0.002141439155 LR_FREQ 0.031427379697 0.001228732862 N        18998
DD SR_FREQ 0.022758087511 0.002289747253 LR_FREQ 0.017910633202 0.000856562647 N        12666
DE SR_FREQ 0.025737964290 0.002517804202 LR_FREQ 0.017428030518 0.000971589123 N        16419
DC SR_FREQ 0.021887124259 0.002472676359 LR_FREQ 0.021206494916 0.000997622683 N         2988
DA SR_FREQ 0.021996939935 0.002262275821 LR_FREQ 0.023593953641 0.001071272709 N        19986
DY SR_FREQ 0.021005325215 0.002112837200 LR_FREQ 0.020034466389 0.000896748345 N         9792
DV SR_FREQ 0.017982233071 0.001706021743 LR_FREQ 0.015401886609 0.000626775406 N        18387
DW SR_FREQ 0.023452400140 0.002432934909 LR_FREQ 0.020393501706 0.001119850513 N         3951
DT SR_FREQ 0.019894088033 0.001849124395 LR_FREQ 0.018252426051 0.000794293915 N        11761
DR SR_FREQ 0.024547431692 0.002255702686 LR_FREQ 0.018847902956 0.000873253021 N        11479
DS SR_FREQ 0.024025276803 0.002440258365 LR_FREQ 0.023298896995 0.001139536769 N        12879
DP SR_FREQ 0.033881688104 0.003643851607 LR_FREQ 0.022671773170 0.000978248431 N        12264
DQ SR_FREQ 0.028258713856 0.002625706095 LR_FREQ 0.017676227247 0.000907174718 N         7411
QQ SR_FREQ 0.036593512496 0.002648519833 LR_FREQ 0.018009095922 0.000963478134 N         6942
QP SR_FREQ 0.041612112412 0.003772750024 LR_FREQ 0.026418239388 0.001271786042 N         6316
QS SR_FREQ 0.029643486041 0.002579814583 LR_FREQ 0.024391029071 0.001190086768 N         8019
QR SR_FREQ 0.030400994316 0.002191621351 LR_FREQ 0.019724277694 0.000993647957 N         8014
QT SR_FREQ 0.024403229490 0.001960876042 LR_FREQ 0.018301053054 0.000839283987 N         7576
QW SR_FREQ 0.029815346104 0.002485453332 LR_FREQ 0.021454479425 0.001245611353 N         2353
QV SR_FREQ 0.021392764789 0.001831967062 LR_FREQ 0.015844901184 0.000679679391 N        10843
QY SR_FREQ 0.025376164781 0.002050245927 LR_FREQ 0.020712324833 0.000973113935 N         5234
QA SR_FREQ 0.026641669837 0.002388996531 LR_FREQ 0.024748952064 0.001156447697 N        13763
QC SR_FREQ 0.028191420275 0.002611984197 LR_FREQ 0.021914985350 0.001119352960 N         1907
QE SR_FREQ 0.031505230879 0.002689367515 LR_FREQ 0.018428713032 0.001078419018 N         9612
QD SR_FREQ 0.027120596041 0.002388278066 LR_FREQ 0.018734879963 0.000937365504 N         7561
QG SR_FREQ 0.028345354803 0.002601102659 LR_FREQ 0.032808423727 0.001339736036 N        10179
QF SR_FREQ 0.024715093405 0.002176823073 LR_FREQ 0.020026787303 0.000993315829 N         5989
QI SR_FREQ 0.021062240110 0.001762227391 LR_FREQ 0.015366410687 0.000696331193 N         8950
QH SR_FREQ 0.029651223733 0.002527354036 LR_FREQ 0.020379232738 0.001162756263 N         3509
QK SR_FREQ 0.026280042275 0.002097016815 LR_FREQ 0.016731823690 0.000857134340 N         8420
QM SR_FREQ 0.022857082367 0.002082075621 LR_FREQ 0.017343022294 0.000939616832 N         3506
QL SR_FREQ 0.019291015405 0.001655433225 LR_FREQ 0.014748586859 0.000762286674 N        16086
QN SR_FREQ 0.027413110288 0.002482742367 LR_FREQ 0.019119299503 0.000948107766 N         6059
WG SR_FREQ 0.019997036599 0.002203299818 LR_FREQ 0.037394667241 0.001535242920 N         3916
WF SR_FREQ 0.017095580781 0.001833275969 LR_FREQ 0.020262411271 0.001095453964 N         2259
WE SR_FREQ 0.023506155264 0.002254728728 LR_FREQ 0.018908278395 0.001132539410 N         3548
WD SR_FREQ 0.020564949708 0.002118579712 LR_FREQ 0.020248108567 0.001015792512 N         3687
WC SR_FREQ 0.017458973634 0.002064070455 LR_FREQ 0.023743058866 0.001392811569 N          803
WA SR_FREQ 0.019090892322 0.001943453014 LR_FREQ 0.026254971314 0.001294104887 N         4126
WN SR_FREQ 0.019206237104 0.001960645366 LR_FREQ 0.020991705174 0.001101930058 N         2847
WM SR_FREQ 0.014461650836 0.001682609325 LR_FREQ 0.018106761488 0.001140486951 N         1262
WL SR_FREQ 0.013237247386 0.001330321237 LR_FREQ 0.014676754425 0.000845381188 N         5386
WK SR_FREQ 0.018259373091 0.001715912528 LR_FREQ 0.017290227303 0.000924454183 N         3266
WI SR_FREQ 0.014217240189 0.001403211064 LR_FREQ 0.014314503756 0.000694041568 N         2952
WH SR_FREQ 0.020523599021 0.002176832118 LR_FREQ 0.020783750514 0.001255128264 N         1559
WW SR_FREQ 0.019125847970 0.002009633244 LR_FREQ 0.023582019628 0.001526354135 N          873
WV SR_FREQ 0.015007850052 0.001477945744 LR_FREQ 0.015722294125 0.000704430443 N         3598
WT SR_FREQ 0.017113002235 0.001550284244 LR_FREQ 0.019260225202 0.000887775691 N         3176
WS SR_FREQ 0.020982983383 0.002102822154 LR_FREQ 0.026607981768 0.001261862546 N         3655
WR SR_FREQ 0.020952440044 0.001843364768 LR_FREQ 0.020931427355 0.001065377375 N         3112
WQ SR_FREQ 0.026159996258 0.002157194002 LR_FREQ 0.019804629999 0.001125140029 N         2600
WP SR_FREQ 0.030815977128 0.003251243951 LR_FREQ 0.027394623939 0.001333210338 N         2227
WY SR_FREQ 0.017638329024 0.001804554896 LR_FREQ 0.022434572907 0.001101646731 N         1914
PR SR_FREQ 0.023850698488 0.001849092243 LR_FREQ 0.018536427565 0.000718818182 N         8093
PS SR_FREQ 0.023437196645 0.001893841230 LR_FREQ 0.022437994665 0.000832274305 N        10928
PP SR_FREQ 0.032856711828 0.002632089172 LR_FREQ 0.022772601603 0.000822557206 N         7776
PQ SR_FREQ 0.028697170021 0.002036106317 LR_FREQ 0.017790832315 0.000750360035 N         6950
PV SR_FREQ 0.018265258715 0.001530776033 LR_FREQ 0.015143134162 0.000542211039 N        14260
PW SR_FREQ 0.022602042510 0.001918866250 LR_FREQ 0.021136242403 0.001007107381 N         2690
PT SR_FREQ 0.019631290654 0.001527322178 LR_FREQ 0.017590541209 0.000641494231 N         9830
PY SR_FREQ 0.020437854313 0.001636548429 LR_FREQ 0.019776232161 0.000790560750 N         6702
PC SR_FREQ 0.021280470653 0.001865847443 LR_FREQ 0.019990470965 0.000819088178 N         1991
PA SR_FREQ 0.022414953504 0.001972982235 LR_FREQ 0.024267351501 0.000975411025 N        14880
PF SR_FREQ 0.019870482560 0.001687653597 LR_FREQ 0.019638320348 0.000821796092 N         7986
PG SR_FREQ 0.020619011812 0.001758040788 LR_FREQ 0.030704493536 0.000969824330 N        14574
PD SR_FREQ 0.021897150351 0.001857178717 LR_FREQ 0.018325357255 0.000693802334 N        12423
PE SR_FREQ 0.026106066363 0.002155885443 LR_FREQ 0.017677455748 0.000796386972 N        15938
PK SR_FREQ 0.021004796637 0.001677901437 LR_FREQ 0.016140003948 0.000617003005 N         8968
PH SR_FREQ 0.022771753160 0.001799690778 LR_FREQ 0.019647304951 0.000852021892 N         4414
PI SR_FREQ 0.018039962018 0.001564888213 LR_FREQ 0.014449704725 0.000584871415 N         9351
PN SR_FREQ 0.021309505019 0.001823458445 LR_FREQ 0.018695153233 0.000733486929 N         7894
PL SR_FREQ 0.016590614696 0.001401338565 LR_FREQ 0.014212144621 0.000676939085 N        16902
PM SR_FREQ 0.017779683114 0.001588413450 LR_FREQ 0.016799880213 0.000787902774 N         3645
CK SR_FREQ 0.019510674271 0.001818955045 LR_FREQ 0.020845583961 0.000991486799 N         2703
CI SR_FREQ 0.015576024315 0.001588957017 LR_FREQ 0.017894367234 0.000812839385 N         2865
CH SR_FREQ 0.023137495382 0.002474491555 LR_FREQ 0.026187133282 0.001252490232 N         1748
CN SR_FREQ 0.021774437098 0.002393912748 LR_FREQ 0.024760336403 0.001150078698 N         2089
CM SR_FREQ 0.016190860015 0.001875400347 LR_FREQ 0.023417389343 0.001293979418 N         1005
CL SR_FREQ 0.014179033799 0.001452829442 LR_FREQ 0.017778109854 0.000981539109 N         4662
CC SR_FREQ 0.021029307539 0.002596419111 LR_FREQ 0.030267469115 0.001272578980 N          897
CA SR_FREQ 0.020842956278 0.002220587409 LR_FREQ 0.031067303941 0.001377236661 N         3794
CG SR_FREQ 0.021214455333 0.002377686853 LR_FREQ 0.042912153552 0.001371003776 N         4302
CF SR_FREQ 0.018386291363 0.002050700453 LR_FREQ 0.025678084166 0.001179747030 N         2112
CE SR_FREQ 0.025672113108 0.002515395737 LR_FREQ 0.022318916926 0.001218706768 N         3205
CD SR_FREQ 0.023055959169 0.002465908163 LR_FREQ 0.023135619570 0.001072110030 N         3065
CY SR_FREQ 0.019868843280 0.002120248014 LR_FREQ 0.027744141950 0.001171537233 N         1821
CS SR_FREQ 0.023427598294 0.002437320524 LR_FREQ 0.031350475350 0.001306938784 N         3545
CR SR_FREQ 0.023236240587 0.002063728830 LR_FREQ 0.025274247601 0.001149200411 N         2872
CQ SR_FREQ 0.028831572088 0.002629023876 LR_FREQ 0.023729310216 0.001207760567 N         2023
CP SR_FREQ 0.034319776422 0.003858230053 LR_FREQ 0.033264547479 0.001305560182 N         2735
CW SR_FREQ 0.020560537009 0.002149466386 LR_FREQ 0.030262113588 0.001556355770 N          695
CV SR_FREQ 0.016203302381 0.001655507663 LR_FREQ 0.018535152154 0.000738076777 N         3491
CT SR_FREQ 0.018502706865 0.001790468744 LR_FREQ 0.022276929206 0.000897174940 N         2765
IY SR_FREQ 0.015236547951 0.001788224116 LR_FREQ 0.010995582241 0.000592846633 N         8048
VA SR_FREQ 0.016570607920 0.001788177776 LR_FREQ 0.015184370124 0.000732555730 N        25079
VC SR_FREQ 0.015939022052 0.002334586532 LR_FREQ 0.012364348433 0.000668097279 N         3834
VD SR_FREQ 0.017958456555 0.002094431576 LR_FREQ 0.012849183596 0.000632140481 N        18654
VE SR_FREQ 0.019424453717 0.002099303986 LR_FREQ 0.011492618648 0.000553812128 N        20330
VF SR_FREQ 0.014891380450 0.001754900118 LR_FREQ 0.012001587977 0.000576471038 N        11704
VG SR_FREQ 0.017639063017 0.002006403445 LR_FREQ 0.021251451818 0.000952136047 N        19327
IQ SR_FREQ 0.020319398709 0.002227080238 LR_FREQ 0.009849615059 0.000594251502 N         8538
VI SR_FREQ 0.012775613185 0.001269867960 LR_FREQ 0.008306935735 0.000368129650 N        17498
IS SR_FREQ 0.018012837841 0.002054703456 LR_FREQ 0.013852555145 0.000807168840 N        15708
IR SR_FREQ 0.016989332682 0.001694375822 LR_FREQ 0.010516396091 0.000543743320 N        12385
VL SR_FREQ 0.012386004667 0.001241330160 LR_FREQ 0.009552778586 0.000451148179 N        27656
VM SR_FREQ 0.013279659973 0.001642208494 LR_FREQ 0.010175942864 0.000581212642 N         6409
VN SR_FREQ 0.017062446513 0.002047295499 LR_FREQ 0.012694438970 0.000684381264 N        12575
IV SR_FREQ 0.012892067320 0.001313825570 LR_FREQ 0.007695343761 0.000388134356 N        16842
VP SR_FREQ 0.025514729084 0.003108662456 LR_FREQ 0.016939623587 0.000920644115 N        13808
VQ SR_FREQ 0.021118571498 0.002351646579 LR_FREQ 0.011895709640 0.000681987752 N         9932
VR SR_FREQ 0.017653492894 0.001793399535 LR_FREQ 0.012218937554 0.000594222639 N        15395
VS SR_FREQ 0.018547505111 0.002137762867 LR_FREQ 0.015174684690 0.000773058152 N        18130
VT SR_FREQ 0.015463559281 0.001645136879 LR_FREQ 0.011199929064 0.000511720420 N        17335
IL SR_FREQ 0.012028766274 0.001236047113 LR_FREQ 0.008673832705 0.000470941044 N        20218
VV SR_FREQ 0.013354379749 0.001354567021 LR_FREQ 0.008564086134 0.000384141190 N        22709
IN SR_FREQ 0.016850761713 0.002003030369 LR_FREQ 0.011415791592 0.000676441711 N        11477
IA SR_FREQ 0.015787919434 0.001639844789 LR_FREQ 0.014511499550 0.000765863393 N        21042
VY SR_FREQ 0.015442384910 0.001808521586 LR_FREQ 0.012228371282 0.000578383349 N         9623
IC SR_FREQ 0.014896823979 0.002056220848 LR_FREQ 0.011089174734 0.000671046806 N         3251
IE SR_FREQ 0.018476989886 0.001983076578 LR_FREQ 0.010734746585 0.000594691416 N        17384
ID SR_FREQ 0.017547328096 0.001949467284 LR_FREQ 0.011422420122 0.000630694642 N        16358
IG SR_FREQ 0.017024367161 0.001893460937 LR_FREQ 0.019984456624 0.000976204430 N        17027
IF SR_FREQ 0.014235285457 0.001620881496 LR_FREQ 0.010255258642 0.000559038326 N         8640
HY SR_FREQ 0.020863950081 0.002093841058 LR_FREQ 0.024075456552 0.001021026406 N         3743
HR SR_FREQ 0.023739132387 0.002037404675 LR_FREQ 0.021305586439 0.000889571034 N         4902
HS SR_FREQ 0.023659098676 0.002393395216 LR_FREQ 0.027735014149 0.001104814599 N         5472
HP SR_FREQ 0.034366418930 0.003340798855 LR_FREQ 0.028784399622 0.001119148358 N         5842
HQ SR_FREQ 0.029811302286 0.002599339652 LR_FREQ 0.021142626683 0.001027735716 N         3504
HV SR_FREQ 0.017473289372 0.001741446583 LR_FREQ 0.017037020534 0.000639797557 N         6474
HW SR_FREQ 0.024027511258 0.002563090917 LR_FREQ 0.025084106659 0.001223383916 N         1556
HT SR_FREQ 0.019790446408 0.001840505707 LR_FREQ 0.021000015676 0.000815112578 N         4895
HK SR_FREQ 0.020775536397 0.001987294835 LR_FREQ 0.018577892516 0.000796272269 N         3939
HH SR_FREQ 0.025810877461 0.003393718739 LR_FREQ 0.022291467362 0.000988890903 N         3014
HI SR_FREQ 0.017116857309 0.001735320012 LR_FREQ 0.016433237154 0.000692981617 N         5749
HN SR_FREQ 0.022333869233 0.002400791076 LR_FREQ 0.021437632368 0.000887254828 N         3580
HL SR_FREQ 0.015432172898 0.001519987857 LR_FREQ 0.016050878176 0.000825911152 N         9910
HM SR_FREQ 0.017709467190 0.001996976603 LR_FREQ 0.020019392957 0.000999115132 N         2046
HC SR_FREQ 0.021880704206 0.002673921062 LR_FREQ 0.025584245803 0.001137116518 N         1616
HA SR_FREQ 0.021600657435 0.002182631117 LR_FREQ 0.028050377780 0.001226640187 N         7256
HF SR_FREQ 0.019654296136 0.002054760440 LR_FREQ 0.023108701376 0.001029238260 N         4785
HG SR_FREQ 0.022688281288 0.002442159836 LR_FREQ 0.037894975356 0.001247563291 N         7414
HD SR_FREQ 0.023287549567 0.002405153517 LR_FREQ 0.020998507818 0.000892173067 N         4833
HE SR_FREQ 0.026323739917 0.002531967137 LR_FREQ 0.020125358442 0.001065797891 N         5158
NH SR_FREQ 0.024871932569 0.002532137724 LR_FREQ 0.023875541498 0.001169242320 N         3782
NI SR_FREQ 0.018610902459 0.001769692298 LR_FREQ 0.017239652539 0.000713166388 N        11631
NK SR_FREQ 0.022223943333 0.002098977897 LR_FREQ 0.019541058741 0.000878961985 N         9194
NL SR_FREQ 0.017475574095 0.001687285441 LR_FREQ 0.017139927937 0.000839075082 N        16408
NM SR_FREQ 0.019412126045 0.002047973673 LR_FREQ 0.020650985703 0.000972779981 N         3602
NN SR_FREQ 0.023220256885 0.002323547655 LR_FREQ 0.022064395484 0.000961372762 N         8256
NA SR_FREQ 0.022888952219 0.002276092283 LR_FREQ 0.028049211290 0.001213909508 N        13371
NC SR_FREQ 0.023173645856 0.002549391385 LR_FREQ 0.025549404778 0.001054747146 N         2363
ND SR_FREQ 0.024107479346 0.002399182479 LR_FREQ 0.021302854457 0.000953093375 N         9214
NE SR_FREQ 0.027625358362 0.002599112514 LR_FREQ 0.020623020410 0.001101742196 N        10482
NF SR_FREQ 0.021556967779 0.002183336414 LR_FREQ 0.023352769332 0.000998367237 N         7567
NG SR_FREQ 0.023666040493 0.002438036695 LR_FREQ 0.037353171740 0.001301593233 N        14017
NY SR_FREQ 0.022206529135 0.002202852785 LR_FREQ 0.023936940858 0.000982867019 N         6907
NP SR_FREQ 0.036284629389 0.003643377200 LR_FREQ 0.026705145787 0.001015514238 N        10066
NQ SR_FREQ 0.030885773640 0.002725710818 LR_FREQ 0.021474065455 0.001014889197 N         6189
NR SR_FREQ 0.026474657345 0.002308903629 LR_FREQ 0.022599485083 0.000984904983 N         7819
NS SR_FREQ 0.024780330226 0.002424216236 LR_FREQ 0.027151821915 0.001142918998 N         9978
NT SR_FREQ 0.021013317854 0.001959856479 LR_FREQ 0.021238306899 0.000845235696 N         9047
NV SR_FREQ 0.018917111239 0.001835050401 LR_FREQ 0.017727069005 0.000647472507 N        12375
NW SR_FREQ 0.025276273553 0.002648613132 LR_FREQ 0.025966935734 0.001277660026 N         2758
TY SR_FREQ 0.017382844910 0.001875302335 LR_FREQ 0.021299857807 0.000883473220 N         7763
TV SR_FREQ 0.014861139083 0.001421616602 LR_FREQ 0.015390217968 0.000616426094 N        17287
TW SR_FREQ 0.018153850231 0.001949938918 LR_FREQ 0.022047939539 0.001072851160 N         3292
TT SR_FREQ 0.016176631917 0.001544710027 LR_FREQ 0.018575285560 0.000779528064 N        11736
TR SR_FREQ 0.019207154236 0.001768248732 LR_FREQ 0.020805304464 0.000960884635 N        10243
TS SR_FREQ 0.019758897297 0.002099449416 LR_FREQ 0.024929267152 0.001136903247 N        12978
TP SR_FREQ 0.027580846490 0.002953455968 LR_FREQ 0.027045192862 0.001154273572 N        12114
TQ SR_FREQ 0.023110828394 0.002201585621 LR_FREQ 0.019265750585 0.000953053553 N         7206
TN SR_FREQ 0.018767450747 0.002067103865 LR_FREQ 0.021146664405 0.001024709747 N         8867
TL SR_FREQ 0.013692366507 0.001364479570 LR_FREQ 0.014758624992 0.000660553855 N        22450
TM SR_FREQ 0.014348098379 0.001639768852 LR_FREQ 0.018317321292 0.000890678482 N         4331
TK SR_FREQ 0.017193920940 0.001709029549 LR_FREQ 0.018195975838 0.000895987825 N        10612
TH SR_FREQ 0.019238280451 0.002110213298 LR_FREQ 0.021170315053 0.001133478283 N         5036
TI SR_FREQ 0.014466421668 0.001421303607 LR_FREQ 0.014264210312 0.000612796668 N        13149
TF SR_FREQ 0.016914387270 0.001796258561 LR_FREQ 0.020122122811 0.000854586940 N         9846
TG SR_FREQ 0.019071249317 0.002030393306 LR_FREQ 0.033356043145 0.001167377786 N        18387
TD SR_FREQ 0.018711919531 0.001954023005 LR_FREQ 0.020163966613 0.000939553026 N        12491
TE SR_FREQ 0.021417128309 0.002136666336 LR_FREQ 0.019539586143 0.001062653551 N        13020
TC SR_FREQ 0.017251067809 0.002109510237 LR_FREQ 0.022788996385 0.000998411328 N         2935
TA SR_FREQ 0.018260897393 0.001879638854 LR_FREQ 0.024617867775 0.001056974355 N        18152
AA SR_FREQ 0.017492788291 0.001627426580 LR_FREQ 0.027499108207 0.001125913102 N        33762
AC SR_FREQ 0.016276044789 0.001662633086 LR_FREQ 0.025110104873 0.001100033203 N         4238
AE SR_FREQ 0.021461289810 0.002174586036 LR_FREQ 0.021098790124 0.001008874075 N        23133
AD SR_FREQ 0.018895521587 0.001875650864 LR_FREQ 0.021683214981 0.000907948593 N        19968
AG SR_FREQ 0.018355797440 0.001725449710 LR_FREQ 0.034849486868 0.001230745386 N        26151
AF SR_FREQ 0.016005417865 0.001529822401 LR_FREQ 0.023545053752 0.001008290078 N        13632
AI SR_FREQ 0.014209357295 0.001289445208 LR_FREQ 0.017437277988 0.000740149001 N        19800
AH SR_FREQ 0.018210809698 0.001799333740 LR_FREQ 0.023611686234 0.001071177004 N         7780
AK SR_FREQ 0.016616909522 0.001471712094 LR_FREQ 0.019967570760 0.000846143724 N        18488
AM SR_FREQ 0.014124383231 0.001410820784 LR_FREQ 0.021330369647 0.001060130266 N         7950
AL SR_FREQ 0.013027955688 0.001123103485 LR_FREQ 0.016997198357 0.000820966683 N        35427
AN SR_FREQ 0.018193740305 0.001830786959 LR_FREQ 0.022307357813 0.000964900414 N        12577
AQ SR_FREQ 0.022259703537 0.002000135333 LR_FREQ 0.021577263481 0.000992056728 N        13084
AP SR_FREQ 0.025745831753 0.002559947269 LR_FREQ 0.028945595026 0.001183560162 N        12757
AS SR_FREQ 0.019336609806 0.001830303558 LR_FREQ 0.027405667161 0.001103554693 N        19095
AR SR_FREQ 0.019423050607 0.001779270062 LR_FREQ 0.022422803098 0.000930793765 N        18671
AT SR_FREQ 0.016547009124 0.001479756600 LR_FREQ 0.021433312106 0.000840778126 N        17489
AW SR_FREQ 0.017664538817 0.001818397756 LR_FREQ 0.025422190749 0.001223058193 N         4473
AV SR_FREQ 0.014608449500 0.001282759838 LR_FREQ 0.017662161472 0.000684789207 N        24995
AY SR_FREQ 0.016757076050 0.001590669406 LR_FREQ 0.024243876559 0.001007930573 N        10850
VK SR_FREQ 0.015844420093 0.001704269050 LR_FREQ 0.011050468353 0.000532902445 N        16946
