# Supplementary material for: Pi-Pi contacts are an overlooked protein feature relevant to phase separation
Source: eLife. 2018 Feb 9;7:e31486. doi: 10.7554/eLife.31486 (PMC5847340; doi:10.7554/eLife.31486)
Supplement: Source code 2. — Python script and associated database files for the final phase separation propensity predictor. [file elife-31486-code2.tgz › SourceCodeS2/DBS/AVGnSDEVS/PCON2.SC.xmer27]

 E SR_FREQ 0.033989645486 0.000369108704 LR_FREQ 0.034911175676 0.000459003600 N       201051
 D SR_FREQ 0.025505131233 0.000308261222 LR_FREQ 0.032766789255 0.000373035698 N       180095
 F SR_FREQ 0.105917030862 0.001104831771 LR_FREQ 0.218678762051 0.001188101564 N       124217
 H SR_FREQ 0.099413316104 0.001029661325 LR_FREQ 0.176659033690 0.001214186460 N        70943
 N SR_FREQ 0.045254307916 0.000556865295 LR_FREQ 0.074256820500 0.000675610352 N       130041
 Q SR_FREQ 0.056815046285 0.000568429017 LR_FREQ 0.078521076424 0.000798846805 N       107800
 R SR_FREQ 0.067915425931 0.001007711527 LR_FREQ 0.164166183074 0.001205875853 N       151618
 W SR_FREQ 0.158218655129 0.001577339746 LR_FREQ 0.353008930311 0.002333768224 N        41844
 Y SR_FREQ 0.121230985081 0.001344547765 LR_FREQ 0.226988259835 0.001310748425 N       107882
