# Supplementary material for: Pi-Pi contacts are an overlooked protein feature relevant to phase separation
Source: eLife. 2018 Feb 9;7:e31486. doi: 10.7554/eLife.31486 (PMC5847340; doi:10.7554/eLife.31486)
Supplement: Source code 2. — Python script and associated database files for the final phase separation propensity predictor. [file elife-31486-code2.tgz › SourceCodeS2/DBS/AVGnSDEVS/PCON2.SC.xmer14]

 E SR_FREQ 0.033770289807 0.000617162297 LR_FREQ 0.034598906262 0.000751608008 N       242980
 D SR_FREQ 0.025373303609 0.000519278050 LR_FREQ 0.032547743134 0.000600236357 N       213790
 F SR_FREQ 0.105663330562 0.001893936224 LR_FREQ 0.218233377498 0.001793530286 N       147393
 H SR_FREQ 0.099067239521 0.001698618701 LR_FREQ 0.175907757914 0.001865558800 N        84015
 N SR_FREQ 0.044874853552 0.000959188037 LR_FREQ 0.073794204208 0.001026636457 N       154158
 Q SR_FREQ 0.056413976674 0.000934866828 LR_FREQ 0.077975464716 0.001286875923 N       130236
 R SR_FREQ 0.067823671964 0.001799278125 LR_FREQ 0.163365832940 0.001883076271 N       182798
 W SR_FREQ 0.157501116243 0.002641119417 LR_FREQ 0.352563661323 0.003512306301 N        49516
 Y SR_FREQ 0.120883254092 0.002335485981 LR_FREQ 0.226370009405 0.001954697694 N       127453
