# Supplementary material for: Pi-Pi contacts are an overlooked protein feature relevant to phase separation
Source: eLife. 2018 Feb 9;7:e31486. doi: 10.7554/eLife.31486 (PMC5847340; doi:10.7554/eLife.31486)
Supplement: Source code 2. — Python script and associated database files for the final phase separation propensity predictor. [file elife-31486-code2.tgz › SourceCodeS2/DBS/AVGnSDEVS/PCON2.BB.xmer16]

GW SR_FREQ 0.025801792931 0.000492366270 LR_FREQ 0.047068327953 0.000733896450 N         4016
GV SR_FREQ 0.020403684932 0.000399103053 LR_FREQ 0.029693188603 0.000396220889 N        19685
GT SR_FREQ 0.022529991791 0.000397570004 LR_FREQ 0.035324116306 0.000482098673 N        14965
GS SR_FREQ 0.026100925462 0.000486868067 LR_FREQ 0.043230900611 0.000556192411 N        15641
GR SR_FREQ 0.026324991912 0.000457333832 LR_FREQ 0.037025567344 0.000543867207 N        13315
GQ SR_FREQ 0.030534965527 0.000525967778 LR_FREQ 0.037185022415 0.000578317732 N         8952
GP SR_FREQ 0.033818876599 0.000631839034 LR_FREQ 0.046578437343 0.000626220902 N         9203
GY SR_FREQ 0.023566196464 0.000457024862 LR_FREQ 0.041126714820 0.000565607742 N        10107
GG SR_FREQ 0.024808491300 0.000486521211 LR_FREQ 0.053177770502 0.000609315933 N        19595
GF SR_FREQ 0.022859389151 0.000435718264 LR_FREQ 0.039530746175 0.000546734102 N        11553
GE SR_FREQ 0.028041849260 0.000517649706 LR_FREQ 0.033836585055 0.000571943137 N        16238
GD SR_FREQ 0.025363461267 0.000488953251 LR_FREQ 0.035411032694 0.000492004160 N        14653
GC SR_FREQ 0.024807653346 0.000526927472 LR_FREQ 0.047495508940 0.000616961919 N         3477
GA SR_FREQ 0.024003699489 0.000466162384 LR_FREQ 0.042367923448 0.000582365144 N        20357
GN SR_FREQ 0.024935462952 0.000483952427 LR_FREQ 0.037986871089 0.000552206782 N        10808
GM SR_FREQ 0.020958359871 0.000428366833 LR_FREQ 0.038384028941 0.000605825066 N         5879
GL SR_FREQ 0.018561319117 0.000355811084 LR_FREQ 0.027572097066 0.000452143670 N        22841
GK SR_FREQ 0.023344491759 0.000410233691 LR_FREQ 0.032903206912 0.000508647138 N        16118
GI SR_FREQ 0.020163482322 0.000388501071 LR_FREQ 0.029801621499 0.000473331651 N        16349
GH SR_FREQ 0.026297248305 0.000508226778 LR_FREQ 0.041993174818 0.000593345520 N         6293
ME SR_FREQ 0.022205909567 0.000513318193 LR_FREQ 0.018458219345 0.000327371470 N         5023
MD SR_FREQ 0.019383349739 0.000459142309 LR_FREQ 0.019099291149 0.000294773830 N         4432
MG SR_FREQ 0.019306416833 0.000461519607 LR_FREQ 0.033268493754 0.000473799636 N         5341
MF SR_FREQ 0.016308100012 0.000401684301 LR_FREQ 0.020247963727 0.000318417386 N         2644
MA SR_FREQ 0.018520701289 0.000448867896 LR_FREQ 0.025209692435 0.000388831887 N         6660
MC SR_FREQ 0.016644620551 0.000488218203 LR_FREQ 0.022064095812 0.000400677453 N          894
MM SR_FREQ 0.013856702350 0.000381786895 LR_FREQ 0.017767110677 0.000338693652 N         1897
ML SR_FREQ 0.013590089355 0.000320265824 LR_FREQ 0.014826604002 0.000251204212 N         6941
MN SR_FREQ 0.018278037800 0.000449889085 LR_FREQ 0.019586652177 0.000323167485 N         3253
MI SR_FREQ 0.014353517990 0.000346470644 LR_FREQ 0.014887105701 0.000248306324 N         4129
MH SR_FREQ 0.018955875416 0.000504610938 LR_FREQ 0.020359236610 0.000367311024 N         1704
MK SR_FREQ 0.017311227771 0.000389347790 LR_FREQ 0.017311579224 0.000279843365 N         4564
MT SR_FREQ 0.016566774283 0.000369074598 LR_FREQ 0.018515570434 0.000284081882 N         4325
MW SR_FREQ 0.017670529864 0.000470160193 LR_FREQ 0.021677485502 0.000435525701 N          833
MV SR_FREQ 0.014792006140 0.000352563064 LR_FREQ 0.015371147168 0.000224622451 N         5206
MQ SR_FREQ 0.023584378572 0.000528714720 LR_FREQ 0.018665519857 0.000339270287 N         2708
MP SR_FREQ 0.027909307958 0.000649384715 LR_FREQ 0.025853900131 0.000394558171 N         3517
MS SR_FREQ 0.020109500337 0.000475332808 LR_FREQ 0.024617100901 0.000382530886 N         4260
MR SR_FREQ 0.020012912016 0.000430917284 LR_FREQ 0.019700741298 0.000320491298 N         3964
MY SR_FREQ 0.016821930669 0.000417395814 LR_FREQ 0.021025812971 0.000348193558 N         2241
FP SR_FREQ 0.030747349158 0.000678287759 LR_FREQ 0.027272740623 0.000377923141 N         6615
FQ SR_FREQ 0.026760530150 0.000548875608 LR_FREQ 0.020576541645 0.000324191676 N         5073
FR SR_FREQ 0.022649303915 0.000448384897 LR_FREQ 0.021239258033 0.000295743127 N         6991
FS SR_FREQ 0.022772995078 0.000495817564 LR_FREQ 0.026017901145 0.000348452611 N         9993
FT SR_FREQ 0.019172524325 0.000400790104 LR_FREQ 0.020348810500 0.000278587780 N         8304
FV SR_FREQ 0.017153892135 0.000377144534 LR_FREQ 0.017152455573 0.000218208557 N         9641
FW SR_FREQ 0.021278143911 0.000513146797 LR_FREQ 0.023753709877 0.000393765279 N         1897
FY SR_FREQ 0.019638727735 0.000452659820 LR_FREQ 0.022732008100 0.000316170318 N         5343
FA SR_FREQ 0.020934527936 0.000473289983 LR_FREQ 0.026450093567 0.000364060732 N        11039
FC SR_FREQ 0.020273948561 0.000539258648 LR_FREQ 0.024103756578 0.000360021282 N         1911
FD SR_FREQ 0.022079381036 0.000489256617 LR_FREQ 0.020785082433 0.000289768724 N         9980
FE SR_FREQ 0.024621374049 0.000521162766 LR_FREQ 0.020128385756 0.000314206865 N         9404
FF SR_FREQ 0.019035181178 0.000433527356 LR_FREQ 0.022003106546 0.000305096476 N         5567
FG SR_FREQ 0.021662132818 0.000486700020 LR_FREQ 0.034136198466 0.000419621369 N        10849
FH SR_FREQ 0.022009663516 0.000511389759 LR_FREQ 0.022369532648 0.000349070418 N         3491
FI SR_FREQ 0.016789407102 0.000372481147 LR_FREQ 0.016632637164 0.000240010723 N         7710
FK SR_FREQ 0.019988586809 0.000425529711 LR_FREQ 0.019013905687 0.000278917985 N         7686
FL SR_FREQ 0.015618051820 0.000348139880 LR_FREQ 0.016311722899 0.000244088825 N        12137
FM SR_FREQ 0.017018124993 0.000428963711 LR_FREQ 0.019909573176 0.000330088932 N         2735
FN SR_FREQ 0.021312362028 0.000496197872 LR_FREQ 0.021485814437 0.000317086405 N         6805
SY SR_FREQ 0.020533879391 0.000474250650 LR_FREQ 0.024449321618 0.000356848105 N         7575
SS SR_FREQ 0.023101034485 0.000515862947 LR_FREQ 0.027407504464 0.000404704561 N        13623
SR SR_FREQ 0.023166090004 0.000463788475 LR_FREQ 0.022811213098 0.000344978398 N         9929
SQ SR_FREQ 0.026705828343 0.000544932129 LR_FREQ 0.022043681373 0.000367236769 N         7383
SP SR_FREQ 0.030424364562 0.000704575870 LR_FREQ 0.028716072830 0.000411863957 N         9495
SW SR_FREQ 0.021964615417 0.000519282342 LR_FREQ 0.025998896823 0.000443931661 N         3177
SV SR_FREQ 0.017934343689 0.000402100469 LR_FREQ 0.018605153961 0.000252516262 N        14292
ST SR_FREQ 0.019736852840 0.000419667858 LR_FREQ 0.021757766755 0.000308515754 N        10968
SK SR_FREQ 0.020426595485 0.000433681568 LR_FREQ 0.020427422872 0.000321599314 N        10795
SI SR_FREQ 0.017593583964 0.000393819544 LR_FREQ 0.018199968580 0.000281445465 N        11879
SH SR_FREQ 0.022651781464 0.000538588597 LR_FREQ 0.024204223827 0.000394624101 N         4701
SN SR_FREQ 0.021704439254 0.000502559771 LR_FREQ 0.022998128585 0.000357026797 N         8669
SM SR_FREQ 0.017855930911 0.000437162174 LR_FREQ 0.021864756202 0.000366479506 N         4239
SL SR_FREQ 0.016407792885 0.000370785644 LR_FREQ 0.017783569687 0.000284514491 N        19935
SC SR_FREQ 0.021109986433 0.000538579585 LR_FREQ 0.025919856869 0.000377723986 N         2795
SA SR_FREQ 0.021416851423 0.000488334918 LR_FREQ 0.027836264866 0.000400590948 N        15617
SG SR_FREQ 0.022068119021 0.000499420000 LR_FREQ 0.035059417439 0.000442839357 N        17243
SF SR_FREQ 0.019956619713 0.000470008356 LR_FREQ 0.023773045387 0.000347989408 N         9086
SE SR_FREQ 0.025008778953 0.000550548455 LR_FREQ 0.021374505518 0.000369298529 N        12076
SD SR_FREQ 0.022299284780 0.000494227811 LR_FREQ 0.022169427134 0.000335612168 N        11696
YI SR_FREQ 0.016471992788 0.000364433613 LR_FREQ 0.017033592077 0.000250169150 N         6520
YH SR_FREQ 0.021840120683 0.000530910927 LR_FREQ 0.022996708159 0.000362563890 N         2963
YK SR_FREQ 0.019691814601 0.000406634327 LR_FREQ 0.019433338687 0.000293190765 N         6394
YM SR_FREQ 0.016637789456 0.000410567937 LR_FREQ 0.020671445039 0.000354798147 N         2384
YL SR_FREQ 0.015393396808 0.000345142979 LR_FREQ 0.016645820466 0.000270961144 N        11662
YN SR_FREQ 0.020860622847 0.000483081213 LR_FREQ 0.021970888077 0.000330847817 N         5720
YA SR_FREQ 0.020709343201 0.000456253523 LR_FREQ 0.027231293236 0.000373972250 N         9159
YC SR_FREQ 0.019895381026 0.000505476708 LR_FREQ 0.025290662088 0.000391784364 N         1762
YE SR_FREQ 0.024286734087 0.000515491299 LR_FREQ 0.020503974692 0.000343875854 N         7491
YD SR_FREQ 0.021707961304 0.000481273092 LR_FREQ 0.021335480634 0.000299803536 N         7786
YG SR_FREQ 0.021430534428 0.000492042518 LR_FREQ 0.035471926159 0.000424754526 N         9515
YF SR_FREQ 0.018922095875 0.000441372261 LR_FREQ 0.022818745169 0.000326907336 N         5437
YY SR_FREQ 0.019321188729 0.000435716901 LR_FREQ 0.023731948636 0.000343104408 N         5118
YQ SR_FREQ 0.026623253109 0.000540370343 LR_FREQ 0.021191284955 0.000350374252 N         4739
YP SR_FREQ 0.030696492862 0.000679001287 LR_FREQ 0.028348034158 0.000395452922 N         6072
YS SR_FREQ 0.022501365274 0.000498522824 LR_FREQ 0.026893581488 0.000363005095 N         7854
YR SR_FREQ 0.022413152243 0.000437857393 LR_FREQ 0.022020643682 0.000321042572 N         6584
YT SR_FREQ 0.018762530558 0.000396087417 LR_FREQ 0.020852768237 0.000297813739 N         6817
YW SR_FREQ 0.020879519806 0.000486761551 LR_FREQ 0.024917276970 0.000460087651 N         1807
YV SR_FREQ 0.016790998686 0.000368613558 LR_FREQ 0.017545449939 0.000231565239 N         8072
LF SR_FREQ 0.015678714268 0.000357557369 LR_FREQ 0.018316589879 0.000251638253 N        11726
LG SR_FREQ 0.017908232304 0.000398331009 LR_FREQ 0.026796113805 0.000339475777 N        22925
LD SR_FREQ 0.017901120546 0.000405698772 LR_FREQ 0.017711085539 0.000235157905 N        20394
LE SR_FREQ 0.019782236545 0.000443943118 LR_FREQ 0.017249488681 0.000247605524 N        23009
LC SR_FREQ 0.015747375807 0.000409672784 LR_FREQ 0.018834105710 0.000277998820 N         3965
LA SR_FREQ 0.017277310037 0.000389978035 LR_FREQ 0.021820404185 0.000301105061 N        29662
LN SR_FREQ 0.017161078889 0.000398704944 LR_FREQ 0.017876132886 0.000248379729 N        14035
LL SR_FREQ 0.013598667144 0.000296697120 LR_FREQ 0.014473169648 0.000202263454 N        29110
LM SR_FREQ 0.014123108059 0.000339703006 LR_FREQ 0.016490165275 0.000255964631 N         6891
LK SR_FREQ 0.016446368427 0.000342785062 LR_FREQ 0.016420135331 0.000223825572 N        20523
LH SR_FREQ 0.017378872801 0.000421791204 LR_FREQ 0.018087048271 0.000260152344 N         7714
LI SR_FREQ 0.014149250846 0.000305951686 LR_FREQ 0.014587867315 0.000200597988 N        16330
LV SR_FREQ 0.014529564577 0.000314006920 LR_FREQ 0.014986060924 0.000184374561 N        21458
LW SR_FREQ 0.016366051367 0.000387472401 LR_FREQ 0.018734272637 0.000293814524 N         3602
LT SR_FREQ 0.015904847147 0.000330064042 LR_FREQ 0.017288504456 0.000226762893 N        18573
LR SR_FREQ 0.018244689778 0.000385358278 LR_FREQ 0.018001777655 0.000245007887 N        18205
LS SR_FREQ 0.018390567867 0.000415971732 LR_FREQ 0.021271571024 0.000288787900 N        21375
LP SR_FREQ 0.023110810431 0.000512379879 LR_FREQ 0.021912683471 0.000296982247 N        16409
LQ SR_FREQ 0.020337211474 0.000446730910 LR_FREQ 0.017237176050 0.000255812110 N        12526
LY SR_FREQ 0.016078374153 0.000368332920 LR_FREQ 0.018641393011 0.000265849365 N        10152
RT SR_FREQ 0.021151916872 0.000411316501 LR_FREQ 0.018509039111 0.000278826304 N         8560
RV SR_FREQ 0.019012272351 0.000396973259 LR_FREQ 0.015828555212 0.000214051356 N        13042
RW SR_FREQ 0.024132904780 0.000513904954 LR_FREQ 0.020752901204 0.000364261970 N         2554
RP SR_FREQ 0.033097041558 0.000701030640 LR_FREQ 0.024380005410 0.000369325896 N         7577
RQ SR_FREQ 0.029254896775 0.000543688958 LR_FREQ 0.018279818154 0.000309725156 N         6622
RR SR_FREQ 0.025197475559 0.000469151116 LR_FREQ 0.019121043224 0.000296286636 N         9647
RS SR_FREQ 0.024924715479 0.000512869079 LR_FREQ 0.023325042028 0.000362483393 N         9012
RY SR_FREQ 0.022043549707 0.000463589631 LR_FREQ 0.020273110614 0.000296948231 N         6741
RD SR_FREQ 0.023854688834 0.000481397855 LR_FREQ 0.018808282952 0.000282724309 N        10513
RE SR_FREQ 0.026681818280 0.000528609226 LR_FREQ 0.018019556481 0.000311665259 N        12831
RF SR_FREQ 0.021533396182 0.000460962010 LR_FREQ 0.019786074737 0.000285881474 N         8132
RG SR_FREQ 0.023614960628 0.000489231711 LR_FREQ 0.030281202034 0.000418692153 N        11780
RA SR_FREQ 0.022805692233 0.000481549501 LR_FREQ 0.023821959642 0.000349169080 N        14907
RC SR_FREQ 0.023076356990 0.000539478810 LR_FREQ 0.021118622892 0.000338510687 N         2203
RL SR_FREQ 0.017344415248 0.000368448378 LR_FREQ 0.015213658970 0.000231027261 N        18114
RM SR_FREQ 0.019407740809 0.000430745976 LR_FREQ 0.017673543794 0.000281638559 N         3854
RN SR_FREQ 0.023325756368 0.000482751496 LR_FREQ 0.019303789615 0.000305068049 N         7057
RH SR_FREQ 0.024554552537 0.000516054720 LR_FREQ 0.019684953107 0.000330769441 N         4258
RI SR_FREQ 0.018722041834 0.000388805468 LR_FREQ 0.015282914189 0.000224598894 N        10841
RK SR_FREQ 0.022149435309 0.000422292082 LR_FREQ 0.017222370622 0.000272151681 N         8772
VH SR_FREQ 0.018436452976 0.000513178291 LR_FREQ 0.012557051906 0.000218305512 N         5551
IP SR_FREQ 0.024951644012 0.000650702362 LR_FREQ 0.014998341761 0.000291186086 N        10243
EM SR_FREQ 0.021975275739 0.000452152169 LR_FREQ 0.016140436854 0.000288071177 N         5381
EL SR_FREQ 0.019032160198 0.000369228530 LR_FREQ 0.014278575603 0.000233965293 N        23168
EN SR_FREQ 0.025753752158 0.000484269917 LR_FREQ 0.017513536852 0.000300283966 N        10747
EI SR_FREQ 0.020878161806 0.000397464256 LR_FREQ 0.014197392340 0.000231786470 N        15064
EH SR_FREQ 0.027393281526 0.000519097512 LR_FREQ 0.017771527302 0.000315450424 N         5240
EK SR_FREQ 0.024382981261 0.000429024902 LR_FREQ 0.015715750325 0.000259674760 N        16027
EE SR_FREQ 0.029154280416 0.000577483966 LR_FREQ 0.016614025670 0.000315012197 N        17773
ED SR_FREQ 0.026230044913 0.000489182348 LR_FREQ 0.017256668942 0.000283988748 N        12538
EG SR_FREQ 0.026043223856 0.000501183896 LR_FREQ 0.027242036859 0.000406209847 N        15953
EF SR_FREQ 0.023971707932 0.000458999548 LR_FREQ 0.018138439237 0.000292481097 N         9094
EA SR_FREQ 0.024984243997 0.000514059035 LR_FREQ 0.021845963586 0.000348036461 N        20733
EC SR_FREQ 0.026193515379 0.000533844653 LR_FREQ 0.018744405397 0.000321353133 N         2535
IT SR_FREQ 0.016191344944 0.000388458563 LR_FREQ 0.011245563546 0.000200437467 N        11739
EY SR_FREQ 0.024548899150 0.000469438877 LR_FREQ 0.018510385351 0.000313218343 N         7739
IW SR_FREQ 0.016790763233 0.000465440130 LR_FREQ 0.011335716588 0.000246622232 N         2178
ET SR_FREQ 0.023361376101 0.000404060413 LR_FREQ 0.016955161838 0.000267068515 N        11668
EW SR_FREQ 0.027312882440 0.000512345280 LR_FREQ 0.018595992146 0.000366277344 N         3275
EV SR_FREQ 0.020944176649 0.000397772413 LR_FREQ 0.014681341098 0.000207185082 N        17056
EQ SR_FREQ 0.031731079999 0.000544867618 LR_FREQ 0.016726355000 0.000298902274 N         8824
EP SR_FREQ 0.035927838205 0.000666056354 LR_FREQ 0.022055433705 0.000366582485 N         7932
ES SR_FREQ 0.027298065925 0.000513586362 LR_FREQ 0.021156460115 0.000349395475 N        11078
ER SR_FREQ 0.027641183413 0.000475932768 LR_FREQ 0.017573950675 0.000286244482 N        13174
II SR_FREQ 0.014287025280 0.000333514271 LR_FREQ 0.009455440149 0.000163224932 N        11125
IH SR_FREQ 0.017820680289 0.000503188254 LR_FREQ 0.011293776639 0.000240730407 N         4872
IK SR_FREQ 0.016798753104 0.000405940633 LR_FREQ 0.010809738432 0.000189196308 N        11956
IM SR_FREQ 0.014057430425 0.000387548765 LR_FREQ 0.010091784904 0.000208840925 N         3813
VW SR_FREQ 0.017506351428 0.000472308317 LR_FREQ 0.012630964216 0.000231794930 N         3157
KC SR_FREQ 0.018236155387 0.000497048108 LR_FREQ 0.019150205275 0.000345105355 N         1973
KA SR_FREQ 0.019283617931 0.000448190528 LR_FREQ 0.022283241094 0.000365504558 N        16185
KG SR_FREQ 0.020135638891 0.000489078491 LR_FREQ 0.028138051145 0.000446809605 N        13552
KF SR_FREQ 0.017819731472 0.000425219758 LR_FREQ 0.018382295384 0.000298603445 N         7112
KE SR_FREQ 0.022310995364 0.000503639170 LR_FREQ 0.016808922637 0.000314873994 N        15449
KD SR_FREQ 0.020008110658 0.000472113238 LR_FREQ 0.017355578557 0.000284426677 N        12162
KK SR_FREQ 0.018364070949 0.000410462856 LR_FREQ 0.016002844375 0.000280068434 N        12005
KI SR_FREQ 0.015743937715 0.000354061063 LR_FREQ 0.014234112736 0.000223306900 N        12345
KH SR_FREQ 0.019820555072 0.000484692784 LR_FREQ 0.018028184485 0.000331338748 N         4117
KN SR_FREQ 0.019279413790 0.000479544424 LR_FREQ 0.017730729868 0.000303149767 N         9361
KM SR_FREQ 0.015713294687 0.000409523436 LR_FREQ 0.016347894091 0.000299610339 N         4149
KL SR_FREQ 0.014875065843 0.000337590494 LR_FREQ 0.014347812991 0.000234906014 N        18141
KS SR_FREQ 0.020650986907 0.000479822361 LR_FREQ 0.021608133464 0.000376084061 N         9934
KR SR_FREQ 0.020737870141 0.000417804542 LR_FREQ 0.017804142054 0.000306141940 N         8917
KQ SR_FREQ 0.023754740207 0.000533619300 LR_FREQ 0.016905092778 0.000310003325 N         6858
KP SR_FREQ 0.027504278636 0.000667067745 LR_FREQ 0.022635112707 0.000386755961 N         8176
KW SR_FREQ 0.019014361734 0.000479779766 LR_FREQ 0.019018651315 0.000390400491 N         2463
KV SR_FREQ 0.016085052084 0.000365430844 LR_FREQ 0.014870565855 0.000212092946 N        14009
KT SR_FREQ 0.017607769007 0.000382871771 LR_FREQ 0.017250916938 0.000286410404 N        10388
KY SR_FREQ 0.017988316500 0.000421766418 LR_FREQ 0.018762906175 0.000310053869 N         7391
DN SR_FREQ 0.022925034900 0.000541141296 LR_FREQ 0.019252653178 0.000318474113 N         7871
DL SR_FREQ 0.017203202534 0.000378606164 LR_FREQ 0.015287333305 0.000239431364 N        20508
DM SR_FREQ 0.019190209123 0.000475250609 LR_FREQ 0.017796019914 0.000296437808 N         4491
DK SR_FREQ 0.021710537002 0.000472305828 LR_FREQ 0.017262207628 0.000287591467 N        10675
DH SR_FREQ 0.024093735997 0.000564391278 LR_FREQ 0.019886403016 0.000347171144 N         4337
DI SR_FREQ 0.018610378390 0.000406161573 LR_FREQ 0.015421773434 0.000245350773 N        13633
DF SR_FREQ 0.021249684616 0.000501858560 LR_FREQ 0.019839906660 0.000304837465 N         9892
DG SR_FREQ 0.023087645469 0.000521932393 LR_FREQ 0.030070385693 0.000413813721 N        16373
DD SR_FREQ 0.023557273855 0.000536537293 LR_FREQ 0.018711759075 0.000295865955 N        10805
DE SR_FREQ 0.026241285673 0.000590670329 LR_FREQ 0.018169478150 0.000331632098 N        13950
DC SR_FREQ 0.022697647442 0.000589653263 LR_FREQ 0.020953262708 0.000336007560 N         2509
DA SR_FREQ 0.022555858624 0.000531139613 LR_FREQ 0.023735594772 0.000356752708 N        17203
DY SR_FREQ 0.021724662613 0.000508060819 LR_FREQ 0.020328923627 0.000318152793 N         8297
DV SR_FREQ 0.018826067343 0.000416539568 LR_FREQ 0.015921342822 0.000226189652 N        15716
DW SR_FREQ 0.023783471373 0.000557618382 LR_FREQ 0.020716374840 0.000376459830 N         3336
DT SR_FREQ 0.020819220381 0.000447640665 LR_FREQ 0.018498368658 0.000279894643 N        10140
DR SR_FREQ 0.024678284914 0.000516614139 LR_FREQ 0.019265708817 0.000308101422 N         9783
DS SR_FREQ 0.024482660454 0.000565130198 LR_FREQ 0.023205937972 0.000370460139 N        11066
DP SR_FREQ 0.032655078756 0.000779368288 LR_FREQ 0.023731172837 0.000356462738 N        10677
DQ SR_FREQ 0.028464858657 0.000608248499 LR_FREQ 0.018383294858 0.000321551182 N         6275
QQ SR_FREQ 0.035722771362 0.000621376457 LR_FREQ 0.018863711976 0.000348234529 N         5695
QP SR_FREQ 0.040586320881 0.000803525555 LR_FREQ 0.025714511441 0.000412869716 N         5431
QS SR_FREQ 0.029392734763 0.000576889038 LR_FREQ 0.024405155187 0.000394960816 N         6666
QR SR_FREQ 0.029836171467 0.000507007143 LR_FREQ 0.019949195487 0.000335172984 N         6627
QT SR_FREQ 0.024685926914 0.000459223860 LR_FREQ 0.018898028849 0.000304690484 N         6379
QW SR_FREQ 0.030222903708 0.000597800142 LR_FREQ 0.021878886648 0.000431390798 N         1954
QV SR_FREQ 0.021774637316 0.000438147437 LR_FREQ 0.016123616369 0.000231167099 N         9065
QY SR_FREQ 0.026164244768 0.000527783952 LR_FREQ 0.021184423566 0.000338424499 N         4446
QA SR_FREQ 0.026455114132 0.000548499668 LR_FREQ 0.024932313903 0.000382055683 N        11552
QC SR_FREQ 0.028909032502 0.000661444700 LR_FREQ 0.022098278656 0.000383141642 N         1583
QE SR_FREQ 0.031467086315 0.000617017855 LR_FREQ 0.018735089429 0.000352598819 N         7902
QD SR_FREQ 0.027995674260 0.000556718760 LR_FREQ 0.019318256284 0.000309482252 N         6380
QG SR_FREQ 0.027771259708 0.000563816266 LR_FREQ 0.032195341712 0.000452981832 N         8814
QF SR_FREQ 0.025353535647 0.000519405182 LR_FREQ 0.020585777219 0.000322782382 N         5030
QI SR_FREQ 0.021619295510 0.000435755959 LR_FREQ 0.015633173537 0.000256686698 N         7356
QH SR_FREQ 0.030147897160 0.000605361320 LR_FREQ 0.020606647670 0.000374973324 N         2958
QK SR_FREQ 0.025944472991 0.000478641365 LR_FREQ 0.017546594140 0.000297168293 N         6901
QM SR_FREQ 0.023404257438 0.000526990419 LR_FREQ 0.018208782131 0.000333226600 N         2978
QL SR_FREQ 0.019585301109 0.000408390453 LR_FREQ 0.015389462699 0.000253095929 N        13202
QN SR_FREQ 0.027808351915 0.000578415622 LR_FREQ 0.019829027890 0.000330922274 N         5176
WG SR_FREQ 0.020945111163 0.000523740579 LR_FREQ 0.036424123279 0.000538254713 N         3361
WF SR_FREQ 0.017943129326 0.000453948252 LR_FREQ 0.021350794933 0.000359107542 N         1895
WE SR_FREQ 0.024406398822 0.000550425471 LR_FREQ 0.019156250896 0.000367576317 N         3007
WD SR_FREQ 0.021188816293 0.000517624054 LR_FREQ 0.020053785824 0.000344072629 N         3185
WC SR_FREQ 0.018595331974 0.000547382877 LR_FREQ 0.023892199424 0.000472072667 N          689
WA SR_FREQ 0.020071727123 0.000469331533 LR_FREQ 0.026659785359 0.000418165207 N         3589
WN SR_FREQ 0.020175949949 0.000495794440 LR_FREQ 0.020812881838 0.000381946486 N         2428
WM SR_FREQ 0.015170473649 0.000456490100 LR_FREQ 0.018652824762 0.000399482623 N         1042
WL SR_FREQ 0.014272849717 0.000350423958 LR_FREQ 0.015160130272 0.000269467499 N         4526
WK SR_FREQ 0.018937173527 0.000425371925 LR_FREQ 0.017794986568 0.000328916151 N         2694
WI SR_FREQ 0.015297164111 0.000371259460 LR_FREQ 0.015192954438 0.000262383977 N         2471
WH SR_FREQ 0.021160769584 0.000562801744 LR_FREQ 0.021552520712 0.000424337987 N         1309
WW SR_FREQ 0.019969800427 0.000546373591 LR_FREQ 0.023677925050 0.000529393152 N          755
WV SR_FREQ 0.015836623963 0.000372370718 LR_FREQ 0.015962286796 0.000243028169 N         3028
WT SR_FREQ 0.017871463948 0.000394891597 LR_FREQ 0.019430215075 0.000328707260 N         2702
WS SR_FREQ 0.022048506764 0.000532275779 LR_FREQ 0.026349187493 0.000415345059 N         3087
WR SR_FREQ 0.022057692040 0.000474447282 LR_FREQ 0.020755166256 0.000361637920 N         2600
WQ SR_FREQ 0.026855450310 0.000588337756 LR_FREQ 0.019674975558 0.000383220083 N         2167
WP SR_FREQ 0.031895118815 0.000768154577 LR_FREQ 0.027819483529 0.000469632981 N         1907
WY SR_FREQ 0.018469693411 0.000474613826 LR_FREQ 0.022468028376 0.000400544476 N         1616
PR SR_FREQ 0.024239328718 0.000437128933 LR_FREQ 0.019011774756 0.000250505977 N         6884
PS SR_FREQ 0.024075387194 0.000462280671 LR_FREQ 0.022982239279 0.000287489608 N         9281
PP SR_FREQ 0.032474347323 0.000613366368 LR_FREQ 0.023765997918 0.000295055093 N         6408
PQ SR_FREQ 0.028416965047 0.000489987789 LR_FREQ 0.018159863709 0.000260895976 N         5942
PV SR_FREQ 0.018477672206 0.000372412242 LR_FREQ 0.015580881884 0.000192894906 N        12093
PW SR_FREQ 0.023145433272 0.000466146728 LR_FREQ 0.020680831294 0.000326491481 N         2299
PT SR_FREQ 0.020365280943 0.000379922534 LR_FREQ 0.018127043842 0.000232546049 N         8496
PY SR_FREQ 0.021188372363 0.000412277298 LR_FREQ 0.020100945849 0.000271468970 N         5758
PC SR_FREQ 0.022097485234 0.000471131268 LR_FREQ 0.020512986942 0.000271389697 N         1685
PA SR_FREQ 0.022344990273 0.000456083649 LR_FREQ 0.023884965458 0.000306289607 N        12689
PF SR_FREQ 0.020655126452 0.000420559472 LR_FREQ 0.019700582691 0.000272823949 N         6775
PG SR_FREQ 0.022574583254 0.000449081565 LR_FREQ 0.030181922399 0.000340868013 N        12681
PD SR_FREQ 0.023059416248 0.000454503989 LR_FREQ 0.018605414690 0.000241848276 N        10818
PE SR_FREQ 0.026128200060 0.000502594714 LR_FREQ 0.018024124804 0.000268355871 N        13630
PK SR_FREQ 0.021378030512 0.000397354807 LR_FREQ 0.016920838144 0.000223936224 N         7587
PH SR_FREQ 0.023654055497 0.000446817141 LR_FREQ 0.019559385127 0.000288621551 N         3796
PI SR_FREQ 0.018221757999 0.000374686758 LR_FREQ 0.015056366361 0.000210061480 N         7809
PN SR_FREQ 0.022467113434 0.000459568088 LR_FREQ 0.019019352733 0.000262506108 N         6875
PL SR_FREQ 0.016861863403 0.000346712293 LR_FREQ 0.014943676914 0.000216420910 N        14327
PM SR_FREQ 0.018592402889 0.000404678964 LR_FREQ 0.017396854678 0.000262454745 N         3149
CK SR_FREQ 0.020332092313 0.000427976002 LR_FREQ 0.020704625779 0.000344928870 N         2233
CI SR_FREQ 0.016484320531 0.000388173174 LR_FREQ 0.017782880269 0.000311906415 N         2382
CH SR_FREQ 0.023443722011 0.000600955301 LR_FREQ 0.026295284891 0.000450463026 N         1482
CN SR_FREQ 0.022062213538 0.000543033634 LR_FREQ 0.024395960785 0.000415028463 N         1767
CM SR_FREQ 0.016732045278 0.000468922872 LR_FREQ 0.022930239666 0.000439624696 N          856
CL SR_FREQ 0.015179582254 0.000362820977 LR_FREQ 0.017353652473 0.000300551644 N         3922
CC SR_FREQ 0.021215349963 0.000636121482 LR_FREQ 0.030035683546 0.000502275353 N          709
CA SR_FREQ 0.021533952403 0.000514288117 LR_FREQ 0.030547332650 0.000450005773 N         3249
CG SR_FREQ 0.022377567208 0.000553496407 LR_FREQ 0.041787621736 0.000499743774 N         3680
CF SR_FREQ 0.019456852372 0.000482961325 LR_FREQ 0.025460369826 0.000406434173 N         1776
CE SR_FREQ 0.026285454327 0.000594784070 LR_FREQ 0.022035147363 0.000402017861 N         2633
CD SR_FREQ 0.022987065869 0.000553708270 LR_FREQ 0.023044808126 0.000358095782 N         2601
CY SR_FREQ 0.020226330497 0.000497481823 LR_FREQ 0.026831491672 0.000414109287 N         1521
CS SR_FREQ 0.023943233288 0.000561374745 LR_FREQ 0.030573208800 0.000451642089 N         2938
CR SR_FREQ 0.023974047487 0.000499379695 LR_FREQ 0.024288273330 0.000382240207 N         2369
CQ SR_FREQ 0.029393371197 0.000649244820 LR_FREQ 0.023287527361 0.000424083833 N         1693
CP SR_FREQ 0.034878695820 0.000864854565 LR_FREQ 0.032797907278 0.000479914589 N         2251
CW SR_FREQ 0.022134342103 0.000536301314 LR_FREQ 0.029719041362 0.000570426123 N          588
CV SR_FREQ 0.016962407465 0.000405365514 LR_FREQ 0.018319447315 0.000260745959 N         2938
CT SR_FREQ 0.019259572756 0.000427723580 LR_FREQ 0.022465086352 0.000334747755 N         2314
IY SR_FREQ 0.016365328600 0.000435493182 LR_FREQ 0.012059358005 0.000219845384 N         6730
VA SR_FREQ 0.018157351057 0.000451562025 LR_FREQ 0.016473802276 0.000249319857 N        21228
VC SR_FREQ 0.016876215388 0.000544748474 LR_FREQ 0.012684687200 0.000221355321 N         3148
VD SR_FREQ 0.018864949315 0.000494629019 LR_FREQ 0.013100478940 0.000205092831 N        15807
VE SR_FREQ 0.020851811797 0.000516758187 LR_FREQ 0.012621957646 0.000197782056 N        16943
VF SR_FREQ 0.016520423247 0.000436335852 LR_FREQ 0.013093005879 0.000196864837 N         9871
VG SR_FREQ 0.018808955854 0.000483065741 LR_FREQ 0.020698431726 0.000303615768 N        16453
IQ SR_FREQ 0.021431472615 0.000542852479 LR_FREQ 0.010965335472 0.000222150824 N         6969
VI SR_FREQ 0.014724134489 0.000347198304 LR_FREQ 0.010265979533 0.000147403172 N        14466
IS SR_FREQ 0.019030243421 0.000491905252 LR_FREQ 0.014613113314 0.000278017679 N        13163
IR SR_FREQ 0.018720589280 0.000441300724 LR_FREQ 0.011837326350 0.000205109372 N        10039
VL SR_FREQ 0.014083162492 0.000336883594 LR_FREQ 0.010898679508 0.000163431407 N        23025
VM SR_FREQ 0.014699913850 0.000409930911 LR_FREQ 0.011216285718 0.000193967838 N         5432
VN SR_FREQ 0.018112994706 0.000493135317 LR_FREQ 0.012992795727 0.000218249193 N        10664
IV SR_FREQ 0.014646623588 0.000346605334 LR_FREQ 0.009790486187 0.000160376194 N        13846
VP SR_FREQ 0.025332350611 0.000683396000 LR_FREQ 0.016335990993 0.000273635761 N        11878
VQ SR_FREQ 0.021935748568 0.000560372272 LR_FREQ 0.012296401943 0.000215178239 N         8251
VR SR_FREQ 0.019218498332 0.000446720944 LR_FREQ 0.013053664268 0.000198302920 N        12762
VS SR_FREQ 0.019487021947 0.000509606204 LR_FREQ 0.015767092739 0.000250927676 N        15392
VT SR_FREQ 0.016652248891 0.000405126865 LR_FREQ 0.012455122190 0.000189391497 N        14508
IL SR_FREQ 0.013647243351 0.000327619594 LR_FREQ 0.010052363219 0.000176061497 N        16427
VV SR_FREQ 0.015137256930 0.000360615330 LR_FREQ 0.010701113792 0.000144753852 N        18956
IN SR_FREQ 0.017661775128 0.000480558532 LR_FREQ 0.011854685263 0.000242277660 N         9644
IA SR_FREQ 0.017639348115 0.000431255302 LR_FREQ 0.015529885793 0.000286921134 N        17798
VY SR_FREQ 0.016859935432 0.000443212054 LR_FREQ 0.013230807434 0.000208869845 N         8127
IC SR_FREQ 0.016120693344 0.000489373550 LR_FREQ 0.011368823526 0.000228984812 N         2653
IE SR_FREQ 0.020337512331 0.000511217893 LR_FREQ 0.011697784713 0.000212700798 N        14188
ID SR_FREQ 0.018423617931 0.000469085788 LR_FREQ 0.011990241022 0.000224571163 N        13648
IG SR_FREQ 0.018339903703 0.000459677724 LR_FREQ 0.019536870623 0.000351776242 N        14335
IF SR_FREQ 0.015942391834 0.000413779648 LR_FREQ 0.011825987259 0.000213165267 N         7221
HY SR_FREQ 0.021323369788 0.000500043219 LR_FREQ 0.023766334679 0.000363510569 N         3198
HR SR_FREQ 0.024656714196 0.000492233977 LR_FREQ 0.021770642565 0.000326490245 N         4201
HS SR_FREQ 0.024540118670 0.000544730154 LR_FREQ 0.027269548612 0.000391277143 N         4718
HP SR_FREQ 0.034672274853 0.000768473427 LR_FREQ 0.028734268548 0.000417350924 N         5049
HQ SR_FREQ 0.029868780096 0.000619945357 LR_FREQ 0.021015993273 0.000355968488 N         2987
HV SR_FREQ 0.018041222453 0.000416317395 LR_FREQ 0.017171287940 0.000230951821 N         5479
HW SR_FREQ 0.023883873994 0.000628617596 LR_FREQ 0.025187588302 0.000459041820 N         1348
HT SR_FREQ 0.020344473302 0.000429152769 LR_FREQ 0.020756437426 0.000304621391 N         4198
HK SR_FREQ 0.021377151956 0.000462195034 LR_FREQ 0.019034360227 0.000307263024 N         3303
HH SR_FREQ 0.024631537358 0.000600507168 LR_FREQ 0.022998511928 0.000375202581 N         2349
HI SR_FREQ 0.017709919000 0.000408321982 LR_FREQ 0.016645814216 0.000270722025 N         4826
HN SR_FREQ 0.022929758228 0.000553487021 LR_FREQ 0.021886618752 0.000338612695 N         3105
HL SR_FREQ 0.016232114470 0.000378547268 LR_FREQ 0.016315648621 0.000269312222 N         8326
HM SR_FREQ 0.018237624987 0.000492541579 LR_FREQ 0.020311615239 0.000367405428 N         1673
HC SR_FREQ 0.022454915851 0.000633877883 LR_FREQ 0.025465208504 0.000421718012 N         1372
HA SR_FREQ 0.022297466393 0.000513748378 LR_FREQ 0.027625426703 0.000398319653 N         6263
HF SR_FREQ 0.020590077043 0.000500610917 LR_FREQ 0.022912390887 0.000353961691 N         4086
HG SR_FREQ 0.023289248953 0.000555017152 LR_FREQ 0.036632581472 0.000454662573 N         6539
HD SR_FREQ 0.023659870259 0.000537068177 LR_FREQ 0.021119761992 0.000319014428 N         4180
HE SR_FREQ 0.026837023147 0.000591539949 LR_FREQ 0.020281557980 0.000357733929 N         4368
NH SR_FREQ 0.025761306951 0.000593148825 LR_FREQ 0.023675657225 0.000399979551 N         3307
NI SR_FREQ 0.019272923934 0.000429501127 LR_FREQ 0.017503613996 0.000276427911 N         9770
NK SR_FREQ 0.022800382928 0.000489464556 LR_FREQ 0.019790298216 0.000314947362 N         7735
NL SR_FREQ 0.017797291301 0.000405087378 LR_FREQ 0.017161752287 0.000281896869 N        13835
NM SR_FREQ 0.020161373629 0.000495915240 LR_FREQ 0.021060643681 0.000355539781 N         3122
NN SR_FREQ 0.024239464023 0.000564724640 LR_FREQ 0.022417093741 0.000359594589 N         7141
NA SR_FREQ 0.023532261306 0.000533886724 LR_FREQ 0.027550938292 0.000403619848 N        11499
NC SR_FREQ 0.024242197142 0.000624358640 LR_FREQ 0.025617962733 0.000389102566 N         2003
ND SR_FREQ 0.024840901624 0.000559715218 LR_FREQ 0.021603185361 0.000330107591 N         8020
NE SR_FREQ 0.027866324162 0.000599618628 LR_FREQ 0.020843395928 0.000373839002 N         8810
NF SR_FREQ 0.022252452421 0.000513556619 LR_FREQ 0.023301523809 0.000352884820 N         6413
NG SR_FREQ 0.024454345433 0.000567347807 LR_FREQ 0.035638146301 0.000468506457 N        12217
NY SR_FREQ 0.022887765027 0.000528983649 LR_FREQ 0.024027361727 0.000362352213 N         5886
NP SR_FREQ 0.035322191100 0.000799982496 LR_FREQ 0.028071848890 0.000394487699 N         8727
NQ SR_FREQ 0.030759175007 0.000629817728 LR_FREQ 0.021582607702 0.000373003901 N         5242
NR SR_FREQ 0.026225945920 0.000523458964 LR_FREQ 0.022425122838 0.000345822543 N         6611
NS SR_FREQ 0.025720778833 0.000579156015 LR_FREQ 0.027099027929 0.000400782685 N         8582
NT SR_FREQ 0.021772763756 0.000466810506 LR_FREQ 0.021276633389 0.000314258713 N         7811
NV SR_FREQ 0.019525656079 0.000441474906 LR_FREQ 0.017946613185 0.000244304466 N        10509
NW SR_FREQ 0.025545042719 0.000627177871 LR_FREQ 0.025568852212 0.000466133523 N         2317
TY SR_FREQ 0.018066458134 0.000448266245 LR_FREQ 0.021735638443 0.000306313171 N         6631
TV SR_FREQ 0.015977233553 0.000366192700 LR_FREQ 0.016568090433 0.000223207313 N        14439
TW SR_FREQ 0.018969682955 0.000466125239 LR_FREQ 0.022475464393 0.000395716052 N         2781
TT SR_FREQ 0.017480229762 0.000385300851 LR_FREQ 0.019444873245 0.000281301017 N         9920
TR SR_FREQ 0.020551831151 0.000441237000 LR_FREQ 0.020651673917 0.000308967107 N         8598
TS SR_FREQ 0.020711069923 0.000501179448 LR_FREQ 0.024743956229 0.000361128131 N        11114
TP SR_FREQ 0.027484998149 0.000673990749 LR_FREQ 0.026006070850 0.000381050360 N        10407
TQ SR_FREQ 0.023768233888 0.000534522913 LR_FREQ 0.019698811774 0.000329214454 N         6082
TN SR_FREQ 0.019374903993 0.000481913554 LR_FREQ 0.020753789190 0.000327995767 N         7601
TL SR_FREQ 0.014769319546 0.000351478862 LR_FREQ 0.015909528777 0.000238612475 N        18656
TM SR_FREQ 0.015541628750 0.000418792428 LR_FREQ 0.019055637615 0.000304013341 N         3708
TK SR_FREQ 0.018318445331 0.000407791951 LR_FREQ 0.018421039764 0.000290648778 N         8957
TH SR_FREQ 0.019841068336 0.000497207073 LR_FREQ 0.021278972850 0.000347821554 N         4322
TI SR_FREQ 0.015626386111 0.000363796907 LR_FREQ 0.015973271616 0.000240673490 N        10899
TF SR_FREQ 0.017702911702 0.000443382349 LR_FREQ 0.021037275831 0.000293418596 N         8314
TG SR_FREQ 0.019964011097 0.000483517708 LR_FREQ 0.032046904528 0.000389501769 N        15793
TD SR_FREQ 0.019917138453 0.000471810543 LR_FREQ 0.020095085249 0.000306557336 N        10724
TE SR_FREQ 0.022389262761 0.000510362561 LR_FREQ 0.019469763558 0.000337662241 N        10934
TC SR_FREQ 0.018116530120 0.000515058730 LR_FREQ 0.022707240469 0.000336366706 N         2442
TA SR_FREQ 0.019304531592 0.000463594825 LR_FREQ 0.025070168509 0.000345900660 N        15489
AA SR_FREQ 0.018790947277 0.000429402500 LR_FREQ 0.026923862675 0.000366587310 N        28819
AC SR_FREQ 0.017588008206 0.000426285488 LR_FREQ 0.025132916713 0.000355547889 N         3618
AE SR_FREQ 0.021752641605 0.000508056867 LR_FREQ 0.021255272649 0.000334478545 N        19519
AD SR_FREQ 0.019542050314 0.000442950720 LR_FREQ 0.021920530983 0.000296829899 N        17302
AG SR_FREQ 0.019403629659 0.000426258085 LR_FREQ 0.033317839746 0.000418059493 N        22884
AF SR_FREQ 0.017295242676 0.000395558801 LR_FREQ 0.023383504573 0.000313825905 N        11593
AI SR_FREQ 0.015549078773 0.000341996611 LR_FREQ 0.018248580237 0.000262136132 N        16619
AH SR_FREQ 0.019152094749 0.000438815443 LR_FREQ 0.023601265916 0.000341878887 N         6780
AK SR_FREQ 0.017923354584 0.000378207371 LR_FREQ 0.020336946806 0.000288860988 N        15757
AM SR_FREQ 0.015480781432 0.000372400606 LR_FREQ 0.021578961465 0.000335309887 N         6839
AL SR_FREQ 0.014647849703 0.000317187312 LR_FREQ 0.017767976200 0.000270132420 N        29775
AN SR_FREQ 0.018867374642 0.000436899292 LR_FREQ 0.022625198701 0.000322285922 N        10866
AQ SR_FREQ 0.022678232791 0.000477777804 LR_FREQ 0.021871152672 0.000333307710 N        11058
AP SR_FREQ 0.025803655060 0.000573105562 LR_FREQ 0.027818511461 0.000382321602 N        10976
AS SR_FREQ 0.020118402808 0.000447117835 LR_FREQ 0.026648762863 0.000363543639 N        16341
AR SR_FREQ 0.020108009433 0.000429672582 LR_FREQ 0.022524900972 0.000312297795 N        15771
AT SR_FREQ 0.017382709979 0.000364204949 LR_FREQ 0.021604986909 0.000287366406 N        14961
AW SR_FREQ 0.018458983391 0.000431985955 LR_FREQ 0.025061473118 0.000393408171 N         3767
AV SR_FREQ 0.015880200606 0.000342111167 LR_FREQ 0.018538684019 0.000233917612 N        21179
AY SR_FREQ 0.017680149100 0.000396253275 LR_FREQ 0.024011964261 0.000330777364 N         9238
VK SR_FREQ 0.017268988824 0.000427663346 LR_FREQ 0.011903754499 0.000182654148 N        14042
