# Supplementary material for: Pi-Pi contacts are an overlooked protein feature relevant to phase separation
Source: eLife. 2018 Feb 9;7:e31486. doi: 10.7554/eLife.31486 (PMC5847340; doi:10.7554/eLife.31486)
Supplement: Source code 2. — Python script and associated database files for the final phase separation propensity predictor. [file elife-31486-code2.tgz › SourceCodeS2/DBS/AVGnSDEVS/PCON2.SC.xmer33]

 E SR_FREQ 0.034055879112 0.000319811837 LR_FREQ 0.035021690921 0.000403282346 N       183939
 D SR_FREQ 0.025534632455 0.000269036694 LR_FREQ 0.032851031396 0.000328022614 N       165987
 F SR_FREQ 0.106018620761 0.000949825234 LR_FREQ 0.218832742589 0.001061396887 N       114664
 H SR_FREQ 0.099466062987 0.000896727280 LR_FREQ 0.176986524764 0.001087099510 N        65353
 N SR_FREQ 0.045347378753 0.000478532649 LR_FREQ 0.074464096935 0.000617841533 N       119936
 Q SR_FREQ 0.056920971627 0.000494394634 LR_FREQ 0.078720841037 0.000718352976 N        98826
 R SR_FREQ 0.067897311846 0.000850779830 LR_FREQ 0.164477634109 0.001068881062 N       139111
 W SR_FREQ 0.158321712376 0.001358574790 LR_FREQ 0.353167803625 0.002106564206 N        38546
 Y SR_FREQ 0.121330659767 0.001144871967 LR_FREQ 0.227191119421 0.001172392907 N        99514
