# Supplementary material for: Pi-Pi contacts are an overlooked protein feature relevant to phase separation
Source: eLife. 2018 Feb 9;7:e31486. doi: 10.7554/eLife.31486 (PMC5847340; doi:10.7554/eLife.31486)
Supplement: Source code 2. — Python script and associated database files for the final phase separation propensity predictor. [file elife-31486-code2.tgz › SourceCodeS2/DBS/AVGnSDEVS/PCON2.SC.xmer37]

 E SR_FREQ 0.034095922449 0.000295579717 LR_FREQ 0.035096643925 0.000375543151 N       173221
 D SR_FREQ 0.025551699627 0.000248418537 LR_FREQ 0.032899050950 0.000307193181 N       156949
 F SR_FREQ 0.106069309879 0.000872165769 LR_FREQ 0.218914643272 0.000996926516 N       108630
 H SR_FREQ 0.099464754198 0.000831810657 LR_FREQ 0.177181966184 0.001018947441 N        61875
 N SR_FREQ 0.045386047645 0.000443843380 LR_FREQ 0.074581528256 0.000592540278 N       113500
 Q SR_FREQ 0.056959662583 0.000456774317 LR_FREQ 0.078836317019 0.000671013728 N        93335
 R SR_FREQ 0.067894819778 0.000774306621 LR_FREQ 0.164673568278 0.001001859540 N       131418
 W SR_FREQ 0.158358899090 0.001254707139 LR_FREQ 0.353230635978 0.001986051753 N        36403
 Y SR_FREQ 0.121366667640 0.001053515386 LR_FREQ 0.227299404275 0.001120622427 N        94310
