# Supplementary material for: Pi-Pi contacts are an overlooked protein feature relevant to phase separation
Source: eLife. 2018 Feb 9;7:e31486. doi: 10.7554/eLife.31486 (PMC5847340; doi:10.7554/eLife.31486)
Supplement: Source code 2. — Python script and associated database files for the final phase separation propensity predictor. [file elife-31486-code2.tgz › SourceCodeS2/DBS/AVGnSDEVS/PCON2.SC.xmer22]

 E SR_FREQ 0.033936797524 0.000427383920 LR_FREQ 0.034814825446 0.000528936747 N       216506
 D SR_FREQ 0.025471751089 0.000359324757 LR_FREQ 0.032694197060 0.000425419731 N       192576
 F SR_FREQ 0.105827801823 0.001297765404 LR_FREQ 0.218489932240 0.001352026341 N       132989
 H SR_FREQ 0.099331731308 0.001182072102 LR_FREQ 0.176334597865 0.001372609500 N        75829
 N SR_FREQ 0.045146101601 0.000653312425 LR_FREQ 0.074092873952 0.000757794456 N       138871
 Q SR_FREQ 0.056711712575 0.000655851616 LR_FREQ 0.078348783460 0.000907928283 N       116052
 R SR_FREQ 0.067898716171 0.001197778030 LR_FREQ 0.163897622681 0.001372778325 N       163128
 W SR_FREQ 0.157980487496 0.001826366877 LR_FREQ 0.352973197687 0.002603693797 N        44722
 Y SR_FREQ 0.121128241053 0.001590151966 LR_FREQ 0.226771761519 0.001462879926 N       115125
