# Supplementary material for: Pi-Pi contacts are an overlooked protein feature relevant to phase separation
Source: eLife. 2018 Feb 9;7:e31486. doi: 10.7554/eLife.31486 (PMC5847340; doi:10.7554/eLife.31486)
Supplement: Source code 2. — Python script and associated database files for the final phase separation propensity predictor. [file elife-31486-code2.tgz › SourceCodeS2/DBS/AVGnSDEVS/PCON2.BB.xmer32]

GW SR_FREQ 0.025977235013 0.000288527391 LR_FREQ 0.047041409574 0.000492141607 N         3265
GV SR_FREQ 0.020502394831 0.000229869504 LR_FREQ 0.029590739688 0.000261090744 N        16191
GT SR_FREQ 0.022692742506 0.000230982548 LR_FREQ 0.035276443063 0.000323725402 N        12274
GS SR_FREQ 0.026236040778 0.000276068980 LR_FREQ 0.043103273665 0.000364550216 N        12809
GR SR_FREQ 0.026427108054 0.000259238166 LR_FREQ 0.037023581362 0.000357780946 N        10690
GQ SR_FREQ 0.030557590277 0.000303235299 LR_FREQ 0.037228539857 0.000380698845 N         7255
GP SR_FREQ 0.033992724318 0.000349650256 LR_FREQ 0.046178765224 0.000391246570 N         7537
GY SR_FREQ 0.023716712941 0.000264974048 LR_FREQ 0.041032462006 0.000365520516 N         8168
GG SR_FREQ 0.024993354554 0.000273456913 LR_FREQ 0.052834781828 0.000396649750 N        16354
GF SR_FREQ 0.023072792656 0.000253877264 LR_FREQ 0.039319548662 0.000338805675 N         9377
GE SR_FREQ 0.028064869614 0.000290828754 LR_FREQ 0.033891199339 0.000360987608 N        12931
GD SR_FREQ 0.025457075284 0.000273402611 LR_FREQ 0.035404613043 0.000324148148 N        11822
GC SR_FREQ 0.024982603386 0.000307239525 LR_FREQ 0.047530823040 0.000401115151 N         2796
GA SR_FREQ 0.024146381583 0.000265863779 LR_FREQ 0.042097814982 0.000366098617 N        16773
GN SR_FREQ 0.025042026855 0.000279139318 LR_FREQ 0.037943957292 0.000358463422 N         8942
GM SR_FREQ 0.021214617859 0.000257356929 LR_FREQ 0.038445119414 0.000402957736 N         4882
GL SR_FREQ 0.018750136903 0.000209391489 LR_FREQ 0.027548868911 0.000284514638 N        18633
GK SR_FREQ 0.023503567966 0.000234596704 LR_FREQ 0.032950007319 0.000335630653 N        12887
GI SR_FREQ 0.020303454990 0.000229573267 LR_FREQ 0.029720830553 0.000310230220 N        13354
GH SR_FREQ 0.026387348177 0.000290992753 LR_FREQ 0.042081420244 0.000384728248 N         5130
ME SR_FREQ 0.022340120846 0.000302071320 LR_FREQ 0.018615708524 0.000212692606 N         4057
MD SR_FREQ 0.019527883265 0.000269078285 LR_FREQ 0.019237777683 0.000198590389 N         3665
MG SR_FREQ 0.019483684226 0.000269899620 LR_FREQ 0.033441092961 0.000307358071 N         4447
MF SR_FREQ 0.016585143031 0.000240122660 LR_FREQ 0.020481266874 0.000208027725 N         2161
MA SR_FREQ 0.018736978878 0.000260698461 LR_FREQ 0.025395059451 0.000245108855 N         5490
MC SR_FREQ 0.016759886731 0.000287283737 LR_FREQ 0.022188658228 0.000253563297 N          740
MM SR_FREQ 0.014020053618 0.000238216572 LR_FREQ 0.017948932716 0.000229182054 N         1542
ML SR_FREQ 0.013780820843 0.000190758658 LR_FREQ 0.015016773344 0.000161385144 N         5657
MN SR_FREQ 0.018501859721 0.000266911501 LR_FREQ 0.019781719969 0.000215536665 N         2655
MI SR_FREQ 0.014512494620 0.000208233640 LR_FREQ 0.015074719794 0.000163561542 N         3409
MH SR_FREQ 0.019049175615 0.000308031939 LR_FREQ 0.020559076655 0.000237328713 N         1407
MK SR_FREQ 0.017518317615 0.000228655491 LR_FREQ 0.017413109821 0.000191920411 N         3686
MT SR_FREQ 0.016708487030 0.000225082379 LR_FREQ 0.018702672318 0.000194280524 N         3498
MW SR_FREQ 0.017836875383 0.000291998317 LR_FREQ 0.021908096251 0.000298171047 N          712
MV SR_FREQ 0.014978944828 0.000208345555 LR_FREQ 0.015569185609 0.000153986624 N         4268
MQ SR_FREQ 0.023850655182 0.000324615125 LR_FREQ 0.018821960290 0.000220552269 N         2172
MP SR_FREQ 0.028141793391 0.000383391586 LR_FREQ 0.026013788016 0.000256506504 N         2892
MS SR_FREQ 0.020304203044 0.000282207969 LR_FREQ 0.024806731582 0.000252267272 N         3460
MR SR_FREQ 0.020218234529 0.000255353114 LR_FREQ 0.019853508434 0.000215387278 N         3196
MY SR_FREQ 0.017005777300 0.000250030357 LR_FREQ 0.021218647469 0.000234448310 N         1854
FP SR_FREQ 0.030830663208 0.000382666855 LR_FREQ 0.027295741702 0.000243320838 N         5407
FQ SR_FREQ 0.026855866253 0.000324336183 LR_FREQ 0.020678824991 0.000214266107 N         4054
FR SR_FREQ 0.022856942782 0.000256070736 LR_FREQ 0.021418157349 0.000194887751 N         5581
FS SR_FREQ 0.022901215845 0.000279351956 LR_FREQ 0.026098139452 0.000231446210 N         8021
FT SR_FREQ 0.019314190638 0.000229361926 LR_FREQ 0.020437481552 0.000193547053 N         6679
FV SR_FREQ 0.017325568664 0.000217169388 LR_FREQ 0.017273201904 0.000150132616 N         7847
FW SR_FREQ 0.021435327430 0.000301838944 LR_FREQ 0.023935214510 0.000256858156 N         1566
FY SR_FREQ 0.019867772865 0.000265229930 LR_FREQ 0.022896035064 0.000211383090 N         4321
FA SR_FREQ 0.021091741790 0.000264867313 LR_FREQ 0.026526418732 0.000231121935 N         9006
FC SR_FREQ 0.020410643040 0.000308167555 LR_FREQ 0.024180131844 0.000240463186 N         1477
FD SR_FREQ 0.022150547333 0.000278721747 LR_FREQ 0.020856420808 0.000196212580 N         8156
FE SR_FREQ 0.024757263987 0.000294905600 LR_FREQ 0.020216802952 0.000205122512 N         7403
FF SR_FREQ 0.019338901771 0.000250698549 LR_FREQ 0.022173728535 0.000197658124 N         4552
FG SR_FREQ 0.021848782164 0.000270734540 LR_FREQ 0.034043344556 0.000281302403 N         8936
FH SR_FREQ 0.022194958973 0.000296290432 LR_FREQ 0.022500253979 0.000226139599 N         2860
FI SR_FREQ 0.016973247953 0.000215809845 LR_FREQ 0.016811021666 0.000161339072 N         6230
FK SR_FREQ 0.020145369134 0.000243803429 LR_FREQ 0.019100504332 0.000188964059 N         6175
FL SR_FREQ 0.015853123894 0.000202723472 LR_FREQ 0.016508473702 0.000157926981 N         9689
FM SR_FREQ 0.017209288670 0.000255202267 LR_FREQ 0.020057200418 0.000216633920 N         2250
FN SR_FREQ 0.021417941191 0.000285398591 LR_FREQ 0.021566616904 0.000213393932 N         5565
SY SR_FREQ 0.020654095483 0.000276130526 LR_FREQ 0.024561275546 0.000233989599 N         6087
SS SR_FREQ 0.023267132964 0.000296653748 LR_FREQ 0.027458908882 0.000264863845 N        10905
SR SR_FREQ 0.023316362632 0.000264877815 LR_FREQ 0.022960732296 0.000223844673 N         7848
SQ SR_FREQ 0.026863324406 0.000319945475 LR_FREQ 0.022235713276 0.000242350322 N         5918
SP SR_FREQ 0.030520479460 0.000394057804 LR_FREQ 0.028703480918 0.000262742190 N         7675
SW SR_FREQ 0.022124799036 0.000303528109 LR_FREQ 0.026019766692 0.000292623382 N         2536
SV SR_FREQ 0.018068005996 0.000230744161 LR_FREQ 0.018716933229 0.000167179356 N        11521
ST SR_FREQ 0.019917473019 0.000240483690 LR_FREQ 0.021896227223 0.000211406747 N         8960
SK SR_FREQ 0.020651876217 0.000249070711 LR_FREQ 0.020552520185 0.000216735389 N         8588
SI SR_FREQ 0.017758585148 0.000230229432 LR_FREQ 0.018349816832 0.000185850851 N         9526
SH SR_FREQ 0.022780384378 0.000306611103 LR_FREQ 0.024305159290 0.000253977493 N         3802
SN SR_FREQ 0.021882450611 0.000287672593 LR_FREQ 0.023106208357 0.000238466804 N         7039
SM SR_FREQ 0.018084439884 0.000264666186 LR_FREQ 0.021962504634 0.000243423830 N         3443
SL SR_FREQ 0.016603653682 0.000213983873 LR_FREQ 0.017906757155 0.000180015807 N        15897
SC SR_FREQ 0.021228892185 0.000318972485 LR_FREQ 0.026048018820 0.000244472250 N         2208
SA SR_FREQ 0.021567235241 0.000275554869 LR_FREQ 0.027824201462 0.000252477898 N        12685
SG SR_FREQ 0.022269625576 0.000283742633 LR_FREQ 0.034970972314 0.000293840696 N        14002
SF SR_FREQ 0.020146677869 0.000267712139 LR_FREQ 0.023847472735 0.000222018350 N         7325
SE SR_FREQ 0.025069082609 0.000307986226 LR_FREQ 0.021547866395 0.000235299808 N         9530
SD SR_FREQ 0.022476352970 0.000276591151 LR_FREQ 0.022279439384 0.000220072213 N         9302
YI SR_FREQ 0.016655698525 0.000214294416 LR_FREQ 0.017177639065 0.000172183095 N         5275
YH SR_FREQ 0.021955588640 0.000314798481 LR_FREQ 0.023218800251 0.000236805620 N         2443
YK SR_FREQ 0.019855792021 0.000236225487 LR_FREQ 0.019537440977 0.000201205729 N         5132
YM SR_FREQ 0.016811902158 0.000251628890 LR_FREQ 0.020768097510 0.000233501095 N         1994
YL SR_FREQ 0.015602341379 0.000203431059 LR_FREQ 0.016814795654 0.000174518273 N         9498
YN SR_FREQ 0.021053047865 0.000283838603 LR_FREQ 0.022133101254 0.000224181697 N         4673
YA SR_FREQ 0.020862876663 0.000259586540 LR_FREQ 0.027328379473 0.000242663739 N         7467
YC SR_FREQ 0.020030228293 0.000294757528 LR_FREQ 0.025317525484 0.000261671281 N         1390
YE SR_FREQ 0.024489729720 0.000295524847 LR_FREQ 0.020650468100 0.000222537255 N         5902
YD SR_FREQ 0.021838555679 0.000270467848 LR_FREQ 0.021407414426 0.000205413298 N         6360
YG SR_FREQ 0.021620796746 0.000276624664 LR_FREQ 0.035392927506 0.000288595120 N         7827
YF SR_FREQ 0.019130266500 0.000256098880 LR_FREQ 0.022930425765 0.000214194672 N         4409
YY SR_FREQ 0.019544045499 0.000264921219 LR_FREQ 0.023793806279 0.000236034828 N         4202
YQ SR_FREQ 0.026699339945 0.000318102475 LR_FREQ 0.021295811583 0.000239955413 N         3777
YP SR_FREQ 0.030767937871 0.000380862383 LR_FREQ 0.028350438439 0.000258677392 N         4972
YS SR_FREQ 0.022652414109 0.000284443345 LR_FREQ 0.026979933425 0.000248058205 N         6425
YR SR_FREQ 0.022616213650 0.000252446363 LR_FREQ 0.022109742097 0.000218949601 N         5239
YT SR_FREQ 0.018953235137 0.000229969469 LR_FREQ 0.020957591230 0.000208862243 N         5528
YW SR_FREQ 0.021071367930 0.000290981908 LR_FREQ 0.025054327135 0.000306229903 N         1488
YV SR_FREQ 0.016996894284 0.000213264716 LR_FREQ 0.017638928519 0.000160583951 N         6525
LF SR_FREQ 0.015981057782 0.000206852520 LR_FREQ 0.018484435470 0.000160404301 N         9399
LG SR_FREQ 0.018093796874 0.000225792291 LR_FREQ 0.026808474300 0.000223016053 N        18693
LD SR_FREQ 0.018062179434 0.000228246293 LR_FREQ 0.017819567324 0.000155366998 N        16561
LE SR_FREQ 0.019938841207 0.000250615269 LR_FREQ 0.017405466563 0.000159421519 N        18078
LC SR_FREQ 0.015957605542 0.000239323175 LR_FREQ 0.018960534159 0.000176035981 N         3219
LA SR_FREQ 0.017550769221 0.000221283434 LR_FREQ 0.021957877064 0.000189780716 N        23953
LN SR_FREQ 0.017344611661 0.000230220589 LR_FREQ 0.018040388218 0.000163555901 N        11233
LL SR_FREQ 0.013916877541 0.000173672360 LR_FREQ 0.014782923774 0.000129437915 N        23435
LM SR_FREQ 0.014316604237 0.000202597579 LR_FREQ 0.016695094877 0.000167386963 N         5645
LK SR_FREQ 0.016676872522 0.000197783129 LR_FREQ 0.016550995578 0.000150386477 N        16256
LH SR_FREQ 0.017507582576 0.000240855333 LR_FREQ 0.018273262219 0.000163262088 N         6242
LI SR_FREQ 0.014467102850 0.000178780320 LR_FREQ 0.014858625001 0.000133513882 N        13136
LV SR_FREQ 0.014829765651 0.000181149290 LR_FREQ 0.015240814496 0.000122620297 N        17224
LW SR_FREQ 0.016605005399 0.000226053505 LR_FREQ 0.018892973970 0.000191738507 N         2934
LT SR_FREQ 0.016110410891 0.000190064355 LR_FREQ 0.017435002659 0.000153476440 N        14846
LR SR_FREQ 0.018450086104 0.000218729144 LR_FREQ 0.018145323050 0.000159646118 N        14380
LS SR_FREQ 0.018569405105 0.000237244323 LR_FREQ 0.021370504015 0.000189491121 N        17025
LP SR_FREQ 0.023292578670 0.000290732631 LR_FREQ 0.021956676764 0.000190054476 N        13321
LQ SR_FREQ 0.020560446351 0.000259687758 LR_FREQ 0.017387156996 0.000167563623 N         9835
LY SR_FREQ 0.016281606855 0.000215462614 LR_FREQ 0.018822065986 0.000170769856 N         8255
RT SR_FREQ 0.021267175791 0.000234873516 LR_FREQ 0.018603275897 0.000184553789 N         6855
RV SR_FREQ 0.019110436507 0.000225525647 LR_FREQ 0.015954338950 0.000142235121 N        10480
RW SR_FREQ 0.024229181394 0.000308335100 LR_FREQ 0.020898607025 0.000240611426 N         2046
RP SR_FREQ 0.033112357508 0.000390740627 LR_FREQ 0.024398086226 0.000237017273 N         6099
RQ SR_FREQ 0.029261139386 0.000312188791 LR_FREQ 0.018507093002 0.000204110339 N         5156
RR SR_FREQ 0.025169768816 0.000264656253 LR_FREQ 0.019352621899 0.000193666929 N         7626
RS SR_FREQ 0.024976512328 0.000292448859 LR_FREQ 0.023461594350 0.000233805303 N         7159
RY SR_FREQ 0.022155911723 0.000270243021 LR_FREQ 0.020462972047 0.000200598093 N         5395
RD SR_FREQ 0.024012650927 0.000274303820 LR_FREQ 0.018949114125 0.000185544883 N         8399
RE SR_FREQ 0.026763252238 0.000299968127 LR_FREQ 0.018301801030 0.000198869340 N        10044
RF SR_FREQ 0.021641781716 0.000270624492 LR_FREQ 0.019963273124 0.000183237495 N         6456
RG SR_FREQ 0.023741686836 0.000277636763 LR_FREQ 0.030325165908 0.000277398101 N         9418
RA SR_FREQ 0.022908398912 0.000268923409 LR_FREQ 0.023993409692 0.000223128889 N        11861
RC SR_FREQ 0.023179381086 0.000319897447 LR_FREQ 0.021132781731 0.000229519670 N         1667
RL SR_FREQ 0.017484740893 0.000214483840 LR_FREQ 0.015388475240 0.000148792955 N        14247
RM SR_FREQ 0.019543349581 0.000260061055 LR_FREQ 0.017857205090 0.000193178678 N         3091
RN SR_FREQ 0.023483838223 0.000275383389 LR_FREQ 0.019434411363 0.000198360399 N         5601
RH SR_FREQ 0.024676693401 0.000298780256 LR_FREQ 0.019890287023 0.000216022808 N         3381
RI SR_FREQ 0.018847098272 0.000226641288 LR_FREQ 0.015472635338 0.000149560049 N         8620
RK SR_FREQ 0.022199654708 0.000238488532 LR_FREQ 0.017390205175 0.000178452583 N         6925
VH SR_FREQ 0.018609752814 0.000293794774 LR_FREQ 0.012697152832 0.000142785792 N         4501
IP SR_FREQ 0.025111791493 0.000364117380 LR_FREQ 0.015099659412 0.000187167155 N         8363
EM SR_FREQ 0.022202029163 0.000276527411 LR_FREQ 0.016315671338 0.000187503363 N         4324
EL SR_FREQ 0.019267433603 0.000215310219 LR_FREQ 0.014493073675 0.000147203668 N        18182
EN SR_FREQ 0.025968432208 0.000277610067 LR_FREQ 0.017735662364 0.000195840562 N         8508
EI SR_FREQ 0.021019919407 0.000232177080 LR_FREQ 0.014437166130 0.000151805855 N        11895
EH SR_FREQ 0.027574116602 0.000297681059 LR_FREQ 0.017990939015 0.000201543286 N         4166
EK SR_FREQ 0.024482288264 0.000246966089 LR_FREQ 0.016013074924 0.000170697762 N        12476
EE SR_FREQ 0.029177706512 0.000324061903 LR_FREQ 0.016940054130 0.000199908894 N        13892
ED SR_FREQ 0.026388961097 0.000273214223 LR_FREQ 0.017460723810 0.000184197040 N         9892
EG SR_FREQ 0.026086994525 0.000278835510 LR_FREQ 0.027329146775 0.000268437901 N        12750
EF SR_FREQ 0.024113365781 0.000263356249 LR_FREQ 0.018292881771 0.000187436663 N         7227
EA SR_FREQ 0.025068178576 0.000285283827 LR_FREQ 0.022026367432 0.000217262404 N        16517
EC SR_FREQ 0.026358532540 0.000318056148 LR_FREQ 0.018821668381 0.000205477418 N         1965
IT SR_FREQ 0.016422398466 0.000222386009 LR_FREQ 0.011562675605 0.000133716364 N         9435
EY SR_FREQ 0.024714277336 0.000276745836 LR_FREQ 0.018671189772 0.000203574767 N         6225
IW SR_FREQ 0.017097526482 0.000266736582 LR_FREQ 0.011474265888 0.000163141975 N         1762
ET SR_FREQ 0.023542913624 0.000229954403 LR_FREQ 0.017128590391 0.000178303727 N         9266
EW SR_FREQ 0.027437026040 0.000300376327 LR_FREQ 0.018718265794 0.000237184267 N         2629
EV SR_FREQ 0.021117996952 0.000227328433 LR_FREQ 0.014889488670 0.000138582304 N        13378
EQ SR_FREQ 0.031877907805 0.000315559449 LR_FREQ 0.016970033275 0.000191100804 N         6926
EP SR_FREQ 0.035870642536 0.000362871094 LR_FREQ 0.022098765586 0.000228820177 N         6442
ES SR_FREQ 0.027365165813 0.000287055072 LR_FREQ 0.021342427692 0.000224275024 N         8832
ER SR_FREQ 0.027640198238 0.000267387229 LR_FREQ 0.017813338276 0.000183414829 N        10335
II SR_FREQ 0.014588722641 0.000193748286 LR_FREQ 0.009770348457 0.000110068268 N         8931
IH SR_FREQ 0.018066554896 0.000287252279 LR_FREQ 0.011484688071 0.000152188214 N         3934
IK SR_FREQ 0.017069564411 0.000232451337 LR_FREQ 0.011032545366 0.000128800492 N         9480
IM SR_FREQ 0.014308480762 0.000225511877 LR_FREQ 0.010271797510 0.000134613441 N         3119
IN SR_FREQ 0.017880149987 0.000273521670 LR_FREQ 0.011992954090 0.000158075332 N         7748
KC SR_FREQ 0.018357206135 0.000286574053 LR_FREQ 0.019207149538 0.000221619464 N         1502
KA SR_FREQ 0.019505647283 0.000255605914 LR_FREQ 0.022471886433 0.000228864945 N        12936
KG SR_FREQ 0.020256073106 0.000274181067 LR_FREQ 0.028195601589 0.000293329740 N        10804
KF SR_FREQ 0.017973802013 0.000242388364 LR_FREQ 0.018545917724 0.000192907387 N         5732
KE SR_FREQ 0.022525215256 0.000285450783 LR_FREQ 0.017126484624 0.000199235478 N        12117
KD SR_FREQ 0.020211053228 0.000264408494 LR_FREQ 0.017602790084 0.000186286072 N         9712
KK SR_FREQ 0.018566591149 0.000236296131 LR_FREQ 0.016224852581 0.000184650566 N         9349
KI SR_FREQ 0.015918764636 0.000207549761 LR_FREQ 0.014472547317 0.000150200957 N         9807
KH SR_FREQ 0.019989081551 0.000276271975 LR_FREQ 0.018259070167 0.000213053954 N         3295
KN SR_FREQ 0.019490568964 0.000275808820 LR_FREQ 0.017958854459 0.000198350322 N         7407
KM SR_FREQ 0.015874584795 0.000243085545 LR_FREQ 0.016499279444 0.000197267362 N         3310
KL SR_FREQ 0.015074506213 0.000197358069 LR_FREQ 0.014548274994 0.000149916019 N        14385
KS SR_FREQ 0.020878478690 0.000274599091 LR_FREQ 0.021787195997 0.000242167529 N         7912
KR SR_FREQ 0.020902785191 0.000239972379 LR_FREQ 0.018041556983 0.000197453378 N         6991
KQ SR_FREQ 0.023938449920 0.000312579705 LR_FREQ 0.017157572403 0.000201437168 N         5416
KP SR_FREQ 0.027521314418 0.000373446078 LR_FREQ 0.022640084487 0.000241584480 N         6515
KW SR_FREQ 0.019173849592 0.000278012403 LR_FREQ 0.019117872215 0.000249673658 N         1969
KV SR_FREQ 0.016262859250 0.000210606782 LR_FREQ 0.015019013654 0.000143642317 N        11113
KT SR_FREQ 0.017815925222 0.000222378193 LR_FREQ 0.017369724902 0.000188490136 N         8286
KY SR_FREQ 0.018205705931 0.000247699465 LR_FREQ 0.018946271821 0.000200914215 N         5909
DN SR_FREQ 0.023109370848 0.000306187598 LR_FREQ 0.019418809572 0.000202883861 N         6383
DL SR_FREQ 0.017384467369 0.000220193402 LR_FREQ 0.015485797688 0.000150719014 N        16668
DM SR_FREQ 0.019342252805 0.000285259511 LR_FREQ 0.017971537839 0.000198170425 N         3697
DK SR_FREQ 0.021843558789 0.000268307315 LR_FREQ 0.017453543634 0.000187282296 N         8577
DH SR_FREQ 0.024234703751 0.000322764779 LR_FREQ 0.019995855554 0.000218690390 N         3528
DI SR_FREQ 0.018725644493 0.000235939580 LR_FREQ 0.015608791698 0.000162415011 N        11017
DF SR_FREQ 0.021366927748 0.000290890085 LR_FREQ 0.019991367374 0.000195149861 N         7965
DG SR_FREQ 0.023328816268 0.000294303122 LR_FREQ 0.030041918021 0.000271934729 N        13236
DD SR_FREQ 0.023695198665 0.000297454849 LR_FREQ 0.018918855724 0.000191477972 N         8653
DE SR_FREQ 0.026314652115 0.000330505742 LR_FREQ 0.018409456818 0.000208685578 N        11068
DC SR_FREQ 0.022785890439 0.000344804712 LR_FREQ 0.021032960532 0.000220801715 N         1982
DA SR_FREQ 0.022653549127 0.000298100957 LR_FREQ 0.023897460728 0.000223311617 N        13979
DY SR_FREQ 0.021849231158 0.000295111366 LR_FREQ 0.020483244983 0.000207212194 N         6769
DV SR_FREQ 0.018953238339 0.000238019626 LR_FREQ 0.016058918139 0.000148947895 N        12706
DW SR_FREQ 0.023824370355 0.000320902158 LR_FREQ 0.020869639376 0.000248612809 N         2717
DT SR_FREQ 0.020990481410 0.000258115059 LR_FREQ 0.018626284612 0.000186884578 N         8198
DR SR_FREQ 0.024709491285 0.000289236832 LR_FREQ 0.019442883925 0.000199145342 N         7913
DS SR_FREQ 0.024565674838 0.000315741314 LR_FREQ 0.023343400274 0.000237565738 N         8927
DP SR_FREQ 0.032490656860 0.000428075214 LR_FREQ 0.023985708122 0.000225186223 N         8707
DQ SR_FREQ 0.028537776708 0.000349960941 LR_FREQ 0.018593765208 0.000207285198 N         4953
QQ SR_FREQ 0.035720337690 0.000366854403 LR_FREQ 0.019114373347 0.000232675688 N         4395
QP SR_FREQ 0.040531166599 0.000447402432 LR_FREQ 0.025745234890 0.000268803633 N         4371
QS SR_FREQ 0.029424298522 0.000331276434 LR_FREQ 0.024575432897 0.000264492329 N         5272
QR SR_FREQ 0.029818806542 0.000297422315 LR_FREQ 0.020112191409 0.000219635159 N         5167
QT SR_FREQ 0.024801838082 0.000268141176 LR_FREQ 0.019084888718 0.000208510400 N         5106
QW SR_FREQ 0.030352811055 0.000358446970 LR_FREQ 0.022058081900 0.000283615521 N         1549
QV SR_FREQ 0.021845395964 0.000253175657 LR_FREQ 0.016234924771 0.000157958012 N         7228
QY SR_FREQ 0.026328748682 0.000318221955 LR_FREQ 0.021373533420 0.000228983652 N         3577
QA SR_FREQ 0.026467792282 0.000310074429 LR_FREQ 0.025107815308 0.000246157483 N         9240
QC SR_FREQ 0.029017105120 0.000403124248 LR_FREQ 0.022221248560 0.000255316403 N         1196
QE SR_FREQ 0.031514301820 0.000350614441 LR_FREQ 0.018929413107 0.000227544323 N         6221
QD SR_FREQ 0.028168654996 0.000315978153 LR_FREQ 0.019504352272 0.000207592661 N         5014
QG SR_FREQ 0.027742884185 0.000312510471 LR_FREQ 0.032282651737 0.000307693983 N         7064
QF SR_FREQ 0.025504989581 0.000300073500 LR_FREQ 0.020760152941 0.000208589357 N         3982
QI SR_FREQ 0.021713409224 0.000263124652 LR_FREQ 0.015771886818 0.000174002996 N         5866
QH SR_FREQ 0.030288280387 0.000364241130 LR_FREQ 0.020791528864 0.000254019303 N         2366
QK SR_FREQ 0.025947057961 0.000279947213 LR_FREQ 0.017763276720 0.000200172408 N         5397
QM SR_FREQ 0.023480682818 0.000321679111 LR_FREQ 0.018430247388 0.000224895678 N         2400
QL SR_FREQ 0.019700789716 0.000239782987 LR_FREQ 0.015575142904 0.000161058276 N        10361
QN SR_FREQ 0.027943031405 0.000334233368 LR_FREQ 0.020047659231 0.000225251929 N         4101
WG SR_FREQ 0.021142138020 0.000302892733 LR_FREQ 0.036385835679 0.000368377730 N         2776
WF SR_FREQ 0.018149527811 0.000272509175 LR_FREQ 0.021543934073 0.000227790120 N         1548
WE SR_FREQ 0.024561187156 0.000324589492 LR_FREQ 0.019285810390 0.000239087076 N         2429
WD SR_FREQ 0.021340452936 0.000306623719 LR_FREQ 0.020093949371 0.000231212172 N         2646
WC SR_FREQ 0.018751358554 0.000351020712 LR_FREQ 0.023971239478 0.000304771219 N          508
WA SR_FREQ 0.020263015451 0.000271085232 LR_FREQ 0.026825187998 0.000276045103 N         2917
WN SR_FREQ 0.020375173142 0.000295002601 LR_FREQ 0.020854853344 0.000257844652 N         1959
WM SR_FREQ 0.015292454106 0.000287634330 LR_FREQ 0.018788929287 0.000267513288 N          859
WL SR_FREQ 0.014481050132 0.000210591104 LR_FREQ 0.015303127505 0.000174014189 N         3626
WK SR_FREQ 0.019084461928 0.000261252342 LR_FREQ 0.017924930216 0.000219382238 N         2121
WI SR_FREQ 0.015471783915 0.000219425981 LR_FREQ 0.015370219769 0.000179263625 N         2051
WH SR_FREQ 0.021311384165 0.000347265642 LR_FREQ 0.021756135902 0.000276584523 N         1064
WW SR_FREQ 0.020159865553 0.000341610483 LR_FREQ 0.023775034966 0.000367642805 N          602
WV SR_FREQ 0.015983248508 0.000219867058 LR_FREQ 0.016032224779 0.000169837505 N         2450
WT SR_FREQ 0.018036857107 0.000236057641 LR_FREQ 0.019522753041 0.000228170471 N         2259
WS SR_FREQ 0.022266261882 0.000307764214 LR_FREQ 0.026439995976 0.000283723400 N         2472
WR SR_FREQ 0.022267426059 0.000281222300 LR_FREQ 0.020819866505 0.000246630418 N         2075
WQ SR_FREQ 0.027061265002 0.000359109181 LR_FREQ 0.019736823232 0.000263303273 N         1735
WP SR_FREQ 0.032098397141 0.000459231072 LR_FREQ 0.027908318506 0.000312707556 N         1540
WY SR_FREQ 0.018635047085 0.000289673103 LR_FREQ 0.022545450212 0.000276101095 N         1297
PR SR_FREQ 0.024300502932 0.000249472394 LR_FREQ 0.019174087209 0.000167430586 N         5619
PS SR_FREQ 0.024169214392 0.000261681758 LR_FREQ 0.023185811396 0.000198803406 N         7484
PP SR_FREQ 0.032399208173 0.000340660059 LR_FREQ 0.023976327776 0.000196523866 N         5150
PQ SR_FREQ 0.028410783076 0.000285858629 LR_FREQ 0.018302684221 0.000176184254 N         4757
PV SR_FREQ 0.018510194891 0.000214748324 LR_FREQ 0.015696040873 0.000133709438 N         9839
PW SR_FREQ 0.023222343091 0.000279637309 LR_FREQ 0.020709759016 0.000227348634 N         1878
PT SR_FREQ 0.020497703166 0.000217490514 LR_FREQ 0.018274410199 0.000166726848 N         6985
PY SR_FREQ 0.021307367132 0.000242401629 LR_FREQ 0.020236655960 0.000182643325 N         4769
PC SR_FREQ 0.022172813622 0.000286963160 LR_FREQ 0.020657830541 0.000185189316 N         1363
PA SR_FREQ 0.022345976869 0.000255399665 LR_FREQ 0.023951584001 0.000199385234 N        10340
PF SR_FREQ 0.020792337272 0.000245582138 LR_FREQ 0.019784619901 0.000179114471 N         5542
PG SR_FREQ 0.022864118728 0.000253269737 LR_FREQ 0.030238342899 0.000234842656 N        10279
PD SR_FREQ 0.023235448498 0.000255756827 LR_FREQ 0.018717831764 0.000165687554 N         8797
PE SR_FREQ 0.026123313624 0.000283103963 LR_FREQ 0.018184968971 0.000173777765 N        10979
PK SR_FREQ 0.021434965828 0.000232416675 LR_FREQ 0.017099736381 0.000158383118 N         6137
PH SR_FREQ 0.023772614827 0.000260638902 LR_FREQ 0.019670665359 0.000192539698 N         3056
PI SR_FREQ 0.018245513702 0.000215536015 LR_FREQ 0.015218342185 0.000144016420 N         6351
PN SR_FREQ 0.022642226570 0.000264007120 LR_FREQ 0.019150835761 0.000177085488 N         5690
PL SR_FREQ 0.016945992769 0.000201166830 LR_FREQ 0.015127468130 0.000140502174 N        11587
PM SR_FREQ 0.018689497774 0.000246776650 LR_FREQ 0.017554069867 0.000179558727 N         2612
CK SR_FREQ 0.020465338326 0.000256744913 LR_FREQ 0.020777182443 0.000234100264 N         1704
CI SR_FREQ 0.016596254839 0.000227726954 LR_FREQ 0.017852792594 0.000198334101 N         1936
CH SR_FREQ 0.023498044626 0.000355703995 LR_FREQ 0.026485342038 0.000296341427 N         1193
CN SR_FREQ 0.022145630899 0.000317283428 LR_FREQ 0.024452551709 0.000285571434 N         1420
CM SR_FREQ 0.016786061374 0.000278770238 LR_FREQ 0.022975402325 0.000302139304 N          692
CL SR_FREQ 0.015356195290 0.000211486384 LR_FREQ 0.017395560408 0.000189968730 N         3169
CC SR_FREQ 0.021194932000 0.000409916312 LR_FREQ 0.030149746512 0.000337435864 N          538
CA SR_FREQ 0.021630494053 0.000291465787 LR_FREQ 0.030640780462 0.000285161294 N         2616
CG SR_FREQ 0.022558869451 0.000307069072 LR_FREQ 0.041808900004 0.000335952808 N         2938
CF SR_FREQ 0.019636474661 0.000283302716 LR_FREQ 0.025514272782 0.000263467484 N         1433
CE SR_FREQ 0.026383392044 0.000342718616 LR_FREQ 0.022154652282 0.000257509150 N         2039
CD SR_FREQ 0.023013268989 0.000320290528 LR_FREQ 0.023126735176 0.000243085756 N         2119
CY SR_FREQ 0.020306538849 0.000292462047 LR_FREQ 0.026836443653 0.000280469247 N         1200
CS SR_FREQ 0.024032184745 0.000325823175 LR_FREQ 0.030635103983 0.000296530544 N         2278
CR SR_FREQ 0.024090634983 0.000292769346 LR_FREQ 0.024281569991 0.000256741523 N         1820
CQ SR_FREQ 0.029553908993 0.000393880989 LR_FREQ 0.023346053797 0.000286680232 N         1251
CP SR_FREQ 0.034978519619 0.000484712643 LR_FREQ 0.032831526882 0.000313840788 N         1799
CW SR_FREQ 0.022369758517 0.000320546692 LR_FREQ 0.029831194459 0.000391330680 N          438
CV SR_FREQ 0.017052550042 0.000228383328 LR_FREQ 0.018351572793 0.000177348251 N         2313
CT SR_FREQ 0.019387833971 0.000250910050 LR_FREQ 0.022585029783 0.000235637982 N         1832
IY SR_FREQ 0.016625828825 0.000254372064 LR_FREQ 0.012286673600 0.000145409334 N         5498
VA SR_FREQ 0.018436463598 0.000256535356 LR_FREQ 0.016725234522 0.000165812329 N        17260
VC SR_FREQ 0.017031673287 0.000307118210 LR_FREQ 0.012770176595 0.000146329494 N         2518
VD SR_FREQ 0.019054456622 0.000276701452 LR_FREQ 0.013181371892 0.000138170474 N        12700
VE SR_FREQ 0.021095708449 0.000295518049 LR_FREQ 0.012847643510 0.000135194335 N        13337
VF SR_FREQ 0.016818111563 0.000248094602 LR_FREQ 0.013288867259 0.000131551040 N         8049
VG SR_FREQ 0.019032377618 0.000271774639 LR_FREQ 0.020708009652 0.000210561836 N        13526
IQ SR_FREQ 0.021745524940 0.000310747159 LR_FREQ 0.011196483333 0.000146113867 N         5558
VI SR_FREQ 0.015043228604 0.000202472546 LR_FREQ 0.010634231066 0.000104382276 N        11764
IS SR_FREQ 0.019267694612 0.000279522701 LR_FREQ 0.014834965187 0.000181514418 N        10540
IR SR_FREQ 0.019060616804 0.000254740704 LR_FREQ 0.012107830521 0.000138984689 N         7924
VL SR_FREQ 0.014387273002 0.000196978346 LR_FREQ 0.011149565256 0.000108253685 N        18498
VM SR_FREQ 0.014934225673 0.000240777396 LR_FREQ 0.011408677026 0.000131598210 N         4467
VN SR_FREQ 0.018319387924 0.000278768055 LR_FREQ 0.013088739252 0.000148746323 N         8694
IV SR_FREQ 0.014957220056 0.000200556189 LR_FREQ 0.010177420880 0.000108618543 N        11113
VP SR_FREQ 0.025366643596 0.000384133388 LR_FREQ 0.016311766766 0.000176458377 N         9704
VQ SR_FREQ 0.022145856475 0.000322243092 LR_FREQ 0.012406094979 0.000146507895 N         6499
VR SR_FREQ 0.019494378322 0.000254940202 LR_FREQ 0.013224259283 0.000137600234 N        10041
VS SR_FREQ 0.019670174539 0.000288886240 LR_FREQ 0.015929506363 0.000171888088 N        12363
VT SR_FREQ 0.016876219514 0.000232925288 LR_FREQ 0.012670698656 0.000132912334 N        11665
IL SR_FREQ 0.013953886435 0.000191965589 LR_FREQ 0.010313541946 0.000113879077 N        13339
VV SR_FREQ 0.015429373680 0.000207477157 LR_FREQ 0.011080192239 0.000102447261 N        15376
VW SR_FREQ 0.017740639123 0.000273289860 LR_FREQ 0.012756649557 0.000156940213 N         2554
IA SR_FREQ 0.017998472772 0.000247899404 LR_FREQ 0.015781455962 0.000184555404 N        14458
VY SR_FREQ 0.017117665684 0.000258364820 LR_FREQ 0.013423526754 0.000143069302 N         6572
IC SR_FREQ 0.016349176634 0.000278863691 LR_FREQ 0.011469247165 0.000148301274 N         2140
IE SR_FREQ 0.020693424210 0.000289277233 LR_FREQ 0.011918517685 0.000140191030 N        11228
ID SR_FREQ 0.018648826445 0.000260506432 LR_FREQ 0.012135979675 0.000147119655 N        11088
IG SR_FREQ 0.018624828790 0.000260186715 LR_FREQ 0.019619882476 0.000230650048 N        11817
IF SR_FREQ 0.016288460761 0.000235896248 LR_FREQ 0.012117838592 0.000139410579 N         5852
HY SR_FREQ 0.021461599207 0.000295465819 LR_FREQ 0.023859376703 0.000245965155 N         2612
HR SR_FREQ 0.024840909520 0.000283298382 LR_FREQ 0.021963535324 0.000217663999 N         3305
HS SR_FREQ 0.024720927849 0.000309172639 LR_FREQ 0.027375301852 0.000260941920 N         3832
HP SR_FREQ 0.034746620989 0.000430751270 LR_FREQ 0.028828790419 0.000267833587 N         4123
HQ SR_FREQ 0.029970644695 0.000358379588 LR_FREQ 0.021135853998 0.000240907375 N         2376
HV SR_FREQ 0.018154479505 0.000235114586 LR_FREQ 0.017263037785 0.000155981654 N         4420
HW SR_FREQ 0.023943291965 0.000384579226 LR_FREQ 0.025333597730 0.000313250795 N         1086
HT SR_FREQ 0.020496657387 0.000246659107 LR_FREQ 0.020829821830 0.000214738673 N         3396
HK SR_FREQ 0.021518246803 0.000265434507 LR_FREQ 0.019195575387 0.000210670462 N         2629
HH SR_FREQ 0.024632511055 0.000346387798 LR_FREQ 0.023263397058 0.000256073071 N         1878
HI SR_FREQ 0.017825558067 0.000236095126 LR_FREQ 0.016778758758 0.000184858357 N         3900
HN SR_FREQ 0.023089812062 0.000315414719 LR_FREQ 0.022061864220 0.000226848829 N         2543
HL SR_FREQ 0.016416988516 0.000217469491 LR_FREQ 0.016460297364 0.000169875598 N         6717
HM SR_FREQ 0.018351117283 0.000291794626 LR_FREQ 0.020474656552 0.000253116194 N         1373
HC SR_FREQ 0.022558829689 0.000369983887 LR_FREQ 0.025583676433 0.000279029710 N         1097
HA SR_FREQ 0.022445564997 0.000289806722 LR_FREQ 0.027728033075 0.000255128317 N         5123
HF SR_FREQ 0.020800526224 0.000292161451 LR_FREQ 0.022994414986 0.000230375471 N         3341
HG SR_FREQ 0.023440672858 0.000308163367 LR_FREQ 0.036615366986 0.000304651674 N         5345
HD SR_FREQ 0.023783953734 0.000302779154 LR_FREQ 0.021239046063 0.000216296204 N         3413
HE SR_FREQ 0.026951695270 0.000334134500 LR_FREQ 0.020460173494 0.000231180919 N         3475
NH SR_FREQ 0.025923445993 0.000337458211 LR_FREQ 0.023812989604 0.000256857047 N         2660
NI SR_FREQ 0.019390850503 0.000249792355 LR_FREQ 0.017629642208 0.000184363508 N         7894
NK SR_FREQ 0.022918727697 0.000280210692 LR_FREQ 0.019926857431 0.000212397521 N         6130
NL SR_FREQ 0.017909594737 0.000235698781 LR_FREQ 0.017265559446 0.000180155228 N        11128
NM SR_FREQ 0.020293378215 0.000294556943 LR_FREQ 0.021216882998 0.000241200702 N         2598
NN SR_FREQ 0.024431582733 0.000325311146 LR_FREQ 0.022573310885 0.000241122685 N         5876
NA SR_FREQ 0.023654419842 0.000298771509 LR_FREQ 0.027645074282 0.000253595989 N         9396
NC SR_FREQ 0.024393764553 0.000371222280 LR_FREQ 0.025739939730 0.000255720017 N         1553
ND SR_FREQ 0.024983191265 0.000313148145 LR_FREQ 0.021744400120 0.000222912842 N         6469
NE SR_FREQ 0.027928689929 0.000335601636 LR_FREQ 0.021018005288 0.000235562595 N         7011
NF SR_FREQ 0.022409304589 0.000294627449 LR_FREQ 0.023389143133 0.000227355859 N         5270
NG SR_FREQ 0.024604805770 0.000318391006 LR_FREQ 0.035570037273 0.000317116704 N         9963
NY SR_FREQ 0.023029402158 0.000311303186 LR_FREQ 0.024159902914 0.000242780486 N         4821
NP SR_FREQ 0.035209890595 0.000438701288 LR_FREQ 0.028368643075 0.000261984567 N         7266
NQ SR_FREQ 0.030817583873 0.000366423852 LR_FREQ 0.021725706465 0.000249424190 N         4199
NR SR_FREQ 0.026226621335 0.000296883031 LR_FREQ 0.022536909048 0.000229961263 N         5253
NS SR_FREQ 0.025890349581 0.000323614804 LR_FREQ 0.027249247729 0.000266169551 N         6909
NT SR_FREQ 0.021944847483 0.000265595954 LR_FREQ 0.021384047636 0.000217274312 N         6349
NV SR_FREQ 0.019631013693 0.000252292852 LR_FREQ 0.018041138067 0.000166613800 N         8482
NW SR_FREQ 0.025612871417 0.000374385804 LR_FREQ 0.025632877776 0.000305336793 N         1900
TY SR_FREQ 0.018247000623 0.000263652594 LR_FREQ 0.021878640937 0.000203472322 N         5399
TV SR_FREQ 0.016189958493 0.000212700826 LR_FREQ 0.016782256168 0.000150114374 N        11609
TW SR_FREQ 0.019152350124 0.000275818092 LR_FREQ 0.022601038091 0.000256697191 N         2246
TT SR_FREQ 0.017738177481 0.000222656327 LR_FREQ 0.019634720674 0.000192393715 N         8054
TR SR_FREQ 0.020808511485 0.000252642074 LR_FREQ 0.020722906372 0.000203247302 N         6939
TS SR_FREQ 0.020913582647 0.000286459574 LR_FREQ 0.024843116749 0.000236692782 N         8912
TP SR_FREQ 0.027546054427 0.000379064909 LR_FREQ 0.025939726843 0.000241857626 N         8443
TQ SR_FREQ 0.023968772717 0.000309251690 LR_FREQ 0.019849130919 0.000215298914 N         4867
TN SR_FREQ 0.019537175627 0.000275655391 LR_FREQ 0.020784326479 0.000213428307 N         6216
TL SR_FREQ 0.014995651194 0.000204878129 LR_FREQ 0.016150031920 0.000154212105 N        14895
TM SR_FREQ 0.015758182188 0.000243069886 LR_FREQ 0.019230215635 0.000206342498 N         3057
TK SR_FREQ 0.018537166859 0.000234856171 LR_FREQ 0.018520925268 0.000194104770 N         7138
TH SR_FREQ 0.019998923747 0.000282598583 LR_FREQ 0.021409510733 0.000220560838 N         3570
TI SR_FREQ 0.015840118453 0.000211154811 LR_FREQ 0.016290633191 0.000161665346 N         8752
TF SR_FREQ 0.017901511101 0.000255730493 LR_FREQ 0.021225028556 0.000189875230 N         6702
TG SR_FREQ 0.020165650995 0.000273479619 LR_FREQ 0.031991246698 0.000262290409 N        12945
TD SR_FREQ 0.020166588780 0.000267191240 LR_FREQ 0.020158038395 0.000200351443 N         8678
TE SR_FREQ 0.022576256078 0.000289437419 LR_FREQ 0.019569791866 0.000212419377 N         8709
TC SR_FREQ 0.018269728596 0.000294590179 LR_FREQ 0.022770978705 0.000222799792 N         1886
TA SR_FREQ 0.019515410159 0.000262443760 LR_FREQ 0.025244985667 0.000220559974 N        12599
AA SR_FREQ 0.019027372300 0.000242050689 LR_FREQ 0.026974031804 0.000234733086 N        23189
AC SR_FREQ 0.017786320189 0.000250205614 LR_FREQ 0.025231164783 0.000229937544 N         2983
AE SR_FREQ 0.021829175315 0.000285298399 LR_FREQ 0.021407204937 0.000211388562 N        15512
AD SR_FREQ 0.019688603005 0.000248536805 LR_FREQ 0.022038456391 0.000197035039 N        14093
AG SR_FREQ 0.019605407802 0.000238634552 LR_FREQ 0.033268416159 0.000280861732 N        18878
AF SR_FREQ 0.017533064859 0.000224510501 LR_FREQ 0.023445247141 0.000198811689 N         9384
AI SR_FREQ 0.015770411183 0.000197399594 LR_FREQ 0.018435986845 0.000172876044 N        13579
AH SR_FREQ 0.019320362024 0.000249115969 LR_FREQ 0.023733940412 0.000223656990 N         5518
AK SR_FREQ 0.018148895239 0.000214051098 LR_FREQ 0.020475128409 0.000191659224 N        12534
AM SR_FREQ 0.015696608599 0.000219070303 LR_FREQ 0.021700387003 0.000221713210 N         5623
AL SR_FREQ 0.014941279120 0.000183710110 LR_FREQ 0.017966161619 0.000170025749 N        24059
AN SR_FREQ 0.019020610926 0.000246271708 LR_FREQ 0.022757518416 0.000210955986 N         8895
AQ SR_FREQ 0.022818835452 0.000273817078 LR_FREQ 0.022020226129 0.000215915334 N         8742
AP SR_FREQ 0.025859906655 0.000314770753 LR_FREQ 0.027760381393 0.000244555568 N         8947
AS SR_FREQ 0.020278194724 0.000254154562 LR_FREQ 0.026682465520 0.000236242179 N        13214
AR SR_FREQ 0.020248935719 0.000243208468 LR_FREQ 0.022650490919 0.000207528073 N        12615
AT SR_FREQ 0.017553275118 0.000207461313 LR_FREQ 0.021718375648 0.000193740904 N        12162
AW SR_FREQ 0.018610870329 0.000247438639 LR_FREQ 0.025141655098 0.000264995039 N         3077
AV SR_FREQ 0.016093671401 0.000196422258 LR_FREQ 0.018719446739 0.000155391394 N        17092
AY SR_FREQ 0.017865527689 0.000232585447 LR_FREQ 0.024084962305 0.000215287403 N         7577
VK SR_FREQ 0.017518157337 0.000244374094 LR_FREQ 0.012067592230 0.000124426149 N        11151
