# Supplementary material for: Pi-Pi contacts are an overlooked protein feature relevant to phase separation
Source: eLife. 2018 Feb 9;7:e31486. doi: 10.7554/eLife.31486 (PMC5847340; doi:10.7554/eLife.31486)
Supplement: Source code 2. — Python script and associated database files for the final phase separation propensity predictor. [file elife-31486-code2.tgz › SourceCodeS2/DBS/AVGnSDEVS/PCON2.BB.xmer37]

GW SR_FREQ 0.026010182882 0.000260589153 LR_FREQ 0.047035213457 0.000456740865 N         3054
GV SR_FREQ 0.020519496777 0.000205700415 LR_FREQ 0.029589024868 0.000242122542 N        15122
GT SR_FREQ 0.022715913885 0.000208130462 LR_FREQ 0.035286768799 0.000299097632 N        11523
GS SR_FREQ 0.026256029075 0.000247835705 LR_FREQ 0.043112941034 0.000336779271 N        12043
GR SR_FREQ 0.026435402148 0.000232195449 LR_FREQ 0.037046754126 0.000327452678 N         9921
GQ SR_FREQ 0.030560641602 0.000271832211 LR_FREQ 0.037248040593 0.000349721908 N         6733
GP SR_FREQ 0.034018604435 0.000312376613 LR_FREQ 0.046144142996 0.000364510009 N         7082
GY SR_FREQ 0.023743120764 0.000238600053 LR_FREQ 0.041042379373 0.000336941845 N         7638
GG SR_FREQ 0.025024525469 0.000245640339 LR_FREQ 0.052809748174 0.000364377274 N        15375
GF SR_FREQ 0.023112951826 0.000228657714 LR_FREQ 0.039299957215 0.000313162706 N         8799
GE SR_FREQ 0.028070727229 0.000259383654 LR_FREQ 0.033900015333 0.000330910259 N        12038
GD SR_FREQ 0.025468228576 0.000244500554 LR_FREQ 0.035427759028 0.000297420699 N        11057
GC SR_FREQ 0.025008532225 0.000275844818 LR_FREQ 0.047555448030 0.000369449850 N         2577
GA SR_FREQ 0.024164299770 0.000238513947 LR_FREQ 0.042069396675 0.000336180126 N        15789
GN SR_FREQ 0.025059244980 0.000249170146 LR_FREQ 0.037968602547 0.000333197798 N         8391
GM SR_FREQ 0.021256707642 0.000230736607 LR_FREQ 0.038485511114 0.000373747470 N         4553
GL SR_FREQ 0.018785095679 0.000189186445 LR_FREQ 0.027561018191 0.000258657793 N        17458
GK SR_FREQ 0.023533908573 0.000210634269 LR_FREQ 0.032968334002 0.000311240584 N        11981
GI SR_FREQ 0.020322174555 0.000205339587 LR_FREQ 0.029734651407 0.000286527764 N        12445
GH SR_FREQ 0.026402192267 0.000262739494 LR_FREQ 0.042105075460 0.000358907715 N         4831
ME SR_FREQ 0.022363942422 0.000269316655 LR_FREQ 0.018649853572 0.000193769563 N         3795
MD SR_FREQ 0.019549259809 0.000242968118 LR_FREQ 0.019275903951 0.000185579932 N         3452
MG SR_FREQ 0.019516964127 0.000240872245 LR_FREQ 0.033490717958 0.000285918591 N         4175
MF SR_FREQ 0.016637535790 0.000217125963 LR_FREQ 0.020521090292 0.000192480943 N         2026
MA SR_FREQ 0.018766278064 0.000232710224 LR_FREQ 0.025436510939 0.000228098638 N         5137
MC SR_FREQ 0.016772356775 0.000263064156 LR_FREQ 0.022219399662 0.000240502279 N          696
MM SR_FREQ 0.014053270608 0.000213382646 LR_FREQ 0.018002681997 0.000218562331 N         1454
ML SR_FREQ 0.013820174687 0.000173565648 LR_FREQ 0.015052883346 0.000147349269 N         5305
MN SR_FREQ 0.018546245221 0.000241138424 LR_FREQ 0.019832118583 0.000200765346 N         2465
MI SR_FREQ 0.014540164572 0.000187921589 LR_FREQ 0.015120206407 0.000153110534 N         3181
MH SR_FREQ 0.019073183383 0.000283969632 LR_FREQ 0.020608427505 0.000220336060 N         1333
MK SR_FREQ 0.017557211538 0.000207048810 LR_FREQ 0.017438543588 0.000177268565 N         3466
MT SR_FREQ 0.016736876042 0.000204081567 LR_FREQ 0.018752551968 0.000181656689 N         3247
MW SR_FREQ 0.017873472943 0.000269380211 LR_FREQ 0.021954751750 0.000277127998 N          668
MV SR_FREQ 0.015011821968 0.000186993105 LR_FREQ 0.015611218941 0.000142899753 N         4007
MQ SR_FREQ 0.023888917198 0.000297534201 LR_FREQ 0.018847147883 0.000205821241 N         2024
MP SR_FREQ 0.028185444680 0.000348783135 LR_FREQ 0.026047447076 0.000239141052 N         2722
MS SR_FREQ 0.020337108181 0.000254920352 LR_FREQ 0.024858970219 0.000235972722 N         3265
MR SR_FREQ 0.020246928725 0.000228075954 LR_FREQ 0.019896528508 0.000201206673 N         2980
MY SR_FREQ 0.017040506927 0.000226843014 LR_FREQ 0.021262563287 0.000217704664 N         1748
FP SR_FREQ 0.030851417913 0.000341006136 LR_FREQ 0.027325246077 0.000226831941 N         5041
FQ SR_FREQ 0.026873023487 0.000288819590 LR_FREQ 0.020706542634 0.000199895476 N         3787
FR SR_FREQ 0.022887516682 0.000229083098 LR_FREQ 0.021469108284 0.000182151618 N         5168
FS SR_FREQ 0.022924531933 0.000249161271 LR_FREQ 0.026144639471 0.000215923188 N         7488
FT SR_FREQ 0.019338961691 0.000206274037 LR_FREQ 0.020478190527 0.000178786317 N         6262
FV SR_FREQ 0.017356500792 0.000194744266 LR_FREQ 0.017309652084 0.000140203956 N         7319
FW SR_FREQ 0.021472058101 0.000269138706 LR_FREQ 0.023979511306 0.000236700337 N         1473
FY SR_FREQ 0.019907253022 0.000235784909 LR_FREQ 0.022944286131 0.000196956979 N         4033
FA SR_FREQ 0.021113246043 0.000236599845 LR_FREQ 0.026560905017 0.000214040291 N         8468
FC SR_FREQ 0.020433731266 0.000275681193 LR_FREQ 0.024215988167 0.000223698753 N         1369
FD SR_FREQ 0.022161636541 0.000249232811 LR_FREQ 0.020892194564 0.000181122258 N         7644
FE SR_FREQ 0.024783358226 0.000261444135 LR_FREQ 0.020248772195 0.000187830110 N         6885
FF SR_FREQ 0.019394363988 0.000224135587 LR_FREQ 0.022213910201 0.000183000801 N         4274
FG SR_FREQ 0.021883616083 0.000242605566 LR_FREQ 0.034070005248 0.000259943273 N         8426
FH SR_FREQ 0.022231515959 0.000265768300 LR_FREQ 0.022546759121 0.000212575255 N         2687
FI SR_FREQ 0.016999733169 0.000192091906 LR_FREQ 0.016857551419 0.000150949045 N         5817
FK SR_FREQ 0.020178698756 0.000219762991 LR_FREQ 0.019131225209 0.000175758491 N         5749
FL SR_FREQ 0.015895782008 0.000182795009 LR_FREQ 0.016549791068 0.000145748998 N         9010
FM SR_FREQ 0.017244127109 0.000228778504 LR_FREQ 0.020110067469 0.000202926169 N         2132
FN SR_FREQ 0.021439436485 0.000254731612 LR_FREQ 0.021608768735 0.000199053104 N         5178
SY SR_FREQ 0.020675738466 0.000248706390 LR_FREQ 0.024592591709 0.000217302126 N         5706
SS SR_FREQ 0.023289491868 0.000265026755 LR_FREQ 0.027491401789 0.000248377905 N        10209
SR SR_FREQ 0.023334561438 0.000236136645 LR_FREQ 0.022999569016 0.000208454368 N         7275
SQ SR_FREQ 0.026888260540 0.000285760137 LR_FREQ 0.022272982317 0.000225735851 N         5492
SP SR_FREQ 0.030539350788 0.000349234485 LR_FREQ 0.028712746468 0.000245074052 N         7177
SW SR_FREQ 0.022156099035 0.000272791504 LR_FREQ 0.026033243715 0.000272195457 N         2355
SV SR_FREQ 0.018089780597 0.000206682532 LR_FREQ 0.018748101837 0.000157065455 N        10738
ST SR_FREQ 0.019944297797 0.000215073219 LR_FREQ 0.021937384930 0.000197603644 N         8386
SK SR_FREQ 0.020690893498 0.000222895439 LR_FREQ 0.020585492270 0.000201028855 N         7976
SI SR_FREQ 0.017780586688 0.000205590637 LR_FREQ 0.018393640092 0.000174692972 N         8871
SH SR_FREQ 0.022800701586 0.000274382178 LR_FREQ 0.024337924908 0.000234911364 N         3538
SN SR_FREQ 0.021911432975 0.000257103830 LR_FREQ 0.023146952583 0.000222330981 N         6592
SM SR_FREQ 0.018120721751 0.000239473188 LR_FREQ 0.022005346590 0.000227202948 N         3235
SL SR_FREQ 0.016637833118 0.000192814428 LR_FREQ 0.017936979555 0.000165035881 N        14809
SC SR_FREQ 0.021242860962 0.000289020409 LR_FREQ 0.026077911792 0.000224471535 N         2038
SA SR_FREQ 0.021585373661 0.000246112219 LR_FREQ 0.027835947427 0.000234568759 N        11852
SG SR_FREQ 0.022304142185 0.000254816084 LR_FREQ 0.034980936290 0.000273988501 N        13127
SF SR_FREQ 0.020183447552 0.000239373777 LR_FREQ 0.023869663777 0.000205104562 N         6864
SE SR_FREQ 0.025081389949 0.000274825831 LR_FREQ 0.021584786179 0.000216824912 N         8813
SD SR_FREQ 0.022500961715 0.000246784089 LR_FREQ 0.022316185538 0.000204041963 N         8690
YI SR_FREQ 0.016680099413 0.000193423557 LR_FREQ 0.017209258863 0.000160875909 N         4935
YH SR_FREQ 0.021974919428 0.000283110553 LR_FREQ 0.023258401853 0.000220759129 N         2290
YK SR_FREQ 0.019885031467 0.000214097334 LR_FREQ 0.019555747503 0.000186921344 N         4803
YM SR_FREQ 0.016844500746 0.000229976430 LR_FREQ 0.020800543981 0.000215499958 N         1865
YL SR_FREQ 0.015638076701 0.000183563437 LR_FREQ 0.016842371530 0.000160961882 N         8936
YN SR_FREQ 0.021083139853 0.000254429010 LR_FREQ 0.022170081364 0.000208756533 N         4356
YA SR_FREQ 0.020881641114 0.000233074296 LR_FREQ 0.027348793644 0.000225923300 N         7025
YC SR_FREQ 0.020052001543 0.000270648663 LR_FREQ 0.025326671931 0.000246568021 N         1293
YE SR_FREQ 0.024520091227 0.000264079313 LR_FREQ 0.020674119941 0.000204022553 N         5478
YD SR_FREQ 0.021854157598 0.000244008772 LR_FREQ 0.021429067243 0.000192361831 N         5954
YG SR_FREQ 0.021651862096 0.000248980562 LR_FREQ 0.035398266261 0.000271650636 N         7343
YF SR_FREQ 0.019169627379 0.000230323398 LR_FREQ 0.022942324352 0.000200735218 N         4116
YY SR_FREQ 0.019581645530 0.000240908518 LR_FREQ 0.023809140556 0.000221760269 N         3959
YQ SR_FREQ 0.026709003861 0.000288253048 LR_FREQ 0.021304864192 0.000225328398 N         3507
YP SR_FREQ 0.030788481341 0.000341322695 LR_FREQ 0.028358137911 0.000242930923 N         4630
YS SR_FREQ 0.022674893174 0.000256098839 LR_FREQ 0.027011102987 0.000231245102 N         5982
YR SR_FREQ 0.022643688075 0.000227839369 LR_FREQ 0.022133795137 0.000206050254 N         4886
YT SR_FREQ 0.018982997871 0.000208263769 LR_FREQ 0.020986689562 0.000194018122 N         5159
YW SR_FREQ 0.021104606618 0.000265542237 LR_FREQ 0.025072536096 0.000286371131 N         1391
YV SR_FREQ 0.017029348484 0.000192254958 LR_FREQ 0.017657616032 0.000152331753 N         6052
LF SR_FREQ 0.016035102487 0.000185279055 LR_FREQ 0.018520351186 0.000149311278 N         8796
LG SR_FREQ 0.018129509224 0.000202223169 LR_FREQ 0.026835780468 0.000207803918 N        17496
LD SR_FREQ 0.018089934288 0.000203535560 LR_FREQ 0.017853542154 0.000143988051 N        15408
LE SR_FREQ 0.019970297286 0.000223109417 LR_FREQ 0.017442752844 0.000146382837 N        16746
LC SR_FREQ 0.015989673404 0.000215364131 LR_FREQ 0.018995215996 0.000161258287 N         2954
LA SR_FREQ 0.017591756136 0.000197720598 LR_FREQ 0.021995369324 0.000174722906 N        22390
LN SR_FREQ 0.017380212462 0.000206003187 LR_FREQ 0.018084492102 0.000151972278 N        10454
LL SR_FREQ 0.013971501903 0.000155697790 LR_FREQ 0.014838666825 0.000118752321 N        21757
LM SR_FREQ 0.014353238618 0.000182452093 LR_FREQ 0.016747682403 0.000156847769 N         5325
LK SR_FREQ 0.016720677963 0.000177629659 LR_FREQ 0.016583757463 0.000139268691 N        15122
LH SR_FREQ 0.017537330706 0.000216540802 LR_FREQ 0.018318185659 0.000151231668 N         5803
LI SR_FREQ 0.014515613319 0.000160463885 LR_FREQ 0.014914189042 0.000124261725 N        12195
LV SR_FREQ 0.014879988053 0.000162120236 LR_FREQ 0.015291507962 0.000114612476 N        15995
LW SR_FREQ 0.016649607525 0.000201573373 LR_FREQ 0.018931907622 0.000179028150 N         2738
LT SR_FREQ 0.016147000012 0.000170131089 LR_FREQ 0.017477620519 0.000142051861 N        13762
LR SR_FREQ 0.018483468858 0.000194816564 LR_FREQ 0.018182837030 0.000147337554 N        13331
LS SR_FREQ 0.018602091448 0.000211691219 LR_FREQ 0.021409441986 0.000175738582 N        15869
LP SR_FREQ 0.023333477934 0.000258733147 LR_FREQ 0.021978018233 0.000177192915 N        12425
LQ SR_FREQ 0.020598997064 0.000232195808 LR_FREQ 0.017416897850 0.000154868257 N         9119
LY SR_FREQ 0.016318926215 0.000193766525 LR_FREQ 0.018863482987 0.000157959025 N         7693
RT SR_FREQ 0.021283560383 0.000211390542 LR_FREQ 0.018636987034 0.000172149581 N         6354
RV SR_FREQ 0.019127129113 0.000202474884 LR_FREQ 0.015983740287 0.000133629509 N         9755
RW SR_FREQ 0.024251936402 0.000281033880 LR_FREQ 0.020928356045 0.000230612830 N         1889
RP SR_FREQ 0.033118778800 0.000350682917 LR_FREQ 0.024406681392 0.000222303684 N         5686
RQ SR_FREQ 0.029258865657 0.000281932017 LR_FREQ 0.018542118939 0.000191199893 N         4806
RR SR_FREQ 0.025158148261 0.000238828792 LR_FREQ 0.019396300358 0.000181176759 N         7093
RS SR_FREQ 0.024982495063 0.000262495297 LR_FREQ 0.023497549318 0.000219217713 N         6644
RY SR_FREQ 0.022178232555 0.000243510741 LR_FREQ 0.020502079687 0.000186756534 N         5065
RD SR_FREQ 0.024032470329 0.000245456744 LR_FREQ 0.018984696563 0.000173286806 N         7816
RE SR_FREQ 0.026774269942 0.000266801445 LR_FREQ 0.018351097185 0.000182287200 N         9383
RF SR_FREQ 0.021665115420 0.000245814855 LR_FREQ 0.019992837477 0.000172423647 N         6016
RG SR_FREQ 0.023764770646 0.000249271098 LR_FREQ 0.030343511857 0.000260706603 N         8809
RA SR_FREQ 0.022915905602 0.000240948279 LR_FREQ 0.024025396989 0.000207264700 N        11035
RC SR_FREQ 0.023193499810 0.000293050147 LR_FREQ 0.021146597880 0.000214080442 N         1547
RL SR_FREQ 0.017512584596 0.000194472194 LR_FREQ 0.015421776248 0.000137530746 N        13257
RM SR_FREQ 0.019568475875 0.000237031435 LR_FREQ 0.017908813395 0.000181898827 N         2865
RN SR_FREQ 0.023507365619 0.000247929830 LR_FREQ 0.019469785875 0.000185894070 N         5207
RH SR_FREQ 0.024698173044 0.000271018334 LR_FREQ 0.019927802548 0.000200591397 N         3173
RI SR_FREQ 0.018863168796 0.000204487475 LR_FREQ 0.015517670842 0.000139584639 N         8019
RK SR_FREQ 0.022211870375 0.000215026434 LR_FREQ 0.017424128967 0.000165232309 N         6441
VH SR_FREQ 0.018643379204 0.000261386462 LR_FREQ 0.012728914411 0.000132453675 N         4217
IP SR_FREQ 0.025143749665 0.000322914778 LR_FREQ 0.015118487856 0.000172919407 N         7775
EM SR_FREQ 0.022244898510 0.000249246005 LR_FREQ 0.016356331998 0.000174198682 N         4052
EL SR_FREQ 0.019309936998 0.000194116541 LR_FREQ 0.014527639246 0.000135145247 N        16797
EN SR_FREQ 0.026000183605 0.000248149870 LR_FREQ 0.017777207997 0.000182142828 N         7917
EI SR_FREQ 0.021039091807 0.000208562184 LR_FREQ 0.014481344497 0.000141402010 N        11017
EH SR_FREQ 0.027607569377 0.000268282388 LR_FREQ 0.018029574578 0.000185682449 N         3847
EK SR_FREQ 0.024504713944 0.000220507105 LR_FREQ 0.016059905578 0.000157959928 N        11604
EE SR_FREQ 0.029186736970 0.000287809367 LR_FREQ 0.016991560342 0.000181715637 N        12798
ED SR_FREQ 0.026412908041 0.000244815953 LR_FREQ 0.017500547431 0.000169929355 N         9143
EG SR_FREQ 0.026102911422 0.000249255595 LR_FREQ 0.027351702793 0.000252083980 N        11859
EF SR_FREQ 0.024146705118 0.000236156317 LR_FREQ 0.018315892202 0.000175117450 N         6731
EA SR_FREQ 0.025079916873 0.000254046976 LR_FREQ 0.022056951064 0.000201929310 N        15399
EC SR_FREQ 0.026385376603 0.000287675982 LR_FREQ 0.018833727006 0.000190691576 N         1794
IT SR_FREQ 0.016460757455 0.000199696126 LR_FREQ 0.011624031353 0.000123176051 N         8725
EY SR_FREQ 0.024746216377 0.000248430089 LR_FREQ 0.018698177191 0.000189547215 N         5803
IW SR_FREQ 0.017154004960 0.000238527098 LR_FREQ 0.011504595892 0.000152505353 N         1642
ET SR_FREQ 0.023571562679 0.000206911144 LR_FREQ 0.017164846867 0.000165262931 N         8640
EW SR_FREQ 0.027467208742 0.000267102007 LR_FREQ 0.018739562836 0.000221596277 N         2446
EV SR_FREQ 0.021147590056 0.000203477552 LR_FREQ 0.014926854788 0.000129160880 N        12426
EQ SR_FREQ 0.031906727432 0.000282713775 LR_FREQ 0.017002890639 0.000177266652 N         6431
EP SR_FREQ 0.035878055098 0.000323413341 LR_FREQ 0.022104075706 0.000213650175 N         5994
ES SR_FREQ 0.027380053244 0.000255349731 LR_FREQ 0.021380916983 0.000208698609 N         8202
ER SR_FREQ 0.027640790947 0.000237845001 LR_FREQ 0.017853019536 0.000169754928 N         9617
II SR_FREQ 0.014633062984 0.000173391481 LR_FREQ 0.009825323667 0.000101988531 N         8298
IH SR_FREQ 0.018108492682 0.000257054355 LR_FREQ 0.011523798942 0.000141176705 N         3658
IK SR_FREQ 0.017118098569 0.000208126289 LR_FREQ 0.011071524519 0.000119879645 N         8858
IM SR_FREQ 0.014354050740 0.000203346123 LR_FREQ 0.010315836128 0.000126079362 N         2909
IN SR_FREQ 0.017921163795 0.000242524605 LR_FREQ 0.012023719894 0.000146784498 N         7250
KC SR_FREQ 0.018380738465 0.000258895566 LR_FREQ 0.019230411133 0.000205199303 N         1396
KA SR_FREQ 0.019541203265 0.000228477183 LR_FREQ 0.022512052580 0.000211132870 N        12132
KG SR_FREQ 0.020284261923 0.000244051787 LR_FREQ 0.028224445421 0.000272242371 N        10073
KF SR_FREQ 0.018010649842 0.000218312662 LR_FREQ 0.018578556688 0.000178677164 N         5354
KE SR_FREQ 0.022565658667 0.000254377845 LR_FREQ 0.017185939660 0.000182270345 N        11204
KD SR_FREQ 0.020246435199 0.000236330782 LR_FREQ 0.017656588600 0.000172583829 N         9021
KK SR_FREQ 0.018606372037 0.000211776025 LR_FREQ 0.016269035246 0.000170869568 N         8702
KI SR_FREQ 0.015947069693 0.000185982120 LR_FREQ 0.014524169823 0.000139588688 N         9138
KH SR_FREQ 0.020025430753 0.000246677945 LR_FREQ 0.018307882813 0.000195407641 N         3053
KN SR_FREQ 0.019530950408 0.000245996309 LR_FREQ 0.018011537576 0.000183973467 N         6878
KM SR_FREQ 0.015908894041 0.000219079686 LR_FREQ 0.016548482651 0.000180521832 N         3095
KL SR_FREQ 0.015112812783 0.000177788381 LR_FREQ 0.014587346719 0.000137277511 N        13337
KS SR_FREQ 0.020918616244 0.000245827440 LR_FREQ 0.021837334147 0.000223144226 N         7360
KR SR_FREQ 0.020930596597 0.000214063773 LR_FREQ 0.018090236123 0.000181561012 N         6504
KQ SR_FREQ 0.023972408455 0.000280893289 LR_FREQ 0.017199754121 0.000187022300 N         5033
KP SR_FREQ 0.027540823293 0.000332526048 LR_FREQ 0.022653038050 0.000222477823 N         6107
KW SR_FREQ 0.019216666308 0.000253995515 LR_FREQ 0.019147298804 0.000231356722 N         1831
KV SR_FREQ 0.016296947485 0.000189441153 LR_FREQ 0.015052692658 0.000133499012 N        10324
KT SR_FREQ 0.017853585030 0.000199063879 LR_FREQ 0.017407636758 0.000173687239 N         7727
KY SR_FREQ 0.018249428941 0.000223161296 LR_FREQ 0.018985244476 0.000188196661 N         5507
DN SR_FREQ 0.023137697057 0.000274013598 LR_FREQ 0.019463292003 0.000187965965 N         5986
DL SR_FREQ 0.017415736740 0.000198338216 LR_FREQ 0.015526587517 0.000137294038 N        15466
DM SR_FREQ 0.019369378627 0.000255262615 LR_FREQ 0.018024637781 0.000184257704 N         3471
DK SR_FREQ 0.021868088352 0.000238818448 LR_FREQ 0.017495642300 0.000172179585 N         7987
DH SR_FREQ 0.024255500913 0.000285455050 LR_FREQ 0.020029936843 0.000203013826 N         3313
DI SR_FREQ 0.018739627292 0.000211533742 LR_FREQ 0.015654084771 0.000150936185 N        10240
DF SR_FREQ 0.021393099232 0.000260888075 LR_FREQ 0.020023089395 0.000179622937 N         7469
DG SR_FREQ 0.023366697437 0.000262448741 LR_FREQ 0.030057300691 0.000251856396 N        12339
DD SR_FREQ 0.023713050857 0.000266205586 LR_FREQ 0.018965569163 0.000175934584 N         8080
DE SR_FREQ 0.026326701118 0.000294209814 LR_FREQ 0.018457714975 0.000190068797 N        10339
DC SR_FREQ 0.022794036087 0.000306123141 LR_FREQ 0.021057923590 0.000205544921 N         1839
DA SR_FREQ 0.022663599474 0.000266082899 LR_FREQ 0.023932251288 0.000204337999 N        13045
DY SR_FREQ 0.021872799759 0.000265810090 LR_FREQ 0.020521982102 0.000189756150 N         6315
DV SR_FREQ 0.018972842644 0.000212414769 LR_FREQ 0.016094105344 0.000137414342 N        11805
DW SR_FREQ 0.023839102336 0.000290609960 LR_FREQ 0.020905498422 0.000229173062 N         2538
DT SR_FREQ 0.021014945758 0.000231357128 LR_FREQ 0.018666088963 0.000172386696 N         7603
DR SR_FREQ 0.024708646116 0.000258019907 LR_FREQ 0.019485192484 0.000183997764 N         7374
DS SR_FREQ 0.024575453087 0.000281561980 LR_FREQ 0.023383249284 0.000220115923 N         8332
DP SR_FREQ 0.032473952324 0.000381119270 LR_FREQ 0.024033080438 0.000209535422 N         8152
DQ SR_FREQ 0.028547255510 0.000314060708 LR_FREQ 0.018629659912 0.000191491669 N         4628
QQ SR_FREQ 0.035719180399 0.000328437543 LR_FREQ 0.019161123313 0.000215234566 N         4106
QP SR_FREQ 0.040525509350 0.000398878758 LR_FREQ 0.025772268383 0.000248993691 N         4082
QS SR_FREQ 0.029423401917 0.000295235557 LR_FREQ 0.024631911356 0.000246244179 N         4898
QR SR_FREQ 0.029806057713 0.000267425363 LR_FREQ 0.020158386987 0.000202993614 N         4800
QT SR_FREQ 0.024812267395 0.000242725703 LR_FREQ 0.019136753725 0.000193295340 N         4765
QW SR_FREQ 0.030374277799 0.000329940721 LR_FREQ 0.022105504116 0.000268607532 N         1443
QV SR_FREQ 0.021854420917 0.000226413443 LR_FREQ 0.016266079174 0.000148534478 N         6729
QY SR_FREQ 0.026353811599 0.000286778709 LR_FREQ 0.021422850260 0.000214769146 N         3334
QA SR_FREQ 0.026462925917 0.000277889809 LR_FREQ 0.025156365191 0.000228069849 N         8596
QC SR_FREQ 0.029027273894 0.000373115485 LR_FREQ 0.022260703627 0.000236738279 N         1082
QE SR_FREQ 0.031519690449 0.000313178977 LR_FREQ 0.018973218933 0.000209952427 N         5733
QD SR_FREQ 0.028185612740 0.000280680776 LR_FREQ 0.019554081735 0.000193747614 N         4683
QG SR_FREQ 0.027744597599 0.000278904285 LR_FREQ 0.032331551370 0.000285923053 N         6582
QF SR_FREQ 0.025534437331 0.000269813611 LR_FREQ 0.020796509677 0.000195681830 N         3707
QI SR_FREQ 0.021722554143 0.000237761788 LR_FREQ 0.015809849257 0.000162969167 N         5457
QH SR_FREQ 0.030306865405 0.000332790751 LR_FREQ 0.020841258446 0.000231872409 N         2196
QK SR_FREQ 0.025950484601 0.000251589102 LR_FREQ 0.017807245608 0.000186501534 N         5023
QM SR_FREQ 0.023496467594 0.000291126869 LR_FREQ 0.018496409983 0.000205518718 N         2257
QL SR_FREQ 0.019722093508 0.000217430851 LR_FREQ 0.015613871029 0.000148944232 N         9639
QN SR_FREQ 0.027957477306 0.000300660479 LR_FREQ 0.020104650212 0.000210269398 N         3821
WG SR_FREQ 0.021157809684 0.000271281717 LR_FREQ 0.036392060884 0.000343452909 N         2614
WF SR_FREQ 0.018179935433 0.000247232462 LR_FREQ 0.021568581059 0.000214179922 N         1424
WE SR_FREQ 0.024562819092 0.000290343157 LR_FREQ 0.019301612170 0.000219600310 N         2260
WD SR_FREQ 0.021343665548 0.000276793306 LR_FREQ 0.020107778383 0.000210868103 N         2474
WC SR_FREQ 0.018750074431 0.000322875623 LR_FREQ 0.023973564435 0.000295385113 N          461
WA SR_FREQ 0.020273349766 0.000245494777 LR_FREQ 0.026852499925 0.000259876865 N         2733
WN SR_FREQ 0.020389165479 0.000266953940 LR_FREQ 0.020874705786 0.000239742150 N         1831
WM SR_FREQ 0.015303910850 0.000259993742 LR_FREQ 0.018825869338 0.000247381143 N          815
WL SR_FREQ 0.014509880661 0.000190191495 LR_FREQ 0.015323281428 0.000159991721 N         3372
WK SR_FREQ 0.019099714673 0.000238245187 LR_FREQ 0.017943435199 0.000202742557 N         1974
WI SR_FREQ 0.015484294285 0.000200728977 LR_FREQ 0.015402847566 0.000166798093 N         1901
WH SR_FREQ 0.021321968898 0.000317720735 LR_FREQ 0.021788407090 0.000256979313 N          994
WW SR_FREQ 0.020180649634 0.000313288686 LR_FREQ 0.023786556447 0.000360298435 N          566
WV SR_FREQ 0.015998028153 0.000196889594 LR_FREQ 0.016046454046 0.000157721165 N         2246
WT SR_FREQ 0.018051999061 0.000214452104 LR_FREQ 0.019545549713 0.000213009251 N         2101
WS SR_FREQ 0.022276551006 0.000274339382 LR_FREQ 0.026470881905 0.000264555887 N         2309
WR SR_FREQ 0.022271652577 0.000251292273 LR_FREQ 0.020833890178 0.000231148089 N         1940
WQ SR_FREQ 0.027060729427 0.000328113177 LR_FREQ 0.019734196911 0.000251989133 N         1608
WP SR_FREQ 0.032108006113 0.000418122934 LR_FREQ 0.027918803836 0.000288987269 N         1443
WY SR_FREQ 0.018648835407 0.000262057335 LR_FREQ 0.022559084032 0.000258715893 N         1188
PR SR_FREQ 0.024302628488 0.000223039010 LR_FREQ 0.019205543229 0.000155704641 N         5250
PS SR_FREQ 0.024183835094 0.000234831155 LR_FREQ 0.023230750804 0.000183655201 N         6997
PP SR_FREQ 0.032398165812 0.000305795995 LR_FREQ 0.024011324729 0.000184188535 N         4798
PQ SR_FREQ 0.028409987691 0.000256095101 LR_FREQ 0.018321604763 0.000163995442 N         4424
PV SR_FREQ 0.018516769705 0.000193272899 LR_FREQ 0.015722985465 0.000123653309 N         9221
PW SR_FREQ 0.023240466272 0.000254768971 LR_FREQ 0.020720132373 0.000214610909 N         1760
PT SR_FREQ 0.020515994542 0.000195433337 LR_FREQ 0.018311079435 0.000153410418 N         6549
PY SR_FREQ 0.021327424472 0.000217854503 LR_FREQ 0.020264658205 0.000168928870 N         4498
PC SR_FREQ 0.022183717081 0.000264733775 LR_FREQ 0.020683763818 0.000170270293 N         1250
PA SR_FREQ 0.022341062740 0.000228732113 LR_FREQ 0.023969741471 0.000184772860 N         9733
PF SR_FREQ 0.020823397571 0.000219585533 LR_FREQ 0.019801308848 0.000165282048 N         5182
PG SR_FREQ 0.022908905742 0.000226400766 LR_FREQ 0.030260387218 0.000218903528 N         9587
PD SR_FREQ 0.023257762355 0.000228179791 LR_FREQ 0.018748297170 0.000153034753 N         8203
PE SR_FREQ 0.026124443819 0.000251030732 LR_FREQ 0.018216194864 0.000158649366 N        10189
PK SR_FREQ 0.021450943985 0.000207759126 LR_FREQ 0.017133074330 0.000147494397 N         5737
PH SR_FREQ 0.023792673525 0.000235419554 LR_FREQ 0.019696952693 0.000174559537 N         2838
PI SR_FREQ 0.018247597965 0.000193858670 LR_FREQ 0.015253747201 0.000133526976 N         5940
PN SR_FREQ 0.022669917338 0.000236406692 LR_FREQ 0.019184647970 0.000164414218 N         5286
PL SR_FREQ 0.016964498968 0.000180428882 LR_FREQ 0.015160049612 0.000128777964 N        10877
PM SR_FREQ 0.018707072302 0.000224498809 LR_FREQ 0.017596318125 0.000166418113 N         2474
CK SR_FREQ 0.020494334606 0.000230942390 LR_FREQ 0.020803186895 0.000215938456 N         1556
CI SR_FREQ 0.016614227121 0.000206983971 LR_FREQ 0.017885618853 0.000183191885 N         1793
CH SR_FREQ 0.023508041107 0.000323993232 LR_FREQ 0.026536875363 0.000275337707 N         1097
CN SR_FREQ 0.022167413965 0.000287933867 LR_FREQ 0.024491694750 0.000258480136 N         1291
CM SR_FREQ 0.016804533178 0.000245383485 LR_FREQ 0.023018772294 0.000280960805 N          644
CL SR_FREQ 0.015392112821 0.000190332263 LR_FREQ 0.017413786697 0.000173897842 N         2913
CC SR_FREQ 0.021188624858 0.000380591140 LR_FREQ 0.030181982031 0.000325152109 N          491
CA SR_FREQ 0.021641570530 0.000261749004 LR_FREQ 0.030663170729 0.000262597154 N         2426
CG SR_FREQ 0.022590889842 0.000275855192 LR_FREQ 0.041839654234 0.000311506299 N         2707
CF SR_FREQ 0.019673710292 0.000257875952 LR_FREQ 0.025529021372 0.000249663432 N         1333
CE SR_FREQ 0.026398121112 0.000307103587 LR_FREQ 0.022178743773 0.000237774686 N         1873
CD SR_FREQ 0.023018651273 0.000287832465 LR_FREQ 0.023161749510 0.000226374988 N         1962
CY SR_FREQ 0.020325364127 0.000266612103 LR_FREQ 0.026857762922 0.000259881681 N         1128
CS SR_FREQ 0.024042323929 0.000292856097 LR_FREQ 0.030674948753 0.000277078753 N         2111
CR SR_FREQ 0.024103568337 0.000263697793 LR_FREQ 0.024309152987 0.000237604956 N         1683
CQ SR_FREQ 0.029569289616 0.000359278203 LR_FREQ 0.023366652700 0.000269290873 N         1146
CP SR_FREQ 0.034997443254 0.000432606799 LR_FREQ 0.032854778577 0.000295618976 N         1664
CW SR_FREQ 0.022415616398 0.000296738117 LR_FREQ 0.029852729807 0.000364620570 N          400
CV SR_FREQ 0.017074706310 0.000205569890 LR_FREQ 0.018371560404 0.000165564070 N         2129
CT SR_FREQ 0.019412133529 0.000228141519 LR_FREQ 0.022622531685 0.000216840639 N         1700
IY SR_FREQ 0.016671321011 0.000227067305 LR_FREQ 0.012325961720 0.000135506357 N         5131
VA SR_FREQ 0.018474350122 0.000229828572 LR_FREQ 0.016777051191 0.000154212120 N        16101
VC SR_FREQ 0.017056431444 0.000276297334 LR_FREQ 0.012787790353 0.000133830484 N         2324
VD SR_FREQ 0.019082925385 0.000247242915 LR_FREQ 0.013205411857 0.000127414452 N        11863
VE SR_FREQ 0.021135496520 0.000262732168 LR_FREQ 0.012890836295 0.000124335435 N        12296
VF SR_FREQ 0.016872690112 0.000221536458 LR_FREQ 0.013324101278 0.000122083371 N         7474
VG SR_FREQ 0.019070740501 0.000243529549 LR_FREQ 0.020736741905 0.000197668754 N        12631
IQ SR_FREQ 0.021792936121 0.000277181694 LR_FREQ 0.011231107505 0.000134564671 N         5157
VI SR_FREQ 0.015090952184 0.000181408915 LR_FREQ 0.010694074467 0.000097425161 N        10959
IS SR_FREQ 0.019307699113 0.000249924648 LR_FREQ 0.014883738883 0.000169550809 N         9740
IR SR_FREQ 0.019108676581 0.000228211721 LR_FREQ 0.012155271655 0.000128585200 N         7383
VL SR_FREQ 0.014440241903 0.000177071927 LR_FREQ 0.011189561282 0.000099949236 N        17196
VM SR_FREQ 0.014976792214 0.000217111647 LR_FREQ 0.011450323185 0.000121122471 N         4187
VN SR_FREQ 0.018355965881 0.000248635267 LR_FREQ 0.013115541858 0.000136624052 N         8083
IV SR_FREQ 0.015008171884 0.000179995248 LR_FREQ 0.010242836210 0.000101834450 N        10354
VP SR_FREQ 0.025378231237 0.000340807593 LR_FREQ 0.016319494711 0.000163923354 N         9087
VQ SR_FREQ 0.022174575616 0.000286907645 LR_FREQ 0.012421616910 0.000136847640 N         6080
VR SR_FREQ 0.019532766294 0.000228810455 LR_FREQ 0.013258375685 0.000128170413 N         9326
VS SR_FREQ 0.019701249342 0.000258656163 LR_FREQ 0.015972177734 0.000160137779 N        11492
VT SR_FREQ 0.016914155396 0.000209389620 LR_FREQ 0.012717234482 0.000122829615 N        10840
IL SR_FREQ 0.014006072840 0.000171703910 LR_FREQ 0.010355438096 0.000104663474 N        12406
VV SR_FREQ 0.015477876164 0.000186356731 LR_FREQ 0.011143088918 0.000095756251 N        14343
VW SR_FREQ 0.017786692840 0.000246641088 LR_FREQ 0.012783824221 0.000148313495 N         2371
IA SR_FREQ 0.018048063912 0.000221640431 LR_FREQ 0.015829025929 0.000169447036 N        13464
VY SR_FREQ 0.017161629614 0.000231729019 LR_FREQ 0.013458822352 0.000133834913 N         6084
IC SR_FREQ 0.016387498947 0.000253893243 LR_FREQ 0.011491697702 0.000138971156 N         1988
IE SR_FREQ 0.020749150446 0.000257279404 LR_FREQ 0.011959755686 0.000129769019 N        10364
ID SR_FREQ 0.018682580282 0.000231824538 LR_FREQ 0.012166512663 0.000136729159 N        10329
IG SR_FREQ 0.018670692086 0.000233310221 LR_FREQ 0.019647246580 0.000214699276 N        11070
IF SR_FREQ 0.016350290741 0.000210710470 LR_FREQ 0.012164626458 0.000130594890 N         5478
HY SR_FREQ 0.021485518911 0.000266006864 LR_FREQ 0.023891758744 0.000226459453 N         2434
HR SR_FREQ 0.024859392001 0.000253558623 LR_FREQ 0.022007045707 0.000202023368 N         3079
HS SR_FREQ 0.024744172242 0.000276562067 LR_FREQ 0.027417018109 0.000242655021 N         3561
HP SR_FREQ 0.034765431888 0.000388701779 LR_FREQ 0.028857850884 0.000247783360 N         3869
HQ SR_FREQ 0.029984604656 0.000324880168 LR_FREQ 0.021162447034 0.000225485850 N         2215
HV SR_FREQ 0.018173189146 0.000210509372 LR_FREQ 0.017292232321 0.000145158716 N         4112
HW SR_FREQ 0.023954859200 0.000351758912 LR_FREQ 0.025373116062 0.000288860487 N         1008
HT SR_FREQ 0.020519677547 0.000224423835 LR_FREQ 0.020865661213 0.000196303684 N         3152
HK SR_FREQ 0.021540928788 0.000239576319 LR_FREQ 0.019234102225 0.000193924715 N         2472
HH SR_FREQ 0.024636217862 0.000314759262 LR_FREQ 0.023317296558 0.000239739217 N         1742
HI SR_FREQ 0.017837643924 0.000211823020 LR_FREQ 0.016818919467 0.000172436571 N         3620
HN SR_FREQ 0.023109598482 0.000285535668 LR_FREQ 0.022112288972 0.000211980694 N         2376
HL SR_FREQ 0.016449058383 0.000195718295 LR_FREQ 0.016492513526 0.000155129150 N         6253
HM SR_FREQ 0.018376044051 0.000263727129 LR_FREQ 0.020527796070 0.000234197049 N         1301
HC SR_FREQ 0.022564337102 0.000332392375 LR_FREQ 0.025617490615 0.000264507951 N         1017
HA SR_FREQ 0.022456982269 0.000259706656 LR_FREQ 0.027755219993 0.000236681003 N         4789
HF SR_FREQ 0.020836819125 0.000263270350 LR_FREQ 0.023014760261 0.000213872064 N         3130
HG SR_FREQ 0.023465697589 0.000276830683 LR_FREQ 0.036638792483 0.000283628799 N         5035
HD SR_FREQ 0.023799065306 0.000271786795 LR_FREQ 0.021278747202 0.000201169409 N         3198
HE SR_FREQ 0.026968367258 0.000300145942 LR_FREQ 0.020497551152 0.000210300411 N         3269
NH SR_FREQ 0.025946641024 0.000300022435 LR_FREQ 0.023859349622 0.000239466984 N         2484
NI SR_FREQ 0.019403801052 0.000222945973 LR_FREQ 0.017669447180 0.000169006054 N         7372
NK SR_FREQ 0.022938808028 0.000250308552 LR_FREQ 0.019961821488 0.000195901350 N         5735
NL SR_FREQ 0.017932912039 0.000211685602 LR_FREQ 0.017295508146 0.000164764965 N        10391
NM SR_FREQ 0.020318326603 0.000263339921 LR_FREQ 0.021271985887 0.000223473115 N         2419
NN SR_FREQ 0.024457998158 0.000289479761 LR_FREQ 0.022622555123 0.000222623326 N         5489
NA SR_FREQ 0.023668953090 0.000266829887 LR_FREQ 0.027674578319 0.000234215777 N         8782
NC SR_FREQ 0.024407648219 0.000331520018 LR_FREQ 0.025776605280 0.000238163967 N         1435
ND SR_FREQ 0.024999049938 0.000280319696 LR_FREQ 0.021786419458 0.000205864160 N         6037
NE SR_FREQ 0.027938292106 0.000298687812 LR_FREQ 0.021059430018 0.000215213145 N         6507
NF SR_FREQ 0.022438984198 0.000265420632 LR_FREQ 0.023414560969 0.000209174621 N         4941
NG SR_FREQ 0.024631624526 0.000284837447 LR_FREQ 0.035591001242 0.000294905526 N         9270
NY SR_FREQ 0.023052204650 0.000280026216 LR_FREQ 0.024195609010 0.000224760637 N         4513
NP SR_FREQ 0.035192811200 0.000388627754 LR_FREQ 0.028429015525 0.000242281895 N         6806
NQ SR_FREQ 0.030822712680 0.000329774649 LR_FREQ 0.021756417398 0.000230600511 N         3917
NR SR_FREQ 0.026219865444 0.000264242410 LR_FREQ 0.022573044907 0.000213230317 N         4922
NS SR_FREQ 0.025913106446 0.000289300784 LR_FREQ 0.027300799094 0.000244478178 N         6450
NT SR_FREQ 0.021969082384 0.000236537311 LR_FREQ 0.021423325095 0.000200414636 N         5962
NV SR_FREQ 0.019647695211 0.000224880026 LR_FREQ 0.018071173147 0.000154795530 N         7893
NW SR_FREQ 0.025632333376 0.000338505163 LR_FREQ 0.025654650398 0.000281988855 N         1775
TY SR_FREQ 0.018275412338 0.000237734450 LR_FREQ 0.021911699256 0.000192683740 N         5056
TV SR_FREQ 0.016223435011 0.000191776494 LR_FREQ 0.016824971156 0.000140648109 N        10812
TW SR_FREQ 0.019189711894 0.000249241106 LR_FREQ 0.022634158943 0.000241071990 N         2068
TT SR_FREQ 0.017777676953 0.000201028055 LR_FREQ 0.019680504483 0.000179877401 N         7566
TR SR_FREQ 0.020839954642 0.000226272053 LR_FREQ 0.020748256868 0.000189669367 N         6497
TS SR_FREQ 0.020941088018 0.000256104110 LR_FREQ 0.024879567441 0.000222222819 N         8337
TP SR_FREQ 0.027559027616 0.000339403467 LR_FREQ 0.025944068236 0.000227055079 N         7881
TQ SR_FREQ 0.023993985336 0.000279992668 LR_FREQ 0.019875309361 0.000203517681 N         4521
TN SR_FREQ 0.019563554385 0.000247033433 LR_FREQ 0.020807621269 0.000199754659 N         5849
TL SR_FREQ 0.015035207740 0.000184321747 LR_FREQ 0.016193205992 0.000142047968 N        13798
TM SR_FREQ 0.015792213072 0.000219538839 LR_FREQ 0.019277641613 0.000193528051 N         2855
TK SR_FREQ 0.018572056626 0.000209146798 LR_FREQ 0.018544684401 0.000180508358 N         6640
TH SR_FREQ 0.020023449044 0.000252673512 LR_FREQ 0.021442792885 0.000205265345 N         3339
TI SR_FREQ 0.015867915227 0.000190195844 LR_FREQ 0.016349888411 0.000151683285 N         8104
TF SR_FREQ 0.017935854427 0.000228989486 LR_FREQ 0.021259430516 0.000179186719 N         6267
TG SR_FREQ 0.020198207059 0.000245980627 LR_FREQ 0.032007131516 0.000248008052 N        12118
TD SR_FREQ 0.020198839487 0.000239148455 LR_FREQ 0.020183214657 0.000186345340 N         8124
TE SR_FREQ 0.022604674573 0.000258141668 LR_FREQ 0.019595492362 0.000195017966 N         8095
TC SR_FREQ 0.018294267774 0.000266935700 LR_FREQ 0.022790158091 0.000209872227 N         1730
TA SR_FREQ 0.019541769113 0.000235880140 LR_FREQ 0.025282764831 0.000205403691 N        11781
AA SR_FREQ 0.019052715860 0.000216153512 LR_FREQ 0.027004283054 0.000216537760 N        21815
AC SR_FREQ 0.017807670410 0.000228024144 LR_FREQ 0.025271885794 0.000210955060 N         2762
AE SR_FREQ 0.021835957602 0.000253172902 LR_FREQ 0.021446031391 0.000194295516 N        14459
AD SR_FREQ 0.019702378128 0.000220382420 LR_FREQ 0.022080873091 0.000181941985 N        13156
AG SR_FREQ 0.019633658453 0.000214062276 LR_FREQ 0.033296496719 0.000260727343 N        17735
AF SR_FREQ 0.017571016599 0.000201350488 LR_FREQ 0.023472048294 0.000183729999 N         8852
AI SR_FREQ 0.015796617419 0.000176875136 LR_FREQ 0.018487089710 0.000160337685 N        12645
AH SR_FREQ 0.019345022736 0.000224579685 LR_FREQ 0.023777127583 0.000205056614 N         5189
AK SR_FREQ 0.018180829346 0.000191986116 LR_FREQ 0.020513423506 0.000176799230 N        11706
AM SR_FREQ 0.015729129943 0.000197129888 LR_FREQ 0.021750170215 0.000204858848 N         5260
AL SR_FREQ 0.014986397728 0.000165410334 LR_FREQ 0.018009482140 0.000155175654 N        22452
AN SR_FREQ 0.019040613097 0.000219663804 LR_FREQ 0.022805438167 0.000194972175 N         8360
AQ SR_FREQ 0.022829391445 0.000246665638 LR_FREQ 0.022055143635 0.000201026308 N         8170
AP SR_FREQ 0.025865029919 0.000282884325 LR_FREQ 0.027777697807 0.000227840367 N         8384
AS SR_FREQ 0.020296613867 0.000227788166 LR_FREQ 0.026719025252 0.000220167512 N        12389
AR SR_FREQ 0.020259311332 0.000216926212 LR_FREQ 0.022691189490 0.000191696702 N        11802
AT SR_FREQ 0.017575153415 0.000186471593 LR_FREQ 0.021761104217 0.000178781386 N        11414
AW SR_FREQ 0.018634940860 0.000221564736 LR_FREQ 0.025174897567 0.000246807444 N         2872
AV SR_FREQ 0.016123188995 0.000175173912 LR_FREQ 0.018764051866 0.000145141303 N        15926
AY SR_FREQ 0.017891796772 0.000208586398 LR_FREQ 0.024121219564 0.000197427340 N         7139
VK SR_FREQ 0.017562024116 0.000218432789 LR_FREQ 0.012097771774 0.000116463213 N        10322
