# Supplementary material for: Pi-Pi contacts are an overlooked protein feature relevant to phase separation
Source: eLife. 2018 Feb 9;7:e31486. doi: 10.7554/eLife.31486 (PMC5847340; doi:10.7554/eLife.31486)
Supplement: Source code 2. — Python script and associated database files for the final phase separation propensity predictor. [file elife-31486-code2.tgz › SourceCodeS2/DBS/AVGnSDEVS/PCON2.SC.xmer18]

 E SR_FREQ 0.033866682933 0.000501371556 LR_FREQ 0.034722440564 0.000615549304 N       229328
 D SR_FREQ 0.025430217131 0.000421633721 LR_FREQ 0.032626886124 0.000493779922 N       202963
 F SR_FREQ 0.105747235014 0.001534400305 LR_FREQ 0.218354637662 0.001512214274 N       140182
 H SR_FREQ 0.099214874345 0.001378741189 LR_FREQ 0.176102391935 0.001554735051 N        79784
 N SR_FREQ 0.045036987439 0.000774096995 LR_FREQ 0.073952728338 0.000863546477 N       146348
 Q SR_FREQ 0.056576182217 0.000768832719 LR_FREQ 0.078189188813 0.001056794943 N       123018
 R SR_FREQ 0.067864383335 0.001429351267 LR_FREQ 0.163645408947 0.001570228342 N       172749
 W SR_FREQ 0.157783780604 0.002143562284 LR_FREQ 0.352787688849 0.002996671207 N        47063
 Y SR_FREQ 0.121031010452 0.001880965152 LR_FREQ 0.226563283662 0.001667210275 N       121216
