# Supplementary material for: Pi-Pi contacts are an overlooked protein feature relevant to phase separation
Source: eLife. 2018 Feb 9;7:e31486. doi: 10.7554/eLife.31486 (PMC5847340; doi:10.7554/eLife.31486)
Supplement: Source code 2. — Python script and associated database files for the final phase separation propensity predictor. [file elife-31486-code2.tgz › SourceCodeS2/DBS/AVGnSDEVS/PCON2.BB.xmer18]

GW SR_FREQ 0.025836567049 0.000447390766 LR_FREQ 0.047059649746 0.000680094194 N         3918
GV SR_FREQ 0.020424260786 0.000361058724 LR_FREQ 0.029666721435 0.000368077775 N        19205
GT SR_FREQ 0.022559009557 0.000359481304 LR_FREQ 0.035307023182 0.000449525289 N        14627
GS SR_FREQ 0.026130033540 0.000440822865 LR_FREQ 0.043187153689 0.000512748565 N        15274
GR SR_FREQ 0.026345932124 0.000413465673 LR_FREQ 0.037012953324 0.000500145198 N        12933
GQ SR_FREQ 0.030536655811 0.000475390504 LR_FREQ 0.037190554530 0.000534843574 N         8725
GP SR_FREQ 0.033842244823 0.000567763141 LR_FREQ 0.046485621438 0.000571042599 N         8987
GY SR_FREQ 0.023599200197 0.000415084424 LR_FREQ 0.041091941514 0.000517891767 N         9858
GG SR_FREQ 0.024849369623 0.000438490685 LR_FREQ 0.053088971192 0.000561448097 N        19172
GF SR_FREQ 0.022900179479 0.000395281904 LR_FREQ 0.039476350339 0.000503719033 N        11275
GE SR_FREQ 0.028050105831 0.000466127750 LR_FREQ 0.033831705948 0.000525596101 N        15795
GD SR_FREQ 0.025384027782 0.000439835103 LR_FREQ 0.035407164343 0.000458525949 N        14281
GC SR_FREQ 0.024843048436 0.000480929864 LR_FREQ 0.047506324682 0.000576042155 N         3386
GA SR_FREQ 0.024035613841 0.000420839298 LR_FREQ 0.042289303349 0.000536423377 N        19891
GN SR_FREQ 0.024952482987 0.000438026272 LR_FREQ 0.037959965698 0.000508901457 N        10573
GM SR_FREQ 0.021009821834 0.000390603769 LR_FREQ 0.038391148789 0.000559988006 N         5742
GL SR_FREQ 0.018594731180 0.000322162423 LR_FREQ 0.027582695814 0.000415435092 N        22243
GK SR_FREQ 0.023373554443 0.000373195575 LR_FREQ 0.032907227223 0.000471216248 N        15651
GI SR_FREQ 0.020194748332 0.000353313893 LR_FREQ 0.029769274515 0.000440138825 N        15983
GH SR_FREQ 0.026313921138 0.000460337575 LR_FREQ 0.041994100577 0.000546651278 N         6152
ME SR_FREQ 0.022241880215 0.000467718454 LR_FREQ 0.018481497916 0.000303119733 N         4893
MD SR_FREQ 0.019416347243 0.000417617074 LR_FREQ 0.019117323952 0.000276578231 N         4320
MG SR_FREQ 0.019350215620 0.000418220435 LR_FREQ 0.033299109720 0.000436464985 N         5213
MF SR_FREQ 0.016369352107 0.000365992378 LR_FREQ 0.020287379456 0.000294457046 N         2586
MA SR_FREQ 0.018570375385 0.000406984899 LR_FREQ 0.025237772424 0.000358307466 N         6482
MC SR_FREQ 0.016673237156 0.000440497990 LR_FREQ 0.022088888878 0.000363357865 N          870
MM SR_FREQ 0.013889150160 0.000350628444 LR_FREQ 0.017792997395 0.000318123497 N         1852
ML SR_FREQ 0.013628068662 0.000290994777 LR_FREQ 0.014862493022 0.000234375271 N         6756
MN SR_FREQ 0.018321101866 0.000402295857 LR_FREQ 0.019620265543 0.000299746229 N         3172
MI SR_FREQ 0.014389583170 0.000315573072 LR_FREQ 0.014922415427 0.000230958154 N         4034
MH SR_FREQ 0.018977247903 0.000457327273 LR_FREQ 0.020389627556 0.000343703950 N         1669
MK SR_FREQ 0.017353567353 0.000353787553 LR_FREQ 0.017324698256 0.000263786120 N         4443
MT SR_FREQ 0.016596325257 0.000333952998 LR_FREQ 0.018548175531 0.000265570408 N         4236
MW SR_FREQ 0.017705360485 0.000425826029 LR_FREQ 0.021712840805 0.000409287404 N          815
MV SR_FREQ 0.014833534923 0.000321224402 LR_FREQ 0.015410557932 0.000210378148 N         5066
MQ SR_FREQ 0.023643660579 0.000483388522 LR_FREQ 0.018689317756 0.000312705774 N         2627
MP SR_FREQ 0.027947902003 0.000588682066 LR_FREQ 0.025877098620 0.000363064403 N         3444
MS SR_FREQ 0.020158274631 0.000431176465 LR_FREQ 0.024648924153 0.000354417502 N         4149
MR SR_FREQ 0.020064299327 0.000396050807 LR_FREQ 0.019723929105 0.000298376295 N         3878
MY SR_FREQ 0.016864174434 0.000380095458 LR_FREQ 0.021056713194 0.000326200991 N         2203
FP SR_FREQ 0.030745756333 0.000612053438 LR_FREQ 0.027271653691 0.000347049380 N         6465
FQ SR_FREQ 0.026771928020 0.000496342335 LR_FREQ 0.020594814851 0.000296424698 N         4946
FR SR_FREQ 0.022692059500 0.000408432016 LR_FREQ 0.021273072721 0.000273102873 N         6812
FS SR_FREQ 0.022796561966 0.000447279260 LR_FREQ 0.026027938418 0.000320533334 N         9747
FT SR_FREQ 0.019194876060 0.000363180494 LR_FREQ 0.020361860473 0.000261596747 N         8085
FV SR_FREQ 0.017186838441 0.000341127613 LR_FREQ 0.017178986113 0.000203111670 N         9407
FW SR_FREQ 0.021303537104 0.000466976441 LR_FREQ 0.023786176972 0.000366660291 N         1854
FY SR_FREQ 0.019684737079 0.000409570771 LR_FREQ 0.022763067102 0.000291409390 N         5197
FA SR_FREQ 0.020967011703 0.000427726641 LR_FREQ 0.026455444366 0.000336178706 N        10788
FC SR_FREQ 0.020294206745 0.000489348438 LR_FREQ 0.024124115295 0.000334131454 N         1850
FD SR_FREQ 0.022091011224 0.000442845249 LR_FREQ 0.020795715018 0.000269949988 N         9734
FE SR_FREQ 0.024649844584 0.000470746359 LR_FREQ 0.020139287731 0.000289487733 N         9192
FF SR_FREQ 0.019091703491 0.000392501409 LR_FREQ 0.022033752168 0.000279230053 N         5439
FG SR_FREQ 0.021699628417 0.000439568778 LR_FREQ 0.034107235237 0.000389234535 N        10599
FH SR_FREQ 0.022040955295 0.000464249036 LR_FREQ 0.022389354875 0.000319981504 N         3411
FI SR_FREQ 0.016827158953 0.000338125687 LR_FREQ 0.016667608346 0.000222677389 N         7498
FK SR_FREQ 0.020014009511 0.000385443109 LR_FREQ 0.019027001928 0.000260062114 N         7473
FL SR_FREQ 0.015659974144 0.000316042627 LR_FREQ 0.016355846854 0.000226850422 N        11806
FM SR_FREQ 0.017051946977 0.000392121343 LR_FREQ 0.019933811788 0.000301934127 N         2679
FN SR_FREQ 0.021327016251 0.000447250956 LR_FREQ 0.021499425450 0.000294100508 N         6654
SY SR_FREQ 0.020555109173 0.000431102370 LR_FREQ 0.024463948947 0.000326745578 N         7378
SS SR_FREQ 0.023132564183 0.000467072414 LR_FREQ 0.027407992909 0.000370255232 N        13238
SR SR_FREQ 0.023195378087 0.000420793940 LR_FREQ 0.022832943581 0.000315842114 N         9615
SQ SR_FREQ 0.026729963152 0.000493855204 LR_FREQ 0.022077441623 0.000336617911 N         7187
SP SR_FREQ 0.030426972106 0.000639843587 LR_FREQ 0.028706512749 0.000376867974 N         9255
SW SR_FREQ 0.021990766203 0.000472220832 LR_FREQ 0.025994494567 0.000413171724 N         3103
SV SR_FREQ 0.017959101335 0.000364005443 LR_FREQ 0.018624906872 0.000234043349 N        13885
ST SR_FREQ 0.019766132994 0.000378989946 LR_FREQ 0.021778449038 0.000286567052 N        10707
SK SR_FREQ 0.020466820010 0.000393619398 LR_FREQ 0.020446156887 0.000297828626 N        10475
SI SR_FREQ 0.017625774464 0.000358378378 LR_FREQ 0.018224004493 0.000258546939 N        11560
SH SR_FREQ 0.022671498256 0.000490391838 LR_FREQ 0.024215856543 0.000356612247 N         4575
SN SR_FREQ 0.021734191471 0.000455912936 LR_FREQ 0.023012901168 0.000328920910 N         8440
SM SR_FREQ 0.017896235134 0.000403171082 LR_FREQ 0.021873724404 0.000338101121 N         4128
SL SR_FREQ 0.016440307168 0.000336750999 LR_FREQ 0.017808285972 0.000261441403 N        19377
SC SR_FREQ 0.021125617901 0.000491710209 LR_FREQ 0.025948014975 0.000349445516 N         2710
SA SR_FREQ 0.021446994574 0.000442140133 LR_FREQ 0.027820601333 0.000367710957 N        15229
SG SR_FREQ 0.022108501990 0.000451132507 LR_FREQ 0.035033644109 0.000407133330 N        16848
SF SR_FREQ 0.019989001718 0.000425843330 LR_FREQ 0.023780296604 0.000319925640 N         8842
SE SR_FREQ 0.025021925986 0.000495311789 LR_FREQ 0.021401746107 0.000339017811 N        11695
SD SR_FREQ 0.022333286232 0.000446582708 LR_FREQ 0.022186136427 0.000310648935 N        11395
YI SR_FREQ 0.016507843235 0.000332408033 LR_FREQ 0.017060063340 0.000235079625 N         6339
YH SR_FREQ 0.021862649668 0.000486185938 LR_FREQ 0.023035063493 0.000334578836 N         2903
YK SR_FREQ 0.019719090239 0.000371070693 LR_FREQ 0.019447903895 0.000274253669 N         6244
YM SR_FREQ 0.016664444648 0.000375884451 LR_FREQ 0.020687872955 0.000328017122 N         2343
YL SR_FREQ 0.015428802498 0.000313171220 LR_FREQ 0.016682402647 0.000250628823 N        11353
YN SR_FREQ 0.020896012605 0.000438824239 LR_FREQ 0.022001833880 0.000308248475 N         5572
YA SR_FREQ 0.020743425523 0.000413752102 LR_FREQ 0.027245174537 0.000347214743 N         8919
YC SR_FREQ 0.019920730396 0.000460378428 LR_FREQ 0.025301976120 0.000366121051 N         1721
YE SR_FREQ 0.024334862055 0.000464309694 LR_FREQ 0.020525851477 0.000319218201 N         7273
YD SR_FREQ 0.021736714403 0.000433070680 LR_FREQ 0.021344643922 0.000281722783 N         7602
YG SR_FREQ 0.021471159777 0.000443216730 LR_FREQ 0.035448180792 0.000397697119 N         9281
YF SR_FREQ 0.018960992262 0.000400888257 LR_FREQ 0.022835560950 0.000303223614 N         5295
YY SR_FREQ 0.019366705624 0.000395731629 LR_FREQ 0.023737987122 0.000319928973 N         5001
YQ SR_FREQ 0.026639554566 0.000489609892 LR_FREQ 0.021209937919 0.000322586957 N         4610
YP SR_FREQ 0.030701752758 0.000615245767 LR_FREQ 0.028344337451 0.000364451263 N         5915
YS SR_FREQ 0.022536297622 0.000452724152 LR_FREQ 0.026904069145 0.000339063870 N         7672
YR SR_FREQ 0.022459110258 0.000398853404 LR_FREQ 0.022031705096 0.000295979621 N         6395
YT SR_FREQ 0.018797800929 0.000359511323 LR_FREQ 0.020866693879 0.000281286568 N         6636
YW SR_FREQ 0.020915662151 0.000446627432 LR_FREQ 0.024939242886 0.000428774441 N         1766
YV SR_FREQ 0.016830615231 0.000334695841 LR_FREQ 0.017564274195 0.000216876379 N         7881
LF SR_FREQ 0.015740270229 0.000324343958 LR_FREQ 0.018346619229 0.000230897568 N        11423
LG SR_FREQ 0.017946479751 0.000360285414 LR_FREQ 0.026788162794 0.000313609460 N        22365
LD SR_FREQ 0.017932418835 0.000365692211 LR_FREQ 0.017726203966 0.000218377932 N        19887
LE SR_FREQ 0.019816284287 0.000401158300 LR_FREQ 0.017276733899 0.000229065920 N        22341
LC SR_FREQ 0.015788856179 0.000372540954 LR_FREQ 0.018857151779 0.000256005857 N         3854
LA SR_FREQ 0.017334236926 0.000352728109 LR_FREQ 0.021840890284 0.000277731762 N        28873
LN SR_FREQ 0.017196498491 0.000361760913 LR_FREQ 0.017907147060 0.000229243493 N        13649
LL SR_FREQ 0.013659988173 0.000269661514 LR_FREQ 0.014536586367 0.000187028278 N        28364
LM SR_FREQ 0.014157213525 0.000309779588 LR_FREQ 0.016527353011 0.000235121269 N         6734
LK SR_FREQ 0.016490427558 0.000312207518 LR_FREQ 0.016441894689 0.000208882793 N        19948
LH SR_FREQ 0.017403414283 0.000380773779 LR_FREQ 0.018120396437 0.000237106035 N         7532
LI SR_FREQ 0.014215661298 0.000279082364 LR_FREQ 0.014642018885 0.000185549172 N        15877
LV SR_FREQ 0.014590151404 0.000284210913 LR_FREQ 0.015039059505 0.000170787309 N        20899
LW SR_FREQ 0.016414578535 0.000351108689 LR_FREQ 0.018761427063 0.000271038221 N         3506
LT SR_FREQ 0.015944730011 0.000298028300 LR_FREQ 0.017313334020 0.000211503131 N        18063
LR SR_FREQ 0.018288272498 0.000349859266 LR_FREQ 0.018026244749 0.000225041675 N        17668
LS SR_FREQ 0.018429247923 0.000377360386 LR_FREQ 0.021284277134 0.000264922621 N        20790
LP SR_FREQ 0.023135418763 0.000463508220 LR_FREQ 0.021914520228 0.000272937845 N        15985
LQ SR_FREQ 0.020382213671 0.000404374566 LR_FREQ 0.017264955653 0.000235809264 N        12171
LY SR_FREQ 0.016119307690 0.000333403373 LR_FREQ 0.018674217088 0.000244400746 N         9894
RT SR_FREQ 0.021172608582 0.000373532168 LR_FREQ 0.018520697991 0.000257425619 N         8334
RV SR_FREQ 0.019033402141 0.000360529058 LR_FREQ 0.015855135048 0.000198107095 N        12643
RW SR_FREQ 0.024150132174 0.000470291398 LR_FREQ 0.020769441429 0.000336716392 N         2482
RP SR_FREQ 0.033091628751 0.000635647171 LR_FREQ 0.024367317374 0.000337483739 N         7376
RQ SR_FREQ 0.029258515076 0.000492651300 LR_FREQ 0.018324796382 0.000284999247 N         6424
RR SR_FREQ 0.025192133556 0.000424835641 LR_FREQ 0.019162345909 0.000272342232 N         9370
RS SR_FREQ 0.024935503253 0.000465072333 LR_FREQ 0.023339165048 0.000332204004 N         8760
RY SR_FREQ 0.022067720495 0.000418893584 LR_FREQ 0.020304561080 0.000276071113 N         6559
RD SR_FREQ 0.023891083980 0.000436054004 LR_FREQ 0.018827551426 0.000262016923 N        10256
RE SR_FREQ 0.026704290958 0.000478837661 LR_FREQ 0.018073764437 0.000286538119 N        12446
RF SR_FREQ 0.021551815150 0.000420108690 LR_FREQ 0.019815263135 0.000262513951 N         7915
RG SR_FREQ 0.023645287154 0.000443271506 LR_FREQ 0.030268289415 0.000383594669 N        11471
RA SR_FREQ 0.022830656811 0.000435557161 LR_FREQ 0.023843675341 0.000321874266 N        14491
RC SR_FREQ 0.023102197185 0.000494395824 LR_FREQ 0.021113841775 0.000309535139 N         2140
RL SR_FREQ 0.017368318381 0.000333640031 LR_FREQ 0.015250173156 0.000214081763 N        17553
RM SR_FREQ 0.019430204722 0.000395768062 LR_FREQ 0.017703898760 0.000260221965 N         3759
RN SR_FREQ 0.023355438457 0.000438098504 LR_FREQ 0.019323985558 0.000278995089 N         6839
RH SR_FREQ 0.024581712565 0.000468486838 LR_FREQ 0.019717024966 0.000304366724 N         4148
RI SR_FREQ 0.018749309380 0.000353370640 LR_FREQ 0.015319909973 0.000207352401 N        10537
RK SR_FREQ 0.022153216907 0.000383202063 LR_FREQ 0.017252552220 0.000251365903 N         8526
VH SR_FREQ 0.018473584165 0.000464665404 LR_FREQ 0.012589523229 0.000198896658 N         5426
IP SR_FREQ 0.024963351437 0.000588062353 LR_FREQ 0.015017417087 0.000267911440 N        10006
EM SR_FREQ 0.022022798299 0.000417915786 LR_FREQ 0.016174112853 0.000265289233 N         5251
EL SR_FREQ 0.019079800407 0.000335102319 LR_FREQ 0.014321800377 0.000215053105 N        22477
EN SR_FREQ 0.025795421026 0.000438123773 LR_FREQ 0.017557722719 0.000275782675 N        10461
EI SR_FREQ 0.020910476961 0.000361114226 LR_FREQ 0.014244995367 0.000213709875 N        14619
EH SR_FREQ 0.027431151726 0.000469264291 LR_FREQ 0.017815616797 0.000288644209 N         5102
EK SR_FREQ 0.024399584035 0.000389637030 LR_FREQ 0.015774949623 0.000241291024 N        15534
EE SR_FREQ 0.029162570721 0.000519929750 LR_FREQ 0.016679399355 0.000291074240 N        17221
ED SR_FREQ 0.026267540457 0.000440713922 LR_FREQ 0.017293937754 0.000262545681 N        12182
EG SR_FREQ 0.026053034890 0.000451981860 LR_FREQ 0.027262216040 0.000373661177 N        15566
EF SR_FREQ 0.023998655316 0.000413956415 LR_FREQ 0.018168520666 0.000270686282 N         8836
EA SR_FREQ 0.025005641230 0.000463592130 LR_FREQ 0.021883635894 0.000320135876 N        20099
EC SR_FREQ 0.026231649645 0.000486718896 LR_FREQ 0.018761421752 0.000295718173 N         2434
IT SR_FREQ 0.016235096143 0.000350665170 LR_FREQ 0.011310121100 0.000187009838 N        11441
EY SR_FREQ 0.024586055297 0.000424625973 LR_FREQ 0.018540856115 0.000290289448 N         7550
IW SR_FREQ 0.016847626435 0.000419071294 LR_FREQ 0.011362731206 0.000228794572 N         2117
ET SR_FREQ 0.023395307893 0.000364818098 LR_FREQ 0.016988784364 0.000248862473 N        11378
EW SR_FREQ 0.027337481681 0.000463989955 LR_FREQ 0.018622695604 0.000337424045 N         3188
EV SR_FREQ 0.020983593373 0.000360291511 LR_FREQ 0.014725745923 0.000192152443 N        16572
EQ SR_FREQ 0.031758311160 0.000490929984 LR_FREQ 0.016776539414 0.000273783204 N         8558
EP SR_FREQ 0.035893421656 0.000598704582 LR_FREQ 0.022063481266 0.000334640624 N         7732
ES SR_FREQ 0.027310769348 0.000462982553 LR_FREQ 0.021195922248 0.000320391464 N        10779
ER SR_FREQ 0.027639519649 0.000428441316 LR_FREQ 0.017622656428 0.000262794007 N        12788
II SR_FREQ 0.014349371551 0.000302722421 LR_FREQ 0.009523776616 0.000150464943 N        10815
IH SR_FREQ 0.017867158046 0.000453631392 LR_FREQ 0.011334606346 0.000221450058 N         4746
IK SR_FREQ 0.016847809452 0.000368125304 LR_FREQ 0.010853774658 0.000176053411 N        11622
IM SR_FREQ 0.014105279138 0.000353909261 LR_FREQ 0.010126494013 0.000193569738 N         3717
IN SR_FREQ 0.017701086741 0.000433956364 LR_FREQ 0.011884410125 0.000223480873 N         9376
KC SR_FREQ 0.018263811922 0.000452695399 LR_FREQ 0.019161553870 0.000316326699 N         1906
KA SR_FREQ 0.019334092083 0.000405133715 LR_FREQ 0.022316922570 0.000334766697 N        15707
KG SR_FREQ 0.020163195617 0.000440731063 LR_FREQ 0.028140449158 0.000406483604 N        13209
KF SR_FREQ 0.017852411243 0.000383962125 LR_FREQ 0.018414330094 0.000273259564 N         6922
KE SR_FREQ 0.022362155657 0.000454184713 LR_FREQ 0.016872826756 0.000289246255 N        15002
KD SR_FREQ 0.020053993685 0.000425778812 LR_FREQ 0.017403856386 0.000261767057 N        11837
KK SR_FREQ 0.018402583849 0.000373177000 LR_FREQ 0.016047067851 0.000259924397 N        11639
KI SR_FREQ 0.015782061203 0.000323639010 LR_FREQ 0.014286568664 0.000206586596 N        11978
KH SR_FREQ 0.019857372376 0.000437655266 LR_FREQ 0.018073579741 0.000303243257 N         4007
KN SR_FREQ 0.019321073119 0.000435583214 LR_FREQ 0.017779324158 0.000278252450 N         9092
KM SR_FREQ 0.015742875951 0.000375473894 LR_FREQ 0.016376015262 0.000277908974 N         4047
KL SR_FREQ 0.014912845455 0.000306572172 LR_FREQ 0.014390444955 0.000216660184 N        17625
KS SR_FREQ 0.020703048165 0.000434107777 LR_FREQ 0.021640223972 0.000343049038 N         9642
KR SR_FREQ 0.020776882545 0.000379483146 LR_FREQ 0.017849841774 0.000279493174 N         8667
KQ SR_FREQ 0.023793486811 0.000484388072 LR_FREQ 0.016958395904 0.000285251520 N         6665
KP SR_FREQ 0.027496034360 0.000603816832 LR_FREQ 0.022629145266 0.000351940585 N         7920
KW SR_FREQ 0.019048565812 0.000433083017 LR_FREQ 0.019037714114 0.000356831335 N         2394
KV SR_FREQ 0.016121775756 0.000330941098 LR_FREQ 0.014904942517 0.000197499180 N        13621
KT SR_FREQ 0.017649850422 0.000348304196 LR_FREQ 0.017272178767 0.000265753202 N        10080
KY SR_FREQ 0.018036623839 0.000381958144 LR_FREQ 0.018798495672 0.000285178036 N         7204
DN SR_FREQ 0.022961756463 0.000487974483 LR_FREQ 0.019282378089 0.000293531138 N         7661
DL SR_FREQ 0.017239660659 0.000342425080 LR_FREQ 0.015329662202 0.000221048526 N        19977
DM SR_FREQ 0.019218374860 0.000432692344 LR_FREQ 0.017825877700 0.000276444425 N         4385
DK SR_FREQ 0.021737664118 0.000427487466 LR_FREQ 0.017297951170 0.000267499826 N        10414
DH SR_FREQ 0.024124665422 0.000510166138 LR_FREQ 0.019900562571 0.000317818404 N         4232
DI SR_FREQ 0.018638547229 0.000368195526 LR_FREQ 0.015457735401 0.000228087127 N        13316
DF SR_FREQ 0.021274021435 0.000453656057 LR_FREQ 0.019864216033 0.000281410940 N         9641
DG SR_FREQ 0.023142142513 0.000470315897 LR_FREQ 0.030046775901 0.000384263239 N        15962
DD SR_FREQ 0.023590519925 0.000483133538 LR_FREQ 0.018747878575 0.000275621544 N        10515
DE SR_FREQ 0.026262542276 0.000532216517 LR_FREQ 0.018214124390 0.000307003578 N        13505
DC SR_FREQ 0.022720002229 0.000537481641 LR_FREQ 0.020967861410 0.000316784730 N         2441
DA SR_FREQ 0.022581190427 0.000479225078 LR_FREQ 0.023756000772 0.000329684030 N        16754
DY SR_FREQ 0.021754624252 0.000459207607 LR_FREQ 0.020352078766 0.000294342051 N         8088
DV SR_FREQ 0.018857484411 0.000377769311 LR_FREQ 0.015949226640 0.000210283605 N        15341
DW SR_FREQ 0.023792247483 0.000505722937 LR_FREQ 0.020743068987 0.000352113729 N         3258
DT SR_FREQ 0.020853952977 0.000404241257 LR_FREQ 0.018518679928 0.000260526443 N         9863
DR SR_FREQ 0.024688538979 0.000466352134 LR_FREQ 0.019294798966 0.000285367710 N         9529
DS SR_FREQ 0.024500906499 0.000510522669 LR_FREQ 0.023224770381 0.000341852001 N        10780
DP SR_FREQ 0.032604563803 0.000701558605 LR_FREQ 0.023775730859 0.000327565909 N        10413
DQ SR_FREQ 0.028477943908 0.000550559975 LR_FREQ 0.018424537471 0.000296997254 N         6084
QQ SR_FREQ 0.035718000675 0.000562228060 LR_FREQ 0.018909530135 0.000320456084 N         5520
QP SR_FREQ 0.040557132445 0.000724701791 LR_FREQ 0.025706809759 0.000377395246 N         5302
QS SR_FREQ 0.029394058307 0.000522514613 LR_FREQ 0.024428609204 0.000363528261 N         6456
QR SR_FREQ 0.029831867810 0.000460334430 LR_FREQ 0.019974220342 0.000308088563 N         6436
QT SR_FREQ 0.024700679397 0.000414217056 LR_FREQ 0.018927615155 0.000281291321 N         6214
QW SR_FREQ 0.030242362414 0.000547129647 LR_FREQ 0.021904994421 0.000397593873 N         1909
QV SR_FREQ 0.021789509038 0.000396962662 LR_FREQ 0.016144775050 0.000215209377 N         8822
QY SR_FREQ 0.026199491550 0.000479448255 LR_FREQ 0.021214806303 0.000312754359 N         4333
QA SR_FREQ 0.026457150310 0.000492969419 LR_FREQ 0.024955724666 0.000352573164 N        11228
QC SR_FREQ 0.028929374930 0.000608556357 LR_FREQ 0.022121748964 0.000358410344 N         1530
QE SR_FREQ 0.031482469189 0.000557226834 LR_FREQ 0.018765503618 0.000323159722 N         7656
QD SR_FREQ 0.028037877686 0.000502933861 LR_FREQ 0.019347843028 0.000287695373 N         6191
QG SR_FREQ 0.027763548715 0.000509712870 LR_FREQ 0.032193341025 0.000419777242 N         8611
QF SR_FREQ 0.025377456739 0.000472883750 LR_FREQ 0.020614906762 0.000298304412 N         4876
QI SR_FREQ 0.021637922248 0.000396990146 LR_FREQ 0.015657854440 0.000237815175 N         7150
QH SR_FREQ 0.030174953740 0.000553873636 LR_FREQ 0.020633055658 0.000344340619 N         2882
QK SR_FREQ 0.025932616031 0.000433411345 LR_FREQ 0.017585447736 0.000275396353 N         6682
QM SR_FREQ 0.023413461486 0.000483270562 LR_FREQ 0.018246632717 0.000310022448 N         2910
QL SR_FREQ 0.019601270982 0.000369927262 LR_FREQ 0.015426846862 0.000233052433 N        12782
QN SR_FREQ 0.027829687970 0.000525857491 LR_FREQ 0.019869045028 0.000305464242 N         5028
WG SR_FREQ 0.020985733531 0.000476825099 LR_FREQ 0.036421093308 0.000499087511 N         3296
WF SR_FREQ 0.017982026369 0.000414643025 LR_FREQ 0.021388247822 0.000334736533 N         1856
WE SR_FREQ 0.024441172405 0.000497558450 LR_FREQ 0.019176587038 0.000337471438 N         2939
WD SR_FREQ 0.021220602910 0.000469623774 LR_FREQ 0.020057816221 0.000323367806 N         3114
WC SR_FREQ 0.018619126453 0.000510918862 LR_FREQ 0.023922435252 0.000440531572 N          669
WA SR_FREQ 0.020112970374 0.000423899733 LR_FREQ 0.026688476941 0.000390248301 N         3513
WN SR_FREQ 0.020212106469 0.000446689426 LR_FREQ 0.020816816746 0.000352591166 N         2366
WM SR_FREQ 0.015191053950 0.000423906467 LR_FREQ 0.018680454190 0.000373627460 N         1013
WL SR_FREQ 0.014312614965 0.000319869405 LR_FREQ 0.015190710246 0.000250203010 N         4415
WK SR_FREQ 0.018963142279 0.000387520769 LR_FREQ 0.017817533700 0.000305465469 N         2620
WI SR_FREQ 0.015340721512 0.000342690749 LR_FREQ 0.015228710425 0.000243494275 N         2421
WH SR_FREQ 0.021188199874 0.000508786331 LR_FREQ 0.021592920792 0.000390886739 N         1271
WW SR_FREQ 0.020009861707 0.000511085796 LR_FREQ 0.023693511326 0.000495939719 N          735
WV SR_FREQ 0.015867449072 0.000335333337 LR_FREQ 0.015976587155 0.000228749272 N         2960
WT SR_FREQ 0.017904714759 0.000358483770 LR_FREQ 0.019443909473 0.000305103730 N         2642
WS SR_FREQ 0.022095105580 0.000486120082 LR_FREQ 0.026363665475 0.000382099934 N         3011
WR SR_FREQ 0.022104690884 0.000429101394 LR_FREQ 0.020763956111 0.000331671953 N         2526
WQ SR_FREQ 0.026888846131 0.000535654021 LR_FREQ 0.019689785913 0.000350765223 N         2100
WP SR_FREQ 0.031917147726 0.000703325743 LR_FREQ 0.027838164012 0.000428046902 N         1857
WY SR_FREQ 0.018509322254 0.000433742374 LR_FREQ 0.022482723769 0.000377890167 N         1581
PR SR_FREQ 0.024257212486 0.000397982019 LR_FREQ 0.019038251310 0.000230929043 N         6713
PS SR_FREQ 0.024098061402 0.000419137148 LR_FREQ 0.023017683842 0.000266758506 N         9037
PP SR_FREQ 0.032452471671 0.000557497215 LR_FREQ 0.023806056038 0.000271911997 N         6236
PQ SR_FREQ 0.028415933739 0.000447470066 LR_FREQ 0.018186071885 0.000242536037 N         5782
PV SR_FREQ 0.018483606523 0.000338794564 LR_FREQ 0.015604149247 0.000181243768 N        11850
PW SR_FREQ 0.023160973055 0.000431144831 LR_FREQ 0.020677337085 0.000305211178 N         2253
PT SR_FREQ 0.020390354949 0.000344715777 LR_FREQ 0.018152623671 0.000220625874 N         8289
PY SR_FREQ 0.021216418117 0.000376456331 LR_FREQ 0.020123892925 0.000252279531 N         5621
PC SR_FREQ 0.022107840575 0.000431517758 LR_FREQ 0.020541155997 0.000255265824 N         1646
PA SR_FREQ 0.022347345637 0.000412188275 LR_FREQ 0.023889704446 0.000284364835 N        12368
PF SR_FREQ 0.020682366405 0.000380984795 LR_FREQ 0.019713257559 0.000252447287 N         6623
PG SR_FREQ 0.022640829750 0.000407188396 LR_FREQ 0.030183998913 0.000317678068 N        12330
PD SR_FREQ 0.023101060298 0.000412733892 LR_FREQ 0.018620109418 0.000226691194 N        10534
PE SR_FREQ 0.026132448686 0.000454022173 LR_FREQ 0.018050155127 0.000247447228 N        13253
PK SR_FREQ 0.021383491999 0.000364545118 LR_FREQ 0.016953941819 0.000212321238 N         7385
PH SR_FREQ 0.023682984344 0.000409451674 LR_FREQ 0.019574918222 0.000266068865 N         3697
PI SR_FREQ 0.018225737962 0.000341897241 LR_FREQ 0.015086085650 0.000195274068 N         7606
PN SR_FREQ 0.022500484538 0.000418704084 LR_FREQ 0.019044267738 0.000243969627 N         6704
PL SR_FREQ 0.016871050624 0.000314732504 LR_FREQ 0.014980713510 0.000200473147 N        13960
PM SR_FREQ 0.018607700283 0.000373184977 LR_FREQ 0.017425808822 0.000244336417 N         3088
CK SR_FREQ 0.020353570936 0.000392421163 LR_FREQ 0.020714942914 0.000325677682 N         2157
CI SR_FREQ 0.016507018419 0.000353343944 LR_FREQ 0.017793819244 0.000288475774 N         2315
CH SR_FREQ 0.023453567846 0.000549163710 LR_FREQ 0.026324185283 0.000415332084 N         1445
CN SR_FREQ 0.022072462772 0.000492363112 LR_FREQ 0.024399624879 0.000384832164 N         1726
CM SR_FREQ 0.016742083878 0.000426778395 LR_FREQ 0.022940937640 0.000413986639 N          833
CL SR_FREQ 0.015210531902 0.000328213717 LR_FREQ 0.017366313829 0.000277763141 N         3827
CC SR_FREQ 0.021197782129 0.000582681484 LR_FREQ 0.030066816246 0.000478990248 N          676
CA SR_FREQ 0.021557457823 0.000464404921 LR_FREQ 0.030556202610 0.000415961415 N         3160
CG SR_FREQ 0.022417607872 0.000500251052 LR_FREQ 0.041785573870 0.000462490018 N         3583
CF SR_FREQ 0.019490422360 0.000441520453 LR_FREQ 0.025468069269 0.000380325740 N         1727
CE SR_FREQ 0.026306656848 0.000539162150 LR_FREQ 0.022051212560 0.000370475115 N         2551
CD SR_FREQ 0.022992928287 0.000498645694 LR_FREQ 0.023058262391 0.000336831848 N         2536
CY SR_FREQ 0.020242205787 0.000453962254 LR_FREQ 0.026824412961 0.000384181366 N         1482
CS SR_FREQ 0.023958424307 0.000506241086 LR_FREQ 0.030576369424 0.000419001563 N         2841
CR SR_FREQ 0.024002106181 0.000454955949 LR_FREQ 0.024277572687 0.000356888215 N         2290
CQ SR_FREQ 0.029422493495 0.000587692495 LR_FREQ 0.023302529540 0.000393201415 N         1630
CP SR_FREQ 0.034883229062 0.000782681529 LR_FREQ 0.032804168900 0.000443325151 N         2186
CW SR_FREQ 0.022191141887 0.000490428368 LR_FREQ 0.029744453477 0.000540402096 N          574
CV SR_FREQ 0.016980168202 0.000367647471 LR_FREQ 0.018326285653 0.000244925429 N         2853
CT SR_FREQ 0.019285777414 0.000389862377 LR_FREQ 0.022485856152 0.000317931104 N         2249
IY SR_FREQ 0.016418404138 0.000394426031 LR_FREQ 0.012107114295 0.000204590682 N         6561
VA SR_FREQ 0.018217612750 0.000408651731 LR_FREQ 0.016529610101 0.000230549479 N        20704
VC SR_FREQ 0.016907024065 0.000497079563 LR_FREQ 0.012704312448 0.000206295586 N         3065
VD SR_FREQ 0.018905171308 0.000447058229 LR_FREQ 0.013114593685 0.000189621600 N        15383
VE SR_FREQ 0.020906884701 0.000467805992 LR_FREQ 0.012671472846 0.000182964662 N        16448
VF SR_FREQ 0.016580458904 0.000394995546 LR_FREQ 0.013135558473 0.000180889703 N         9645
VG SR_FREQ 0.018856156774 0.000436436806 LR_FREQ 0.020701006172 0.000280179647 N        16034
IQ SR_FREQ 0.021490826134 0.000487442150 LR_FREQ 0.011014061010 0.000203600166 N         6770
VI SR_FREQ 0.014791603376 0.000315781887 LR_FREQ 0.010347163153 0.000137602135 N        14137
IS SR_FREQ 0.019078540280 0.000444173649 LR_FREQ 0.014658801392 0.000254266533 N        12821
IR SR_FREQ 0.018792971654 0.000399435140 LR_FREQ 0.011894262328 0.000190394929 N         9742
VL SR_FREQ 0.014142835751 0.000306248663 LR_FREQ 0.010950248817 0.000151015959 N        22428
VM SR_FREQ 0.014742788849 0.000372506294 LR_FREQ 0.011255810171 0.000178430665 N         5288
VN SR_FREQ 0.018154033624 0.000446494751 LR_FREQ 0.013015084268 0.000200762802 N        10392
IV SR_FREQ 0.014708640501 0.000313944271 LR_FREQ 0.009874511169 0.000149131639 N        13478
VP SR_FREQ 0.025326517232 0.000617239945 LR_FREQ 0.016330669744 0.000249811800 N        11596
VQ SR_FREQ 0.021978527738 0.000506143470 LR_FREQ 0.012320463998 0.000197785405 N         8029
VR SR_FREQ 0.019279159492 0.000404052150 LR_FREQ 0.013089221361 0.000182938920 N        12411
VS SR_FREQ 0.019528150062 0.000461113380 LR_FREQ 0.015803337970 0.000232469380 N        14971
VT SR_FREQ 0.016697228050 0.000366343474 LR_FREQ 0.012501205841 0.000175832780 N        14141
IL SR_FREQ 0.013706111119 0.000297219492 LR_FREQ 0.010103897007 0.000163031754 N        15992
VV SR_FREQ 0.015198058078 0.000326311474 LR_FREQ 0.010785075138 0.000135109362 N        18510
VW SR_FREQ 0.017553062836 0.000426798360 LR_FREQ 0.012656662998 0.000213497284 N         3080
IA SR_FREQ 0.017714689814 0.000390957212 LR_FREQ 0.015583207482 0.000264784618 N        17365
VY SR_FREQ 0.016913382408 0.000402051236 LR_FREQ 0.013273332520 0.000193396077 N         7935
IC SR_FREQ 0.016160123080 0.000441952040 LR_FREQ 0.011387739037 0.000211716017 N         2567
IE SR_FREQ 0.020412236549 0.000461406744 LR_FREQ 0.011744228803 0.000197443359 N        13787
ID SR_FREQ 0.018467774395 0.000421764108 LR_FREQ 0.012016331537 0.000206956649 N        13312
IG SR_FREQ 0.018398797613 0.000414282669 LR_FREQ 0.019551750291 0.000324847957 N        13958
IF SR_FREQ 0.016010898643 0.000374219677 LR_FREQ 0.011886906790 0.000198695856 N         7067
HY SR_FREQ 0.021355985955 0.000453712042 LR_FREQ 0.023778676723 0.000338667544 N         3131
HR SR_FREQ 0.024699842719 0.000446537889 LR_FREQ 0.021806645663 0.000300838281 N         4091
HS SR_FREQ 0.024581069364 0.000492648964 LR_FREQ 0.027282273669 0.000361263729 N         4597
HP SR_FREQ 0.034678460221 0.000694096830 LR_FREQ 0.028749810189 0.000383013188 N         4927
HQ SR_FREQ 0.029890362638 0.000559141298 LR_FREQ 0.021039817495 0.000325702572 N         2892
HV SR_FREQ 0.018066400546 0.000375282687 LR_FREQ 0.017190782815 0.000216485752 N         5326
HW SR_FREQ 0.023887311137 0.000573899996 LR_FREQ 0.025221332568 0.000430632319 N         1318
HT SR_FREQ 0.020372541618 0.000386854291 LR_FREQ 0.020764637891 0.000287734645 N         4090
HK SR_FREQ 0.021400063183 0.000418903151 LR_FREQ 0.019061792668 0.000285111414 N         3211
HH SR_FREQ 0.024629807101 0.000542509506 LR_FREQ 0.023046355991 0.000345085238 N         2286
HI SR_FREQ 0.017733921957 0.000367907789 LR_FREQ 0.016669123303 0.000253006778 N         4693
HN SR_FREQ 0.022960751209 0.000499149235 LR_FREQ 0.021918768794 0.000313691346 N         3035
HL SR_FREQ 0.016263461359 0.000342302212 LR_FREQ 0.016348649032 0.000249761441 N         8091
HM SR_FREQ 0.018251204459 0.000447756526 LR_FREQ 0.020342388241 0.000344938285 N         1632
HC SR_FREQ 0.022467873414 0.000578379253 LR_FREQ 0.025492169269 0.000391896931 N         1336
HA SR_FREQ 0.022331266268 0.000461015703 LR_FREQ 0.027635251405 0.000368640140 N         6126
HF SR_FREQ 0.020629769620 0.000450977533 LR_FREQ 0.022924037893 0.000330165543 N         3999
HG SR_FREQ 0.023326441053 0.000500231497 LR_FREQ 0.036618072173 0.000422878397 N         6384
HD SR_FREQ 0.023689175952 0.000483244001 LR_FREQ 0.021137550563 0.000297762285 N         4070
HE SR_FREQ 0.026869003188 0.000533476366 LR_FREQ 0.020312700135 0.000331196741 N         4251
NH SR_FREQ 0.025799352607 0.000536865870 LR_FREQ 0.023687033726 0.000366229523 N         3220
NI SR_FREQ 0.019300214223 0.000389630005 LR_FREQ 0.017520073545 0.000255240818 N         9526
NK SR_FREQ 0.022822854328 0.000444554152 LR_FREQ 0.019807585052 0.000294849783 N         7505
NL SR_FREQ 0.017816135760 0.000367125431 LR_FREQ 0.017181396150 0.000260851720 N        13485
NM SR_FREQ 0.020190469049 0.000451993419 LR_FREQ 0.021084683347 0.000331990894 N         3051
NN SR_FREQ 0.024280873524 0.000511191387 LR_FREQ 0.022441771356 0.000332914988 N         6984
NA SR_FREQ 0.023564181470 0.000481976643 LR_FREQ 0.027559543414 0.000371998615 N        11237
NC SR_FREQ 0.024277744958 0.000566853678 LR_FREQ 0.025647270604 0.000362240144 N         1953
ND SR_FREQ 0.024877357137 0.000505034315 LR_FREQ 0.021625087936 0.000306957974 N         7811
NE SR_FREQ 0.027889768110 0.000539728125 LR_FREQ 0.020868415587 0.000344376239 N         8546
NF SR_FREQ 0.022283874164 0.000465000844 LR_FREQ 0.023310144670 0.000323869662 N         6248
NG SR_FREQ 0.024489444860 0.000509276718 LR_FREQ 0.035617453824 0.000434184031 N        11939
NY SR_FREQ 0.022921886015 0.000478204336 LR_FREQ 0.024045247528 0.000337870374 N         5740
NP SR_FREQ 0.035294100157 0.000719586551 LR_FREQ 0.028131007994 0.000364917554 N         8535
NQ SR_FREQ 0.030773888108 0.000568571933 LR_FREQ 0.021605637965 0.000342479150 N         5091
NR SR_FREQ 0.026233919260 0.000474466525 LR_FREQ 0.022437349570 0.000317413421 N         6416
NS SR_FREQ 0.025759175371 0.000524083930 LR_FREQ 0.027118264369 0.000369077950 N         8345
NT SR_FREQ 0.021806244214 0.000421096237 LR_FREQ 0.021287150560 0.000292086265 N         7620
NV SR_FREQ 0.019548383253 0.000399202131 LR_FREQ 0.017961032056 0.000227804664 N        10269
NW SR_FREQ 0.025561358955 0.000568461530 LR_FREQ 0.025575792949 0.000432627759 N         2269
TY SR_FREQ 0.018102230085 0.000406956192 LR_FREQ 0.021758789795 0.000282540261 N         6461
TV SR_FREQ 0.016018923673 0.000331718343 LR_FREQ 0.016614358461 0.000207792658 N        14033
TW SR_FREQ 0.018999509265 0.000423840073 LR_FREQ 0.022496689500 0.000366556995 N         2715
TT SR_FREQ 0.017529712873 0.000347943527 LR_FREQ 0.019479318780 0.000262764370 N         9677
TR SR_FREQ 0.020603373503 0.000398836552 LR_FREQ 0.020660972805 0.000282937895 N         8381
TS SR_FREQ 0.020750553527 0.000454768649 LR_FREQ 0.024756573478 0.000332220101 N        10831
TP SR_FREQ 0.027471207214 0.000609037195 LR_FREQ 0.025984092306 0.000349557671 N        10157
TQ SR_FREQ 0.023799227929 0.000484005985 LR_FREQ 0.019727123261 0.000300654857 N         5929
TN SR_FREQ 0.019403404173 0.000436463220 LR_FREQ 0.020754695826 0.000302774087 N         7412
TL SR_FREQ 0.014811669062 0.000318093346 LR_FREQ 0.015962473496 0.000220543160 N        18138
TM SR_FREQ 0.015582218304 0.000380077849 LR_FREQ 0.019087892572 0.000282829339 N         3621
TK SR_FREQ 0.018356730660 0.000370312435 LR_FREQ 0.018436446423 0.000271495233 N         8703
TH SR_FREQ 0.019867890752 0.000451697025 LR_FREQ 0.021299826543 0.000318956515 N         4227
TI SR_FREQ 0.015671418229 0.000330258264 LR_FREQ 0.016039420549 0.000224323080 N        10605
TF SR_FREQ 0.017739347637 0.000399672618 LR_FREQ 0.021072602915 0.000270018596 N         8128
TG SR_FREQ 0.020003289207 0.000435376939 LR_FREQ 0.032023140010 0.000360218200 N        15430
TD SR_FREQ 0.019966127884 0.000427571878 LR_FREQ 0.020102954373 0.000285354729 N        10417
TE SR_FREQ 0.022425272962 0.000460597132 LR_FREQ 0.019483668643 0.000308978907 N        10656
TC SR_FREQ 0.018146610325 0.000466938147 LR_FREQ 0.022721169995 0.000312102255 N         2376
TA SR_FREQ 0.019346004230 0.000418387448 LR_FREQ 0.025098539948 0.000319518249 N        15111
AA SR_FREQ 0.018845191359 0.000387392756 LR_FREQ 0.026924822284 0.000339252839 N        28052
AC SR_FREQ 0.017633628718 0.000386482948 LR_FREQ 0.025155461406 0.000329768322 N         3547
AE SR_FREQ 0.021775013176 0.000457872234 LR_FREQ 0.021281475069 0.000309158686 N        18991
AD SR_FREQ 0.019577411089 0.000399375668 LR_FREQ 0.021942587354 0.000275759083 N        16895
AG SR_FREQ 0.019451185003 0.000384428324 LR_FREQ 0.033297639042 0.000386916402 N        22390
AF SR_FREQ 0.017348514999 0.000358031020 LR_FREQ 0.023393011428 0.000287327488 N        11282
AI SR_FREQ 0.015599292941 0.000311130830 LR_FREQ 0.018285756583 0.000244864274 N        16194
AH SR_FREQ 0.019191337019 0.000396786568 LR_FREQ 0.023622107999 0.000313442411 N         6600
AK SR_FREQ 0.017970226686 0.000342956477 LR_FREQ 0.020363484098 0.000268041058 N        15283
AM SR_FREQ 0.015523533551 0.000338606192 LR_FREQ 0.021601216557 0.000310160706 N         6664
AL SR_FREQ 0.014707518196 0.000288076548 LR_FREQ 0.017814325525 0.000249316788 N        29010
AN SR_FREQ 0.018900577585 0.000394232994 LR_FREQ 0.022648339776 0.000297849746 N        10618
AQ SR_FREQ 0.022710537166 0.000430907991 LR_FREQ 0.021899973534 0.000307975966 N        10736
AP SR_FREQ 0.025807998637 0.000515882294 LR_FREQ 0.027798675177 0.000351056422 N        10719
AS SR_FREQ 0.020158205835 0.000405082520 LR_FREQ 0.026646982885 0.000334725867 N        15913
AR SR_FREQ 0.020143716061 0.000388041154 LR_FREQ 0.022546073518 0.000286678329 N        15353
AT SR_FREQ 0.017419086110 0.000328586785 LR_FREQ 0.021624411708 0.000268503375 N        14614
AW SR_FREQ 0.018496671922 0.000390793786 LR_FREQ 0.025073715668 0.000367913587 N         3669
AV SR_FREQ 0.015927479063 0.000309612116 LR_FREQ 0.018579158510 0.000218051852 N        20619
AY SR_FREQ 0.017723004397 0.000358503459 LR_FREQ 0.024021843140 0.000305036868 N         9023
VK SR_FREQ 0.017316931057 0.000388422960 LR_FREQ 0.011938201419 0.000169224094 N        13674
