# Supplementary material for: Pi-Pi contacts are an overlooked protein feature relevant to phase separation
Source: eLife. 2018 Feb 9;7:e31486. doi: 10.7554/eLife.31486 (PMC5847340; doi:10.7554/eLife.31486)
Supplement: Source code 2. — Python script and associated database files for the final phase separation propensity predictor. [file elife-31486-code2.tgz › SourceCodeS2/DBS/AVGnSDEVS/PCON2.BB.xmer39]

GW SR_FREQ 0.026021103215 0.000250905342 LR_FREQ 0.047037937429 0.000443163533 N         2981
GV SR_FREQ 0.020525343828 0.000198523269 LR_FREQ 0.029595324965 0.000234426531 N        14706
GT SR_FREQ 0.022721453039 0.000200412429 LR_FREQ 0.035297984583 0.000290136483 N        11240
GS SR_FREQ 0.026262335722 0.000238749800 LR_FREQ 0.043125623212 0.000326429572 N        11741
GR SR_FREQ 0.026437033037 0.000224082156 LR_FREQ 0.037056473421 0.000317525457 N         9641
GQ SR_FREQ 0.030561162658 0.000260692594 LR_FREQ 0.037247754354 0.000342822003 N         6542
GP SR_FREQ 0.034025355520 0.000298872721 LR_FREQ 0.046133901213 0.000353807744 N         6898
GY SR_FREQ 0.023752579184 0.000229754728 LR_FREQ 0.041041633300 0.000328288431 N         7438
GG SR_FREQ 0.025033100526 0.000236002469 LR_FREQ 0.052804526875 0.000353519368 N        14996
GF SR_FREQ 0.023124866647 0.000220745615 LR_FREQ 0.039294564253 0.000302553531 N         8542
GE SR_FREQ 0.028070134159 0.000248840910 LR_FREQ 0.033911214302 0.000319081045 N        11707
GD SR_FREQ 0.025470962475 0.000235299118 LR_FREQ 0.035439030593 0.000287496018 N        10757
GC SR_FREQ 0.025014989162 0.000264518036 LR_FREQ 0.047566465446 0.000357691356 N         2498
GA SR_FREQ 0.024168596551 0.000229124731 LR_FREQ 0.042067737401 0.000325736216 N        15375
GN SR_FREQ 0.025065069997 0.000240377525 LR_FREQ 0.037978964113 0.000324705171 N         8192
GM SR_FREQ 0.021272598643 0.000221522395 LR_FREQ 0.038499347006 0.000362919888 N         4419
GL SR_FREQ 0.018795766944 0.000181877047 LR_FREQ 0.027567976549 0.000250859398 N        17017
GK SR_FREQ 0.023542616924 0.000202701691 LR_FREQ 0.032981414021 0.000302348501 N        11654
GI SR_FREQ 0.020331816227 0.000197234658 LR_FREQ 0.029744156218 0.000277060077 N        12118
GH SR_FREQ 0.026404754452 0.000253764263 LR_FREQ 0.042113567304 0.000351327146 N         4686
ME SR_FREQ 0.022369671078 0.000259538084 LR_FREQ 0.018661801856 0.000188818640 N         3676
MD SR_FREQ 0.019554190690 0.000234596014 LR_FREQ 0.019288135848 0.000178895176 N         3351
MG SR_FREQ 0.019527284724 0.000233399756 LR_FREQ 0.033499450342 0.000278708386 N         4077
MF SR_FREQ 0.016651314630 0.000210038768 LR_FREQ 0.020535491012 0.000186556513 N         1955
MA SR_FREQ 0.018774956365 0.000224611221 LR_FREQ 0.025448995523 0.000218508975 N         5023
MC SR_FREQ 0.016778276575 0.000253347530 LR_FREQ 0.022221593327 0.000234375415 N          672
MM SR_FREQ 0.014064152215 0.000206084693 LR_FREQ 0.018018113265 0.000212947894 N         1418
ML SR_FREQ 0.013833369947 0.000167857432 LR_FREQ 0.015065562352 0.000143218610 N         5145
MN SR_FREQ 0.018559655966 0.000232152719 LR_FREQ 0.019849312545 0.000197474806 N         2396
MI SR_FREQ 0.014550257233 0.000182604218 LR_FREQ 0.015134890122 0.000149291337 N         3081
MH SR_FREQ 0.019077561489 0.000276492138 LR_FREQ 0.020618341753 0.000217557197 N         1300
MK SR_FREQ 0.017570320562 0.000201181407 LR_FREQ 0.017450008813 0.000172711314 N         3357
MT SR_FREQ 0.016741824439 0.000197511150 LR_FREQ 0.018765672761 0.000177805690 N         3153
MW SR_FREQ 0.017882068889 0.000257593166 LR_FREQ 0.021961670046 0.000275789944 N          650
MV SR_FREQ 0.015020307827 0.000180403911 LR_FREQ 0.015624424277 0.000138081892 N         3886
MQ SR_FREQ 0.023898956686 0.000289691104 LR_FREQ 0.018854579573 0.000201127535 N         1969
MP SR_FREQ 0.028195313356 0.000338058474 LR_FREQ 0.026057454058 0.000234114320 N         2661
MS SR_FREQ 0.020344472123 0.000246939890 LR_FREQ 0.024874605910 0.000228596470 N         3190
MR SR_FREQ 0.020253367305 0.000221476313 LR_FREQ 0.019909537617 0.000195697037 N         2913
MY SR_FREQ 0.017054321498 0.000218994656 LR_FREQ 0.021271737738 0.000209155604 N         1705
FP SR_FREQ 0.030855750645 0.000328506473 LR_FREQ 0.027337676692 0.000219927287 N         4903
FQ SR_FREQ 0.026876004236 0.000279495179 LR_FREQ 0.020714045592 0.000195124427 N         3685
FR SR_FREQ 0.022894236791 0.000220888775 LR_FREQ 0.021487509602 0.000177274161 N         5017
FS SR_FREQ 0.022929466300 0.000240276770 LR_FREQ 0.026160878014 0.000211099082 N         7269
FT SR_FREQ 0.019343776855 0.000198254406 LR_FREQ 0.020491940332 0.000174996920 N         6094
FV SR_FREQ 0.017363563800 0.000187980785 LR_FREQ 0.017321065830 0.000135755136 N         7097
FW SR_FREQ 0.021482967089 0.000259500786 LR_FREQ 0.023992898293 0.000233598874 N         1438
FY SR_FREQ 0.019919478768 0.000227890402 LR_FREQ 0.022958498622 0.000191063501 N         3904
FA SR_FREQ 0.021118065699 0.000227847872 LR_FREQ 0.026573156960 0.000207200857 N         8233
FC SR_FREQ 0.020438191892 0.000265599792 LR_FREQ 0.024225005015 0.000219077939 N         1325
FD SR_FREQ 0.022162240640 0.000240785035 LR_FREQ 0.020906333338 0.000176089862 N         7446
FE SR_FREQ 0.024786889683 0.000251294837 LR_FREQ 0.020258651317 0.000182106010 N         6682
FF SR_FREQ 0.019410045450 0.000216901198 LR_FREQ 0.022227853705 0.000178105317 N         4165
FG SR_FREQ 0.021892427345 0.000234342883 LR_FREQ 0.034078091799 0.000253327645 N         8233
FH SR_FREQ 0.022237937855 0.000258145555 LR_FREQ 0.022559133176 0.000206175791 N         2623
FI SR_FREQ 0.017010344545 0.000185097470 LR_FREQ 0.016873057270 0.000146769610 N         5655
FK SR_FREQ 0.020187643752 0.000212203729 LR_FREQ 0.019143307286 0.000171226605 N         5559
FL SR_FREQ 0.015909598965 0.000175529876 LR_FREQ 0.016564564641 0.000141443971 N         8756
FM SR_FREQ 0.017257367440 0.000220131800 LR_FREQ 0.020128133329 0.000196944869 N         2073
FN SR_FREQ 0.021445009386 0.000244885862 LR_FREQ 0.021623515204 0.000195506773 N         5037
SY SR_FREQ 0.020681741008 0.000241679832 LR_FREQ 0.024603189095 0.000211452669 N         5550
SS SR_FREQ 0.023294995800 0.000255389168 LR_FREQ 0.027504283581 0.000242074373 N         9898
SR SR_FREQ 0.023337666735 0.000227989295 LR_FREQ 0.023014767737 0.000202273357 N         7052
SQ SR_FREQ 0.026892375661 0.000275957670 LR_FREQ 0.022284231571 0.000220639892 N         5314
SP SR_FREQ 0.030542618585 0.000336568762 LR_FREQ 0.028721424986 0.000237816132 N         6981
SW SR_FREQ 0.022163043249 0.000262548844 LR_FREQ 0.026036609486 0.000264413509 N         2272
SV SR_FREQ 0.018094393773 0.000200087829 LR_FREQ 0.018759668926 0.000152129632 N        10421
ST SR_FREQ 0.019949235265 0.000207463883 LR_FREQ 0.021951508326 0.000192729081 N         8147
SK SR_FREQ 0.020701269980 0.000215264433 LR_FREQ 0.020599015541 0.000196108361 N         7747
SI SR_FREQ 0.017789102324 0.000197536363 LR_FREQ 0.018409555795 0.000170026825 N         8639
SH SR_FREQ 0.022804654617 0.000265122074 LR_FREQ 0.024348092332 0.000229121090 N         3427
SN SR_FREQ 0.021918912289 0.000247705699 LR_FREQ 0.023161595486 0.000219317123 N         6433
SM SR_FREQ 0.018131193162 0.000230853023 LR_FREQ 0.022020696269 0.000220469696 N         3175
SL SR_FREQ 0.016647333087 0.000185939542 LR_FREQ 0.017948127836 0.000160465171 N        14346
SC SR_FREQ 0.021242123016 0.000277895700 LR_FREQ 0.026089154174 0.000221313926 N         1971
SA SR_FREQ 0.021588701360 0.000237498955 LR_FREQ 0.027844551913 0.000227050041 N        11523
SG SR_FREQ 0.022312645997 0.000246299247 LR_FREQ 0.034985983660 0.000266321458 N        12749
SF SR_FREQ 0.020191701339 0.000231775732 LR_FREQ 0.023878539154 0.000199604237 N         6710
SE SR_FREQ 0.025081926541 0.000264994382 LR_FREQ 0.021599091029 0.000210185241 N         8559
SD SR_FREQ 0.022506090129 0.000237533640 LR_FREQ 0.022331070688 0.000197875168 N         8441
YI SR_FREQ 0.016692180292 0.000186625656 LR_FREQ 0.017222994222 0.000156203456 N         4784
YH SR_FREQ 0.021976634313 0.000272922631 LR_FREQ 0.023270385136 0.000212708423 N         2218
YK SR_FREQ 0.019893993911 0.000206063411 LR_FREQ 0.019565274425 0.000181538336 N         4667
YM SR_FREQ 0.016858149848 0.000222336899 LR_FREQ 0.020814068671 0.000207712230 N         1821
YL SR_FREQ 0.015650990655 0.000176782601 LR_FREQ 0.016853764075 0.000155516418 N         8707
YN SR_FREQ 0.021093230042 0.000247097439 LR_FREQ 0.022184848240 0.000204489716 N         4212
YA SR_FREQ 0.020886444072 0.000224676392 LR_FREQ 0.027358022146 0.000217456566 N         6842
YC SR_FREQ 0.020059291413 0.000261183674 LR_FREQ 0.025329803247 0.000242209613 N         1247
YE SR_FREQ 0.024528228209 0.000254366526 LR_FREQ 0.020684640327 0.000197352257 N         5345
YD SR_FREQ 0.021857618442 0.000234527491 LR_FREQ 0.021439937904 0.000186246666 N         5802
YG SR_FREQ 0.021660933573 0.000240299559 LR_FREQ 0.035398929976 0.000263850746 N         7161
YF SR_FREQ 0.019180391417 0.000222442766 LR_FREQ 0.022951714285 0.000194456053 N         4028
YY SR_FREQ 0.019594604252 0.000232432865 LR_FREQ 0.023815233517 0.000215942336 N         3857
YQ SR_FREQ 0.026710265486 0.000277599126 LR_FREQ 0.021310557528 0.000218486244 N         3391
YP SR_FREQ 0.030789010440 0.000327682714 LR_FREQ 0.028361930391 0.000235335534 N         4492
YS SR_FREQ 0.022680896586 0.000247252315 LR_FREQ 0.027022631341 0.000223916396 N         5827
YR SR_FREQ 0.022650335885 0.000219316925 LR_FREQ 0.022145157843 0.000199359913 N         4751
YT SR_FREQ 0.018991905192 0.000199849804 LR_FREQ 0.020998675245 0.000189414289 N         5024
YW SR_FREQ 0.021114888460 0.000255751933 LR_FREQ 0.025075325052 0.000276164146 N         1362
YV SR_FREQ 0.017039245110 0.000185936180 LR_FREQ 0.017665764954 0.000147735734 N         5897
LF SR_FREQ 0.016051878963 0.000178040725 LR_FREQ 0.018536003657 0.000145033150 N         8547
LG SR_FREQ 0.018140245101 0.000194581586 LR_FREQ 0.026848444989 0.000202952866 N        17035
LD SR_FREQ 0.018097797409 0.000195407601 LR_FREQ 0.017868141700 0.000139835935 N        14970
LE SR_FREQ 0.019980151270 0.000213686681 LR_FREQ 0.017457109431 0.000142341643 N        16249
LC SR_FREQ 0.016001935374 0.000206610642 LR_FREQ 0.019006068152 0.000156764228 N         2881
LA SR_FREQ 0.017606000904 0.000189687821 LR_FREQ 0.022011146607 0.000169461393 N        21797
LN SR_FREQ 0.017392984953 0.000198392578 LR_FREQ 0.018102928067 0.000149157249 N        10141
LL SR_FREQ 0.013990669052 0.000149381507 LR_FREQ 0.014859532312 0.000115073283 N        21134
LM SR_FREQ 0.014366727781 0.000175593820 LR_FREQ 0.016768595430 0.000151978967 N         5176
LK SR_FREQ 0.016736384847 0.000171361127 LR_FREQ 0.016597571000 0.000135774635 N        14678
LH SR_FREQ 0.017546119104 0.000208025620 LR_FREQ 0.018336150836 0.000148027437 N         5632
LI SR_FREQ 0.014534278376 0.000154678649 LR_FREQ 0.014934586082 0.000120886236 N        11840
LV SR_FREQ 0.014894700624 0.000156080339 LR_FREQ 0.015310169814 0.000111691388 N        15572
LW SR_FREQ 0.016664122158 0.000194071647 LR_FREQ 0.018947450447 0.000173981341 N         2646
LT SR_FREQ 0.016157509156 0.000163597022 LR_FREQ 0.017492861010 0.000138818740 N        13384
LR SR_FREQ 0.018493290687 0.000187316921 LR_FREQ 0.018198966338 0.000143043419 N        12947
LS SR_FREQ 0.018612392393 0.000203442077 LR_FREQ 0.021425193323 0.000170983392 N        15401
LP SR_FREQ 0.023345632730 0.000248444072 LR_FREQ 0.021991381362 0.000172151592 N        12105
LQ SR_FREQ 0.020613976195 0.000223338697 LR_FREQ 0.017430877374 0.000150835792 N         8866
LY SR_FREQ 0.016332654790 0.000186700955 LR_FREQ 0.018879625968 0.000154369094 N         7483
RT SR_FREQ 0.021290123951 0.000204595568 LR_FREQ 0.018648244185 0.000167652745 N         6174
RV SR_FREQ 0.019133923269 0.000194529889 LR_FREQ 0.015995937438 0.000129581904 N         9467
RW SR_FREQ 0.024261797953 0.000271411416 LR_FREQ 0.020939968134 0.000224499605 N         1832
RP SR_FREQ 0.033120675808 0.000337304419 LR_FREQ 0.024414581524 0.000216122950 N         5520
RQ SR_FREQ 0.029259625694 0.000271495090 LR_FREQ 0.018556092927 0.000186602758 N         4659
RR SR_FREQ 0.025156105419 0.000229995352 LR_FREQ 0.019414204830 0.000176098806 N         6885
RS SR_FREQ 0.024986521442 0.000251157453 LR_FREQ 0.023511639382 0.000212906922 N         6439
RY SR_FREQ 0.022188614124 0.000233771474 LR_FREQ 0.020515576207 0.000181222942 N         4940
RD SR_FREQ 0.024039620311 0.000236282039 LR_FREQ 0.018999212278 0.000167768282 N         7601
RE SR_FREQ 0.026777621922 0.000255350330 LR_FREQ 0.018368088050 0.000177081567 N         9145
RF SR_FREQ 0.021674809981 0.000236553239 LR_FREQ 0.020004973085 0.000166941004 N         5860
RG SR_FREQ 0.023772930216 0.000239102789 LR_FREQ 0.030351556419 0.000253591430 N         8580
RA SR_FREQ 0.022920677031 0.000231205399 LR_FREQ 0.024038574909 0.000201331606 N        10735
RC SR_FREQ 0.023199820597 0.000281232532 LR_FREQ 0.021151859023 0.000209716242 N         1500
RL SR_FREQ 0.017523814869 0.000186334746 LR_FREQ 0.015435507117 0.000133038534 N        12873
RM SR_FREQ 0.019582356609 0.000228330377 LR_FREQ 0.017928141099 0.000177468934 N         2779
RN SR_FREQ 0.023516767542 0.000238319643 LR_FREQ 0.019483784776 0.000183530085 N         5059
RH SR_FREQ 0.024707037151 0.000261447127 LR_FREQ 0.019942091113 0.000195348772 N         3085
RI SR_FREQ 0.018873843809 0.000195780752 LR_FREQ 0.015533244172 0.000135970972 N         7822
RK SR_FREQ 0.022218136625 0.000207851457 LR_FREQ 0.017436891265 0.000160207769 N         6240
VH SR_FREQ 0.018653811867 0.000252683098 LR_FREQ 0.012740135960 0.000128869645 N         4088
IP SR_FREQ 0.025149585719 0.000311241726 LR_FREQ 0.015131982406 0.000167274344 N         7547
EM SR_FREQ 0.022259674776 0.000240288767 LR_FREQ 0.016371950145 0.000170400667 N         3944
EL SR_FREQ 0.019322573159 0.000186333229 LR_FREQ 0.014541198993 0.000131160166 N        16313
EN SR_FREQ 0.026013328333 0.000238034319 LR_FREQ 0.017792372650 0.000178569787 N         7674
EI SR_FREQ 0.021050277121 0.000200388643 LR_FREQ 0.014497670648 0.000138301963 N        10708
EH SR_FREQ 0.027619432927 0.000258244656 LR_FREQ 0.018043413089 0.000180659764 N         3742
EK SR_FREQ 0.024511273201 0.000212072110 LR_FREQ 0.016078270482 0.000154518797 N        11284
EE SR_FREQ 0.029189317180 0.000275504272 LR_FREQ 0.017009764948 0.000176596088 N        12404
ED SR_FREQ 0.026419409802 0.000235023357 LR_FREQ 0.017515935514 0.000165368375 N         8876
EG SR_FREQ 0.026105735859 0.000238809456 LR_FREQ 0.027357936096 0.000245150681 N        11525
EF SR_FREQ 0.024157213284 0.000227104332 LR_FREQ 0.018327143758 0.000171212515 N         6521
EA SR_FREQ 0.025083512642 0.000243126979 LR_FREQ 0.022068513358 0.000195155253 N        14956
EC SR_FREQ 0.026393702274 0.000276432001 LR_FREQ 0.018836353009 0.000186184029 N         1742
IT SR_FREQ 0.016471727935 0.000192261608 LR_FREQ 0.011643612317 0.000120293219 N         8481
EY SR_FREQ 0.024757013712 0.000238391776 LR_FREQ 0.018708583083 0.000184875671 N         5638
IW SR_FREQ 0.017171269979 0.000229884821 LR_FREQ 0.011516672390 0.000146978861 N         1601
ET SR_FREQ 0.023579199777 0.000198463521 LR_FREQ 0.017176759167 0.000161145149 N         8373
EW SR_FREQ 0.027478388915 0.000255646045 LR_FREQ 0.018746384518 0.000217113629 N         2374
EV SR_FREQ 0.021157121394 0.000196033975 LR_FREQ 0.014940743114 0.000125892361 N        12060
EQ SR_FREQ 0.031917669849 0.000271916985 LR_FREQ 0.017017439631 0.000173088443 N         6244
EP SR_FREQ 0.035882840053 0.000309100548 LR_FREQ 0.022111628565 0.000207607660 N         5803
ES SR_FREQ 0.027384821366 0.000245749464 LR_FREQ 0.021394765330 0.000203986318 N         7966
ER SR_FREQ 0.027641030682 0.000227914252 LR_FREQ 0.017869573673 0.000165026407 N         9372
II SR_FREQ 0.014650301844 0.000165953875 LR_FREQ 0.009845437954 0.000098725457 N         8077
IH SR_FREQ 0.018122202293 0.000248640405 LR_FREQ 0.011538911623 0.000136350647 N         3559
IK SR_FREQ 0.017134154645 0.000200872627 LR_FREQ 0.011087566344 0.000116581033 N         8576
IM SR_FREQ 0.014370876422 0.000196149448 LR_FREQ 0.010332887636 0.000122534573 N         2834
IN SR_FREQ 0.017935122881 0.000233529517 LR_FREQ 0.012037931450 0.000143265253 N         7081
KC SR_FREQ 0.018386488204 0.000249368328 LR_FREQ 0.019238283953 0.000197476202 N         1353
KA SR_FREQ 0.019552616073 0.000218847971 LR_FREQ 0.022528080816 0.000204469346 N        11777
KG SR_FREQ 0.020292444613 0.000233566061 LR_FREQ 0.028233502317 0.000265987736 N         9795
KF SR_FREQ 0.018021584190 0.000211286170 LR_FREQ 0.018593104859 0.000173334893 N         5208
KE SR_FREQ 0.022576915685 0.000244108973 LR_FREQ 0.017206326196 0.000176285256 N        10881
KD SR_FREQ 0.020255230617 0.000226355895 LR_FREQ 0.017677720147 0.000167848785 N         8751
KK SR_FREQ 0.018619195452 0.000203275521 LR_FREQ 0.016287467705 0.000165295412 N         8458
KI SR_FREQ 0.015959445182 0.000178574782 LR_FREQ 0.014543550641 0.000135547138 N         8886
KH SR_FREQ 0.020037270367 0.000237999962 LR_FREQ 0.018325582092 0.000191670144 N         2949
KN SR_FREQ 0.019543891864 0.000235677850 LR_FREQ 0.018029873825 0.000180316149 N         6670
KM SR_FREQ 0.015921993515 0.000211152211 LR_FREQ 0.016568196569 0.000176166456 N         3012
KL SR_FREQ 0.015126264455 0.000170699516 LR_FREQ 0.014602884409 0.000133164426 N        12965
KS SR_FREQ 0.020929867276 0.000236177589 LR_FREQ 0.021854643725 0.000217682268 N         7143
KR SR_FREQ 0.020938922239 0.000205682018 LR_FREQ 0.018110960268 0.000176010047 N         6337
KQ SR_FREQ 0.023980844489 0.000270392443 LR_FREQ 0.017217101858 0.000180863221 N         4884
KP SR_FREQ 0.027545247026 0.000319295690 LR_FREQ 0.022661918340 0.000215517472 N         5955
KW SR_FREQ 0.019229955448 0.000245690718 LR_FREQ 0.019157620759 0.000223611429 N         1772
KV SR_FREQ 0.016306122203 0.000181931918 LR_FREQ 0.015065614378 0.000128825288 N        10004
KT SR_FREQ 0.017864567774 0.000191662305 LR_FREQ 0.017420847056 0.000169228981 N         7514
KY SR_FREQ 0.018264648088 0.000214877661 LR_FREQ 0.018999298963 0.000182926728 N         5339
DN SR_FREQ 0.023148567073 0.000263281917 LR_FREQ 0.019479655814 0.000184924815 N         5822
DL SR_FREQ 0.017428083567 0.000190521584 LR_FREQ 0.015540495280 0.000133622315 N        15038
DM SR_FREQ 0.019382680639 0.000245306853 LR_FREQ 0.018042185749 0.000179364229 N         3365
DK SR_FREQ 0.021878430322 0.000229473645 LR_FREQ 0.017510866556 0.000167098890 N         7761
DH SR_FREQ 0.024261350792 0.000275081392 LR_FREQ 0.020041179591 0.000197709625 N         3218
DI SR_FREQ 0.018750101220 0.000202911026 LR_FREQ 0.015669590577 0.000146551516 N         9974
DF SR_FREQ 0.021403124271 0.000251800553 LR_FREQ 0.020035018963 0.000174185539 N         7243
DG SR_FREQ 0.023379005733 0.000252021827 LR_FREQ 0.030061493041 0.000246061901 N        12027
DD SR_FREQ 0.023718976389 0.000256639759 LR_FREQ 0.018982572125 0.000170828511 N         7860
DE SR_FREQ 0.026330081061 0.000281038627 LR_FREQ 0.018473082063 0.000184338888 N        10028
DC SR_FREQ 0.022796658967 0.000294721169 LR_FREQ 0.021063777748 0.000201913191 N         1776
DA SR_FREQ 0.022668027278 0.000255194728 LR_FREQ 0.023945087579 0.000197990864 N        12697
DY SR_FREQ 0.021883610437 0.000255875309 LR_FREQ 0.020533445133 0.000185898125 N         6164
DV SR_FREQ 0.018981256571 0.000204921460 LR_FREQ 0.016105843128 0.000133352877 N        11490
DW SR_FREQ 0.023842845954 0.000279273813 LR_FREQ 0.020912648944 0.000225012294 N         2483
DT SR_FREQ 0.021022618589 0.000223029120 LR_FREQ 0.018678139078 0.000168458551 N         7409
DR SR_FREQ 0.024708576137 0.000247025086 LR_FREQ 0.019501118267 0.000178576647 N         7169
DS SR_FREQ 0.024581043519 0.000270349092 LR_FREQ 0.023397666160 0.000214835238 N         8088
DP SR_FREQ 0.032465903387 0.000363912431 LR_FREQ 0.024051945141 0.000204106628 N         7920
DQ SR_FREQ 0.028549745005 0.000299470208 LR_FREQ 0.018643058059 0.000188128869 N         4482
QQ SR_FREQ 0.035721072121 0.000316388693 LR_FREQ 0.019177009417 0.000210660354 N         3977
QP SR_FREQ 0.040524211806 0.000380713307 LR_FREQ 0.025786068930 0.000241748421 N         3967
QS SR_FREQ 0.029424892992 0.000282911993 LR_FREQ 0.024651108082 0.000240235756 N         4761
QR SR_FREQ 0.029802953365 0.000257229792 LR_FREQ 0.020175637333 0.000197781580 N         4656
QT SR_FREQ 0.024817722125 0.000233888169 LR_FREQ 0.019152519888 0.000189262648 N         4628
QW SR_FREQ 0.030386620043 0.000318672146 LR_FREQ 0.022119735207 0.000263539625 N         1402
QV SR_FREQ 0.021860272371 0.000217689147 LR_FREQ 0.016277073863 0.000143677760 N         6532
QY SR_FREQ 0.026365514044 0.000276536295 LR_FREQ 0.021438379140 0.000209855922 N         3242
QA SR_FREQ 0.026461444504 0.000266585198 LR_FREQ 0.025173865391 0.000221296016 N         8314
QC SR_FREQ 0.029029919594 0.000359252769 LR_FREQ 0.022268175605 0.000230072117 N         1049
QE SR_FREQ 0.031521594167 0.000300965967 LR_FREQ 0.018987483953 0.000203511437 N         5545
QD SR_FREQ 0.028192822096 0.000269740554 LR_FREQ 0.019572090985 0.000190330646 N         4542
QG SR_FREQ 0.027745626854 0.000267800089 LR_FREQ 0.032351404266 0.000277608801 N         6386
QF SR_FREQ 0.025547141370 0.000260644574 LR_FREQ 0.020811631110 0.000190031773 N         3607
QI SR_FREQ 0.021732169559 0.000228904522 LR_FREQ 0.015823094757 0.000159334950 N         5298
QH SR_FREQ 0.030311758828 0.000320923717 LR_FREQ 0.020853399168 0.000226286990 N         2138
QK SR_FREQ 0.025953555876 0.000241111563 LR_FREQ 0.017823802972 0.000181389742 N         4874
QM SR_FREQ 0.023505121561 0.000282294052 LR_FREQ 0.018516494531 0.000200317086 N         2196
QL SR_FREQ 0.019730446417 0.000209473106 LR_FREQ 0.015627699999 0.000144705216 N         9356
QN SR_FREQ 0.027965689483 0.000287023022 LR_FREQ 0.020124948572 0.000207813759 N         3718
WG SR_FREQ 0.021161440670 0.000260715391 LR_FREQ 0.036392236692 0.000334967369 N         2556
WF SR_FREQ 0.018187176882 0.000238955044 LR_FREQ 0.021576903154 0.000209443243 N         1385
WE SR_FREQ 0.024563450349 0.000280308681 LR_FREQ 0.019309999158 0.000214254401 N         2194
WD SR_FREQ 0.021342458812 0.000268044014 LR_FREQ 0.020112646684 0.000205700220 N         2422
WC SR_FREQ 0.018748775984 0.000320030281 LR_FREQ 0.023972557372 0.000286070998 N          441
WA SR_FREQ 0.020274376229 0.000238378676 LR_FREQ 0.026862666409 0.000253356851 N         2664
WN SR_FREQ 0.020396560470 0.000256685554 LR_FREQ 0.020882817515 0.000236871558 N         1780
WM SR_FREQ 0.015307323884 0.000251316455 LR_FREQ 0.018836486223 0.000242513579 N          796
WL SR_FREQ 0.014521494767 0.000183021150 LR_FREQ 0.015330508284 0.000154433451 N         3275
WK SR_FREQ 0.019103251917 0.000229744173 LR_FREQ 0.017951771992 0.000198899131 N         1921
WI SR_FREQ 0.015491035877 0.000193260760 LR_FREQ 0.015413937499 0.000161885588 N         1858
WH SR_FREQ 0.021319157366 0.000309307599 LR_FREQ 0.021792199824 0.000250269838 N          968
WW SR_FREQ 0.020181653358 0.000303918788 LR_FREQ 0.023780782982 0.000352869395 N          561
WV SR_FREQ 0.016000668560 0.000191429386 LR_FREQ 0.016049010864 0.000153352642 N         2180
WT SR_FREQ 0.018054405349 0.000207752655 LR_FREQ 0.019552886356 0.000207457058 N         2033
WS SR_FREQ 0.022278929587 0.000266735887 LR_FREQ 0.026476854205 0.000256850699 N         2251
WR SR_FREQ 0.022268971659 0.000244062583 LR_FREQ 0.020838924878 0.000225016275 N         1889
WQ SR_FREQ 0.027058391605 0.000321270117 LR_FREQ 0.019735339870 0.000247228079 N         1567
WP SR_FREQ 0.032106804558 0.000402353976 LR_FREQ 0.027923247211 0.000282051561 N         1405
WY SR_FREQ 0.018655711407 0.000252878557 LR_FREQ 0.022560488113 0.000254761755 N         1154
PR SR_FREQ 0.024305239585 0.000214327205 LR_FREQ 0.019222269172 0.000150541422 N         5090
PS SR_FREQ 0.024190714214 0.000225899662 LR_FREQ 0.023250834755 0.000178605900 N         6806
PP SR_FREQ 0.032397360651 0.000294012071 LR_FREQ 0.024030718603 0.000180550025 N         4660
PQ SR_FREQ 0.028411450913 0.000246139444 LR_FREQ 0.018332258404 0.000161038900 N         4300
PV SR_FREQ 0.018520838077 0.000185683732 LR_FREQ 0.015733816391 0.000119945415 N         8965
PW SR_FREQ 0.023247967749 0.000245836272 LR_FREQ 0.020725503604 0.000208871182 N         1727
PT SR_FREQ 0.020522384451 0.000187578879 LR_FREQ 0.018324985007 0.000149541395 N         6372
PY SR_FREQ 0.021338240781 0.000209225033 LR_FREQ 0.020276821254 0.000164106412 N         4387
PC SR_FREQ 0.022183154596 0.000258406286 LR_FREQ 0.020692109809 0.000166955043 N         1208
PA SR_FREQ 0.022342102908 0.000219725988 LR_FREQ 0.023981018317 0.000179237928 N         9484
PF SR_FREQ 0.020833937085 0.000212226483 LR_FREQ 0.019811742437 0.000159471542 N         5050
PG SR_FREQ 0.022924321962 0.000217794388 LR_FREQ 0.030273132935 0.000212733155 N         9303
PD SR_FREQ 0.023265697935 0.000217920769 LR_FREQ 0.018762546070 0.000148615755 N         7984
PE SR_FREQ 0.026124758645 0.000241425037 LR_FREQ 0.018229450311 0.000153720939 N         9921
PK SR_FREQ 0.021458158141 0.000200289592 LR_FREQ 0.017147641380 0.000142844127 N         5557
PH SR_FREQ 0.023799919991 0.000226480550 LR_FREQ 0.019708774724 0.000170303861 N         2754
PI SR_FREQ 0.018254236690 0.000185865188 LR_FREQ 0.015268153992 0.000129478680 N         5802
PN SR_FREQ 0.022682941439 0.000226881028 LR_FREQ 0.019199742537 0.000161400796 N         5143
PL SR_FREQ 0.016973206611 0.000173225031 LR_FREQ 0.015173476374 0.000124835395 N        10570
PM SR_FREQ 0.018719856841 0.000216215974 LR_FREQ 0.017613295053 0.000162091739 N         2400
CK SR_FREQ 0.020504438000 0.000223056995 LR_FREQ 0.020812146765 0.000212424067 N         1504
CI SR_FREQ 0.016623086138 0.000199006215 LR_FREQ 0.017897988943 0.000178481927 N         1737
CH SR_FREQ 0.023508942907 0.000314125293 LR_FREQ 0.026546928467 0.000268063234 N         1059
CN SR_FREQ 0.022174549473 0.000278001482 LR_FREQ 0.024505206198 0.000254184518 N         1253
CM SR_FREQ 0.016811245786 0.000237690115 LR_FREQ 0.023026456219 0.000268026522 N          624
CL SR_FREQ 0.015403261458 0.000183666400 LR_FREQ 0.017420158859 0.000168527283 N         2822
CC SR_FREQ 0.021187784417 0.000373695908 LR_FREQ 0.030198852174 0.000320124130 N          478
CA SR_FREQ 0.021645014818 0.000250257762 LR_FREQ 0.030677755950 0.000254283306 N         2360
CG SR_FREQ 0.022602003417 0.000266733441 LR_FREQ 0.041852347255 0.000304932255 N         2619
CF SR_FREQ 0.019686371249 0.000249427663 LR_FREQ 0.025537050374 0.000242918911 N         1289
CE SR_FREQ 0.026400030422 0.000295406710 LR_FREQ 0.022189344398 0.000230917427 N         1814
CD SR_FREQ 0.023019761997 0.000276564907 LR_FREQ 0.023175442835 0.000219869633 N         1901
CY SR_FREQ 0.020332276105 0.000256738612 LR_FREQ 0.026863988971 0.000252759299 N         1095
CS SR_FREQ 0.024046058664 0.000281964568 LR_FREQ 0.030692971938 0.000270403220 N         2045
CR SR_FREQ 0.024107187334 0.000254657280 LR_FREQ 0.024320979105 0.000229669279 N         1630
CQ SR_FREQ 0.029574564083 0.000344827594 LR_FREQ 0.023367991079 0.000264012029 N         1109
CP SR_FREQ 0.035004886758 0.000409814154 LR_FREQ 0.032861891251 0.000285867707 N         1602
CW SR_FREQ 0.022434278707 0.000283686615 LR_FREQ 0.029854895951 0.000353455926 N          388
CV SR_FREQ 0.017077519303 0.000197397371 LR_FREQ 0.018381465290 0.000161606948 N         2072
CT SR_FREQ 0.019416429999 0.000219453335 LR_FREQ 0.022638405070 0.000212711144 N         1646
IY SR_FREQ 0.016687349970 0.000218874449 LR_FREQ 0.012342572816 0.000131602619 N         5017
VA SR_FREQ 0.018488515634 0.000220472889 LR_FREQ 0.016791051720 0.000150254149 N        15671
VC SR_FREQ 0.017067742616 0.000265758798 LR_FREQ 0.012792862043 0.000129928222 N         2239
VD SR_FREQ 0.019092228331 0.000237028305 LR_FREQ 0.013214958721 0.000124207521 N        11556
VE SR_FREQ 0.021149582351 0.000251872048 LR_FREQ 0.012904729652 0.000121110164 N        11930
VF SR_FREQ 0.016889533307 0.000213136411 LR_FREQ 0.013337462351 0.000118786258 N         7249
VG SR_FREQ 0.019082723214 0.000233700409 LR_FREQ 0.020739677731 0.000192058852 N        12292
IQ SR_FREQ 0.021804882432 0.000267022343 LR_FREQ 0.011248084284 0.000131194724 N         4993
VI SR_FREQ 0.015109642635 0.000174278714 LR_FREQ 0.010715590076 0.000094885545 N        10646
IS SR_FREQ 0.019317202873 0.000238886821 LR_FREQ 0.014901277873 0.000164835663 N         9451
IR SR_FREQ 0.019122786266 0.000218253917 LR_FREQ 0.012175693384 0.000125372800 N         7164
VL SR_FREQ 0.014458747975 0.000170247304 LR_FREQ 0.011205230310 0.000096733150 N        16715
VM SR_FREQ 0.014993339827 0.000208931897 LR_FREQ 0.011466292230 0.000117937371 N         4089
VN SR_FREQ 0.018369125734 0.000238601342 LR_FREQ 0.013124608414 0.000134287299 N         7876
IV SR_FREQ 0.015023492305 0.000173480054 LR_FREQ 0.010265214978 0.000099145326 N        10053
VP SR_FREQ 0.025384017460 0.000326765723 LR_FREQ 0.016323284696 0.000159399049 N         8847
VQ SR_FREQ 0.022186282310 0.000274599189 LR_FREQ 0.012431140731 0.000132998213 N         5912
VR SR_FREQ 0.019546375068 0.000220552712 LR_FREQ 0.013272297088 0.000124572463 N         9086
VS SR_FREQ 0.019710975328 0.000247844673 LR_FREQ 0.015983966918 0.000156024638 N        11150
VT SR_FREQ 0.016924919417 0.000201114615 LR_FREQ 0.012730701174 0.000119699507 N        10516
IL SR_FREQ 0.014025528741 0.000164641423 LR_FREQ 0.010372184344 0.000101240833 N        12032
VV SR_FREQ 0.015491805833 0.000178913158 LR_FREQ 0.011163965255 0.000093503588 N        13928
VW SR_FREQ 0.017801646900 0.000238759026 LR_FREQ 0.012791368016 0.000144671486 N         2303
IA SR_FREQ 0.018063775033 0.000212454100 LR_FREQ 0.015847134764 0.000163875849 N        13124
VY SR_FREQ 0.017177849859 0.000222492147 LR_FREQ 0.013470518340 0.000129710463 N         5898
IC SR_FREQ 0.016401725969 0.000245418428 LR_FREQ 0.011498117101 0.000135062888 N         1919
IE SR_FREQ 0.020765511650 0.000246271385 LR_FREQ 0.011975235614 0.000126263424 N        10075
ID SR_FREQ 0.018692182825 0.000222975679 LR_FREQ 0.012180806619 0.000133022387 N        10047
IG SR_FREQ 0.018683725140 0.000223989562 LR_FREQ 0.019658542389 0.000207937839 N        10799
IF SR_FREQ 0.016368041484 0.000203279778 LR_FREQ 0.012184672159 0.000127393542 N         5318
HY SR_FREQ 0.021492918511 0.000257069802 LR_FREQ 0.023904682324 0.000220513466 N         2358
HR SR_FREQ 0.024862894724 0.000245519497 LR_FREQ 0.022027314773 0.000195808206 N         2989
HS SR_FREQ 0.024748741247 0.000266544959 LR_FREQ 0.027437413167 0.000237052907 N         3457
HP SR_FREQ 0.034763903081 0.000375617673 LR_FREQ 0.028871869745 0.000242533871 N         3769
HQ SR_FREQ 0.029982407284 0.000315229473 LR_FREQ 0.021173747035 0.000220343333 N         2157
HV SR_FREQ 0.018176089526 0.000204823400 LR_FREQ 0.017306146356 0.000140818645 N         3992
HW SR_FREQ 0.023960779053 0.000339271948 LR_FREQ 0.025386279263 0.000283696549 N          981
HT SR_FREQ 0.020522815738 0.000215595633 LR_FREQ 0.020881980086 0.000192385054 N         3063
HK SR_FREQ 0.021544981493 0.000229592508 LR_FREQ 0.019252805183 0.000188057152 N         2406
HH SR_FREQ 0.024632104021 0.000306634835 LR_FREQ 0.023339510157 0.000233333049 N         1698
HI SR_FREQ 0.017844216819 0.000204568577 LR_FREQ 0.016837115782 0.000167830837 N         3510
HN SR_FREQ 0.023116128523 0.000274452745 LR_FREQ 0.022133185733 0.000207105788 N         2320
HL SR_FREQ 0.016457515692 0.000187847861 LR_FREQ 0.016506867982 0.000149964794 N         6058
HM SR_FREQ 0.018381008969 0.000253665852 LR_FREQ 0.020547498319 0.000229266382 N         1270
HC SR_FREQ 0.022561143542 0.000323511358 LR_FREQ 0.025632404673 0.000262676114 N          978
HA SR_FREQ 0.022458618022 0.000250808166 LR_FREQ 0.027769931828 0.000228927498 N         4666
HF SR_FREQ 0.020844416287 0.000254269705 LR_FREQ 0.023026392125 0.000206306953 N         3047
HG SR_FREQ 0.023469554579 0.000266327504 LR_FREQ 0.036650066737 0.000276089343 N         4874
HD SR_FREQ 0.023799678361 0.000262143279 LR_FREQ 0.021297762674 0.000195588859 N         3129
HE SR_FREQ 0.026969008192 0.000289213080 LR_FREQ 0.020514216071 0.000203976405 N         3175
NH SR_FREQ 0.025957029943 0.000286838974 LR_FREQ 0.023875683741 0.000234370995 N         2413
NI SR_FREQ 0.019412177800 0.000214455902 LR_FREQ 0.017684555645 0.000164683532 N         7202
NK SR_FREQ 0.022947029666 0.000239074268 LR_FREQ 0.019976535292 0.000190770073 N         5564
NL SR_FREQ 0.017941501496 0.000203422743 LR_FREQ 0.017306958631 0.000159747747 N        10105
NM SR_FREQ 0.020329931575 0.000252661177 LR_FREQ 0.021294015804 0.000216519312 N         2347
NN SR_FREQ 0.024469118605 0.000277067371 LR_FREQ 0.022639866080 0.000218028798 N         5342
NA SR_FREQ 0.023672535564 0.000255506195 LR_FREQ 0.027689704691 0.000226080340 N         8551
NC SR_FREQ 0.024413311867 0.000317675824 LR_FREQ 0.025787307460 0.000233297458 N         1387
ND SR_FREQ 0.025004418320 0.000267907503 LR_FREQ 0.021804007311 0.000199390105 N         5888
NE SR_FREQ 0.027940457759 0.000285675265 LR_FREQ 0.021075074971 0.000208900996 N         6304
NF SR_FREQ 0.022450307640 0.000255246640 LR_FREQ 0.023426047148 0.000202759375 N         4798
NG SR_FREQ 0.024640333829 0.000273741770 LR_FREQ 0.035600070590 0.000286013835 N         9013
NY SR_FREQ 0.023062818028 0.000268240604 LR_FREQ 0.024208410451 0.000219308881 N         4409
NP SR_FREQ 0.035189404678 0.000371705177 LR_FREQ 0.028454310895 0.000234741184 N         6614
NQ SR_FREQ 0.030827273309 0.000317406172 LR_FREQ 0.021769340868 0.000224928487 N         3812
NR SR_FREQ 0.026219441714 0.000254028835 LR_FREQ 0.022589102004 0.000207041709 N         4793
NS SR_FREQ 0.025920952236 0.000276572702 LR_FREQ 0.027320696313 0.000238040833 N         6252
NT SR_FREQ 0.021976664695 0.000227055318 LR_FREQ 0.021438996727 0.000195771204 N         5811
NV SR_FREQ 0.019653638486 0.000216282890 LR_FREQ 0.018082919403 0.000150725462 N         7660
NW SR_FREQ 0.025639566842 0.000326133843 LR_FREQ 0.025665390139 0.000273895700 N         1737
TY SR_FREQ 0.018287926986 0.000228552181 LR_FREQ 0.021925822700 0.000188061058 N         4905
TV SR_FREQ 0.016233913751 0.000184656669 LR_FREQ 0.016842273064 0.000136342448 N        10520
TW SR_FREQ 0.019202499930 0.000239720788 LR_FREQ 0.022648398790 0.000233959980 N         1999
TT SR_FREQ 0.017789247399 0.000193587107 LR_FREQ 0.019698997118 0.000175214759 N         7374
TR SR_FREQ 0.020851795363 0.000217940761 LR_FREQ 0.020762982664 0.000184743218 N         6301
TS SR_FREQ 0.020950957055 0.000245806263 LR_FREQ 0.024895728349 0.000215445459 N         8134
TP SR_FREQ 0.027564189414 0.000326173071 LR_FREQ 0.025951768092 0.000220644922 N         7651
TQ SR_FREQ 0.024003902505 0.000269013938 LR_FREQ 0.019888778652 0.000199160798 N         4396
TN SR_FREQ 0.019574714563 0.000237105022 LR_FREQ 0.020821628232 0.000196830087 N         5705
TL SR_FREQ 0.015049675066 0.000176600894 LR_FREQ 0.016210951793 0.000138227906 N        13410
TM SR_FREQ 0.015806794232 0.000210790584 LR_FREQ 0.019296438109 0.000187886860 N         2765
TK SR_FREQ 0.018586240691 0.000201093982 LR_FREQ 0.018558109657 0.000175733464 N         6441
TH SR_FREQ 0.020031112428 0.000243529107 LR_FREQ 0.021456738444 0.000200825323 N         3243
TI SR_FREQ 0.015880471872 0.000181763927 LR_FREQ 0.016373657265 0.000148437461 N         7880
TF SR_FREQ 0.017948130566 0.000220521915 LR_FREQ 0.021277041581 0.000174664083 N         6100
TG SR_FREQ 0.020208679217 0.000235996161 LR_FREQ 0.032015188754 0.000241774320 N        11817
TD SR_FREQ 0.020208833540 0.000230068430 LR_FREQ 0.020197482660 0.000180651371 N         7880
TE SR_FREQ 0.022614115468 0.000247803293 LR_FREQ 0.019607255687 0.000188164294 N         7854
TC SR_FREQ 0.018302867124 0.000256525773 LR_FREQ 0.022798414623 0.000205677845 N         1667
TA SR_FREQ 0.019551629649 0.000226119378 LR_FREQ 0.025300768874 0.000199142785 N        11443
AA SR_FREQ 0.019058914549 0.000207421615 LR_FREQ 0.027014800897 0.000210659865 N        21235
AC SR_FREQ 0.017811612827 0.000220757800 LR_FREQ 0.025281502233 0.000206980235 N         2684
AE SR_FREQ 0.021834540032 0.000242900735 LR_FREQ 0.021459840124 0.000188311113 N        14023
AD SR_FREQ 0.019703499483 0.000212744217 LR_FREQ 0.022096042923 0.000177320635 N        12788
AG SR_FREQ 0.019639672017 0.000206353461 LR_FREQ 0.033304200912 0.000253635571 N        17252
AF SR_FREQ 0.017579285608 0.000194424904 LR_FREQ 0.023482028180 0.000178642679 N         8603
AI SR_FREQ 0.015806869343 0.000170360834 LR_FREQ 0.018504949375 0.000155453138 N        12311
AH SR_FREQ 0.019347869439 0.000216843286 LR_FREQ 0.023791481645 0.000200829006 N         5057
AK SR_FREQ 0.018189595259 0.000184332582 LR_FREQ 0.020529042592 0.000171561563 N        11373
AM SR_FREQ 0.015738664984 0.000189424751 LR_FREQ 0.021766709240 0.000199562456 N         5120
AL SR_FREQ 0.015000703357 0.000159137781 LR_FREQ 0.018025031561 0.000150472623 N        21823
AN SR_FREQ 0.019044662689 0.000211471454 LR_FREQ 0.022822687032 0.000191157072 N         8156
AQ SR_FREQ 0.022829412086 0.000238143497 LR_FREQ 0.022065687232 0.000196768290 N         7950
AP SR_FREQ 0.025862220082 0.000273014128 LR_FREQ 0.027786167655 0.000222705726 N         8189
AS SR_FREQ 0.020298835269 0.000219938288 LR_FREQ 0.026733201477 0.000214509491 N        12045
AR SR_FREQ 0.020258686795 0.000209209214 LR_FREQ 0.022706802740 0.000186590528 N        11491
AT SR_FREQ 0.017578732939 0.000179729235 LR_FREQ 0.021775494016 0.000175172318 N        11121
AW SR_FREQ 0.018638638523 0.000215190155 LR_FREQ 0.025185071414 0.000241490508 N         2804
AV SR_FREQ 0.016130539969 0.000169496435 LR_FREQ 0.018780424616 0.000140669526 N        15464
AY SR_FREQ 0.017899644991 0.000201679429 LR_FREQ 0.024130726504 0.000192749903 N         6937
VK SR_FREQ 0.017577496292 0.000209315430 LR_FREQ 0.012109402875 0.000113586383 N         9983
