# Supplementary material for: Pi-Pi contacts are an overlooked protein feature relevant to phase separation
Source: eLife. 2018 Feb 9;7:e31486. doi: 10.7554/eLife.31486 (PMC5847340; doi:10.7554/eLife.31486)
Supplement: Source code 2. — Python script and associated database files for the final phase separation propensity predictor. [file elife-31486-code2.tgz › SourceCodeS2/DBS/AVGnSDEVS/PCON2.SC.xmer41]

 E SR_FREQ 0.034126365050 0.000276395355 LR_FREQ 0.035168213487 0.000353112112 N       163297
 D SR_FREQ 0.025569687346 0.000231745406 LR_FREQ 0.032947409850 0.000289773380 N       148434
 F SR_FREQ 0.106128836759 0.000808296532 LR_FREQ 0.219012351345 0.000946876261 N       102666
 H SR_FREQ 0.099459282487 0.000775170413 LR_FREQ 0.177359269674 0.000973893678 N        58419
 N SR_FREQ 0.045410974058 0.000414154953 LR_FREQ 0.074699627994 0.000566952172 N       107473
 Q SR_FREQ 0.057004240818 0.000424612660 LR_FREQ 0.078945174127 0.000631996283 N        87936
 R SR_FREQ 0.067892523572 0.000713630140 LR_FREQ 0.164872936609 0.000943462795 N       124023
 W SR_FREQ 0.158420805420 0.001169801711 LR_FREQ 0.353327765806 0.001876122825 N        34472
 Y SR_FREQ 0.121401144608 0.000979215828 LR_FREQ 0.227400267702 0.001075154969 N        89317
