# Supplementary material for: Pi-Pi contacts are an overlooked protein feature relevant to phase separation
Source: eLife. 2018 Feb 9;7:e31486. doi: 10.7554/eLife.31486 (PMC5847340; doi:10.7554/eLife.31486)
Supplement: Source code 2. — Python script and associated database files for the final phase separation propensity predictor. [file elife-31486-code2.tgz › SourceCodeS2/DBS/AVGnSDEVS/PCON2.BB.xmer33]

GW SR_FREQ 0.025983770801 0.000283141415 LR_FREQ 0.047043442622 0.000482399274 N         3225
GV SR_FREQ 0.020505974389 0.000224585750 LR_FREQ 0.029591694655 0.000257043942 N        15986
GT SR_FREQ 0.022697024390 0.000225766105 LR_FREQ 0.035278544574 0.000317645600 N        12125
GS SR_FREQ 0.026241058301 0.000269126569 LR_FREQ 0.043103947621 0.000357974462 N        12640
GR SR_FREQ 0.026429097067 0.000253837175 LR_FREQ 0.037027678662 0.000350943830 N        10547
GQ SR_FREQ 0.030558766633 0.000296641610 LR_FREQ 0.037236243652 0.000373566911 N         7145
GP SR_FREQ 0.034000720344 0.000341833681 LR_FREQ 0.046174564879 0.000382139561 N         7453
GY SR_FREQ 0.023721031681 0.000259886338 LR_FREQ 0.041033816941 0.000358853545 N         8067
GG SR_FREQ 0.025000138273 0.000267791230 LR_FREQ 0.052830792630 0.000388263498 N        16154
GF SR_FREQ 0.023081328384 0.000248165282 LR_FREQ 0.039317566608 0.000332912508 N         9253
GE SR_FREQ 0.028065746627 0.000284256426 LR_FREQ 0.033894400331 0.000354904346 N        12746
GD SR_FREQ 0.025460202627 0.000267176431 LR_FREQ 0.035406620809 0.000318308039 N        11678
GC SR_FREQ 0.024987567883 0.000300317890 LR_FREQ 0.047536171525 0.000395915985 N         2751
GA SR_FREQ 0.024149884834 0.000260085019 LR_FREQ 0.042091374522 0.000358434353 N        16593
GN SR_FREQ 0.025045700383 0.000272840182 LR_FREQ 0.037946730488 0.000351769353 N         8818
GM SR_FREQ 0.021224163991 0.000251435254 LR_FREQ 0.038451332199 0.000396821542 N         4816
GL SR_FREQ 0.018756148632 0.000205381788 LR_FREQ 0.027554341041 0.000278843513 N        18380
GK SR_FREQ 0.023510496231 0.000229562431 LR_FREQ 0.032954193703 0.000328937726 N        12697
GI SR_FREQ 0.020306196813 0.000224083250 LR_FREQ 0.029721194814 0.000304955350 N        13177
GH SR_FREQ 0.026390256539 0.000284686551 LR_FREQ 0.042084083031 0.000378348226 N         5064
ME SR_FREQ 0.022342366354 0.000295787671 LR_FREQ 0.018623767831 0.000208640477 N         4000
MD SR_FREQ 0.019530595012 0.000262884653 LR_FREQ 0.019247410645 0.000196243179 N         3625
MG SR_FREQ 0.019486981890 0.000264222756 LR_FREQ 0.033455655370 0.000302329493 N         4390
MF SR_FREQ 0.016596952544 0.000235305626 LR_FREQ 0.020493574462 0.000204554905 N         2132
MA SR_FREQ 0.018741991852 0.000255313768 LR_FREQ 0.025407142187 0.000241938723 N         5413
MC SR_FREQ 0.016760394994 0.000281008376 LR_FREQ 0.022199094589 0.000248161299 N          729
MM SR_FREQ 0.014027718652 0.000233973882 LR_FREQ 0.017961055229 0.000227534103 N         1523
ML SR_FREQ 0.013787309572 0.000187967801 LR_FREQ 0.015025398951 0.000158395158 N         5584
MN SR_FREQ 0.018509749175 0.000262729865 LR_FREQ 0.019793128733 0.000212058836 N         2622
MI SR_FREQ 0.014517671332 0.000203652188 LR_FREQ 0.015085135266 0.000162136472 N         3366
MH SR_FREQ 0.019052335891 0.000303854742 LR_FREQ 0.020572180911 0.000233509347 N         1394
MK SR_FREQ 0.017525019998 0.000224487912 LR_FREQ 0.017420041386 0.000188280888 N         3649
MT SR_FREQ 0.016713209126 0.000220852759 LR_FREQ 0.018714841702 0.000192256207 N         3452
MW SR_FREQ 0.017841379613 0.000288944878 LR_FREQ 0.021920552966 0.000293904511 N          697
MV SR_FREQ 0.014984104669 0.000203579358 LR_FREQ 0.015579423954 0.000152049826 N         4219
MQ SR_FREQ 0.023855321643 0.000319137933 LR_FREQ 0.018828629754 0.000218310127 N         2146
MP SR_FREQ 0.028149402188 0.000377486081 LR_FREQ 0.026025036118 0.000252851935 N         2863
MS SR_FREQ 0.020312082163 0.000275905774 LR_FREQ 0.024818432843 0.000248278502 N         3424
MR SR_FREQ 0.020221815739 0.000249751759 LR_FREQ 0.019863113017 0.000211852773 N         3155
MY SR_FREQ 0.017011111590 0.000246269376 LR_FREQ 0.021228371642 0.000231517581 N         1833
FP SR_FREQ 0.030836831731 0.000372651246 LR_FREQ 0.027301410565 0.000238949030 N         5334
FQ SR_FREQ 0.026859320952 0.000317889002 LR_FREQ 0.020686187002 0.000211743439 N         3993
FR SR_FREQ 0.022863723316 0.000249748922 LR_FREQ 0.021429216860 0.000191805930 N         5486
FS SR_FREQ 0.022907951204 0.000272383494 LR_FREQ 0.026106013623 0.000228651334 N         7904
FT SR_FREQ 0.019318929889 0.000224076204 LR_FREQ 0.020446293523 0.000191353872 N         6590
FV SR_FREQ 0.017332164632 0.000212317152 LR_FREQ 0.017282718484 0.000148302123 N         7733
FW SR_FREQ 0.021439707163 0.000295497412 LR_FREQ 0.023945228148 0.000253457392 N         1547
FY SR_FREQ 0.019874926934 0.000259693690 LR_FREQ 0.022905341437 0.000207263700 N         4262
FA SR_FREQ 0.021096453337 0.000258120877 LR_FREQ 0.026533621334 0.000227819697 N         8900
FC SR_FREQ 0.020415545802 0.000301581832 LR_FREQ 0.024186779423 0.000236830472 N         1455
FD SR_FREQ 0.022153285737 0.000271660700 LR_FREQ 0.020864015457 0.000193875930 N         8050
FE SR_FREQ 0.024763198245 0.000287443547 LR_FREQ 0.020224334940 0.000201629957 N         7289
FF SR_FREQ 0.019351458475 0.000245033916 LR_FREQ 0.022183144996 0.000194844374 N         4494
FG SR_FREQ 0.021856016399 0.000264635867 LR_FREQ 0.034046370234 0.000277164551 N         8851
FH SR_FREQ 0.022202874462 0.000288903102 LR_FREQ 0.022511749257 0.000223540940 N         2822
FI SR_FREQ 0.016978571009 0.000210564222 LR_FREQ 0.016821364293 0.000158828853 N         6138
FK SR_FREQ 0.020152093354 0.000238350690 LR_FREQ 0.019107955611 0.000185249057 N         6093
FL SR_FREQ 0.015861425058 0.000198554449 LR_FREQ 0.016518390617 0.000155506927 N         9558
FM SR_FREQ 0.017218422851 0.000248902354 LR_FREQ 0.020068044886 0.000212636006 N         2228
FN SR_FREQ 0.021422237991 0.000278012492 LR_FREQ 0.021573644409 0.000210610927 N         5488
SY SR_FREQ 0.020658259642 0.000270476392 LR_FREQ 0.024568497417 0.000230116850 N         6006
SS SR_FREQ 0.023273288821 0.000289373232 LR_FREQ 0.027464660488 0.000259653610 N        10751
SR SR_FREQ 0.023320397521 0.000258358507 LR_FREQ 0.022970287418 0.000220031983 N         7722
SQ SR_FREQ 0.026867840895 0.000312989938 LR_FREQ 0.022245953663 0.000238013646 N         5801
SP SR_FREQ 0.030524092890 0.000384585821 LR_FREQ 0.028707247187 0.000257296920 N         7563
SW SR_FREQ 0.022131482184 0.000294989862 LR_FREQ 0.026024118356 0.000286630637 N         2509
SV SR_FREQ 0.018074194664 0.000225316067 LR_FREQ 0.018725086742 0.000165174757 N        11354
ST SR_FREQ 0.019923707613 0.000234731742 LR_FREQ 0.021905456264 0.000208087990 N         8833
SK SR_FREQ 0.020659892085 0.000243633794 LR_FREQ 0.020560735623 0.000212312797 N         8459
SI SR_FREQ 0.017764199227 0.000224675683 LR_FREQ 0.018359886563 0.000181792627 N         9389
SH SR_FREQ 0.022784914122 0.000299561199 LR_FREQ 0.024314046438 0.000248769880 N         3743
SN SR_FREQ 0.021889313283 0.000281165550 LR_FREQ 0.023114942354 0.000234115373 N         6941
SM SR_FREQ 0.018094573428 0.000258903652 LR_FREQ 0.021971874924 0.000238871425 N         3398
SL SR_FREQ 0.016611743454 0.000209477918 LR_FREQ 0.017915459117 0.000176471740 N        15690
SC SR_FREQ 0.021231832949 0.000311369601 LR_FREQ 0.026054710373 0.000239076193 N         2178
SA SR_FREQ 0.021571318894 0.000268687084 LR_FREQ 0.027826285982 0.000247292713 N        12512
SG SR_FREQ 0.022277092161 0.000277636977 LR_FREQ 0.034971266469 0.000287955113 N        13813
SF SR_FREQ 0.020155300257 0.000261124774 LR_FREQ 0.023853529509 0.000218088119 N         7233
SE SR_FREQ 0.025070505704 0.000301555509 LR_FREQ 0.021557494778 0.000231069482 N         9384
SD SR_FREQ 0.022482191767 0.000269798258 LR_FREQ 0.022287792664 0.000215802603 N         9181
YI SR_FREQ 0.016660328449 0.000208562409 LR_FREQ 0.017182668533 0.000168803759 N         5210
YH SR_FREQ 0.021960215194 0.000305766069 LR_FREQ 0.023227296891 0.000232477742 N         2401
YK SR_FREQ 0.019862588518 0.000231292717 LR_FREQ 0.019541652028 0.000197600716 N         5055
YM SR_FREQ 0.016819783023 0.000245679691 LR_FREQ 0.020773322863 0.000229326727 N         1971
YL SR_FREQ 0.015609144816 0.000198824981 LR_FREQ 0.016820685741 0.000172026900 N         9383
YN SR_FREQ 0.021060471939 0.000277295991 LR_FREQ 0.022138587576 0.000221800228 N         4612
YA SR_FREQ 0.020867210285 0.000253397500 LR_FREQ 0.027332326178 0.000239844636 N         7384
YC SR_FREQ 0.020035352557 0.000289035024 LR_FREQ 0.025318412813 0.000257010043 N         1375
YE SR_FREQ 0.024496709217 0.000288562085 LR_FREQ 0.020655597994 0.000218999801 N         5806
YD SR_FREQ 0.021843506658 0.000264349622 LR_FREQ 0.021410765498 0.000203377171 N         6278
YG SR_FREQ 0.021627835508 0.000270278817 LR_FREQ 0.035391612270 0.000285522835 N         7736
YF SR_FREQ 0.019140592096 0.000250341742 LR_FREQ 0.022931829711 0.000211372095 N         4343
YY SR_FREQ 0.019552586436 0.000259165093 LR_FREQ 0.023796541821 0.000232556513 N         4150
YQ SR_FREQ 0.026703390449 0.000310457419 LR_FREQ 0.021298587447 0.000237669006 N         3717
YP SR_FREQ 0.030776619327 0.000372990257 LR_FREQ 0.028352501412 0.000254485061 N         4894
YS SR_FREQ 0.022659901558 0.000277089620 LR_FREQ 0.026984101942 0.000245938443 N         6322
YR SR_FREQ 0.022622775267 0.000246409071 LR_FREQ 0.022113931445 0.000215756258 N         5166
YT SR_FREQ 0.018959303206 0.000225234915 LR_FREQ 0.020962552913 0.000205911603 N         5434
YW SR_FREQ 0.021079194214 0.000283990307 LR_FREQ 0.025056074490 0.000304153429 N         1470
YV SR_FREQ 0.017003875244 0.000208499072 LR_FREQ 0.017643158148 0.000158544212 N         6428
LF SR_FREQ 0.015992762432 0.000202061586 LR_FREQ 0.018492185681 0.000158037371 N         9283
LG SR_FREQ 0.018101140427 0.000220654828 LR_FREQ 0.026811046930 0.000219710494 N        18462
LD SR_FREQ 0.018067684256 0.000223032365 LR_FREQ 0.017826396861 0.000153062733 N        16345
LE SR_FREQ 0.019944621507 0.000244969471 LR_FREQ 0.017413672349 0.000156779264 N        17786
LC SR_FREQ 0.015963353682 0.000234419001 LR_FREQ 0.018965605571 0.000173194943 N         3159
LA SR_FREQ 0.017559684036 0.000216287380 LR_FREQ 0.021964950298 0.000186413196 N        23646
LN SR_FREQ 0.017351591945 0.000225288408 LR_FREQ 0.018048433547 0.000161026071 N        11081
LL SR_FREQ 0.013927300706 0.000169984310 LR_FREQ 0.014795204842 0.000127399989 N        23098
LM SR_FREQ 0.014324844292 0.000198039822 LR_FREQ 0.016705373478 0.000164808609 N         5587
LK SR_FREQ 0.016684996140 0.000193832483 LR_FREQ 0.016557931337 0.000147284243 N        16011
LH SR_FREQ 0.017513293594 0.000235437399 LR_FREQ 0.018283020154 0.000160945731 N         6152
LI SR_FREQ 0.014476903105 0.000174397122 LR_FREQ 0.014870476329 0.000131057503 N        12945
LV SR_FREQ 0.014840449690 0.000176680533 LR_FREQ 0.015251939708 0.000120780871 N        16978
LW SR_FREQ 0.016614429590 0.000220092055 LR_FREQ 0.018902360858 0.000188393938 N         2891
LT SR_FREQ 0.016117922201 0.000185485398 LR_FREQ 0.017443381884 0.000150493615 N        14633
LR SR_FREQ 0.018456505884 0.000213269580 LR_FREQ 0.018152992591 0.000156718016 N        14166
LS SR_FREQ 0.018577520086 0.000231441249 LR_FREQ 0.021376532252 0.000186538364 N        16772
LP SR_FREQ 0.023302776914 0.000283898098 LR_FREQ 0.021960788449 0.000187060993 N        13147
LQ SR_FREQ 0.020566750326 0.000253970125 LR_FREQ 0.017392624500 0.000164817739 N         9682
LY SR_FREQ 0.016288278969 0.000210704799 LR_FREQ 0.018830067750 0.000167204279 N         8129
RT SR_FREQ 0.021270990449 0.000229425422 LR_FREQ 0.018609454803 0.000182229941 N         6742
RV SR_FREQ 0.019115626042 0.000219958507 LR_FREQ 0.015960384515 0.000140378036 N        10315
RW SR_FREQ 0.024233894637 0.000302701695 LR_FREQ 0.020904674604 0.000238328410 N         2007
RP SR_FREQ 0.033116489216 0.000381153447 LR_FREQ 0.024398793242 0.000233161226 N         6006
RQ SR_FREQ 0.029261426261 0.000305284606 LR_FREQ 0.018514001693 0.000200591870 N         5085
RR SR_FREQ 0.025168599897 0.000257171150 LR_FREQ 0.019360420711 0.000190671816 N         7507
RS SR_FREQ 0.024979340925 0.000285434561 LR_FREQ 0.023464730348 0.000230708483 N         7046
RY SR_FREQ 0.022160187681 0.000264359940 LR_FREQ 0.020470556448 0.000197988167 N         5323
RD SR_FREQ 0.024018305306 0.000267306861 LR_FREQ 0.018955655647 0.000183759893 N         8284
RE SR_FREQ 0.026766392418 0.000292135936 LR_FREQ 0.018312067869 0.000195725199 N         9899
RF SR_FREQ 0.021647290191 0.000263816049 LR_FREQ 0.019969864501 0.000181306688 N         6368
RG SR_FREQ 0.023747451486 0.000271404922 LR_FREQ 0.030324273831 0.000273591872 N         9318
RA SR_FREQ 0.022910120053 0.000262773700 LR_FREQ 0.023998262587 0.000219480506 N        11703
RC SR_FREQ 0.023184518297 0.000312487581 LR_FREQ 0.021133259417 0.000225598355 N         1649
RL SR_FREQ 0.017490158623 0.000209877074 LR_FREQ 0.015395917988 0.000147004119 N        14056
RM SR_FREQ 0.019551607799 0.000254043347 LR_FREQ 0.017865385244 0.000190172549 N         3044
RN SR_FREQ 0.023488795901 0.000269392191 LR_FREQ 0.019438551346 0.000196478623 N         5523
RH SR_FREQ 0.024681832294 0.000291114544 LR_FREQ 0.019898420007 0.000212085991 N         3335
RI SR_FREQ 0.018850185364 0.000221580614 LR_FREQ 0.015481748378 0.000147510029 N         8500
RK SR_FREQ 0.022203143733 0.000232897279 LR_FREQ 0.017396291351 0.000175814702 N         6831
VH SR_FREQ 0.018617312878 0.000287471084 LR_FREQ 0.012704434161 0.000140916659 N         4430
IP SR_FREQ 0.025118573476 0.000354780749 LR_FREQ 0.015106054331 0.000184526823 N         8249
EM SR_FREQ 0.022215448983 0.000271159925 LR_FREQ 0.016324346077 0.000185546323 N         4268
EL SR_FREQ 0.019277071645 0.000211019387 LR_FREQ 0.014500662811 0.000144807155 N        17910
EN SR_FREQ 0.025975568278 0.000270990118 LR_FREQ 0.017744461067 0.000193360218 N         8382
EI SR_FREQ 0.021024744399 0.000226219947 LR_FREQ 0.014446600594 0.000149556591 N        11707
EH SR_FREQ 0.027582598064 0.000291837060 LR_FREQ 0.018000795746 0.000198770529 N         4109
EK SR_FREQ 0.024489009097 0.000241836464 LR_FREQ 0.016024043280 0.000167790380 N        12289
EE SR_FREQ 0.029179965055 0.000316787281 LR_FREQ 0.016951686222 0.000196411026 N        13660
ED SR_FREQ 0.026396098939 0.000266681710 LR_FREQ 0.017469433837 0.000182033948 N         9746
EG SR_FREQ 0.026091349124 0.000272746331 LR_FREQ 0.027333273394 0.000265155268 N        12584
EF SR_FREQ 0.024121475941 0.000257361674 LR_FREQ 0.018299012416 0.000185492288 N         7126
EA SR_FREQ 0.025071243789 0.000278464994 LR_FREQ 0.022033801323 0.000214763625 N        16284
EC SR_FREQ 0.026366031452 0.000311374198 LR_FREQ 0.018823647674 0.000202364081 N         1941
IT SR_FREQ 0.016430567811 0.000217049931 LR_FREQ 0.011576841218 0.000131813059 N         9281
EY SR_FREQ 0.024720594216 0.000271177999 LR_FREQ 0.018677661697 0.000200453049 N         6138
IW SR_FREQ 0.017108415041 0.000259624893 LR_FREQ 0.011484086298 0.000161596603 N         1732
ET SR_FREQ 0.023549426277 0.000224172789 LR_FREQ 0.017136337475 0.000175809370 N         9138
EW SR_FREQ 0.027444052174 0.000291432919 LR_FREQ 0.018724329326 0.000233712593 N         2599
EV SR_FREQ 0.021126240007 0.000221643737 LR_FREQ 0.014898322132 0.000136841554 N        13169
EQ SR_FREQ 0.031884426356 0.000308320700 LR_FREQ 0.016977737299 0.000187761527 N         6847
EP SR_FREQ 0.035873893808 0.000354408603 LR_FREQ 0.022101646375 0.000224828929 N         6355
ES SR_FREQ 0.027370346399 0.000280538621 LR_FREQ 0.021350109456 0.000221419090 N         8719
ER SR_FREQ 0.027641952542 0.000260564524 LR_FREQ 0.017822452153 0.000180278567 N        10181
II SR_FREQ 0.014598347502 0.000189150423 LR_FREQ 0.009782777224 0.000108247826 N         8804
IH SR_FREQ 0.018074796554 0.000280016024 LR_FREQ 0.011495996215 0.000150532684 N         3867
IK SR_FREQ 0.017079054154 0.000227497252 LR_FREQ 0.011041897999 0.000126654486 N         9333
IM SR_FREQ 0.014319781565 0.000220522355 LR_FREQ 0.010281648353 0.000132613674 N         3081
IN SR_FREQ 0.017888280342 0.000267050432 LR_FREQ 0.012000323137 0.000156246353 N         7655
KC SR_FREQ 0.018362940305 0.000281021880 LR_FREQ 0.019208194095 0.000220054072 N         1472
KA SR_FREQ 0.019513683331 0.000249368104 LR_FREQ 0.022478707679 0.000226027064 N        12767
KG SR_FREQ 0.020261315211 0.000267121723 LR_FREQ 0.028198084690 0.000289855751 N        10650
KF SR_FREQ 0.017981949901 0.000236684798 LR_FREQ 0.018551842153 0.000190437605 N         5662
KE SR_FREQ 0.022532165424 0.000278376433 LR_FREQ 0.017137807241 0.000195805172 N        11923
KD SR_FREQ 0.020218043680 0.000257660791 LR_FREQ 0.017612956359 0.000184190496 N         9576
KK SR_FREQ 0.018574030935 0.000230802316 LR_FREQ 0.016233034368 0.000182334498 N         9220
KI SR_FREQ 0.015924624191 0.000202776870 LR_FREQ 0.014481955488 0.000148297365 N         9671
KH SR_FREQ 0.019996597419 0.000269790423 LR_FREQ 0.018267986449 0.000210380086 N         3246
KN SR_FREQ 0.019498547806 0.000269243554 LR_FREQ 0.017967353270 0.000196678690 N         7287
KM SR_FREQ 0.015883067896 0.000237317582 LR_FREQ 0.016506784786 0.000194452018 N         3276
KL SR_FREQ 0.015081680635 0.000193345267 LR_FREQ 0.014555634838 0.000147666259 N        14180
KS SR_FREQ 0.020888502862 0.000267996570 LR_FREQ 0.021795116246 0.000238289880 N         7782
KR SR_FREQ 0.020908266084 0.000234096074 LR_FREQ 0.018050344086 0.000195035663 N         6898
KQ SR_FREQ 0.023945049218 0.000306052336 LR_FREQ 0.017164642609 0.000198773271 N         5331
KP SR_FREQ 0.027526072247 0.000364149410 LR_FREQ 0.022641896678 0.000236773467 N         6429
KW SR_FREQ 0.019181972383 0.000272368632 LR_FREQ 0.019122391366 0.000245815384 N         1943
KV SR_FREQ 0.016270015905 0.000205380594 LR_FREQ 0.015024946228 0.000141801991 N        10982
KT SR_FREQ 0.017823420131 0.000216820321 LR_FREQ 0.017375833797 0.000185698139 N         8162
KY SR_FREQ 0.018212838901 0.000242607480 LR_FREQ 0.018951989954 0.000199469445 N         5834
DN SR_FREQ 0.023114050684 0.000299503022 LR_FREQ 0.019427430392 0.000200349153 N         6306
DL SR_FREQ 0.017389711957 0.000216023156 LR_FREQ 0.015495151612 0.000147643303 N        16443
DM SR_FREQ 0.019348262354 0.000278546856 LR_FREQ 0.017981742223 0.000194940678 N         3646
DK SR_FREQ 0.021847814617 0.000262799460 LR_FREQ 0.017462186425 0.000184292531 N         8450
DH SR_FREQ 0.024236631988 0.000316479701 LR_FREQ 0.020005165103 0.000215212928 N         3483
DI SR_FREQ 0.018727017952 0.000230346617 LR_FREQ 0.015618248746 0.000159970888 N        10843
DF SR_FREQ 0.021370785595 0.000283751561 LR_FREQ 0.019998814547 0.000192543995 N         7878
DG SR_FREQ 0.023335687736 0.000287729361 LR_FREQ 0.030043883148 0.000267601815 N        13032
DD SR_FREQ 0.023698136539 0.000290969726 LR_FREQ 0.018929238985 0.000188795516 N         8538
DE SR_FREQ 0.026314390046 0.000323992647 LR_FREQ 0.018420337783 0.000204873229 N        10929
DC SR_FREQ 0.022786176657 0.000336238287 LR_FREQ 0.021036390036 0.000218256569 N         1950
DA SR_FREQ 0.022653352194 0.000291433392 LR_FREQ 0.023904683851 0.000219674199 N        13799
DY SR_FREQ 0.021852711060 0.000288211852 LR_FREQ 0.020491409696 0.000203945295 N         6662
DV SR_FREQ 0.018956871498 0.000232500975 LR_FREQ 0.016066602178 0.000146912510 N        12531
DW SR_FREQ 0.023824812528 0.000315409225 LR_FREQ 0.020877625355 0.000244383140 N         2687
DT SR_FREQ 0.020994542542 0.000251932594 LR_FREQ 0.018634945649 0.000183592993 N         8075
DR SR_FREQ 0.024707434469 0.000282443798 LR_FREQ 0.019452700735 0.000196060472 N         7815
DS SR_FREQ 0.024567103127 0.000308136560 LR_FREQ 0.023349667234 0.000234637860 N         8797
DP SR_FREQ 0.032484319804 0.000418443404 LR_FREQ 0.023996522142 0.000221557178 N         8581
DQ SR_FREQ 0.028536401546 0.000342175349 LR_FREQ 0.018601199815 0.000204308686 N         4885
QQ SR_FREQ 0.035722325288 0.000358781505 LR_FREQ 0.019125154977 0.000229318791 N         4333
QP SR_FREQ 0.040530566656 0.000436392580 LR_FREQ 0.025753206998 0.000263922303 N         4303
QS SR_FREQ 0.029425735269 0.000322828523 LR_FREQ 0.024586251694 0.000261464683 N         5203
QR SR_FREQ 0.029819459779 0.000290327249 LR_FREQ 0.020121927914 0.000215687697 N         5081
QT SR_FREQ 0.024804566568 0.000262856559 LR_FREQ 0.019095868567 0.000205242677 N         5025
QW SR_FREQ 0.030355852043 0.000352562987 LR_FREQ 0.022070730564 0.000279983953 N         1525
QV SR_FREQ 0.021849205705 0.000247148686 LR_FREQ 0.016240834211 0.000156589917 N         7122
QY SR_FREQ 0.026333262994 0.000312102763 LR_FREQ 0.021384800894 0.000227057946 N         3531
QA SR_FREQ 0.026467277693 0.000302481227 LR_FREQ 0.025119521815 0.000242018761 N         9117
QC SR_FREQ 0.029019204158 0.000394729886 LR_FREQ 0.022230125467 0.000253365133 N         1177
QE SR_FREQ 0.031516359185 0.000343000650 LR_FREQ 0.018939591236 0.000223838381 N         6116
QD SR_FREQ 0.028175535731 0.000307688391 LR_FREQ 0.019515805474 0.000205034900 N         4939
QG SR_FREQ 0.027743361845 0.000305338826 LR_FREQ 0.032294031387 0.000302678620 N         6951
QF SR_FREQ 0.025512137875 0.000292263157 LR_FREQ 0.020768772670 0.000205639894 N         3926
QI SR_FREQ 0.021715300709 0.000257572475 LR_FREQ 0.015779075685 0.000170605301 N         5777
QH SR_FREQ 0.030291114431 0.000356373608 LR_FREQ 0.020803711064 0.000248851356 N         2333
QK SR_FREQ 0.025949760432 0.000273385608 LR_FREQ 0.017774004569 0.000196529785 N         5325
QM SR_FREQ 0.023487153884 0.000314678363 LR_FREQ 0.018443600034 0.000221164058 N         2369
QL SR_FREQ 0.019704452877 0.000235883545 LR_FREQ 0.015583408216 0.000158514416 N        10212
QN SR_FREQ 0.027947065423 0.000326369764 LR_FREQ 0.020059478633 0.000222177601 N         4063
WG SR_FREQ 0.021147922081 0.000296358093 LR_FREQ 0.036384579196 0.000364835569 N         2743
WF SR_FREQ 0.018158733934 0.000267147292 LR_FREQ 0.021549929496 0.000224694019 N         1527
WE SR_FREQ 0.024564740146 0.000317858382 LR_FREQ 0.019289238698 0.000234684125 N         2405
WD SR_FREQ 0.021343292329 0.000299194736 LR_FREQ 0.020097267001 0.000228537336 N         2614
WC SR_FREQ 0.018756473716 0.000340383095 LR_FREQ 0.023968739924 0.000305680923 N          499
WA SR_FREQ 0.020268746655 0.000264388870 LR_FREQ 0.026829215387 0.000273416071 N         2875
WN SR_FREQ 0.020379803567 0.000289052424 LR_FREQ 0.020854909955 0.000256145438 N         1929
WM SR_FREQ 0.015298380998 0.000281735953 LR_FREQ 0.018795199705 0.000263565255 N          849
WL SR_FREQ 0.014488072650 0.000206529864 LR_FREQ 0.015308062933 0.000170936879 N         3567
WK SR_FREQ 0.019088597751 0.000256260908 LR_FREQ 0.017930091110 0.000214290200 N         2092
WI SR_FREQ 0.015475663936 0.000213484616 LR_FREQ 0.015375334826 0.000176481114 N         2028
WH SR_FREQ 0.021318361634 0.000341410490 LR_FREQ 0.021762235543 0.000272742526 N         1051
WW SR_FREQ 0.020168652406 0.000333069048 LR_FREQ 0.023774782475 0.000367090699 N          596
WV SR_FREQ 0.015987311698 0.000213039719 LR_FREQ 0.016035867081 0.000166896706 N         2415
WT SR_FREQ 0.018041476798 0.000230617402 LR_FREQ 0.019526451071 0.000226017795 N         2224
WS SR_FREQ 0.022273438218 0.000299050796 LR_FREQ 0.026443982453 0.000281022060 N         2440
WR SR_FREQ 0.022270846301 0.000274905307 LR_FREQ 0.020823129615 0.000243366536 N         2046
WQ SR_FREQ 0.027064344864 0.000350702202 LR_FREQ 0.019737763948 0.000262684418 N         1710
WP SR_FREQ 0.032108690664 0.000449837022 LR_FREQ 0.027911377308 0.000306619985 N         1512
WY SR_FREQ 0.018639188977 0.000284610186 LR_FREQ 0.022545029196 0.000272487585 N         1276
PR SR_FREQ 0.024300856859 0.000243626327 LR_FREQ 0.019179500029 0.000164749062 N         5540
PS SR_FREQ 0.024173724208 0.000255370714 LR_FREQ 0.023192187172 0.000195629273 N         7398
PP SR_FREQ 0.032400350442 0.000333081213 LR_FREQ 0.023983249909 0.000192763685 N         5085
PQ SR_FREQ 0.028411798941 0.000279312054 LR_FREQ 0.018305624218 0.000172546049 N         4678
PV SR_FREQ 0.018511569929 0.000210011807 LR_FREQ 0.015701254883 0.000131819445 N         9711
PW SR_FREQ 0.023224863011 0.000275496338 LR_FREQ 0.020712332966 0.000223699335 N         1853
PT SR_FREQ 0.020501201107 0.000213075394 LR_FREQ 0.018281195673 0.000163780331 N         6893
PY SR_FREQ 0.021310888897 0.000236999523 LR_FREQ 0.020240712518 0.000180200701 N         4709
PC SR_FREQ 0.022174653568 0.000280913061 LR_FREQ 0.020660852563 0.000182227420 N         1339
PA SR_FREQ 0.022344881591 0.000249656604 LR_FREQ 0.023953972524 0.000196107750 N        10208
PF SR_FREQ 0.020799134808 0.000240165847 LR_FREQ 0.019787111770 0.000175912114 N         5478
PG SR_FREQ 0.022873821502 0.000247578943 LR_FREQ 0.030240070513 0.000231292581 N        10131
PD SR_FREQ 0.023240765440 0.000250087174 LR_FREQ 0.018723887712 0.000163693648 N         8686
PE SR_FREQ 0.026123677326 0.000275911223 LR_FREQ 0.018191412127 0.000170269416 N        10805
PK SR_FREQ 0.021439031851 0.000227735310 LR_FREQ 0.017106235005 0.000156023631 N         6059
PH SR_FREQ 0.023776248058 0.000255188482 LR_FREQ 0.019676211834 0.000189416751 N         3022
PI SR_FREQ 0.018245963357 0.000211715115 LR_FREQ 0.015224598739 0.000141461221 N         6263
PN SR_FREQ 0.022648340402 0.000258351143 LR_FREQ 0.019155365926 0.000174621617 N         5608
PL SR_FREQ 0.016949169316 0.000196882861 LR_FREQ 0.015134271630 0.000137946460 N        11437
PM SR_FREQ 0.018695143632 0.000242060487 LR_FREQ 0.017561921204 0.000176374259 N         2587
CK SR_FREQ 0.020472497131 0.000250728706 LR_FREQ 0.020781632612 0.000228727561 N         1672
CI SR_FREQ 0.016600976570 0.000223681211 LR_FREQ 0.017858976906 0.000194649747 N         1912
CH SR_FREQ 0.023500691660 0.000347899172 LR_FREQ 0.026496144834 0.000292199239 N         1172
CN SR_FREQ 0.022150288392 0.000312140052 LR_FREQ 0.024460090984 0.000277421636 N         1385
CM SR_FREQ 0.016793678150 0.000271138506 LR_FREQ 0.022981299193 0.000297750913 N          682
CL SR_FREQ 0.015362645267 0.000206606753 LR_FREQ 0.017399452551 0.000186290502 N         3129
CC SR_FREQ 0.021190776319 0.000402226008 LR_FREQ 0.030151083180 0.000336794649 N          525
CA SR_FREQ 0.021633076467 0.000284847019 LR_FREQ 0.030645616096 0.000278986827 N         2581
CG SR_FREQ 0.022567093627 0.000300772004 LR_FREQ 0.041816419097 0.000331445210 N         2888
CF SR_FREQ 0.019644775044 0.000276979574 LR_FREQ 0.025517856954 0.000259319742 N         1417
CE SR_FREQ 0.026387409800 0.000334511881 LR_FREQ 0.022160729096 0.000253499635 N         2006
CD SR_FREQ 0.023016838204 0.000313316152 LR_FREQ 0.023132371725 0.000239688732 N         2093
CY SR_FREQ 0.020310561740 0.000286986423 LR_FREQ 0.026839774674 0.000277096377 N         1181
CS SR_FREQ 0.024035464511 0.000316643705 LR_FREQ 0.030642987718 0.000293155859 N         2248
CR SR_FREQ 0.024094421499 0.000287406983 LR_FREQ 0.024285266759 0.000253072267 N         1788
CQ SR_FREQ 0.029558378484 0.000388786298 LR_FREQ 0.023353829155 0.000281359645 N         1234
CP SR_FREQ 0.034983362471 0.000474047786 LR_FREQ 0.032838425978 0.000306147194 N         1772
CW SR_FREQ 0.022383291109 0.000315532288 LR_FREQ 0.029842203256 0.000387866470 N          428
CV SR_FREQ 0.017057730791 0.000222589155 LR_FREQ 0.018355540690 0.000175450000 N         2280
CT SR_FREQ 0.019394069659 0.000245936011 LR_FREQ 0.022592730697 0.000231973793 N         1800
IY SR_FREQ 0.016634485979 0.000249169635 LR_FREQ 0.012296253898 0.000143232441 N         5424
VA SR_FREQ 0.018444823044 0.000250599832 LR_FREQ 0.016735706807 0.000164167021 N        17005
VC SR_FREQ 0.017036935418 0.000299678052 LR_FREQ 0.012772318921 0.000144158006 N         2487
VD SR_FREQ 0.019060860145 0.000269774602 LR_FREQ 0.013186974651 0.000137035668 N        12542
VE SR_FREQ 0.021104004156 0.000288371169 LR_FREQ 0.012856450314 0.000133012861 N        13122
VF SR_FREQ 0.016830364729 0.000241744644 LR_FREQ 0.013296232414 0.000129740912 N         7934
VG SR_FREQ 0.019040043914 0.000265135382 LR_FREQ 0.020711760177 0.000208825310 N        13349
IQ SR_FREQ 0.021753960762 0.000303729921 LR_FREQ 0.011204165627 0.000143901248 N         5490
VI SR_FREQ 0.015053800444 0.000198456112 LR_FREQ 0.010647210370 0.000103018594 N        11601
IS SR_FREQ 0.019278053555 0.000272623238 LR_FREQ 0.014846006554 0.000179150084 N        10380
IR SR_FREQ 0.019069835481 0.000248923362 LR_FREQ 0.012119112836 0.000138135188 N         7820
VL SR_FREQ 0.014397779836 0.000192801463 LR_FREQ 0.011157963273 0.000106867381 N        18258
VM SR_FREQ 0.014943673494 0.000234624818 LR_FREQ 0.011416756568 0.000129189892 N         4420
VN SR_FREQ 0.018327000455 0.000272419713 LR_FREQ 0.013093459136 0.000146430201 N         8590
IV SR_FREQ 0.014968279570 0.000195915553 LR_FREQ 0.010191948287 0.000107669175 N        10943
VP SR_FREQ 0.025371215700 0.000375066183 LR_FREQ 0.016312705279 0.000174462701 N         9573
VQ SR_FREQ 0.022151571253 0.000314600867 LR_FREQ 0.012408724001 0.000144797078 N         6424
VR SR_FREQ 0.019502469817 0.000249569653 LR_FREQ 0.013231300199 0.000135891516 N         9908
VS SR_FREQ 0.019679849658 0.000282396452 LR_FREQ 0.015937335842 0.000169792628 N        12171
VT SR_FREQ 0.016883866621 0.000227779941 LR_FREQ 0.012680216495 0.000130934920 N        11475
IL SR_FREQ 0.013964576940 0.000187556105 LR_FREQ 0.010322964395 0.000112120173 N        13156
VV SR_FREQ 0.015439230185 0.000202454437 LR_FREQ 0.011093782001 0.000101437629 N        15158
VW SR_FREQ 0.017750871509 0.000268538460 LR_FREQ 0.012764303444 0.000154957488 N         2517
IA SR_FREQ 0.018009321314 0.000242351260 LR_FREQ 0.015793892944 0.000182373535 N        14219
VY SR_FREQ 0.017126693357 0.000253122568 LR_FREQ 0.013430265483 0.000141666242 N         6465
IC SR_FREQ 0.016355978780 0.000272335111 LR_FREQ 0.011474010500 0.000146529716 N         2114
IE SR_FREQ 0.020704158755 0.000282266075 LR_FREQ 0.011928625978 0.000137859100 N        11036
ID SR_FREQ 0.018655398502 0.000254013246 LR_FREQ 0.012144420055 0.000145922924 N        10942
IG SR_FREQ 0.018633532077 0.000253923822 LR_FREQ 0.019627296511 0.000227228947 N        11679
IF SR_FREQ 0.016301594704 0.000229848636 LR_FREQ 0.012129111194 0.000137980613 N         5777
HY SR_FREQ 0.021466919157 0.000289330421 LR_FREQ 0.023862949499 0.000242102432 N         2575
HR SR_FREQ 0.024847790011 0.000278571232 LR_FREQ 0.021971970846 0.000214807252 N         3255
HS SR_FREQ 0.024730613038 0.000301937043 LR_FREQ 0.027380655028 0.000258157244 N         3780
HP SR_FREQ 0.034752575962 0.000420884430 LR_FREQ 0.028833625315 0.000262118403 N         4077
HQ SR_FREQ 0.029974648840 0.000349963183 LR_FREQ 0.021140363641 0.000237774957 N         2341
HV SR_FREQ 0.018160642412 0.000230274265 LR_FREQ 0.017267969734 0.000153423230 N         4358
HW SR_FREQ 0.023945997032 0.000379026194 LR_FREQ 0.025340932155 0.000308236583 N         1068
HT SR_FREQ 0.020503111040 0.000240204554 LR_FREQ 0.020835147364 0.000211181025 N         3344
HK SR_FREQ 0.021524609932 0.000259908375 LR_FREQ 0.019202066052 0.000206938836 N         2594
HH SR_FREQ 0.024633965273 0.000340576014 LR_FREQ 0.023271975781 0.000254198747 N         1852
HI SR_FREQ 0.017828549461 0.000230780663 LR_FREQ 0.016784111841 0.000181876433 N         3845
HN SR_FREQ 0.023095889874 0.000308299902 LR_FREQ 0.022068917465 0.000224327290 N         2510
HL SR_FREQ 0.016424023386 0.000213299927 LR_FREQ 0.016465700130 0.000166721115 N         6627
HM SR_FREQ 0.018361181955 0.000284466088 LR_FREQ 0.020482802391 0.000248433960 N         1359
HC SR_FREQ 0.022560746911 0.000363323453 LR_FREQ 0.025590904233 0.000274441022 N         1080
HA SR_FREQ 0.022448670072 0.000283684091 LR_FREQ 0.027732778820 0.000252889651 N         5052
HF SR_FREQ 0.020811531431 0.000285049487 LR_FREQ 0.022997717826 0.000226241912 N         3305
HG SR_FREQ 0.023447699416 0.000301465271 LR_FREQ 0.036617375360 0.000300739256 N         5282
HD SR_FREQ 0.023789640658 0.000295556427 LR_FREQ 0.021244999518 0.000214034472 N         3371
HE SR_FREQ 0.026955889120 0.000327595335 LR_FREQ 0.020466813420 0.000227027487 N         3434
NH SR_FREQ 0.025930298933 0.000330425880 LR_FREQ 0.023820056932 0.000254396444 N         2624
NI SR_FREQ 0.019393396589 0.000242789619 LR_FREQ 0.017635034032 0.000181395759 N         7797
NK SR_FREQ 0.022923766832 0.000272809971 LR_FREQ 0.019932081997 0.000208645337 N         6047
NL SR_FREQ 0.017913985241 0.000230567887 LR_FREQ 0.017270267950 0.000177303663 N        10972
NM SR_FREQ 0.020300740824 0.000287140039 LR_FREQ 0.021224276783 0.000238256406 N         2560
NN SR_FREQ 0.024438009583 0.000317904655 LR_FREQ 0.022580698129 0.000237709323 N         5798
NA SR_FREQ 0.023658793354 0.000291912329 LR_FREQ 0.027648848621 0.000249438893 N         9283
NC SR_FREQ 0.024398437631 0.000361891756 LR_FREQ 0.025743638508 0.000252924583 N         1527
ND SR_FREQ 0.024988246485 0.000305898355 LR_FREQ 0.021749527533 0.000220365318 N         6386
NE SR_FREQ 0.027931160665 0.000327654943 LR_FREQ 0.021024647588 0.000231214392 N         6910
NF SR_FREQ 0.022416590489 0.000287791751 LR_FREQ 0.023393467488 0.000224136652 N         5193
NG SR_FREQ 0.024611571101 0.000311270306 LR_FREQ 0.035568661773 0.000314104642 N         9817
NY SR_FREQ 0.023032667045 0.000304567598 LR_FREQ 0.024162673396 0.000240256785 N         4734
NP SR_FREQ 0.035210465418 0.000427853964 LR_FREQ 0.028379768682 0.000257703582 N         7162
NQ SR_FREQ 0.030820301176 0.000357050404 LR_FREQ 0.021729880862 0.000246137091 N         4134
NR SR_FREQ 0.026227589159 0.000289706572 LR_FREQ 0.022541539607 0.000226213912 N         5186
NS SR_FREQ 0.025897427011 0.000315730299 LR_FREQ 0.027256059852 0.000262542810 N         6815
NT SR_FREQ 0.021949748260 0.000258122185 LR_FREQ 0.021389425013 0.000214066041 N         6273
NV SR_FREQ 0.019635136562 0.000245629150 LR_FREQ 0.018045778699 0.000164138607 N         8369
NW SR_FREQ 0.025616309101 0.000366506820 LR_FREQ 0.025633486517 0.000300374831 N         1880
TY SR_FREQ 0.018253230756 0.000257663396 LR_FREQ 0.021886060357 0.000200676603 N         5319
TV SR_FREQ 0.016197681333 0.000207757549 LR_FREQ 0.016792169132 0.000147957048 N        11455
TW SR_FREQ 0.019161182472 0.000269783064 LR_FREQ 0.022609414311 0.000251590091 N         2208
TT SR_FREQ 0.017747787750 0.000217485989 LR_FREQ 0.019645113772 0.000189818380 N         7958
TR SR_FREQ 0.020816602946 0.000246223262 LR_FREQ 0.020729738649 0.000199545701 N         6849
TS SR_FREQ 0.020922948855 0.000278950474 LR_FREQ 0.024850644892 0.000234032895 N         8781
TP SR_FREQ 0.027554272408 0.000369330421 LR_FREQ 0.025941931741 0.000237758624 N         8324
TQ SR_FREQ 0.023976241584 0.000301895219 LR_FREQ 0.019855070075 0.000212769958 N         4787
TN SR_FREQ 0.019544001372 0.000269047996 LR_FREQ 0.020788865645 0.000209452183 N         6133
TL SR_FREQ 0.015003763927 0.000200674545 LR_FREQ 0.016160831961 0.000151587378 N        14664
TM SR_FREQ 0.015766664220 0.000237493818 LR_FREQ 0.019241316131 0.000203451184 N         3016
TK SR_FREQ 0.018545516415 0.000228875656 LR_FREQ 0.018527141486 0.000190312558 N         7038
TH SR_FREQ 0.020006116540 0.000275906045 LR_FREQ 0.021417991858 0.000217246287 N         3535
TI SR_FREQ 0.015846297654 0.000206079215 LR_FREQ 0.016303878919 0.000159566062 N         8618
TF SR_FREQ 0.017909183876 0.000249591163 LR_FREQ 0.021233532495 0.000187846565 N         6625
TG SR_FREQ 0.020173537172 0.000267126481 LR_FREQ 0.031993520447 0.000258204334 N        12777
TD SR_FREQ 0.020175551492 0.000260815866 LR_FREQ 0.020163726115 0.000197120783 N         8586
TE SR_FREQ 0.022583045531 0.000283027313 LR_FREQ 0.019576348605 0.000208532739 N         8584
TC SR_FREQ 0.018277812196 0.000288212353 LR_FREQ 0.022775892912 0.000219114696 N         1858
TA SR_FREQ 0.019522434320 0.000255963739 LR_FREQ 0.025253959861 0.000216992091 N        12420
AA SR_FREQ 0.019032605884 0.000236076332 LR_FREQ 0.026978004521 0.000231032139 N        22912
AC SR_FREQ 0.017791200134 0.000245564470 LR_FREQ 0.025237879240 0.000226212026 N         2940
AE SR_FREQ 0.021829819416 0.000278628691 LR_FREQ 0.021415141291 0.000208119694 N        15302
AD SR_FREQ 0.019691988288 0.000242632538 LR_FREQ 0.022045683871 0.000194364277 N        13940
AG SR_FREQ 0.019610939705 0.000233246514 LR_FREQ 0.033270416279 0.000276794997 N        18622
AF SR_FREQ 0.017541730565 0.000219366264 LR_FREQ 0.023450779533 0.000195575172 N         9283
AI SR_FREQ 0.015776205227 0.000192934610 LR_FREQ 0.018445816127 0.000169946168 N        13395
AH SR_FREQ 0.019326252763 0.000244038829 LR_FREQ 0.023743882443 0.000219499153 N         5454
AK SR_FREQ 0.018155086771 0.000208960875 LR_FREQ 0.020482340415 0.000187991449 N        12368
AM SR_FREQ 0.015704733322 0.000213851455 LR_FREQ 0.021709344968 0.000218020303 N         5541
AL SR_FREQ 0.014950832782 0.000180184909 LR_FREQ 0.017975937753 0.000166952692 N        23736
AN SR_FREQ 0.019024745086 0.000240747617 LR_FREQ 0.022765312140 0.000208039237 N         8777
AQ SR_FREQ 0.022820002390 0.000267689572 LR_FREQ 0.022026954360 0.000213008040 N         8618
AP SR_FREQ 0.025861539477 0.000308651974 LR_FREQ 0.027762768319 0.000240134568 N         8845
AS SR_FREQ 0.020283236330 0.000248133853 LR_FREQ 0.026686446179 0.000233674432 N        13047
AR SR_FREQ 0.020251052825 0.000237222679 LR_FREQ 0.022657217286 0.000204185835 N        12452
AT SR_FREQ 0.017558249058 0.000203101084 LR_FREQ 0.021725895553 0.000191024696 N        12000
AW SR_FREQ 0.018616556950 0.000242413909 LR_FREQ 0.025146348435 0.000260813183 N         3036
AV SR_FREQ 0.016100534308 0.000191680111 LR_FREQ 0.018729430553 0.000153724803 N        16839
AY SR_FREQ 0.017870849818 0.000227879645 LR_FREQ 0.024090937090 0.000212548354 N         7484
VK SR_FREQ 0.017527044990 0.000238774243 LR_FREQ 0.012074050859 0.000122333910 N        10976
