# Supplementary material for: Pi-Pi contacts are an overlooked protein feature relevant to phase separation
Source: eLife. 2018 Feb 9;7:e31486. doi: 10.7554/eLife.31486 (PMC5847340; doi:10.7554/eLife.31486)
Supplement: Source code 2. — Python script and associated database files for the final phase separation propensity predictor. [file elife-31486-code2.tgz › SourceCodeS2/DBS/AVGnSDEVS/PCON2.SC.xmer11]

 E SR_FREQ 0.033668364139 0.000760257608 LR_FREQ 0.034481885500 0.000922182447 N       253622
 D SR_FREQ 0.025330985733 0.000634983813 LR_FREQ 0.032487687252 0.000728331787 N       222286
 F SR_FREQ 0.105521941423 0.002360661945 LR_FREQ 0.218154183735 0.002132697242 N       152912
 H SR_FREQ 0.098932696961 0.002072777161 LR_FREQ 0.175843703000 0.002213277936 N        87177
 N SR_FREQ 0.044745906063 0.001185704486 LR_FREQ 0.073721680475 0.001223970162 N       160286
 Q SR_FREQ 0.056276656900 0.001143682242 LR_FREQ 0.077810251966 0.001553470869 N       135878
 R SR_FREQ 0.067757613367 0.002259766557 LR_FREQ 0.163097371286 0.002255861207 N       190618
 W SR_FREQ 0.157193707093 0.003191596823 LR_FREQ 0.352338772964 0.004137807353 N        51426
 Y SR_FREQ 0.120762474118 0.002894556332 LR_FREQ 0.226175817832 0.002330122997 N       132151
