# Supplementary material for: Pi-Pi contacts are an overlooked protein feature relevant to phase separation
Source: eLife. 2018 Feb 9;7:e31486. doi: 10.7554/eLife.31486 (PMC5847340; doi:10.7554/eLife.31486)
Supplement: Source code 2. — Python script and associated database files for the final phase separation propensity predictor. [file elife-31486-code2.tgz › SourceCodeS2/DBS/AVGnSDEVS/PCON2.SC.xmer15]

 E SR_FREQ 0.033802805604 0.000584249656 LR_FREQ 0.034629497067 0.000711809546 N       239498
 D SR_FREQ 0.025390086453 0.000490552426 LR_FREQ 0.032564611096 0.000569056871 N       211052
 F SR_FREQ 0.105687819024 0.001785982904 LR_FREQ 0.218264874484 0.001710838082 N       145619
 H SR_FREQ 0.099094366787 0.001599607590 LR_FREQ 0.175944434009 0.001770997752 N        82934
 N SR_FREQ 0.044913203586 0.000906433374 LR_FREQ 0.073837430779 0.000980965512 N       152101
 Q SR_FREQ 0.056461108335 0.000882147991 LR_FREQ 0.078031153416 0.001218426313 N       128374
 R SR_FREQ 0.067836977442 0.001688390684 LR_FREQ 0.163426903887 0.001793400558 N       180199
 W SR_FREQ 0.157597459666 0.002492724356 LR_FREQ 0.352619734689 0.003406392489 N        48888
 Y SR_FREQ 0.120927921687 0.002197306978 LR_FREQ 0.226423274524 0.001854428411 N       125904
