# Supplementary material for: Pi-Pi contacts are an overlooked protein feature relevant to phase separation
Source: eLife. 2018 Feb 9;7:e31486. doi: 10.7554/eLife.31486 (PMC5847340; doi:10.7554/eLife.31486)
Supplement: Source code 2. — Python script and associated database files for the final phase separation propensity predictor. [file elife-31486-code2.tgz › SourceCodeS2/DBS/AVGnSDEVS/PCON2.BB.xmer17]

GW SR_FREQ 0.025824010651 0.000467516198 LR_FREQ 0.047060277853 0.000707090234 N         3962
GV SR_FREQ 0.020416874556 0.000378497972 LR_FREQ 0.029670479609 0.000379434042 N        19451
GT SR_FREQ 0.022544578827 0.000377139554 LR_FREQ 0.035304995911 0.000465561353 N        14791
GS SR_FREQ 0.026118088101 0.000462672179 LR_FREQ 0.043202739474 0.000531782519 N        15463
GR SR_FREQ 0.026339324423 0.000433971927 LR_FREQ 0.037021360273 0.000519326517 N        13135
GQ SR_FREQ 0.030537616725 0.000499218544 LR_FREQ 0.037189871976 0.000555050966 N         8834
GP SR_FREQ 0.033829916830 0.000598888722 LR_FREQ 0.046532840393 0.000597293854 N         9094
GY SR_FREQ 0.023585221453 0.000435102116 LR_FREQ 0.041106142155 0.000539661385 N         9976
GG SR_FREQ 0.024831721190 0.000460772936 LR_FREQ 0.053132061798 0.000581640791 N        19382
GF SR_FREQ 0.022883517152 0.000414391069 LR_FREQ 0.039502814271 0.000524494920 N        11401
GE SR_FREQ 0.028046840209 0.000490210567 LR_FREQ 0.033831691907 0.000547930980 N        16024
GD SR_FREQ 0.025378353549 0.000462156274 LR_FREQ 0.035402580491 0.000473355700 N        14461
GC SR_FREQ 0.024829645090 0.000501476066 LR_FREQ 0.047495263728 0.000593807754 N         3429
GA SR_FREQ 0.024022565670 0.000441811877 LR_FREQ 0.042322996780 0.000556595940 N        20115
GN SR_FREQ 0.024946151991 0.000460103927 LR_FREQ 0.037965215412 0.000529600705 N        10688
GM SR_FREQ 0.020986799013 0.000408099953 LR_FREQ 0.038375022947 0.000578298756 N         5810
GL SR_FREQ 0.018581523023 0.000337943896 LR_FREQ 0.027572593164 0.000433154764 N        22546
GK SR_FREQ 0.023360493383 0.000390310826 LR_FREQ 0.032895792983 0.000489194816 N        15877
GI SR_FREQ 0.020179534959 0.000370552557 LR_FREQ 0.029765388441 0.000455802032 N        16160
GH SR_FREQ 0.026310253991 0.000483314415 LR_FREQ 0.041989788658 0.000568859615 N         6216
ME SR_FREQ 0.022225079852 0.000491611105 LR_FREQ 0.018471528604 0.000314334613 N         4961
MD SR_FREQ 0.019402393618 0.000437120824 LR_FREQ 0.019107854247 0.000284265423 N         4376
MG SR_FREQ 0.019330693028 0.000438951921 LR_FREQ 0.033282830064 0.000453874988 N         5274
MF SR_FREQ 0.016340660533 0.000384518237 LR_FREQ 0.020267258670 0.000307668272 N         2618
MA SR_FREQ 0.018548339673 0.000428013000 LR_FREQ 0.025225361071 0.000372166161 N         6575
MC SR_FREQ 0.016665648896 0.000465991925 LR_FREQ 0.022076598596 0.000380839480 N          884
MM SR_FREQ 0.013876145146 0.000365527131 LR_FREQ 0.017780947208 0.000328848434 N         1877
ML SR_FREQ 0.013610858661 0.000305288203 LR_FREQ 0.014845220053 0.000242315752 N         6844
MN SR_FREQ 0.018301433381 0.000424873373 LR_FREQ 0.019604170067 0.000311980835 N         3216
MI SR_FREQ 0.014372352942 0.000329584879 LR_FREQ 0.014903076290 0.000239375518 N         4077
MH SR_FREQ 0.018965629195 0.000479225096 LR_FREQ 0.020377593400 0.000358515588 N         1687
MK SR_FREQ 0.017334036235 0.000370886742 LR_FREQ 0.017318468288 0.000271919236 N         4506
MT SR_FREQ 0.016580785890 0.000350320882 LR_FREQ 0.018530832477 0.000275012977 N         4277
MW SR_FREQ 0.017690266584 0.000447479031 LR_FREQ 0.021694829666 0.000420573877 N          823
MV SR_FREQ 0.014815551158 0.000336186046 LR_FREQ 0.015392346656 0.000216483875 N         5139
MQ SR_FREQ 0.023615380337 0.000508095152 LR_FREQ 0.018679063086 0.000326659143 N         2665
MP SR_FREQ 0.027927780234 0.000618835548 LR_FREQ 0.025864511630 0.000378356992 N         3484
MS SR_FREQ 0.020134399149 0.000453296649 LR_FREQ 0.024635454931 0.000366855795 N         4198
MR SR_FREQ 0.020041545012 0.000414174404 LR_FREQ 0.019712748684 0.000308377232 N         3916
MY SR_FREQ 0.016844381243 0.000397701442 LR_FREQ 0.021045398620 0.000334313335 N         2225
FP SR_FREQ 0.030741274931 0.000641540905 LR_FREQ 0.027272134182 0.000363348099 N         6544
FQ SR_FREQ 0.026765338870 0.000521090584 LR_FREQ 0.020587196644 0.000310063610 N         5008
FR SR_FREQ 0.022672977991 0.000426854047 LR_FREQ 0.021259015814 0.000284317493 N         6896
FS SR_FREQ 0.022784854118 0.000469955173 LR_FREQ 0.026023509131 0.000333364795 N         9871
FT SR_FREQ 0.019182930325 0.000380646236 LR_FREQ 0.020354653720 0.000272056491 N         8202
FV SR_FREQ 0.017172748132 0.000357996070 LR_FREQ 0.017166390184 0.000209814914 N         9529
FW SR_FREQ 0.021289722915 0.000489819876 LR_FREQ 0.023767378817 0.000381302028 N         1880
FY SR_FREQ 0.019663519114 0.000428527413 LR_FREQ 0.022751067143 0.000302982654 N         5268
FA SR_FREQ 0.020952045482 0.000448971678 LR_FREQ 0.026453619206 0.000349458497 N        10910
FC SR_FREQ 0.020288235915 0.000510203035 LR_FREQ 0.024113698777 0.000344164822 N         1881
FD SR_FREQ 0.022085790574 0.000464493446 LR_FREQ 0.020789138638 0.000280293940 N         9860
FE SR_FREQ 0.024635652873 0.000494833090 LR_FREQ 0.020135530071 0.000300100719 N         9301
FF SR_FREQ 0.019065652380 0.000412039747 LR_FREQ 0.022020407598 0.000291299944 N         5499
FG SR_FREQ 0.021682407616 0.000461131839 LR_FREQ 0.034121933076 0.000403485867 N        10731
FH SR_FREQ 0.022026798257 0.000485741548 LR_FREQ 0.022381905571 0.000334563495 N         3446
FI SR_FREQ 0.016808673701 0.000353684456 LR_FREQ 0.016647649042 0.000230805003 N         7600
FK SR_FREQ 0.020001554075 0.000404542297 LR_FREQ 0.019020043367 0.000269043164 N         7586
FL SR_FREQ 0.015641061546 0.000330751978 LR_FREQ 0.016334744925 0.000235744631 N        11971
FM SR_FREQ 0.017035340427 0.000409259741 LR_FREQ 0.019921780537 0.000315193368 N         2703
FN SR_FREQ 0.021319156747 0.000470030305 LR_FREQ 0.021492944703 0.000305780868 N         6733
SY SR_FREQ 0.020544929383 0.000452220904 LR_FREQ 0.024459495615 0.000340788306 N         7465
SS SR_FREQ 0.023115724718 0.000490977536 LR_FREQ 0.027408353364 0.000386844338 N        13446
SR SR_FREQ 0.023180370434 0.000442177376 LR_FREQ 0.022822720895 0.000328830570 N         9775
SQ SR_FREQ 0.026711902752 0.000518542415 LR_FREQ 0.022060898021 0.000351815796 N         7289
SP SR_FREQ 0.030418414155 0.000671157957 LR_FREQ 0.028710508409 0.000394349934 N         9382
SW SR_FREQ 0.021977049722 0.000494966585 LR_FREQ 0.025994700230 0.000430189349 N         3139
SV SR_FREQ 0.017948489376 0.000382616918 LR_FREQ 0.018614635742 0.000242948586 N        14070
ST SR_FREQ 0.019750549873 0.000398684682 LR_FREQ 0.021765897753 0.000299022212 N        10838
SK SR_FREQ 0.020447080714 0.000413500548 LR_FREQ 0.020435399997 0.000309706275 N        10622
SI SR_FREQ 0.017609217966 0.000376153188 LR_FREQ 0.018207307825 0.000270176659 N        11721
SH SR_FREQ 0.022660544235 0.000514144882 LR_FREQ 0.024211081903 0.000374619800 N         4636
SN SR_FREQ 0.021718249139 0.000478889101 LR_FREQ 0.023004685936 0.000343538717 N         8548
SM SR_FREQ 0.017876261386 0.000419279885 LR_FREQ 0.021866679408 0.000351199966 N         4184
SL SR_FREQ 0.016426559142 0.000353214201 LR_FREQ 0.017794809707 0.000272753202 N        19661
SC SR_FREQ 0.021118618866 0.000515848904 LR_FREQ 0.025933283212 0.000363570289 N         2752
SA SR_FREQ 0.021431253949 0.000464408009 LR_FREQ 0.027827366597 0.000384112500 N        15414
SG SR_FREQ 0.022088460723 0.000473848880 LR_FREQ 0.035046273743 0.000424386536 N        17049
SF SR_FREQ 0.019972524146 0.000447740736 LR_FREQ 0.023776984110 0.000333810088 N         8971
SE SR_FREQ 0.025012067138 0.000521166396 LR_FREQ 0.021389099994 0.000353293791 N        11884
SD SR_FREQ 0.022317418320 0.000469692841 LR_FREQ 0.022176026860 0.000321468016 N        11535
YI SR_FREQ 0.016490484166 0.000348670852 LR_FREQ 0.017044882407 0.000243491101 N         6422
YH SR_FREQ 0.021855317452 0.000508092899 LR_FREQ 0.023020113627 0.000347762794 N         2936
YK SR_FREQ 0.019706712821 0.000388438873 LR_FREQ 0.019439986389 0.000282447725 N         6329
YM SR_FREQ 0.016652523251 0.000391832125 LR_FREQ 0.020680695651 0.000340578721 N         2366
YL SR_FREQ 0.015414597890 0.000328248457 LR_FREQ 0.016665120986 0.000261320836 N        11504
YN SR_FREQ 0.020878973249 0.000460136757 LR_FREQ 0.021988794638 0.000318311040 N         5651
YA SR_FREQ 0.020729839344 0.000433770761 LR_FREQ 0.027240612020 0.000358005608 N         9049
YC SR_FREQ 0.019913441146 0.000478820128 LR_FREQ 0.025296763878 0.000376743117 N         1745
YE SR_FREQ 0.024312875962 0.000488855253 LR_FREQ 0.020516559679 0.000329785645 N         7372
YD SR_FREQ 0.021726651343 0.000456121928 LR_FREQ 0.021340618113 0.000290212859 N         7695
YG SR_FREQ 0.021453102176 0.000466128336 LR_FREQ 0.035463139314 0.000408195580 N         9406
YF SR_FREQ 0.018943515385 0.000419719837 LR_FREQ 0.022831080231 0.000312212711 N         5364
YY SR_FREQ 0.019348007319 0.000414456303 LR_FREQ 0.023739641663 0.000328965394 N         5040
YQ SR_FREQ 0.026634847226 0.000513539007 LR_FREQ 0.021204632396 0.000337168942 N         4670
YP SR_FREQ 0.030699661289 0.000645561078 LR_FREQ 0.028349396529 0.000379275806 N         5996
YS SR_FREQ 0.022520532186 0.000474563884 LR_FREQ 0.026901311154 0.000348452111 N         7759
YR SR_FREQ 0.022441002499 0.000418454997 LR_FREQ 0.022029610636 0.000306692696 N         6491
YT SR_FREQ 0.018781247216 0.000376849893 LR_FREQ 0.020859100249 0.000290913708 N         6727
YW SR_FREQ 0.020902989325 0.000463347597 LR_FREQ 0.024928022969 0.000445686807 N         1785
YV SR_FREQ 0.016814920870 0.000350916907 LR_FREQ 0.017556742200 0.000224537762 N         7972
LF SR_FREQ 0.015711753744 0.000340047407 LR_FREQ 0.018330601408 0.000240117573 N        11574
LG SR_FREQ 0.017928062871 0.000377983932 LR_FREQ 0.026793289262 0.000326158577 N        22649
LD SR_FREQ 0.017917104323 0.000385046652 LR_FREQ 0.017716458455 0.000225932731 N        20152
LE SR_FREQ 0.019798035645 0.000421287859 LR_FREQ 0.017263447839 0.000237457639 N        22667
LC SR_FREQ 0.015770883769 0.000390937832 LR_FREQ 0.018845709865 0.000265724845 N         3911
LA SR_FREQ 0.017306660104 0.000370547321 LR_FREQ 0.021831107182 0.000289426907 N        29260
LN SR_FREQ 0.017178079576 0.000379780800 LR_FREQ 0.017892244414 0.000238768698 N        13853
LL SR_FREQ 0.013631434197 0.000282815883 LR_FREQ 0.014504813481 0.000194607699 N        28765
LM SR_FREQ 0.014141265424 0.000324595503 LR_FREQ 0.016507167781 0.000245363659 N         6808
LK SR_FREQ 0.016469806029 0.000326601602 LR_FREQ 0.016430650186 0.000216774116 N        20239
LH SR_FREQ 0.017391044115 0.000399788910 LR_FREQ 0.018105188887 0.000249256293 N         7621
LI SR_FREQ 0.014183953422 0.000291640094 LR_FREQ 0.014612998534 0.000192956720 N        16115
LV SR_FREQ 0.014562918289 0.000298062429 LR_FREQ 0.015013399473 0.000177042894 N        21156
LW SR_FREQ 0.016392177059 0.000367619873 LR_FREQ 0.018745064779 0.000282446659 N         3556
LT SR_FREQ 0.015925969542 0.000313047308 LR_FREQ 0.017299241536 0.000219462168 N        18336
LR SR_FREQ 0.018266552242 0.000367514361 LR_FREQ 0.018013665469 0.000234875707 N        17938
LS SR_FREQ 0.018408909365 0.000395624669 LR_FREQ 0.021278841942 0.000276316115 N        21077
LP SR_FREQ 0.023118874444 0.000486963645 LR_FREQ 0.021912697113 0.000285271034 N        16195
LQ SR_FREQ 0.020357898003 0.000424131723 LR_FREQ 0.017250523911 0.000245769005 N        12357
LY SR_FREQ 0.016099960074 0.000350044785 LR_FREQ 0.018660183120 0.000254308096 N        10029
RT SR_FREQ 0.021160518364 0.000390909991 LR_FREQ 0.018512824800 0.000270220430 N         8438
RV SR_FREQ 0.019022867526 0.000377686688 LR_FREQ 0.015843205330 0.000206167458 N        12839
RW SR_FREQ 0.024143447340 0.000489777271 LR_FREQ 0.020760342678 0.000352599814 N         2511
RP SR_FREQ 0.033092556350 0.000664850203 LR_FREQ 0.024372924373 0.000353369008 N         7476
RQ SR_FREQ 0.029256921370 0.000518356950 LR_FREQ 0.018303304459 0.000298756392 N         6528
RR SR_FREQ 0.025195280118 0.000445134548 LR_FREQ 0.019142878734 0.000284219773 N         9499
RS SR_FREQ 0.024930723770 0.000488037663 LR_FREQ 0.023334662396 0.000347069048 N         8885
RY SR_FREQ 0.022056257973 0.000440130459 LR_FREQ 0.020293122718 0.000285728631 N         6639
RD SR_FREQ 0.023874271653 0.000457426219 LR_FREQ 0.018817423506 0.000272222595 N        10382
RE SR_FREQ 0.026692774096 0.000502980973 LR_FREQ 0.018047443405 0.000298854292 N        12642
RF SR_FREQ 0.021543186022 0.000439402884 LR_FREQ 0.019801270285 0.000273178716 N         8014
RG SR_FREQ 0.023630150972 0.000464412325 LR_FREQ 0.030276866434 0.000400821093 N        11614
RA SR_FREQ 0.022819176505 0.000457275513 LR_FREQ 0.023835284421 0.000335982668 N        14691
RC SR_FREQ 0.023090257860 0.000515718950 LR_FREQ 0.021115763203 0.000325588419 N         2164
RL SR_FREQ 0.017356646884 0.000349666145 LR_FREQ 0.015231776354 0.000223186124 N        17839
RM SR_FREQ 0.019416628692 0.000413315211 LR_FREQ 0.017687991751 0.000271411295 N         3807
RN SR_FREQ 0.023341061360 0.000458607482 LR_FREQ 0.019314449953 0.000292745217 N         6957
RH SR_FREQ 0.024570861917 0.000490745795 LR_FREQ 0.019703627644 0.000318283501 N         4209
RI SR_FREQ 0.018732390739 0.000370460607 LR_FREQ 0.015298841512 0.000216569397 N        10685
RK SR_FREQ 0.022148923034 0.000402613367 LR_FREQ 0.017238955423 0.000262801436 N         8638
VH SR_FREQ 0.018455889247 0.000487653207 LR_FREQ 0.012575194147 0.000208001303 N         5481
IP SR_FREQ 0.024960104027 0.000617364281 LR_FREQ 0.015004109376 0.000277988213 N        10134
EM SR_FREQ 0.022002785639 0.000432602553 LR_FREQ 0.016156149073 0.000276699217 N         5311
EL SR_FREQ 0.019061858298 0.000350710085 LR_FREQ 0.014300433422 0.000224954001 N        22817
EN SR_FREQ 0.025776949804 0.000458926207 LR_FREQ 0.017535689826 0.000287895622 N        10593
EI SR_FREQ 0.020895651360 0.000377532440 LR_FREQ 0.014220266087 0.000222872487 N        14850
EH SR_FREQ 0.027415902417 0.000492964717 LR_FREQ 0.017795330543 0.000302452930 N         5162
EK SR_FREQ 0.024392347758 0.000408672200 LR_FREQ 0.015746295558 0.000250725688 N        15782
EE SR_FREQ 0.029157560295 0.000546245231 LR_FREQ 0.016647970465 0.000301877930 N        17491
ED SR_FREQ 0.026253255646 0.000463732414 LR_FREQ 0.017274280813 0.000272855388 N        12371
EG SR_FREQ 0.026048751926 0.000474052495 LR_FREQ 0.027250107906 0.000388595590 N        15761
EF SR_FREQ 0.023988149596 0.000434881797 LR_FREQ 0.018152310115 0.000281275975 N         8972
EA SR_FREQ 0.024997238260 0.000487439444 LR_FREQ 0.021863791089 0.000333959457 N        20417
EC SR_FREQ 0.026218699077 0.000509296026 LR_FREQ 0.018749594845 0.000308705882 N         2483
IT SR_FREQ 0.016215551651 0.000368724870 LR_FREQ 0.011278736950 0.000193642441 N        11596
EY SR_FREQ 0.024571182342 0.000445123029 LR_FREQ 0.018527708914 0.000300312093 N         7648
IW SR_FREQ 0.016823194347 0.000441624081 LR_FREQ 0.011347418129 0.000238056445 N         2151
ET SR_FREQ 0.023378628748 0.000383418080 LR_FREQ 0.016971476837 0.000259000764 N        11515
EW SR_FREQ 0.027327873045 0.000486272385 LR_FREQ 0.018608217579 0.000350950755 N         3234
EV SR_FREQ 0.020968203003 0.000377394633 LR_FREQ 0.014704942565 0.000199351205 N        16823
EQ SR_FREQ 0.031742244363 0.000516276798 LR_FREQ 0.016750932191 0.000287213003 N         8689
EP SR_FREQ 0.035903382059 0.000630738324 LR_FREQ 0.022055620039 0.000350743607 N         7840
ES SR_FREQ 0.027305810224 0.000486580670 LR_FREQ 0.021176423994 0.000333426954 N        10918
ER SR_FREQ 0.027642888451 0.000450618223 LR_FREQ 0.017598193062 0.000273806565 N        12990
II SR_FREQ 0.014320852838 0.000317037425 LR_FREQ 0.009491506714 0.000156589989 N        10964
IH SR_FREQ 0.017847755537 0.000476946505 LR_FREQ 0.011315750300 0.000231713455 N         4803
IK SR_FREQ 0.016826144902 0.000386684285 LR_FREQ 0.010832718434 0.000182217448 N        11784
IM SR_FREQ 0.014083396575 0.000369738167 LR_FREQ 0.010109863643 0.000199991774 N         3765
IN SR_FREQ 0.017683977391 0.000456001428 LR_FREQ 0.011869112456 0.000232235509 N         9507
KC SR_FREQ 0.018252292957 0.000472837668 LR_FREQ 0.019155363653 0.000330720828 N         1942
KA SR_FREQ 0.019310316523 0.000425089061 LR_FREQ 0.022302712794 0.000349529803 N        15941
KG SR_FREQ 0.020149871697 0.000463108560 LR_FREQ 0.028142240067 0.000426127076 N        13374
KF SR_FREQ 0.017836357581 0.000404017280 LR_FREQ 0.018398760507 0.000285491046 N         7026
KE SR_FREQ 0.022337343018 0.000477086352 LR_FREQ 0.016842820387 0.000300673687 N        15207
KD SR_FREQ 0.020032777641 0.000447701204 LR_FREQ 0.017379315934 0.000272183756 N        12003
KK SR_FREQ 0.018383548171 0.000389300023 LR_FREQ 0.016025343267 0.000270442832 N        11822
KI SR_FREQ 0.015763310487 0.000337716528 LR_FREQ 0.014259248791 0.000214062767 N        12167
KH SR_FREQ 0.019839723448 0.000460436497 LR_FREQ 0.018052186708 0.000317310167 N         4069
KN SR_FREQ 0.019301735610 0.000456187942 LR_FREQ 0.017756495230 0.000291000456 N         9224
KM SR_FREQ 0.015727104129 0.000391700423 LR_FREQ 0.016362277482 0.000288066504 N         4095
KL SR_FREQ 0.014895299367 0.000321342449 LR_FREQ 0.014368779242 0.000225835203 N        17890
KS SR_FREQ 0.020677118990 0.000454783260 LR_FREQ 0.021627461805 0.000359136793 N         9782
KR SR_FREQ 0.020759341625 0.000397108807 LR_FREQ 0.017827662364 0.000292366271 N         8804
KQ SR_FREQ 0.023774941764 0.000506885878 LR_FREQ 0.016932595474 0.000297581976 N         6764
KP SR_FREQ 0.027499310103 0.000633354349 LR_FREQ 0.022631901695 0.000369292577 N         8046
KW SR_FREQ 0.019034254771 0.000453737443 LR_FREQ 0.019028600927 0.000374080001 N         2428
KV SR_FREQ 0.016104893659 0.000347374536 LR_FREQ 0.014889052999 0.000204436904 N        13831
KT SR_FREQ 0.017628516460 0.000363758038 LR_FREQ 0.017261289542 0.000276708358 N        10237
KY SR_FREQ 0.018014435576 0.000400422685 LR_FREQ 0.018784334386 0.000297381339 N         7303
DN SR_FREQ 0.022946963385 0.000512625871 LR_FREQ 0.019268077531 0.000305782223 N         7766
DL SR_FREQ 0.017226230017 0.000359675718 LR_FREQ 0.015307789071 0.000230288767 N        20243
DM SR_FREQ 0.019207653025 0.000452397961 LR_FREQ 0.017810153596 0.000285467913 N         4435
DK SR_FREQ 0.021726221359 0.000448790083 LR_FREQ 0.017279627040 0.000278305165 N        10557
DH SR_FREQ 0.024115595971 0.000535319419 LR_FREQ 0.019893747080 0.000330988807 N         4290
DI SR_FREQ 0.018626752101 0.000385640718 LR_FREQ 0.015436834303 0.000236817325 N        13477
DF SR_FREQ 0.021265468977 0.000475888450 LR_FREQ 0.019851894572 0.000291180602 N         9760
DG SR_FREQ 0.023119320027 0.000494002255 LR_FREQ 0.030060654982 0.000397407763 N        16164
DD SR_FREQ 0.023578197178 0.000507572255 LR_FREQ 0.018728197802 0.000284517428 N        10661
DE SR_FREQ 0.026253863677 0.000558564228 LR_FREQ 0.018192715351 0.000318986678 N        13735
DC SR_FREQ 0.022714105515 0.000561229621 LR_FREQ 0.020962311135 0.000324745222 N         2477
DA SR_FREQ 0.022572476130 0.000503669659 LR_FREQ 0.023747752861 0.000341977947 N        16983
DY SR_FREQ 0.021744159422 0.000481473355 LR_FREQ 0.020343724501 0.000304302285 N         8205
DV SR_FREQ 0.018846186521 0.000395189254 LR_FREQ 0.015935580106 0.000217174300 N        15519
DW SR_FREQ 0.023793843628 0.000528033977 LR_FREQ 0.020729478104 0.000363474766 N         3286
DT SR_FREQ 0.020838763239 0.000424835439 LR_FREQ 0.018506155294 0.000270464308 N        10005
DR SR_FREQ 0.024687872091 0.000489006022 LR_FREQ 0.019281197656 0.000295914453 N         9672
DS SR_FREQ 0.024493756387 0.000535242019 LR_FREQ 0.023217243392 0.000355789907 N        10918
DP SR_FREQ 0.032626696140 0.000737261696 LR_FREQ 0.023755425880 0.000341594582 N        10530
DQ SR_FREQ 0.028473566159 0.000575868551 LR_FREQ 0.018404184877 0.000309821394 N         6200
QQ SR_FREQ 0.035723148649 0.000590293247 LR_FREQ 0.018887803173 0.000333595587 N         5603
QP SR_FREQ 0.040568938436 0.000762172880 LR_FREQ 0.025709942296 0.000391543704 N         5371
QS SR_FREQ 0.029397452651 0.000548313423 LR_FREQ 0.024418117364 0.000376466881 N         6554
QR SR_FREQ 0.029841408914 0.000482746487 LR_FREQ 0.019964048684 0.000318979432 N         6516
QT SR_FREQ 0.024696468125 0.000435857393 LR_FREQ 0.018912632131 0.000291967260 N         6300
QW SR_FREQ 0.030239035188 0.000569672530 LR_FREQ 0.021889340726 0.000415769155 N         1928
QV SR_FREQ 0.021787613703 0.000415587453 LR_FREQ 0.016136544306 0.000220985175 N         8948
QY SR_FREQ 0.026186561578 0.000502305302 LR_FREQ 0.021204547490 0.000322847227 N         4383
QA SR_FREQ 0.026462762958 0.000519635059 LR_FREQ 0.024945947906 0.000364542772 N        11381
QC SR_FREQ 0.028924064472 0.000629843398 LR_FREQ 0.022108320057 0.000370153097 N         1557
QE SR_FREQ 0.031476997171 0.000586406456 LR_FREQ 0.018753001870 0.000335087270 N         7773
QD SR_FREQ 0.028025509836 0.000527956613 LR_FREQ 0.019334011871 0.000296835415 N         6285
QG SR_FREQ 0.027771071502 0.000533959607 LR_FREQ 0.032194176902 0.000431726203 N         8722
QF SR_FREQ 0.025370794142 0.000495586261 LR_FREQ 0.020600832824 0.000307221688 N         4951
QI SR_FREQ 0.021630374664 0.000416154066 LR_FREQ 0.015644214401 0.000245922578 N         7272
QH SR_FREQ 0.030170882086 0.000577448562 LR_FREQ 0.020623794081 0.000356238474 N         2918
QK SR_FREQ 0.025938165765 0.000455558411 LR_FREQ 0.017567600145 0.000285394534 N         6796
QM SR_FREQ 0.023416404247 0.000503694191 LR_FREQ 0.018228847189 0.000319499848 N         2944
QL SR_FREQ 0.019599915088 0.000388075451 LR_FREQ 0.015409703875 0.000242069547 N        12989
QN SR_FREQ 0.027825343023 0.000550441948 LR_FREQ 0.019850587006 0.000315971890 N         5084
WG SR_FREQ 0.020964999995 0.000497782526 LR_FREQ 0.036425470700 0.000516691936 N         3331
WF SR_FREQ 0.017964005162 0.000432140566 LR_FREQ 0.021366671593 0.000346177334 N         1876
WE SR_FREQ 0.024421178881 0.000522307103 LR_FREQ 0.019167815040 0.000351253952 N         2973
WD SR_FREQ 0.021205387607 0.000492972426 LR_FREQ 0.020054982025 0.000333864111 N         3145
WC SR_FREQ 0.018611405160 0.000520144833 LR_FREQ 0.023906476883 0.000461714945 N          679
WA SR_FREQ 0.020092472495 0.000444633473 LR_FREQ 0.026676756408 0.000403758688 N         3541
WN SR_FREQ 0.020194484638 0.000469363385 LR_FREQ 0.020814681851 0.000367072559 N         2396
WM SR_FREQ 0.015179954769 0.000441571695 LR_FREQ 0.018667399585 0.000390863320 N         1029
WL SR_FREQ 0.014296041979 0.000333820020 LR_FREQ 0.015175044754 0.000260040121 N         4474
WK SR_FREQ 0.018949296778 0.000403828319 LR_FREQ 0.017805169040 0.000318473395 N         2658
WI SR_FREQ 0.015318515938 0.000357108586 LR_FREQ 0.015207933900 0.000252788285 N         2445
WH SR_FREQ 0.021175981016 0.000538003084 LR_FREQ 0.021576087665 0.000408325088 N         1288
WW SR_FREQ 0.019994158575 0.000524694251 LR_FREQ 0.023681787476 0.000511958148 N          742
WV SR_FREQ 0.015854365636 0.000352106580 LR_FREQ 0.015969515045 0.000234532188 N         2994
WT SR_FREQ 0.017887091031 0.000376587910 LR_FREQ 0.019434350059 0.000318445054 N         2677
WS SR_FREQ 0.022071475850 0.000508645914 LR_FREQ 0.026358528174 0.000396838052 N         3045
WR SR_FREQ 0.022083627607 0.000450158631 LR_FREQ 0.020760490188 0.000346377630 N         2563
WQ SR_FREQ 0.026871867021 0.000560662940 LR_FREQ 0.019683381370 0.000367376020 N         2136
WP SR_FREQ 0.031900392920 0.000733070053 LR_FREQ 0.027831209301 0.000448797223 N         1886
WY SR_FREQ 0.018489153331 0.000454160136 LR_FREQ 0.022478266260 0.000388838997 N         1600
PR SR_FREQ 0.024248138083 0.000417423772 LR_FREQ 0.019026039820 0.000240555803 N         6805
PS SR_FREQ 0.024087150887 0.000438819099 LR_FREQ 0.023002503760 0.000276900119 N         9161
PP SR_FREQ 0.032455540559 0.000584721438 LR_FREQ 0.023786694147 0.000284208549 N         6313
PQ SR_FREQ 0.028411818051 0.000467789619 LR_FREQ 0.018172491334 0.000253056382 N         5860
PV SR_FREQ 0.018482438654 0.000354942334 LR_FREQ 0.015593407125 0.000187581521 N        11983
PW SR_FREQ 0.023154232776 0.000450447586 LR_FREQ 0.020678035404 0.000317337847 N         2272
PT SR_FREQ 0.020376431064 0.000360708027 LR_FREQ 0.018138384327 0.000229263946 N         8398
PY SR_FREQ 0.021204127553 0.000394112628 LR_FREQ 0.020115648982 0.000261678202 N         5690
PC SR_FREQ 0.022103153484 0.000451247248 LR_FREQ 0.020528094759 0.000264973717 N         1669
PA SR_FREQ 0.022345831886 0.000432490735 LR_FREQ 0.023888735502 0.000295914465 N        12523
PF SR_FREQ 0.020669771541 0.000400359712 LR_FREQ 0.019706334312 0.000262091868 N         6689
PG SR_FREQ 0.022608773384 0.000427333853 LR_FREQ 0.030186372132 0.000329801940 N        12506
PD SR_FREQ 0.023082330866 0.000432443518 LR_FREQ 0.018610829014 0.000234454068 N        10671
PE SR_FREQ 0.026128000357 0.000477641816 LR_FREQ 0.018037734864 0.000257175754 N        13436
PK SR_FREQ 0.021379765202 0.000381220867 LR_FREQ 0.016937723070 0.000220314425 N         7492
PH SR_FREQ 0.023670860708 0.000426612987 LR_FREQ 0.019568344872 0.000278583805 N         3749
PI SR_FREQ 0.018223749331 0.000357456922 LR_FREQ 0.015068311663 0.000203672560 N         7704
PN SR_FREQ 0.022484851892 0.000439009544 LR_FREQ 0.019032371334 0.000254460557 N         6804
PL SR_FREQ 0.016868667629 0.000329404042 LR_FREQ 0.014961404220 0.000208785327 N        14132
PM SR_FREQ 0.018599087219 0.000387476704 LR_FREQ 0.017408999910 0.000253788152 N         3123
CK SR_FREQ 0.020345021282 0.000409625480 LR_FREQ 0.020706915395 0.000338189974 N         2203
CI SR_FREQ 0.016496102753 0.000369169005 LR_FREQ 0.017780434836 0.000299864852 N         2351
CH SR_FREQ 0.023447881652 0.000572242635 LR_FREQ 0.026303519665 0.000435353009 N         1459
CN SR_FREQ 0.022070322545 0.000517381592 LR_FREQ 0.024395587532 0.000402674650 N         1749
CM SR_FREQ 0.016737022113 0.000446946423 LR_FREQ 0.022934463377 0.000424488818 N          847
CL SR_FREQ 0.015198078377 0.000344175355 LR_FREQ 0.017358274228 0.000290360631 N         3859
CC SR_FREQ 0.021210593658 0.000608611941 LR_FREQ 0.030053498789 0.000494907953 N          695
CA SR_FREQ 0.021546590673 0.000490580679 LR_FREQ 0.030549884136 0.000434600503 N         3202
CG SR_FREQ 0.022398347144 0.000525371331 LR_FREQ 0.041784029979 0.000479883513 N         3626
CF SR_FREQ 0.019477009738 0.000463028810 LR_FREQ 0.025464148593 0.000393621897 N         1756
CE SR_FREQ 0.026293268574 0.000566072765 LR_FREQ 0.022042343815 0.000386658818 N         2594
CD SR_FREQ 0.022990140174 0.000522432878 LR_FREQ 0.023047847480 0.000347352023 N         2565
CY SR_FREQ 0.020235285089 0.000473597487 LR_FREQ 0.026826154213 0.000393670679 N         1501
CS SR_FREQ 0.023953545087 0.000532132192 LR_FREQ 0.030570330886 0.000435227928 N         2888
CR SR_FREQ 0.023990234114 0.000475670121 LR_FREQ 0.024283198173 0.000369561215 N         2325
CQ SR_FREQ 0.029404230980 0.000616078333 LR_FREQ 0.023295865281 0.000411507791 N         1664
CP SR_FREQ 0.034875866590 0.000823254182 LR_FREQ 0.032798710544 0.000465223110 N         2213
CW SR_FREQ 0.022168383376 0.000511612769 LR_FREQ 0.029714229862 0.000564662023 N          585
CV SR_FREQ 0.016974848691 0.000384857767 LR_FREQ 0.018322014332 0.000253167002 N         2904
CT SR_FREQ 0.019272668833 0.000408473767 LR_FREQ 0.022471266496 0.000329418775 N         2286
IY SR_FREQ 0.016395065410 0.000414135586 LR_FREQ 0.012084960712 0.000211971427 N         6646
VA SR_FREQ 0.018188569163 0.000428800916 LR_FREQ 0.016502773130 0.000239344627 N        20964
VC SR_FREQ 0.016892660671 0.000518992278 LR_FREQ 0.012693833809 0.000212771287 N         3109
VD SR_FREQ 0.018886953407 0.000468974337 LR_FREQ 0.013105531312 0.000196352089 N        15590
VE SR_FREQ 0.020879087320 0.000490951692 LR_FREQ 0.012646824695 0.000189748483 N        16698
VF SR_FREQ 0.016550889347 0.000414072586 LR_FREQ 0.013112813703 0.000187964550 N         9759
VG SR_FREQ 0.018833766100 0.000457988245 LR_FREQ 0.020698452736 0.000290693426 N        16246
IQ SR_FREQ 0.021464043509 0.000513940815 LR_FREQ 0.010988125149 0.000212061722 N         6882
VI SR_FREQ 0.014757736033 0.000330417657 LR_FREQ 0.010308628524 0.000142082769 N        14286
IS SR_FREQ 0.019056075068 0.000466287924 LR_FREQ 0.014636491898 0.000264930633 N        12990
IR SR_FREQ 0.018761974102 0.000419946756 LR_FREQ 0.011864755411 0.000197804060 N         9881
VL SR_FREQ 0.014114220700 0.000321002864 LR_FREQ 0.010924999214 0.000156855403 N        22712
VM SR_FREQ 0.014720877587 0.000389468626 LR_FREQ 0.011237221074 0.000185124171 N         5366
VN SR_FREQ 0.018133455965 0.000468416319 LR_FREQ 0.013004458957 0.000209039179 N        10530
IV SR_FREQ 0.014681134018 0.000329294118 LR_FREQ 0.009835328345 0.000154043267 N        13670
VP SR_FREQ 0.025325115016 0.000646739285 LR_FREQ 0.016329831469 0.000261186283 N        11725
VQ SR_FREQ 0.021955609531 0.000530613128 LR_FREQ 0.012307064026 0.000205860174 N         8143
VR SR_FREQ 0.019249945789 0.000424811178 LR_FREQ 0.013070655974 0.000190311671 N        12592
VS SR_FREQ 0.019506661202 0.000483842960 LR_FREQ 0.015785654394 0.000241098059 N        15190
VT SR_FREQ 0.016674154517 0.000384332407 LR_FREQ 0.012478309065 0.000182390218 N        14327
IL SR_FREQ 0.013679471861 0.000311810388 LR_FREQ 0.010078516817 0.000169643015 N        16202
VV SR_FREQ 0.015169288624 0.000341988758 LR_FREQ 0.010746470560 0.000139321381 N        18731
VW SR_FREQ 0.017531591789 0.000448433504 LR_FREQ 0.012643003603 0.000222458761 N         3115
IA SR_FREQ 0.017681428266 0.000410575660 LR_FREQ 0.015557574035 0.000274991202 N        17587
VY SR_FREQ 0.016886987428 0.000420948995 LR_FREQ 0.013254607375 0.000200472273 N         8035
IC SR_FREQ 0.016144681200 0.000464394457 LR_FREQ 0.011376681214 0.000219890118 N         2611
IE SR_FREQ 0.020378446896 0.000485134723 LR_FREQ 0.011720618507 0.000204206110 N        13975
ID SR_FREQ 0.018449748097 0.000444545124 LR_FREQ 0.012001154531 0.000215178117 N        13478
IG SR_FREQ 0.018373073279 0.000435568187 LR_FREQ 0.019541810374 0.000337610414 N        14144
IF SR_FREQ 0.015980431380 0.000393835860 LR_FREQ 0.011855033065 0.000204772788 N         7142
HY SR_FREQ 0.021341505141 0.000475831326 LR_FREQ 0.023773638978 0.000349837279 N         3159
HR SR_FREQ 0.024681546814 0.000466336689 LR_FREQ 0.021790035285 0.000312876827 N         4150
HS SR_FREQ 0.024560461710 0.000517640122 LR_FREQ 0.027276027817 0.000377182970 N         4659
HP SR_FREQ 0.034669688317 0.000728197917 LR_FREQ 0.028742520564 0.000399848001 N         4993
HQ SR_FREQ 0.029875460815 0.000587762405 LR_FREQ 0.021028864919 0.000342450322 N         2938
HV SR_FREQ 0.018055820895 0.000394352195 LR_FREQ 0.017180442243 0.000224305687 N         5405
HW SR_FREQ 0.023886610423 0.000601076556 LR_FREQ 0.025203859253 0.000446690122 N         1334
HT SR_FREQ 0.020357526207 0.000405178983 LR_FREQ 0.020756057837 0.000298784980 N         4137
HK SR_FREQ 0.021388732707 0.000438927432 LR_FREQ 0.019046634937 0.000297076473 N         3258
HH SR_FREQ 0.024631909441 0.000570638462 LR_FREQ 0.023024063394 0.000362173109 N         2315
HI SR_FREQ 0.017720370101 0.000387361876 LR_FREQ 0.016651527099 0.000263005793 N         4755
HN SR_FREQ 0.022946619273 0.000523784207 LR_FREQ 0.021902227073 0.000328560378 N         3076
HL SR_FREQ 0.016250442734 0.000359193226 LR_FREQ 0.016331700608 0.000260448200 N         8194
HM SR_FREQ 0.018243188234 0.000466757675 LR_FREQ 0.020325714688 0.000354866366 N         1653
HC SR_FREQ 0.022464671319 0.000603063918 LR_FREQ 0.025479588819 0.000408880301 N         1359
HA SR_FREQ 0.022316350296 0.000486355088 LR_FREQ 0.027632177438 0.000384838052 N         6186
HF SR_FREQ 0.020612098187 0.000474548968 LR_FREQ 0.022916939494 0.000342707845 N         4034
HG SR_FREQ 0.023308534484 0.000526229872 LR_FREQ 0.036628284156 0.000438318704 N         6454
HD SR_FREQ 0.023676513848 0.000507695653 LR_FREQ 0.021124943230 0.000308912974 N         4126
HE SR_FREQ 0.026850858251 0.000560173838 LR_FREQ 0.020297435674 0.000343906226 N         4306
NH SR_FREQ 0.025780536245 0.000563081925 LR_FREQ 0.023679097950 0.000385894857 N         3266
NI SR_FREQ 0.019283089770 0.000409212167 LR_FREQ 0.017506905650 0.000266626194 N         9634
NK SR_FREQ 0.022809079546 0.000466890909 LR_FREQ 0.019796519630 0.000305907860 N         7613
NL SR_FREQ 0.017807243834 0.000385033742 LR_FREQ 0.017169932898 0.000271074657 N        13662
NM SR_FREQ 0.020174467149 0.000474200097 LR_FREQ 0.021070694487 0.000342735308 N         3081
NN SR_FREQ 0.024259914645 0.000536928806 LR_FREQ 0.022428365738 0.000346609313 N         7061
NA SR_FREQ 0.023549131113 0.000506881732 LR_FREQ 0.027553366058 0.000388094025 N        11358
NC SR_FREQ 0.024263396146 0.000593459196 LR_FREQ 0.025632107945 0.000375950972 N         1971
ND SR_FREQ 0.024861345411 0.000530995249 LR_FREQ 0.021611056789 0.000317956510 N         7909
NE SR_FREQ 0.027878116159 0.000568499590 LR_FREQ 0.020855828141 0.000358174778 N         8672
NF SR_FREQ 0.022268148222 0.000488926277 LR_FREQ 0.023303829771 0.000338720534 N         6319
NG SR_FREQ 0.024471520352 0.000536926030 LR_FREQ 0.035624785243 0.000452318802 N        12085
NY SR_FREQ 0.022906295749 0.000502945632 LR_FREQ 0.024037111044 0.000347736666 N         5813
NP SR_FREQ 0.035305223345 0.000756957565 LR_FREQ 0.028100504144 0.000381532415 N         8634
NQ SR_FREQ 0.030767247737 0.000597343338 LR_FREQ 0.021593270997 0.000357431344 N         5173
NR SR_FREQ 0.026231192632 0.000497428975 LR_FREQ 0.022430739825 0.000330708664 N         6526
NS SR_FREQ 0.025740504148 0.000551038033 LR_FREQ 0.027106871985 0.000384402901 N         8465
NT SR_FREQ 0.021787633140 0.000442697963 LR_FREQ 0.021277306317 0.000305344489 N         7712
NV SR_FREQ 0.019537544733 0.000419091832 LR_FREQ 0.017952579310 0.000235487311 N        10397
NW SR_FREQ 0.025554936566 0.000595880859 LR_FREQ 0.025568519757 0.000449673963 N         2291
TY SR_FREQ 0.018087027155 0.000426134642 LR_FREQ 0.021748388201 0.000293932418 N         6546
TV SR_FREQ 0.016000526806 0.000347362515 LR_FREQ 0.016592881802 0.000216040036 N        14230
TW SR_FREQ 0.018987261247 0.000443956126 LR_FREQ 0.022483902852 0.000381297410 N         2750
TT SR_FREQ 0.017505466143 0.000364398814 LR_FREQ 0.019459636524 0.000273323837 N         9792
TR SR_FREQ 0.020579353434 0.000418941040 LR_FREQ 0.020655182154 0.000294991569 N         8492
TS SR_FREQ 0.020732017231 0.000477263443 LR_FREQ 0.024747748758 0.000346132848 N        10973
TP SR_FREQ 0.027472905941 0.000638988201 LR_FREQ 0.025990277667 0.000365617534 N        10287
TQ SR_FREQ 0.023782883562 0.000506574963 LR_FREQ 0.019712641146 0.000315420694 N         6014
TN SR_FREQ 0.019389666522 0.000457228701 LR_FREQ 0.020753002703 0.000316053927 N         7500
TL SR_FREQ 0.014792851512 0.000334098074 LR_FREQ 0.015937128089 0.000229579942 N        18396
TM SR_FREQ 0.015563347478 0.000397689383 LR_FREQ 0.019071524433 0.000294515156 N         3663
TK SR_FREQ 0.018338160863 0.000387393255 LR_FREQ 0.018428154839 0.000281657040 N         8823
TH SR_FREQ 0.019854333462 0.000471609756 LR_FREQ 0.021290163364 0.000333074571 N         4270
TI SR_FREQ 0.015648940078 0.000346233473 LR_FREQ 0.016005829085 0.000233053539 N        10753
TF SR_FREQ 0.017721720189 0.000419769416 LR_FREQ 0.021054141190 0.000280652471 N         8227
TG SR_FREQ 0.019985010063 0.000457691710 LR_FREQ 0.032029414209 0.000374017952 N        15603
TD SR_FREQ 0.019944739056 0.000447999911 LR_FREQ 0.020096508347 0.000295437828 N        10567
TE SR_FREQ 0.022407337066 0.000484069406 LR_FREQ 0.019476180674 0.000321457168 N        10804
TC SR_FREQ 0.018132685053 0.000488532148 LR_FREQ 0.022711515291 0.000323390128 N         2408
TA SR_FREQ 0.019327163321 0.000439288834 LR_FREQ 0.025083032576 0.000332502130 N        15300
AA SR_FREQ 0.018816991165 0.000407468046 LR_FREQ 0.026923800473 0.000353071540 N        28425
AC SR_FREQ 0.017610607931 0.000405690731 LR_FREQ 0.025142528241 0.000342656831 N         3571
AE SR_FREQ 0.021760826132 0.000482072542 LR_FREQ 0.021266896085 0.000321165337 N        19264
AD SR_FREQ 0.019558536433 0.000419704398 LR_FREQ 0.021927896134 0.000285740204 N        17090
AG SR_FREQ 0.019426462331 0.000404888496 LR_FREQ 0.033309305205 0.000401259383 N        22633
AF SR_FREQ 0.017321105774 0.000375862365 LR_FREQ 0.023386383336 0.000299663941 N        11433
AI SR_FREQ 0.015573046377 0.000326240101 LR_FREQ 0.018260434823 0.000253755262 N        16388
AH SR_FREQ 0.019170512038 0.000416324366 LR_FREQ 0.023611020560 0.000328669870 N         6688
AK SR_FREQ 0.017946039088 0.000360174132 LR_FREQ 0.020347466229 0.000277615766 N        15527
AM SR_FREQ 0.015501119560 0.000355298171 LR_FREQ 0.021584988328 0.000322544207 N         6746
AL SR_FREQ 0.014678072943 0.000301856238 LR_FREQ 0.017788801686 0.000259757251 N        29391
AN SR_FREQ 0.018882232641 0.000414619012 LR_FREQ 0.022634045403 0.000310999000 N        10747
AQ SR_FREQ 0.022689254790 0.000453665370 LR_FREQ 0.021883562377 0.000321835216 N        10887
AP SR_FREQ 0.025799065935 0.000542400924 LR_FREQ 0.027806224786 0.000367307432 N        10833
AS SR_FREQ 0.020135457669 0.000425445123 LR_FREQ 0.026645790995 0.000349227800 N        16131
AR SR_FREQ 0.020123397480 0.000408210478 LR_FREQ 0.022534351847 0.000298983067 N        15549
AT SR_FREQ 0.017398947775 0.000345716371 LR_FREQ 0.021609098609 0.000278654551 N        14795
AW SR_FREQ 0.018477806469 0.000409743714 LR_FREQ 0.025064414253 0.000381911022 N         3717
AV SR_FREQ 0.015904382828 0.000325068051 LR_FREQ 0.018556774674 0.000225368803 N        20910
AY SR_FREQ 0.017700964943 0.000377037519 LR_FREQ 0.024017553722 0.000316706459 N         9123
VK SR_FREQ 0.017293575752 0.000406789756 LR_FREQ 0.011921935353 0.000175443626 N        13860
