# Supplementary material for: Pi-Pi contacts are an overlooked protein feature relevant to phase separation
Source: eLife. 2018 Feb 9;7:e31486. doi: 10.7554/eLife.31486 (PMC5847340; doi:10.7554/eLife.31486)
Supplement: Source code 2. — Python script and associated database files for the final phase separation propensity predictor. [file elife-31486-code2.tgz › SourceCodeS2/DBS/AVGnSDEVS/PCON2.SC.xmer19]

 E SR_FREQ 0.033889383112 0.000480579847 LR_FREQ 0.034745077809 0.000589424331 N       226059
 D SR_FREQ 0.025442598264 0.000403627774 LR_FREQ 0.032641454114 0.000473671892 N       200349
 F SR_FREQ 0.105769264998 0.001468610361 LR_FREQ 0.218397156736 0.001475345987 N       138363
 H SR_FREQ 0.099251299520 0.001323165358 LR_FREQ 0.176159884626 0.001494791524 N        78827
 N SR_FREQ 0.045069119892 0.000738512793 LR_FREQ 0.073988748267 0.000829912660 N       144481
 Q SR_FREQ 0.056612923365 0.000736910113 LR_FREQ 0.078226891354 0.001019628208 N       121273
 R SR_FREQ 0.067874253989 0.001362927626 LR_FREQ 0.163714686869 0.001514600919 N       170335
 W SR_FREQ 0.157843266933 0.002047521632 LR_FREQ 0.352848854441 0.002878050434 N        46506
 Y SR_FREQ 0.121060282202 0.001795734144 LR_FREQ 0.226615845779 0.001609263670 N       119646
