# Supplementary material for: Pi-Pi contacts are an overlooked protein feature relevant to phase separation
Source: eLife. 2018 Feb 9;7:e31486. doi: 10.7554/eLife.31486 (PMC5847340; doi:10.7554/eLife.31486)
Supplement: Source code 2. — Python script and associated database files for the final phase separation propensity predictor. [file elife-31486-code2.tgz › SourceCodeS2/DBS/AVGnSDEVS/PCON2.BB.xmer11]

GW SR_FREQ 0.025686135105 0.000681320971 LR_FREQ 0.047242346944 0.000923772858 N         4271
GV SR_FREQ 0.020347395371 0.000549153697 LR_FREQ 0.029847019983 0.000502996994 N        20810
GT SR_FREQ 0.022448211301 0.000551624640 LR_FREQ 0.035513531267 0.000610189842 N        15966
GS SR_FREQ 0.026015845328 0.000673370572 LR_FREQ 0.043425996323 0.000733384456 N        16784
GR SR_FREQ 0.026272062210 0.000631893857 LR_FREQ 0.037139870211 0.000704673919 N        14265
GQ SR_FREQ 0.030580834229 0.000733397081 LR_FREQ 0.037233931345 0.000761447232 N         9537
GP SR_FREQ 0.033689055428 0.000880700053 LR_FREQ 0.047013029567 0.000816406574 N         9813
GY SR_FREQ 0.023481858791 0.000631885635 LR_FREQ 0.041287829885 0.000732315221 N        10690
GG SR_FREQ 0.024681938976 0.000674066189 LR_FREQ 0.053586083818 0.000800706039 N        20699
GF SR_FREQ 0.022719468661 0.000601112709 LR_FREQ 0.039775921990 0.000719267575 N        12244
GE SR_FREQ 0.028036177205 0.000723575352 LR_FREQ 0.033880906939 0.000755964897 N        17388
GD SR_FREQ 0.025326767846 0.000681462586 LR_FREQ 0.035523713830 0.000644753200 N        15554
GC SR_FREQ 0.024692786446 0.000721277680 LR_FREQ 0.047582744452 0.000785821207 N         3685
GA SR_FREQ 0.023910885701 0.000646405632 LR_FREQ 0.042721713287 0.000764477764 N        21557
GN SR_FREQ 0.024892069426 0.000672288482 LR_FREQ 0.038081647835 0.000719389525 N        11497
GM SR_FREQ 0.020774598481 0.000581887428 LR_FREQ 0.038449689438 0.000767524932 N         6219
GL SR_FREQ 0.018441091603 0.000490881173 LR_FREQ 0.027694379628 0.000599902542 N        24251
GK SR_FREQ 0.023231767082 0.000566803955 LR_FREQ 0.032969150936 0.000663121357 N        17359
GI SR_FREQ 0.020075056892 0.000533995589 LR_FREQ 0.029908132101 0.000602398820 N        17373
GH SR_FREQ 0.026263166766 0.000701757689 LR_FREQ 0.042073645331 0.000771073845 N         6673
ME SR_FREQ 0.022081086635 0.000704352263 LR_FREQ 0.018395442977 0.000421139460 N         5392
MD SR_FREQ 0.019283147438 0.000627048473 LR_FREQ 0.019049660282 0.000373699126 N         4707
MG SR_FREQ 0.019174844419 0.000632979444 LR_FREQ 0.033246304003 0.000611311844 N         5648
MF SR_FREQ 0.016104224420 0.000547401012 LR_FREQ 0.020127168811 0.000405834675 N         2790
MA SR_FREQ 0.018345157291 0.000622319890 LR_FREQ 0.025149667662 0.000492001065 N         7081
MC SR_FREQ 0.016538435174 0.000675797988 LR_FREQ 0.022042467531 0.000503494313 N          959
MM SR_FREQ 0.013719094610 0.000512036498 LR_FREQ 0.017695791498 0.000425256277 N         2002
ML SR_FREQ 0.013440941688 0.000439516703 LR_FREQ 0.014716154403 0.000322629000 N         7424
MN SR_FREQ 0.018091324205 0.000611960493 LR_FREQ 0.019474170421 0.000409755968 N         3449
MI SR_FREQ 0.014212873762 0.000472651676 LR_FREQ 0.014775473922 0.000298363157 N         4381
MH SR_FREQ 0.018866840255 0.000678806069 LR_FREQ 0.020297031642 0.000458185038 N         1804
MK SR_FREQ 0.017120221422 0.000525142733 LR_FREQ 0.017284256285 0.000357037601 N         4883
MT SR_FREQ 0.016459143076 0.000506643810 LR_FREQ 0.018423218778 0.000355232627 N         4598
MW SR_FREQ 0.017526072898 0.000637217102 LR_FREQ 0.021565148536 0.000558069919 N          874
MV SR_FREQ 0.014645414285 0.000478945734 LR_FREQ 0.015237484518 0.000276767858 N         5499
MQ SR_FREQ 0.023402980814 0.000709149765 LR_FREQ 0.018594359960 0.000428355811 N         2906
MP SR_FREQ 0.027709966604 0.000888945386 LR_FREQ 0.025792547715 0.000496392456 N         3722
MS SR_FREQ 0.019957161863 0.000654445156 LR_FREQ 0.024560654982 0.000483302652 N         4515
MR SR_FREQ 0.019839651989 0.000585635377 LR_FREQ 0.019643263333 0.000399864640 N         4218
MY SR_FREQ 0.016690022148 0.000570534078 LR_FREQ 0.020932758006 0.000427890008 N         2365
FP SR_FREQ 0.030715081206 0.000950469981 LR_FREQ 0.027302464340 0.000481634630 N         7022
FQ SR_FREQ 0.026747189911 0.000760188582 LR_FREQ 0.020532052395 0.000410027007 N         5437
FR SR_FREQ 0.022496796438 0.000621858683 LR_FREQ 0.021137644941 0.000371460290 N         7449
FS SR_FREQ 0.022686647198 0.000688990749 LR_FREQ 0.026031295760 0.000449107883 N        10635
FT SR_FREQ 0.019088896264 0.000553970667 LR_FREQ 0.020320692435 0.000344091669 N         8844
FV SR_FREQ 0.017023581960 0.000519186668 LR_FREQ 0.017070265580 0.000275963919 N        10224
FW SR_FREQ 0.021145455738 0.000703160608 LR_FREQ 0.023658095270 0.000486265390 N         2005
FY SR_FREQ 0.019478109408 0.000622721115 LR_FREQ 0.022633182680 0.000399439873 N         5628
FA SR_FREQ 0.020820952153 0.000657223603 LR_FREQ 0.026454484987 0.000470030916 N        11701
FC SR_FREQ 0.020179758857 0.000737839321 LR_FREQ 0.024078015112 0.000454684297 N         2024
FD SR_FREQ 0.022056007183 0.000679955523 LR_FREQ 0.020769839218 0.000371240380 N        10634
FE SR_FREQ 0.024515366440 0.000722241848 LR_FREQ 0.020102647779 0.000405421882 N        10019
FF SR_FREQ 0.018815255232 0.000591473105 LR_FREQ 0.021901082332 0.000387340175 N         5916
FG SR_FREQ 0.021530629332 0.000674489532 LR_FREQ 0.034312583269 0.000541921593 N        11527
FH SR_FREQ 0.021877492332 0.000703252881 LR_FREQ 0.022334398795 0.000439415387 N         3717
FI SR_FREQ 0.016643747120 0.000507923363 LR_FREQ 0.016509783002 0.000297092352 N         8199
FK SR_FREQ 0.019860235988 0.000587425404 LR_FREQ 0.018985468572 0.000353647982 N         8237
FL SR_FREQ 0.015441484923 0.000478886353 LR_FREQ 0.016180457500 0.000312412295 N        12948
FM SR_FREQ 0.016883904181 0.000580901938 LR_FREQ 0.019822846121 0.000413514559 N         2892
FN SR_FREQ 0.021252445509 0.000687400692 LR_FREQ 0.021451800060 0.000404612309 N         7231
SY SR_FREQ 0.020458721806 0.000658323822 LR_FREQ 0.024399300412 0.000462207515 N         8082
SS SR_FREQ 0.022984993884 0.000717196441 LR_FREQ 0.027440438289 0.000538326794 N        14596
SR SR_FREQ 0.023052732657 0.000643625537 LR_FREQ 0.022741519113 0.000456392142 N        10649
SQ SR_FREQ 0.026627355931 0.000752243272 LR_FREQ 0.021927756819 0.000482940136 N         7936
SP SR_FREQ 0.030372876944 0.000986023602 LR_FREQ 0.028775667237 0.000543417490 N        10140
SW SR_FREQ 0.021849304648 0.000715237588 LR_FREQ 0.026039251547 0.000580571260 N         3397
SV SR_FREQ 0.017837109632 0.000555151420 LR_FREQ 0.018540835228 0.000326146439 N        15273
ST SR_FREQ 0.019620972515 0.000584769095 LR_FREQ 0.021696727394 0.000402589936 N        11761
SK SR_FREQ 0.020242520144 0.000598698725 LR_FREQ 0.020364478735 0.000426490429 N        11527
SI SR_FREQ 0.017470933582 0.000541234168 LR_FREQ 0.018108385592 0.000358973064 N        12754
SH SR_FREQ 0.022565472642 0.000741752437 LR_FREQ 0.024211651995 0.000521707076 N         5015
SN SR_FREQ 0.021580456857 0.000698461252 LR_FREQ 0.022942153636 0.000469128064 N         9253
SM SR_FREQ 0.017683569452 0.000593949036 LR_FREQ 0.021824716534 0.000470486754 N         4511
SL SR_FREQ 0.016268891667 0.000510129995 LR_FREQ 0.017729100515 0.000375005190 N        21282
SC SR_FREQ 0.021029371355 0.000741064911 LR_FREQ 0.025861004693 0.000497871852 N         3011
SA SR_FREQ 0.021303424113 0.000681775973 LR_FREQ 0.027919104273 0.000531355049 N        16700
SG SR_FREQ 0.021917605518 0.000690963887 LR_FREQ 0.035214461876 0.000591126223 N        18440
SF SR_FREQ 0.019829910456 0.000646593930 LR_FREQ 0.023752545727 0.000463172333 N         9704
SE SR_FREQ 0.024965810458 0.000770369042 LR_FREQ 0.021276307007 0.000494282125 N        13013
SD SR_FREQ 0.022184260400 0.000688590002 LR_FREQ 0.022124387108 0.000445077795 N        12500
YI SR_FREQ 0.016319091325 0.000495398885 LR_FREQ 0.016947665572 0.000307036886 N         6984
YH SR_FREQ 0.021755059806 0.000730247060 LR_FREQ 0.022889055036 0.000461037043 N         3160
YK SR_FREQ 0.019554381156 0.000565969872 LR_FREQ 0.019395187358 0.000375362565 N         6826
YM SR_FREQ 0.016496699309 0.000557355810 LR_FREQ 0.020640779059 0.000441497690 N         2561
YL SR_FREQ 0.015237593808 0.000474451745 LR_FREQ 0.016551030469 0.000344157478 N        12388
YN SR_FREQ 0.020715469454 0.000665800017 LR_FREQ 0.021863923374 0.000415867598 N         6088
YA SR_FREQ 0.020589660700 0.000633317633 LR_FREQ 0.027212883012 0.000475641930 N         9683
YC SR_FREQ 0.019790414251 0.000694983457 LR_FREQ 0.025298645717 0.000502313534 N         1859
YE SR_FREQ 0.024106129682 0.000713488543 LR_FREQ 0.020429532137 0.000446204915 N         7993
YD SR_FREQ 0.021626868549 0.000666498684 LR_FREQ 0.021329492381 0.000383036994 N         8232
YG SR_FREQ 0.021290904979 0.000683997180 LR_FREQ 0.035609559694 0.000542189019 N        10005
YF SR_FREQ 0.018772583845 0.000607018545 LR_FREQ 0.022764952619 0.000413118288 N         5784
YY SR_FREQ 0.019146489290 0.000599190453 LR_FREQ 0.023722943443 0.000423774198 N         5433
YQ SR_FREQ 0.026604422861 0.000741003531 LR_FREQ 0.021156326501 0.000452987392 N         5099
YP SR_FREQ 0.030637635930 0.000945527190 LR_FREQ 0.028384079164 0.000504405563 N         6441
YS SR_FREQ 0.022386339689 0.000694306959 LR_FREQ 0.026891850917 0.000469703349 N         8325
YR SR_FREQ 0.022250982944 0.000597889255 LR_FREQ 0.021995831294 0.000404434541 N         7025
YT SR_FREQ 0.018623337930 0.000545175309 LR_FREQ 0.020814186389 0.000367963464 N         7218
YW SR_FREQ 0.020728153155 0.000664028896 LR_FREQ 0.024854924204 0.000562670814 N         1915
YV SR_FREQ 0.016626612334 0.000501087729 LR_FREQ 0.017499364443 0.000284280544 N         8584
LF SR_FREQ 0.015463511899 0.000490069011 LR_FREQ 0.018234918757 0.000321302163 N        12482
LG SR_FREQ 0.017783734512 0.000549574705 LR_FREQ 0.026879906972 0.000441160812 N        24384
LD SR_FREQ 0.017801830031 0.000560147913 LR_FREQ 0.017671598437 0.000300441949 N        21795
LE SR_FREQ 0.019655392738 0.000612933166 LR_FREQ 0.017172636547 0.000318688568 N        24839
LC SR_FREQ 0.015589176079 0.000559315173 LR_FREQ 0.018780460105 0.000349760684 N         4221
LA SR_FREQ 0.017070845285 0.000538175293 LR_FREQ 0.021775808598 0.000387169384 N        31614
LN SR_FREQ 0.017028199559 0.000551157050 LR_FREQ 0.017783870111 0.000314068632 N        15018
LL SR_FREQ 0.013354920993 0.000401668553 LR_FREQ 0.014258772302 0.000258571260 N        31231
LM SR_FREQ 0.013986272147 0.000465239336 LR_FREQ 0.016372622877 0.000325640067 N         7305
LK SR_FREQ 0.016257020451 0.000469853698 LR_FREQ 0.016359766357 0.000287196565 N        22111
LH SR_FREQ 0.017290957210 0.000582657923 LR_FREQ 0.018007421974 0.000334745452 N         8261
LI SR_FREQ 0.013895146535 0.000414469912 LR_FREQ 0.014405995074 0.000251649728 N        17523
LV SR_FREQ 0.014298094587 0.000425631290 LR_FREQ 0.014805114228 0.000232242349 N        22880
LW SR_FREQ 0.016188420580 0.000528013098 LR_FREQ 0.018663801401 0.000371757502 N         3843
LT SR_FREQ 0.015763490884 0.000452318799 LR_FREQ 0.017217995872 0.000288003160 N        19844
LR SR_FREQ 0.018094007274 0.000526993091 LR_FREQ 0.017938735523 0.000311423689 N        19508
LS SR_FREQ 0.018263441653 0.000576903926 LR_FREQ 0.021272230752 0.000372700732 N        22901
LP SR_FREQ 0.022977133798 0.000702611505 LR_FREQ 0.021937816774 0.000378982347 N        17479
LQ SR_FREQ 0.020199130903 0.000612454486 LR_FREQ 0.017166000272 0.000324158005 N        13455
LY SR_FREQ 0.015933254739 0.000506556073 LR_FREQ 0.018538445240 0.000331322740 N        10789
RT SR_FREQ 0.021078790612 0.000564564229 LR_FREQ 0.018481783375 0.000360584688 N         9171
RV SR_FREQ 0.018930724627 0.000544263766 LR_FREQ 0.015749463319 0.000271515666 N        13897
RW SR_FREQ 0.024036908475 0.000699856668 LR_FREQ 0.020679261976 0.000459164554 N         2726
RP SR_FREQ 0.033058280452 0.000980042344 LR_FREQ 0.024425880953 0.000488016945 N         8119
RQ SR_FREQ 0.029271174198 0.000752072497 LR_FREQ 0.018132201745 0.000401747268 N         7149
RR SR_FREQ 0.025227487026 0.000657830458 LR_FREQ 0.018975476820 0.000383658980 N        10418
RS SR_FREQ 0.024880240972 0.000714149514 LR_FREQ 0.023295589689 0.000478259706 N         9714
RY SR_FREQ 0.021953625944 0.000633471848 LR_FREQ 0.020155735657 0.000378195253 N         7199
RD SR_FREQ 0.023729321790 0.000666156380 LR_FREQ 0.018732250287 0.000371382220 N        11216
RE SR_FREQ 0.026592681113 0.000736641506 LR_FREQ 0.017823072196 0.000408794224 N        13828
RF SR_FREQ 0.021455022005 0.000633830101 LR_FREQ 0.019691190788 0.000365557118 N         8648
RG SR_FREQ 0.023512325647 0.000678462644 LR_FREQ 0.030346719754 0.000551217121 N        12570
RA SR_FREQ 0.022721141253 0.000671142182 LR_FREQ 0.023744432522 0.000458918961 N        15962
RC SR_FREQ 0.022981786425 0.000738513244 LR_FREQ 0.021155902598 0.000443844294 N         2387
RL SR_FREQ 0.017241745060 0.000506011186 LR_FREQ 0.015106352830 0.000300467102 N        19456
RM SR_FREQ 0.019279374261 0.000584168897 LR_FREQ 0.017558825030 0.000355603804 N         4127
RN SR_FREQ 0.023202062391 0.000669294151 LR_FREQ 0.019232125238 0.000399708786 N         7563
RH SR_FREQ 0.024445124014 0.000708156894 LR_FREQ 0.019600623827 0.000426584259 N         4536
RI SR_FREQ 0.018618568690 0.000535074851 LR_FREQ 0.015157883809 0.000281319331 N        11650
RK SR_FREQ 0.022098911181 0.000585680892 LR_FREQ 0.017123792405 0.000356632206 N         9418
VH SR_FREQ 0.018295958329 0.000719590294 LR_FREQ 0.012474094363 0.000288851217 N         5862
IP SR_FREQ 0.024876511237 0.000907188362 LR_FREQ 0.014965489384 0.000377830804 N        10880
EM SR_FREQ 0.021770071873 0.000609868205 LR_FREQ 0.016054854278 0.000368143020 N         5774
EL SR_FREQ 0.018846958375 0.000504599756 LR_FREQ 0.014144925544 0.000304541277 N        24930
EN SR_FREQ 0.025585775902 0.000671838325 LR_FREQ 0.017386637424 0.000386505854 N        11566
EI SR_FREQ 0.020757379175 0.000546084655 LR_FREQ 0.014042928177 0.000292907565 N        16227
EH SR_FREQ 0.027253526453 0.000714018791 LR_FREQ 0.017682557183 0.000411816916 N         5623
EK SR_FREQ 0.024300429138 0.000591200129 LR_FREQ 0.015517321103 0.000334887641 N        17318
EE SR_FREQ 0.029134622910 0.000812767804 LR_FREQ 0.016400811652 0.000413571704 N        19205
ED SR_FREQ 0.026108904209 0.000682329176 LR_FREQ 0.017140672933 0.000373837266 N        13451
EG SR_FREQ 0.026021631610 0.000702620789 LR_FREQ 0.027295855626 0.000536608167 N        16996
EF SR_FREQ 0.023863657157 0.000630971169 LR_FREQ 0.018082390210 0.000382093553 N         9748
EA SR_FREQ 0.024924256782 0.000719142858 LR_FREQ 0.021782863463 0.000455135235 N        22220
EC SR_FREQ 0.026064723875 0.000739368468 LR_FREQ 0.018758138049 0.000424996021 N         2721
IT SR_FREQ 0.016039523807 0.000540508511 LR_FREQ 0.011003687191 0.000251433954 N        12562
EY SR_FREQ 0.024417685224 0.000641034382 LR_FREQ 0.018442257343 0.000403392670 N         8283
IW SR_FREQ 0.016572628197 0.000634077155 LR_FREQ 0.011240423665 0.000318155458 N         2322
ET SR_FREQ 0.023235849211 0.000557390525 LR_FREQ 0.016872331871 0.000337760450 N        12521
EW SR_FREQ 0.027225404378 0.000702331519 LR_FREQ 0.018563434231 0.000466967272 N         3537
EV SR_FREQ 0.020793029317 0.000542586407 LR_FREQ 0.014544743245 0.000263255339 N        18296
EQ SR_FREQ 0.031654884544 0.000755871424 LR_FREQ 0.016583875549 0.000387819769 N         9510
EP SR_FREQ 0.036003751485 0.000936933964 LR_FREQ 0.022102514420 0.000477520294 N         8463
ES SR_FREQ 0.027252201638 0.000717438747 LR_FREQ 0.021102877008 0.000457596043 N        11914
ER SR_FREQ 0.027661079436 0.000662788385 LR_FREQ 0.017436539051 0.000370160100 N        14168
II SR_FREQ 0.014058471171 0.000455142887 LR_FREQ 0.009224905916 0.000202178244 N        11928
IH SR_FREQ 0.017655244831 0.000698167786 LR_FREQ 0.011188249061 0.000310586965 N         5187
IK SR_FREQ 0.016587068670 0.000560762285 LR_FREQ 0.010642429972 0.000242714071 N        12865
IM SR_FREQ 0.013879570890 0.000527620463 LR_FREQ 0.009968069156 0.000270818211 N         4079
VW SR_FREQ 0.017317590872 0.000658543176 LR_FREQ 0.012535375021 0.000297704901 N         3325
KC SR_FREQ 0.018126938268 0.000683055013 LR_FREQ 0.019144023470 0.000441069830 N         2176
KA SR_FREQ 0.019096455793 0.000619224891 LR_FREQ 0.022186653327 0.000474180475 N        17342
KG SR_FREQ 0.020044633153 0.000678116315 LR_FREQ 0.028180539697 0.000589177593 N        14448
KF SR_FREQ 0.017705388758 0.000589594385 LR_FREQ 0.018293144128 0.000387447730 N         7593
KE SR_FREQ 0.022115383841 0.000692481422 LR_FREQ 0.016585976570 0.000411463591 N        16649
KD SR_FREQ 0.019844073031 0.000650994921 LR_FREQ 0.017179243835 0.000368334369 N        13076
KK SR_FREQ 0.018181782071 0.000563055569 LR_FREQ 0.015852895491 0.000365254934 N        12983
KI SR_FREQ 0.015593454277 0.000485093751 LR_FREQ 0.014069373614 0.000279838971 N        13321
KH SR_FREQ 0.019672405187 0.000668004865 LR_FREQ 0.017906858243 0.000436582029 N         4406
KN SR_FREQ 0.019098106543 0.000659439582 LR_FREQ 0.017576436423 0.000388329667 N        10080
KM SR_FREQ 0.015572704782 0.000556665827 LR_FREQ 0.016262288812 0.000381710376 N         4443
KL SR_FREQ 0.014712538072 0.000463379350 LR_FREQ 0.014217907865 0.000309852898 N        19491
KS SR_FREQ 0.020461425578 0.000656637663 LR_FREQ 0.021533773608 0.000492320259 N        10726
KR SR_FREQ 0.020594848121 0.000576331542 LR_FREQ 0.017647348967 0.000399319938 N         9590
KQ SR_FREQ 0.023637374374 0.000733688382 LR_FREQ 0.016733810672 0.000397735068 N         7403
KP SR_FREQ 0.027496636716 0.000926095437 LR_FREQ 0.022686098677 0.000502132714 N         8725
KW SR_FREQ 0.018868407557 0.000653538721 LR_FREQ 0.018987045322 0.000497069527 N         2641
KV SR_FREQ 0.015935977958 0.000498039141 LR_FREQ 0.014770257754 0.000273800194 N        14950
KT SR_FREQ 0.017437970027 0.000525451898 LR_FREQ 0.017193351963 0.000370339615 N        11140
KY SR_FREQ 0.017807222985 0.000577507192 LR_FREQ 0.018650793350 0.000398213286 N         7883
DN SR_FREQ 0.022760462218 0.000753619562 LR_FREQ 0.019156605672 0.000416770971 N         8402
DL SR_FREQ 0.017062293128 0.000519237313 LR_FREQ 0.015164144450 0.000313000567 N        21858
DM SR_FREQ 0.019053774772 0.000645865797 LR_FREQ 0.017706634123 0.000376082128 N         4792
DK SR_FREQ 0.021581296733 0.000655126871 LR_FREQ 0.017145070243 0.000379430398 N        11453
DH SR_FREQ 0.023965543490 0.000780297426 LR_FREQ 0.019883483241 0.000457235867 N         4637
DI SR_FREQ 0.018506722259 0.000558562530 LR_FREQ 0.015300798982 0.000310903011 N        14548
DF SR_FREQ 0.021153138272 0.000693938170 LR_FREQ 0.019768663416 0.000398496198 N        10541
DG SR_FREQ 0.022875263475 0.000724673082 LR_FREQ 0.030196966499 0.000547512256 N        17484
DD SR_FREQ 0.023439960626 0.000744055518 LR_FREQ 0.018585039536 0.000385303903 N        11551
DE SR_FREQ 0.026148389675 0.000824127083 LR_FREQ 0.018018705421 0.000437807788 N        14984
DC SR_FREQ 0.022597088075 0.000815816649 LR_FREQ 0.020941729787 0.000445902950 N         2674
DA SR_FREQ 0.022466900505 0.000742503232 LR_FREQ 0.023672691073 0.000466963907 N        18286
DY SR_FREQ 0.021614002049 0.000701754829 LR_FREQ 0.020246035094 0.000407143292 N         8837
DV SR_FREQ 0.018714963607 0.000577156763 LR_FREQ 0.015832795091 0.000290092322 N        16662
DW SR_FREQ 0.023727096922 0.000768484706 LR_FREQ 0.020642328346 0.000484325288 N         3577
DT SR_FREQ 0.020688353418 0.000621233335 LR_FREQ 0.018444011462 0.000360509923 N        10816
DR SR_FREQ 0.024639696130 0.000722272979 LR_FREQ 0.019171988791 0.000401537149 N        10458
DS SR_FREQ 0.024399637888 0.000787561788 LR_FREQ 0.023175831825 0.000491590838 N        11822
DP SR_FREQ 0.032778669073 0.001100799284 LR_FREQ 0.023569022039 0.000460736163 N        11307
DQ SR_FREQ 0.028408785756 0.000842413715 LR_FREQ 0.018251159822 0.000421976786 N         6742
QQ SR_FREQ 0.035765102440 0.000860710781 LR_FREQ 0.018700283036 0.000443160311 N         6147
QP SR_FREQ 0.040665338106 0.001132444398 LR_FREQ 0.025753252119 0.000540395826 N         5773
QS SR_FREQ 0.029363497858 0.000805102214 LR_FREQ 0.024348991823 0.000515417869 N         7185
QR SR_FREQ 0.029864442865 0.000696935985 LR_FREQ 0.019871009575 0.000426505288 N         7135
QT SR_FREQ 0.024615529186 0.000636232173 LR_FREQ 0.018799103766 0.000385986577 N         6840
QW SR_FREQ 0.030140250348 0.000816382300 LR_FREQ 0.021783812761 0.000531032971 N         2089
QV SR_FREQ 0.021701277121 0.000607663414 LR_FREQ 0.016063102775 0.000292491575 N         9697
QY SR_FREQ 0.026016940601 0.000721873545 LR_FREQ 0.021079065671 0.000438499966 N         4735
QA SR_FREQ 0.026439801539 0.000768075537 LR_FREQ 0.024851632742 0.000497604675 N        12398
QC SR_FREQ 0.028826355510 0.000898882814 LR_FREQ 0.022030207912 0.000495304947 N         1704
QE SR_FREQ 0.031415724989 0.000860454655 LR_FREQ 0.018627391464 0.000463190531 N         8531
QD SR_FREQ 0.027847830468 0.000771712618 LR_FREQ 0.019214221705 0.000404395457 N         6840
QG SR_FREQ 0.027792083444 0.000790509429 LR_FREQ 0.032214456923 0.000597668709 N         9410
QF SR_FREQ 0.025229239716 0.000712702713 LR_FREQ 0.020503277070 0.000421467896 N         5337
QI SR_FREQ 0.021532107442 0.000597481246 LR_FREQ 0.015565228465 0.000322644164 N         7927
QH SR_FREQ 0.030042810696 0.000824588258 LR_FREQ 0.020534266385 0.000478211218 N         3177
QK SR_FREQ 0.025942994175 0.000662499265 LR_FREQ 0.017409809077 0.000385155906 N         7447
QM SR_FREQ 0.023319122958 0.000711999618 LR_FREQ 0.018079127920 0.000417831511 N         3179
QL SR_FREQ 0.019503672035 0.000560735028 LR_FREQ 0.015280659069 0.000328429960 N        14187
QN SR_FREQ 0.027717935122 0.000798577034 LR_FREQ 0.019690652511 0.000425011094 N         5550
WG SR_FREQ 0.020803011992 0.000714192442 LR_FREQ 0.036503849552 0.000708016449 N         3556
WF SR_FREQ 0.017812137057 0.000617634454 LR_FREQ 0.021211734524 0.000463412506 N         2007
WE SR_FREQ 0.024262605879 0.000755476447 LR_FREQ 0.019078487153 0.000486461659 N         3212
WD SR_FREQ 0.021097961912 0.000715045219 LR_FREQ 0.020057170189 0.000441183724 N         3361
WC SR_FREQ 0.018434046383 0.000730302249 LR_FREQ 0.023847615584 0.000600939798 N          732
WA SR_FREQ 0.019920012501 0.000642688932 LR_FREQ 0.026578570925 0.000546453378 N         3807
WN SR_FREQ 0.020016827513 0.000672549356 LR_FREQ 0.020798684982 0.000483732464 N         2607
WM SR_FREQ 0.015063727571 0.000614017603 LR_FREQ 0.018570829530 0.000500064616 N         1104
WL SR_FREQ 0.014108651933 0.000478619776 LR_FREQ 0.015071642936 0.000349876332 N         4826
WK SR_FREQ 0.018815773972 0.000587987281 LR_FREQ 0.017722605612 0.000425326798 N         2908
WI SR_FREQ 0.015137189972 0.000503628358 LR_FREQ 0.015062003107 0.000330772753 N         2639
WH SR_FREQ 0.021050082147 0.000762887801 LR_FREQ 0.021458105158 0.000547189267 N         1402
WW SR_FREQ 0.019832983331 0.000710795198 LR_FREQ 0.023635264018 0.000688669835 N          795
WV SR_FREQ 0.015717640981 0.000502440965 LR_FREQ 0.015908227859 0.000307728532 N         3228
WT SR_FREQ 0.017749252827 0.000539407707 LR_FREQ 0.019392947679 0.000410662707 N         2884
WS SR_FREQ 0.021896299310 0.000736899876 LR_FREQ 0.026342661474 0.000547656110 N         3289
WR SR_FREQ 0.021892034223 0.000632302915 LR_FREQ 0.020748672680 0.000468404907 N         2799
WQ SR_FREQ 0.026739922961 0.000785074092 LR_FREQ 0.019654194584 0.000502360869 N         2317
WP SR_FREQ 0.031731657903 0.001050526514 LR_FREQ 0.027748781462 0.000611188585 N         2033
WY SR_FREQ 0.018338914794 0.000637302218 LR_FREQ 0.022422012304 0.000513919475 N         1722
PR SR_FREQ 0.024186322302 0.000602954788 LR_FREQ 0.018932107894 0.000314724550 N         7355
PS SR_FREQ 0.023985829421 0.000640648917 LR_FREQ 0.022897183156 0.000368359654 N         9890
PP SR_FREQ 0.032520678477 0.000852477208 LR_FREQ 0.023637527342 0.000374104319 N         6859
PQ SR_FREQ 0.028444739022 0.000668806746 LR_FREQ 0.018086497029 0.000336300283 N         6314
PV SR_FREQ 0.018447338868 0.000511030662 LR_FREQ 0.015511541737 0.000243491488 N        12858
PW SR_FREQ 0.023075427260 0.000639498817 LR_FREQ 0.020720091396 0.000415174620 N         2439
PT SR_FREQ 0.020265934075 0.000522757916 LR_FREQ 0.018055069901 0.000296367704 N         9000
PY SR_FREQ 0.021080252072 0.000566021722 LR_FREQ 0.020032585379 0.000346501207 N         6110
PC SR_FREQ 0.022035321018 0.000631942897 LR_FREQ 0.020434688935 0.000346322509 N         1792
PA SR_FREQ 0.022342647611 0.000639249784 LR_FREQ 0.023905710907 0.000394018697 N        13503
PF SR_FREQ 0.020546470935 0.000571128260 LR_FREQ 0.019687144139 0.000351161718 N         7192
PG SR_FREQ 0.022325474158 0.000615482660 LR_FREQ 0.030235447565 0.000448921819 N        13463
PD SR_FREQ 0.022912437020 0.000626651570 LR_FREQ 0.018555574169 0.000312301749 N        11488
PE SR_FREQ 0.026109301361 0.000696252367 LR_FREQ 0.017938940154 0.000351235284 N        14534
PK SR_FREQ 0.021315858508 0.000544195229 LR_FREQ 0.016811320615 0.000286424768 N         8124
PH SR_FREQ 0.023543928164 0.000606939106 LR_FREQ 0.019555328661 0.000358778516 N         4042
PI SR_FREQ 0.018197510981 0.000514929312 LR_FREQ 0.014958851784 0.000264487138 N         8344
PN SR_FREQ 0.022311301735 0.000626469729 LR_FREQ 0.018955795685 0.000336531305 N         7302
PL SR_FREQ 0.016804480337 0.000475689387 LR_FREQ 0.014833036229 0.000283821898 N        15266
PM SR_FREQ 0.018504340368 0.000542311356 LR_FREQ 0.017318936280 0.000327219104 N         3331
CK SR_FREQ 0.020223484386 0.000599067988 LR_FREQ 0.020708179459 0.000441738483 N         2382
CI SR_FREQ 0.016377891019 0.000529808537 LR_FREQ 0.017769124212 0.000380984912 N         2562
CH SR_FREQ 0.023416285076 0.000816206723 LR_FREQ 0.026267496681 0.000562628335 N         1594
CN SR_FREQ 0.022015706455 0.000754872677 LR_FREQ 0.024384186503 0.000534176426 N         1892
CM SR_FREQ 0.016698474744 0.000623311014 LR_FREQ 0.022982601353 0.000537387963 N          915
CL SR_FREQ 0.015044347224 0.000495371044 LR_FREQ 0.017383958650 0.000393002916 N         4181
CC SR_FREQ 0.021236312309 0.000868724205 LR_FREQ 0.030011800236 0.000629511982 N          779
CA SR_FREQ 0.021440073803 0.000710587320 LR_FREQ 0.030553903455 0.000576788837 N         3467
CG SR_FREQ 0.022232657304 0.000762445647 LR_FREQ 0.041856092057 0.000628081449 N         3906
CF SR_FREQ 0.019315213557 0.000665724412 LR_FREQ 0.025464725740 0.000508360819 N         1888
CE SR_FREQ 0.026198342439 0.000821646639 LR_FREQ 0.022015433488 0.000533934367 N         2850
CD SR_FREQ 0.022987756847 0.000761058913 LR_FREQ 0.023038792521 0.000472287857 N         2778
CY SR_FREQ 0.020192932025 0.000698542775 LR_FREQ 0.026883568526 0.000507428182 N         1655
CS SR_FREQ 0.023876246491 0.000780955007 LR_FREQ 0.030605306104 0.000582724360 N         3168
CR SR_FREQ 0.023879358843 0.000679776296 LR_FREQ 0.024364729414 0.000481904971 N         2569
CQ SR_FREQ 0.029312966925 0.000881869117 LR_FREQ 0.023300849416 0.000541991440 N         1815
CP SR_FREQ 0.034804638798 0.001197696193 LR_FREQ 0.032823403162 0.000611422435 N         2433
CW SR_FREQ 0.021955348647 0.000709029115 LR_FREQ 0.029727651384 0.000682975790 N          625
CV SR_FREQ 0.016881913147 0.000554134848 LR_FREQ 0.018332817404 0.000332599702 N         3120
CT SR_FREQ 0.019167403220 0.000592182951 LR_FREQ 0.022441347013 0.000426571559 N         2474
IY SR_FREQ 0.016193539235 0.000602664141 LR_FREQ 0.011898940763 0.000272378829 N         7170
VA SR_FREQ 0.017928986739 0.000624636046 LR_FREQ 0.016289173064 0.000323248071 N        22564
VC SR_FREQ 0.016741424330 0.000748028252 LR_FREQ 0.012626030573 0.000285540133 N         3384
VD SR_FREQ 0.018728833329 0.000687822406 LR_FREQ 0.013046619361 0.000272133220 N        16830
VE SR_FREQ 0.020637613769 0.000716505540 LR_FREQ 0.012449877370 0.000258519356 N        18130
VF SR_FREQ 0.016292317018 0.000604583689 LR_FREQ 0.012949980394 0.000256984089 N        10468
VG SR_FREQ 0.018637916256 0.000671669495 LR_FREQ 0.020739087244 0.000403836329 N        17528
IQ SR_FREQ 0.021253666762 0.000757551562 LR_FREQ 0.010804189585 0.000281056774 N         7504
VI SR_FREQ 0.014455422975 0.000472244045 LR_FREQ 0.009981758403 0.000183700516 N        15344
IS SR_FREQ 0.018871708106 0.000682841650 LR_FREQ 0.014499453866 0.000358611147 N        14079
IR SR_FREQ 0.018466572925 0.000608365114 LR_FREQ 0.011641733416 0.000259443878 N        10858
VL SR_FREQ 0.013835873909 0.000460125804 LR_FREQ 0.010701894254 0.000211957062 N        24491
VM SR_FREQ 0.014505673922 0.000563015248 LR_FREQ 0.011071404170 0.000250625094 N         5749
VN SR_FREQ 0.017943383006 0.000685584191 LR_FREQ 0.012931229979 0.000287641972 N        11328
IV SR_FREQ 0.014414172627 0.000473973377 LR_FREQ 0.009483960026 0.000198798541 N        14728
VP SR_FREQ 0.025316804005 0.000959465866 LR_FREQ 0.016378971630 0.000362601342 N        12524
VQ SR_FREQ 0.021804673932 0.000780846526 LR_FREQ 0.012224398219 0.000283991778 N         8843
VR SR_FREQ 0.018989415162 0.000619366340 LR_FREQ 0.012921583665 0.000253552694 N        13664
VS SR_FREQ 0.019341440386 0.000710245716 LR_FREQ 0.015675467388 0.000332896458 N        16330
VT SR_FREQ 0.016479879780 0.000563184713 LR_FREQ 0.012281987349 0.000242907318 N        15477
IL SR_FREQ 0.013416333359 0.000448120066 LR_FREQ 0.009856345767 0.000223753974 N        17632
VV SR_FREQ 0.014898883923 0.000492612756 LR_FREQ 0.010391890818 0.000183185856 N        20050
IN SR_FREQ 0.017520641128 0.000665306638 LR_FREQ 0.011776824405 0.000310371682 N        10253
IA SR_FREQ 0.017373684732 0.000595214040 LR_FREQ 0.015379392271 0.000369124559 N        18894
VY SR_FREQ 0.016659445389 0.000617150390 LR_FREQ 0.013084073345 0.000265281996 N         8598
IC SR_FREQ 0.015962462650 0.000683534363 LR_FREQ 0.011314478793 0.000294373937 N         2833
IE SR_FREQ 0.020061655183 0.000704093387 LR_FREQ 0.011547117831 0.000275811039 N        15266
ID SR_FREQ 0.018286696014 0.000647414217 LR_FREQ 0.011894424605 0.000289131611 N        14623
IG SR_FREQ 0.018154060368 0.000638561657 LR_FREQ 0.019568327185 0.000456882924 N        15305
IF SR_FREQ 0.015704307522 0.000566865489 LR_FREQ 0.011624798343 0.000271955901 N         7658
HY SR_FREQ 0.021236424788 0.000688255945 LR_FREQ 0.023758497503 0.000450882052 N         3399
HR SR_FREQ 0.024513522718 0.000676357344 LR_FREQ 0.021679266801 0.000417693583 N         4486
HS SR_FREQ 0.024400195616 0.000758368087 LR_FREQ 0.027289531307 0.000502238823 N         5002
HP SR_FREQ 0.034598371396 0.001070355543 LR_FREQ 0.028721245835 0.000529762248 N         5380
HQ SR_FREQ 0.029828516045 0.000854405928 LR_FREQ 0.020980904203 0.000463800110 N         3199
HV SR_FREQ 0.017964478283 0.000570365554 LR_FREQ 0.017132720021 0.000292938883 N         5811
HW SR_FREQ 0.023858145955 0.000816520866 LR_FREQ 0.025158152454 0.000567313903 N         1423
HT SR_FREQ 0.020250270543 0.000595284825 LR_FREQ 0.020771007428 0.000377310886 N         4491
HK SR_FREQ 0.021272253415 0.000638540831 LR_FREQ 0.018954922959 0.000394756711 N         3561
HH SR_FREQ 0.024650741069 0.000840066188 LR_FREQ 0.022892313044 0.000469529330 N         2500
HI SR_FREQ 0.017627116971 0.000561347841 LR_FREQ 0.016581315206 0.000328829643 N         5142
HN SR_FREQ 0.022825011815 0.000770176830 LR_FREQ 0.021787819848 0.000425099597 N         3302
HL SR_FREQ 0.016099516477 0.000519038026 LR_FREQ 0.016247346743 0.000347832823 N         8914
HM SR_FREQ 0.018155286559 0.000660709665 LR_FREQ 0.020256957180 0.000460178512 N         1763
HC SR_FREQ 0.022385786019 0.000883085562 LR_FREQ 0.025448094691 0.000499756131 N         1466
HA SR_FREQ 0.022184679265 0.000714058226 LR_FREQ 0.027638497059 0.000515596346 N         6647
HF SR_FREQ 0.020454284671 0.000682108236 LR_FREQ 0.022915066093 0.000448206603 N         4330
HG SR_FREQ 0.023183451633 0.000771236580 LR_FREQ 0.036762700713 0.000581414797 N         6914
HD SR_FREQ 0.023579126455 0.000744408219 LR_FREQ 0.021080963913 0.000410788755 N         4422
HE SR_FREQ 0.026734542838 0.000820047488 LR_FREQ 0.020197470968 0.000470864804 N         4689
NH SR_FREQ 0.025630570308 0.000828177005 LR_FREQ 0.023660727531 0.000507193053 N         3491
NI SR_FREQ 0.019178572236 0.000585775000 LR_FREQ 0.017426850263 0.000347354450 N        10461
NK SR_FREQ 0.022700504651 0.000680009802 LR_FREQ 0.019719231743 0.000411653149 N         8325
NL SR_FREQ 0.017722974069 0.000558248000 LR_FREQ 0.017121606512 0.000366388921 N        14764
NM SR_FREQ 0.020059519550 0.000675210007 LR_FREQ 0.020984296973 0.000442190457 N         3301
NN SR_FREQ 0.024081681555 0.000778369836 LR_FREQ 0.022327113941 0.000454947372 N         7612
NA SR_FREQ 0.023425711143 0.000748703752 LR_FREQ 0.027558461146 0.000524144361 N        12248
NC SR_FREQ 0.024113995893 0.000852931042 LR_FREQ 0.025559346612 0.000499478712 N         2142
ND SR_FREQ 0.024719510458 0.000778240606 LR_FREQ 0.021534196355 0.000424732761 N         8553
NE SR_FREQ 0.027794914392 0.000833896081 LR_FREQ 0.020747309263 0.000490285546 N         9514
NF SR_FREQ 0.022136897728 0.000712274758 LR_FREQ 0.023276737086 0.000455389808 N         6838
NG SR_FREQ 0.024323478193 0.000790120270 LR_FREQ 0.035803920031 0.000607756630 N        12978
NY SR_FREQ 0.022772642338 0.000728397572 LR_FREQ 0.023967208549 0.000452921203 N         6253
NP SR_FREQ 0.035410007340 0.001129008605 LR_FREQ 0.027874251244 0.000506136565 N         9251
NQ SR_FREQ 0.030734251444 0.000872216670 LR_FREQ 0.021514112880 0.000479711424 N         5613
NR SR_FREQ 0.026223993463 0.000730648135 LR_FREQ 0.022401959401 0.000442309538 N         7114
NS SR_FREQ 0.025571193533 0.000803065797 LR_FREQ 0.027059277258 0.000523353171 N         9186
NT SR_FREQ 0.021648977857 0.000647571997 LR_FREQ 0.021242516689 0.000396227769 N         8370
NV SR_FREQ 0.019436661140 0.000611231448 LR_FREQ 0.017892693209 0.000308148420 N        11211
NW SR_FREQ 0.025476210821 0.000846792560 LR_FREQ 0.025570874840 0.000576907158 N         2461
TY SR_FREQ 0.017945659493 0.000620436261 LR_FREQ 0.021640349548 0.000383635723 N         7068
TV SR_FREQ 0.015815952926 0.000500778651 LR_FREQ 0.016400841164 0.000283266705 N        15377
TW SR_FREQ 0.018825301486 0.000640448726 LR_FREQ 0.022391061127 0.000490449764 N         2972
TT SR_FREQ 0.017287116815 0.000530497044 LR_FREQ 0.019326021809 0.000357099995 N        10609
TR SR_FREQ 0.020343472024 0.000603477755 LR_FREQ 0.020635546549 0.000401722070 N         9224
TS SR_FREQ 0.020551600267 0.000695285004 LR_FREQ 0.024734268588 0.000476208120 N        11832
TP SR_FREQ 0.027426455305 0.000942738067 LR_FREQ 0.026102551576 0.000496282839 N        11076
TQ SR_FREQ 0.023635382681 0.000736981077 LR_FREQ 0.019607956195 0.000424445536 N         6510
TN SR_FREQ 0.019253079938 0.000665479609 LR_FREQ 0.020757270620 0.000424309974 N         8101
TL SR_FREQ 0.014600425139 0.000480252451 LR_FREQ 0.015737899112 0.000303600467 N        20011
TM SR_FREQ 0.015372656429 0.000570222374 LR_FREQ 0.018946133995 0.000386285204 N         3925
TK SR_FREQ 0.018135247169 0.000566403951 LR_FREQ 0.018369843522 0.000377830420 N         9589
TH SR_FREQ 0.019719876731 0.000677916114 LR_FREQ 0.021237306153 0.000452019042 N         4597
TI SR_FREQ 0.015459398234 0.000498291726 LR_FREQ 0.015726533824 0.000296269644 N        11666
TF SR_FREQ 0.017569163832 0.000609249845 LR_FREQ 0.020912038199 0.000380330440 N         8849
TG SR_FREQ 0.019813538735 0.000671739221 LR_FREQ 0.032180589038 0.000506448791 N        16840
TD SR_FREQ 0.019733445794 0.000653277820 LR_FREQ 0.020080726185 0.000399382384 N        11439
TE SR_FREQ 0.022220772372 0.000710232253 LR_FREQ 0.019423282347 0.000446582343 N        11722
TC SR_FREQ 0.017997994563 0.000705982324 LR_FREQ 0.022690913854 0.000430458420 N         2638
TA SR_FREQ 0.019136130513 0.000642265257 LR_FREQ 0.024982109842 0.000449829622 N        16502
AA SR_FREQ 0.018605976784 0.000591831917 LR_FREQ 0.026943448418 0.000480976852 N        30799
AC SR_FREQ 0.017416553478 0.000584692653 LR_FREQ 0.025088826230 0.000466734454 N         3862
AE SR_FREQ 0.021701172538 0.000714340166 LR_FREQ 0.021173715208 0.000442817722 N        20957
AD SR_FREQ 0.019453057937 0.000615823459 LR_FREQ 0.021864351812 0.000391428575 N        18396
AG SR_FREQ 0.019257778576 0.000590926201 LR_FREQ 0.033447113550 0.000552187087 N        24296
AF SR_FREQ 0.017111784862 0.000544993955 LR_FREQ 0.023378458116 0.000411345966 N        12317
AI SR_FREQ 0.015363442660 0.000468431984 LR_FREQ 0.018117301054 0.000334591182 N        17688
AH SR_FREQ 0.019022150494 0.000603746569 LR_FREQ 0.023564456748 0.000446909345 N         7158
AK SR_FREQ 0.017730536765 0.000521485500 LR_FREQ 0.020262783234 0.000380528883 N        16804
AM SR_FREQ 0.015299570613 0.000507759502 LR_FREQ 0.021524398418 0.000435388498 N         7239
AL SR_FREQ 0.014406896996 0.000432556345 LR_FREQ 0.017642368169 0.000353719554 N        31855
AN SR_FREQ 0.018760023663 0.000609804838 LR_FREQ 0.022542669962 0.000423319875 N        11573
AQ SR_FREQ 0.022618925274 0.000661357826 LR_FREQ 0.021784049583 0.000429508138 N        11858
AP SR_FREQ 0.025791700725 0.000807707615 LR_FREQ 0.027915186482 0.000503963739 N        11658
AS SR_FREQ 0.020006658348 0.000621790288 LR_FREQ 0.026691177497 0.000480940349 N        17433
AR SR_FREQ 0.020005522813 0.000597252531 LR_FREQ 0.022468928998 0.000403813900 N        16884
AT SR_FREQ 0.017260087701 0.000504490223 LR_FREQ 0.021568842546 0.000367984966 N        15875
AW SR_FREQ 0.018346977526 0.000598727228 LR_FREQ 0.025060243884 0.000510132487 N         4043
AV SR_FREQ 0.015706504976 0.000467782292 LR_FREQ 0.018410171751 0.000299890033 N        22477
AY SR_FREQ 0.017543474162 0.000548508796 LR_FREQ 0.023989473877 0.000426771279 N         9820
VK SR_FREQ 0.017047273564 0.000590337125 LR_FREQ 0.011778950194 0.000239088152 N        15065
