# Supplementary material for: Pi-Pi contacts are an overlooked protein feature relevant to phase separation
Source: eLife. 2018 Feb 9;7:e31486. doi: 10.7554/eLife.31486 (PMC5847340; doi:10.7554/eLife.31486)
Supplement: Source code 2. — Python script and associated database files for the final phase separation propensity predictor. [file elife-31486-code2.tgz › SourceCodeS2/DBS/AVGnSDEVS/PCON2.BB.xmer38]

GW SR_FREQ 0.026016770357 0.000255825926 LR_FREQ 0.047036977698 0.000451141003 N         3017
GV SR_FREQ 0.020522347114 0.000201621972 LR_FREQ 0.029596891701 0.000238282998 N        14922
GT SR_FREQ 0.022719651491 0.000204002398 LR_FREQ 0.035294350513 0.000294609191 N        11381
GS SR_FREQ 0.026259058723 0.000243411236 LR_FREQ 0.043120469560 0.000330949309 N        11903
GR SR_FREQ 0.026436309464 0.000227570013 LR_FREQ 0.037055238619 0.000321873520 N         9779
GQ SR_FREQ 0.030562571145 0.000266092330 LR_FREQ 0.037249455187 0.000346229598 N         6646
GP SR_FREQ 0.034021844423 0.000305387555 LR_FREQ 0.046141687595 0.000358389313 N         6996
GY SR_FREQ 0.023748857539 0.000234302664 LR_FREQ 0.041042555552 0.000331544403 N         7527
GG SR_FREQ 0.025029297495 0.000240690814 LR_FREQ 0.052810279177 0.000358251367 N        15172
GF SR_FREQ 0.023120390725 0.000225045729 LR_FREQ 0.039300764574 0.000307887562 N         8659
GE SR_FREQ 0.028070344707 0.000254247248 LR_FREQ 0.033906760988 0.000325294412 N        11877
GD SR_FREQ 0.025470133832 0.000239993234 LR_FREQ 0.035434539748 0.000292447215 N        10900
GC SR_FREQ 0.025009863880 0.000270276310 LR_FREQ 0.047564539785 0.000362934041 N         2533
GA SR_FREQ 0.024167828330 0.000233813544 LR_FREQ 0.042069875112 0.000330959583 N        15581
GN SR_FREQ 0.025062672327 0.000244858017 LR_FREQ 0.037976949451 0.000330046000 N         8294
GM SR_FREQ 0.021265772034 0.000226308134 LR_FREQ 0.038495256486 0.000367461471 N         4484
GL SR_FREQ 0.018791118668 0.000185115019 LR_FREQ 0.027566872632 0.000253951890 N        17235
GK SR_FREQ 0.023539240448 0.000206676612 LR_FREQ 0.032977146951 0.000306871693 N        11834
GI SR_FREQ 0.020326464402 0.000201053108 LR_FREQ 0.029743536860 0.000282344558 N        12274
GH SR_FREQ 0.026404109605 0.000258000463 LR_FREQ 0.042113382509 0.000353949809 N         4756
ME SR_FREQ 0.022366878083 0.000264769100 LR_FREQ 0.018656141045 0.000191503161 N         3730
MD SR_FREQ 0.019551099888 0.000238753232 LR_FREQ 0.019281263861 0.000181799602 N         3405
MG SR_FREQ 0.019521695502 0.000237595587 LR_FREQ 0.033495775455 0.000281875406 N         4125
MF SR_FREQ 0.016644707434 0.000213825290 LR_FREQ 0.020530116043 0.000189704416 N         1989
MA SR_FREQ 0.018770062828 0.000228240980 LR_FREQ 0.025443554397 0.000223653793 N         5065
MC SR_FREQ 0.016773012252 0.000257567787 LR_FREQ 0.022220943759 0.000237363474 N          680
MM SR_FREQ 0.014058796687 0.000208795661 LR_FREQ 0.018009431440 0.000216049713 N         1439
ML SR_FREQ 0.013826289991 0.000170693254 LR_FREQ 0.015058522846 0.000145004777 N         5240
MN SR_FREQ 0.018553886215 0.000237084962 LR_FREQ 0.019840956860 0.000199701606 N         2431
MI SR_FREQ 0.014544846710 0.000185860215 LR_FREQ 0.015127097619 0.000150469578 N         3130
MH SR_FREQ 0.019073820776 0.000280802335 LR_FREQ 0.020612597714 0.000219160083 N         1318
MK SR_FREQ 0.017564533323 0.000204466213 LR_FREQ 0.017443095753 0.000175129836 N         3412
MT SR_FREQ 0.016738506980 0.000200915118 LR_FREQ 0.018757318705 0.000180183761 N         3197
MW SR_FREQ 0.017876639614 0.000264708786 LR_FREQ 0.021957395874 0.000276357977 N          660
MV SR_FREQ 0.015016070328 0.000183287205 LR_FREQ 0.015617088766 0.000140352314 N         3948
MQ SR_FREQ 0.023894828285 0.000294267675 LR_FREQ 0.018850505826 0.000203270741 N         1996
MP SR_FREQ 0.028188612710 0.000344041108 LR_FREQ 0.026053967439 0.000235804005 N         2694
MS SR_FREQ 0.020339970775 0.000251479152 LR_FREQ 0.024868233461 0.000231682982 N         3225
MR SR_FREQ 0.020250764682 0.000225216907 LR_FREQ 0.019902798509 0.000198024192 N         2945
MY SR_FREQ 0.017049000794 0.000222411196 LR_FREQ 0.021268831352 0.000212651661 N         1723
FP SR_FREQ 0.030853949623 0.000334679222 LR_FREQ 0.027330404288 0.000222865061 N         4973
FQ SR_FREQ 0.026875327704 0.000283307315 LR_FREQ 0.020709622882 0.000198184913 N         3749
FR SR_FREQ 0.022891373244 0.000225076973 LR_FREQ 0.021477986463 0.000179912987 N         5089
FS SR_FREQ 0.022926721440 0.000244617560 LR_FREQ 0.026152057365 0.000212973872 N         7378
FT SR_FREQ 0.019341338859 0.000202341949 LR_FREQ 0.020483875638 0.000177529601 N         6191
FV SR_FREQ 0.017359174468 0.000191384223 LR_FREQ 0.017315130698 0.000138417990 N         7210
FW SR_FREQ 0.021476743448 0.000262911907 LR_FREQ 0.023984156646 0.000235898041 N         1457
FY SR_FREQ 0.019913271971 0.000232104749 LR_FREQ 0.022949785492 0.000193784302 N         3964
FA SR_FREQ 0.021116076015 0.000231958973 LR_FREQ 0.026565705686 0.000210616753 N         8351
FC SR_FREQ 0.020433035828 0.000269954849 LR_FREQ 0.024219806481 0.000220625358 N         1348
FD SR_FREQ 0.022161748082 0.000245369459 LR_FREQ 0.020898331033 0.000178620454 N         7535
FE SR_FREQ 0.024784891246 0.000256150078 LR_FREQ 0.020253057980 0.000185282762 N         6783
FF SR_FREQ 0.019402408494 0.000221081435 LR_FREQ 0.022221345426 0.000180923678 N         4215
FG SR_FREQ 0.021887417351 0.000238560161 LR_FREQ 0.034070260011 0.000256513826 N         8325
FH SR_FREQ 0.022234556493 0.000261536605 LR_FREQ 0.022551534017 0.000208242158 N         2660
FI SR_FREQ 0.017003697227 0.000188303348 LR_FREQ 0.016865380283 0.000148951658 N         5740
FK SR_FREQ 0.020184363653 0.000216657107 LR_FREQ 0.019136534657 0.000173474413 N         5653
FL SR_FREQ 0.015902244905 0.000178682808 LR_FREQ 0.016557314052 0.000143394667 N         8895
FM SR_FREQ 0.017250645707 0.000224076260 LR_FREQ 0.020118824701 0.000199235132 N         2098
FN SR_FREQ 0.021442061771 0.000249420880 LR_FREQ 0.021614969354 0.000197591945 N         5116
SY SR_FREQ 0.020679360183 0.000244821913 LR_FREQ 0.024597271984 0.000213629287 N         5632
SS SR_FREQ 0.023292088264 0.000259231921 LR_FREQ 0.027499359123 0.000244926549 N        10060
SR SR_FREQ 0.023337250729 0.000231777573 LR_FREQ 0.023006247120 0.000205680208 N         7172
SQ SR_FREQ 0.026892034142 0.000280632002 LR_FREQ 0.022277730625 0.000223528666 N         5403
SP SR_FREQ 0.030541913217 0.000342395987 LR_FREQ 0.028719019443 0.000241405465 N         7075
SW SR_FREQ 0.022160533610 0.000267239634 LR_FREQ 0.026033931180 0.000267408097 N         2312
SV SR_FREQ 0.018092301200 0.000203179881 LR_FREQ 0.018752755974 0.000155035095 N        10590
ST SR_FREQ 0.019947060045 0.000210518759 LR_FREQ 0.021943040859 0.000195546911 N         8264
SK SR_FREQ 0.020696957814 0.000219054517 LR_FREQ 0.020590880548 0.000198724733 N         7864
SI SR_FREQ 0.017784367432 0.000201301196 LR_FREQ 0.018399946210 0.000172412721 N         8761
SH SR_FREQ 0.022803966018 0.000270098364 LR_FREQ 0.024343537043 0.000231331275 N         3485
SN SR_FREQ 0.021915490601 0.000252095466 LR_FREQ 0.023154506276 0.000220987987 N         6509
SM SR_FREQ 0.018127243176 0.000234514816 LR_FREQ 0.022011197230 0.000223298753 N         3205
SL SR_FREQ 0.016643469245 0.000188783035 LR_FREQ 0.017941063427 0.000162516345 N        14571
SC SR_FREQ 0.021242422680 0.000284513998 LR_FREQ 0.026083517687 0.000223249540 N         2001
SA SR_FREQ 0.021588368095 0.000241531101 LR_FREQ 0.027840400219 0.000230835616 N        11685
SG SR_FREQ 0.022308847212 0.000250351855 LR_FREQ 0.034985031021 0.000269980948 N        12942
SF SR_FREQ 0.020188767970 0.000235739197 LR_FREQ 0.023873800943 0.000203000746 N         6791
SE SR_FREQ 0.025081387924 0.000269378273 LR_FREQ 0.021590948455 0.000213666535 N         8681
SD SR_FREQ 0.022504014444 0.000241422910 LR_FREQ 0.022322686352 0.000200923184 N         8572
YI SR_FREQ 0.016685637690 0.000190164511 LR_FREQ 0.017216284806 0.000158730559 N         4849
YH SR_FREQ 0.021975236422 0.000277495637 LR_FREQ 0.023264013625 0.000216753244 N         2255
YK SR_FREQ 0.019890141142 0.000210427688 LR_FREQ 0.019560016829 0.000184248721 N         4726
YM SR_FREQ 0.016852926168 0.000226535702 LR_FREQ 0.020806022389 0.000212419274 N         1844
YL SR_FREQ 0.015645104082 0.000179874396 LR_FREQ 0.016848059129 0.000158433717 N         8811
YN SR_FREQ 0.021088439813 0.000251157891 LR_FREQ 0.022177307118 0.000206847689 N         4281
YA SR_FREQ 0.020885100082 0.000229116682 LR_FREQ 0.027352693530 0.000221939624 N         6928
YC SR_FREQ 0.020055394611 0.000265405055 LR_FREQ 0.025327893801 0.000245264346 N         1264
YE SR_FREQ 0.024524025313 0.000259102117 LR_FREQ 0.020679311650 0.000200972870 N         5414
YD SR_FREQ 0.021856645467 0.000239285387 LR_FREQ 0.021434661677 0.000189582929 N         5887
YG SR_FREQ 0.021657192083 0.000245557948 LR_FREQ 0.035396770552 0.000267875116 N         7257
YF SR_FREQ 0.019175735618 0.000226569320 LR_FREQ 0.022947484661 0.000197489643 N         4071
YY SR_FREQ 0.019589203707 0.000236486228 LR_FREQ 0.023811063395 0.000218741931 N         3900
YQ SR_FREQ 0.026711150708 0.000283487611 LR_FREQ 0.021307295780 0.000222701755 N         3451
YP SR_FREQ 0.030787783735 0.000334271835 LR_FREQ 0.028359735614 0.000238537152 N         4559
YS SR_FREQ 0.022677289730 0.000251623925 LR_FREQ 0.027016716471 0.000228075702 N         5897
YR SR_FREQ 0.022647313913 0.000223596659 LR_FREQ 0.022139494107 0.000201995022 N         4824
YT SR_FREQ 0.018988349510 0.000203993240 LR_FREQ 0.020991893503 0.000192844743 N         5093
YW SR_FREQ 0.021110652819 0.000259619132 LR_FREQ 0.025072678557 0.000282534249 N         1370
YV SR_FREQ 0.017034797705 0.000188798416 LR_FREQ 0.017662186890 0.000149868505 N         5984
LF SR_FREQ 0.016044349117 0.000181438972 LR_FREQ 0.018528587664 0.000146994481 N         8672
LG SR_FREQ 0.018135284220 0.000198379375 LR_FREQ 0.026840404339 0.000204762025 N        17263
LD SR_FREQ 0.018094821374 0.000199288253 LR_FREQ 0.017860526111 0.000141553777 N        15207
LE SR_FREQ 0.019975300969 0.000218679857 LR_FREQ 0.017450238367 0.000144525568 N        16505
LC SR_FREQ 0.015995864888 0.000211070259 LR_FREQ 0.019000691711 0.000158142706 N         2916
LA SR_FREQ 0.017599676844 0.000193538867 LR_FREQ 0.022003355688 0.000171703299 N        22088
LN SR_FREQ 0.017387017084 0.000202547515 LR_FREQ 0.018093298970 0.000150521579 N        10306
LL SR_FREQ 0.013981806726 0.000152364905 LR_FREQ 0.014849384162 0.000116435390 N        21450
LM SR_FREQ 0.014361026182 0.000178897683 LR_FREQ 0.016757720704 0.000154205666 N         5249
LK SR_FREQ 0.016729996988 0.000174449083 LR_FREQ 0.016590295560 0.000137416028 N        14889
LH SR_FREQ 0.017542626189 0.000212777119 LR_FREQ 0.018326560156 0.000149090506 N         5720
LI SR_FREQ 0.014525019338 0.000157575619 LR_FREQ 0.014924174455 0.000122474644 N        12004
LV SR_FREQ 0.014887991841 0.000158739670 LR_FREQ 0.015300737152 0.000113035721 N        15789
LW SR_FREQ 0.016657167596 0.000198372935 LR_FREQ 0.018938432220 0.000175846576 N         2691
LT SR_FREQ 0.016152391347 0.000166663655 LR_FREQ 0.017484701586 0.000140577588 N        13565
LR SR_FREQ 0.018489814110 0.000190786644 LR_FREQ 0.018190689377 0.000145110613 N        13136
LS SR_FREQ 0.018607147313 0.000207327761 LR_FREQ 0.021418032391 0.000173230556 N        15630
LP SR_FREQ 0.023340053179 0.000253609628 LR_FREQ 0.021985212127 0.000174635813 N        12264
LQ SR_FREQ 0.020609308068 0.000227613514 LR_FREQ 0.017423902987 0.000152420986 N         8970
LY SR_FREQ 0.016326602408 0.000190475993 LR_FREQ 0.018871669290 0.000155436332 N         7599
RT SR_FREQ 0.021286982709 0.000207945755 LR_FREQ 0.018642614180 0.000170010249 N         6264
RV SR_FREQ 0.019129779447 0.000198425379 LR_FREQ 0.015989924827 0.000131412564 N         9599
RW SR_FREQ 0.024257604996 0.000275504656 LR_FREQ 0.020934439732 0.000228714027 N         1866
RP SR_FREQ 0.033119267495 0.000343261433 LR_FREQ 0.024412751864 0.000218912820 N         5604
RQ SR_FREQ 0.029260668398 0.000277071488 LR_FREQ 0.018549525286 0.000188839885 N         4727
RR SR_FREQ 0.025157124597 0.000234241950 LR_FREQ 0.019406070614 0.000178315684 N         6993
RS SR_FREQ 0.024983483158 0.000256418919 LR_FREQ 0.023506945346 0.000215185248 N         6538
RY SR_FREQ 0.022183882528 0.000238478515 LR_FREQ 0.020509641134 0.000183411709 N         5003
RD SR_FREQ 0.024036133579 0.000241237776 LR_FREQ 0.018992206465 0.000170542415 N         7706
RE SR_FREQ 0.026775745004 0.000261397159 LR_FREQ 0.018360553289 0.000179428052 N         9275
RF SR_FREQ 0.021671373821 0.000241453275 LR_FREQ 0.020000020343 0.000169730267 N         5929
RG SR_FREQ 0.023768989140 0.000244247590 LR_FREQ 0.030347647217 0.000256321295 N         8702
RA SR_FREQ 0.022918929158 0.000235990297 LR_FREQ 0.024032993697 0.000204339659 N        10894
RC SR_FREQ 0.023194230362 0.000287484710 LR_FREQ 0.021150655594 0.000211601870 N         1524
RL SR_FREQ 0.017518459906 0.000190095135 LR_FREQ 0.015428631926 0.000134949923 N        13067
RM SR_FREQ 0.019574997561 0.000233275236 LR_FREQ 0.017918738966 0.000179775384 N         2809
RN SR_FREQ 0.023512934666 0.000243020249 LR_FREQ 0.019477232617 0.000184654711 N         5134
RH SR_FREQ 0.024703078280 0.000266283548 LR_FREQ 0.019935380171 0.000197565864 N         3136
RI SR_FREQ 0.018867316308 0.000199808042 LR_FREQ 0.015525935062 0.000137353949 N         7925
RK SR_FREQ 0.022215505048 0.000211325975 LR_FREQ 0.017430687996 0.000162073494 N         6349
VH SR_FREQ 0.018647805995 0.000257145130 LR_FREQ 0.012732441743 0.000130656575 N         4160
IP SR_FREQ 0.025144183521 0.000317565819 LR_FREQ 0.015126037737 0.000170014421 N         7669
EM SR_FREQ 0.022251603579 0.000244312072 LR_FREQ 0.016362837648 0.000172320267 N         4002
EL SR_FREQ 0.019316006442 0.000190094622 LR_FREQ 0.014533725367 0.000132993346 N        16556
EN SR_FREQ 0.026007065053 0.000242850493 LR_FREQ 0.017784082306 0.000180638953 N         7793
EI SR_FREQ 0.021042478045 0.000204225153 LR_FREQ 0.014488945769 0.000139472946 N        10875
EH SR_FREQ 0.027613479094 0.000263709201 LR_FREQ 0.018035640420 0.000182839526 N         3801
EK SR_FREQ 0.024507460270 0.000216140229 LR_FREQ 0.016067915147 0.000156219045 N        11448
EE SR_FREQ 0.029187788545 0.000281129453 LR_FREQ 0.017000767651 0.000179217511 N        12593
ED SR_FREQ 0.026415380654 0.000239685431 LR_FREQ 0.017507561588 0.000167628901 N         8998
EG SR_FREQ 0.026103282540 0.000243793817 LR_FREQ 0.027353177231 0.000248680719 N        11692
EF SR_FREQ 0.024152404623 0.000231037576 LR_FREQ 0.018321611302 0.000173011450 N         6627
EA SR_FREQ 0.025082061194 0.000248577998 LR_FREQ 0.022062950473 0.000198405209 N        15169
EC SR_FREQ 0.026387321739 0.000281974028 LR_FREQ 0.018833736555 0.000188537599 N         1765
IT SR_FREQ 0.016466236086 0.000196535770 LR_FREQ 0.011634389032 0.000122131122 N         8598
EY SR_FREQ 0.024751803879 0.000243493152 LR_FREQ 0.018703109645 0.000187053176 N         5705
IW SR_FREQ 0.017161099115 0.000233715012 LR_FREQ 0.011511772735 0.000149497271 N         1621
ET SR_FREQ 0.023574983955 0.000202979293 LR_FREQ 0.017169980282 0.000163924917 N         8508
EW SR_FREQ 0.027471973629 0.000261247946 LR_FREQ 0.018741246215 0.000219339734 N         2411
EV SR_FREQ 0.021150474517 0.000199456318 LR_FREQ 0.014932961225 0.000127762953 N        12249
EQ SR_FREQ 0.031911546891 0.000277463408 LR_FREQ 0.017009686540 0.000175121738 N         6331
EP SR_FREQ 0.035879629666 0.000316431890 LR_FREQ 0.022108465629 0.000210612295 N         5904
ES SR_FREQ 0.027382063471 0.000250537474 LR_FREQ 0.021388822801 0.000205954986 N         8093
ER SR_FREQ 0.027639316847 0.000232466167 LR_FREQ 0.017860861946 0.000167067230 N         9491
II SR_FREQ 0.014641558653 0.000169811543 LR_FREQ 0.009835828357 0.000100191119 N         8183
IH SR_FREQ 0.018114750623 0.000252802280 LR_FREQ 0.011531437386 0.000138297108 N         3612
IK SR_FREQ 0.017126609333 0.000204815596 LR_FREQ 0.011080113892 0.000118282197 N         8718
IM SR_FREQ 0.014362558719 0.000199690124 LR_FREQ 0.010324270886 0.000124432609 N         2873
IN SR_FREQ 0.017927874885 0.000238154985 LR_FREQ 0.012031273220 0.000145035351 N         7154
KC SR_FREQ 0.018382401621 0.000252919725 LR_FREQ 0.019234446985 0.000200166188 N         1378
KA SR_FREQ 0.019546319438 0.000224035940 LR_FREQ 0.022520009791 0.000207657321 N        11947
KG SR_FREQ 0.020287549351 0.000238796156 LR_FREQ 0.028227131311 0.000268532915 N         9944
KF SR_FREQ 0.018016673170 0.000215185564 LR_FREQ 0.018586488813 0.000176240094 N         5283
KE SR_FREQ 0.022570645048 0.000249275531 LR_FREQ 0.017196859248 0.000179067123 N        11026
KD SR_FREQ 0.020250754987 0.000231512201 LR_FREQ 0.017667728940 0.000169954264 N         8896
KK SR_FREQ 0.018613250889 0.000207472087 LR_FREQ 0.016277677182 0.000168246958 N         8580
KI SR_FREQ 0.015953052537 0.000182630360 LR_FREQ 0.014534139898 0.000137706655 N         8999
KH SR_FREQ 0.020030977512 0.000242320146 LR_FREQ 0.018316573345 0.000193696764 N         3005
KN SR_FREQ 0.019537273307 0.000240950545 LR_FREQ 0.018020784141 0.000181973333 N         6765
KM SR_FREQ 0.015915671687 0.000215355265 LR_FREQ 0.016558068576 0.000178457527 N         3057
KL SR_FREQ 0.015119890079 0.000173912085 LR_FREQ 0.014595465412 0.000135001880 N        13143
KS SR_FREQ 0.020923254945 0.000240978048 LR_FREQ 0.021847531292 0.000220337632 N         7255
KR SR_FREQ 0.020934840576 0.000209840636 LR_FREQ 0.018100800608 0.000178643874 N         6428
KQ SR_FREQ 0.023977291556 0.000276091654 LR_FREQ 0.017208512156 0.000183893299 N         4954
KP SR_FREQ 0.027540777599 0.000326059544 LR_FREQ 0.022657782428 0.000218627535 N         6032
KW SR_FREQ 0.019222317357 0.000249842202 LR_FREQ 0.019152029188 0.000227152144 N         1798
KV SR_FREQ 0.016301373698 0.000185327258 LR_FREQ 0.015059157673 0.000131326711 N        10149
KT SR_FREQ 0.017859489203 0.000195869956 LR_FREQ 0.017414705087 0.000171615850 N         7624
KY SR_FREQ 0.018257187421 0.000218841755 LR_FREQ 0.018992225857 0.000185352986 N         5425
DN SR_FREQ 0.023143311276 0.000268483596 LR_FREQ 0.019471101775 0.000186494294 N         5900
DL SR_FREQ 0.017422058539 0.000193762160 LR_FREQ 0.015533510269 0.000135539492 N        15238
DM SR_FREQ 0.019377090168 0.000249884249 LR_FREQ 0.018033517445 0.000182511959 N         3417
DK SR_FREQ 0.021873506827 0.000233930344 LR_FREQ 0.017502850003 0.000169810650 N         7880
DH SR_FREQ 0.024259202557 0.000280466472 LR_FREQ 0.020035345128 0.000200726081 N         3261
DI SR_FREQ 0.018743836461 0.000206890992 LR_FREQ 0.015661773681 0.000148807909 N        10102
DF SR_FREQ 0.021399185241 0.000255947097 LR_FREQ 0.020029109533 0.000176761037 N         7353
DG SR_FREQ 0.023373611758 0.000257207832 LR_FREQ 0.030057377051 0.000249246761 N        12176
DD SR_FREQ 0.023716888794 0.000261560959 LR_FREQ 0.018974075688 0.000173552310 N         7963
DE SR_FREQ 0.026328829076 0.000287567381 LR_FREQ 0.018465517158 0.000187379365 N        10178
DC SR_FREQ 0.022794751159 0.000299259758 LR_FREQ 0.021058943187 0.000204197750 N         1800
DA SR_FREQ 0.022666838064 0.000260380606 LR_FREQ 0.023938402176 0.000200778896 N        12876
DY SR_FREQ 0.021878485758 0.000260221653 LR_FREQ 0.020527473891 0.000188121534 N         6232
DV SR_FREQ 0.018976189590 0.000208048973 LR_FREQ 0.016099800669 0.000135704037 N        11637
DW SR_FREQ 0.023841970143 0.000285197600 LR_FREQ 0.020908245995 0.000228116731 N         2512
DT SR_FREQ 0.021019303486 0.000226669718 LR_FREQ 0.018671601224 0.000170815307 N         7501
DR SR_FREQ 0.024709162589 0.000251998472 LR_FREQ 0.019493058534 0.000181324799 N         7259
DS SR_FREQ 0.024578958182 0.000275645359 LR_FREQ 0.023391285729 0.000217527677 N         8201
DP SR_FREQ 0.032471098979 0.000372548401 LR_FREQ 0.024042804893 0.000206863334 N         8047
DQ SR_FREQ 0.028550218173 0.000307412728 LR_FREQ 0.018635858493 0.000189729558 N         4554
QQ SR_FREQ 0.035718655838 0.000322649183 LR_FREQ 0.019168599642 0.000214017904 N         4035
QP SR_FREQ 0.040524744560 0.000389297722 LR_FREQ 0.025781064305 0.000245583523 N         4017
QS SR_FREQ 0.029424462504 0.000290008444 LR_FREQ 0.024643311315 0.000243290569 N         4827
QR SR_FREQ 0.029804026201 0.000262039743 LR_FREQ 0.020166897566 0.000200361895 N         4723
QT SR_FREQ 0.024815422261 0.000238135553 LR_FREQ 0.019143929527 0.000191982897 N         4693
QW SR_FREQ 0.030381612476 0.000323351493 LR_FREQ 0.022111617226 0.000267315803 N         1423
QV SR_FREQ 0.021855945840 0.000221830617 LR_FREQ 0.016271078199 0.000146432730 N         6630
QY SR_FREQ 0.026359329837 0.000281441011 LR_FREQ 0.021430024726 0.000212159588 N         3290
QA SR_FREQ 0.026462527259 0.000272036666 LR_FREQ 0.025165843650 0.000225187204 N         8461
QC SR_FREQ 0.029025379209 0.000366716852 LR_FREQ 0.022263977215 0.000233978873 N         1067
QE SR_FREQ 0.031521190181 0.000306148456 LR_FREQ 0.018980811464 0.000207271076 N         5637
QD SR_FREQ 0.028189094962 0.000275083469 LR_FREQ 0.019562788940 0.000192541178 N         4614
QG SR_FREQ 0.027744593396 0.000273682818 LR_FREQ 0.032342112500 0.000281608907 N         6488
QF SR_FREQ 0.025541039066 0.000265062083 LR_FREQ 0.020804615857 0.000192499730 N         3657
QI SR_FREQ 0.021726348272 0.000233364228 LR_FREQ 0.015816523962 0.000161229301 N         5395
QH SR_FREQ 0.030308404154 0.000326947113 LR_FREQ 0.020848002133 0.000228740399 N         2171
QK SR_FREQ 0.025951570349 0.000246243111 LR_FREQ 0.017814749894 0.000184525347 N         4943
QM SR_FREQ 0.023501846002 0.000286113342 LR_FREQ 0.018505941942 0.000202896982 N         2217
QL SR_FREQ 0.019726597272 0.000212856527 LR_FREQ 0.015620359712 0.000146807813 N         9481
QN SR_FREQ 0.027961781277 0.000294867824 LR_FREQ 0.020114327241 0.000210161907 N         3772
WG SR_FREQ 0.021158868011 0.000265619440 LR_FREQ 0.036390018008 0.000340912930 N         2590
WF SR_FREQ 0.018184497344 0.000243819388 LR_FREQ 0.021571785841 0.000211612106 N         1406
WE SR_FREQ 0.024561435168 0.000284861388 LR_FREQ 0.019305231426 0.000218441088 N         2224
WD SR_FREQ 0.021343386373 0.000273459958 LR_FREQ 0.020109151553 0.000209349380 N         2459
WC SR_FREQ 0.018745235584 0.000323576168 LR_FREQ 0.023972124061 0.000289515064 N          446
WA SR_FREQ 0.020274311596 0.000241770856 LR_FREQ 0.026857098505 0.000257079756 N         2696
WN SR_FREQ 0.020391745709 0.000262319170 LR_FREQ 0.020877809961 0.000239363988 N         1808
WM SR_FREQ 0.015303375213 0.000254230986 LR_FREQ 0.018828428827 0.000245243444 N          805
WL SR_FREQ 0.014515474512 0.000185989002 LR_FREQ 0.015326521996 0.000157129061 N         3326
WK SR_FREQ 0.019101205820 0.000234109209 LR_FREQ 0.017946219648 0.000201318000 N         1947
WI SR_FREQ 0.015486248099 0.000196863027 LR_FREQ 0.015408357713 0.000164652497 N         1876
WH SR_FREQ 0.021321736072 0.000314366038 LR_FREQ 0.021790357923 0.000256002081 N          984
WW SR_FREQ 0.020182493498 0.000307367607 LR_FREQ 0.023784357337 0.000356796625 N          563
WV SR_FREQ 0.015999312809 0.000193805924 LR_FREQ 0.016047325565 0.000156209716 N         2212
WT SR_FREQ 0.018052200034 0.000210974305 LR_FREQ 0.019548892831 0.000210381782 N         2063
WS SR_FREQ 0.022276329927 0.000269994277 LR_FREQ 0.026473709776 0.000261252333 N         2283
WR SR_FREQ 0.022270432586 0.000246552677 LR_FREQ 0.020836659780 0.000227991770 N         1914
WQ SR_FREQ 0.027061717316 0.000324463180 LR_FREQ 0.019734205968 0.000248853181 N         1583
WP SR_FREQ 0.032107257948 0.000409764381 LR_FREQ 0.027920555328 0.000285275724 N         1422
WY SR_FREQ 0.018653484122 0.000257151330 LR_FREQ 0.022559111870 0.000254734653 N         1174
PR SR_FREQ 0.024303848514 0.000218336408 LR_FREQ 0.019215067924 0.000152128609 N         5163
PS SR_FREQ 0.024186532667 0.000230429585 LR_FREQ 0.023242991245 0.000180634879 N         6901
PP SR_FREQ 0.032396404641 0.000298996222 LR_FREQ 0.024022734692 0.000181295537 N         4731
PQ SR_FREQ 0.028412147906 0.000251449658 LR_FREQ 0.018327418785 0.000161985100 N         4355
PV SR_FREQ 0.018518094265 0.000189286997 LR_FREQ 0.015728738924 0.000121850721 N         9085
PW SR_FREQ 0.023244196092 0.000250581372 LR_FREQ 0.020723079611 0.000210911437 N         1741
PT SR_FREQ 0.020519537083 0.000191851107 LR_FREQ 0.018317697512 0.000151444937 N         6465
PY SR_FREQ 0.021332778661 0.000212736364 LR_FREQ 0.020271911274 0.000165919695 N         4449
PC SR_FREQ 0.022180662277 0.000261322041 LR_FREQ 0.020690261148 0.000167875055 N         1234
PA SR_FREQ 0.022342317062 0.000224365826 LR_FREQ 0.023977044524 0.000181313806 N         9609
PF SR_FREQ 0.020829419401 0.000216135346 LR_FREQ 0.019807735771 0.000162159527 N         5106
PG SR_FREQ 0.022916404978 0.000222249888 LR_FREQ 0.030267291974 0.000215242627 N         9453
PD SR_FREQ 0.023262358796 0.000223081862 LR_FREQ 0.018755791687 0.000150675128 N         8102
PE SR_FREQ 0.026123890321 0.000245977568 LR_FREQ 0.018223825439 0.000156217756 N        10061
PK SR_FREQ 0.021454821125 0.000203881303 LR_FREQ 0.017140246466 0.000145153938 N         5637
PH SR_FREQ 0.023796902645 0.000230917123 LR_FREQ 0.019703757431 0.000172506844 N         2796
PI SR_FREQ 0.018249745320 0.000189625863 LR_FREQ 0.015261116242 0.000131345243 N         5867
PN SR_FREQ 0.022676864470 0.000231543693 LR_FREQ 0.019192546944 0.000163106053 N         5226
PL SR_FREQ 0.016968547161 0.000176701838 LR_FREQ 0.015167001641 0.000126433671 N        10728
PM SR_FREQ 0.018713220266 0.000220290563 LR_FREQ 0.017603851347 0.000163784745 N         2437
CK SR_FREQ 0.020501851383 0.000227358414 LR_FREQ 0.020806129361 0.000213743536 N         1531
CI SR_FREQ 0.016618054182 0.000202976959 LR_FREQ 0.017891232738 0.000181026308 N         1755
CH SR_FREQ 0.023508964513 0.000319734902 LR_FREQ 0.026540495941 0.000271197513 N         1075
CN SR_FREQ 0.022170208102 0.000282045066 LR_FREQ 0.024495842814 0.000256361797 N         1271
CM SR_FREQ 0.016808109984 0.000241193630 LR_FREQ 0.023020541791 0.000273519593 N          631
CL SR_FREQ 0.015398507634 0.000186402936 LR_FREQ 0.017415771482 0.000170985243 N         2869
CC SR_FREQ 0.021188000512 0.000376222383 LR_FREQ 0.030189752585 0.000323958598 N          487
CA SR_FREQ 0.021644605253 0.000255792477 LR_FREQ 0.030668367103 0.000259134375 N         2386
CG SR_FREQ 0.022597544042 0.000271277292 LR_FREQ 0.041845643249 0.000308877210 N         2662
CF SR_FREQ 0.019681818779 0.000253617570 LR_FREQ 0.025534442002 0.000246678364 N         1314
CE SR_FREQ 0.026399477606 0.000300395085 LR_FREQ 0.022183218391 0.000234370860 N         1845
CD SR_FREQ 0.023020125078 0.000281559221 LR_FREQ 0.023166640466 0.000223909425 N         1929
CY SR_FREQ 0.020332624512 0.000261176146 LR_FREQ 0.026859152008 0.000254389396 N         1110
CS SR_FREQ 0.024044743671 0.000287217463 LR_FREQ 0.030683285649 0.000273532202 N         2080
CR SR_FREQ 0.024106796939 0.000259327766 LR_FREQ 0.024312588720 0.000234239306 N         1656
CQ SR_FREQ 0.029571882295 0.000352086975 LR_FREQ 0.023365491040 0.000266307406 N         1124
CP SR_FREQ 0.035000378402 0.000420163371 LR_FREQ 0.032858709817 0.000289648568 N         1625
CW SR_FREQ 0.022424916658 0.000290183094 LR_FREQ 0.029852149209 0.000360668417 N          394
CV SR_FREQ 0.017076173874 0.000200814716 LR_FREQ 0.018376006164 0.000164133323 N         2099
CT SR_FREQ 0.019415100145 0.000224185381 LR_FREQ 0.022629360729 0.000215851557 N         1680
IY SR_FREQ 0.016678841333 0.000223248917 LR_FREQ 0.012335915390 0.000133601993 N         5066
VA SR_FREQ 0.018481298210 0.000225374172 LR_FREQ 0.016782855677 0.000152388213 N        15867
VC SR_FREQ 0.017059225154 0.000271634115 LR_FREQ 0.012788254345 0.000132733509 N         2294
VD SR_FREQ 0.019087172167 0.000242088026 LR_FREQ 0.013209351748 0.000125923576 N        11709
VE SR_FREQ 0.021141374613 0.000257112358 LR_FREQ 0.012897431867 0.000123105462 N        12103
VF SR_FREQ 0.016881531395 0.000217240293 LR_FREQ 0.013330147672 0.000120547245 N         7356
VG SR_FREQ 0.019075661116 0.000238714627 LR_FREQ 0.020733513738 0.000194996034 N        12469
IQ SR_FREQ 0.021799042850 0.000271879529 LR_FREQ 0.011240546915 0.000132715607 N         5072
VI SR_FREQ 0.015099821111 0.000178027573 LR_FREQ 0.010704453981 0.000096134149 N        10787
IS SR_FREQ 0.019310971869 0.000244460606 LR_FREQ 0.014894866010 0.000167363383 N         9597
IR SR_FREQ 0.019115243319 0.000222740193 LR_FREQ 0.012166219227 0.000126770110 N         7269
VL SR_FREQ 0.014449407528 0.000173654954 LR_FREQ 0.011196658804 0.000098482026 N        16966
VM SR_FREQ 0.014985167737 0.000213288803 LR_FREQ 0.011457179116 0.000120001768 N         4138
VN SR_FREQ 0.018362187892 0.000243759791 LR_FREQ 0.013118332404 0.000135794823 N         7978
IV SR_FREQ 0.015015912176 0.000176510022 LR_FREQ 0.010254183557 0.000100590613 N        10192
VP SR_FREQ 0.025380142034 0.000333986705 LR_FREQ 0.016320403834 0.000161738760 N         8967
VQ SR_FREQ 0.022181452916 0.000280454204 LR_FREQ 0.012425263727 0.000135001850 N         6006
VR SR_FREQ 0.019539606167 0.000225016411 LR_FREQ 0.013264677153 0.000126538332 N         9196
VS SR_FREQ 0.019705215918 0.000253268380 LR_FREQ 0.015977898453 0.000158460034 N        11326
VT SR_FREQ 0.016918819415 0.000205242318 LR_FREQ 0.012723131549 0.000121764042 N        10668
IL SR_FREQ 0.014016188078 0.000168000762 LR_FREQ 0.010364129231 0.000102871669 N        12218
VV SR_FREQ 0.015484600777 0.000182842580 LR_FREQ 0.011152765450 0.000094932401 N        14133
VW SR_FREQ 0.017792738872 0.000243047711 LR_FREQ 0.012785745048 0.000147277775 N         2339
IA SR_FREQ 0.018055306878 0.000216667904 LR_FREQ 0.015838496174 0.000166600845 N        13296
VY SR_FREQ 0.017170482276 0.000227089179 LR_FREQ 0.013464915615 0.000131637420 N         6002
IC SR_FREQ 0.016393415694 0.000250717493 LR_FREQ 0.011495635554 0.000137622756 N         1947
IE SR_FREQ 0.020755636346 0.000252201032 LR_FREQ 0.011968753676 0.000128230933 N        10224
ID SR_FREQ 0.018686787302 0.000227354865 LR_FREQ 0.012174779215 0.000134781567 N        10189
IG SR_FREQ 0.018676492694 0.000228452975 LR_FREQ 0.019651678456 0.000210895977 N        10941
IF SR_FREQ 0.016359253789 0.000207459627 LR_FREQ 0.012175381832 0.000129138711 N         5405
HY SR_FREQ 0.021488678899 0.000261088121 LR_FREQ 0.023898309260 0.000222837873 N         2399
HR SR_FREQ 0.024861674374 0.000249443823 LR_FREQ 0.022016508720 0.000198314277 N         3030
HS SR_FREQ 0.024746154129 0.000271287950 LR_FREQ 0.027427393551 0.000238699951 N         3506
HP SR_FREQ 0.034766756849 0.000381213135 LR_FREQ 0.028865991545 0.000244246776 N         3816
HQ SR_FREQ 0.029986742083 0.000320255380 LR_FREQ 0.021166572029 0.000222564565 N         2187
HV SR_FREQ 0.018173839529 0.000206892088 LR_FREQ 0.017299324309 0.000142874516 N         4054
HW SR_FREQ 0.023959218224 0.000342707415 LR_FREQ 0.025378561857 0.000286079147 N          991
HT SR_FREQ 0.020521546015 0.000219410699 LR_FREQ 0.020872507486 0.000194380352 N         3105
HK SR_FREQ 0.021544081211 0.000234707897 LR_FREQ 0.019242610462 0.000190175428 N         2435
HH SR_FREQ 0.024636098634 0.000308780595 LR_FREQ 0.023327007762 0.000235633644 N         1723
HI SR_FREQ 0.017839655633 0.000207893800 LR_FREQ 0.016827361001 0.000170241558 N         3560
HN SR_FREQ 0.023114422837 0.000280776486 LR_FREQ 0.022122119042 0.000209300159 N         2349
HL SR_FREQ 0.016453520873 0.000191308736 LR_FREQ 0.016499520887 0.000152068683 N         6139
HM SR_FREQ 0.018380033482 0.000257891764 LR_FREQ 0.020537028245 0.000230154979 N         1285
HC SR_FREQ 0.022561459027 0.000329569371 LR_FREQ 0.025626264504 0.000263958144 N          995
HA SR_FREQ 0.022459606079 0.000254641167 LR_FREQ 0.027762039156 0.000232710519 N         4729
HF SR_FREQ 0.020841930070 0.000259104318 LR_FREQ 0.023021424828 0.000209711084 N         3089
HG SR_FREQ 0.023468136692 0.000271752491 LR_FREQ 0.036643246229 0.000278831796 N         4955
HD SR_FREQ 0.023800805350 0.000266426163 LR_FREQ 0.021286831118 0.000198523802 N         3163
HE SR_FREQ 0.026968984269 0.000293952110 LR_FREQ 0.020505171631 0.000206736823 N         3229
NH SR_FREQ 0.025952868240 0.000292300251 LR_FREQ 0.023867948999 0.000235928080 N         2452
NI SR_FREQ 0.019407554724 0.000218441520 LR_FREQ 0.017677545681 0.000166529865 N         7288
NK SR_FREQ 0.022943989756 0.000244259446 LR_FREQ 0.019969095731 0.000193412841 N         5653
NL SR_FREQ 0.017937633160 0.000207098059 LR_FREQ 0.017301591843 0.000161702890 N        10241
NM SR_FREQ 0.020325394988 0.000258990640 LR_FREQ 0.021283350045 0.000219076823 N         2386
NN SR_FREQ 0.024464629802 0.000283103683 LR_FREQ 0.022631485798 0.000219892307 N         5413
NA SR_FREQ 0.023671632085 0.000260683988 LR_FREQ 0.027682108147 0.000230136820 N         8669
NC SR_FREQ 0.024409620428 0.000322333270 LR_FREQ 0.025782844680 0.000233968787 N         1408
ND SR_FREQ 0.025002373328 0.000274045071 LR_FREQ 0.021795642224 0.000202325179 N         5957
NE SR_FREQ 0.027939372964 0.000290965007 LR_FREQ 0.021068092874 0.000211914897 N         6396
NF SR_FREQ 0.022446583949 0.000261128350 LR_FREQ 0.023420886244 0.000206264409 N         4872
NG SR_FREQ 0.024636007356 0.000279489049 LR_FREQ 0.035595270820 0.000290558666 N         9130
NY SR_FREQ 0.023058799653 0.000274028463 LR_FREQ 0.024202360874 0.000220980524 N         4469
NP SR_FREQ 0.035191590869 0.000380224503 LR_FREQ 0.028443555819 0.000238012888 N         6709
NQ SR_FREQ 0.030826290139 0.000323112248 LR_FREQ 0.021762839682 0.000227929946 N         3866
NR SR_FREQ 0.026219638106 0.000259045525 LR_FREQ 0.022581722105 0.000209746347 N         4858
NS SR_FREQ 0.025917878659 0.000282791999 LR_FREQ 0.027311947096 0.000241160093 N         6348
NT SR_FREQ 0.021973734234 0.000232196267 LR_FREQ 0.021431327258 0.000198491077 N         5893
NV SR_FREQ 0.019650119025 0.000220330016 LR_FREQ 0.018077326090 0.000153167625 N         7769
NW SR_FREQ 0.025637937845 0.000332044795 LR_FREQ 0.025658172843 0.000278348016 N         1755
TY SR_FREQ 0.018282310569 0.000232139651 LR_FREQ 0.021919705201 0.000189967288 N         4980
TV SR_FREQ 0.016229561877 0.000187896913 LR_FREQ 0.016834500424 0.000138741088 N        10665
TW SR_FREQ 0.019197776612 0.000243555305 LR_FREQ 0.022641201676 0.000237549797 N         2031
TT SR_FREQ 0.017784159586 0.000197016846 LR_FREQ 0.019689746931 0.000177691608 N         7455
TR SR_FREQ 0.020846837056 0.000221934909 LR_FREQ 0.020756810554 0.000186584567 N         6390
TS SR_FREQ 0.020945768575 0.000250811323 LR_FREQ 0.024889440647 0.000218883183 N         8245
TP SR_FREQ 0.027559639175 0.000332598637 LR_FREQ 0.025949312004 0.000222853985 N         7769
TQ SR_FREQ 0.023999728156 0.000274465616 LR_FREQ 0.019882381620 0.000201824840 N         4457
TN SR_FREQ 0.019569353701 0.000241716952 LR_FREQ 0.020815073720 0.000198801984 N         5784
TL SR_FREQ 0.015043525129 0.000180220366 LR_FREQ 0.016202795537 0.000139892866 N        13611
TM SR_FREQ 0.015801495547 0.000215482757 LR_FREQ 0.019287242268 0.000189986427 N         2820
TK SR_FREQ 0.018580439051 0.000205258606 LR_FREQ 0.018551534236 0.000178608846 N         6536
TH SR_FREQ 0.020027369349 0.000247585137 LR_FREQ 0.021451077573 0.000202361077 N         3293
TI SR_FREQ 0.015874786815 0.000185715871 LR_FREQ 0.016362406651 0.000150143870 N         7993
TF SR_FREQ 0.017942940448 0.000224679342 LR_FREQ 0.021269434631 0.000177524667 N         6173
TG SR_FREQ 0.020203346204 0.000241030845 LR_FREQ 0.032010482511 0.000244239732 N        11956
TD SR_FREQ 0.020204733694 0.000234858528 LR_FREQ 0.020190973570 0.000183280552 N         8003
TE SR_FREQ 0.022608635428 0.000252798087 LR_FREQ 0.019602342965 0.000191524230 N         7977
TC SR_FREQ 0.018297798719 0.000261845675 LR_FREQ 0.022795263789 0.000207782395 N         1695
TA SR_FREQ 0.019547228338 0.000230573308 LR_FREQ 0.025292785750 0.000201986863 N        11617
AA SR_FREQ 0.019055635606 0.000211599581 LR_FREQ 0.027010169367 0.000213442622 N        21554
AC SR_FREQ 0.017808295503 0.000224452286 LR_FREQ 0.025276773469 0.000208447516 N         2729
AE SR_FREQ 0.021833207858 0.000248319889 LR_FREQ 0.021453484763 0.000191212189 N        14240
AD SR_FREQ 0.019702617032 0.000216229201 LR_FREQ 0.022088475633 0.000179441343 N        12974
AG SR_FREQ 0.019635697994 0.000210126715 LR_FREQ 0.033300176566 0.000256453671 N        17498
AF SR_FREQ 0.017575716415 0.000197543883 LR_FREQ 0.023478356791 0.000180955848 N         8738
AI SR_FREQ 0.015801534966 0.000173333883 LR_FREQ 0.018497177091 0.000157786537 N        12472
AH SR_FREQ 0.019345254300 0.000220357618 LR_FREQ 0.023784717215 0.000202684596 N         5132
AK SR_FREQ 0.018186011176 0.000188202541 LR_FREQ 0.020521652337 0.000174066895 N        11532
AM SR_FREQ 0.015734292657 0.000193076794 LR_FREQ 0.021758595709 0.000202075770 N         5194
AL SR_FREQ 0.014994446725 0.000161881576 LR_FREQ 0.018017570956 0.000152499497 N        22128
AN SR_FREQ 0.019043104984 0.000215768229 LR_FREQ 0.022814033677 0.000193530113 N         8260
AQ SR_FREQ 0.022829884897 0.000242721160 LR_FREQ 0.022061030629 0.000198970988 N         8076
AP SR_FREQ 0.025860018565 0.000277973690 LR_FREQ 0.027783131155 0.000224213861 N         8280
AS SR_FREQ 0.020296435388 0.000223576760 LR_FREQ 0.026727848991 0.000216877442 N        12212
AR SR_FREQ 0.020258436265 0.000212815567 LR_FREQ 0.022700145494 0.000188930102 N        11650
AT SR_FREQ 0.017576468869 0.000183011633 LR_FREQ 0.021768265962 0.000177458349 N        11262
AW SR_FREQ 0.018636470371 0.000217768079 LR_FREQ 0.025180556606 0.000244450628 N         2840
AV SR_FREQ 0.016126964620 0.000171940282 LR_FREQ 0.018773119292 0.000142865234 N        15696
AY SR_FREQ 0.017895700209 0.000204949927 LR_FREQ 0.024126496652 0.000194465318 N         7037
VK SR_FREQ 0.017570501986 0.000213560019 LR_FREQ 0.012102407276 0.000115460020 N        10142
