# Supplementary material for: Pi-Pi contacts are an overlooked protein feature relevant to phase separation
Source: eLife. 2018 Feb 9;7:e31486. doi: 10.7554/eLife.31486 (PMC5847340; doi:10.7554/eLife.31486)
Supplement: Source code 2. — Python script and associated database files for the final phase separation propensity predictor. [file elife-31486-code2.tgz › SourceCodeS2/DBS/AVGnSDEVS/PCON2.SC.xmer12]

 E SR_FREQ 0.033706206346 0.000702670394 LR_FREQ 0.034521938983 0.000856946397 N       250103
 D SR_FREQ 0.025348526966 0.000589651159 LR_FREQ 0.032507057943 0.000679401725 N       219454
 F SR_FREQ 0.105570952606 0.002180102153 LR_FREQ 0.218164027509 0.002015937380 N       151016
 H SR_FREQ 0.098978022452 0.001925035489 LR_FREQ 0.175852156016 0.002102449714 N        86133
 N SR_FREQ 0.044789856843 0.001097193272 LR_FREQ 0.073742017908 0.001148885460 N       158281
 Q SR_FREQ 0.056326396225 0.001067849460 LR_FREQ 0.077869815226 0.001455018082 N       133953
 R SR_FREQ 0.067777811202 0.002085910212 LR_FREQ 0.163186989171 0.002122110481 N       187955
 W SR_FREQ 0.157283230845 0.002976237416 LR_FREQ 0.352386220140 0.003913881608 N        50778
 Y SR_FREQ 0.120811824505 0.002671208027 LR_FREQ 0.226238190425 0.002216052178 N       130568
