# Supplementary material for: Pi-Pi contacts are an overlooked protein feature relevant to phase separation
Source: eLife. 2018 Feb 9;7:e31486. doi: 10.7554/eLife.31486 (PMC5847340; doi:10.7554/eLife.31486)
Supplement: Source code 2. — Python script and associated database files for the final phase separation propensity predictor. [file elife-31486-code2.tgz › SourceCodeS2/DBS/AVGnSDEVS/PCON2.SC.xmer40]

 E SR_FREQ 0.034120155481 0.000281044671 LR_FREQ 0.035149335639 0.000358510213 N       165723
 D SR_FREQ 0.025565345134 0.000235580883 LR_FREQ 0.032936659403 0.000293888652 N       150504
 F SR_FREQ 0.106116155568 0.000823139718 LR_FREQ 0.218988788769 0.000961618696 N       104129
 H SR_FREQ 0.099460520166 0.000787394998 LR_FREQ 0.177309059392 0.000982260770 N        59264
 N SR_FREQ 0.045404725455 0.000421219606 LR_FREQ 0.074670950544 0.000572148548 N       108882
 Q SR_FREQ 0.056993682378 0.000431472185 LR_FREQ 0.078920026778 0.000640963124 N        89251
 R SR_FREQ 0.067891271527 0.000727460409 LR_FREQ 0.164821999430 0.000955431565 N       125875
 W SR_FREQ 0.158405120650 0.001187695919 LR_FREQ 0.353308944702 0.001896337315 N        34944
 Y SR_FREQ 0.121390207594 0.000997059820 LR_FREQ 0.227374187622 0.001088375518 N        90555
