# Supplementary material for: Pi-Pi contacts are an overlooked protein feature relevant to phase separation
Source: eLife. 2018 Feb 9;7:e31486. doi: 10.7554/eLife.31486 (PMC5847340; doi:10.7554/eLife.31486)
Supplement: Source code 2. — Python script and associated database files for the final phase separation propensity predictor. [file elife-31486-code2.tgz › SourceCodeS2/DBS/AVGnSDEVS/PCON2.BB.xmer40]

GW SR_FREQ 0.026026289790 0.000247371962 LR_FREQ 0.047040031340 0.000435803111 N         2932
GV SR_FREQ 0.020529301924 0.000195176027 LR_FREQ 0.029600130457 0.000231459338 N        14498
GT SR_FREQ 0.022725238953 0.000196791543 LR_FREQ 0.035305269738 0.000285462029 N        11072
GS SR_FREQ 0.026264494856 0.000234294835 LR_FREQ 0.043132558495 0.000321641072 N        11576
GR SR_FREQ 0.026437990641 0.000219748386 LR_FREQ 0.037064168228 0.000312426039 N         9518
GQ SR_FREQ 0.030560938353 0.000255979494 LR_FREQ 0.037257684202 0.000336189715 N         6443
GP SR_FREQ 0.034030754232 0.000293023493 LR_FREQ 0.046134025472 0.000348102126 N         6806
GY SR_FREQ 0.023754522424 0.000226606601 LR_FREQ 0.041040314751 0.000324224068 N         7335
GG SR_FREQ 0.025038274683 0.000231204164 LR_FREQ 0.052802951773 0.000346863118 N        14773
GF SR_FREQ 0.023131099837 0.000217375460 LR_FREQ 0.039296618963 0.000298855820 N         8440
GE SR_FREQ 0.028072034849 0.000244480177 LR_FREQ 0.033925226977 0.000314369435 N        11536
GD SR_FREQ 0.025471333358 0.000231624455 LR_FREQ 0.035446159419 0.000282784807 N        10603
GC SR_FREQ 0.025018171003 0.000260858701 LR_FREQ 0.047574434515 0.000352782343 N         2466
GA SR_FREQ 0.024170826738 0.000224583778 LR_FREQ 0.042066573737 0.000320752869 N        15163
GN SR_FREQ 0.025067227948 0.000235848294 LR_FREQ 0.037988621145 0.000321731485 N         8090
GM SR_FREQ 0.021278701800 0.000217227878 LR_FREQ 0.038512505482 0.000359299365 N         4363
GL SR_FREQ 0.018801729378 0.000178820730 LR_FREQ 0.027571694711 0.000247255383 N        16792
GK SR_FREQ 0.023546488496 0.000198880204 LR_FREQ 0.032988893259 0.000297895033 N        11479
GI SR_FREQ 0.020336023028 0.000193801098 LR_FREQ 0.029752197618 0.000274548237 N        11933
GH SR_FREQ 0.026408542827 0.000249719993 LR_FREQ 0.042124429904 0.000345896623 N         4621
ME SR_FREQ 0.022372675700 0.000255163940 LR_FREQ 0.018669508493 0.000185010235 N         3628
MD SR_FREQ 0.019557421249 0.000231253533 LR_FREQ 0.019296639708 0.000176716801 N         3306
MG SR_FREQ 0.019531850627 0.000229716977 LR_FREQ 0.033508999415 0.000274335849 N         4021
MF SR_FREQ 0.016658719468 0.000206033559 LR_FREQ 0.020540828690 0.000183622115 N         1930
MA SR_FREQ 0.018779027204 0.000220157248 LR_FREQ 0.025456890604 0.000214751330 N         4951
MC SR_FREQ 0.016782139041 0.000251956014 LR_FREQ 0.022228093235 0.000234004907 N          665
MM SR_FREQ 0.014068312430 0.000202932313 LR_FREQ 0.018029152430 0.000210418273 N         1394
ML SR_FREQ 0.013839999546 0.000165288921 LR_FREQ 0.015071222524 0.000141430141 N         5063
MN SR_FREQ 0.018564443844 0.000228630768 LR_FREQ 0.019856583327 0.000194694311 N         2367
MI SR_FREQ 0.014555478815 0.000179724016 LR_FREQ 0.015143173648 0.000147431559 N         3039
MH SR_FREQ 0.019081837976 0.000272396920 LR_FREQ 0.020625118612 0.000212449396 N         1283
MK SR_FREQ 0.017574903835 0.000197196316 LR_FREQ 0.017456039351 0.000168977591 N         3301
MT SR_FREQ 0.016745873292 0.000194183004 LR_FREQ 0.018774108549 0.000175038462 N         3107
MW SR_FREQ 0.017890265145 0.000252574526 LR_FREQ 0.021970350632 0.000270742849 N          637
MV SR_FREQ 0.015024421933 0.000176366731 LR_FREQ 0.015631126885 0.000136555529 N         3843
MQ SR_FREQ 0.023904866068 0.000285505334 LR_FREQ 0.018861392872 0.000197439974 N         1944
MP SR_FREQ 0.028201383123 0.000333243917 LR_FREQ 0.026065100723 0.000230548974 N         2623
MS SR_FREQ 0.020347159377 0.000243178128 LR_FREQ 0.024883130282 0.000225910587 N         3141
MR SR_FREQ 0.020257460345 0.000216172761 LR_FREQ 0.019917437928 0.000193317229 N         2875
MY SR_FREQ 0.017057805031 0.000216834679 LR_FREQ 0.021277918256 0.000205690102 N         1687
FP SR_FREQ 0.030862158125 0.000322121824 LR_FREQ 0.027345258001 0.000217716096 N         4833
FQ SR_FREQ 0.026879448584 0.000274278932 LR_FREQ 0.020721978286 0.000192795164 N         3627
FR SR_FREQ 0.022899446425 0.000217150030 LR_FREQ 0.021496492858 0.000176230440 N         4942
FS SR_FREQ 0.022933680279 0.000235829398 LR_FREQ 0.026168963484 0.000209784373 N         7171
FT SR_FREQ 0.019347440019 0.000195310465 LR_FREQ 0.020500033074 0.000172651524 N         6003
FV SR_FREQ 0.017369264744 0.000184628251 LR_FREQ 0.017326703328 0.000134850322 N         7003
FW SR_FREQ 0.021489147214 0.000253457824 LR_FREQ 0.024002152924 0.000231026982 N         1417
FY SR_FREQ 0.019924537091 0.000224114525 LR_FREQ 0.022965719767 0.000190323134 N         3860
FA SR_FREQ 0.021122077236 0.000223433980 LR_FREQ 0.026580056917 0.000204810226 N         8111
FC SR_FREQ 0.020439964888 0.000261171608 LR_FREQ 0.024234368488 0.000218262877 N         1309
FD SR_FREQ 0.022163495147 0.000236354382 LR_FREQ 0.020914085053 0.000174543323 N         7343
FE SR_FREQ 0.024791918595 0.000246970011 LR_FREQ 0.020266699509 0.000179994793 N         6567
FF SR_FREQ 0.019419429564 0.000212419730 LR_FREQ 0.022234111954 0.000176920228 N         4115
FG SR_FREQ 0.021898886514 0.000229346544 LR_FREQ 0.034083792019 0.000249438552 N         8127
FH SR_FREQ 0.022245743611 0.000254523722 LR_FREQ 0.022566050217 0.000204823710 N         2587
FI SR_FREQ 0.017016060475 0.000181612963 LR_FREQ 0.016880453120 0.000146019679 N         5576
FK SR_FREQ 0.020193425012 0.000208254227 LR_FREQ 0.019148730166 0.000169187654 N         5480
FL SR_FREQ 0.015916673379 0.000172268330 LR_FREQ 0.016570804805 0.000139937365 N         8635
FM SR_FREQ 0.017262869137 0.000216885661 LR_FREQ 0.020139114055 0.000194223571 N         2049
FN SR_FREQ 0.021449264159 0.000240064984 LR_FREQ 0.021630095624 0.000193704587 N         4955
SY SR_FREQ 0.020683754122 0.000237987837 LR_FREQ 0.024608482691 0.000209402733 N         5480
SS SR_FREQ 0.023298035033 0.000250557051 LR_FREQ 0.027511380201 0.000238920061 N         9732
SR SR_FREQ 0.023339637401 0.000223516105 LR_FREQ 0.023022390428 0.000199354072 N         6934
SQ SR_FREQ 0.026894277762 0.000270421697 LR_FREQ 0.022291689494 0.000216320389 N         5233
SP SR_FREQ 0.030546094814 0.000330542112 LR_FREQ 0.028727224277 0.000234052432 N         6883
SW SR_FREQ 0.022166891751 0.000257601834 LR_FREQ 0.026040217988 0.000260123775 N         2239
SV SR_FREQ 0.018097653377 0.000195861197 LR_FREQ 0.018764139209 0.000149770045 N        10281
ST SR_FREQ 0.019952062957 0.000204143674 LR_FREQ 0.021958117898 0.000189758368 N         8026
SK SR_FREQ 0.020706677517 0.000211430683 LR_FREQ 0.020604906558 0.000193037144 N         7619
SI SR_FREQ 0.017792994530 0.000194182773 LR_FREQ 0.018415262078 0.000168322739 N         8535
SH SR_FREQ 0.022809115162 0.000261233040 LR_FREQ 0.024353833644 0.000226339046 N         3369
SN SR_FREQ 0.021922116385 0.000242523529 LR_FREQ 0.023167546505 0.000215979085 N         6349
SM SR_FREQ 0.018134756030 0.000226302079 LR_FREQ 0.022028806920 0.000216589608 N         3136
SL SR_FREQ 0.016652913449 0.000182316781 LR_FREQ 0.017951195402 0.000158568738 N        14134
SC SR_FREQ 0.021243571215 0.000274185966 LR_FREQ 0.026097027490 0.000217811324 N         1944
SA SR_FREQ 0.021590865713 0.000232696468 LR_FREQ 0.027847110467 0.000222714757 N        11370
SG SR_FREQ 0.022317729751 0.000241539186 LR_FREQ 0.034991658602 0.000262467530 N        12586
SF SR_FREQ 0.020197307933 0.000227255129 LR_FREQ 0.023882283666 0.000197012150 N         6616
SE SR_FREQ 0.025083638387 0.000259140762 LR_FREQ 0.021608196134 0.000207047712 N         8418
SD SR_FREQ 0.022507645159 0.000233130473 LR_FREQ 0.022338059864 0.000195295034 N         8319
YI SR_FREQ 0.016697704877 0.000183931331 LR_FREQ 0.017230889625 0.000154849527 N         4722
YH SR_FREQ 0.021980685284 0.000267823733 LR_FREQ 0.023276198785 0.000209897106 N         2184
YK SR_FREQ 0.019898517052 0.000201813769 LR_FREQ 0.019571272100 0.000179131012 N         4592
YM SR_FREQ 0.016863282973 0.000219603687 LR_FREQ 0.020822247094 0.000205074270 N         1793
YL SR_FREQ 0.015658300690 0.000173518549 LR_FREQ 0.016860052029 0.000152891271 N         8578
YN SR_FREQ 0.021097092636 0.000242898394 LR_FREQ 0.022191849468 0.000201471688 N         4164
YA SR_FREQ 0.020889215340 0.000220606765 LR_FREQ 0.027362279812 0.000213743968 N         6761
YC SR_FREQ 0.020061950271 0.000256654198 LR_FREQ 0.025333104458 0.000237884837 N         1222
YE SR_FREQ 0.024532288151 0.000249607438 LR_FREQ 0.020693770446 0.000193173528 N         5280
YD SR_FREQ 0.021859900506 0.000230635987 LR_FREQ 0.021446695429 0.000183585666 N         5729
YG SR_FREQ 0.021667022991 0.000235988096 LR_FREQ 0.035400401966 0.000258831314 N         7082
YF SR_FREQ 0.019188067767 0.000218310779 LR_FREQ 0.022956450139 0.000191698217 N         3974
YY SR_FREQ 0.019599371092 0.000229975793 LR_FREQ 0.023817963263 0.000212524380 N         3805
YQ SR_FREQ 0.026709979321 0.000273269116 LR_FREQ 0.021316240271 0.000214602852 N         3358
YP SR_FREQ 0.030792516360 0.000321331253 LR_FREQ 0.028365564095 0.000232286592 N         4430
YS SR_FREQ 0.022683532901 0.000242805150 LR_FREQ 0.027027661755 0.000220266216 N         5749
YR SR_FREQ 0.022654806868 0.000214749552 LR_FREQ 0.022152902962 0.000196074666 N         4689
YT SR_FREQ 0.018996560939 0.000196504383 LR_FREQ 0.021005544091 0.000186381280 N         4962
YW SR_FREQ 0.021118916232 0.000251307850 LR_FREQ 0.025079648388 0.000271626087 N         1343
YV SR_FREQ 0.017044974965 0.000182349447 LR_FREQ 0.017671437562 0.000145668935 N         5808
LF SR_FREQ 0.016058808978 0.000175191537 LR_FREQ 0.018543184092 0.000143097988 N         8428
LG SR_FREQ 0.018145087861 0.000190666195 LR_FREQ 0.026856053465 0.000200073328 N        16804
LD SR_FREQ 0.018099911419 0.000191858958 LR_FREQ 0.017876034033 0.000138078522 N        14769
LE SR_FREQ 0.019983013407 0.000209317827 LR_FREQ 0.017465011910 0.000140391460 N        16023
LC SR_FREQ 0.016005453304 0.000204107204 LR_FREQ 0.019013668223 0.000154139767 N         2836
LA SR_FREQ 0.017611790973 0.000186011512 LR_FREQ 0.022019356540 0.000166668298 N        21489
LN SR_FREQ 0.017397396908 0.000195148949 LR_FREQ 0.018110340515 0.000146936169 N        10008
LL SR_FREQ 0.013999174275 0.000146695856 LR_FREQ 0.014868794797 0.000113493915 N        20839
LM SR_FREQ 0.014371096318 0.000172585637 LR_FREQ 0.016778565148 0.000149788752 N         5096
LK SR_FREQ 0.016741501203 0.000167693646 LR_FREQ 0.016604058814 0.000133404822 N        14463
LH SR_FREQ 0.017549741391 0.000204112695 LR_FREQ 0.018343676736 0.000146100198 N         5557
LI SR_FREQ 0.014542194072 0.000151660952 LR_FREQ 0.014944682805 0.000120047040 N        11655
LV SR_FREQ 0.014901816881 0.000153005545 LR_FREQ 0.015318716576 0.000110135848 N        15362
LW SR_FREQ 0.016671825174 0.000190771099 LR_FREQ 0.018956678176 0.000170978191 N         2616
LT SR_FREQ 0.016161505135 0.000161362766 LR_FREQ 0.017500988113 0.000136699990 N        13193
LR SR_FREQ 0.018498429397 0.000183789893 LR_FREQ 0.018207381452 0.000141189475 N        12739
LS SR_FREQ 0.018616020885 0.000199765586 LR_FREQ 0.021432263309 0.000168598311 N        15178
LP SR_FREQ 0.023352088702 0.000243779862 LR_FREQ 0.021998003695 0.000169770631 N        11943
LQ SR_FREQ 0.020618140934 0.000219407121 LR_FREQ 0.017438623356 0.000148246198 N         8725
LY SR_FREQ 0.016336855661 0.000183760018 LR_FREQ 0.018888000163 0.000152332473 N         7371
RT SR_FREQ 0.021293358353 0.000201406510 LR_FREQ 0.018653614120 0.000165283805 N         6077
RV SR_FREQ 0.019138465404 0.000191155535 LR_FREQ 0.016000344789 0.000128227466 N         9349
RW SR_FREQ 0.024265674260 0.000266494728 LR_FREQ 0.020944936325 0.000221514004 N         1809
RP SR_FREQ 0.033121710857 0.000330669857 LR_FREQ 0.024417364032 0.000213713273 N         5446
RQ SR_FREQ 0.029257734524 0.000266323028 LR_FREQ 0.018562228352 0.000182977630 N         4583
RR SR_FREQ 0.025154780772 0.000226150009 LR_FREQ 0.019421537610 0.000174406149 N         6778
RS SR_FREQ 0.024987478876 0.000246606340 LR_FREQ 0.023516819999 0.000210113312 N         6327
RY SR_FREQ 0.022191004989 0.000229134172 LR_FREQ 0.020521269106 0.000179062604 N         4868
RD SR_FREQ 0.024042348169 0.000232357899 LR_FREQ 0.019005428479 0.000165631325 N         7498
RE SR_FREQ 0.026780224256 0.000250779368 LR_FREQ 0.018377471065 0.000174774918 N         9015
RF SR_FREQ 0.021679752058 0.000232093836 LR_FREQ 0.020009894248 0.000164730133 N         5780
RG SR_FREQ 0.023777218271 0.000234720811 LR_FREQ 0.030355780067 0.000250298165 N         8455
RA SR_FREQ 0.022922400713 0.000226762945 LR_FREQ 0.024043674929 0.000199132819 N        10569
RC SR_FREQ 0.023202354312 0.000276201352 LR_FREQ 0.021153462466 0.000208121477 N         1479
RL SR_FREQ 0.017530188378 0.000182532016 LR_FREQ 0.015440038850 0.000131665966 N        12682
RM SR_FREQ 0.019586810782 0.000225203761 LR_FREQ 0.017935410938 0.000174722850 N         2736
RN SR_FREQ 0.023521000656 0.000234138599 LR_FREQ 0.019488155899 0.000181643616 N         4982
RH SR_FREQ 0.024712601567 0.000257573983 LR_FREQ 0.019946078845 0.000192010122 N         3040
RI SR_FREQ 0.018879166748 0.000192475836 LR_FREQ 0.015539951383 0.000134701050 N         7706
RK SR_FREQ 0.022219820595 0.000203652820 LR_FREQ 0.017442292480 0.000157811384 N         6135
VH SR_FREQ 0.018658970826 0.000247513214 LR_FREQ 0.012742367019 0.000127781371 N         4034
IP SR_FREQ 0.025155625584 0.000303844419 LR_FREQ 0.015135291990 0.000165043626 N         7437
EM SR_FREQ 0.022265462885 0.000235425668 LR_FREQ 0.016380212383 0.000167851368 N         3887
EL SR_FREQ 0.019329993334 0.000182676873 LR_FREQ 0.014547069273 0.000129055743 N        16098
EN SR_FREQ 0.026018772732 0.000233544099 LR_FREQ 0.017799604214 0.000176032499 N         7567
EI SR_FREQ 0.021055471278 0.000196692161 LR_FREQ 0.014505736576 0.000136929951 N        10543
EH SR_FREQ 0.027626942479 0.000253324397 LR_FREQ 0.018048927358 0.000177778745 N         3684
EK SR_FREQ 0.024515243955 0.000208342570 LR_FREQ 0.016087082554 0.000152042981 N        11127
EE SR_FREQ 0.029192113236 0.000269771863 LR_FREQ 0.017019833780 0.000174005114 N        12221
ED SR_FREQ 0.026422474982 0.000231058669 LR_FREQ 0.017524033289 0.000162706999 N         8743
EG SR_FREQ 0.026108476417 0.000233936026 LR_FREQ 0.027362780851 0.000241606108 N        11336
EF SR_FREQ 0.024163079004 0.000223144810 LR_FREQ 0.018331764739 0.000169068410 N         6434
EA SR_FREQ 0.025085680884 0.000238510342 LR_FREQ 0.022074209966 0.000192398084 N        14738
EC SR_FREQ 0.026399049987 0.000273009339 LR_FREQ 0.018840313001 0.000182851119 N         1713
IT SR_FREQ 0.016476767511 0.000188372668 LR_FREQ 0.011652637414 0.000118455296 N         8361
EY SR_FREQ 0.024760462768 0.000234476223 LR_FREQ 0.018713632901 0.000182023898 N         5564
IW SR_FREQ 0.017180429169 0.000225679609 LR_FREQ 0.011521480598 0.000143798565 N         1579
ET SR_FREQ 0.023583966064 0.000195152461 LR_FREQ 0.017184332302 0.000158716693 N         8249
EW SR_FREQ 0.027482641797 0.000250882707 LR_FREQ 0.018751202147 0.000213721488 N         2344
EV SR_FREQ 0.021163719170 0.000192174943 LR_FREQ 0.014946827055 0.000124497693 N        11864
EQ SR_FREQ 0.031919576638 0.000266568998 LR_FREQ 0.017025155995 0.000169506615 N         6151
EP SR_FREQ 0.035884325401 0.000303564605 LR_FREQ 0.022114479560 0.000204633132 N         5722
ES SR_FREQ 0.027386286322 0.000241218303 LR_FREQ 0.021400165721 0.000200781722 N         7854
ER SR_FREQ 0.027640301544 0.000223388018 LR_FREQ 0.017876771805 0.000162423902 N         9237
II SR_FREQ 0.014658476412 0.000162761105 LR_FREQ 0.009853661353 0.000097951905 N         7963
IH SR_FREQ 0.018129569756 0.000245526067 LR_FREQ 0.011542877254 0.000135232563 N         3512
IK SR_FREQ 0.017140838027 0.000196901996 LR_FREQ 0.011093995221 0.000115010173 N         8456
IM SR_FREQ 0.014377558697 0.000193043877 LR_FREQ 0.010339384983 0.000120987536 N         2791
IN SR_FREQ 0.017940773331 0.000228986672 LR_FREQ 0.012041874065 0.000140926323 N         6981
KC SR_FREQ 0.018390250751 0.000245705212 LR_FREQ 0.019245493306 0.000193815420 N         1336
KA SR_FREQ 0.019557540171 0.000214551584 LR_FREQ 0.022536367803 0.000200823154 N        11588
KG SR_FREQ 0.020297432954 0.000229014781 LR_FREQ 0.028241455507 0.000261858742 N         9640
KF SR_FREQ 0.018027267581 0.000207102831 LR_FREQ 0.018599872281 0.000170999628 N         5107
KE SR_FREQ 0.022583283751 0.000240049181 LR_FREQ 0.017217872852 0.000173251315 N        10731
KD SR_FREQ 0.020260019270 0.000222145725 LR_FREQ 0.017688774072 0.000165630584 N         8621
KK SR_FREQ 0.018624648005 0.000199546698 LR_FREQ 0.016296882479 0.000162234059 N         8320
KI SR_FREQ 0.015964504596 0.000175570865 LR_FREQ 0.014552683543 0.000133665522 N         8760
KH SR_FREQ 0.020043513223 0.000234728168 LR_FREQ 0.018334086803 0.000189309998 N         2899
KN SR_FREQ 0.019549853188 0.000231567631 LR_FREQ 0.018039174133 0.000177317219 N         6573
KM SR_FREQ 0.015926724445 0.000208516142 LR_FREQ 0.016577978443 0.000173830649 N         2972
KL SR_FREQ 0.015132056142 0.000167298877 LR_FREQ 0.014609363505 0.000131207425 N        12752
KS SR_FREQ 0.020935910615 0.000232211026 LR_FREQ 0.021862423922 0.000213793786 N         7041
KR SR_FREQ 0.020943928362 0.000201770092 LR_FREQ 0.018120788518 0.000173515080 N         6252
KQ SR_FREQ 0.023986784193 0.000264901919 LR_FREQ 0.017227711629 0.000177298330 N         4812
KP SR_FREQ 0.027550329096 0.000313974191 LR_FREQ 0.022667614563 0.000211571252 N         5874
KW SR_FREQ 0.019235852954 0.000241052857 LR_FREQ 0.019165283261 0.000220042951 N         1754
KV SR_FREQ 0.016311700583 0.000178886988 LR_FREQ 0.015072197775 0.000127021201 N         9858
KT SR_FREQ 0.017869650368 0.000188401226 LR_FREQ 0.017428734508 0.000166245609 N         7400
KY SR_FREQ 0.018269965894 0.000211398354 LR_FREQ 0.019007441283 0.000179817624 N         5259
DN SR_FREQ 0.023152475392 0.000258630606 LR_FREQ 0.019486250854 0.000183441919 N         5744
DL SR_FREQ 0.017434461801 0.000187601327 LR_FREQ 0.015546514880 0.000131853486 N        14849
DM SR_FREQ 0.019386102024 0.000240531067 LR_FREQ 0.018050643833 0.000176617278 N         3322
DK SR_FREQ 0.021882173642 0.000225102227 LR_FREQ 0.017517833079 0.000164564840 N         7656
DH SR_FREQ 0.024265784705 0.000270406452 LR_FREQ 0.020044453882 0.000194915258 N         3171
DI SR_FREQ 0.018754059213 0.000199073558 LR_FREQ 0.015676769393 0.000144481288 N         9844
DF SR_FREQ 0.021408107738 0.000248124239 LR_FREQ 0.020039999966 0.000171888602 N         7121
DG SR_FREQ 0.023384723937 0.000247435651 LR_FREQ 0.030063535957 0.000241790506 N        11876
DD SR_FREQ 0.023720280827 0.000251889429 LR_FREQ 0.018991263003 0.000168675175 N         7732
DE SR_FREQ 0.026331201932 0.000275611804 LR_FREQ 0.018482006790 0.000181328136 N         9879
DC SR_FREQ 0.022795466465 0.000289998239 LR_FREQ 0.021068160206 0.000198632890 N         1747
DA SR_FREQ 0.022668900408 0.000250506675 LR_FREQ 0.023950412716 0.000195097854 N        12526
DY SR_FREQ 0.021886230563 0.000251497502 LR_FREQ 0.020538682675 0.000183095163 N         6081
DV SR_FREQ 0.018985668388 0.000200999418 LR_FREQ 0.016111430034 0.000131753622 N        11340
DW SR_FREQ 0.023843958350 0.000275910270 LR_FREQ 0.020918135050 0.000220376798 N         2452
DT SR_FREQ 0.021025921327 0.000219168606 LR_FREQ 0.018684776377 0.000166352284 N         7310
DR SR_FREQ 0.024707645154 0.000242442698 LR_FREQ 0.019507394795 0.000176644483 N         7069
DS SR_FREQ 0.024582077878 0.000264640533 LR_FREQ 0.023403290916 0.000211560448 N         7979
DP SR_FREQ 0.032461243279 0.000356261131 LR_FREQ 0.024059920209 0.000200873530 N         7786
DQ SR_FREQ 0.028548965881 0.000293955688 LR_FREQ 0.018650638993 0.000185154352 N         4403
QQ SR_FREQ 0.035719686896 0.000310437558 LR_FREQ 0.019186511941 0.000206669882 N         3929
QP SR_FREQ 0.040523755427 0.000372354950 LR_FREQ 0.025792788490 0.000239000293 N         3911
QS SR_FREQ 0.029426951229 0.000277217637 LR_FREQ 0.024660594609 0.000237126611 N         4688
QR SR_FREQ 0.029800255406 0.000252381749 LR_FREQ 0.020184863503 0.000195725196 N         4593
QT SR_FREQ 0.024820997827 0.000230112378 LR_FREQ 0.019161177722 0.000185776973 N         4554
QW SR_FREQ 0.030390964892 0.000311248678 LR_FREQ 0.022129636886 0.000257861234 N         1381
QV SR_FREQ 0.021865976259 0.000213834027 LR_FREQ 0.016282276426 0.000142018657 N         6415
QY SR_FREQ 0.026369187927 0.000271805045 LR_FREQ 0.021445588060 0.000208292731 N         3200
QA SR_FREQ 0.026461523629 0.000261109863 LR_FREQ 0.025183203203 0.000218939974 N         8209
QC SR_FREQ 0.029030650019 0.000352975522 LR_FREQ 0.022275921717 0.000229033880 N         1037
QE SR_FREQ 0.031525208782 0.000294089867 LR_FREQ 0.018996356959 0.000200172497 N         5456
QD SR_FREQ 0.028195838123 0.000264959694 LR_FREQ 0.019580586359 0.000187777862 N         4482
QG SR_FREQ 0.027747432754 0.000262240658 LR_FREQ 0.032362949590 0.000273782480 N         6296
QF SR_FREQ 0.025554571404 0.000257161760 LR_FREQ 0.020818055647 0.000188483178 N         3531
QI SR_FREQ 0.021737463715 0.000225838634 LR_FREQ 0.015829935788 0.000158229101 N         5206
QH SR_FREQ 0.030319271135 0.000316464193 LR_FREQ 0.020860602750 0.000222855213 N         2103
QK SR_FREQ 0.025956026496 0.000236147555 LR_FREQ 0.017831858799 0.000179093651 N         4806
QM SR_FREQ 0.023510049904 0.000275861824 LR_FREQ 0.018526836857 0.000197099571 N         2166
QL SR_FREQ 0.019736616230 0.000205472992 LR_FREQ 0.015633273248 0.000142722265 N         9209
QN SR_FREQ 0.027970473843 0.000281354152 LR_FREQ 0.020134119031 0.000204734092 N         3662
WG SR_FREQ 0.021165281780 0.000256078390 LR_FREQ 0.036390271851 0.000330298604 N         2520
WF SR_FREQ 0.018189728688 0.000236588843 LR_FREQ 0.021576659866 0.000207140244 N         1363
WE SR_FREQ 0.024565686587 0.000276008686 LR_FREQ 0.019313440822 0.000210984097 N         2170
WD SR_FREQ 0.021342890624 0.000265231887 LR_FREQ 0.020115087126 0.000201736680 N         2379
WC SR_FREQ 0.018743385785 0.000315057273 LR_FREQ 0.023964994452 0.000281897569 N          434
WA SR_FREQ 0.020275754862 0.000233961241 LR_FREQ 0.026863136555 0.000249899268 N         2635
WN SR_FREQ 0.020399247777 0.000252470570 LR_FREQ 0.020883312530 0.000233618220 N         1755
WM SR_FREQ 0.015307684090 0.000245286048 LR_FREQ 0.018842476785 0.000239425194 N          793
WL SR_FREQ 0.014526219071 0.000178939483 LR_FREQ 0.015332817360 0.000152693414 N         3224
WK SR_FREQ 0.019105749834 0.000225667306 LR_FREQ 0.017954372561 0.000195719796 N         1891
WI SR_FREQ 0.015493971037 0.000190988322 LR_FREQ 0.015419607415 0.000160256479 N         1834
WH SR_FREQ 0.021320584992 0.000305736349 LR_FREQ 0.021792724611 0.000251128712 N          952
WW SR_FREQ 0.020183329920 0.000300737185 LR_FREQ 0.023781986062 0.000350607428 N          560
WV SR_FREQ 0.016002049693 0.000187548049 LR_FREQ 0.016050125350 0.000152457249 N         2143
WT SR_FREQ 0.018056381131 0.000204788389 LR_FREQ 0.019555593477 0.000206472297 N         2005
WS SR_FREQ 0.022279947262 0.000263227617 LR_FREQ 0.026477731074 0.000256396468 N         2213
WR SR_FREQ 0.022269990486 0.000238648343 LR_FREQ 0.020839682874 0.000223056453 N         1856
WQ SR_FREQ 0.027059447015 0.000318578346 LR_FREQ 0.019736936431 0.000244223651 N         1548
WP SR_FREQ 0.032110474964 0.000396052147 LR_FREQ 0.027922930855 0.000279826544 N         1391
WY SR_FREQ 0.018658438640 0.000250537165 LR_FREQ 0.022562104135 0.000252089465 N         1136
PR SR_FREQ 0.024305311669 0.000209460755 LR_FREQ 0.019228168216 0.000148769503 N         5022
PS SR_FREQ 0.024191569308 0.000221567596 LR_FREQ 0.023256382840 0.000176629197 N         6723
PP SR_FREQ 0.032397686073 0.000286381277 LR_FREQ 0.024038151062 0.000179104739 N         4587
PQ SR_FREQ 0.028410508178 0.000241615456 LR_FREQ 0.018337783171 0.000158880405 N         4235
PV SR_FREQ 0.018522771157 0.000181832395 LR_FREQ 0.015738695660 0.000118369203 N         8852
PW SR_FREQ 0.023250948003 0.000242159060 LR_FREQ 0.020727653446 0.000206117291 N         1698
PT SR_FREQ 0.020524918870 0.000184149206 LR_FREQ 0.018331524968 0.000147301535 N         6301
PY SR_FREQ 0.021340475318 0.000205802981 LR_FREQ 0.020281539744 0.000161534546 N         4336
PC SR_FREQ 0.022184165539 0.000254558410 LR_FREQ 0.020698859634 0.000164226731 N         1181
PA SR_FREQ 0.022340760986 0.000214846691 LR_FREQ 0.023984143122 0.000176828719 N         9364
PF SR_FREQ 0.020838427283 0.000208738992 LR_FREQ 0.019814602090 0.000157774656 N         4979
PG SR_FREQ 0.022931449128 0.000213232470 LR_FREQ 0.030276608748 0.000209623801 N         9176
PD SR_FREQ 0.023267892853 0.000213990509 LR_FREQ 0.018768624814 0.000147169844 N         7882
PE SR_FREQ 0.026125018451 0.000236494710 LR_FREQ 0.018235822922 0.000151493417 N         9788
PK SR_FREQ 0.021460119444 0.000196247567 LR_FREQ 0.017153443447 0.000140995696 N         5466
PH SR_FREQ 0.023805108381 0.000222457613 LR_FREQ 0.019712244616 0.000167513333 N         2707
PI SR_FREQ 0.018255885065 0.000182495799 LR_FREQ 0.015274433991 0.000128422920 N         5725
PN SR_FREQ 0.022687383459 0.000222743331 LR_FREQ 0.019205155439 0.000159749169 N         5057
PL SR_FREQ 0.016977010584 0.000170039733 LR_FREQ 0.015179129296 0.000123443674 N        10429
PM SR_FREQ 0.018722609363 0.000213016611 LR_FREQ 0.017621232410 0.000159688636 N         2379
CK SR_FREQ 0.020507469781 0.000217544712 LR_FREQ 0.020816884898 0.000209090722 N         1472
CI SR_FREQ 0.016626304382 0.000196226967 LR_FREQ 0.017903713921 0.000175740842 N         1718
CH SR_FREQ 0.023513646748 0.000306243208 LR_FREQ 0.026552946303 0.000262170500 N         1040
CN SR_FREQ 0.022178101458 0.000271884687 LR_FREQ 0.024511760796 0.000252744002 N         1240
CM SR_FREQ 0.016812972176 0.000235377669 LR_FREQ 0.023035292948 0.000260086087 N          614
CL SR_FREQ 0.015408772608 0.000180326052 LR_FREQ 0.017422606652 0.000166014424 N         2779
CC SR_FREQ 0.021181866503 0.000372193806 LR_FREQ 0.030206364998 0.000319859933 N          471
CA SR_FREQ 0.021644475783 0.000245468414 LR_FREQ 0.030682029679 0.000251504557 N         2318
CG SR_FREQ 0.022606359131 0.000260714221 LR_FREQ 0.041857093195 0.000300396233 N         2582
CF SR_FREQ 0.019690613073 0.000246455006 LR_FREQ 0.025539787815 0.000239962213 N         1269
CE SR_FREQ 0.026402814326 0.000290547026 LR_FREQ 0.022196859128 0.000226967364 N         1792
CD SR_FREQ 0.023016402450 0.000273424546 LR_FREQ 0.023182477635 0.000217476165 N         1865
CY SR_FREQ 0.020330518821 0.000254920409 LR_FREQ 0.026864627467 0.000251245735 N         1081
CS SR_FREQ 0.024044777617 0.000278707504 LR_FREQ 0.030699925279 0.000267948182 N         2015
CR SR_FREQ 0.024108682023 0.000250877158 LR_FREQ 0.024325958361 0.000227489429 N         1609
CQ SR_FREQ 0.029572184401 0.000342858254 LR_FREQ 0.023372099702 0.000260811891 N         1089
CP SR_FREQ 0.035005337059 0.000400435036 LR_FREQ 0.032866387505 0.000280304205 N         1566
CW SR_FREQ 0.022438340483 0.000277878723 LR_FREQ 0.029853205422 0.000349836312 N          381
CV SR_FREQ 0.017080483638 0.000193742886 LR_FREQ 0.018384515265 0.000159541816 N         2053
CT SR_FREQ 0.019419834835 0.000215525131 LR_FREQ 0.022646709104 0.000209904541 N         1628
IY SR_FREQ 0.016693242363 0.000214907189 LR_FREQ 0.012349729917 0.000130363078 N         4960
VA SR_FREQ 0.018493669867 0.000215888792 LR_FREQ 0.016796966686 0.000148316805 N        15444
VC SR_FREQ 0.017072081494 0.000260648814 LR_FREQ 0.012795890637 0.000128555818 N         2203
VD SR_FREQ 0.019095475190 0.000232695508 LR_FREQ 0.013219355218 0.000122169268 N        11393
VE SR_FREQ 0.021154954005 0.000246839726 LR_FREQ 0.012910092517 0.000119617139 N        11742
VF SR_FREQ 0.016896458676 0.000208892594 LR_FREQ 0.013340775024 0.000118243971 N         7150
VG SR_FREQ 0.019088500739 0.000229005822 LR_FREQ 0.020740586225 0.000189686511 N        12134
IQ SR_FREQ 0.021811598368 0.000261005620 LR_FREQ 0.011254640113 0.000129656809 N         4919
VI SR_FREQ 0.015117749448 0.000170693281 LR_FREQ 0.010724593531 0.000093959626 N        10518
IS SR_FREQ 0.019322595629 0.000234655188 LR_FREQ 0.014906622408 0.000162641769 N         9311
IR SR_FREQ 0.019130706280 0.000213680894 LR_FREQ 0.012182634637 0.000123527663 N         7065
VL SR_FREQ 0.014467249830 0.000166983331 LR_FREQ 0.011211289703 0.000095676194 N        16464
VM SR_FREQ 0.014998982127 0.000204859348 LR_FREQ 0.011472690159 0.000116868471 N         4025
VN SR_FREQ 0.018374053276 0.000233850952 LR_FREQ 0.013127379674 0.000132250994 N         7780
IV SR_FREQ 0.015030922527 0.000169930966 LR_FREQ 0.010274794537 0.000098290401 N         9917
VP SR_FREQ 0.025386078363 0.000321110298 LR_FREQ 0.016322686155 0.000157773096 N         8712
VQ SR_FREQ 0.022189958112 0.000269437969 LR_FREQ 0.012434407172 0.000131129286 N         5835
VR SR_FREQ 0.019552607343 0.000216308259 LR_FREQ 0.013277277609 0.000123268300 N         8950
VS SR_FREQ 0.019714094734 0.000243072466 LR_FREQ 0.015986787597 0.000154079516 N        10991
VT SR_FREQ 0.016929421779 0.000197551250 LR_FREQ 0.012737384282 0.000118487942 N        10372
IL SR_FREQ 0.014033854261 0.000161607018 LR_FREQ 0.010378513329 0.000100016375 N        11852
VV SR_FREQ 0.015498820782 0.000175280111 LR_FREQ 0.011172726781 0.000092448306 N        13720
VW SR_FREQ 0.017808294305 0.000234653029 LR_FREQ 0.012794279880 0.000144003602 N         2261
IA SR_FREQ 0.018071618530 0.000208119201 LR_FREQ 0.015854809161 0.000161213969 N        12922
VY SR_FREQ 0.017183247963 0.000218611613 LR_FREQ 0.013476072206 0.000128833862 N         5811
IC SR_FREQ 0.016408460064 0.000240361774 LR_FREQ 0.011500963719 0.000132680422 N         1890
IE SR_FREQ 0.020773751967 0.000241553253 LR_FREQ 0.011980648702 0.000124634382 N         9935
ID SR_FREQ 0.018696103667 0.000218614058 LR_FREQ 0.012187168735 0.000131416902 N         9925
IG SR_FREQ 0.018690889525 0.000219489927 LR_FREQ 0.019663014714 0.000204573918 N        10667
IF SR_FREQ 0.016377267569 0.000199117225 LR_FREQ 0.012191176896 0.000126285412 N         5247
HY SR_FREQ 0.021491018729 0.000252342673 LR_FREQ 0.023910131595 0.000216953531 N         2320
HR SR_FREQ 0.024864206230 0.000241419563 LR_FREQ 0.022037918298 0.000194128419 N         2932
HS SR_FREQ 0.024750172381 0.000261447522 LR_FREQ 0.027444708226 0.000234248412 N         3394
HP SR_FREQ 0.034769858495 0.000368143353 LR_FREQ 0.028880621361 0.000238733092 N         3719
HQ SR_FREQ 0.029983379877 0.000310554400 LR_FREQ 0.021182774027 0.000216471904 N         2130
HV SR_FREQ 0.018176711601 0.000200171166 LR_FREQ 0.017312690120 0.000138976851 N         3937
HW SR_FREQ 0.023961444649 0.000336350672 LR_FREQ 0.025395653678 0.000279625531 N          964
HT SR_FREQ 0.020523489248 0.000212199121 LR_FREQ 0.020890118043 0.000190515126 N         3021
HK SR_FREQ 0.021546192934 0.000225502267 LR_FREQ 0.019262452432 0.000184711040 N         2362
HH SR_FREQ 0.024633385479 0.000303713238 LR_FREQ 0.023349107856 0.000230402497 N         1680
HI SR_FREQ 0.017845918635 0.000200705333 LR_FREQ 0.016846232554 0.000166040021 N         3460
HN SR_FREQ 0.023117447171 0.000270318516 LR_FREQ 0.022144363450 0.000204793218 N         2291
HL SR_FREQ 0.016461221135 0.000184077777 LR_FREQ 0.016513599767 0.000148174328 N         5964
HM SR_FREQ 0.018381233603 0.000250044978 LR_FREQ 0.020560179536 0.000225812037 N         1253
HC SR_FREQ 0.022558074656 0.000318282340 LR_FREQ 0.025640764285 0.000259948458 N          966
HA SR_FREQ 0.022459166130 0.000245964846 LR_FREQ 0.027776001285 0.000226190498 N         4604
HF SR_FREQ 0.020850118502 0.000249674756 LR_FREQ 0.023031766857 0.000204231070 N         3003
HG SR_FREQ 0.023473184832 0.000260976480 LR_FREQ 0.036656174139 0.000272141799 N         4806
HD SR_FREQ 0.023799799956 0.000258443981 LR_FREQ 0.021307860169 0.000193893252 N         3101
HE SR_FREQ 0.026972750444 0.000284583971 LR_FREQ 0.020525190571 0.000201137502 N         3129
NH SR_FREQ 0.025961793717 0.000281403651 LR_FREQ 0.023881645135 0.000231527802 N         2385
NI SR_FREQ 0.019417066810 0.000210741810 LR_FREQ 0.017691968480 0.000162941997 N         7106
NK SR_FREQ 0.022950947259 0.000233971899 LR_FREQ 0.019983997624 0.000188160262 N         5464
NL SR_FREQ 0.017947034259 0.000199728732 LR_FREQ 0.017311794241 0.000157419004 N         9979
NM SR_FREQ 0.020333273971 0.000247213226 LR_FREQ 0.021303993114 0.000213109873 N         2320
NN SR_FREQ 0.024473572761 0.000272735096 LR_FREQ 0.022648372361 0.000215836541 N         5264
NA SR_FREQ 0.023674551477 0.000249381611 LR_FREQ 0.027695976781 0.000223519596 N         8416
NC SR_FREQ 0.024414433098 0.000311068326 LR_FREQ 0.025795467363 0.000230145517 N         1367
ND SR_FREQ 0.025005908174 0.000262548848 LR_FREQ 0.021813330757 0.000196777109 N         5807
NE SR_FREQ 0.027941527960 0.000280019507 LR_FREQ 0.021084909620 0.000205318244 N         6221
NF SR_FREQ 0.022455570210 0.000249891961 LR_FREQ 0.023431488517 0.000200227599 N         4739
NG SR_FREQ 0.024643775371 0.000267817984 LR_FREQ 0.035604237758 0.000281808757 N         8913
NY SR_FREQ 0.023065359149 0.000263950105 LR_FREQ 0.024214275183 0.000216326962 N         4343
NP SR_FREQ 0.035185803181 0.000363900530 LR_FREQ 0.028466185765 0.000231628999 N         6541
NQ SR_FREQ 0.030826253724 0.000311601257 LR_FREQ 0.021776250122 0.000220969366 N         3747
NR SR_FREQ 0.026217000064 0.000249274697 LR_FREQ 0.022596621542 0.000204189266 N         4730
NS SR_FREQ 0.025923452744 0.000271192214 LR_FREQ 0.027329213469 0.000234534197 N         6181
NT SR_FREQ 0.021980748879 0.000222840574 LR_FREQ 0.021446582404 0.000193154906 N         5729
NV SR_FREQ 0.019657997733 0.000212277415 LR_FREQ 0.018089017775 0.000148895008 N         7550
NW SR_FREQ 0.025640604920 0.000318970049 LR_FREQ 0.025672705852 0.000269637202 N         1714
TY SR_FREQ 0.018290240557 0.000224610520 LR_FREQ 0.021931693113 0.000185301839 N         4835
TV SR_FREQ 0.016238072756 0.000181234800 LR_FREQ 0.016848741629 0.000134279199 N        10385
TW SR_FREQ 0.019207358636 0.000236752247 LR_FREQ 0.022654225123 0.000229381116 N         1975
TT SR_FREQ 0.017793034285 0.000190605682 LR_FREQ 0.019706575477 0.000172761521 N         7288
TR SR_FREQ 0.020855386353 0.000213795757 LR_FREQ 0.020767925685 0.000182495460 N         6222
TS SR_FREQ 0.020953098765 0.000241242308 LR_FREQ 0.024900907360 0.000212530575 N         8024
TP SR_FREQ 0.027565493715 0.000320504123 LR_FREQ 0.025954549238 0.000218212962 N         7539
TQ SR_FREQ 0.024004829492 0.000263509557 LR_FREQ 0.019895358231 0.000195474862 N         4346
TN SR_FREQ 0.019576362053 0.000232372628 LR_FREQ 0.020825122090 0.000194182135 N         5628
TL SR_FREQ 0.015055133340 0.000173235237 LR_FREQ 0.016217012299 0.000136086429 N        13222
TM SR_FREQ 0.015810443639 0.000207015396 LR_FREQ 0.019305664310 0.000184094550 N         2739
TK SR_FREQ 0.018590296218 0.000197958006 LR_FREQ 0.018563248850 0.000172694483 N         6344
TH SR_FREQ 0.020035332476 0.000240303027 LR_FREQ 0.021461212959 0.000197475877 N         3200
TI SR_FREQ 0.015885354382 0.000179209803 LR_FREQ 0.016383583129 0.000147026234 N         7755
TF SR_FREQ 0.017952333934 0.000216389898 LR_FREQ 0.021283005423 0.000172673501 N         6015
TG SR_FREQ 0.020212568124 0.000231331979 LR_FREQ 0.032019475896 0.000238397911 N        11673
TD SR_FREQ 0.020211337029 0.000225803698 LR_FREQ 0.020202818042 0.000178215923 N         7792
TE SR_FREQ 0.022616583078 0.000242915464 LR_FREQ 0.019613555342 0.000185174790 N         7740
TC SR_FREQ 0.018302604383 0.000251521583 LR_FREQ 0.022803231303 0.000203223127 N         1640
TA SR_FREQ 0.019554501678 0.000221516370 LR_FREQ 0.025306908229 0.000195911361 N        11302
AA SR_FREQ 0.019063153029 0.000203149467 LR_FREQ 0.027019511827 0.000207090679 N        20966
AC SR_FREQ 0.017814231383 0.000216749858 LR_FREQ 0.025289213101 0.000202660130 N         2633
AE SR_FREQ 0.021836445939 0.000237941952 LR_FREQ 0.021469748311 0.000185206681 N        13817
AD SR_FREQ 0.019705046319 0.000208911257 LR_FREQ 0.022105329341 0.000174568837 N        12614
AG SR_FREQ 0.019644481862 0.000202147842 LR_FREQ 0.033306859676 0.000249414079 N        16995
AF SR_FREQ 0.017584046745 0.000190965966 LR_FREQ 0.023486812629 0.000175962045 N         8488
AI SR_FREQ 0.015810767236 0.000167233352 LR_FREQ 0.018515570695 0.000153789249 N        12123
AH SR_FREQ 0.019352294306 0.000212846232 LR_FREQ 0.023798546000 0.000197631444 N         4985
AK SR_FREQ 0.018194122087 0.000180932367 LR_FREQ 0.020537178465 0.000168908919 N        11226
AM SR_FREQ 0.015740795990 0.000186108270 LR_FREQ 0.021776673445 0.000196255434 N         5064
AL SR_FREQ 0.015007038628 0.000156127730 LR_FREQ 0.018032846970 0.000148094033 N        21541
AN SR_FREQ 0.019047770590 0.000207171470 LR_FREQ 0.022830846235 0.000188877978 N         8042
AQ SR_FREQ 0.022832137965 0.000233554176 LR_FREQ 0.022074124384 0.000193442828 N         7843
AP SR_FREQ 0.025866858289 0.000267511294 LR_FREQ 0.027789621423 0.000219450355 N         8081
AS SR_FREQ 0.020301973311 0.000215747333 LR_FREQ 0.026739084203 0.000211616359 N        11881
AR SR_FREQ 0.020261662700 0.000204745592 LR_FREQ 0.022714535549 0.000184670225 N        11319
AT SR_FREQ 0.017580754590 0.000176554324 LR_FREQ 0.021784132146 0.000172950096 N        10995
AW SR_FREQ 0.018642580034 0.000211594273 LR_FREQ 0.025192464685 0.000237130970 N         2772
AV SR_FREQ 0.016134515198 0.000165933014 LR_FREQ 0.018788927396 0.000138892030 N        15245
AY SR_FREQ 0.017901965394 0.000198142268 LR_FREQ 0.024136526997 0.000189603824 N         6840
VK SR_FREQ 0.017583477104 0.000205214539 LR_FREQ 0.012113799359 0.000111962896 N         9835
