# Supplementary material for: Pi-Pi contacts are an overlooked protein feature relevant to phase separation
Source: eLife. 2018 Feb 9;7:e31486. doi: 10.7554/eLife.31486 (PMC5847340; doi:10.7554/eLife.31486)
Supplement: Source code 2. — Python script and associated database files for the final phase separation propensity predictor. [file elife-31486-code2.tgz › SourceCodeS2/DBS/AVGnSDEVS/PCON2.SC.xmer9]

 E SR_FREQ 0.033592543178 0.000895367374 LR_FREQ 0.034400599212 0.001070166612 N       260756
 D SR_FREQ 0.025291163876 0.000751339970 LR_FREQ 0.032441266139 0.000853577726 N       228122
 F SR_FREQ 0.105423624163 0.002832552598 LR_FREQ 0.218099308551 0.002496140019 N       156932
 H SR_FREQ 0.098807158741 0.002480224165 LR_FREQ 0.175727997256 0.002560822911 N        89275
 N SR_FREQ 0.044638236287 0.001415227122 LR_FREQ 0.073685395773 0.001421559261 N       164524
 Q SR_FREQ 0.056130325975 0.001354006613 LR_FREQ 0.077694676566 0.001831698844 N       139768
 R SR_FREQ 0.067675244711 0.002712123683 LR_FREQ 0.162946977080 0.002601750652 N       196000
 W SR_FREQ 0.157003747847 0.003793054679 LR_FREQ 0.352312107357 0.004724371306 N        52770
 Y SR_FREQ 0.120606211331 0.003488031095 LR_FREQ 0.226045481687 0.002716559390 N       135421
