# Supplementary material for: Pi-Pi contacts are an overlooked protein feature relevant to phase separation
Source: eLife. 2018 Feb 9;7:e31486. doi: 10.7554/eLife.31486 (PMC5847340; doi:10.7554/eLife.31486)
Supplement: Source code 2. — Python script and associated database files for the final phase separation propensity predictor. [file elife-31486-code2.tgz › SourceCodeS2/DBS/AVGnSDEVS/PCON2.SC.xmer3]

 E SR_FREQ 0.033228810653 0.002069767309 LR_FREQ 0.034139176226 0.002087223307 N       282761
 D SR_FREQ 0.025015763795 0.001741055622 LR_FREQ 0.032270568124 0.001812106806 N       244029
 F SR_FREQ 0.105187831887 0.006504992961 LR_FREQ 0.218358510212 0.004495223279 N       170246
 H SR_FREQ 0.098442573614 0.005600991629 LR_FREQ 0.175374408535 0.004965730826 N        96080
 N SR_FREQ 0.044196036351 0.003203818808 LR_FREQ 0.073462819327 0.002760438057 N       175599
 Q SR_FREQ 0.055691285251 0.002801828642 LR_FREQ 0.077340007444 0.003207471829 N       151479
 R SR_FREQ 0.067272996207 0.005948184415 LR_FREQ 0.162398141165 0.005048307537 N       212648
 W SR_FREQ 0.156415507388 0.009014678106 LR_FREQ 0.352396740075 0.009741196044 N        57000
 Y SR_FREQ 0.120017736393 0.008460970719 LR_FREQ 0.225837984819 0.005634950212 N       146612
