# Supplementary material for: Pi-Pi contacts are an overlooked protein feature relevant to phase separation
Source: eLife. 2018 Feb 9;7:e31486. doi: 10.7554/eLife.31486 (PMC5847340; doi:10.7554/eLife.31486)
Supplement: Source code 2. — Python script and associated database files for the final phase separation propensity predictor. [file elife-31486-code2.tgz › SourceCodeS2/DBS/AVGnSDEVS/PCON2.SC.xmer21]

 E SR_FREQ 0.033924788855 0.000442656069 LR_FREQ 0.034792193167 0.000546192225 N       219732
 D SR_FREQ 0.025465303730 0.000372505415 LR_FREQ 0.032677592554 0.000439203826 N       195113
 F SR_FREQ 0.105804399083 0.001349417890 LR_FREQ 0.218463466471 0.001385388640 N       134828
 H SR_FREQ 0.099301656834 0.001220627677 LR_FREQ 0.176273937146 0.001411193795 N        76828
 N SR_FREQ 0.045127970371 0.000676955436 LR_FREQ 0.074057954235 0.000781820446 N       140724
 Q SR_FREQ 0.056682771390 0.000680609060 LR_FREQ 0.078306384307 0.000940024729 N       117699
 R SR_FREQ 0.067887349952 0.001246239453 LR_FREQ 0.163829595257 0.001416928194 N       165514
 W SR_FREQ 0.157928873192 0.001901497924 LR_FREQ 0.352934454929 0.002690397861 N        45328
 Y SR_FREQ 0.121108740162 0.001655123401 LR_FREQ 0.226720703799 0.001504049284 N       116615
