# Supplementary material for: Pi-Pi contacts are an overlooked protein feature relevant to phase separation
Source: eLife. 2018 Feb 9;7:e31486. doi: 10.7554/eLife.31486 (PMC5847340; doi:10.7554/eLife.31486)
Supplement: Source code 2. — Python script and associated database files for the final phase separation propensity predictor. [file elife-31486-code2.tgz › SourceCodeS2/DBS/AVGnSDEVS/PCON2.BB.xmer22]

GW SR_FREQ 0.025889033952 0.000383135893 LR_FREQ 0.047040980300 0.000613673763 N         3723
GV SR_FREQ 0.020452168917 0.000305667891 LR_FREQ 0.029637804047 0.000322766235 N        18308
GT SR_FREQ 0.022606002928 0.000304661379 LR_FREQ 0.035286256242 0.000393516046 N        13941
GS SR_FREQ 0.026165820631 0.000371794432 LR_FREQ 0.043120552041 0.000445166309 N        14562
GR SR_FREQ 0.026367589345 0.000347795759 LR_FREQ 0.036995789479 0.000438610311 N        12232
GQ SR_FREQ 0.030540697408 0.000402066385 LR_FREQ 0.037198140051 0.000471450152 N         8282
GP SR_FREQ 0.033891561648 0.000476669888 LR_FREQ 0.046338825712 0.000496075364 N         8553
GY SR_FREQ 0.023640614502 0.000352637225 LR_FREQ 0.041049418554 0.000449480620 N         9395
GG SR_FREQ 0.024903632218 0.000369506085 LR_FREQ 0.052972379332 0.000495221230 N        18352
GF SR_FREQ 0.022957402620 0.000335184607 LR_FREQ 0.039408256591 0.000434484580 N        10720
GE SR_FREQ 0.028052069146 0.000392523537 LR_FREQ 0.033850775640 0.000454703935 N        14883
GD SR_FREQ 0.025406078418 0.000371568559 LR_FREQ 0.035400436393 0.000403762392 N        13553
GC SR_FREQ 0.024889351032 0.000407132267 LR_FREQ 0.047515849090 0.000499173976 N         3210
GA SR_FREQ 0.024078830602 0.000357378062 LR_FREQ 0.042192086379 0.000468577489 N        19001
GN SR_FREQ 0.024980731057 0.000370493056 LR_FREQ 0.037939076362 0.000440901358 N        10080
GM SR_FREQ 0.021076429672 0.000335722277 LR_FREQ 0.038404617152 0.000495445731 N         5482
GL SR_FREQ 0.018649938929 0.000274213458 LR_FREQ 0.027571822400 0.000361735861 N        21185
GK SR_FREQ 0.023417204741 0.000314920757 LR_FREQ 0.032919671318 0.000415427486 N        14831
GI SR_FREQ 0.020232516101 0.000301885982 LR_FREQ 0.029746957595 0.000388645099 N        15216
GH SR_FREQ 0.026332749458 0.000392966693 LR_FREQ 0.042011153606 0.000478061183 N         5844
ME SR_FREQ 0.022290074063 0.000398871562 LR_FREQ 0.018521812370 0.000263733592 N         4625
MD SR_FREQ 0.019460215310 0.000352272019 LR_FREQ 0.019152064743 0.000243869481 N         4114
MG SR_FREQ 0.019411243964 0.000355070158 LR_FREQ 0.033322386379 0.000384858486 N         4968
MF SR_FREQ 0.016457854893 0.000312959732 LR_FREQ 0.020353241818 0.000257941637 N         2446
MA SR_FREQ 0.018643907557 0.000347516392 LR_FREQ 0.025280609096 0.000310508332 N         6192
MC SR_FREQ 0.016717338129 0.000382069770 LR_FREQ 0.022119354522 0.000319263712 N          838
MM SR_FREQ 0.013936757673 0.000307686020 LR_FREQ 0.017842367269 0.000278165501 N         1758
ML SR_FREQ 0.013685957539 0.000248684477 LR_FREQ 0.014917846362 0.000203877999 N         6405
MN SR_FREQ 0.018396736081 0.000345588239 LR_FREQ 0.019671013292 0.000264697757 N         3020
MI SR_FREQ 0.014443876026 0.000272368170 LR_FREQ 0.014974864455 0.000202884259 N         3858
MH SR_FREQ 0.019004881743 0.000395633046 LR_FREQ 0.020430730300 0.000296781657 N         1598
MK SR_FREQ 0.017421334873 0.000301677322 LR_FREQ 0.017347100308 0.000234882675 N         4205
MT SR_FREQ 0.016642369421 0.000289076310 LR_FREQ 0.018591508808 0.000236493128 N         4017
MW SR_FREQ 0.017765304825 0.000372819071 LR_FREQ 0.021772625165 0.000362889275 N          786
MV SR_FREQ 0.014891765983 0.000275252846 LR_FREQ 0.015470871068 0.000186683693 N         4812
MQ SR_FREQ 0.023738149002 0.000416524482 LR_FREQ 0.018729365704 0.000271580534 N         2481
MP SR_FREQ 0.028030492984 0.000506285168 LR_FREQ 0.025910310846 0.000315846482 N         3293
MS SR_FREQ 0.020222853775 0.000371177241 LR_FREQ 0.024698849889 0.000307553110 N         3950
MR SR_FREQ 0.020129187112 0.000339153821 LR_FREQ 0.019758576147 0.000260145191 N         3672
MY SR_FREQ 0.016925048432 0.000326154908 LR_FREQ 0.021110319981 0.000285559528 N         2091
FP SR_FREQ 0.030766939980 0.000520120441 LR_FREQ 0.027268010366 0.000303605224 N         6167
FQ SR_FREQ 0.026801149078 0.000421052331 LR_FREQ 0.020615663133 0.000260890352 N         4661
FR SR_FREQ 0.022747428373 0.000345172023 LR_FREQ 0.021315253118 0.000238234074 N         6435
FS SR_FREQ 0.022832595498 0.000377926029 LR_FREQ 0.026046216039 0.000282526876 N         9217
FT SR_FREQ 0.019235580787 0.000305599348 LR_FREQ 0.020378352190 0.000235426456 N         7659
FV SR_FREQ 0.017237115201 0.000289797995 LR_FREQ 0.017213637252 0.000179752894 N         8919
FW SR_FREQ 0.021351321922 0.000401154983 LR_FREQ 0.023833431398 0.000318490216 N         1778
FY SR_FREQ 0.019754914034 0.000349141456 LR_FREQ 0.022804735936 0.000257515845 N         4900
FA SR_FREQ 0.021015171564 0.000360752897 LR_FREQ 0.026469787318 0.000292883285 N        10236
FC SR_FREQ 0.020331675141 0.000418332641 LR_FREQ 0.024143140400 0.000294506725 N         1745
FD SR_FREQ 0.022103619959 0.000375613304 LR_FREQ 0.020808024778 0.000238156328 N         9283
FE SR_FREQ 0.024689538191 0.000399304011 LR_FREQ 0.020158818666 0.000251570301 N         8700
FF SR_FREQ 0.019182511458 0.000330786482 LR_FREQ 0.022084639202 0.000245672330 N         5177
FG SR_FREQ 0.021756763378 0.000367990955 LR_FREQ 0.034057977143 0.000345774630 N        10131
FH SR_FREQ 0.022089773411 0.000391751653 LR_FREQ 0.022409348230 0.000284696171 N         3245
FI SR_FREQ 0.016881169786 0.000287160125 LR_FREQ 0.016718810994 0.000197354710 N         7124
FK SR_FREQ 0.020058594079 0.000325971793 LR_FREQ 0.019046409837 0.000230464525 N         7070
FL SR_FREQ 0.015729580459 0.000268377344 LR_FREQ 0.016412421039 0.000198835151 N        11137
FM SR_FREQ 0.017098364086 0.000337065804 LR_FREQ 0.019972996948 0.000268940564 N         2547
FN SR_FREQ 0.021357600516 0.000376648510 LR_FREQ 0.021512573769 0.000259082275 N         6323
SY SR_FREQ 0.020592478345 0.000365968089 LR_FREQ 0.024493081049 0.000287254773 N         6996
SS SR_FREQ 0.023182736289 0.000396220209 LR_FREQ 0.027418054517 0.000323154847 N        12535
SR SR_FREQ 0.023237078496 0.000354783487 LR_FREQ 0.022872300149 0.000276425893 N         9082
SQ SR_FREQ 0.026780905983 0.000422371254 LR_FREQ 0.022133455533 0.000295929076 N         6789
SP SR_FREQ 0.030451558397 0.000538264828 LR_FREQ 0.028692985961 0.000327310752 N         8739
SW SR_FREQ 0.022039954257 0.000405681280 LR_FREQ 0.025994264489 0.000367220327 N         2923
SV SR_FREQ 0.018001206159 0.000307978604 LR_FREQ 0.018660428012 0.000205036726 N        13168
ST SR_FREQ 0.019823795012 0.000322341222 LR_FREQ 0.021814757766 0.000253900795 N        10196
SK SR_FREQ 0.020537269065 0.000334046038 LR_FREQ 0.020481475340 0.000262837278 N         9901
SI SR_FREQ 0.017676891047 0.000305134573 LR_FREQ 0.018270649818 0.000228776862 N        10963
SH SR_FREQ 0.022704582195 0.000412345455 LR_FREQ 0.024232142178 0.000312757318 N         4347
SN SR_FREQ 0.021789034116 0.000385781490 LR_FREQ 0.023038663412 0.000288561444 N         8022
SM SR_FREQ 0.017958510326 0.000344770540 LR_FREQ 0.021901148893 0.000293439789 N         3929
SL SR_FREQ 0.016500915414 0.000285007112 LR_FREQ 0.017846364933 0.000226432278 N        18268
SC SR_FREQ 0.021164762870 0.000420268925 LR_FREQ 0.025986570270 0.000301926625 N         2538
SA SR_FREQ 0.021496012446 0.000372476324 LR_FREQ 0.027809456032 0.000319004284 N        14490
SG SR_FREQ 0.022171418480 0.000381358730 LR_FREQ 0.034985590909 0.000361438295 N        16011
SF SR_FREQ 0.020046269040 0.000359972217 LR_FREQ 0.023802751412 0.000277215471 N         8374
SE SR_FREQ 0.025037566770 0.000416467358 LR_FREQ 0.021452221898 0.000293572399 N        11006
SD SR_FREQ 0.022385181680 0.000375449038 LR_FREQ 0.022216467443 0.000272376963 N        10772
YI SR_FREQ 0.016565663612 0.000284429450 LR_FREQ 0.017103867176 0.000209643402 N         6026
YH SR_FREQ 0.021886704862 0.000414904489 LR_FREQ 0.023092377092 0.000292676437 N         2771
YK SR_FREQ 0.019767233096 0.000316349526 LR_FREQ 0.019477749404 0.000244166992 N         5914
YM SR_FREQ 0.016712297059 0.000323896292 LR_FREQ 0.020712324477 0.000289610182 N         2249
YL SR_FREQ 0.015493290644 0.000266610162 LR_FREQ 0.016734745949 0.000219600316 N        10765
YN SR_FREQ 0.020955457439 0.000373641984 LR_FREQ 0.022046452658 0.000270918187 N         5298
YA SR_FREQ 0.020789054152 0.000349842505 LR_FREQ 0.027270461260 0.000302688904 N         8490
YC SR_FREQ 0.019960471785 0.000392937168 LR_FREQ 0.025310892702 0.000319749535 N         1639
YE SR_FREQ 0.024392606748 0.000392183057 LR_FREQ 0.020568687852 0.000277537522 N         6868
YD SR_FREQ 0.021765820653 0.000365363083 LR_FREQ 0.021362222531 0.000247759137 N         7224
YG SR_FREQ 0.021528447566 0.000376815671 LR_FREQ 0.035409469841 0.000352882180 N         8840
YF SR_FREQ 0.019021178920 0.000341791156 LR_FREQ 0.022876495151 0.000267528386 N         5002
YY SR_FREQ 0.019435594661 0.000340845641 LR_FREQ 0.023755857111 0.000282143588 N         4760
YQ SR_FREQ 0.026654261719 0.000419021466 LR_FREQ 0.021236070280 0.000284634661 N         4384
YP SR_FREQ 0.030706734238 0.000516513001 LR_FREQ 0.028335397059 0.000318694758 N         5645
YS SR_FREQ 0.022575849176 0.000382604591 LR_FREQ 0.026930058846 0.000295132366 N         7328
YR SR_FREQ 0.022510094616 0.000336198209 LR_FREQ 0.022051107249 0.000260888698 N         6053
YT SR_FREQ 0.018855842642 0.000306119009 LR_FREQ 0.020893789169 0.000249338465 N         6292
YW SR_FREQ 0.020972374148 0.000382580895 LR_FREQ 0.024985036747 0.000381327269 N         1683
YV SR_FREQ 0.016895738662 0.000283728509 LR_FREQ 0.017594631907 0.000193039569 N         7485
LF SR_FREQ 0.015830558479 0.000275247087 LR_FREQ 0.018398554614 0.000203643987 N        10803
LG SR_FREQ 0.018003226474 0.000304916711 LR_FREQ 0.026776117996 0.000276466382 N        21374
LD SR_FREQ 0.017977335346 0.000310149853 LR_FREQ 0.017759575826 0.000192540624 N        18888
LE SR_FREQ 0.019860744502 0.000338435539 LR_FREQ 0.017321567675 0.000198402769 N        21011
LC SR_FREQ 0.015853051764 0.000319831266 LR_FREQ 0.018897393706 0.000225150601 N         3645
LA SR_FREQ 0.017416265779 0.000299569905 LR_FREQ 0.021880545685 0.000241321495 N        27362
LN SR_FREQ 0.017252769435 0.000306939591 LR_FREQ 0.017953176904 0.000200944960 N        12955
LL SR_FREQ 0.013757760777 0.000230026632 LR_FREQ 0.014634534269 0.000163775927 N        26831
LM SR_FREQ 0.014212563352 0.000268212646 LR_FREQ 0.016588491772 0.000206540939 N         6447
LK SR_FREQ 0.016558964136 0.000266403999 LR_FREQ 0.016478971443 0.000184265293 N        18756
LH SR_FREQ 0.017435936638 0.000323628000 LR_FREQ 0.018168021509 0.000206431024 N         7160
LI SR_FREQ 0.014313976848 0.000238129890 LR_FREQ 0.014725250914 0.000165408062 N        15046
LV SR_FREQ 0.014681021889 0.000242674755 LR_FREQ 0.015121145138 0.000150889349 N        19814
LW SR_FREQ 0.016486821067 0.000301471627 LR_FREQ 0.018807969090 0.000238553093 N         3331
LT SR_FREQ 0.016005812394 0.000254596570 LR_FREQ 0.017353863954 0.000185605659 N        17057
LR SR_FREQ 0.018346652029 0.000295720420 LR_FREQ 0.018067118079 0.000195984825 N        16581
LS SR_FREQ 0.018481629597 0.000320669496 LR_FREQ 0.021317057509 0.000230967995 N        19630
LP SR_FREQ 0.023186707748 0.000394090103 LR_FREQ 0.021923830902 0.000236626732 N        15176
LQ SR_FREQ 0.020452190837 0.000343423561 LR_FREQ 0.017309624535 0.000206464276 N        11435
LY SR_FREQ 0.016181544891 0.000285053570 LR_FREQ 0.018727527175 0.000213247959 N         9422
RT SR_FREQ 0.021212715660 0.000316014253 LR_FREQ 0.018542461032 0.000226133830 N         7892
RV SR_FREQ 0.019065772029 0.000303382274 LR_FREQ 0.015893487813 0.000174337460 N        11971
RW SR_FREQ 0.024187670468 0.000403070435 LR_FREQ 0.020817260938 0.000296223909 N         2357
RP SR_FREQ 0.033098157115 0.000532327201 LR_FREQ 0.024374575543 0.000294387797 N         6977
RQ SR_FREQ 0.029267626865 0.000414381533 LR_FREQ 0.018389962202 0.000251939196 N         6055
RR SR_FREQ 0.025178854623 0.000357309336 LR_FREQ 0.019229526868 0.000236743603 N         8846
RS SR_FREQ 0.024954985730 0.000392448376 LR_FREQ 0.023386334235 0.000287701163 N         8274
RY SR_FREQ 0.022105807427 0.000354412929 LR_FREQ 0.020361950926 0.000244013492 N         6208
RD SR_FREQ 0.023941315693 0.000371615861 LR_FREQ 0.018871070749 0.000228725758 N         9683
RE SR_FREQ 0.026731327826 0.000403873262 LR_FREQ 0.018156221619 0.000248892955 N        11691
RF SR_FREQ 0.021584573648 0.000356160343 LR_FREQ 0.019871801778 0.000229972055 N         7497
RG SR_FREQ 0.023689087174 0.000373622915 LR_FREQ 0.030276996657 0.000338291492 N        10869
RA SR_FREQ 0.022867000594 0.000365975693 LR_FREQ 0.023896508284 0.000280316770 N        13681
RC SR_FREQ 0.023134081561 0.000420938292 LR_FREQ 0.021118608830 0.000271735607 N         1981
RL SR_FREQ 0.017413840306 0.000282355923 LR_FREQ 0.015302144501 0.000187907159 N        16496
RM SR_FREQ 0.019468297371 0.000342266329 LR_FREQ 0.017754158855 0.000228353721 N         3537
RN SR_FREQ 0.023409247631 0.000371288863 LR_FREQ 0.019356529263 0.000243220743 N         6476
RH SR_FREQ 0.024618513392 0.000400723957 LR_FREQ 0.019768096705 0.000266889854 N         3922
RI SR_FREQ 0.018789279218 0.000299482399 LR_FREQ 0.015375497669 0.000183649863 N         9950
RK SR_FREQ 0.022169206140 0.000323161541 LR_FREQ 0.017299807868 0.000220918039 N         8014
VH SR_FREQ 0.018522979955 0.000392826948 LR_FREQ 0.012625211853 0.000174394792 N         5156
IP SR_FREQ 0.025010421916 0.000498052002 LR_FREQ 0.015052287428 0.000233899386 N         9518
EM SR_FREQ 0.022081913491 0.000362297313 LR_FREQ 0.016228376915 0.000230756393 N         4963
EL SR_FREQ 0.019146538892 0.000285287293 LR_FREQ 0.014389015372 0.000185872693 N        21233
EN SR_FREQ 0.025860578417 0.000372749612 LR_FREQ 0.017624459616 0.000241486060 N         9869
EI SR_FREQ 0.020947968576 0.000307161056 LR_FREQ 0.014320549387 0.000187675933 N        13807
EH SR_FREQ 0.027481818435 0.000401224590 LR_FREQ 0.017876139782 0.000249644020 N         4824
EK SR_FREQ 0.024427067828 0.000331676493 LR_FREQ 0.015866881987 0.000212133967 N        14602
EE SR_FREQ 0.029170567334 0.000437796062 LR_FREQ 0.016779743824 0.000251296121 N        16205
ED SR_FREQ 0.026312466450 0.000372597546 LR_FREQ 0.017358875625 0.000228563176 N        11491
EG SR_FREQ 0.026062757138 0.000380177221 LR_FREQ 0.027275308219 0.000328350527 N        14749
EF SR_FREQ 0.024033607427 0.000350038104 LR_FREQ 0.018218421221 0.000234242702 N         8355
EA SR_FREQ 0.025032115818 0.000389061782 LR_FREQ 0.021937016149 0.000276084163 N        18957
EC SR_FREQ 0.026275823599 0.000416439400 LR_FREQ 0.018787466602 0.000258077388 N         2301
IT SR_FREQ 0.016306002603 0.000297676105 LR_FREQ 0.011410525453 0.000164389259 N        10839
EY SR_FREQ 0.024636021399 0.000361583281 LR_FREQ 0.018590434991 0.000249842140 N         7151
IW SR_FREQ 0.016946870339 0.000356240979 LR_FREQ 0.011413627238 0.000201262186 N         1991
ET SR_FREQ 0.023446767639 0.000307957610 LR_FREQ 0.017038081332 0.000217920289 N        10740
EW SR_FREQ 0.027376153648 0.000395062692 LR_FREQ 0.018656665691 0.000291957209 N         3037
EV SR_FREQ 0.021034763437 0.000304971562 LR_FREQ 0.014792959998 0.000168167839 N        15661
EQ SR_FREQ 0.031813152500 0.000415470229 LR_FREQ 0.016851359218 0.000237450280 N         8064
EP SR_FREQ 0.035880399310 0.000500707317 LR_FREQ 0.022073312944 0.000286389321 N         7335
ES SR_FREQ 0.027329916442 0.000389994992 LR_FREQ 0.021258433513 0.000277684231 N        10168
ER SR_FREQ 0.027631026344 0.000361049003 LR_FREQ 0.017694101776 0.000227198986 N        12091
II SR_FREQ 0.014444771141 0.000257439494 LR_FREQ 0.009624354807 0.000132811197 N        10259
IH SR_FREQ 0.017940636475 0.000386349241 LR_FREQ 0.011391294146 0.000191092261 N         4514
IK SR_FREQ 0.016931914867 0.000312203650 LR_FREQ 0.010924918955 0.000156605323 N        10977
IM SR_FREQ 0.014175740995 0.000299984780 LR_FREQ 0.010184811824 0.000170072066 N         3537
IN SR_FREQ 0.017772191281 0.000368297488 LR_FREQ 0.011926744663 0.000195144412 N         8897
KC SR_FREQ 0.018294338150 0.000383933783 LR_FREQ 0.019169710707 0.000280802400 N         1776
KA SR_FREQ 0.019405135247 0.000342861740 LR_FREQ 0.022367088608 0.000292018566 N        14847
KG SR_FREQ 0.020202088991 0.000371467072 LR_FREQ 0.028132503869 0.000363079501 N        12465
KF SR_FREQ 0.017899197962 0.000323341827 LR_FREQ 0.018462516494 0.000239576912 N         6555
KE SR_FREQ 0.022430245691 0.000384078535 LR_FREQ 0.016964733399 0.000251632593 N        14146
KD SR_FREQ 0.020114050659 0.000360690652 LR_FREQ 0.017477188715 0.000231009276 N        11198
KK SR_FREQ 0.018464884570 0.000317045324 LR_FREQ 0.016109369460 0.000229905881 N        10957
KI SR_FREQ 0.015838170652 0.000275785184 LR_FREQ 0.014357049339 0.000185601928 N        11323
KH SR_FREQ 0.019905652700 0.000370167740 LR_FREQ 0.018129223717 0.000266301762 N         3789
KN SR_FREQ 0.019389929788 0.000368566900 LR_FREQ 0.017840415092 0.000245852615 N         8548
KM SR_FREQ 0.015787839565 0.000319114837 LR_FREQ 0.016415915964 0.000245064589 N         3795
KL SR_FREQ 0.014975087883 0.000260685095 LR_FREQ 0.014449335112 0.000190642000 N        16617
KS SR_FREQ 0.020775029816 0.000367865104 LR_FREQ 0.021693390735 0.000299652554 N         9102
KR SR_FREQ 0.020824804460 0.000322173372 LR_FREQ 0.017915929044 0.000244807889 N         8185
KQ SR_FREQ 0.023852929885 0.000410716312 LR_FREQ 0.017028607398 0.000252801965 N         6288
KP SR_FREQ 0.027494796938 0.000510634413 LR_FREQ 0.022617448207 0.000307376910 N         7474
KW SR_FREQ 0.019099933985 0.000365774308 LR_FREQ 0.019061734020 0.000311637551 N         2255
KV SR_FREQ 0.016179153521 0.000280968248 LR_FREQ 0.014949877917 0.000176096308 N        12890
KT SR_FREQ 0.017715649524 0.000297138155 LR_FREQ 0.017298873439 0.000233337275 N         9537
KY SR_FREQ 0.018108436202 0.000325674500 LR_FREQ 0.018851214325 0.000250735141 N         6811
DN SR_FREQ 0.023027715381 0.000412160696 LR_FREQ 0.019324992215 0.000254145374 N         7264
DL SR_FREQ 0.017299562106 0.000289796316 LR_FREQ 0.015389982640 0.000192265828 N        19006
DM SR_FREQ 0.019268276681 0.000371445266 LR_FREQ 0.017873203006 0.000243288000 N         4172
DK SR_FREQ 0.021783934664 0.000360170983 LR_FREQ 0.017351790776 0.000234771802 N         9885
DH SR_FREQ 0.024168794939 0.000429215044 LR_FREQ 0.019921750351 0.000276121346 N         4009
DI SR_FREQ 0.018680204438 0.000311633995 LR_FREQ 0.015513991957 0.000201612240 N        12666
DF SR_FREQ 0.021312950303 0.000385016521 LR_FREQ 0.019909384349 0.000245829618 N         9117
DG SR_FREQ 0.023224408000 0.000397118445 LR_FREQ 0.030019185696 0.000336103330 N        15198
DD SR_FREQ 0.023637176000 0.000404273316 LR_FREQ 0.018810563165 0.000241653943 N         9976
DE SR_FREQ 0.026290762578 0.000445449424 LR_FREQ 0.018283214593 0.000264927649 N        12754
DC SR_FREQ 0.022746276631 0.000459052772 LR_FREQ 0.020985984837 0.000279172729 N         2316
DA SR_FREQ 0.022617681048 0.000403737412 LR_FREQ 0.023801421486 0.000285558315 N        15895
DY SR_FREQ 0.021801841630 0.000388709404 LR_FREQ 0.020395629040 0.000256900042 N         7688
DV SR_FREQ 0.018901725718 0.000318973544 LR_FREQ 0.015993177546 0.000183865492 N        14607
DW SR_FREQ 0.023815815859 0.000430967052 LR_FREQ 0.020785372903 0.000308402592 N         3096
DT SR_FREQ 0.020914943276 0.000343010352 LR_FREQ 0.018550731086 0.000227607168 N         9358
DR SR_FREQ 0.024696867205 0.000391126176 LR_FREQ 0.019342358251 0.000247159598 N         9011
DS SR_FREQ 0.024530227446 0.000429296264 LR_FREQ 0.023265080053 0.000294714243 N        10209
DP SR_FREQ 0.032554817481 0.000588418352 LR_FREQ 0.023848204363 0.000284888165 N         9860
DQ SR_FREQ 0.028509224157 0.000463786163 LR_FREQ 0.018485636231 0.000258212890 N         5749
QQ SR_FREQ 0.035718825386 0.000478132048 LR_FREQ 0.018980232175 0.000282262370 N         5167
QP SR_FREQ 0.040542976008 0.000608068855 LR_FREQ 0.025712053635 0.000331503965 N         5026
QS SR_FREQ 0.029403628816 0.000443264777 LR_FREQ 0.024483443948 0.000320062594 N         6085
QR SR_FREQ 0.029812113553 0.000392576322 LR_FREQ 0.020014706027 0.000267751405 N         6028
QT SR_FREQ 0.024737096371 0.000353454018 LR_FREQ 0.018975877356 0.000248193753 N         5874
QW SR_FREQ 0.030289386130 0.000474860533 LR_FREQ 0.021957891477 0.000353484244 N         1818
QV SR_FREQ 0.021810308237 0.000337153074 LR_FREQ 0.016176991673 0.000190887083 N         8323
QY SR_FREQ 0.026249046994 0.000409360898 LR_FREQ 0.021268495848 0.000274426593 N         4101
QA SR_FREQ 0.026466074441 0.000415332389 LR_FREQ 0.025006678347 0.000312964868 N        10624
QC SR_FREQ 0.028957796293 0.000528626152 LR_FREQ 0.022158421154 0.000310999656 N         1414
QE SR_FREQ 0.031496659665 0.000470623697 LR_FREQ 0.018820564901 0.000281413322 N         7216
QD SR_FREQ 0.028088896542 0.000425278829 LR_FREQ 0.019401820045 0.000255069234 N         5833
QG SR_FREQ 0.027753802419 0.000430024902 LR_FREQ 0.032208556106 0.000375339514 N         8138
QF SR_FREQ 0.025417194199 0.000399033006 LR_FREQ 0.020666426344 0.000262091286 N         4622
QI SR_FREQ 0.021661670026 0.000338665304 LR_FREQ 0.015692253186 0.000211353546 N         6737
QH SR_FREQ 0.030211920935 0.000470335378 LR_FREQ 0.020673202817 0.000306529391 N         2737
QK SR_FREQ 0.025933798155 0.000369298376 LR_FREQ 0.017648033807 0.000244401997 N         6264
QM SR_FREQ 0.023425769943 0.000414699529 LR_FREQ 0.018305944538 0.000273220590 N         2759
QL SR_FREQ 0.019634379777 0.000313554320 LR_FREQ 0.015480745235 0.000204090562 N        12059
QN SR_FREQ 0.027868865704 0.000446067047 LR_FREQ 0.019926212999 0.000271029561 N         4738
WG SR_FREQ 0.021049491452 0.000403621261 LR_FREQ 0.036392350792 0.000441841461 N         3133
WF SR_FREQ 0.018045085106 0.000356237953 LR_FREQ 0.021456350011 0.000290211372 N         1766
WE SR_FREQ 0.024488948275 0.000424864501 LR_FREQ 0.019217646121 0.000293692426 N         2787
WD SR_FREQ 0.021265660883 0.000402323448 LR_FREQ 0.020070257823 0.000285359346 N         2992
WC SR_FREQ 0.018670059384 0.000447032097 LR_FREQ 0.023950783268 0.000380009372 N          623
WA SR_FREQ 0.020175162033 0.000360284413 LR_FREQ 0.026739741183 0.000340687020 N         3346
WN SR_FREQ 0.020273905474 0.000383273298 LR_FREQ 0.020827408098 0.000311514691 N         2238
WM SR_FREQ 0.015217952630 0.000364905283 LR_FREQ 0.018719986880 0.000327629211 N          965
WL SR_FREQ 0.014376095873 0.000274005809 LR_FREQ 0.015239952162 0.000216193278 N         4169
WK SR_FREQ 0.019008322233 0.000331766077 LR_FREQ 0.017857031955 0.000267736282 N         2473
WI SR_FREQ 0.015391333041 0.000290500696 LR_FREQ 0.015284455573 0.000216949516 N         2312
WH SR_FREQ 0.021229893469 0.000441656809 LR_FREQ 0.021647305627 0.000341105983 N         1218
WW SR_FREQ 0.020073293985 0.000448413571 LR_FREQ 0.023736241187 0.000445129234 N          683
WV SR_FREQ 0.015910604029 0.000284540481 LR_FREQ 0.016005263374 0.000204272843 N         2819
WT SR_FREQ 0.017958060138 0.000308150588 LR_FREQ 0.019471376776 0.000270854852 N         2531
WS SR_FREQ 0.022164624020 0.000414845288 LR_FREQ 0.026391809524 0.000337139040 N         2844
WR SR_FREQ 0.022167235828 0.000366044146 LR_FREQ 0.020778058102 0.000291311419 N         2376
WQ SR_FREQ 0.026957734713 0.000456754063 LR_FREQ 0.019706666925 0.000312285004 N         1997
WP SR_FREQ 0.031993199753 0.000602196431 LR_FREQ 0.027863795905 0.000381423323 N         1774
WY SR_FREQ 0.018563407757 0.000373695797 LR_FREQ 0.022512855938 0.000329653915 N         1491
PR SR_FREQ 0.024274092512 0.000335611506 LR_FREQ 0.019077764404 0.000203566923 N         6354
PS SR_FREQ 0.024129240746 0.000353197197 LR_FREQ 0.023079161746 0.000237101782 N         8590
PP SR_FREQ 0.032428914053 0.000468560575 LR_FREQ 0.023862618981 0.000239029578 N         5935
PQ SR_FREQ 0.028420092379 0.000378693852 LR_FREQ 0.018222515959 0.000215947112 N         5468
PV SR_FREQ 0.018495571519 0.000288643621 LR_FREQ 0.015637566568 0.000160540786 N        11237
PW SR_FREQ 0.023194359231 0.000369219052 LR_FREQ 0.020678427200 0.000275959032 N         2138
PT SR_FREQ 0.020436698853 0.000292833556 LR_FREQ 0.018187654246 0.000196991759 N         7936
PY SR_FREQ 0.021257236709 0.000322194614 LR_FREQ 0.020160878413 0.000221787946 N         5364
PC SR_FREQ 0.022137823069 0.000371260407 LR_FREQ 0.020583362025 0.000225487462 N         1558
PA SR_FREQ 0.022352073401 0.000347381289 LR_FREQ 0.023900023743 0.000251156937 N        11786
PF SR_FREQ 0.020725371569 0.000324595056 LR_FREQ 0.019735088933 0.000224419363 N         6298
PG SR_FREQ 0.022736867873 0.000344117830 LR_FREQ 0.030180689277 0.000287726578 N        11718
PD SR_FREQ 0.023157994182 0.000350174735 LR_FREQ 0.018650130438 0.000201630559 N        10023
PE SR_FREQ 0.026133795932 0.000383017331 LR_FREQ 0.018092764543 0.000216413014 N        12549
PK SR_FREQ 0.021406569349 0.000309562336 LR_FREQ 0.017003979474 0.000189929217 N         6986
PH SR_FREQ 0.023720897968 0.000346351210 LR_FREQ 0.019590688238 0.000234912327 N         3511
PI SR_FREQ 0.018236515000 0.000288845317 LR_FREQ 0.015131783268 0.000175758149 N         7234
PN SR_FREQ 0.022560932112 0.000354152877 LR_FREQ 0.019075258337 0.000215124312 N         6415
PL SR_FREQ 0.016900090045 0.000267552634 LR_FREQ 0.015034037087 0.000174949721 N        13251
PM SR_FREQ 0.018635455023 0.000323454291 LR_FREQ 0.017463910723 0.000218238762 N         2933
CK SR_FREQ 0.020391962646 0.000336177718 LR_FREQ 0.020740506260 0.000284058687 N         2008
CI SR_FREQ 0.016542240594 0.000301455639 LR_FREQ 0.017819314326 0.000249185166 N         2223
CH SR_FREQ 0.023452225548 0.000469458566 LR_FREQ 0.026373111047 0.000370465682 N         1366
CN SR_FREQ 0.022096464548 0.000421068226 LR_FREQ 0.024412847260 0.000337783374 N         1638
CM SR_FREQ 0.016746993982 0.000361637924 LR_FREQ 0.022945999825 0.000359897853 N          794
CL SR_FREQ 0.015260511459 0.000280452351 LR_FREQ 0.017377911921 0.000239354677 N         3650
CC SR_FREQ 0.021194377508 0.000507881731 LR_FREQ 0.030106512140 0.000419055999 N          637
CA SR_FREQ 0.021584958612 0.000391046685 LR_FREQ 0.030575583284 0.000363304001 N         2999
CG SR_FREQ 0.022473871681 0.000422479608 LR_FREQ 0.041775307618 0.000408571930 N         3393
CF SR_FREQ 0.019534781305 0.000368812337 LR_FREQ 0.025484748546 0.000331079243 N         1642
CE SR_FREQ 0.026330604071 0.000458487151 LR_FREQ 0.022083330556 0.000317785011 N         2388
CD SR_FREQ 0.022989369658 0.000423311502 LR_FREQ 0.023085705733 0.000296502378 N         2403
CY SR_FREQ 0.020259183642 0.000388959890 LR_FREQ 0.026824779622 0.000333251644 N         1396
CS SR_FREQ 0.023980628547 0.000434087803 LR_FREQ 0.030581447150 0.000360923853 N         2661
CR SR_FREQ 0.024027736894 0.000387290254 LR_FREQ 0.024265417480 0.000308182240 N         2147
CQ SR_FREQ 0.029471952218 0.000502250140 LR_FREQ 0.023317737228 0.000346103378 N         1501
CP SR_FREQ 0.034900351926 0.000670691096 LR_FREQ 0.032800007284 0.000386337273 N         2059
CW SR_FREQ 0.022254115728 0.000430984052 LR_FREQ 0.029773438143 0.000477545120 N          538
CV SR_FREQ 0.017005636472 0.000313105030 LR_FREQ 0.018341279523 0.000213873484 N         2696
CT SR_FREQ 0.019321898666 0.000337722912 LR_FREQ 0.022514879883 0.000279218381 N         2124
IY SR_FREQ 0.016500046998 0.000337172281 LR_FREQ 0.012181099107 0.000179566429 N         6258
VA SR_FREQ 0.018307075077 0.000344901238 LR_FREQ 0.016607895252 0.000201630976 N        19711
VC SR_FREQ 0.016965245913 0.000420553459 LR_FREQ 0.012736713514 0.000181109534 N         2894
VD SR_FREQ 0.018962944389 0.000376491952 LR_FREQ 0.013142270909 0.000166816844 N        14542
VE SR_FREQ 0.020985421091 0.000395104650 LR_FREQ 0.012739023814 0.000162241678 N        15579
VF SR_FREQ 0.016673577958 0.000332214487 LR_FREQ 0.013199819905 0.000159920825 N         9194
VG SR_FREQ 0.018929017866 0.000366901804 LR_FREQ 0.020690628583 0.000248684615 N        15248
IQ SR_FREQ 0.021593103309 0.000414814981 LR_FREQ 0.011088114355 0.000179145784 N         6413
VI SR_FREQ 0.014892497330 0.000267225065 LR_FREQ 0.010464518200 0.000123612092 N        13443
IS SR_FREQ 0.019154008096 0.000376793930 LR_FREQ 0.014740341741 0.000221408313 N        12145
IR SR_FREQ 0.018896401020 0.000340447714 LR_FREQ 0.011981024223 0.000168412318 N         9219
VL SR_FREQ 0.014237783111 0.000259396869 LR_FREQ 0.011029991593 0.000133645038 N        21302
VM SR_FREQ 0.014814414360 0.000317615175 LR_FREQ 0.011317360773 0.000157014813 N         5028
VN SR_FREQ 0.018221896241 0.000375635478 LR_FREQ 0.013042091814 0.000176867189 N         9874
IV SR_FREQ 0.014804933268 0.000267876740 LR_FREQ 0.010001522575 0.000132366225 N        12781
VP SR_FREQ 0.025337788660 0.000521544404 LR_FREQ 0.016321795924 0.000217180630 N        11032
VQ SR_FREQ 0.022050452419 0.000427972905 LR_FREQ 0.012354706892 0.000173956057 N         7529
VR SR_FREQ 0.019365583222 0.000341014897 LR_FREQ 0.013141969445 0.000161843457 N        11713
VS SR_FREQ 0.019585756168 0.000389511920 LR_FREQ 0.015862834344 0.000204015243 N        14172
VT SR_FREQ 0.016767668541 0.000309677767 LR_FREQ 0.012565599435 0.000157418074 N        13382
IL SR_FREQ 0.013801076152 0.000253630042 LR_FREQ 0.010189217504 0.000142711374 N        15201
VV SR_FREQ 0.015289787821 0.000277543273 LR_FREQ 0.010908313036 0.000120854232 N        17608
VW SR_FREQ 0.017627739670 0.000361568953 LR_FREQ 0.012697084469 0.000187867121 N         2926
IA SR_FREQ 0.017827743795 0.000331869196 LR_FREQ 0.015664515991 0.000231852074 N        16509
VY SR_FREQ 0.016996397523 0.000340325582 LR_FREQ 0.013335594933 0.000170428457 N         7485
IC SR_FREQ 0.016233699857 0.000373850801 LR_FREQ 0.011423640270 0.000185250565 N         2448
IE SR_FREQ 0.020522654709 0.000391298646 LR_FREQ 0.011810744713 0.000172880894 N        13045
ID SR_FREQ 0.018534154668 0.000353991550 LR_FREQ 0.012066433509 0.000182421869 N        12656
IG SR_FREQ 0.018487624966 0.000349822764 LR_FREQ 0.019566046244 0.000285132377 N        13338
IF SR_FREQ 0.016115809207 0.000316419776 LR_FREQ 0.011981904409 0.000176356123 N         6731
HY SR_FREQ 0.021393905181 0.000385451615 LR_FREQ 0.023805241706 0.000299940516 N         2976
HR SR_FREQ 0.024746683938 0.000377377093 LR_FREQ 0.021857727627 0.000262594397 N         3878
HS SR_FREQ 0.024633880086 0.000415899516 LR_FREQ 0.027311213721 0.000315776065 N         4370
HP SR_FREQ 0.034686752863 0.000584891189 LR_FREQ 0.028766343284 0.000335754354 N         4687
HQ SR_FREQ 0.029917607165 0.000471676160 LR_FREQ 0.021075188085 0.000290557035 N         2743
HV SR_FREQ 0.018099139841 0.000318411544 LR_FREQ 0.017223158732 0.000189978809 N         5058
HW SR_FREQ 0.023906072745 0.000497755442 LR_FREQ 0.025264389371 0.000379037895 N         1250
HT SR_FREQ 0.020417052092 0.000328614439 LR_FREQ 0.020782433679 0.000253520350 N         3913
HK SR_FREQ 0.021438373894 0.000353875385 LR_FREQ 0.019110197465 0.000249677479 N         3056
HH SR_FREQ 0.024616064585 0.000460480886 LR_FREQ 0.023112125161 0.000307539792 N         2166
HI SR_FREQ 0.017767740837 0.000314551756 LR_FREQ 0.016710693253 0.000226280721 N         4494
HN SR_FREQ 0.023006518876 0.000424761726 LR_FREQ 0.021967201318 0.000272540304 N         2873
HL SR_FREQ 0.016319356098 0.000290706160 LR_FREQ 0.016394764716 0.000216629764 N         7669
HM SR_FREQ 0.018276756810 0.000379602983 LR_FREQ 0.020391325344 0.000307328364 N         1543
HC SR_FREQ 0.022499191563 0.000495560592 LR_FREQ 0.025536656698 0.000337667430 N         1275
HA SR_FREQ 0.022378394646 0.000390013324 LR_FREQ 0.027661883855 0.000322359982 N         5838
HF SR_FREQ 0.020687010979 0.000382979353 LR_FREQ 0.022950216087 0.000288217836 N         3788
HG SR_FREQ 0.023368301210 0.000418685927 LR_FREQ 0.036592599322 0.000372169045 N         6074
HD SR_FREQ 0.023724012398 0.000407468414 LR_FREQ 0.021173856086 0.000262701619 N         3870
HE SR_FREQ 0.026899950445 0.000451208940 LR_FREQ 0.020365664671 0.000286403874 N         4014
NH SR_FREQ 0.025842146758 0.000455266575 LR_FREQ 0.023713248092 0.000317007588 N         3065
NI SR_FREQ 0.019332191612 0.000332261365 LR_FREQ 0.017559627107 0.000224499966 N         9045
NK SR_FREQ 0.022854454292 0.000377620863 LR_FREQ 0.019845934808 0.000259967128 N         7060
NL SR_FREQ 0.017845666601 0.000311697848 LR_FREQ 0.017211848778 0.000225038216 N        12744
NM SR_FREQ 0.020215219815 0.000390673459 LR_FREQ 0.021130487677 0.000291969559 N         2915
NN SR_FREQ 0.024339572237 0.000434632551 LR_FREQ 0.022484855294 0.000288601796 N         6645
NA SR_FREQ 0.023604329067 0.000408327987 LR_FREQ 0.027584474133 0.000321121824 N        10668
NC SR_FREQ 0.024320073943 0.000484873842 LR_FREQ 0.025682129206 0.000313642107 N         1844
ND SR_FREQ 0.024915150111 0.000426121237 LR_FREQ 0.021664891222 0.000268865294 N         7389
NE SR_FREQ 0.027907733992 0.000456438151 LR_FREQ 0.020918548821 0.000295785190 N         8066
NF SR_FREQ 0.022325245161 0.000393454281 LR_FREQ 0.023338147353 0.000280749289 N         5960
NG SR_FREQ 0.024535840988 0.000430310106 LR_FREQ 0.035581075693 0.000379206275 N        11335
NY SR_FREQ 0.022962906211 0.000409585024 LR_FREQ 0.024081711378 0.000293397387 N         5497
NP SR_FREQ 0.035254550744 0.000605212471 LR_FREQ 0.028217100437 0.000318040365 N         8164
NQ SR_FREQ 0.030792619472 0.000483596445 LR_FREQ 0.021644499508 0.000298119844 N         4818
NR SR_FREQ 0.026222603261 0.000403287180 LR_FREQ 0.022462405025 0.000274641505 N         6070
NS SR_FREQ 0.025811563045 0.000442898774 LR_FREQ 0.027161076662 0.000320263208 N         7923
NT SR_FREQ 0.021858556271 0.000356499653 LR_FREQ 0.021313563357 0.000255699125 N         7252
NV SR_FREQ 0.019577455519 0.000338025495 LR_FREQ 0.017991810295 0.000200190743 N         9733
NW SR_FREQ 0.025579811894 0.000489402987 LR_FREQ 0.025595865154 0.000376783233 N         2150
TY SR_FREQ 0.018158960561 0.000346695551 LR_FREQ 0.021800518738 0.000248768187 N         6152
TV SR_FREQ 0.016084339950 0.000281954075 LR_FREQ 0.016684087942 0.000182452360 N        13311
TW SR_FREQ 0.019061303830 0.000363667419 LR_FREQ 0.022531819229 0.000319869403 N         2577
TT SR_FREQ 0.017608885837 0.000295860157 LR_FREQ 0.019532959487 0.000231017688 N         9194
TR SR_FREQ 0.020681591140 0.000339003987 LR_FREQ 0.020675088230 0.000246626179 N         7933
TS SR_FREQ 0.020815294725 0.000385427468 LR_FREQ 0.024786151446 0.000286763587 N        10240
TP SR_FREQ 0.027489964029 0.000516515240 LR_FREQ 0.025953156776 0.000301687439 N         9644
TQ SR_FREQ 0.023864870401 0.000409332179 LR_FREQ 0.019770157757 0.000262243870 N         5581
TN SR_FREQ 0.019455185123 0.000372141144 LR_FREQ 0.020756044702 0.000262794109 N         7055
TL SR_FREQ 0.014880648977 0.000270071521 LR_FREQ 0.016038231809 0.000193248454 N        17192
TM SR_FREQ 0.015643272921 0.000324970341 LR_FREQ 0.019139520806 0.000250151855 N         3450
TK SR_FREQ 0.018424827056 0.000315506237 LR_FREQ 0.018463546505 0.000238052648 N         8227
TH SR_FREQ 0.019912673521 0.000382541787 LR_FREQ 0.021328919535 0.000277298376 N         4057
TI SR_FREQ 0.015736330898 0.000279833525 LR_FREQ 0.016138395947 0.000199253969 N        10046
TF SR_FREQ 0.017797928097 0.000338693586 LR_FREQ 0.021130305300 0.000235375163 N         7705
TG SR_FREQ 0.020068828266 0.000368443638 LR_FREQ 0.031989765041 0.000316918897 N        14678
TD SR_FREQ 0.020040450210 0.000361225225 LR_FREQ 0.020118835233 0.000247993408 N         9919
TE SR_FREQ 0.022483167979 0.000387951095 LR_FREQ 0.019510943272 0.000266746591 N        10090
TC SR_FREQ 0.018194224269 0.000396602267 LR_FREQ 0.022737546614 0.000271368535 N         2207
TA SR_FREQ 0.019413076101 0.000353097785 LR_FREQ 0.025148661086 0.000277625468 N        14358
AA SR_FREQ 0.018922072568 0.000327930548 LR_FREQ 0.026930515219 0.000295212621 N        26538
AC SR_FREQ 0.017698160173 0.000330915645 LR_FREQ 0.025184294504 0.000286761306 N         3389
AE SR_FREQ 0.021800851304 0.000387263434 LR_FREQ 0.021322456757 0.000266872827 N        17993
AD SR_FREQ 0.019622927056 0.000337344431 LR_FREQ 0.021974934255 0.000241684083 N        16052
AG SR_FREQ 0.019518159850 0.000324261917 LR_FREQ 0.033261961645 0.000342527768 N        21381
AF SR_FREQ 0.017422683292 0.000302248776 LR_FREQ 0.023407410977 0.000249583595 N        10732
AI SR_FREQ 0.015668646713 0.000264206743 LR_FREQ 0.018341858365 0.000216508352 N        15392
AH SR_FREQ 0.019243147972 0.000336080732 LR_FREQ 0.023648161077 0.000276411276 N         6260
AK SR_FREQ 0.018042253994 0.000289174417 LR_FREQ 0.020400982704 0.000235385342 N        14433
AM SR_FREQ 0.015585702222 0.000289667864 LR_FREQ 0.021633153507 0.000272689374 N         6330
AL SR_FREQ 0.014800120708 0.000245451340 LR_FREQ 0.017874560490 0.000216259680 N        27480
AN SR_FREQ 0.018949907598 0.000332780055 LR_FREQ 0.022682163183 0.000259493456 N        10098
AQ SR_FREQ 0.022760966947 0.000364026754 LR_FREQ 0.021939891144 0.000266907263 N        10128
AP SR_FREQ 0.025829762761 0.000433703520 LR_FREQ 0.027768761721 0.000304037369 N        10188
AS SR_FREQ 0.020208871087 0.000344073549 LR_FREQ 0.026651260016 0.000289128184 N        15117
AR SR_FREQ 0.020186363630 0.000328058639 LR_FREQ 0.022574202217 0.000250689989 N        14532
AT SR_FREQ 0.017472566229 0.000277522688 LR_FREQ 0.021650879818 0.000236445384 N        13899
AW SR_FREQ 0.018551058859 0.000335462894 LR_FREQ 0.025089342231 0.000325281738 N         3498
AV SR_FREQ 0.015993467064 0.000262868655 LR_FREQ 0.018636464251 0.000190996544 N        19544
AY SR_FREQ 0.017785130201 0.000304497325 LR_FREQ 0.024039339078 0.000267614255 N         8590
VK SR_FREQ 0.017396914399 0.000328357532 LR_FREQ 0.011989544773 0.000149552651 N        12888
