# Supplementary material for: Pi-Pi contacts are an overlooked protein feature relevant to phase separation
Source: eLife. 2018 Feb 9;7:e31486. doi: 10.7554/eLife.31486 (PMC5847340; doi:10.7554/eLife.31486)
Supplement: Source code 2. — Python script and associated database files for the final phase separation propensity predictor. [file elife-31486-code2.tgz › SourceCodeS2/DBS/AVGnSDEVS/PCON2.SC.xmer17]

 E SR_FREQ 0.033849219390 0.000526290606 LR_FREQ 0.034693743140 0.000645274620 N       232687
 D SR_FREQ 0.025415922378 0.000443780759 LR_FREQ 0.032606849223 0.000516375962 N       205684
 F SR_FREQ 0.105721202896 0.001602702140 LR_FREQ 0.218319060701 0.001572531404 N       141933
 H SR_FREQ 0.099177842416 0.001440215638 LR_FREQ 0.176050141090 0.001618469534 N        80807
 N SR_FREQ 0.045000714611 0.000813290543 LR_FREQ 0.073917460804 0.000897720517 N       148214
 Q SR_FREQ 0.056542337267 0.000804243118 LR_FREQ 0.078143563969 0.001106011787 N       124827
 R SR_FREQ 0.067855695353 0.001505978591 LR_FREQ 0.163571368764 0.001636865487 N       175268
 W SR_FREQ 0.157723101984 0.002245784519 LR_FREQ 0.352729382040 0.003103109974 N        47653
 Y SR_FREQ 0.120989022307 0.001971532870 LR_FREQ 0.226530106907 0.001719760104 N       122741
