# Supplementary material for: Pi-Pi contacts are an overlooked protein feature relevant to phase separation
Source: eLife. 2018 Feb 9;7:e31486. doi: 10.7554/eLife.31486 (PMC5847340; doi:10.7554/eLife.31486)
Supplement: Source code 2. — Python script and associated database files for the final phase separation propensity predictor. [file elife-31486-code2.tgz › SourceCodeS2/DBS/AVGnSDEVS/PCON2.SC.xmer35]

 E SR_FREQ 0.034077465706 0.000307797337 LR_FREQ 0.035062287687 0.000389653397 N       178417
 D SR_FREQ 0.025544531216 0.000257511739 LR_FREQ 0.032873888073 0.000316554149 N       161526
 F SR_FREQ 0.106049529121 0.000906134179 LR_FREQ 0.218868405894 0.001028375373 N       111640
 H SR_FREQ 0.099461866597 0.000863232229 LR_FREQ 0.177090281415 0.001052532472 N        63604
 N SR_FREQ 0.045368393052 0.000458898310 LR_FREQ 0.074525362940 0.000604955186 N       116697
 Q SR_FREQ 0.056947642239 0.000473793562 LR_FREQ 0.078775112498 0.000695871455 N        95987
 R SR_FREQ 0.067898392923 0.000810552473 LR_FREQ 0.164573014908 0.001031120945 N       135150
 W SR_FREQ 0.158338085275 0.001302053726 LR_FREQ 0.353209091744 0.002041030811 N        37434
 Y SR_FREQ 0.121347566661 0.001097635630 LR_FREQ 0.227245809746 0.001146639741 N        96920
