# Supplementary material for: Pi-Pi contacts are an overlooked protein feature relevant to phase separation
Source: eLife. 2018 Feb 9;7:e31486. doi: 10.7554/eLife.31486 (PMC5847340; doi:10.7554/eLife.31486)
Supplement: Source code 2. — Python script and associated database files for the final phase separation propensity predictor. [file elife-31486-code2.tgz › SourceCodeS2/DBS/AVGnSDEVS/PCON2.BB.xmer1]

GW SR_FREQ 0.024801248256 0.004341555892 LR_FREQ 0.053449447643 0.003097475517 N         4752
GV SR_FREQ 0.020369450939 0.003326522846 LR_FREQ 0.034501653213 0.001629251135 N        23047
GT SR_FREQ 0.022110775582 0.003282699668 LR_FREQ 0.040134602470 0.001817458672 N        17681
GS SR_FREQ 0.025942664918 0.004056903107 LR_FREQ 0.050104086258 0.002104457794 N        18607
GR SR_FREQ 0.027092382865 0.003592468245 LR_FREQ 0.041448779772 0.001934877247 N        15864
GQ SR_FREQ 0.033976296326 0.004654308828 LR_FREQ 0.040751861481 0.001948303994 N        10510
GP SR_FREQ 0.032848136410 0.005942712388 LR_FREQ 0.058174441057 0.002826464757 N        10954
GY SR_FREQ 0.023187188681 0.003729023126 LR_FREQ 0.047732224542 0.002258905420 N        11833
GG SR_FREQ 0.023765884105 0.004403101514 LR_FREQ 0.063851582622 0.002463025964 N        22644
GF SR_FREQ 0.021493624534 0.003552438579 LR_FREQ 0.047371877846 0.002394016951 N        13575
GE SR_FREQ 0.030299183417 0.004170700573 LR_FREQ 0.037965154752 0.001738878228 N        19158
GD SR_FREQ 0.026342642358 0.004330010757 LR_FREQ 0.038925663020 0.001692152664 N        16981
GC SR_FREQ 0.023557638668 0.004396532028 LR_FREQ 0.051257158342 0.002468950041 N         4048
GA SR_FREQ 0.024046286658 0.003443993286 LR_FREQ 0.053110693441 0.002515149024 N        23658
GN SR_FREQ 0.025904399241 0.004392846566 LR_FREQ 0.042677431269 0.001973801497 N        12604
GM SR_FREQ 0.018025570501 0.002898074855 LR_FREQ 0.040786589949 0.002401382123 N         6902
GL SR_FREQ 0.017578493284 0.002703030610 LR_FREQ 0.032243547902 0.002031544399 N        26997
GK SR_FREQ 0.022776786478 0.003062046853 LR_FREQ 0.036055733562 0.001732073048 N        19160
GI SR_FREQ 0.019359828434 0.003163089309 LR_FREQ 0.034543828223 0.001603479511 N        19304
GH SR_FREQ 0.027476955918 0.004595990249 LR_FREQ 0.045380871720 0.002203210038 N         7301
ME SR_FREQ 0.021264208190 0.003918549783 LR_FREQ 0.018819209913 0.001002439458 N         6268
MD SR_FREQ 0.018255496783 0.004189246444 LR_FREQ 0.018751201854 0.001201848804 N         5289
MG SR_FREQ 0.017686903369 0.004470131227 LR_FREQ 0.034295485412 0.001989352832 N         6293
MF SR_FREQ 0.013008903402 0.003091823934 LR_FREQ 0.018129759193 0.001134942373 N         3170
MA SR_FREQ 0.016231920822 0.003343637759 LR_FREQ 0.025428384406 0.001445347328 N         8041
MC SR_FREQ 0.014838710803 0.004412284194 LR_FREQ 0.023237747393 0.001681847945 N         1076
MM SR_FREQ 0.011564887930 0.002834658805 LR_FREQ 0.016891021688 0.001249438804 N         2264
ML SR_FREQ 0.011527504580 0.002477572497 LR_FREQ 0.013276186040 0.000808997804 N         8494
MN SR_FREQ 0.015452024172 0.003483191810 LR_FREQ 0.018392170191 0.001036988037 N         3923
MI SR_FREQ 0.012152572465 0.002709323602 LR_FREQ 0.013263292742 0.000818475207 N         5134
MH SR_FREQ 0.018447597491 0.005310846284 LR_FREQ 0.020211175778 0.001543199542 N         2010
MK SR_FREQ 0.014719577010 0.002800671938 LR_FREQ 0.017585746968 0.001036895038 N         5787
MT SR_FREQ 0.015160489347 0.003267549874 LR_FREQ 0.017059929945 0.000966802235 N         5311
MW SR_FREQ 0.015537870999 0.004156160602 LR_FREQ 0.019789689604 0.001527262973 N          994
MV SR_FREQ 0.012166112105 0.002724618728 LR_FREQ 0.013106968019 0.000797206251 N         6284
MQ SR_FREQ 0.020991393117 0.003671022653 LR_FREQ 0.018380793703 0.001143160862 N         3381
MP SR_FREQ 0.024661593937 0.006152692924 LR_FREQ 0.025452316067 0.001741938276 N         4189
MS SR_FREQ 0.017921629130 0.004173233342 LR_FREQ 0.024933811939 0.001558238892 N         5214
MR SR_FREQ 0.017631428281 0.003005160203 LR_FREQ 0.019633055440 0.001082685895 N         4943
MY SR_FREQ 0.014625352149 0.003740969888 LR_FREQ 0.020044788206 0.001114529970 N         2681
FP SR_FREQ 0.031332068629 0.007749600045 LR_FREQ 0.028324763226 0.001454086556 N         7982
FQ SR_FREQ 0.028090798052 0.005371041997 LR_FREQ 0.020712165527 0.001008071858 N         6334
FR SR_FREQ 0.020444544301 0.003583334173 LR_FREQ 0.019779109948 0.000847333849 N         8495
FS SR_FREQ 0.021885193363 0.004746669412 LR_FREQ 0.027169364919 0.001242008644 N        12150
FT SR_FREQ 0.018125560528 0.003801860128 LR_FREQ 0.020271792514 0.000904803090 N        10147
FV SR_FREQ 0.014797191884 0.003186654661 LR_FREQ 0.015990016756 0.000816667789 N        11757
FW SR_FREQ 0.019304838219 0.004990591573 LR_FREQ 0.021990098488 0.001333889883 N         2274
FY SR_FREQ 0.016798882790 0.003875889292 LR_FREQ 0.021471702924 0.000942607824 N         6492
FA SR_FREQ 0.019693431011 0.003980976836 LR_FREQ 0.027747701852 0.001192349184 N        13115
FC SR_FREQ 0.018517290537 0.005248313444 LR_FREQ 0.024269769595 0.001153173520 N         2355
FD SR_FREQ 0.022669073556 0.005028748475 LR_FREQ 0.021086907459 0.001063908283 N        12057
FE SR_FREQ 0.024000110577 0.004537472635 LR_FREQ 0.021088929876 0.000910386015 N        11576
FF SR_FREQ 0.015253594486 0.003387571787 LR_FREQ 0.020285426319 0.001027130058 N         6697
FG SR_FREQ 0.019925090756 0.004563975637 LR_FREQ 0.038801733239 0.001688059769 N        12838
FH SR_FREQ 0.020037375587 0.004980444168 LR_FREQ 0.022456376462 0.001407217974 N         4186
FI SR_FREQ 0.014213323022 0.003126725273 LR_FREQ 0.014903636148 0.000733976103 N         9512
FK SR_FREQ 0.018615096746 0.003687980497 LR_FREQ 0.019080987871 0.000988647552 N         9466
FL SR_FREQ 0.012969129396 0.002643842460 LR_FREQ 0.014533781257 0.000737488218 N        15040
FM SR_FREQ 0.014462666669 0.003615373030 LR_FREQ 0.018642352098 0.001169353180 N         3294
FN SR_FREQ 0.021187943219 0.005108164667 LR_FREQ 0.021778900259 0.001069085732 N         8117
SY SR_FREQ 0.020201044081 0.004461823608 LR_FREQ 0.024412622798 0.001383442127 N         9202
SS SR_FREQ 0.022077815538 0.004692095709 LR_FREQ 0.029194837778 0.001702667948 N        16508
SR SR_FREQ 0.022314364290 0.004002704797 LR_FREQ 0.022269254674 0.001146065170 N        12063
SQ SR_FREQ 0.026717617572 0.004769899621 LR_FREQ 0.020635531609 0.001150695780 N         9025
SP SR_FREQ 0.031127244949 0.007344621780 LR_FREQ 0.030725711771 0.001681225148 N        11484
SW SR_FREQ 0.020746997073 0.005200148417 LR_FREQ 0.027893231870 0.002034892742 N         3823
SV SR_FREQ 0.016791351659 0.003506102165 LR_FREQ 0.017727369600 0.001035934365 N        17421
ST SR_FREQ 0.018364165311 0.003917806694 LR_FREQ 0.020769191025 0.001138718162 N        13235
SK SR_FREQ 0.018080254296 0.003542517059 LR_FREQ 0.019885037865 0.001178730343 N        13097
SI SR_FREQ 0.015898463797 0.003081466686 LR_FREQ 0.017050165364 0.000928863631 N        14726
SH SR_FREQ 0.022096534920 0.005172001704 LR_FREQ 0.025299514582 0.001762405320 N         5781
SN SR_FREQ 0.020596843744 0.004647747213 LR_FREQ 0.022853935682 0.001262653629 N        10296
SM SR_FREQ 0.014916575630 0.003400912750 LR_FREQ 0.021661580709 0.001428306021 N         5165
SL SR_FREQ 0.014846748347 0.002898304798 LR_FREQ 0.017464061402 0.000939863802 N        24448
SC SR_FREQ 0.020068755219 0.005301118685 LR_FREQ 0.025153003092 0.001401297001 N         3445
SA SR_FREQ 0.020656537362 0.003976458749 LR_FREQ 0.030961044531 0.001648750405 N        18700
SG SR_FREQ 0.020381004470 0.004274063044 LR_FREQ 0.039502768632 0.001810088804 N        20372
SF SR_FREQ 0.018646417550 0.004265348845 LR_FREQ 0.023989754168 0.001406517787 N        11115
SE SR_FREQ 0.026190258556 0.005149391149 LR_FREQ 0.020935866345 0.001133461785 N        14754
SD SR_FREQ 0.021124507775 0.004360042649 LR_FREQ 0.021839158107 0.001305681288 N        14000
YI SR_FREQ 0.014095586818 0.002986677625 LR_FREQ 0.016019973085 0.000896308428 N         8159
YH SR_FREQ 0.021555960201 0.005589602713 LR_FREQ 0.021412149952 0.001546935184 N         3553
YK SR_FREQ 0.018395783914 0.003718978388 LR_FREQ 0.019334853794 0.001255125952 N         7898
YM SR_FREQ 0.014413324599 0.003701462556 LR_FREQ 0.020829526298 0.001598924337 N         2872
YL SR_FREQ 0.013361978877 0.002833859816 LR_FREQ 0.015495404977 0.000935475759 N        14228
YN SR_FREQ 0.019406281261 0.004297583048 LR_FREQ 0.020797708877 0.001272273063 N         6817
YA SR_FREQ 0.019736784350 0.003920294339 LR_FREQ 0.028200428963 0.001415988128 N        10843
YC SR_FREQ 0.018250061416 0.005008491445 LR_FREQ 0.026559455370 0.001675039101 N         2129
YE SR_FREQ 0.022438896367 0.004259710558 LR_FREQ 0.020627906813 0.001155107658 N         9245
YD SR_FREQ 0.021346634271 0.004744927446 LR_FREQ 0.021880090011 0.001336590916 N         9259
YG SR_FREQ 0.019834561547 0.004671406584 LR_FREQ 0.039958691414 0.001887561722 N        10968
YF SR_FREQ 0.017008983887 0.003898300592 LR_FREQ 0.022240305770 0.001358569210 N         6676
YY SR_FREQ 0.016758829613 0.003628215901 LR_FREQ 0.024720484292 0.001334853536 N         6126
YQ SR_FREQ 0.028490651622 0.005482160543 LR_FREQ 0.021554275295 0.001405250470 N         5873
YP SR_FREQ 0.031353189973 0.007572615998 LR_FREQ 0.030015299937 0.001810473177 N         7231
YS SR_FREQ 0.021457075222 0.004841280597 LR_FREQ 0.028051964250 0.001560446187 N         9383
YR SR_FREQ 0.020449440414 0.003530955914 LR_FREQ 0.022467513276 0.001196319712 N         8138
YT SR_FREQ 0.016794872340 0.003592978002 LR_FREQ 0.020448474220 0.001126253323 N         8253
YW SR_FREQ 0.018651816125 0.004546516165 LR_FREQ 0.024180437438 0.001886205466 N         2162
YV SR_FREQ 0.014043579736 0.003002275708 LR_FREQ 0.017041783711 0.001025108635 N         9769
LF SR_FREQ 0.012478313146 0.002537628872 LR_FREQ 0.016857686992 0.000806009646 N        14314
LG SR_FREQ 0.016836694381 0.003458349176 LR_FREQ 0.029631389081 0.001258410303 N        27094
LD SR_FREQ 0.017210810741 0.003352113681 LR_FREQ 0.017497388365 0.000761178970 N        24729
LE SR_FREQ 0.019152107356 0.003408819039 LR_FREQ 0.016791490019 0.000595174418 N        29090
LC SR_FREQ 0.013364867991 0.003378396562 LR_FREQ 0.018334905879 0.000856155726 N         4877
LA SR_FREQ 0.014718288264 0.002409606542 LR_FREQ 0.021874003572 0.000817966503 N        35730
LN SR_FREQ 0.016099953584 0.003416544142 LR_FREQ 0.016753180317 0.000711855666 N        17116
LL SR_FREQ 0.010176163548 0.001679414827 LR_FREQ 0.011077606720 0.000510064891 N        36349
LM SR_FREQ 0.012245060630 0.002633794217 LR_FREQ 0.014394792769 0.000763132944 N         8275
LK SR_FREQ 0.014291331917 0.002420832431 LR_FREQ 0.015735463311 0.000641869965 N        25861
LH SR_FREQ 0.017104830893 0.003989510890 LR_FREQ 0.016963868007 0.000885371581 N         9372
LI SR_FREQ 0.010221908300 0.001787327957 LR_FREQ 0.011488614608 0.000626543591 N        20574
LV SR_FREQ 0.010877292735 0.001883274421 LR_FREQ 0.011873448916 0.000611495615 N        26555
LW SR_FREQ 0.013717539546 0.003140131901 LR_FREQ 0.017543972938 0.001033556180 N         4380
LT SR_FREQ 0.014099837324 0.002531844497 LR_FREQ 0.016260426498 0.000747800861 N        22830
LR SR_FREQ 0.016754137525 0.002731264168 LR_FREQ 0.017404745966 0.000659782608 N        22747
LS SR_FREQ 0.017232020057 0.003471775620 LR_FREQ 0.022126074449 0.000995490906 N        26177
LP SR_FREQ 0.022146922320 0.004535587202 LR_FREQ 0.023168500855 0.001112834715 N        19959
LQ SR_FREQ 0.019252883617 0.003390815126 LR_FREQ 0.016559255761 0.000730302428 N        15702
LY SR_FREQ 0.014280477196 0.003055348800 LR_FREQ 0.017139300779 0.000775426341 N        12542
RT SR_FREQ 0.020332172496 0.003903362110 LR_FREQ 0.018693004414 0.001100489562 N        10445
RV SR_FREQ 0.017789816806 0.003353416920 LR_FREQ 0.014793132871 0.000844583217 N        16158
RW SR_FREQ 0.023004050571 0.004848665380 LR_FREQ 0.020313678848 0.001486597546 N         3162
RP SR_FREQ 0.034129451410 0.007738522383 LR_FREQ 0.026620543793 0.001692759888 N         9283
RQ SR_FREQ 0.031437806038 0.005335403545 LR_FREQ 0.016604242667 0.000953958394 N         8246
RR SR_FREQ 0.026831881832 0.004199485369 LR_FREQ 0.017516101407 0.000830111817 N        12195
RS SR_FREQ 0.025377023404 0.005372622988 LR_FREQ 0.024167988327 0.001534626651 N        11091
RY SR_FREQ 0.021078056205 0.004032938683 LR_FREQ 0.018952448859 0.000995602371 N         8180
RD SR_FREQ 0.022106786375 0.004200344416 LR_FREQ 0.018158223075 0.001150164402 N        12563
RE SR_FREQ 0.026392198766 0.004355303294 LR_FREQ 0.015877386132 0.000751355978 N        15834
RF SR_FREQ 0.020893959929 0.004096198100 LR_FREQ 0.018398506593 0.001049789869 N         9928
RG SR_FREQ 0.022512417079 0.004703287972 LR_FREQ 0.033278155818 0.001803886463 N        13998
RA SR_FREQ 0.022400548408 0.003746643999 LR_FREQ 0.023846762286 0.001163383150 N        18071
RC SR_FREQ 0.021371380579 0.005193066782 LR_FREQ 0.023418946622 0.001566533353 N         2745
RL SR_FREQ 0.016214133523 0.002838654026 LR_FREQ 0.013971408405 0.000766774820 N        22718
RM SR_FREQ 0.017073609419 0.003347771735 LR_FREQ 0.016128910549 0.001055357554 N         4740
RN SR_FREQ 0.021683402948 0.004377267231 LR_FREQ 0.019142989216 0.001146812350 N         8542
RH SR_FREQ 0.022848342990 0.004810455253 LR_FREQ 0.018905447640 0.001354253497 N         5130
RI SR_FREQ 0.016918395756 0.003067120012 LR_FREQ 0.013566534212 0.000705642447 N        13754
RK SR_FREQ 0.022307476291 0.003983584935 LR_FREQ 0.016180373446 0.000947818121 N        10984
VH SR_FREQ 0.016656113224 0.005358289094 LR_FREQ 0.011356823679 0.001062530222 N         6583
IP SR_FREQ 0.025343559113 0.007510920672 LR_FREQ 0.015147383743 0.001577023886 N        12420
EM SR_FREQ 0.019079196624 0.002850466523 LR_FREQ 0.015375810749 0.000968560846 N         6625
EL SR_FREQ 0.017091224749 0.002377112057 LR_FREQ 0.012591816095 0.000634977320 N        29085
EN SR_FREQ 0.024274224196 0.003675331391 LR_FREQ 0.016098612806 0.000858877700 N        12973
EI SR_FREQ 0.019787690650 0.002793672994 LR_FREQ 0.011984705908 0.000639779187 N        18924
EH SR_FREQ 0.026234013167 0.004188191268 LR_FREQ 0.016958212150 0.001124461602 N         6460
EK SR_FREQ 0.024870246741 0.003425239406 LR_FREQ 0.012935798586 0.000678089225 N        19970
EE SR_FREQ 0.031195989457 0.004022858336 LR_FREQ 0.014242349556 0.000626945372 N        22183
ED SR_FREQ 0.025603845110 0.003936888380 LR_FREQ 0.015778272918 0.000985403466 N        15176
EG SR_FREQ 0.027625977690 0.005055653652 LR_FREQ 0.029900957283 0.001573007317 N        18785
EF SR_FREQ 0.023776742730 0.003889608186 LR_FREQ 0.017722150078 0.000980440509 N        11309
EA SR_FREQ 0.025831372060 0.003695419245 LR_FREQ 0.022214131444 0.001058876723 N        25063
EC SR_FREQ 0.024879473965 0.004415506963 LR_FREQ 0.020377626002 0.001293074077 N         3112
IT SR_FREQ 0.014041086820 0.003542797992 LR_FREQ 0.007402366718 0.000714935722 N        14617
EY SR_FREQ 0.023758335255 0.003755300262 LR_FREQ 0.018462287777 0.001034478692 N         9476
IW SR_FREQ 0.013231423179 0.004368989637 LR_FREQ 0.009781317762 0.001170322380 N         2657
ET SR_FREQ 0.022368791083 0.003327439625 LR_FREQ 0.016091550399 0.000873134254 N        14148
EW SR_FREQ 0.027702139501 0.004777972639 LR_FREQ 0.019210861840 0.001503771062 N         4054
EV SR_FREQ 0.019153956007 0.002879359121 LR_FREQ 0.012657826256 0.000681560686 N        21064
EQ SR_FREQ 0.032689287171 0.004094252188 LR_FREQ 0.015081117643 0.000876839166 N        10977
EP SR_FREQ 0.040426418590 0.007914350061 LR_FREQ 0.024366622715 0.001614435711 N         9572
ES SR_FREQ 0.028548834568 0.004812964906 LR_FREQ 0.021404970064 0.001349156147 N        13458
ER SR_FREQ 0.030125135660 0.003683369078 LR_FREQ 0.016147466286 0.000741993469 N        16352
II SR_FREQ 0.010485135979 0.002382417004 LR_FREQ 0.005842275843 0.000550552227 N        14090
IH SR_FREQ 0.015671459162 0.004888456849 LR_FREQ 0.009647442845 0.001111544725 N         5962
IK SR_FREQ 0.014247112210 0.003293498401 LR_FREQ 0.008204918385 0.000694278103 N        15247
IM SR_FREQ 0.011070264527 0.003334520060 LR_FREQ 0.008048125239 0.000938465302 N         4620
VW SR_FREQ 0.014459057526 0.004663446114 LR_FREQ 0.010969638337 0.001017245427 N         3748
KC SR_FREQ 0.016637645375 0.004928325817 LR_FREQ 0.020398028325 0.001569399005 N         2535
KA SR_FREQ 0.017084494303 0.003303446768 LR_FREQ 0.022058535202 0.001259134430 N        19746
KG SR_FREQ 0.019562451180 0.004635242839 LR_FREQ 0.030647601265 0.001953466126 N        15952
KF SR_FREQ 0.016647393028 0.003907602158 LR_FREQ 0.017341194282 0.001132590224 N         8837
KE SR_FREQ 0.020220337555 0.003626879923 LR_FREQ 0.014211191596 0.000745665770 N        19200
KD SR_FREQ 0.017968970900 0.003999490946 LR_FREQ 0.014866058422 0.001007256504 N        14643
KK SR_FREQ 0.016237500390 0.003042521784 LR_FREQ 0.014124459011 0.000875845570 N        15206
KI SR_FREQ 0.013479660182 0.002646280882 LR_FREQ 0.011921817045 0.000623463685 N        15914
KH SR_FREQ 0.018297870890 0.004630231591 LR_FREQ 0.016714877972 0.001299054020 N         5056
KN SR_FREQ 0.017180455574 0.004053093084 LR_FREQ 0.015896503367 0.000991912601 N        11324
KM SR_FREQ 0.013682532194 0.003473130064 LR_FREQ 0.015635136086 0.001135335948 N         5141
KL SR_FREQ 0.012781746838 0.002450761873 LR_FREQ 0.012713721139 0.000746822985 N        22941
KS SR_FREQ 0.018155506120 0.003840739879 LR_FREQ 0.021479817345 0.001589042380 N        12241
KR SR_FREQ 0.019056277746 0.003378335061 LR_FREQ 0.015958793699 0.000903827700 N        11274
KQ SR_FREQ 0.023074138744 0.004704663172 LR_FREQ 0.014856063613 0.000971866060 N         8561
KP SR_FREQ 0.029230459252 0.007368840519 LR_FREQ 0.025180514307 0.001987039770 N         9994
KW SR_FREQ 0.017033259080 0.004476749424 LR_FREQ 0.019740255717 0.001727965904 N         3024
KV SR_FREQ 0.013806768716 0.002744309435 LR_FREQ 0.013565491824 0.000816619906 N        17469
KT SR_FREQ 0.015183429690 0.003088756816 LR_FREQ 0.016946721405 0.001081768469 N        12719
KY SR_FREQ 0.015348624741 0.003291015848 LR_FREQ 0.017754036909 0.001078146302 N         8999
DN SR_FREQ 0.020841057900 0.004614863690 LR_FREQ 0.018217289233 0.001068621721 N         9236
DL SR_FREQ 0.015490480921 0.002931221909 LR_FREQ 0.013695303714 0.000634127751 N        24892
DM SR_FREQ 0.016900715652 0.003959050725 LR_FREQ 0.016695293245 0.001012105192 N         5326
DK SR_FREQ 0.020492519881 0.004034154567 LR_FREQ 0.015680946387 0.000919292908 N        12915
DH SR_FREQ 0.022520944467 0.005227059526 LR_FREQ 0.020941419123 0.001605151014 N         5161
DI SR_FREQ 0.017253477738 0.003307654747 LR_FREQ 0.013931738811 0.000699988523 N        16591
DF SR_FREQ 0.020549351130 0.004573219215 LR_FREQ 0.019169729964 0.001109383247 N        12052
DG SR_FREQ 0.019960330334 0.004248243767 LR_FREQ 0.033928684463 0.001863997621 N        19218
DD SR_FREQ 0.022348374751 0.004807138855 LR_FREQ 0.016840512709 0.001044032332 N        12920
DE SR_FREQ 0.026067404889 0.004662683388 LR_FREQ 0.016710837833 0.000844677471 N        16751
DC SR_FREQ 0.021644720197 0.005956078927 LR_FREQ 0.022061363106 0.001391120640 N         3050
DA SR_FREQ 0.022267851182 0.004414052842 LR_FREQ 0.023790508721 0.001233828786 N        20368
DY SR_FREQ 0.020571577331 0.004628743653 LR_FREQ 0.019942052461 0.001113167958 N        10036
DV SR_FREQ 0.017291639115 0.003469457767 LR_FREQ 0.014784565985 0.000813276971 N        18779
DW SR_FREQ 0.023776312856 0.005792032013 LR_FREQ 0.020269897322 0.001522826429 N         4065
DT SR_FREQ 0.019087189839 0.003889978990 LR_FREQ 0.018068571154 0.001037950723 N        12012
DR SR_FREQ 0.025390833276 0.004635104261 LR_FREQ 0.018476580741 0.000953731990 N        11758
DS SR_FREQ 0.024217007146 0.005448457756 LR_FREQ 0.023821404051 0.001624035926 N        13157
DP SR_FREQ 0.037273081492 0.008957225350 LR_FREQ 0.021098862638 0.001188807916 N        12576
DQ SR_FREQ 0.029251796145 0.005827159116 LR_FREQ 0.016868992823 0.001034500469 N         7582
QQ SR_FREQ 0.039825539880 0.005908629597 LR_FREQ 0.017127298991 0.001015986076 N         7158
QP SR_FREQ 0.045043827697 0.010189679893 LR_FREQ 0.027849619675 0.001943564524 N         6554
QS SR_FREQ 0.031157424183 0.006368568249 LR_FREQ 0.024832865738 0.001667553573 N         8260
QR SR_FREQ 0.032554817549 0.004753720920 LR_FREQ 0.019894047998 0.001086120397 N         8218
QT SR_FREQ 0.024612321600 0.004691466530 LR_FREQ 0.017565928329 0.000998508373 N         7800
QW SR_FREQ 0.029741793634 0.005882664426 LR_FREQ 0.021276357016 0.001816565501 N         2419
QV SR_FREQ 0.021352561754 0.004123501395 LR_FREQ 0.015657921571 0.000969471191 N        11127
QY SR_FREQ 0.024713677579 0.004419684353 LR_FREQ 0.020350507880 0.001223826279 N         5384
QA SR_FREQ 0.028284909172 0.004689353406 LR_FREQ 0.025091767449 0.001325044807 N        14059
QC SR_FREQ 0.027744997065 0.006046893765 LR_FREQ 0.021939530926 0.001454001954 N         1958
QE SR_FREQ 0.033200818906 0.005420246673 LR_FREQ 0.018677956717 0.001163558851 N         9881
QD SR_FREQ 0.026558249152 0.005286957653 LR_FREQ 0.018135701843 0.001269891419 N         7714
QG SR_FREQ 0.030361036339 0.006555603261 LR_FREQ 0.034214964083 0.001952245518 N        10380
QF SR_FREQ 0.024576675295 0.005024632926 LR_FREQ 0.019479568582 0.001325325534 N         6177
QI SR_FREQ 0.020802287552 0.003882331336 LR_FREQ 0.015228084125 0.000866291262 N         9196
QH SR_FREQ 0.029638679576 0.006048919472 LR_FREQ 0.020471281584 0.001630825906 N         3604
QK SR_FREQ 0.028276727650 0.004982679586 LR_FREQ 0.015853339202 0.000976179605 N         8678
QM SR_FREQ 0.022599336022 0.004514635289 LR_FREQ 0.016295675358 0.001165774273 N         3585
QL SR_FREQ 0.019607608894 0.003644179603 LR_FREQ 0.014122486089 0.000829325022 N        16542
QN SR_FREQ 0.027748376249 0.005770271334 LR_FREQ 0.018378036617 0.001144057913 N         6215
WG SR_FREQ 0.019143332008 0.005316710436 LR_FREQ 0.039396132900 0.002306438202 N         3989
WF SR_FREQ 0.016229837485 0.004242403713 LR_FREQ 0.018684051664 0.001558053147 N         2325
WE SR_FREQ 0.023127956530 0.004548519568 LR_FREQ 0.019087988799 0.001322787175 N         3643
WD SR_FREQ 0.020395740566 0.004927549894 LR_FREQ 0.020948059240 0.001610100204 N         3762
WC SR_FREQ 0.016154627215 0.004876302658 LR_FREQ 0.023977832078 0.001906372896 N          811
WA SR_FREQ 0.018285085833 0.004003559152 LR_FREQ 0.025978291890 0.001658739978 N         4201
WN SR_FREQ 0.018327945500 0.004434706912 LR_FREQ 0.021846028487 0.001656756516 N         2906
WM SR_FREQ 0.013823610009 0.003904581699 LR_FREQ 0.017551649849 0.001685636055 N         1284
WL SR_FREQ 0.012001329820 0.002786774339 LR_FREQ 0.014241956970 0.001055492467 N         5523
WK SR_FREQ 0.017868756447 0.003710209011 LR_FREQ 0.016708387714 0.001349213621 N         3389
WI SR_FREQ 0.012805100863 0.002899380466 LR_FREQ 0.013076082219 0.000996304753 N         3005
WH SR_FREQ 0.020279850385 0.005742079886 LR_FREQ 0.019753923877 0.001906247221 N         1588
WW SR_FREQ 0.018252868815 0.004704066523 LR_FREQ 0.023700289418 0.002275031068 N          893
WV SR_FREQ 0.013957050279 0.003311924077 LR_FREQ 0.015552482104 0.001155273527 N         3673
WT SR_FREQ 0.016252999914 0.003565582933 LR_FREQ 0.019131188609 0.001309234658 N         3264
WS SR_FREQ 0.019939932250 0.004740851772 LR_FREQ 0.027394778539 0.002001851099 N         3750
WR SR_FREQ 0.019753100420 0.003527592669 LR_FREQ 0.021575636971 0.001442232959 N         3196
WQ SR_FREQ 0.025929993360 0.004501809272 LR_FREQ 0.020425890377 0.001507528731 N         2676
WP SR_FREQ 0.030182037482 0.008534667198 LR_FREQ 0.026921196693 0.002045319916 N         2300
WY SR_FREQ 0.016632594026 0.004275213055 LR_FREQ 0.022698865754 0.001614809157 N         1954
PR SR_FREQ 0.023893339635 0.003215036274 LR_FREQ 0.017847483615 0.000768211440 N         8469
PS SR_FREQ 0.023116680914 0.003703668440 LR_FREQ 0.021758679931 0.001126921932 N        11314
PP SR_FREQ 0.034372441401 0.005957799979 LR_FREQ 0.021164089986 0.001096110147 N         8158
PQ SR_FREQ 0.030279835732 0.003960287717 LR_FREQ 0.017381294390 0.000870048980 N         7138
PV SR_FREQ 0.018422283402 0.003195981261 LR_FREQ 0.014586598714 0.000822090798 N        14743
PW SR_FREQ 0.022355750952 0.003973614743 LR_FREQ 0.022235055069 0.001620199695 N         2797
PT SR_FREQ 0.018935197624 0.002963854756 LR_FREQ 0.016878752631 0.000875405677 N        10157
PY SR_FREQ 0.019648337337 0.003196942228 LR_FREQ 0.019411610137 0.001046563738 N         6900
PC SR_FREQ 0.020433375164 0.004062044487 LR_FREQ 0.019181605292 0.001098397871 N         2066
PA SR_FREQ 0.023481427753 0.003627345421 LR_FREQ 0.025225977490 0.001265782518 N        15307
PF SR_FREQ 0.019278639533 0.003356763819 LR_FREQ 0.019787638246 0.001098530174 N         8248
PG SR_FREQ 0.018268559462 0.003320459231 LR_FREQ 0.031631983619 0.001363556635 N        14874
PD SR_FREQ 0.020722266119 0.003345343275 LR_FREQ 0.018029992991 0.000899250125 N        12695
PE SR_FREQ 0.027091214530 0.003501042040 LR_FREQ 0.017433575090 0.000736275051 N        16332
PK SR_FREQ 0.021148372674 0.003266820145 LR_FREQ 0.015057118585 0.000715509844 N         9304
PH SR_FREQ 0.021926065897 0.003607843308 LR_FREQ 0.019989701596 0.001223352956 N         4533
PI SR_FREQ 0.018348163924 0.003403826104 LR_FREQ 0.013634673427 0.000725895166 N         9700
PN SR_FREQ 0.020075278818 0.003347155118 LR_FREQ 0.018402006508 0.000934362587 N         8064
PL SR_FREQ 0.016673839584 0.002754153244 LR_FREQ 0.013267969311 0.000767298079 N        17513
PM SR_FREQ 0.016922651179 0.003030351766 LR_FREQ 0.015969210893 0.001062798536 N         3749
CK SR_FREQ 0.018794263428 0.004228619809 LR_FREQ 0.021513088665 0.001457627378 N         2796
CI SR_FREQ 0.014562192218 0.003846704149 LR_FREQ 0.018369280854 0.001175777507 N         2928
CH SR_FREQ 0.023082913786 0.006206268944 LR_FREQ 0.026234561428 0.001852643229 N         1779
CN SR_FREQ 0.021876416872 0.005944889105 LR_FREQ 0.025742928790 0.001556164817 N         2142
CM SR_FREQ 0.015749098166 0.004597538411 LR_FREQ 0.024728202576 0.001886203133 N         1020
CL SR_FREQ 0.013113531658 0.003297437019 LR_FREQ 0.018962991037 0.001257561700 N         4772
CC SR_FREQ 0.021033784588 0.006606608837 LR_FREQ 0.031051124286 0.001638090011 N          933
CA SR_FREQ 0.020814581196 0.004931446362 LR_FREQ 0.032345691462 0.001652410109 N         3870
CG SR_FREQ 0.019899666973 0.005645995869 LR_FREQ 0.045126701504 0.002070562532 N         4407
CF SR_FREQ 0.017303169801 0.004846728497 LR_FREQ 0.026363155161 0.001667249675 N         2154
CE SR_FREQ 0.025876953719 0.005287497147 LR_FREQ 0.023503004869 0.001505366284 N         3297
CD SR_FREQ 0.024103570237 0.006314122173 LR_FREQ 0.023506793411 0.001731574788 N         3132
CY SR_FREQ 0.019661609388 0.005147527258 LR_FREQ 0.030024197359 0.001912942206 N         1863
CS SR_FREQ 0.023249857804 0.005833714531 LR_FREQ 0.033230681183 0.002075277764 N         3660
CR SR_FREQ 0.022754908442 0.004496413561 LR_FREQ 0.027658505238 0.001718386873 N         2955
CQ SR_FREQ 0.029009433217 0.005963605491 LR_FREQ 0.025041873221 0.001567460699 N         2077
CP SR_FREQ 0.034115708130 0.009885649825 LR_FREQ 0.034046748365 0.001996787534 N         2859
CW SR_FREQ 0.017948196743 0.004872933240 LR_FREQ 0.031483094477 0.002258571554 N          708
CV SR_FREQ 0.015411252035 0.003848323829 LR_FREQ 0.019171372120 0.001246963675 N         3575
CT SR_FREQ 0.017601824814 0.004205223313 LR_FREQ 0.022091982671 0.001304757222 N         2844
IY SR_FREQ 0.013894905185 0.003899558688 LR_FREQ 0.009443921861 0.000884037592 N         8274
VA SR_FREQ 0.015045994254 0.003500070771 LR_FREQ 0.013677678674 0.000936553508 N        25542
VC SR_FREQ 0.015032950823 0.005671221373 LR_FREQ 0.012029916561 0.001052261698 N         3958
VD SR_FREQ 0.017311392214 0.004617890494 LR_FREQ 0.012691647555 0.000930935212 N        19037
VE SR_FREQ 0.018220885769 0.004310544006 LR_FREQ 0.010145264152 0.000626561447 N        20834
VF SR_FREQ 0.012920898842 0.003642635161 LR_FREQ 0.010610360841 0.000810242860 N        11999
VG SR_FREQ 0.016510570289 0.004513400234 LR_FREQ 0.022514443169 0.001547205124 N        19676
IQ SR_FREQ 0.019587147861 0.004991943823 LR_FREQ 0.008484805018 0.000796984265 N         8784
VI SR_FREQ 0.010438330965 0.002263969744 LR_FREQ 0.006054800480 0.000476426500 N        17928
IS SR_FREQ 0.017178140517 0.004585646308 LR_FREQ 0.012923079629 0.001161613657 N        16155
IR SR_FREQ 0.015203947730 0.003277271234 LR_FREQ 0.008958691055 0.000735925762 N        12773
VL SR_FREQ 0.010450035568 0.002242850269 LR_FREQ 0.007938513024 0.000545805290 N        28388
VM SR_FREQ 0.011576967842 0.003427948442 LR_FREQ 0.008762473421 0.000794281894 N         6554
VN SR_FREQ 0.016116396169 0.004582024678 LR_FREQ 0.012453181181 0.001007429732 N        12875
IV SR_FREQ 0.010699297497 0.002420321701 LR_FREQ 0.005411180034 0.000515993577 N        17257
VP SR_FREQ 0.026808062021 0.007993304014 LR_FREQ 0.018338872636 0.001667975456 N        14261
VQ SR_FREQ 0.020806496419 0.005357678871 LR_FREQ 0.011622415796 0.000960687401 N        10207
VR SR_FREQ 0.016062272384 0.003596961751 LR_FREQ 0.011248788561 0.000771547513 N        15813
VS SR_FREQ 0.017797769575 0.004694807705 LR_FREQ 0.014531767611 0.001063191073 N        18593
VT SR_FREQ 0.014070193873 0.003512843577 LR_FREQ 0.009539799821 0.000753506713 N        17828
IL SR_FREQ 0.010122725787 0.002315303062 LR_FREQ 0.006953618945 0.000631465109 N        20757
VV SR_FREQ 0.011120899996 0.002550486905 LR_FREQ 0.006159604523 0.000513667667 N        23259
IN SR_FREQ 0.016344943642 0.004580457273 LR_FREQ 0.010982572595 0.001013392223 N        11787
IA SR_FREQ 0.013948154703 0.002948406287 LR_FREQ 0.013392266272 0.001097692986 N        21456
VY SR_FREQ 0.013641266591 0.003855837347 LR_FREQ 0.010811499370 0.000781615493 N         9866
IC SR_FREQ 0.013468587408 0.004868830587 LR_FREQ 0.010805482603 0.001132554412 N         3327
IE SR_FREQ 0.016715094478 0.003849453607 LR_FREQ 0.009624291993 0.000752180271 N        17897
ID SR_FREQ 0.016982067837 0.004273585212 LR_FREQ 0.010784294087 0.000957891100 N        16757
IG SR_FREQ 0.015636587122 0.004219739586 LR_FREQ 0.021114591085 0.001744410281 N        17371
IF SR_FREQ 0.012172565760 0.003320908596 LR_FREQ 0.008218465904 0.000811002881 N         8873
HY SR_FREQ 0.020655870134 0.005062876325 LR_FREQ 0.024996043655 0.001267048277 N         3828
HR SR_FREQ 0.023058463187 0.004253365000 LR_FREQ 0.020724909707 0.000839825257 N         4999
HS SR_FREQ 0.022953173042 0.005683195110 LR_FREQ 0.028862244084 0.001543663803 N         5587
HP SR_FREQ 0.034827250169 0.008038327162 LR_FREQ 0.029034615917 0.001649668919 N         5997
HQ SR_FREQ 0.030894597050 0.005861262448 LR_FREQ 0.021741092375 0.001180305838 N         3584
HV SR_FREQ 0.017048463432 0.004000455455 LR_FREQ 0.016891978683 0.000951162390 N         6643
HW SR_FREQ 0.024930548769 0.006683768201 LR_FREQ 0.025104021576 0.001625686262 N         1596
HT SR_FREQ 0.019414196006 0.004417495211 LR_FREQ 0.021620797396 0.001206503315 N         5002
HK SR_FREQ 0.020648335799 0.004559069512 LR_FREQ 0.017963272136 0.001037607224 N         4060
HH SR_FREQ 0.030619449406 0.010050641787 LR_FREQ 0.021089327713 0.001259714015 N         3607
HI SR_FREQ 0.016659562752 0.004153554108 LR_FREQ 0.016184595253 0.000863777088 N         5905
HN SR_FREQ 0.022141234138 0.005801162550 LR_FREQ 0.020854962635 0.001014131878 N         3644
HL SR_FREQ 0.014779267746 0.003229097500 LR_FREQ 0.015867969489 0.000941137748 N        10143
HM SR_FREQ 0.017285104234 0.004598361133 LR_FREQ 0.019762888655 0.001267652175 N         2330
HC SR_FREQ 0.021620582170 0.006519203841 LR_FREQ 0.026082359283 0.001445157729 N         1652
HA SR_FREQ 0.021594483613 0.004502629055 LR_FREQ 0.029188301513 0.001426663269 N         7379
HF SR_FREQ 0.018839745783 0.004669781790 LR_FREQ 0.023717390752 0.001226238008 N         4904
HG SR_FREQ 0.022423199515 0.005759517803 LR_FREQ 0.040349927202 0.001701813007 N         7531
HD SR_FREQ 0.023477533739 0.005742605199 LR_FREQ 0.020909002987 0.001306101670 N         4915
HE SR_FREQ 0.026675515095 0.005327697045 LR_FREQ 0.020278321458 0.001134935473 N         5257
NH SR_FREQ 0.024134598729 0.005705794642 LR_FREQ 0.024640735082 0.001551965906 N         3848
NI SR_FREQ 0.018199597967 0.003873476291 LR_FREQ 0.017134728035 0.000777281913 N        11975
NK SR_FREQ 0.022277569724 0.004598480262 LR_FREQ 0.019488853354 0.001073582879 N         9458
NL SR_FREQ 0.017717459967 0.003691759934 LR_FREQ 0.017490553499 0.000937743411 N        16850
NM SR_FREQ 0.018869065058 0.004491541199 LR_FREQ 0.020323681062 0.001199741474 N         3674
NN SR_FREQ 0.022426029653 0.004930042797 LR_FREQ 0.021796920263 0.001079654172 N         8392
NA SR_FREQ 0.023041741729 0.004534803725 LR_FREQ 0.029337810973 0.001450401285 N        13745
NC SR_FREQ 0.022151018367 0.005821448477 LR_FREQ 0.025806137736 0.001328231501 N         2422
ND SR_FREQ 0.023790982136 0.005319641049 LR_FREQ 0.021034286345 0.001234463165 N         9380
NE SR_FREQ 0.028677056761 0.005457649442 LR_FREQ 0.020860093545 0.001070037711 N        10707
NF SR_FREQ 0.021213939941 0.004861610938 LR_FREQ 0.023813274924 0.001243275614 N         7753
NG SR_FREQ 0.023114846439 0.005249198293 LR_FREQ 0.040480692134 0.001947298874 N        14172
NY SR_FREQ 0.021669356763 0.004884698109 LR_FREQ 0.024215102171 0.001194369473 N         7088
NP SR_FREQ 0.039153621183 0.009141906417 LR_FREQ 0.024645648048 0.001264934701 N        10348
NQ SR_FREQ 0.032297095004 0.006108563303 LR_FREQ 0.021657288676 0.001184042751 N         6340
NR SR_FREQ 0.028015919552 0.005259616745 LR_FREQ 0.023284540861 0.001067974422 N         8026
NS SR_FREQ 0.024111130520 0.005330338194 LR_FREQ 0.027642240152 0.001602176106 N        10185
NT SR_FREQ 0.020409034242 0.004369810498 LR_FREQ 0.021347852680 0.001107456845 N         9268
NV SR_FREQ 0.018574833077 0.004140950526 LR_FREQ 0.017604680619 0.000871027900 N        12693
NW SR_FREQ 0.025592041136 0.006413095267 LR_FREQ 0.027160706901 0.001904682663 N         2816
TY SR_FREQ 0.016719822018 0.004339723572 LR_FREQ 0.020851761149 0.001254012905 N         7988
TV SR_FREQ 0.013534965853 0.002812905963 LR_FREQ 0.013806014836 0.000913015010 N        17819
TW SR_FREQ 0.017230048350 0.004630785834 LR_FREQ 0.021550531631 0.001629639506 N         3376
TT SR_FREQ 0.014527303724 0.003229153705 LR_FREQ 0.017317077720 0.001079253148 N        12043
TR SR_FREQ 0.017847506117 0.003434745791 LR_FREQ 0.021480658449 0.001296864963 N        10533
TS SR_FREQ 0.018897425966 0.004724729892 LR_FREQ 0.025495692271 0.001663460736 N        13301
TP SR_FREQ 0.028839872612 0.007372618493 LR_FREQ 0.028993774709 0.001752502726 N        12499
TQ SR_FREQ 0.022948843322 0.004952243445 LR_FREQ 0.018921473788 0.001234871291 N         7408
TN SR_FREQ 0.018436497053 0.004782903252 LR_FREQ 0.022140770515 0.001450522084 N         9059
TL SR_FREQ 0.012490457737 0.002733232025 LR_FREQ 0.013293075484 0.000723676258 N        23167
TM SR_FREQ 0.012869850360 0.003461083351 LR_FREQ 0.017309332122 0.001219460129 N         4458
TK SR_FREQ 0.016081966303 0.003621955191 LR_FREQ 0.018168164465 0.001257757228 N        10923
TH SR_FREQ 0.018890652817 0.005195478423 LR_FREQ 0.021241508779 0.001717024651 N         5160
TI SR_FREQ 0.013032546708 0.002909095693 LR_FREQ 0.012002565774 0.000831380439 N        13602
TF SR_FREQ 0.016187017379 0.003917152265 LR_FREQ 0.018965169920 0.001167027144 N        10136
TG SR_FREQ 0.018389337925 0.004528483468 LR_FREQ 0.035808703843 0.001825790210 N        18697
TD SR_FREQ 0.017416693826 0.004135539146 LR_FREQ 0.020494099358 0.001400742627 N        12768
TE SR_FREQ 0.020784688424 0.004324864536 LR_FREQ 0.020167949640 0.001271121769 N        13352
TC SR_FREQ 0.016340709410 0.005139516933 LR_FREQ 0.023092528726 0.001504172462 N         3041
TA SR_FREQ 0.017525093987 0.003676536887 LR_FREQ 0.024304224197 0.001244199795 N        18545
AA SR_FREQ 0.016680498026 0.002289481170 LR_FREQ 0.028710487828 0.001131674465 N        34451
AC SR_FREQ 0.015138450366 0.003191910861 LR_FREQ 0.025317589171 0.001188347694 N         4344
AE SR_FREQ 0.022250374630 0.003542658748 LR_FREQ 0.021421950093 0.000856627555 N        23659
AD SR_FREQ 0.018829791605 0.003481250930 LR_FREQ 0.021593405114 0.001018721329 N        20263
AG SR_FREQ 0.017646477336 0.003349598615 LR_FREQ 0.037637359703 0.001577015970 N        26542
AF SR_FREQ 0.014871426799 0.002630545727 LR_FREQ 0.024050648134 0.001168060315 N        13909
AI SR_FREQ 0.012920064467 0.002159537138 LR_FREQ 0.016293388058 0.000785427713 N        20150
AH SR_FREQ 0.017557673111 0.003492400881 LR_FREQ 0.023904228326 0.001293311220 N         7922
AK SR_FREQ 0.015640162632 0.002478911008 LR_FREQ 0.019745965600 0.000906218586 N        18914
AM SR_FREQ 0.012764239061 0.002280937765 LR_FREQ 0.021134614402 0.001135217715 N         8278
AL SR_FREQ 0.011460796072 0.001678802345 LR_FREQ 0.016093020938 0.000736195913 N        36220
AN SR_FREQ 0.018119535357 0.003610243005 LR_FREQ 0.022118724807 0.000982077436 N        12808
AQ SR_FREQ 0.022971764751 0.003616869820 LR_FREQ 0.021431935935 0.000959643356 N        13369
AP SR_FREQ 0.027044449886 0.005926539017 LR_FREQ 0.031141063207 0.001624402409 N        13188
AS SR_FREQ 0.019076143680 0.003462357552 LR_FREQ 0.028984598740 0.001428568637 N        19532
AR SR_FREQ 0.019444260665 0.002940778422 LR_FREQ 0.022600727886 0.000922039287 N        19111
AT SR_FREQ 0.015924294003 0.002757312018 LR_FREQ 0.021287671819 0.000985207474 N        17899
AW SR_FREQ 0.017201491834 0.003589826323 LR_FREQ 0.026349497519 0.001529807443 N         4548
AV SR_FREQ 0.013410575273 0.002114866228 LR_FREQ 0.016426351126 0.000789168187 N        25476
AY SR_FREQ 0.016077359865 0.002949683417 LR_FREQ 0.024930404641 0.001185847988 N        11060
VK SR_FREQ 0.014440440994 0.003518068376 LR_FREQ 0.009994962492 0.000703237736 N        17492
