# Supplementary material for: Pi-Pi contacts are an overlooked protein feature relevant to phase separation
Source: eLife. 2018 Feb 9;7:e31486. doi: 10.7554/eLife.31486 (PMC5847340; doi:10.7554/eLife.31486)
Supplement: Source code 2. — Python script and associated database files for the final phase separation propensity predictor. [file elife-31486-code2.tgz › SourceCodeS2/DBS/AVGnSDEVS/PCON2.SC.xmer8]

 E SR_FREQ 0.033538114392 0.000992139672 LR_FREQ 0.034368722683 0.001158478117 N       264312
 D SR_FREQ 0.025259909555 0.000827420297 LR_FREQ 0.032403849919 0.000940745365 N       231004
 F SR_FREQ 0.105371360951 0.003132563310 LR_FREQ 0.218115449944 0.002704598164 N       158915
 H SR_FREQ 0.098742428637 0.002750643499 LR_FREQ 0.175657926351 0.002791682716 N        90387
 N SR_FREQ 0.044587162002 0.001564052694 LR_FREQ 0.073637922974 0.001553654265 N       166492
 Q SR_FREQ 0.056041890004 0.001499927211 LR_FREQ 0.077611960460 0.001954569989 N       141703
 R SR_FREQ 0.067611838257 0.003017688816 LR_FREQ 0.162833138045 0.002826258057 N       198774
 W SR_FREQ 0.156854226330 0.004197011120 LR_FREQ 0.352309967628 0.005062197760 N        53409
 Y SR_FREQ 0.120558969358 0.003860583957 LR_FREQ 0.226021217922 0.002912636624 N       137185
