# Supplementary material for: Pi-Pi contacts are an overlooked protein feature relevant to phase separation
Source: eLife. 2018 Feb 9;7:e31486. doi: 10.7554/eLife.31486 (PMC5847340; doi:10.7554/eLife.31486)
Supplement: Source code 2. — Python script and associated database files for the final phase separation propensity predictor. [file elife-31486-code2.tgz › SourceCodeS2/DBS/AVGnSDEVS/PCON2.SC.xmer20]

 E SR_FREQ 0.033910188327 0.000460802978 LR_FREQ 0.034770075649 0.000565733959 N       222879
 D SR_FREQ 0.025454973922 0.000386471495 LR_FREQ 0.032662155697 0.000454419853 N       197725
 F SR_FREQ 0.105791237767 0.001407291595 LR_FREQ 0.218431376302 0.001428474164 N       136615
 H SR_FREQ 0.099277218974 0.001269515954 LR_FREQ 0.176219855943 0.001444126320 N        77813
 N SR_FREQ 0.045098164677 0.000707505458 LR_FREQ 0.074023595240 0.000803975866 N       142580
 Q SR_FREQ 0.056649622675 0.000709320933 LR_FREQ 0.078270657476 0.000978936558 N       119479
 R SR_FREQ 0.067876767759 0.001299721696 LR_FREQ 0.163767035844 0.001464975878 N       167907
 W SR_FREQ 0.157887698923 0.001973124673 LR_FREQ 0.352885347526 0.002777616674 N        45919
 Y SR_FREQ 0.121092432355 0.001724361330 LR_FREQ 0.226665624220 0.001557684014 N       118121
