# Supplementary material for: Pi-Pi contacts are an overlooked protein feature relevant to phase separation
Source: eLife. 2018 Feb 9;7:e31486. doi: 10.7554/eLife.31486 (PMC5847340; doi:10.7554/eLife.31486)
Supplement: Source code 2. — Python script and associated database files for the final phase separation propensity predictor. [file elife-31486-code2.tgz › SourceCodeS2/DBS/AVGnSDEVS/PCON2.SC.xmer1]

 E SR_FREQ 0.033187993458 0.004414463879 LR_FREQ 0.034420428908 0.003109125191 N       290038
 D SR_FREQ 0.025180876969 0.003098802172 LR_FREQ 0.032419030882 0.002865355726 N       249265
 F SR_FREQ 0.105678690790 0.012273940641 LR_FREQ 0.218615459066 0.007106701816 N       174591
 H SR_FREQ 0.098884196649 0.011211790113 LR_FREQ 0.175411262182 0.008889364327 N        99098
 N SR_FREQ 0.044516357387 0.005829319966 LR_FREQ 0.073521109866 0.003966300095 N       179873
 Q SR_FREQ 0.055548300821 0.006832840705 LR_FREQ 0.077476495662 0.004575784747 N       155588
 R SR_FREQ 0.067414207315 0.008436034809 LR_FREQ 0.162852066403 0.007783145274 N       218782
 W SR_FREQ 0.157045380683 0.014105966067 LR_FREQ 0.352637541404 0.014014666299 N        58328
 Y SR_FREQ 0.120203413791 0.015598506075 LR_FREQ 0.225778242297 0.009839721082 N       150119
