# Supplementary material for: Pi-Pi contacts are an overlooked protein feature relevant to phase separation
Source: eLife. 2018 Feb 9;7:e31486. doi: 10.7554/eLife.31486 (PMC5847340; doi:10.7554/eLife.31486)
Supplement: Source code 2. — Python script and associated database files for the final phase separation propensity predictor. [file elife-31486-code2.tgz › SourceCodeS2/DBS/AVGnSDEVS/PCON2.SC.xmer2]

 E SR_FREQ 0.033226962258 0.002485839789 LR_FREQ 0.034255528482 0.002197757872 N       286360
 D SR_FREQ 0.025067597764 0.002017454010 LR_FREQ 0.032280741571 0.002152082969 N       246571
 F SR_FREQ 0.105143646393 0.008213319961 LR_FREQ 0.218389428065 0.005347664423 N       172549
 H SR_FREQ 0.098515667862 0.007499698535 LR_FREQ 0.175323270450 0.006101029948 N        97537
 N SR_FREQ 0.044264724207 0.003920425589 LR_FREQ 0.073418871431 0.003308976878 N       177476
 Q SR_FREQ 0.055624285641 0.003687111599 LR_FREQ 0.077302079188 0.003866426025 N       153562
 R SR_FREQ 0.067442315248 0.006236823077 LR_FREQ 0.162562176978 0.005818449161 N       215711
 W SR_FREQ 0.156541834968 0.010800795925 LR_FREQ 0.352362528988 0.011475293345 N        57731
 Y SR_FREQ 0.119790289618 0.011022702441 LR_FREQ 0.225751713878 0.007272941835 N       148478
