# Supplementary material for: Pi-Pi contacts are an overlooked protein feature relevant to phase separation
Source: eLife. 2018 Feb 9;7:e31486. doi: 10.7554/eLife.31486 (PMC5847340; doi:10.7554/eLife.31486)
Supplement: Source code 2. — Python script and associated database files for the final phase separation propensity predictor. [file elife-31486-code2.tgz › SourceCodeS2/DBS/AVGnSDEVS/PCON2.BB.xmer23]

GW SR_FREQ 0.025900080301 0.000370994744 LR_FREQ 0.047047456575 0.000599423849 N         3677
GV SR_FREQ 0.020455199219 0.000295827931 LR_FREQ 0.029622626795 0.000316114731 N        18077
GT SR_FREQ 0.022618636956 0.000293557477 LR_FREQ 0.035279112342 0.000385267964 N        13786
GS SR_FREQ 0.026176220381 0.000358735037 LR_FREQ 0.043108860614 0.000432511040 N        14334
GR SR_FREQ 0.026377516168 0.000336193380 LR_FREQ 0.036996821839 0.000428132297 N        12059
GQ SR_FREQ 0.030541541721 0.000388024193 LR_FREQ 0.037197511248 0.000457617073 N         8182
GP SR_FREQ 0.033898293869 0.000457749577 LR_FREQ 0.046318289699 0.000480923461 N         8457
GY SR_FREQ 0.023651172726 0.000339372359 LR_FREQ 0.041040627957 0.000435516461 N         9291
GG SR_FREQ 0.024916315423 0.000356104270 LR_FREQ 0.052949808491 0.000478910015 N        18127
GF SR_FREQ 0.022974469835 0.000324335798 LR_FREQ 0.039385869200 0.000423610695 N        10579
GE SR_FREQ 0.028054326905 0.000378783310 LR_FREQ 0.033852130252 0.000441904509 N        14683
GD SR_FREQ 0.025413696132 0.000358476547 LR_FREQ 0.035396325051 0.000394699190 N        13356
GC SR_FREQ 0.024904029877 0.000391864164 LR_FREQ 0.047511055699 0.000486043622 N         3162
GA SR_FREQ 0.024085140902 0.000344914712 LR_FREQ 0.042174267767 0.000452522205 N        18770
GN SR_FREQ 0.024987548409 0.000357460787 LR_FREQ 0.037939676282 0.000430095949 N         9980
GM SR_FREQ 0.021096911409 0.000324065137 LR_FREQ 0.038399963986 0.000483494170 N         5412
GL SR_FREQ 0.018663998998 0.000264907207 LR_FREQ 0.027562925688 0.000350120574 N        20946
GK SR_FREQ 0.023427578805 0.000303369492 LR_FREQ 0.032910636456 0.000405189238 N        14660
GI SR_FREQ 0.020248509199 0.000290637869 LR_FREQ 0.029738362186 0.000377458738 N        15036
GH SR_FREQ 0.026338963818 0.000377779097 LR_FREQ 0.042018953251 0.000468253806 N         5772
ME SR_FREQ 0.022298367686 0.000386484944 LR_FREQ 0.018530760086 0.000256201539 N         4554
MD SR_FREQ 0.019468713689 0.000341802616 LR_FREQ 0.019157666973 0.000239251126 N         4069
MG SR_FREQ 0.019421338441 0.000344443129 LR_FREQ 0.033327807617 0.000373544403 N         4918
MF SR_FREQ 0.016472449886 0.000303052159 LR_FREQ 0.020364037153 0.000251070674 N         2415
MA SR_FREQ 0.018654331053 0.000336250559 LR_FREQ 0.025290900143 0.000300587514 N         6107
MC SR_FREQ 0.016721712479 0.000370534440 LR_FREQ 0.022124470738 0.000306387744 N          828
MM SR_FREQ 0.013948502073 0.000295970134 LR_FREQ 0.017849046119 0.000271460248 N         1728
ML SR_FREQ 0.013698815799 0.000240372295 LR_FREQ 0.014930645112 0.000197278518 N         6316
MN SR_FREQ 0.018408866358 0.000334472542 LR_FREQ 0.019682600435 0.000259228506 N         2982
MI SR_FREQ 0.014455739881 0.000262841022 LR_FREQ 0.014985068902 0.000197449029 N         3813
MH SR_FREQ 0.019004593621 0.000382767454 LR_FREQ 0.020441419315 0.000290037073 N         1573
MK SR_FREQ 0.017433726379 0.000292752884 LR_FREQ 0.017352813433 0.000229963712 N         4150
MT SR_FREQ 0.016651139857 0.000279322148 LR_FREQ 0.018600949757 0.000229247171 N         3954
MW SR_FREQ 0.017774083688 0.000363335813 LR_FREQ 0.021784401325 0.000359512459 N          779
MV SR_FREQ 0.014901991767 0.000265780863 LR_FREQ 0.015482292725 0.000182250890 N         4756
MQ SR_FREQ 0.023753827378 0.000400878954 LR_FREQ 0.018737903495 0.000264091147 N         2458
MP SR_FREQ 0.028037589886 0.000491105495 LR_FREQ 0.025915279324 0.000306242487 N         3252
MS SR_FREQ 0.020232845076 0.000361281154 LR_FREQ 0.024710151958 0.000295671759 N         3879
MR SR_FREQ 0.020139731296 0.000326954765 LR_FREQ 0.019764980651 0.000255509202 N         3612
MY SR_FREQ 0.016936284956 0.000313860062 LR_FREQ 0.021122343625 0.000277059492 N         2058
FP SR_FREQ 0.030765140617 0.000501236343 LR_FREQ 0.027269525623 0.000295082881 N         6089
FQ SR_FREQ 0.026803297470 0.000407182103 LR_FREQ 0.020620438735 0.000253219922 N         4595
FR SR_FREQ 0.022759635950 0.000333765149 LR_FREQ 0.021322980077 0.000233649181 N         6350
FS SR_FREQ 0.022836704830 0.000366084406 LR_FREQ 0.026050807224 0.000273495051 N         9071
FT SR_FREQ 0.019243334929 0.000294445062 LR_FREQ 0.020381374348 0.000230322692 N         7544
FV SR_FREQ 0.017242975908 0.000280466116 LR_FREQ 0.017217750360 0.000176365737 N         8809
FW SR_FREQ 0.021356038782 0.000388346403 LR_FREQ 0.023842518687 0.000307493636 N         1752
FY SR_FREQ 0.019766845198 0.000336434785 LR_FREQ 0.022814763957 0.000252159175 N         4834
FA SR_FREQ 0.021020823746 0.000348540115 LR_FREQ 0.026473432806 0.000283380297 N        10124
FC SR_FREQ 0.020339342294 0.000403754916 LR_FREQ 0.024145249692 0.000286062338 N         1717
FD SR_FREQ 0.022106763512 0.000362993157 LR_FREQ 0.020809451101 0.000234197343 N         9175
FE SR_FREQ 0.024696291376 0.000385900062 LR_FREQ 0.020161866960 0.000244877116 N         8567
FF SR_FREQ 0.019198147967 0.000319894786 LR_FREQ 0.022092166317 0.000240071573 N         5106
FG SR_FREQ 0.021766534554 0.000355423370 LR_FREQ 0.034051719923 0.000337280731 N        10016
FH SR_FREQ 0.022092909506 0.000378299978 LR_FREQ 0.022417024315 0.000276997818 N         3203
FI SR_FREQ 0.016895110111 0.000277521656 LR_FREQ 0.016727088943 0.000192565834 N         7030
FK SR_FREQ 0.020064805988 0.000314471487 LR_FREQ 0.019047461039 0.000223989699 N         6982
FL SR_FREQ 0.015743849822 0.000259308327 LR_FREQ 0.016421973006 0.000193464843 N        10991
FM SR_FREQ 0.017110562028 0.000324805078 LR_FREQ 0.019976676373 0.000264162714 N         2520
FN SR_FREQ 0.021360691552 0.000364516298 LR_FREQ 0.021516369260 0.000253470921 N         6228
SY SR_FREQ 0.020601790468 0.000351839565 LR_FREQ 0.024500734304 0.000279159258 N         6889
SS SR_FREQ 0.023195143828 0.000382811450 LR_FREQ 0.027421074727 0.000313225700 N        12371
SR SR_FREQ 0.023248707262 0.000342384096 LR_FREQ 0.022881627175 0.000269339502 N         8944
SQ SR_FREQ 0.026791961725 0.000408091157 LR_FREQ 0.022144772886 0.000289281995 N         6696
SP SR_FREQ 0.030457314915 0.000519229692 LR_FREQ 0.028692769904 0.000318695921 N         8656
SW SR_FREQ 0.022052159380 0.000392201995 LR_FREQ 0.025994648175 0.000358391486 N         2875
SV SR_FREQ 0.018006464238 0.000297721270 LR_FREQ 0.018665034392 0.000201603972 N        12983
ST SR_FREQ 0.019837667001 0.000310057284 LR_FREQ 0.021822763669 0.000247464821 N        10066
SK SR_FREQ 0.020552199122 0.000322580551 LR_FREQ 0.020487377852 0.000257355863 N         9774
SI SR_FREQ 0.017692223995 0.000294395432 LR_FREQ 0.018279813044 0.000223407615 N        10829
SH SR_FREQ 0.022713379613 0.000398635253 LR_FREQ 0.024239105141 0.000305492537 N         4296
SN SR_FREQ 0.021801089834 0.000372317198 LR_FREQ 0.023047508945 0.000282266533 N         7934
SM SR_FREQ 0.017973398017 0.000334569268 LR_FREQ 0.021904249024 0.000286887069 N         3885
SL SR_FREQ 0.016514879116 0.000275654389 LR_FREQ 0.017853585544 0.000220312506 N        18021
SC SR_FREQ 0.021175422156 0.000406566904 LR_FREQ 0.025994001203 0.000294031576 N         2512
SA SR_FREQ 0.021503433050 0.000359421370 LR_FREQ 0.027808279856 0.000309377254 N        14290
SG SR_FREQ 0.022185835084 0.000367990577 LR_FREQ 0.034977655013 0.000351330958 N        15812
SF SR_FREQ 0.020059230845 0.000347486550 LR_FREQ 0.023805041532 0.000269583364 N         8261
SE SR_FREQ 0.025044639909 0.000401685322 LR_FREQ 0.021462330840 0.000285775812 N        10850
SD SR_FREQ 0.022397529086 0.000362038053 LR_FREQ 0.022220129046 0.000266872079 N        10600
YI SR_FREQ 0.016580566737 0.000273957079 LR_FREQ 0.017111903994 0.000205431762 N         5946
YH SR_FREQ 0.021892083044 0.000401086065 LR_FREQ 0.023107146684 0.000285455743 N         2742
YK SR_FREQ 0.019776084262 0.000304264437 LR_FREQ 0.019482971180 0.000240121717 N         5828
YM SR_FREQ 0.016724662529 0.000311849283 LR_FREQ 0.020714220988 0.000281657027 N         2228
YL SR_FREQ 0.015507514476 0.000257595496 LR_FREQ 0.016745014049 0.000213066613 N        10638
YN SR_FREQ 0.020966108996 0.000360543328 LR_FREQ 0.022058600405 0.000264964638 N         5234
YA SR_FREQ 0.020794658522 0.000337470716 LR_FREQ 0.027277823590 0.000293742717 N         8376
YC SR_FREQ 0.019968735579 0.000377881959 LR_FREQ 0.025311436430 0.000314660709 N         1611
YE SR_FREQ 0.024406309388 0.000379299692 LR_FREQ 0.020578284300 0.000269575234 N         6773
YD SR_FREQ 0.021772640223 0.000351943943 LR_FREQ 0.021366001309 0.000242975411 N         7136
YG SR_FREQ 0.021540590216 0.000363165764 LR_FREQ 0.035403823354 0.000342849304 N         8752
YF SR_FREQ 0.019031755335 0.000329765462 LR_FREQ 0.022880972800 0.000260463766 N         4937
YY SR_FREQ 0.019449703492 0.000328732786 LR_FREQ 0.023761312182 0.000274700979 N         4699
YQ SR_FREQ 0.026657405779 0.000404257890 LR_FREQ 0.021244319760 0.000278270442 N         4302
YP SR_FREQ 0.030704870949 0.000495944105 LR_FREQ 0.028338636247 0.000311040892 N         5572
YS SR_FREQ 0.022584329039 0.000370097671 LR_FREQ 0.026936815554 0.000286625154 N         7227
YR SR_FREQ 0.022523373043 0.000324318974 LR_FREQ 0.022056228489 0.000257389131 N         5975
YT SR_FREQ 0.018868700191 0.000295091491 LR_FREQ 0.020900155900 0.000244300777 N         6212
YW SR_FREQ 0.020981323964 0.000371870604 LR_FREQ 0.024996665929 0.000374540517 N         1660
YV SR_FREQ 0.016904907887 0.000274574232 LR_FREQ 0.017598770518 0.000189116381 N         7385
LF SR_FREQ 0.015846752107 0.000266213890 LR_FREQ 0.018406525847 0.000198462951 N        10652
LG SR_FREQ 0.018015000892 0.000294046205 LR_FREQ 0.026774073019 0.000268519427 N        21106
LD SR_FREQ 0.017986359271 0.000299451809 LR_FREQ 0.017763708491 0.000188520083 N        18654
LE SR_FREQ 0.019871668778 0.000326976813 LR_FREQ 0.017329733148 0.000192954460 N        20720
LC SR_FREQ 0.015867002062 0.000309820771 LR_FREQ 0.018903557408 0.000218142629 N         3593
LA SR_FREQ 0.017432168064 0.000289727850 LR_FREQ 0.021887678053 0.000234303454 N        27009
LN SR_FREQ 0.017263465318 0.000297316572 LR_FREQ 0.017963260282 0.000196350335 N        12773
LL SR_FREQ 0.013777545878 0.000222693572 LR_FREQ 0.014653408720 0.000159191298 N        26441
LM SR_FREQ 0.014225094539 0.000259240584 LR_FREQ 0.016597008003 0.000201787403 N         6362
LK SR_FREQ 0.016572589919 0.000257860956 LR_FREQ 0.016486115488 0.000180842182 N        18492
LH SR_FREQ 0.017442691670 0.000312901920 LR_FREQ 0.018178230035 0.000200051283 N         7053
LI SR_FREQ 0.014334746550 0.000230400919 LR_FREQ 0.014740413196 0.000161419950 N        14870
LV SR_FREQ 0.014698002445 0.000234610257 LR_FREQ 0.015135403351 0.000147881269 N        19552
LW SR_FREQ 0.016500080368 0.000291426735 LR_FREQ 0.018816191834 0.000232850782 N         3280
LT SR_FREQ 0.016018633240 0.000245849153 LR_FREQ 0.017361013976 0.000181479686 N        16837
LR SR_FREQ 0.018359404132 0.000286311799 LR_FREQ 0.018073011232 0.000191601315 N        16332
LS SR_FREQ 0.018490208421 0.000310346401 LR_FREQ 0.021323091951 0.000225092176 N        19321
LP SR_FREQ 0.023196575464 0.000380721116 LR_FREQ 0.021925346859 0.000230510560 N        14985
LQ SR_FREQ 0.020465031195 0.000332709714 LR_FREQ 0.017317891478 0.000201582262 N        11265
LY SR_FREQ 0.016193815738 0.000274799636 LR_FREQ 0.018738102686 0.000207261630 N         9300
RT SR_FREQ 0.021221735950 0.000304688926 LR_FREQ 0.018547531923 0.000219915701 N         7769
RV SR_FREQ 0.019068662105 0.000292539758 LR_FREQ 0.015900419634 0.000170477386 N        11812
RW SR_FREQ 0.024193745513 0.000391479716 LR_FREQ 0.020825444902 0.000286957873 N         2327
RP SR_FREQ 0.033092230490 0.000513558376 LR_FREQ 0.024374275408 0.000285278834 N         6870
RQ SR_FREQ 0.029265830182 0.000400561527 LR_FREQ 0.018404169617 0.000244052780 N         5969
RR SR_FREQ 0.025177995759 0.000345247474 LR_FREQ 0.019241228473 0.000231258902 N         8709
RS SR_FREQ 0.024958848693 0.000381010574 LR_FREQ 0.023394431042 0.000279542048 N         8144
RY SR_FREQ 0.022113125419 0.000341551991 LR_FREQ 0.020374753459 0.000236537058 N         6111
RD SR_FREQ 0.023950255415 0.000358675080 LR_FREQ 0.018878799993 0.000223698396 N         9549
RE SR_FREQ 0.026736116897 0.000390004128 LR_FREQ 0.018173985158 0.000241580129 N        11540
RF SR_FREQ 0.021591011945 0.000344709749 LR_FREQ 0.019882326420 0.000222612721 N         7379
RG SR_FREQ 0.023696145566 0.000360536078 LR_FREQ 0.030275825111 0.000328835275 N        10715
RA SR_FREQ 0.022869438820 0.000353525428 LR_FREQ 0.023905877596 0.000271766704 N        13481
RC SR_FREQ 0.023138640772 0.000408381698 LR_FREQ 0.021116601585 0.000266592339 N         1933
RL SR_FREQ 0.017423263956 0.000273214182 LR_FREQ 0.015313750645 0.000182183905 N        16260
RM SR_FREQ 0.019479958006 0.000331285013 LR_FREQ 0.017762459976 0.000223328070 N         3505
RN SR_FREQ 0.023420139090 0.000356990387 LR_FREQ 0.019366231004 0.000237255330 N         6380
RH SR_FREQ 0.024623236222 0.000387148997 LR_FREQ 0.019780628378 0.000259295665 N         3867
RI SR_FREQ 0.018802534248 0.000289869740 LR_FREQ 0.015386703493 0.000178884134 N         9821
RK SR_FREQ 0.022171481348 0.000312223854 LR_FREQ 0.017309119417 0.000214774475 N         7905
VH SR_FREQ 0.018533278865 0.000381073161 LR_FREQ 0.012632960995 0.000169935846 N         5098
IP SR_FREQ 0.025020318860 0.000479741505 LR_FREQ 0.015056742731 0.000227313597 N         9395
EM SR_FREQ 0.022097863896 0.000349747427 LR_FREQ 0.016236995996 0.000225340491 N         4890
EL SR_FREQ 0.019161934015 0.000275245138 LR_FREQ 0.014403861082 0.000180839666 N        20901
EN SR_FREQ 0.025872940471 0.000359287814 LR_FREQ 0.017639277128 0.000236090303 N         9718
EI SR_FREQ 0.020963045695 0.000295701240 LR_FREQ 0.014335507421 0.000182662910 N        13621
EH SR_FREQ 0.027490656802 0.000388003344 LR_FREQ 0.017889254845 0.000243725684 N         4762
EK SR_FREQ 0.024431080968 0.000319499328 LR_FREQ 0.015886146223 0.000206484310 N        14366
EE SR_FREQ 0.029170191931 0.000421334171 LR_FREQ 0.016800407095 0.000243389606 N        15943
ED SR_FREQ 0.026322448431 0.000358603835 LR_FREQ 0.017370779687 0.000223274655 N        11321
EG SR_FREQ 0.026064451831 0.000366743984 LR_FREQ 0.027276741654 0.000320383628 N        14522
EF SR_FREQ 0.024042976390 0.000337795848 LR_FREQ 0.018226376051 0.000227872287 N         8245
EA SR_FREQ 0.025031641190 0.000374454509 LR_FREQ 0.021947547588 0.000267852796 N        18697
EC SR_FREQ 0.026286083215 0.000400504884 LR_FREQ 0.018791466511 0.000252779168 N         2269
IT SR_FREQ 0.016321802395 0.000287046118 LR_FREQ 0.011429020084 0.000159353379 N        10684
EY SR_FREQ 0.024646058063 0.000348969666 LR_FREQ 0.018600759618 0.000242913020 N         7064
IW SR_FREQ 0.016966574121 0.000345183308 LR_FREQ 0.011421577757 0.000193751874 N         1965
ET SR_FREQ 0.023458956848 0.000296631264 LR_FREQ 0.017047870407 0.000212490381 N        10591
EW SR_FREQ 0.027383461826 0.000383570576 LR_FREQ 0.018664180496 0.000282755132 N         2998
EV SR_FREQ 0.021040451694 0.000294907499 LR_FREQ 0.014805894247 0.000164513897 N        15428
EQ SR_FREQ 0.031821292971 0.000402256848 LR_FREQ 0.016866775459 0.000230638433 N         7944
EP SR_FREQ 0.035871631791 0.000480821918 LR_FREQ 0.022075316069 0.000278400147 N         7249
ES SR_FREQ 0.027334055987 0.000375926360 LR_FREQ 0.021270280354 0.000268744677 N        10047
ER SR_FREQ 0.027632134651 0.000348206405 LR_FREQ 0.017707350511 0.000221372488 N        11915
II SR_FREQ 0.014466004594 0.000248799096 LR_FREQ 0.009642977994 0.000129508880 N        10135
IH SR_FREQ 0.017953972568 0.000372375035 LR_FREQ 0.011401952802 0.000186279366 N         4468
IK SR_FREQ 0.016950128105 0.000301207870 LR_FREQ 0.010941118377 0.000153412667 N        10827
IM SR_FREQ 0.014194330811 0.000290347830 LR_FREQ 0.010194607826 0.000164065632 N         3495
IN SR_FREQ 0.017786116445 0.000354832261 LR_FREQ 0.011934775393 0.000189737359 N         8776
KC SR_FREQ 0.018305608343 0.000372049087 LR_FREQ 0.019175166792 0.000271658475 N         1749
KA SR_FREQ 0.019417541650 0.000331539556 LR_FREQ 0.022377985903 0.000283220857 N        14627
KG SR_FREQ 0.020209805864 0.000358006795 LR_FREQ 0.028134111664 0.000353351579 N        12319
KF SR_FREQ 0.017907528587 0.000312619244 LR_FREQ 0.018470249077 0.000233567035 N         6468
KE SR_FREQ 0.022445028638 0.000370670261 LR_FREQ 0.016984542036 0.000244298960 N        13916
KD SR_FREQ 0.020125364284 0.000347399177 LR_FREQ 0.017490881423 0.000225810049 N        11037
KK SR_FREQ 0.018476855369 0.000305386245 LR_FREQ 0.016123677085 0.000224615999 N        10785
KI SR_FREQ 0.015852300894 0.000266828058 LR_FREQ 0.014370380468 0.000180286468 N        11183
KH SR_FREQ 0.019914565056 0.000357559415 LR_FREQ 0.018142478513 0.000258936853 N         3741
KN SR_FREQ 0.019403620870 0.000355410211 LR_FREQ 0.017855177561 0.000239572609 N         8434
KM SR_FREQ 0.015799210727 0.000307761134 LR_FREQ 0.016421962817 0.000238693267 N         3746
KL SR_FREQ 0.014988838454 0.000252035461 LR_FREQ 0.014461934380 0.000184991982 N        16373
KS SR_FREQ 0.020787781997 0.000354704465 LR_FREQ 0.021705704119 0.000290921498 N         8990
KR SR_FREQ 0.020836425146 0.000311113010 LR_FREQ 0.017928424126 0.000238896831 N         8043
KQ SR_FREQ 0.023864485517 0.000398154358 LR_FREQ 0.017043765315 0.000246094470 N         6199
KP SR_FREQ 0.027491873541 0.000491459200 LR_FREQ 0.022616660909 0.000299375684 N         7390
KW SR_FREQ 0.019110441615 0.000353117351 LR_FREQ 0.019067308334 0.000304784021 N         2211
KV SR_FREQ 0.016186974602 0.000271185225 LR_FREQ 0.014957172229 0.000172117254 N        12706
KT SR_FREQ 0.017729639467 0.000286803821 LR_FREQ 0.017304705059 0.000226906478 N         9399
KY SR_FREQ 0.018121638900 0.000313724982 LR_FREQ 0.018863059802 0.000244300015 N         6725
DN SR_FREQ 0.023037936078 0.000397282577 LR_FREQ 0.019335780690 0.000246825729 N         7171
DL SR_FREQ 0.017311201876 0.000280391288 LR_FREQ 0.015401630843 0.000186685616 N        18766
DM SR_FREQ 0.019279474289 0.000360177519 LR_FREQ 0.017881073037 0.000236101985 N         4123
DK SR_FREQ 0.021790550389 0.000347399846 LR_FREQ 0.017363987832 0.000228459128 N         9755
DH SR_FREQ 0.024174496909 0.000415306477 LR_FREQ 0.019928067110 0.000267629866 N         3953
DI SR_FREQ 0.018691496509 0.000300677064 LR_FREQ 0.015523332744 0.000196653055 N        12486
DF SR_FREQ 0.021319529067 0.000371773496 LR_FREQ 0.019916363022 0.000238858834 N         8977
DG SR_FREQ 0.023238129027 0.000382806465 LR_FREQ 0.030018058776 0.000325889951 N        14966
DD SR_FREQ 0.023645231584 0.000389737034 LR_FREQ 0.018822079655 0.000234757012 N         9839
DE SR_FREQ 0.026295000986 0.000429107087 LR_FREQ 0.018297156551 0.000256748786 N        12570
DC SR_FREQ 0.022755031893 0.000443555527 LR_FREQ 0.020990262903 0.000272410518 N         2278
DA SR_FREQ 0.022620300240 0.000388954773 LR_FREQ 0.023812685889 0.000275816261 N        15686
DY SR_FREQ 0.021809070416 0.000373767518 LR_FREQ 0.020406796346 0.000249133039 N         7618
DV SR_FREQ 0.018905200617 0.000307542476 LR_FREQ 0.015999373318 0.000179150109 N        14395
DW SR_FREQ 0.023816819241 0.000417293137 LR_FREQ 0.020795335363 0.000300070804 N         3058
DT SR_FREQ 0.020926463937 0.000330464012 LR_FREQ 0.018557601793 0.000221793883 N         9236
DR SR_FREQ 0.024699673062 0.000377227763 LR_FREQ 0.019352138405 0.000240909377 N         8902
DS SR_FREQ 0.024535305062 0.000413279939 LR_FREQ 0.023275123137 0.000285288267 N        10073
DP SR_FREQ 0.032539582913 0.000566651790 LR_FREQ 0.023865094011 0.000277180694 N         9742
DQ SR_FREQ 0.028513131986 0.000447805785 LR_FREQ 0.018498003350 0.000249869908 N         5669
QQ SR_FREQ 0.035717233447 0.000463391486 LR_FREQ 0.018998292332 0.000275245288 N         5086
QP SR_FREQ 0.040534753975 0.000584965837 LR_FREQ 0.025717784125 0.000324764148 N         4962
QS SR_FREQ 0.029406882346 0.000429960010 LR_FREQ 0.024495676218 0.000310492636 N         6007
QR SR_FREQ 0.029811279032 0.000379688692 LR_FREQ 0.020027097755 0.000261294065 N         5931
QT SR_FREQ 0.024747862085 0.000341197009 LR_FREQ 0.018987928687 0.000242653734 N         5798
QW SR_FREQ 0.030300436281 0.000460780639 LR_FREQ 0.021974552672 0.000344573471 N         1793
QV SR_FREQ 0.021807537975 0.000325624699 LR_FREQ 0.016184204604 0.000186991097 N         8223
QY SR_FREQ 0.026260804273 0.000393396149 LR_FREQ 0.021284497873 0.000267660011 N         4036
QA SR_FREQ 0.026459970342 0.000401827793 LR_FREQ 0.025020735088 0.000303589974 N        10469
QC SR_FREQ 0.028968918272 0.000513561799 LR_FREQ 0.022166699518 0.000303333423 N         1383
QE SR_FREQ 0.031499654544 0.000454767802 LR_FREQ 0.018834529201 0.000273714188 N         7100
QD SR_FREQ 0.028100535750 0.000411424450 LR_FREQ 0.019413079982 0.000249567074 N         5734
QG SR_FREQ 0.027751051020 0.000413144373 LR_FREQ 0.032217942851 0.000364689123 N         8040
QF SR_FREQ 0.025430405825 0.000385837093 LR_FREQ 0.020677815138 0.000256031912 N         4550
QI SR_FREQ 0.021674764786 0.000327321494 LR_FREQ 0.015701692672 0.000206771208 N         6635
QH SR_FREQ 0.030216035664 0.000458476307 LR_FREQ 0.020689766856 0.000300200320 N         2691
QK SR_FREQ 0.025932968941 0.000356140786 LR_FREQ 0.017662045035 0.000237701754 N         6172
QM SR_FREQ 0.023432471492 0.000402015180 LR_FREQ 0.018320142421 0.000265859000 N         2714
QL SR_FREQ 0.019642144000 0.000303494868 LR_FREQ 0.015493775822 0.000197510982 N        11849
QN SR_FREQ 0.027876707781 0.000431390196 LR_FREQ 0.019941924642 0.000265970044 N         4667
WG SR_FREQ 0.021065171230 0.000388803386 LR_FREQ 0.036392889791 0.000428995991 N         3098
WF SR_FREQ 0.018056341301 0.000344333391 LR_FREQ 0.021469812017 0.000281455141 N         1745
WE SR_FREQ 0.024505914254 0.000411078787 LR_FREQ 0.019228951959 0.000284778209 N         2750
WD SR_FREQ 0.021279216475 0.000388728965 LR_FREQ 0.020074666160 0.000278027996 N         2957
WC SR_FREQ 0.018681794037 0.000434460956 LR_FREQ 0.023960660625 0.000367287732 N          607
WA SR_FREQ 0.020188697063 0.000347612815 LR_FREQ 0.026754420589 0.000330314938 N         3295
WN SR_FREQ 0.020289473007 0.000371110302 LR_FREQ 0.020833596312 0.000301201413 N         2204
WM SR_FREQ 0.015232178308 0.000352958710 LR_FREQ 0.018734087685 0.000315690482 N          954
WL SR_FREQ 0.014391751111 0.000265484085 LR_FREQ 0.015251421754 0.000209377125 N         4121
WK SR_FREQ 0.019019212893 0.000321257834 LR_FREQ 0.017866591449 0.000259170426 N         2430
WI SR_FREQ 0.015405155847 0.000278698685 LR_FREQ 0.015298065836 0.000209677215 N         2280
WH SR_FREQ 0.021241856688 0.000426275195 LR_FREQ 0.021664188608 0.000331245179 N         1198
WW SR_FREQ 0.020089815531 0.000439463362 LR_FREQ 0.023746440826 0.000429887599 N          676
WV SR_FREQ 0.015919046240 0.000274948346 LR_FREQ 0.016010238950 0.000198645301 N         2787
WT SR_FREQ 0.017970890456 0.000298245194 LR_FREQ 0.019479031910 0.000264629786 N         2503
WS SR_FREQ 0.022179115076 0.000401254049 LR_FREQ 0.026399140286 0.000325592733 N         2807
WR SR_FREQ 0.022184646594 0.000353442936 LR_FREQ 0.020782508966 0.000283275355 N         2350
WQ SR_FREQ 0.026975379810 0.000445674946 LR_FREQ 0.019713288069 0.000303338308 N         1971
WP SR_FREQ 0.032006970357 0.000584298198 LR_FREQ 0.027876706519 0.000370653762 N         1750
WY SR_FREQ 0.018578111433 0.000360923897 LR_FREQ 0.022521325705 0.000321424304 N         1477
PR SR_FREQ 0.024276500279 0.000323351237 LR_FREQ 0.019086486776 0.000198179700 N         6256
PS SR_FREQ 0.024134088696 0.000341784005 LR_FREQ 0.023094225484 0.000231210884 N         8482
PP SR_FREQ 0.032415788292 0.000451076617 LR_FREQ 0.023879653545 0.000234457732 N         5844
PQ SR_FREQ 0.028416717242 0.000366184968 LR_FREQ 0.018233298770 0.000211431536 N         5405
PV SR_FREQ 0.018493205995 0.000278850642 LR_FREQ 0.015645641459 0.000158003972 N        11084
PW SR_FREQ 0.023195377678 0.000359066031 LR_FREQ 0.020683981274 0.000270192197 N         2105
PT SR_FREQ 0.020444677405 0.000281661452 LR_FREQ 0.018196791072 0.000192678720 N         7858
PY SR_FREQ 0.021264095619 0.000310077300 LR_FREQ 0.020171530396 0.000217294908 N         5322
PC SR_FREQ 0.022143734862 0.000359447231 LR_FREQ 0.020594943041 0.000219182841 N         1536
PA SR_FREQ 0.022347561343 0.000335388470 LR_FREQ 0.023907345711 0.000244111033 N        11641
PF SR_FREQ 0.020731251491 0.000314585334 LR_FREQ 0.019739169073 0.000218579679 N         6226
PG SR_FREQ 0.022753419732 0.000331349817 LR_FREQ 0.030185115560 0.000279537368 N        11571
PD SR_FREQ 0.023168220457 0.000336748413 LR_FREQ 0.018657815938 0.000199161024 N         9906
PE SR_FREQ 0.026132053644 0.000369992658 LR_FREQ 0.018104462913 0.000210545041 N        12365
PK SR_FREQ 0.021407355060 0.000299339587 LR_FREQ 0.017016628031 0.000185647908 N         6888
PH SR_FREQ 0.023723602042 0.000332577083 LR_FREQ 0.019600123889 0.000228976003 N         3463
PI SR_FREQ 0.018242272605 0.000278177767 LR_FREQ 0.015141928838 0.000172214527 N         7149
PN SR_FREQ 0.022569692550 0.000342319444 LR_FREQ 0.019085927917 0.000210665844 N         6355
PL SR_FREQ 0.016905112469 0.000258810080 LR_FREQ 0.015047003912 0.000170268411 N        13085
PM SR_FREQ 0.018642492518 0.000311896664 LR_FREQ 0.017471542818 0.000213324411 N         2898
CK SR_FREQ 0.020398528163 0.000326225606 LR_FREQ 0.020740749093 0.000279008538 N         1978
CI SR_FREQ 0.016556869861 0.000293730029 LR_FREQ 0.017822057651 0.000243286941 N         2192
CH SR_FREQ 0.023455179246 0.000455026920 LR_FREQ 0.026382384290 0.000364774072 N         1351
CN SR_FREQ 0.022101746125 0.000406140715 LR_FREQ 0.024419374893 0.000331404298 N         1613
CM SR_FREQ 0.016750345362 0.000353441375 LR_FREQ 0.022939929414 0.000357674445 N          783
CL SR_FREQ 0.015274064540 0.000270671720 LR_FREQ 0.017379587240 0.000232636306 N         3610
CC SR_FREQ 0.021194253513 0.000494215055 LR_FREQ 0.030107821762 0.000401492463 N          622
CA SR_FREQ 0.021589278789 0.000378327375 LR_FREQ 0.030580685532 0.000351290422 N         2954
CG SR_FREQ 0.022488232522 0.000407693926 LR_FREQ 0.041776075917 0.000399326781 N         3343
CF SR_FREQ 0.019545244874 0.000356720434 LR_FREQ 0.025485238715 0.000319704456 N         1617
CE SR_FREQ 0.026338968811 0.000443039586 LR_FREQ 0.022092067588 0.000310230048 N         2360
CD SR_FREQ 0.022991596529 0.000408263917 LR_FREQ 0.023087545351 0.000292269231 N         2373
CY SR_FREQ 0.020267579221 0.000375375538 LR_FREQ 0.026827023692 0.000326480977 N         1374
CS SR_FREQ 0.023988123924 0.000419950054 LR_FREQ 0.030586146596 0.000348653570 N         2616
CR SR_FREQ 0.024039784883 0.000376511850 LR_FREQ 0.024262838010 0.000304228575 N         2109
CQ SR_FREQ 0.029480859196 0.000491220645 LR_FREQ 0.023318712773 0.000340241030 N         1467
CP SR_FREQ 0.034902511001 0.000646978102 LR_FREQ 0.032804574914 0.000379698972 N         2034
CW SR_FREQ 0.022269052927 0.000413677594 LR_FREQ 0.029779634098 0.000462920936 N          525
CV SR_FREQ 0.017009165820 0.000302387938 LR_FREQ 0.018337506499 0.000208166818 N         2658
CT SR_FREQ 0.019333233927 0.000325477965 LR_FREQ 0.022520884612 0.000274345116 N         2096
IY SR_FREQ 0.016517552442 0.000324282298 LR_FREQ 0.012196349997 0.000174422779 N         6198
VA SR_FREQ 0.018323779287 0.000333904869 LR_FREQ 0.016622720860 0.000196497372 N        19466
VC SR_FREQ 0.016976752731 0.000408106893 LR_FREQ 0.012741970639 0.000176757096 N         2855
VD SR_FREQ 0.018975466062 0.000363995935 LR_FREQ 0.013145311317 0.000162785284 N        14368
VE SR_FREQ 0.021002003641 0.000381694560 LR_FREQ 0.012752630212 0.000157769908 N        15363
VF SR_FREQ 0.016691060553 0.000321823406 LR_FREQ 0.013211260368 0.000155968802 N         9048
VG SR_FREQ 0.018944447655 0.000354212298 LR_FREQ 0.020689257448 0.000243181570 N        15084
IQ SR_FREQ 0.021615571390 0.000399735041 LR_FREQ 0.011103334619 0.000174313825 N         6310
VI SR_FREQ 0.014914947201 0.000258158060 LR_FREQ 0.010485572865 0.000121328282 N        13269
IS SR_FREQ 0.019168521021 0.000363711483 LR_FREQ 0.014755116918 0.000214932593 N        11971
IR SR_FREQ 0.018919250399 0.000328153825 LR_FREQ 0.011995552737 0.000164349279 N         9075
VL SR_FREQ 0.014257918140 0.000251270376 LR_FREQ 0.011047086614 0.000129829867 N        20996
VM SR_FREQ 0.014829944060 0.000306450947 LR_FREQ 0.011326720214 0.000153037277 N         4955
VN SR_FREQ 0.018233768860 0.000362752161 LR_FREQ 0.013046820432 0.000173075262 N         9763
IV SR_FREQ 0.014823822047 0.000257784697 LR_FREQ 0.010026871345 0.000129220776 N        12586
VP SR_FREQ 0.025337510214 0.000503078315 LR_FREQ 0.016317500643 0.000211063674 N        10904
VQ SR_FREQ 0.022063703523 0.000413516575 LR_FREQ 0.012360183410 0.000169721703 N         7416
VR SR_FREQ 0.019384199744 0.000329937441 LR_FREQ 0.013149275158 0.000158281208 N        11512
VS SR_FREQ 0.019596077840 0.000378098752 LR_FREQ 0.015873248779 0.000198183028 N        13983
VT SR_FREQ 0.016781893281 0.000299336153 LR_FREQ 0.012577712535 0.000153633428 N        13209
IL SR_FREQ 0.013821551613 0.000244676003 LR_FREQ 0.010207616174 0.000138424015 N        15006
VV SR_FREQ 0.015306433080 0.000268505156 LR_FREQ 0.010931715139 0.000118200473 N        17392
VW SR_FREQ 0.017643325853 0.000350370367 LR_FREQ 0.012703018960 0.000183789817 N         2892
IA SR_FREQ 0.017851475836 0.000320617813 LR_FREQ 0.015679596667 0.000224314350 N        16277
VY SR_FREQ 0.017013007767 0.000327299630 LR_FREQ 0.013348102888 0.000166092731 N         7400
IC SR_FREQ 0.016250128694 0.000360675051 LR_FREQ 0.011430900294 0.000179395999 N         2414
IE SR_FREQ 0.020549014919 0.000376629222 LR_FREQ 0.011824941739 0.000167906814 N        12836
ID SR_FREQ 0.018549475040 0.000341828241 LR_FREQ 0.012073740910 0.000178220418 N        12487
IG SR_FREQ 0.018508085068 0.000337696714 LR_FREQ 0.019568387189 0.000277032639 N        13165
IF SR_FREQ 0.016137386483 0.000304646460 LR_FREQ 0.012000333916 0.000170965401 N         6636
HY SR_FREQ 0.021403692289 0.000370756915 LR_FREQ 0.023816453934 0.000292112379 N         2944
HR SR_FREQ 0.024758925020 0.000364366574 LR_FREQ 0.021873079648 0.000255800628 N         3815
HS SR_FREQ 0.024647066416 0.000402723236 LR_FREQ 0.027317251042 0.000304962918 N         4318
HP SR_FREQ 0.034687137677 0.000563323230 LR_FREQ 0.028774710611 0.000325013955 N         4628
HQ SR_FREQ 0.029924709041 0.000453857585 LR_FREQ 0.021085484303 0.000282842117 N         2706
HV SR_FREQ 0.018103859677 0.000306764992 LR_FREQ 0.017229625827 0.000185927953 N         4983
HW SR_FREQ 0.023908687332 0.000485842036 LR_FREQ 0.025278674497 0.000371251495 N         1238
HT SR_FREQ 0.020429484704 0.000318233927 LR_FREQ 0.020788862291 0.000247652445 N         3862
HK SR_FREQ 0.021447511570 0.000344688941 LR_FREQ 0.019122601483 0.000243322002 N         3008
HH SR_FREQ 0.024614581652 0.000446239554 LR_FREQ 0.023133230514 0.000302238631 N         2136
HI SR_FREQ 0.017780449631 0.000302973526 LR_FREQ 0.016720945544 0.000219749653 N         4425
HN SR_FREQ 0.023016308965 0.000411447169 LR_FREQ 0.021980786818 0.000266998051 N         2845
HL SR_FREQ 0.016331786814 0.000280637325 LR_FREQ 0.016406798495 0.000209445104 N         7569
HM SR_FREQ 0.018287894413 0.000363671644 LR_FREQ 0.020398600187 0.000296365696 N         1523
HC SR_FREQ 0.022513909185 0.000480842645 LR_FREQ 0.025543861022 0.000330918874 N         1254
HA SR_FREQ 0.022383707727 0.000376796460 LR_FREQ 0.027669980721 0.000311478106 N         5771
HF SR_FREQ 0.020700888721 0.000370784940 LR_FREQ 0.022956005849 0.000279275434 N         3736
HG SR_FREQ 0.023376974148 0.000403432949 LR_FREQ 0.036588202960 0.000360868205 N         5995
HD SR_FREQ 0.023732498123 0.000393435096 LR_FREQ 0.021182904927 0.000256381263 N         3831
HE SR_FREQ 0.026907569675 0.000436183746 LR_FREQ 0.020379447619 0.000278084202 N         3963
NH SR_FREQ 0.025847266127 0.000438943738 LR_FREQ 0.023718772973 0.000307306388 N         3023
NI SR_FREQ 0.019345945660 0.000320259353 LR_FREQ 0.017566485934 0.000218809012 N         8933
NK SR_FREQ 0.022861978142 0.000362939621 LR_FREQ 0.019853344891 0.000252905673 N         6968
NL SR_FREQ 0.017855869624 0.000300931441 LR_FREQ 0.017217425318 0.000218064611 N        12579
NM SR_FREQ 0.020226853725 0.000378749056 LR_FREQ 0.021134626317 0.000285187876 N         2883
NN SR_FREQ 0.024351093507 0.000420627179 LR_FREQ 0.022494825693 0.000280719897 N         6568
NA SR_FREQ 0.023608934834 0.000393897700 LR_FREQ 0.027587726981 0.000310393841 N        10520
NC SR_FREQ 0.024329623968 0.000469781030 LR_FREQ 0.025686696272 0.000304232111 N         1820
ND SR_FREQ 0.024924846671 0.000410004028 LR_FREQ 0.021670507556 0.000262059305 N         7308
NE SR_FREQ 0.027911159800 0.000439936345 LR_FREQ 0.020929183425 0.000286747707 N         7942
NF SR_FREQ 0.022337389979 0.000380244739 LR_FREQ 0.023338785866 0.000272204443 N         5890
NG SR_FREQ 0.024543865225 0.000413997390 LR_FREQ 0.035570504555 0.000367743295 N        11186
NY SR_FREQ 0.022972513781 0.000393707946 LR_FREQ 0.024089285931 0.000286495489 N         5417
NP SR_FREQ 0.035240602318 0.000582940301 LR_FREQ 0.028234874861 0.000309625761 N         8070
NQ SR_FREQ 0.030795821122 0.000466506289 LR_FREQ 0.021652541248 0.000290885499 N         4757
NR SR_FREQ 0.026222991551 0.000389201513 LR_FREQ 0.022468083361 0.000269326743 N         5978
NS SR_FREQ 0.025821699025 0.000424969026 LR_FREQ 0.027168245807 0.000309840232 N         7808
NT SR_FREQ 0.021871486563 0.000343337710 LR_FREQ 0.021317776747 0.000249026208 N         7156
NV SR_FREQ 0.019580520320 0.000326633110 LR_FREQ 0.017995442358 0.000196097021 N         9595
NW SR_FREQ 0.025584690553 0.000475697311 LR_FREQ 0.025598699811 0.000366231258 N         2125
TY SR_FREQ 0.018170416572 0.000333724575 LR_FREQ 0.021811478787 0.000241287146 N         6083
TV SR_FREQ 0.016096368255 0.000272931953 LR_FREQ 0.016695583744 0.000177798809 N        13167
TW SR_FREQ 0.019073591563 0.000353301075 LR_FREQ 0.022537490310 0.000305314554 N         2539
TT SR_FREQ 0.017625131733 0.000285809740 LR_FREQ 0.019543822919 0.000224076038 N         9090
TR SR_FREQ 0.020698314743 0.000327775780 LR_FREQ 0.020678732568 0.000240045025 N         7816
TS SR_FREQ 0.020827834820 0.000371693892 LR_FREQ 0.024794385928 0.000276704314 N        10112
TP SR_FREQ 0.027494308982 0.000499282791 LR_FREQ 0.025952644838 0.000292502036 N         9525
TQ SR_FREQ 0.023879313183 0.000395311072 LR_FREQ 0.019779537723 0.000255701509 N         5501
TN SR_FREQ 0.019465064333 0.000359435706 LR_FREQ 0.020759894812 0.000255094546 N         6961
TL SR_FREQ 0.014895213383 0.000260538253 LR_FREQ 0.016052506951 0.000187120968 N        16971
TM SR_FREQ 0.015659759107 0.000313900915 LR_FREQ 0.019147537512 0.000243062764 N         3416
TK SR_FREQ 0.018437696407 0.000304687163 LR_FREQ 0.018468532909 0.000231648109 N         8126
TH SR_FREQ 0.019921554079 0.000369176483 LR_FREQ 0.021336944908 0.000268508415 N         4016
TI SR_FREQ 0.015753078450 0.000270621863 LR_FREQ 0.016156585212 0.000193252127 N         9902
TF SR_FREQ 0.017808240265 0.000327149024 LR_FREQ 0.021140611111 0.000227975964 N         7599
TG SR_FREQ 0.020082753630 0.000355673692 LR_FREQ 0.031986795899 0.000306411933 N        14530
TD SR_FREQ 0.020057430071 0.000348824801 LR_FREQ 0.020120510177 0.000240944493 N         9790
TE SR_FREQ 0.022496490202 0.000374298679 LR_FREQ 0.019516876015 0.000258460202 N         9936
TC SR_FREQ 0.018206168280 0.000381270403 LR_FREQ 0.022739876726 0.000264549649 N         2171
TA SR_FREQ 0.019426024219 0.000341039745 LR_FREQ 0.025160505492 0.000268433838 N        14166
AA SR_FREQ 0.018937190991 0.000316640376 LR_FREQ 0.026934406412 0.000285894476 N        26202
AC SR_FREQ 0.017713088120 0.000320135089 LR_FREQ 0.025188505757 0.000280298121 N         3357
AE SR_FREQ 0.021807994249 0.000373593096 LR_FREQ 0.021330750734 0.000259098561 N        17754
AD SR_FREQ 0.019633642960 0.000325024507 LR_FREQ 0.021980393029 0.000235744765 N        15851
AG SR_FREQ 0.019532627106 0.000312629228 LR_FREQ 0.033260312519 0.000331970427 N        21116
AF SR_FREQ 0.017438472700 0.000292229031 LR_FREQ 0.023407862353 0.000242769149 N        10585
AI SR_FREQ 0.015686233157 0.000254890566 LR_FREQ 0.018350385249 0.000210333225 N        15190
AH SR_FREQ 0.019254310591 0.000324549008 LR_FREQ 0.023656077841 0.000268644996 N         6196
AK SR_FREQ 0.018056862586 0.000279102536 LR_FREQ 0.020406520936 0.000229939943 N        14209
AM SR_FREQ 0.015602933129 0.000279940751 LR_FREQ 0.021635095010 0.000265107494 N         6251
AL SR_FREQ 0.014820494369 0.000237007166 LR_FREQ 0.017884430407 0.000209555223 N        27107
AN SR_FREQ 0.018960273045 0.000320835716 LR_FREQ 0.022690842207 0.000252915554 N         9945
AQ SR_FREQ 0.022773530099 0.000351275839 LR_FREQ 0.021948866949 0.000258427329 N         9964
AP SR_FREQ 0.025832091550 0.000417990124 LR_FREQ 0.027767424338 0.000294472913 N        10069
AS SR_FREQ 0.020219718414 0.000331952437 LR_FREQ 0.026653327700 0.000280007567 N        14933
AR SR_FREQ 0.020198543325 0.000316676786 LR_FREQ 0.022579173527 0.000244575023 N        14335
AT SR_FREQ 0.017485628796 0.000267216473 LR_FREQ 0.021655583296 0.000230129311 N        13719
AW SR_FREQ 0.018559865909 0.000323698354 LR_FREQ 0.025096288986 0.000315420593 N         3441
AV SR_FREQ 0.016006591279 0.000253942567 LR_FREQ 0.018643977076 0.000186942460 N        19302
AY SR_FREQ 0.017798398068 0.000293637915 LR_FREQ 0.024043991380 0.000259950965 N         8472
VK SR_FREQ 0.017411688755 0.000317679369 LR_FREQ 0.012001297318 0.000145417811 N        12697
