# Supplementary material for: Pi-Pi contacts are an overlooked protein feature relevant to phase separation
Source: eLife. 2018 Feb 9;7:e31486. doi: 10.7554/eLife.31486 (PMC5847340; doi:10.7554/eLife.31486)
Supplement: Source code 2. — Python script and associated database files for the final phase separation propensity predictor. [file elife-31486-code2.tgz › SourceCodeS2/DBS/AVGnSDEVS/PCON2.BB.xmer7]

GW SR_FREQ 0.025538010175 0.001015442580 LR_FREQ 0.047704581117 0.001243566622 N         4447
GV SR_FREQ 0.020269915481 0.000808958279 LR_FREQ 0.030170943428 0.000656804546 N        21726
GT SR_FREQ 0.022350479427 0.000820397389 LR_FREQ 0.035894652246 0.000832017156 N        16760
GS SR_FREQ 0.025902783100 0.000998847662 LR_FREQ 0.043924206840 0.000996025271 N        17631
GR SR_FREQ 0.026238850254 0.000942140914 LR_FREQ 0.037436689116 0.000967261089 N        14994
GQ SR_FREQ 0.030713068195 0.001103039122 LR_FREQ 0.037466523297 0.001050801968 N        10024
GP SR_FREQ 0.033493565093 0.001309454057 LR_FREQ 0.047792123760 0.001133252355 N        10316
GY SR_FREQ 0.023389295732 0.000927780645 LR_FREQ 0.041728716489 0.001021631017 N        11180
GG SR_FREQ 0.024503179026 0.001002721149 LR_FREQ 0.054394512173 0.001120619421 N        21691
GF SR_FREQ 0.022523894932 0.000891380524 LR_FREQ 0.040330096138 0.001014165077 N        12791
GE SR_FREQ 0.028077564055 0.001084566044 LR_FREQ 0.034131541062 0.001038576293 N        18173
GD SR_FREQ 0.025299352336 0.001022790006 LR_FREQ 0.035771619555 0.000888097824 N        16289
GC SR_FREQ 0.024494191214 0.001044630646 LR_FREQ 0.047822953582 0.001089836413 N         3840
GA SR_FREQ 0.023788964554 0.000960678344 LR_FREQ 0.043492221117 0.001060277628 N        22644
GN SR_FREQ 0.024851461608 0.001002082010 LR_FREQ 0.038408538998 0.000992825919 N        12073
GM SR_FREQ 0.020474936584 0.000845692236 LR_FREQ 0.038626313834 0.001050803241 N         6492
GL SR_FREQ 0.018276814799 0.000718750488 LR_FREQ 0.028004608963 0.000834949964 N        25408
GK SR_FREQ 0.023080590606 0.000838312249 LR_FREQ 0.033148943193 0.000898600787 N        18158
GI SR_FREQ 0.019934921925 0.000794861324 LR_FREQ 0.030217490133 0.000809095641 N        18142
GH SR_FREQ 0.026247082714 0.001038102697 LR_FREQ 0.042303459247 0.001059760218 N         6964
ME SR_FREQ 0.021891956226 0.001042148992 LR_FREQ 0.018355237517 0.000562916590 N         5710
MD SR_FREQ 0.019130264703 0.000927587385 LR_FREQ 0.018998536187 0.000513872523 N         4919
MG SR_FREQ 0.018971953116 0.000935661631 LR_FREQ 0.033262519755 0.000818713467 N         5909
MF SR_FREQ 0.015770413200 0.000790444740 LR_FREQ 0.019925358790 0.000556003452 N         2927
MA SR_FREQ 0.018064256226 0.000918209935 LR_FREQ 0.025129768165 0.000677013228 N         7432
MC SR_FREQ 0.016337134534 0.000955070938 LR_FREQ 0.022079853713 0.000648469709 N         1009
MM SR_FREQ 0.013491238802 0.000725306357 LR_FREQ 0.017585238023 0.000565168669 N         2096
ML SR_FREQ 0.013212179781 0.000641147603 LR_FREQ 0.014564711950 0.000434158002 N         7800
MN SR_FREQ 0.017794762802 0.000889567209 LR_FREQ 0.019348046530 0.000534369781 N         3616
MI SR_FREQ 0.013989484454 0.000689461339 LR_FREQ 0.014626729505 0.000403193734 N         4638
MH SR_FREQ 0.018771760076 0.001005429422 LR_FREQ 0.020247077842 0.000610946188 N         1876
MK SR_FREQ 0.016826369916 0.000751985911 LR_FREQ 0.017264136837 0.000473638989 N         5196
MT SR_FREQ 0.016304058693 0.000741384827 LR_FREQ 0.018289168168 0.000467751120 N         4848
MW SR_FREQ 0.017326633642 0.000921494703 LR_FREQ 0.021420621192 0.000708317645 N          921
MV SR_FREQ 0.014389800476 0.000703226473 LR_FREQ 0.015040862568 0.000357384164 N         5775
MQ SR_FREQ 0.023114437277 0.001020543210 LR_FREQ 0.018526180717 0.000552634076 N         3071
MP SR_FREQ 0.027371169750 0.001300981034 LR_FREQ 0.025754344430 0.000666849102 N         3888
MS SR_FREQ 0.019705515543 0.000955882659 LR_FREQ 0.024536830306 0.000631941921 N         4745
MR SR_FREQ 0.019578565880 0.000840496505 LR_FREQ 0.019601823392 0.000530604315 N         4473
MY SR_FREQ 0.016485301018 0.000845032268 LR_FREQ 0.020831623260 0.000572147524 N         2471
FP SR_FREQ 0.030648996256 0.001429139837 LR_FREQ 0.027361771163 0.000642418273 N         7369
FQ SR_FREQ 0.026748595104 0.001130966862 LR_FREQ 0.020493730058 0.000544284379 N         5784
FR SR_FREQ 0.022252569435 0.000911393400 LR_FREQ 0.020990673997 0.000493079161 N         7825
FS SR_FREQ 0.022541068845 0.001026017577 LR_FREQ 0.026085548163 0.000597446247 N        11176
FT SR_FREQ 0.018968394084 0.000825279460 LR_FREQ 0.020295760055 0.000465514580 N         9291
FV SR_FREQ 0.016800028999 0.000764026906 LR_FREQ 0.016955664365 0.000363641084 N        10787
FW SR_FREQ 0.020953018600 0.001046631118 LR_FREQ 0.023508057388 0.000649791882 N         2108
FY SR_FREQ 0.019217565754 0.000917039602 LR_FREQ 0.022495948672 0.000530804537 N         5948
FA SR_FREQ 0.020639307339 0.000977174425 LR_FREQ 0.026512737270 0.000643771272 N        12232
FC SR_FREQ 0.019979700523 0.001085815400 LR_FREQ 0.024053459326 0.000609643512 N         2136
FD SR_FREQ 0.022034018280 0.001027514171 LR_FREQ 0.020769932011 0.000499202306 N        11212
FE SR_FREQ 0.024349682987 0.001077332913 LR_FREQ 0.020121203666 0.000550287980 N        10604
FF SR_FREQ 0.018448798718 0.000870235424 LR_FREQ 0.021724106172 0.000530062723 N         6187
FG SR_FREQ 0.021317394008 0.001000365168 LR_FREQ 0.034615415065 0.000744498490 N        12065
FH SR_FREQ 0.021677506854 0.001029144231 LR_FREQ 0.022303771144 0.000584503049 N         3890
FI SR_FREQ 0.016390751645 0.000753830334 LR_FREQ 0.016340901892 0.000389309375 N         8692
FK SR_FREQ 0.019668622943 0.000863107544 LR_FREQ 0.018955572973 0.000466626149 N         8661
FL SR_FREQ 0.015158133468 0.000701013987 LR_FREQ 0.015999625507 0.000428509244 N        13732
FM SR_FREQ 0.016647982149 0.000862749189 LR_FREQ 0.019697756091 0.000559997882 N         3045
FN SR_FREQ 0.021161180748 0.001036532498 LR_FREQ 0.021450433392 0.000534960983 N         7605
SY SR_FREQ 0.020372572238 0.000973364724 LR_FREQ 0.024358135819 0.000624713368 N         8484
SS SR_FREQ 0.022805605134 0.001066591065 LR_FREQ 0.027551061582 0.000723168413 N        15330
SR SR_FREQ 0.022906913405 0.000957499293 LR_FREQ 0.022661904926 0.000618636359 N        11204
SQ SR_FREQ 0.026534763659 0.001110419948 LR_FREQ 0.021775320340 0.000647424471 N         8369
SP SR_FREQ 0.030326270780 0.001474785381 LR_FREQ 0.028913015603 0.000735356579 N        10653
SW SR_FREQ 0.021680744808 0.001067213255 LR_FREQ 0.026148968469 0.000775562320 N         3553
SV SR_FREQ 0.017683758453 0.000825774355 LR_FREQ 0.018445691466 0.000425385451 N        16020
ST SR_FREQ 0.019451367078 0.000871136236 LR_FREQ 0.021603030784 0.000541493145 N        12352
SK SR_FREQ 0.019956876249 0.000883511195 LR_FREQ 0.020271167937 0.000571168327 N        12111
SI SR_FREQ 0.017260462531 0.000792564589 LR_FREQ 0.017981464025 0.000477429850 N        13456
SH SR_FREQ 0.022449249832 0.001107744626 LR_FREQ 0.024249605499 0.000714742502 N         5283
SN SR_FREQ 0.021395556803 0.001044534545 LR_FREQ 0.022901142685 0.000634375744 N         9683
SM SR_FREQ 0.017385160115 0.000864921787 LR_FREQ 0.021783314092 0.000628949513 N         4722
SL SR_FREQ 0.016058729090 0.000747790946 LR_FREQ 0.017669935590 0.000509817832 N        22443
SC SR_FREQ 0.020880401937 0.001093343604 LR_FREQ 0.025793508841 0.000664343554 N         3171
SA SR_FREQ 0.021142919538 0.001016535276 LR_FREQ 0.028127195766 0.000732590985 N        17496
SG SR_FREQ 0.021697393349 0.001019786125 LR_FREQ 0.035518986687 0.000804815162 N        19365
SF SR_FREQ 0.019641395954 0.000958486756 LR_FREQ 0.023735847171 0.000634042561 N        10212
SE SR_FREQ 0.024931996578 0.001162250960 LR_FREQ 0.021181725336 0.000676150445 N        13644
SD SR_FREQ 0.022008390080 0.001030734209 LR_FREQ 0.022066420878 0.000607269175 N        13169
YI SR_FREQ 0.016086480554 0.000724375992 LR_FREQ 0.016829830083 0.000397862822 N         7418
YH SR_FREQ 0.021667884317 0.001076525256 LR_FREQ 0.022729148307 0.000606937297 N         3304
YK SR_FREQ 0.019379545094 0.000834365154 LR_FREQ 0.019350253953 0.000502359122 N         7204
YM SR_FREQ 0.016276612988 0.000814108278 LR_FREQ 0.020608888797 0.000585044093 N         2682
YL SR_FREQ 0.015011846082 0.000699855092 LR_FREQ 0.016418719581 0.000465049279 N        13108
YN SR_FREQ 0.020522634595 0.000985984026 LR_FREQ 0.021738254336 0.000551498895 N         6379
YA SR_FREQ 0.020424234433 0.000938165212 LR_FREQ 0.027245942353 0.000643473529 N        10155
YC SR_FREQ 0.019614596213 0.001002832191 LR_FREQ 0.025348817628 0.000665252276 N         1976
YE SR_FREQ 0.023850930587 0.001062552530 LR_FREQ 0.020374008256 0.000607901397 N         8488
YD SR_FREQ 0.021529725490 0.000987772015 LR_FREQ 0.021334846486 0.000520287630 N         8656
YG SR_FREQ 0.021098748122 0.001007382335 LR_FREQ 0.035894678465 0.000740859793 N        10373
YF SR_FREQ 0.018561255046 0.000887575078 LR_FREQ 0.022679163474 0.000561106095 N         6087
YY SR_FREQ 0.018908147064 0.000863974470 LR_FREQ 0.023754342127 0.000559618481 N         5659
YQ SR_FREQ 0.026642952415 0.001092347552 LR_FREQ 0.021137692920 0.000608757684 N         5409
YP SR_FREQ 0.030585593356 0.001415255789 LR_FREQ 0.028475089913 0.000672300792 N         6747
YS SR_FREQ 0.022235820621 0.001020494164 LR_FREQ 0.026945118770 0.000625467905 N         8742
YR SR_FREQ 0.022024813744 0.000861562639 LR_FREQ 0.021989808759 0.000536272345 N         7445
YT SR_FREQ 0.018428755648 0.000794997332 LR_FREQ 0.020760096616 0.000484501222 N         7575
YW SR_FREQ 0.020513964165 0.000970792695 LR_FREQ 0.024783227085 0.000718190780 N         2014
YV SR_FREQ 0.016366187354 0.000731061298 LR_FREQ 0.017429141662 0.000367208227 N         9010
LF SR_FREQ 0.015119627195 0.000715885418 LR_FREQ 0.018072607748 0.000437274741 N        13187
LG SR_FREQ 0.017601608635 0.000810059282 LR_FREQ 0.027023418257 0.000600486510 N        25562
LD SR_FREQ 0.017655408337 0.000830612880 LR_FREQ 0.017617725809 0.000406555934 N        23008
LE SR_FREQ 0.019465203714 0.000908578986 LR_FREQ 0.017074893088 0.000431284723 N        26419
LC SR_FREQ 0.015317340601 0.000808371987 LR_FREQ 0.018700384078 0.000472798641 N         4497
LA SR_FREQ 0.016748415476 0.000784263461 LR_FREQ 0.021724854213 0.000526831850 N        33273
LN SR_FREQ 0.016832721062 0.000817962402 LR_FREQ 0.017653580306 0.000414479012 N        15858
LL SR_FREQ 0.012976409763 0.000574660042 LR_FREQ 0.013916181880 0.000343944567 N        33166
LM SR_FREQ 0.013774442366 0.000683487803 LR_FREQ 0.016171353877 0.000437670037 N         7693
LK SR_FREQ 0.015974252609 0.000684957853 LR_FREQ 0.016261935691 0.000382492018 N        23531
LH SR_FREQ 0.017183978129 0.000864966085 LR_FREQ 0.017875319167 0.000454968560 N         8689
LI SR_FREQ 0.013487364075 0.000595211849 LR_FREQ 0.014112872219 0.000329382329 N        18667
LV SR_FREQ 0.013918624077 0.000611004655 LR_FREQ 0.014507572123 0.000304379170 N        24249
LW SR_FREQ 0.015914639922 0.000773975870 LR_FREQ 0.018550434223 0.000501515200 N         4048
LT SR_FREQ 0.015548262193 0.000666595708 LR_FREQ 0.017099991955 0.000388501987 N        20964
LR SR_FREQ 0.017872536439 0.000773717210 LR_FREQ 0.017848541434 0.000417549826 N        20745
LS SR_FREQ 0.018068473599 0.000850354093 LR_FREQ 0.021287544941 0.000498594908 N        24117
LP SR_FREQ 0.022766297895 0.001036287249 LR_FREQ 0.021998307097 0.000510573613 N        18329
LQ SR_FREQ 0.019985243636 0.000893727255 LR_FREQ 0.017060686377 0.000434436020 N        14312
LY SR_FREQ 0.015720129719 0.000748092060 LR_FREQ 0.018383044802 0.000444044875 N        11433
RT SR_FREQ 0.020954443659 0.000836708425 LR_FREQ 0.018464565732 0.000492287911 N         9623
RV SR_FREQ 0.018769291489 0.000802405380 LR_FREQ 0.015647345133 0.000360068803 N        14708
RW SR_FREQ 0.023875746139 0.001029586709 LR_FREQ 0.020611487356 0.000619128647 N         2879
RP SR_FREQ 0.033008890037 0.001460342186 LR_FREQ 0.024535555628 0.000678164303 N         8547
RQ SR_FREQ 0.029320169017 0.001121879249 LR_FREQ 0.017932120960 0.000545715009 N         7583
RR SR_FREQ 0.025293371346 0.000982659885 LR_FREQ 0.018778867042 0.000515786353 N        11097
RS SR_FREQ 0.024808850562 0.001065409437 LR_FREQ 0.023296418787 0.000657599597 N        10243
RY SR_FREQ 0.021811348619 0.000935985637 LR_FREQ 0.020010528351 0.000511075295 N         7551
RD SR_FREQ 0.023515819959 0.000992653874 LR_FREQ 0.018641237921 0.000514305211 N        11798
RE SR_FREQ 0.026454784480 0.001099457729 LR_FREQ 0.017566754414 0.000550715698 N        14659
RF SR_FREQ 0.021324788626 0.000939438390 LR_FREQ 0.019539757495 0.000496828772 N         9130
RG SR_FREQ 0.023335801894 0.001008586211 LR_FREQ 0.030477778481 0.000770846247 N        13195
RA SR_FREQ 0.022583243411 0.000999013138 LR_FREQ 0.023673071088 0.000628330561 N        16829
RC SR_FREQ 0.022772432966 0.001091703949 LR_FREQ 0.021269308956 0.000607443241 N         2497
RL SR_FREQ 0.017076151937 0.000743893173 LR_FREQ 0.014971642408 0.000402011307 N        20726
RM SR_FREQ 0.019031843456 0.000855321436 LR_FREQ 0.017415500312 0.000476655303 N         4370
RN SR_FREQ 0.022976578516 0.000993230154 LR_FREQ 0.019173739459 0.000543207196 N         8005
RH SR_FREQ 0.024241581551 0.001045350049 LR_FREQ 0.019479299265 0.000589977544 N         4794
RI SR_FREQ 0.018411370818 0.000792220926 LR_FREQ 0.014989873023 0.000370225522 N        12395
RK SR_FREQ 0.022024951484 0.000872045436 LR_FREQ 0.016988245848 0.000478217470 N         9990
VH SR_FREQ 0.018088370960 0.001075945902 LR_FREQ 0.012346595440 0.000407188874 N         6116
IP SR_FREQ 0.024791769142 0.001375179123 LR_FREQ 0.014948783240 0.000510584549 N        11438
EM SR_FREQ 0.021458424523 0.000889149887 LR_FREQ 0.015948412291 0.000490886227 N         6129
EL SR_FREQ 0.018591498022 0.000734237875 LR_FREQ 0.013960992215 0.000409099602 N        26581
EN SR_FREQ 0.025350703627 0.000991195564 LR_FREQ 0.017223088822 0.000517974302 N        12183
EI SR_FREQ 0.020578624814 0.000800884277 LR_FREQ 0.013813958892 0.000389610194 N        17221
EH SR_FREQ 0.027079587446 0.001046687433 LR_FREQ 0.017570113511 0.000567421097 N         5912
EK SR_FREQ 0.024222249557 0.000878327100 LR_FREQ 0.015213063123 0.000439906439 N        18341
EE SR_FREQ 0.029170481695 0.001223123028 LR_FREQ 0.016103042694 0.000554648637 N        20353
ED SR_FREQ 0.025975785396 0.001022367634 LR_FREQ 0.016983227840 0.000512098736 N        14198
EG SR_FREQ 0.026054636289 0.001054650206 LR_FREQ 0.027444684099 0.000742479967 N        17750
EF SR_FREQ 0.023742654541 0.000936917893 LR_FREQ 0.017998815145 0.000526154649 N        10300
EA SR_FREQ 0.024878070122 0.001080750117 LR_FREQ 0.021752615805 0.000630253194 N        23406
EC SR_FREQ 0.025866866933 0.001081407624 LR_FREQ 0.018832285003 0.000569507970 N         2845
IT SR_FREQ 0.015813623098 0.000804102909 LR_FREQ 0.010610618639 0.000325782487 N        13298
EY SR_FREQ 0.024279609717 0.000936183522 LR_FREQ 0.018378665055 0.000552884996 N         8754
IW SR_FREQ 0.016226760325 0.000933686765 LR_FREQ 0.011095760000 0.000421939151 N         2427
ET SR_FREQ 0.023090857640 0.000829967477 LR_FREQ 0.016762709647 0.000459736016 N        13186
EW SR_FREQ 0.027157218797 0.001044379940 LR_FREQ 0.018565634963 0.000631712224 N         3720
EV SR_FREQ 0.020570603687 0.000790674941 LR_FREQ 0.014339929701 0.000346752681 N        19342
EQ SR_FREQ 0.031592655593 0.001121562688 LR_FREQ 0.016392561653 0.000523793459 N        10111
EP SR_FREQ 0.036208196867 0.001421844315 LR_FREQ 0.022253441987 0.000657598676 N         8867
ES SR_FREQ 0.027232597374 0.001077390637 LR_FREQ 0.021062931109 0.000619510006 N        12530
ER SR_FREQ 0.027770143905 0.000979970404 LR_FREQ 0.017260655428 0.000495883018 N        15037
II SR_FREQ 0.013681896634 0.000662449546 LR_FREQ 0.008862905668 0.000257476445 N        12620
IH SR_FREQ 0.017423047235 0.001037575492 LR_FREQ 0.011022274364 0.000417784823 N         5449
IK SR_FREQ 0.016277424772 0.000822580251 LR_FREQ 0.010375085842 0.000316572434 N        13674
IM SR_FREQ 0.013589570214 0.000777896953 LR_FREQ 0.009774139990 0.000357195677 N         4287
VW SR_FREQ 0.017023244053 0.000979749722 LR_FREQ 0.012393703409 0.000406328501 N         3474
KC SR_FREQ 0.017887228210 0.001016866293 LR_FREQ 0.019183258804 0.000609950514 N         2300
KA SR_FREQ 0.018783057711 0.000912237091 LR_FREQ 0.022088462285 0.000659520128 N        18287
KG SR_FREQ 0.019900131631 0.001009121961 LR_FREQ 0.028292377979 0.000819800197 N        15089
KF SR_FREQ 0.017507031621 0.000871749783 LR_FREQ 0.018151198785 0.000540547661 N         8029
KE SR_FREQ 0.021785125823 0.001016558227 LR_FREQ 0.016266627586 0.000556229566 N        17643
KD SR_FREQ 0.019572859594 0.000964331984 LR_FREQ 0.016917024329 0.000511127826 N        13761
KK SR_FREQ 0.017888580627 0.000817971898 LR_FREQ 0.015621054760 0.000500229696 N        13779
KI SR_FREQ 0.015327200046 0.000709393165 LR_FREQ 0.013824498639 0.000377427401 N        14166
KH SR_FREQ 0.019438899087 0.000991567303 LR_FREQ 0.017731711723 0.000609026442 N         4651
KN SR_FREQ 0.018801993074 0.000972684840 LR_FREQ 0.017362306641 0.000530539983 N        10571
KM SR_FREQ 0.015319484168 0.000817403028 LR_FREQ 0.016145207126 0.000524836196 N         4721
KL SR_FREQ 0.014456235196 0.000675805347 LR_FREQ 0.014038948547 0.000424362612 N        20786
KS SR_FREQ 0.020136992782 0.000960587314 LR_FREQ 0.021453466237 0.000685468429 N        11293
KR SR_FREQ 0.020358317794 0.000847077238 LR_FREQ 0.017426591925 0.000551987925 N        10164
KQ SR_FREQ 0.023436367371 0.001081922758 LR_FREQ 0.016484233430 0.000540251305 N         7849
KP SR_FREQ 0.027471687930 0.001384011120 LR_FREQ 0.022828372665 0.000707622441 N         9163
KW SR_FREQ 0.018625067986 0.000970063146 LR_FREQ 0.018980957403 0.000705482275 N         2771
KV SR_FREQ 0.015676206945 0.000722018337 LR_FREQ 0.014631452581 0.000373484929 N        15772
KT SR_FREQ 0.017159450882 0.000772973272 LR_FREQ 0.017125477357 0.000518306395 N        11745
KY SR_FREQ 0.017515031417 0.000843078359 LR_FREQ 0.018507616964 0.000553516866 N         8269
DN SR_FREQ 0.022491352691 0.001114925992 LR_FREQ 0.019052076050 0.000558381214 N         8792
DL SR_FREQ 0.016847044968 0.000763800246 LR_FREQ 0.015001413808 0.000418601464 N        23064
DM SR_FREQ 0.018801024409 0.000945588458 LR_FREQ 0.017598529359 0.000495067097 N         5042
DK SR_FREQ 0.021378754789 0.000970929970 LR_FREQ 0.016975648104 0.000502615836 N        12071
DH SR_FREQ 0.023757242414 0.001151634483 LR_FREQ 0.019928928050 0.000634121185 N         4892
DI SR_FREQ 0.018322633185 0.000821872449 LR_FREQ 0.015149063131 0.000411516299 N        15339
DF SR_FREQ 0.021005555979 0.001029153371 LR_FREQ 0.019678426041 0.000543527357 N        11143
DG SR_FREQ 0.022527856809 0.001067826875 LR_FREQ 0.030450234378 0.000747691917 N        18400
DD SR_FREQ 0.023253927815 0.001107670884 LR_FREQ 0.018416694265 0.000526203917 N        12196
DE SR_FREQ 0.026011972517 0.001229346907 LR_FREQ 0.017840338357 0.000597204101 N        15776
DC SR_FREQ 0.022402848835 0.001205972795 LR_FREQ 0.020991051610 0.000589345863 N         2823
DA SR_FREQ 0.022333242971 0.001108178448 LR_FREQ 0.023641173409 0.000642339866 N        19204
DY SR_FREQ 0.021451712563 0.001034545378 LR_FREQ 0.020168859277 0.000555123721 N         9291
DV SR_FREQ 0.018526123484 0.000849873670 LR_FREQ 0.015720765241 0.000380997022 N        17520
DW SR_FREQ 0.023637274546 0.001141623039 LR_FREQ 0.020581053390 0.000649120443 N         3754
DT SR_FREQ 0.020483980444 0.000916281576 LR_FREQ 0.018391842374 0.000488444356 N        11299
DR SR_FREQ 0.024596238390 0.001074871427 LR_FREQ 0.019066709430 0.000537862325 N        11010
DS SR_FREQ 0.024267456611 0.001173419883 LR_FREQ 0.023185119462 0.000667261221 N        12391
DP SR_FREQ 0.032983830516 0.001659239960 LR_FREQ 0.023346399768 0.000615972805 N        11813
DQ SR_FREQ 0.028329889535 0.001253500696 LR_FREQ 0.018086202695 0.000565443271 N         7090
QQ SR_FREQ 0.035905391508 0.001273362976 LR_FREQ 0.018480897735 0.000595019367 N         6543
QP SR_FREQ 0.040842822807 0.001720988913 LR_FREQ 0.025849189257 0.000736909984 N         6064
QS SR_FREQ 0.029381574494 0.001218286024 LR_FREQ 0.024299972595 0.000700643228 N         7609
QR SR_FREQ 0.029968224524 0.001033478011 LR_FREQ 0.019780515798 0.000583215212 N         7559
QT SR_FREQ 0.024547521128 0.000940770784 LR_FREQ 0.018657023892 0.000519984648 N         7208
QW SR_FREQ 0.030034630985 0.001191632868 LR_FREQ 0.021675912212 0.000721216392 N         2219
QV SR_FREQ 0.021603122954 0.000903184053 LR_FREQ 0.015997088096 0.000396574415 N        10221
QY SR_FREQ 0.025846235083 0.001051652803 LR_FREQ 0.020948934915 0.000593240334 N         4986
QA SR_FREQ 0.026462827383 0.001159399643 LR_FREQ 0.024777762643 0.000683558005 N        13098
QC SR_FREQ 0.028649366816 0.001293938562 LR_FREQ 0.021972289341 0.000653394837 N         1806
QE SR_FREQ 0.031375979013 0.001284214186 LR_FREQ 0.018516119158 0.000639254527 N         9048
QD SR_FREQ 0.027652661962 0.001155099959 LR_FREQ 0.019062307642 0.000563370209 N         7242
QG SR_FREQ 0.027887354067 0.001193461053 LR_FREQ 0.032248964121 0.000819520322 N         9833
QF SR_FREQ 0.025070655850 0.001064418005 LR_FREQ 0.020356825890 0.000579648738 N         5645
QI SR_FREQ 0.021382988691 0.000884922039 LR_FREQ 0.015494671236 0.000425942859 N         8417
QH SR_FREQ 0.029891653664 0.001223609601 LR_FREQ 0.020439867754 0.000656030860 N         3344
QK SR_FREQ 0.025979622567 0.000990078574 LR_FREQ 0.017210096163 0.000520188728 N         7922
QM SR_FREQ 0.023172993239 0.001036376366 LR_FREQ 0.017878302583 0.000549213226 N         3349
QL SR_FREQ 0.019410565929 0.000830704929 LR_FREQ 0.015140666525 0.000446283941 N        15151
QN SR_FREQ 0.027595676099 0.001187642328 LR_FREQ 0.019512113850 0.000564031429 N         5854
WG SR_FREQ 0.020588366584 0.001062031075 LR_FREQ 0.036663403101 0.000964412980 N         3753
WF SR_FREQ 0.017608084770 0.000907139843 LR_FREQ 0.020958783195 0.000636548732 N         2119
WE SR_FREQ 0.024044923734 0.001110330832 LR_FREQ 0.019017064410 0.000668148001 N         3374
WD SR_FREQ 0.020955293500 0.001034046828 LR_FREQ 0.020093402906 0.000601009720 N         3513
WC SR_FREQ 0.018153543524 0.001024608692 LR_FREQ 0.023804791840 0.000832644862 N          759
WA SR_FREQ 0.019697381397 0.000953351795 LR_FREQ 0.026491960171 0.000748852321 N         3965
WN SR_FREQ 0.019785301872 0.000987529471 LR_FREQ 0.020813093492 0.000642058548 N         2726
WM SR_FREQ 0.014926675521 0.000877221979 LR_FREQ 0.018434192975 0.000685448266 N         1179
WL SR_FREQ 0.013871647913 0.000693301697 LR_FREQ 0.014967655677 0.000477655471 N         5095
WK SR_FREQ 0.018651521575 0.000851376948 LR_FREQ 0.017599743019 0.000563671578 N         3082
WI SR_FREQ 0.014905204005 0.000720758265 LR_FREQ 0.014868814391 0.000439059276 N         2769
WH SR_FREQ 0.020919624499 0.001084602976 LR_FREQ 0.021274524718 0.000729453538 N         1474
WW SR_FREQ 0.019634788924 0.001027001222 LR_FREQ 0.023574884798 0.000873884465 N          828
WV SR_FREQ 0.015532648545 0.000728305676 LR_FREQ 0.015849593412 0.000412735959 N         3410
WT SR_FREQ 0.017582656511 0.000773137358 LR_FREQ 0.019348754105 0.000548269098 N         3019
WS SR_FREQ 0.021646005740 0.001068456720 LR_FREQ 0.026375888603 0.000751623798 N         3458
WR SR_FREQ 0.021648144197 0.000911313770 LR_FREQ 0.020756439364 0.000627482134 N         2948
WQ SR_FREQ 0.026556065131 0.001123491361 LR_FREQ 0.019666190483 0.000659953032 N         2442
WP SR_FREQ 0.031449276734 0.001561652302 LR_FREQ 0.027645086212 0.000816987450 N         2130
WY SR_FREQ 0.018155011488 0.000923209161 LR_FREQ 0.022390201280 0.000675408549 N         1822
PR SR_FREQ 0.024107424596 0.000883522583 LR_FREQ 0.018818082875 0.000417703281 N         7697
PS SR_FREQ 0.023836727774 0.000944480030 LR_FREQ 0.022775413878 0.000490455655 N        10409
PP SR_FREQ 0.032590137597 0.001254661921 LR_FREQ 0.023425763604 0.000492216885 N         7237
PQ SR_FREQ 0.028499167919 0.000986590742 LR_FREQ 0.017991702252 0.000450499816 N         6634
PV SR_FREQ 0.018400430242 0.000758102107 LR_FREQ 0.015415522661 0.000316587781 N        13499
PW SR_FREQ 0.022956518888 0.000946570846 LR_FREQ 0.020816908049 0.000553695657 N         2559
PT SR_FREQ 0.020111691321 0.000765257144 LR_FREQ 0.017942501878 0.000393234456 N         9385
PY SR_FREQ 0.020930153238 0.000820548893 LR_FREQ 0.019945587000 0.000470173911 N         6397
PC SR_FREQ 0.021860089983 0.000907982984 LR_FREQ 0.020331852057 0.000469901331 N         1875
PA SR_FREQ 0.022359615231 0.000952020033 LR_FREQ 0.023980937972 0.000541809638 N        14184
PF SR_FREQ 0.020373243165 0.000840196336 LR_FREQ 0.019653759150 0.000473602609 N         7547
PG SR_FREQ 0.021907817202 0.000892876047 LR_FREQ 0.030311639833 0.000602817220 N        14023
PD SR_FREQ 0.022662596837 0.000928357655 LR_FREQ 0.018489984764 0.000421602385 N        11994
PE SR_FREQ 0.026090954240 0.001036603391 LR_FREQ 0.017844717240 0.000477978843 N        15248
PK SR_FREQ 0.021231327383 0.000810118510 LR_FREQ 0.016637756541 0.000377300606 N         8522
PH SR_FREQ 0.023360830540 0.000885929315 LR_FREQ 0.019554109927 0.000490938203 N         4231
PI SR_FREQ 0.018152432618 0.000764160758 LR_FREQ 0.014827944870 0.000348413633 N         8794
PN SR_FREQ 0.022049827922 0.000916507370 LR_FREQ 0.018878476222 0.000448290299 N         7620
PL SR_FREQ 0.016733745469 0.000700658603 LR_FREQ 0.014678447801 0.000387258529 N        16033
PM SR_FREQ 0.018349585519 0.000799148641 LR_FREQ 0.017190533692 0.000439978261 N         3462
CK SR_FREQ 0.020028861395 0.000880656159 LR_FREQ 0.020719695385 0.000595842088 N         2541
CI SR_FREQ 0.016179868989 0.000776843375 LR_FREQ 0.017775935419 0.000505412952 N         2683
CH SR_FREQ 0.023347771505 0.001183191349 LR_FREQ 0.026212897582 0.000749824932 N         1664
CN SR_FREQ 0.021939139893 0.001129344952 LR_FREQ 0.024447906770 0.000697902064 N         2002
CM SR_FREQ 0.016579804811 0.000923722336 LR_FREQ 0.023054125137 0.000697412212 N          968
CL SR_FREQ 0.014815579302 0.000737448767 LR_FREQ 0.017451542820 0.000542747612 N         4399
CC SR_FREQ 0.021165847955 0.001253974173 LR_FREQ 0.030053919789 0.000777325342 N          836
CA SR_FREQ 0.021283520861 0.001064012167 LR_FREQ 0.030653402902 0.000784631631 N         3634
CG SR_FREQ 0.021978604049 0.001136564423 LR_FREQ 0.042058153263 0.000852986886 N         4126
CF SR_FREQ 0.019083301392 0.000996806471 LR_FREQ 0.025479270789 0.000680438527 N         1999
CE SR_FREQ 0.026045816943 0.001224937201 LR_FREQ 0.022049257705 0.000723002864 N         3016
CD SR_FREQ 0.022976187429 0.001140766846 LR_FREQ 0.023037168587 0.000640686717 N         2918
CY SR_FREQ 0.020118746141 0.001032565014 LR_FREQ 0.027035982696 0.000669749087 N         1737
CS SR_FREQ 0.023751092493 0.001161992589 LR_FREQ 0.030745935225 0.000757914196 N         3362
CR SR_FREQ 0.023719069708 0.001000359102 LR_FREQ 0.024548155437 0.000661536200 N         2707
CQ SR_FREQ 0.029189106225 0.001300956968 LR_FREQ 0.023378594608 0.000714551207 N         1916
CP SR_FREQ 0.034658896646 0.001786909906 LR_FREQ 0.032915385703 0.000806003889 N         2552
CW SR_FREQ 0.021655134852 0.001065918588 LR_FREQ 0.029835134799 0.000877811527 N          659
CV SR_FREQ 0.016717645939 0.000815297433 LR_FREQ 0.018358867733 0.000428608717 N         3287
CT SR_FREQ 0.019013407963 0.000878747656 LR_FREQ 0.022399540930 0.000556004648 N         2615
IY SR_FREQ 0.015943834858 0.000898843180 LR_FREQ 0.011652829993 0.000360625309 N         7567
VA SR_FREQ 0.017561670810 0.000917591087 LR_FREQ 0.015998744069 0.000442873409 N        23759
VC SR_FREQ 0.016514737111 0.001098982665 LR_FREQ 0.012557066655 0.000386515144 N         3579
VD SR_FREQ 0.018511774232 0.001027513919 LR_FREQ 0.012981935389 0.000378499452 N        17732
VE SR_FREQ 0.020282578268 0.001056450496 LR_FREQ 0.012185480190 0.000345077651 N        19125
VF SR_FREQ 0.015926519785 0.000891145029 LR_FREQ 0.012701627749 0.000348796427 N        11004
VG SR_FREQ 0.018366333452 0.000991474986 LR_FREQ 0.020801857485 0.000554731410 N        18429
IQ SR_FREQ 0.020985242576 0.001119701651 LR_FREQ 0.010540370018 0.000369053952 N         7998
VI SR_FREQ 0.014020141425 0.000681813409 LR_FREQ 0.009540731061 0.000238081223 N        16227
IS SR_FREQ 0.018631989712 0.001021259696 LR_FREQ 0.014312106883 0.000477036499 N        14820
IR SR_FREQ 0.018070673261 0.000882431124 LR_FREQ 0.011340242512 0.000335336936 N        11563
VL SR_FREQ 0.013452486920 0.000668467970 LR_FREQ 0.010404428628 0.000283230743 N        25851
VM SR_FREQ 0.014196647868 0.000828427307 LR_FREQ 0.010839950441 0.000342879634 N         6031
VN SR_FREQ 0.017683775522 0.001013696281 LR_FREQ 0.012853460457 0.000397941380 N        11945
IV SR_FREQ 0.014021746789 0.000692223688 LR_FREQ 0.009002182883 0.000256841879 N        15594
VP SR_FREQ 0.025291794766 0.001443794186 LR_FREQ 0.016488554324 0.000510478694 N        13126
VQ SR_FREQ 0.021588685627 0.001154958067 LR_FREQ 0.012118275792 0.000389726659 N         9346
VR SR_FREQ 0.018631120408 0.000909289645 LR_FREQ 0.012729237902 0.000349991807 N        14441
VS SR_FREQ 0.019108916115 0.001056563284 LR_FREQ 0.015524242201 0.000454940859 N        17168
VT SR_FREQ 0.016214283697 0.000832577344 LR_FREQ 0.012004501887 0.000326866361 N        16315
IL SR_FREQ 0.013048164087 0.000653850720 LR_FREQ 0.009550103688 0.000298018460 N        18758
VV SR_FREQ 0.014504645540 0.000712200203 LR_FREQ 0.009908371041 0.000243348994 N        21183
IN SR_FREQ 0.017314118631 0.000989687474 LR_FREQ 0.011660891506 0.000410285755 N        10825
IA SR_FREQ 0.016947535149 0.000866357615 LR_FREQ 0.015143238621 0.000485522188 N        19892
VY SR_FREQ 0.016345030561 0.000909272033 LR_FREQ 0.012854182188 0.000358562045 N         9052
IC SR_FREQ 0.015677702462 0.001009164773 LR_FREQ 0.011252570686 0.000396955002 N         3015
IE SR_FREQ 0.019626045065 0.001030194630 LR_FREQ 0.011314980309 0.000365839703 N        16266
ID SR_FREQ 0.018083373942 0.000968052006 LR_FREQ 0.011760366922 0.000388144845 N        15471
IG SR_FREQ 0.017857111399 0.000944004515 LR_FREQ 0.019610432142 0.000600275312 N        16137
IF SR_FREQ 0.015319272608 0.000833916711 LR_FREQ 0.011266201262 0.000357023758 N         8093
HY SR_FREQ 0.021146546408 0.001016866141 LR_FREQ 0.023808578804 0.000616925945 N         3575
HR SR_FREQ 0.024325165716 0.000994631907 LR_FREQ 0.021562315185 0.000554709331 N         4705
HS SR_FREQ 0.024201238287 0.001141985392 LR_FREQ 0.027374552158 0.000676069832 N         5249
HP SR_FREQ 0.034524165144 0.001583556483 LR_FREQ 0.028714338035 0.000712904385 N         5608
HQ SR_FREQ 0.029806607423 0.001255612903 LR_FREQ 0.020986919675 0.000630928531 N         3337
HV SR_FREQ 0.017840372858 0.000844455722 LR_FREQ 0.017095421407 0.000386239946 N         6112
HW SR_FREQ 0.023886042572 0.001195599336 LR_FREQ 0.025135218638 0.000725782028 N         1487
HT SR_FREQ 0.020131639005 0.000882139228 LR_FREQ 0.020816368169 0.000508845740 N         4698
HK SR_FREQ 0.021138951121 0.000950045153 LR_FREQ 0.018851337933 0.000518345116 N         3729
HH SR_FREQ 0.024786505865 0.001289151125 LR_FREQ 0.022738822781 0.000626771097 N         2630
HI SR_FREQ 0.017496365798 0.000834389293 LR_FREQ 0.016526818934 0.000434130570 N         5437
HN SR_FREQ 0.022689973797 0.001141160690 LR_FREQ 0.021689390593 0.000561875526 N         3457
HL SR_FREQ 0.015917672921 0.000766008796 LR_FREQ 0.016183634336 0.000472859983 N         9418
HM SR_FREQ 0.018049795268 0.000965713882 LR_FREQ 0.020200323863 0.000596074519 N         1876
HC SR_FREQ 0.022278500350 0.001313261928 LR_FREQ 0.025465959363 0.000679077669 N         1553
HA SR_FREQ 0.022034342065 0.001066390848 LR_FREQ 0.027722098485 0.000711584470 N         6980
HF SR_FREQ 0.020254857157 0.001014082382 LR_FREQ 0.022931994910 0.000612072947 N         4550
HG SR_FREQ 0.023050542545 0.001153917983 LR_FREQ 0.036992357850 0.000799748723 N         7184
HD SR_FREQ 0.023509696017 0.001121314160 LR_FREQ 0.021047517038 0.000555177731 N         4646
HE SR_FREQ 0.026610118690 0.001215291392 LR_FREQ 0.020139753300 0.000646752341 N         4943
NH SR_FREQ 0.025428143208 0.001224824922 LR_FREQ 0.023685927726 0.000692892040 N         3650
NI SR_FREQ 0.019015548807 0.000870288210 LR_FREQ 0.017364166365 0.000456846755 N        10998
NK SR_FREQ 0.022553222592 0.001010042548 LR_FREQ 0.019645400907 0.000543017138 N         8793
NL SR_FREQ 0.017629772450 0.000830765166 LR_FREQ 0.017114204460 0.000490545498 N        15621
NM SR_FREQ 0.019892787525 0.000997356829 LR_FREQ 0.020890990899 0.000581171043 N         3479
NN SR_FREQ 0.023838537083 0.001145681111 LR_FREQ 0.022245941093 0.000599901817 N         7973
NA SR_FREQ 0.023282011074 0.001117870349 LR_FREQ 0.027652391483 0.000715818621 N        12847
NC SR_FREQ 0.023883655155 0.001249978872 LR_FREQ 0.025522200913 0.000661167901 N         2248
ND SR_FREQ 0.024557409523 0.001160857781 LR_FREQ 0.021460116735 0.000581656134 N         8935
NE SR_FREQ 0.027715887726 0.001249888510 LR_FREQ 0.020667964174 0.000666187066 N        10027
NF SR_FREQ 0.021973621121 0.001056113746 LR_FREQ 0.023262320978 0.000624562056 N         7191
NG SR_FREQ 0.024142844038 0.001180379745 LR_FREQ 0.036105103583 0.000820372558 N        13637
NY SR_FREQ 0.022622771370 0.001078037632 LR_FREQ 0.023931797652 0.000609366647 N         6570
NP SR_FREQ 0.035591974943 0.001689749534 LR_FREQ 0.027557031108 0.000665987864 N         9670
NQ SR_FREQ 0.030753575166 0.001304694739 LR_FREQ 0.021467610402 0.000642524766 N         5925
NR SR_FREQ 0.026273742505 0.001086127724 LR_FREQ 0.022408272311 0.000590608465 N         7508
NS SR_FREQ 0.025343593577 0.001192880590 LR_FREQ 0.027042756102 0.000692845074 N         9613
NT SR_FREQ 0.021480274097 0.000957347717 LR_FREQ 0.021224200380 0.000528196058 N         8749
NV SR_FREQ 0.019299522834 0.000900178331 LR_FREQ 0.017839577724 0.000396979113 N        11774
NW SR_FREQ 0.025394937452 0.001255629496 LR_FREQ 0.025637726988 0.000749767755 N         2620
TY SR_FREQ 0.017808148704 0.000915916150 LR_FREQ 0.021526809837 0.000522969451 N         7393
TV SR_FREQ 0.015578273874 0.000731161210 LR_FREQ 0.016143228863 0.000370911051 N        16218
TW SR_FREQ 0.018658700218 0.000948440720 LR_FREQ 0.022289074660 0.000640661529 N         3126
TT SR_FREQ 0.017015792665 0.000779968912 LR_FREQ 0.019139315147 0.000480720173 N        11165
TR SR_FREQ 0.020059679872 0.000878420597 LR_FREQ 0.020644125199 0.000553948888 N         9736
TS SR_FREQ 0.020339444175 0.001026776217 LR_FREQ 0.024748740979 0.000653322062 N        12421
TP SR_FREQ 0.027428047164 0.001402036577 LR_FREQ 0.026297402660 0.000673281542 N        11546
TQ SR_FREQ 0.023503995442 0.001089548024 LR_FREQ 0.019495405047 0.000571221156 N         6837
TN SR_FREQ 0.019114210220 0.000990837778 LR_FREQ 0.020828257282 0.000585056613 N         8513
TL SR_FREQ 0.014360673570 0.000702969117 LR_FREQ 0.015489552526 0.000405600790 N        21136
TM SR_FREQ 0.015126438685 0.000826180613 LR_FREQ 0.018781012296 0.000505313535 N         4122
TK SR_FREQ 0.017893185761 0.000839875016 LR_FREQ 0.018305117983 0.000517299981 N        10098
TH SR_FREQ 0.019602249377 0.001008937777 LR_FREQ 0.021195706735 0.000631875212 N         4814
TI SR_FREQ 0.015214844800 0.000727093157 LR_FREQ 0.015349740387 0.000387152746 N        12347
TF SR_FREQ 0.017400651147 0.000895147354 LR_FREQ 0.020698137912 0.000516028308 N         9300
TG SR_FREQ 0.019620870526 0.000993433490 LR_FREQ 0.032400722498 0.000701306845 N        17701
TD SR_FREQ 0.019477095099 0.000964451830 LR_FREQ 0.020083352410 0.000556755273 N        11973
TE SR_FREQ 0.022000912514 0.001052734616 LR_FREQ 0.019411525454 0.000615849498 N        12358
TC SR_FREQ 0.017817605430 0.001029450814 LR_FREQ 0.022692905129 0.000573878690 N         2788
TA SR_FREQ 0.018912225183 0.000944082328 LR_FREQ 0.024874490691 0.000617239041 N        17351
AA SR_FREQ 0.018302639110 0.000864029735 LR_FREQ 0.027052305240 0.000659013925 N        32338
AC SR_FREQ 0.017124523982 0.000857879612 LR_FREQ 0.025068184563 0.000637278956 N         4060
AE SR_FREQ 0.021601106204 0.001069149257 LR_FREQ 0.021106499712 0.000604401163 N        22073
AD SR_FREQ 0.019294908696 0.000918231575 LR_FREQ 0.021796294082 0.000535074102 N        19232
AG SR_FREQ 0.019014085247 0.000867430662 LR_FREQ 0.033724035666 0.000768522297 N        25339
AF SR_FREQ 0.016812354049 0.000801642603 LR_FREQ 0.023391093022 0.000578132004 N        12952
AI SR_FREQ 0.015060344629 0.000681192092 LR_FREQ 0.017929030746 0.000451697769 N        18675
AH SR_FREQ 0.018809292036 0.000894536461 LR_FREQ 0.023537019457 0.000619143360 N         7498
AK SR_FREQ 0.017428555726 0.000762414814 LR_FREQ 0.020164509726 0.000513640773 N        17647
AM SR_FREQ 0.015004818719 0.000738056940 LR_FREQ 0.021455076261 0.000589251640 N         7604
AL SR_FREQ 0.014035526291 0.000621261527 LR_FREQ 0.017464476981 0.000485913104 N        33581
AN SR_FREQ 0.018580571131 0.000906621115 LR_FREQ 0.022460832175 0.000571978372 N        12108
AQ SR_FREQ 0.022499473916 0.000988158077 LR_FREQ 0.021695659858 0.000583030371 N        12476
AP SR_FREQ 0.025728247991 0.001217224021 LR_FREQ 0.028130619531 0.000696085011 N        12205
AS SR_FREQ 0.019805053580 0.000919837533 LR_FREQ 0.026822452823 0.000648818759 N        18287
AR SR_FREQ 0.019839002823 0.000882891767 LR_FREQ 0.022421737169 0.000544246090 N        17799
AT SR_FREQ 0.017070222708 0.000745143229 LR_FREQ 0.021524143687 0.000502897194 N        16703
AW SR_FREQ 0.018153580330 0.000891804953 LR_FREQ 0.025107917407 0.000689042568 N         4262
AV SR_FREQ 0.015416772435 0.000679579764 LR_FREQ 0.018210636161 0.000399624632 N        23643
AY SR_FREQ 0.017331928089 0.000814352202 LR_FREQ 0.024014866075 0.000593155952 N        10360
VK SR_FREQ 0.016713128098 0.000866233570 LR_FREQ 0.011584659779 0.000319641194 N        15908
