# Supplementary material for: Pi-Pi contacts are an overlooked protein feature relevant to phase separation
Source: eLife. 2018 Feb 9;7:e31486. doi: 10.7554/eLife.31486 (PMC5847340; doi:10.7554/eLife.31486)
Supplement: Source code 2. — Python script and associated database files for the final phase separation propensity predictor. [file elife-31486-code2.tgz › SourceCodeS2/DBS/AVGnSDEVS/PCON2.BB.xmer26]

GW SR_FREQ 0.025934702203 0.000338471452 LR_FREQ 0.047043714048 0.000557688945 N         3543
GV SR_FREQ 0.020473797690 0.000268288212 LR_FREQ 0.029611294907 0.000294445945 N        17463
GT SR_FREQ 0.022643862417 0.000267812643 LR_FREQ 0.035272512883 0.000359733051 N        13300
GS SR_FREQ 0.026201976844 0.000324190595 LR_FREQ 0.043100683904 0.000406600871 N        13862
GR SR_FREQ 0.026398275569 0.000304407486 LR_FREQ 0.037000511472 0.000402561744 N        11565
GQ SR_FREQ 0.030550221994 0.000353081761 LR_FREQ 0.037202808846 0.000427782830 N         7848
GP SR_FREQ 0.033928033303 0.000413403915 LR_FREQ 0.046252442478 0.000448595240 N         8128
GY SR_FREQ 0.023676536489 0.000308973733 LR_FREQ 0.041038986310 0.000413668676 N         8896
GG SR_FREQ 0.024947632121 0.000321823301 LR_FREQ 0.052902490741 0.000445980111 N        17571
GF SR_FREQ 0.023014163446 0.000295526733 LR_FREQ 0.039364970262 0.000390139959 N        10158
GE SR_FREQ 0.028055489285 0.000341471830 LR_FREQ 0.033866940709 0.000411001382 N        14082
GD SR_FREQ 0.025431580362 0.000322989561 LR_FREQ 0.035383354217 0.000366581789 N        12831
GC SR_FREQ 0.024933223289 0.000356236631 LR_FREQ 0.047511476863 0.000453263180 N         3029
GA SR_FREQ 0.024110146590 0.000313290410 LR_FREQ 0.042131583700 0.000417845251 N        18126
GN SR_FREQ 0.025009636332 0.000324479236 LR_FREQ 0.037920556475 0.000406091889 N         9630
GM SR_FREQ 0.021150977228 0.000295594955 LR_FREQ 0.038398790945 0.000451448643 N         5246
GL SR_FREQ 0.018696004617 0.000241978782 LR_FREQ 0.027545013870 0.000325386062 N        20157
GK SR_FREQ 0.023454042996 0.000275418978 LR_FREQ 0.032920476534 0.000374144547 N        14047
GI SR_FREQ 0.020270310698 0.000265681316 LR_FREQ 0.029723534384 0.000350020639 N        14463
GH SR_FREQ 0.026358348497 0.000342910828 LR_FREQ 0.042031712358 0.000436404977 N         5555
ME SR_FREQ 0.022307412193 0.000352195108 LR_FREQ 0.018564165014 0.000238199079 N         4379
MD SR_FREQ 0.019492026693 0.000312971993 LR_FREQ 0.019187376905 0.000221861070 N         3938
MG SR_FREQ 0.019443611121 0.000315527064 LR_FREQ 0.033369110794 0.000342643145 N         4747
MF SR_FREQ 0.016515198909 0.000279109893 LR_FREQ 0.020411642386 0.000233984787 N         2336
MA SR_FREQ 0.018686685807 0.000306519574 LR_FREQ 0.025335944179 0.000276617179 N         5902
MC SR_FREQ 0.016731240101 0.000335355174 LR_FREQ 0.022146402672 0.000281078801 N          800
MM SR_FREQ 0.013976463097 0.000272308797 LR_FREQ 0.017880500297 0.000249241435 N         1670
ML SR_FREQ 0.013726887465 0.000220184978 LR_FREQ 0.014961311009 0.000181730875 N         6082
MN SR_FREQ 0.018443408747 0.000306225203 LR_FREQ 0.019713607725 0.000241426420 N         2883
MI SR_FREQ 0.014475791162 0.000241794675 LR_FREQ 0.015019759493 0.000181418408 N         3674
MH SR_FREQ 0.019012216584 0.000354878513 LR_FREQ 0.020481389458 0.000269536235 N         1514
MK SR_FREQ 0.017458655755 0.000269886306 LR_FREQ 0.017376627622 0.000213245953 N         3967
MT SR_FREQ 0.016668775076 0.000258071177 LR_FREQ 0.018637406542 0.000212824861 N         3806
MW SR_FREQ 0.017797875440 0.000331076674 LR_FREQ 0.021833823575 0.000332537323 N          763
MV SR_FREQ 0.014928700991 0.000243039623 LR_FREQ 0.015515708536 0.000169719039 N         4586
MQ SR_FREQ 0.023788813494 0.000368818326 LR_FREQ 0.018765346287 0.000244213293 N         2357
MP SR_FREQ 0.028063017069 0.000448457210 LR_FREQ 0.025956134334 0.000286276662 N         3114
MS SR_FREQ 0.020258415910 0.000328574465 LR_FREQ 0.024743533834 0.000276620498 N         3730
MR SR_FREQ 0.020168245460 0.000298262935 LR_FREQ 0.019800174181 0.000239857084 N         3494
MY SR_FREQ 0.016956864352 0.000289362165 LR_FREQ 0.021155476783 0.000258290854 N         1974
FP SR_FREQ 0.030783700344 0.000453910466 LR_FREQ 0.027277408431 0.000274077557 N         5866
FQ SR_FREQ 0.026823584724 0.000370999365 LR_FREQ 0.020639342401 0.000238732509 N         4424
FR SR_FREQ 0.022799809482 0.000300557126 LR_FREQ 0.021357143908 0.000219847851 N         6069
FS SR_FREQ 0.022862335221 0.000330842683 LR_FREQ 0.026063007722 0.000257009135 N         8675
FT SR_FREQ 0.019266050121 0.000268334763 LR_FREQ 0.020399668890 0.000213346188 N         7210
FV SR_FREQ 0.017272923062 0.000254910361 LR_FREQ 0.017237861082 0.000164758422 N         8445
FW SR_FREQ 0.021389913821 0.000356486602 LR_FREQ 0.023882053991 0.000288339375 N         1679
FY SR_FREQ 0.019802778118 0.000308026041 LR_FREQ 0.022843247932 0.000236835634 N         4656
FA SR_FREQ 0.021048343984 0.000314191537 LR_FREQ 0.026495612733 0.000263222566 N         9722
FC SR_FREQ 0.020362504309 0.000361900578 LR_FREQ 0.024156942451 0.000269442785 N         1632
FD SR_FREQ 0.022123294903 0.000330066918 LR_FREQ 0.020821904902 0.000219790857 N         8845
FE SR_FREQ 0.024715789219 0.000347544756 LR_FREQ 0.020179475889 0.000228214961 N         8163
FF SR_FREQ 0.019253167857 0.000294029809 LR_FREQ 0.022124676896 0.000223943148 N         4884
FG SR_FREQ 0.021797588029 0.000320109775 LR_FREQ 0.034039344247 0.000313081181 N         9649
FH SR_FREQ 0.022129010436 0.000345158988 LR_FREQ 0.022441484684 0.000256880641 N         3086
FI SR_FREQ 0.016924585173 0.000252075761 LR_FREQ 0.016758681113 0.000179070299 N         6760
FK SR_FREQ 0.020090687319 0.000286010844 LR_FREQ 0.019067520744 0.000207365081 N         6697
FL SR_FREQ 0.015783346151 0.000236259530 LR_FREQ 0.016451045726 0.000178793091 N        10540
FM SR_FREQ 0.017150132666 0.000297839411 LR_FREQ 0.020000817634 0.000245710924 N         2417
FN SR_FREQ 0.021382638497 0.000331944916 LR_FREQ 0.021527465043 0.000239122216 N         6000
SY SR_FREQ 0.020620799111 0.000320881961 LR_FREQ 0.024522025667 0.000260779919 N         6595
SS SR_FREQ 0.023224976744 0.000348371514 LR_FREQ 0.027431791856 0.000294626399 N        11874
SR SR_FREQ 0.023275965038 0.000310206825 LR_FREQ 0.022910993544 0.000252386575 N         8586
SQ SR_FREQ 0.026819022993 0.000369841474 LR_FREQ 0.022176753674 0.000272419744 N         6413
SP SR_FREQ 0.030468290244 0.000468649961 LR_FREQ 0.028694797157 0.000295793696 N         8332
SW SR_FREQ 0.022084777513 0.000356534151 LR_FREQ 0.026007965243 0.000333299795 N         2780
SV SR_FREQ 0.018030928105 0.000270566594 LR_FREQ 0.018685089266 0.000186238280 N        12487
ST SR_FREQ 0.019866202451 0.000281551669 LR_FREQ 0.021849735526 0.000231827950 N         9682
SK SR_FREQ 0.020589050264 0.000293083001 LR_FREQ 0.020512541464 0.000238713944 N         9373
SI SR_FREQ 0.017719969885 0.000269025153 LR_FREQ 0.018305822916 0.000208077657 N        10401
SH SR_FREQ 0.022739409412 0.000360802809 LR_FREQ 0.024258526861 0.000283177716 N         4115
SN SR_FREQ 0.021833775839 0.000336993679 LR_FREQ 0.023060864198 0.000265900116 N         7649
SM SR_FREQ 0.018020321512 0.000304851230 LR_FREQ 0.021917072528 0.000269093507 N         3738
SL SR_FREQ 0.016549109678 0.000250495641 LR_FREQ 0.017870238219 0.000203626456 N        17276
SC SR_FREQ 0.021194954258 0.000375134475 LR_FREQ 0.026012911683 0.000275650419 N         2401
SA SR_FREQ 0.021528816513 0.000325525755 LR_FREQ 0.027814184736 0.000285691909 N        13732
SG SR_FREQ 0.022218255096 0.000332237532 LR_FREQ 0.034969426111 0.000326887386 N        15193
SF SR_FREQ 0.020093235195 0.000315427714 LR_FREQ 0.023823352605 0.000250090269 N         7950
SE SR_FREQ 0.025049795190 0.000364331652 LR_FREQ 0.021495880127 0.000265649466 N        10393
SD SR_FREQ 0.022428758858 0.000327028698 LR_FREQ 0.022237799926 0.000248009906 N        10159
YI SR_FREQ 0.016611097264 0.000250146634 LR_FREQ 0.017135603892 0.000191117774 N         5714
YH SR_FREQ 0.021916398000 0.000366609163 LR_FREQ 0.023149321533 0.000263580385 N         2640
YK SR_FREQ 0.019801506945 0.000277449061 LR_FREQ 0.019504842312 0.000222184407 N         5580
YM SR_FREQ 0.016761847542 0.000285943741 LR_FREQ 0.020729219619 0.000263558874 N         2136
YL SR_FREQ 0.015543223333 0.000235601079 LR_FREQ 0.016769169970 0.000197594174 N        10254
YN SR_FREQ 0.020997131336 0.000329089871 LR_FREQ 0.022081002069 0.000249844647 N         5057
YA SR_FREQ 0.020820942520 0.000305684642 LR_FREQ 0.027300992081 0.000273920043 N         8084
YC SR_FREQ 0.019988244736 0.000342284916 LR_FREQ 0.025318149006 0.000293973764 N         1539
YE SR_FREQ 0.024435021831 0.000344100244 LR_FREQ 0.020605935456 0.000250781754 N         6486
YD SR_FREQ 0.021797141437 0.000318526467 LR_FREQ 0.021378123983 0.000228133634 N         6886
YG SR_FREQ 0.021569376211 0.000327502078 LR_FREQ 0.035397001288 0.000320375113 N         8433
YF SR_FREQ 0.019068084266 0.000298906175 LR_FREQ 0.022903895239 0.000241718133 N         4730
YY SR_FREQ 0.019482029823 0.000299528906 LR_FREQ 0.023774884242 0.000258769161 N         4529
YQ SR_FREQ 0.026669586022 0.000367199509 LR_FREQ 0.021261377556 0.000263693525 N         4118
YP SR_FREQ 0.030717078644 0.000450317590 LR_FREQ 0.028343235219 0.000291910389 N         5380
YS SR_FREQ 0.022610646663 0.000334030525 LR_FREQ 0.026953677608 0.000271656424 N         6959
YR SR_FREQ 0.022558767757 0.000296584282 LR_FREQ 0.022075969300 0.000241361735 N         5717
YT SR_FREQ 0.018899077135 0.000268907325 LR_FREQ 0.020920748091 0.000229072678 N         5974
YW SR_FREQ 0.021019202675 0.000339885603 LR_FREQ 0.025026856005 0.000348724594 N         1604
YV SR_FREQ 0.016939929765 0.000249205176 LR_FREQ 0.017614017403 0.000177030188 N         7090
LF SR_FREQ 0.015897523966 0.000242448883 LR_FREQ 0.018436121772 0.000181713064 N        10213
LG SR_FREQ 0.018042799334 0.000265944295 LR_FREQ 0.026778976511 0.000250507741 N        20257
LD SR_FREQ 0.018014897872 0.000270468915 LR_FREQ 0.017781922956 0.000175446103 N        17881
LE SR_FREQ 0.019894202560 0.000295930571 LR_FREQ 0.017357366682 0.000177995712 N        19754
LC SR_FREQ 0.015898271687 0.000283915570 LR_FREQ 0.018924347846 0.000200370498 N         3482
LA SR_FREQ 0.017476831590 0.000262070507 LR_FREQ 0.021917020063 0.000216250160 N        25967
LN SR_FREQ 0.017293310422 0.000269279315 LR_FREQ 0.017986124326 0.000182932672 N        12227
LL SR_FREQ 0.013828613079 0.000202950276 LR_FREQ 0.014701928424 0.000146687691 N        25443
LM SR_FREQ 0.014258302722 0.000237482172 LR_FREQ 0.016629514547 0.000186096972 N         6114
LK SR_FREQ 0.016607532418 0.000233838170 LR_FREQ 0.016509719499 0.000167069035 N        17766
LH SR_FREQ 0.017462595615 0.000283789876 LR_FREQ 0.018210050496 0.000185662983 N         6779
LI SR_FREQ 0.014385510013 0.000209856920 LR_FREQ 0.014785221755 0.000149286278 N        14288
LV SR_FREQ 0.014746678916 0.000213308883 LR_FREQ 0.015174376261 0.000136497550 N        18721
LW SR_FREQ 0.016537703785 0.000265328273 LR_FREQ 0.018845863878 0.000217138431 N         3175
LT SR_FREQ 0.016050754157 0.000223468835 LR_FREQ 0.017385709494 0.000169152930 N        16130
LR SR_FREQ 0.018396488124 0.000259434379 LR_FREQ 0.018099686292 0.000177797273 N        15629
LS SR_FREQ 0.018518889330 0.000280902276 LR_FREQ 0.021336016311 0.000210274238 N        18575
LP SR_FREQ 0.023226557139 0.000345523777 LR_FREQ 0.021934939028 0.000214270905 N        14385
LQ SR_FREQ 0.020502332226 0.000302407799 LR_FREQ 0.017340082700 0.000187537153 N        10775
LY SR_FREQ 0.016224808303 0.000252142832 LR_FREQ 0.018768252309 0.000192327859 N         8924
RT SR_FREQ 0.021237687302 0.000276959029 LR_FREQ 0.018566732523 0.000203243805 N         7470
RV SR_FREQ 0.019086968676 0.000265788003 LR_FREQ 0.015919958464 0.000158145966 N        11343
RW SR_FREQ 0.024211886203 0.000355706599 LR_FREQ 0.020858559962 0.000265749512 N         2233
RP SR_FREQ 0.033094659472 0.000462605848 LR_FREQ 0.024381018671 0.000266253121 N         6609
RQ SR_FREQ 0.029268542558 0.000361962817 LR_FREQ 0.018439662206 0.000227916624 N         5677
RR SR_FREQ 0.025179768845 0.000312250762 LR_FREQ 0.019283225604 0.000217251659 N         8324
RS SR_FREQ 0.024972885462 0.000345255281 LR_FREQ 0.023416030350 0.000260609678 N         7778
RY SR_FREQ 0.022131829723 0.000310473285 LR_FREQ 0.020407198486 0.000221962413 N         5876
RD SR_FREQ 0.023979158172 0.000325323014 LR_FREQ 0.018903926415 0.000208924966 N         9145
RE SR_FREQ 0.026748335448 0.000352579998 LR_FREQ 0.018224574577 0.000223759160 N        11020
RF SR_FREQ 0.021613728240 0.000313603702 LR_FREQ 0.019913792739 0.000204706245 N         7068
RG SR_FREQ 0.023718510337 0.000326281557 LR_FREQ 0.030287103839 0.000307329405 N        10287
RA SR_FREQ 0.022889850169 0.000318308791 LR_FREQ 0.023942474901 0.000252582285 N        12910
RC SR_FREQ 0.023157439825 0.000372048384 LR_FREQ 0.021123454851 0.000252308957 N         1842
RL SR_FREQ 0.017447602830 0.000248044362 LR_FREQ 0.015339511815 0.000168653695 N        15526
RM SR_FREQ 0.019514060388 0.000302869676 LR_FREQ 0.017793709847 0.000212375544 N         3363
RN SR_FREQ 0.023448663214 0.000323069367 LR_FREQ 0.019386726181 0.000221234265 N         6098
RH SR_FREQ 0.024645691582 0.000350837080 LR_FREQ 0.019818208207 0.000241490266 N         3671
RI SR_FREQ 0.018821931127 0.000263401521 LR_FREQ 0.015420183792 0.000165332928 N         9372
RK SR_FREQ 0.022179379962 0.000282099086 LR_FREQ 0.017340935401 0.000200261237 N         7570
VH SR_FREQ 0.018561121168 0.000347091829 LR_FREQ 0.012657018180 0.000157954930 N         4887
IP SR_FREQ 0.025045854104 0.000433771512 LR_FREQ 0.015076712187 0.000212688274 N         9053
EM SR_FREQ 0.022147972280 0.000319870052 LR_FREQ 0.016263275657 0.000207392852 N         4699
EL SR_FREQ 0.019205022191 0.000250007103 LR_FREQ 0.014436364779 0.000166216708 N        19944
EN SR_FREQ 0.025914630333 0.000326005294 LR_FREQ 0.017672995235 0.000219814975 N         9303
EI SR_FREQ 0.020988610779 0.000269098019 LR_FREQ 0.014375186002 0.000168100769 N        13008
EH SR_FREQ 0.027524462057 0.000348995257 LR_FREQ 0.017925081125 0.000227030917 N         4569
EK SR_FREQ 0.024451056381 0.000289902369 LR_FREQ 0.015938086209 0.000188944939 N        13723
EE SR_FREQ 0.029171129065 0.000380187638 LR_FREQ 0.016855559568 0.000224756345 N        15237
ED SR_FREQ 0.026352887077 0.000322479009 LR_FREQ 0.017405437282 0.000205434173 N        10833
EG SR_FREQ 0.026076265737 0.000329612286 LR_FREQ 0.027292936380 0.000296441522 N        13886
EF SR_FREQ 0.024073133989 0.000308069424 LR_FREQ 0.018254130709 0.000209017100 N         7860
EA SR_FREQ 0.025050405474 0.000336408201 LR_FREQ 0.021983072634 0.000246279432 N        17949
EC SR_FREQ 0.026316852773 0.000366574859 LR_FREQ 0.018801087596 0.000233892710 N         2171
IT SR_FREQ 0.016358741021 0.000259963641 LR_FREQ 0.011481846984 0.000148621815 N        10265
EY SR_FREQ 0.024675475479 0.000318375152 LR_FREQ 0.018627589800 0.000224450398 N         6768
IW SR_FREQ 0.017016091809 0.000313927392 LR_FREQ 0.011444493472 0.000183555700 N         1897
ET SR_FREQ 0.023489384588 0.000269523509 LR_FREQ 0.017077038830 0.000197192466 N        10150
EW SR_FREQ 0.027411993404 0.000348327230 LR_FREQ 0.018688977375 0.000260000497 N         2882
EV SR_FREQ 0.021073760015 0.000266707390 LR_FREQ 0.014837367088 0.000151596321 N        14749
EQ SR_FREQ 0.031848183903 0.000366078736 LR_FREQ 0.016905075983 0.000214366020 N         7579
EP SR_FREQ 0.035863803653 0.000432889993 LR_FREQ 0.022082106175 0.000254671442 N         6969
ES SR_FREQ 0.027351460795 0.000338688667 LR_FREQ 0.021296239597 0.000247881390 N         9610
ER SR_FREQ 0.027637593231 0.000314734683 LR_FREQ 0.017748805378 0.000203754726 N        11338
II SR_FREQ 0.014514938825 0.000226783245 LR_FREQ 0.009693247334 0.000121814799 N         9740
IH SR_FREQ 0.017995365535 0.000340437138 LR_FREQ 0.011432402571 0.000171680077 N         4279
IK SR_FREQ 0.016992917179 0.000274858818 LR_FREQ 0.010978786769 0.000142233822 N        10368
IM SR_FREQ 0.014235734028 0.000263389329 LR_FREQ 0.010221772182 0.000152790456 N         3370
IN SR_FREQ 0.017822450673 0.000322571259 LR_FREQ 0.011955233132 0.000177368163 N         8462
KC SR_FREQ 0.018322513246 0.000332784777 LR_FREQ 0.019184877441 0.000246862755 N         1670
KA SR_FREQ 0.019453786494 0.000299809267 LR_FREQ 0.022417787452 0.000261257037 N        14009
KG SR_FREQ 0.020227352313 0.000323364189 LR_FREQ 0.028151078250 0.000328323716 N        11792
KF SR_FREQ 0.017930972831 0.000281451757 LR_FREQ 0.018500331488 0.000216106484 N         6222
KE SR_FREQ 0.022475022664 0.000335701912 LR_FREQ 0.017039992304 0.000226419276 N        13302
KD SR_FREQ 0.020159053326 0.000312588846 LR_FREQ 0.017532438659 0.000209615591 N        10574
KK SR_FREQ 0.018509130550 0.000277888863 LR_FREQ 0.016164569149 0.000206047571 N        10251
KI SR_FREQ 0.015879432006 0.000242265191 LR_FREQ 0.014408464420 0.000167708883 N        10699
KH SR_FREQ 0.019941124981 0.000323388819 LR_FREQ 0.018182620036 0.000238438996 N         3588
KN SR_FREQ 0.019438965944 0.000321877496 LR_FREQ 0.017889758801 0.000223359246 N         8093
KM SR_FREQ 0.015829908559 0.000281359145 LR_FREQ 0.016446784807 0.000219703175 N         3588
KL SR_FREQ 0.015020309559 0.000228656433 LR_FREQ 0.014492931679 0.000169848306 N        15657
KS SR_FREQ 0.020824826992 0.000321265178 LR_FREQ 0.021733630413 0.000270146245 N         8633
KR SR_FREQ 0.020865605080 0.000281889846 LR_FREQ 0.017972102425 0.000222661925 N         7678
KQ SR_FREQ 0.023895870005 0.000362846110 LR_FREQ 0.017082659728 0.000229509310 N         5916
KP SR_FREQ 0.027494573841 0.000443012868 LR_FREQ 0.022623483633 0.000275717619 N         7089
KW SR_FREQ 0.019135394487 0.000321297687 LR_FREQ 0.019085212559 0.000281999794 N         2136
KV SR_FREQ 0.016215384170 0.000246835867 LR_FREQ 0.014979446110 0.000158786928 N        12143
KT SR_FREQ 0.017761435507 0.000260708911 LR_FREQ 0.017326799525 0.000211510419 N         9008
KY SR_FREQ 0.018153673417 0.000286503178 LR_FREQ 0.018893210162 0.000226358754 N         6464
DN SR_FREQ 0.023067287468 0.000359670823 LR_FREQ 0.019362153649 0.000231346889 N         6893
DL SR_FREQ 0.017336510980 0.000254746204 LR_FREQ 0.015430409141 0.000171679134 N        18074
DM SR_FREQ 0.019307028188 0.000330342358 LR_FREQ 0.017909867825 0.000221396970 N         3972
DK SR_FREQ 0.021806520750 0.000316092639 LR_FREQ 0.017398821526 0.000209616275 N         9365
DH SR_FREQ 0.024198917107 0.000379495686 LR_FREQ 0.019949358662 0.000245855644 N         3797
DI SR_FREQ 0.018703965963 0.000274979462 LR_FREQ 0.015554137291 0.000182088164 N        12008
DF SR_FREQ 0.021336371334 0.000339097375 LR_FREQ 0.019945839432 0.000220980432 N         8620
DG SR_FREQ 0.023275175326 0.000346547592 LR_FREQ 0.030024673546 0.000301882159 N        14379
DD SR_FREQ 0.023667704566 0.000351981559 LR_FREQ 0.018857962909 0.000217153135 N         9411
DE SR_FREQ 0.026300439884 0.000388831393 LR_FREQ 0.018340035665 0.000236891713 N        12063
DC SR_FREQ 0.022768195256 0.000404433193 LR_FREQ 0.021004788758 0.000253285511 N         2192
DA SR_FREQ 0.022635391379 0.000352365823 LR_FREQ 0.023849471654 0.000253688273 N        15059
DY SR_FREQ 0.021825223558 0.000342237113 LR_FREQ 0.020434286995 0.000232607436 N         7362
DV SR_FREQ 0.018923303728 0.000280021512 LR_FREQ 0.016020679566 0.000166862926 N        13814
DW SR_FREQ 0.023823316624 0.000378627578 LR_FREQ 0.020826896586 0.000283290545 N         2928
DT SR_FREQ 0.020948707058 0.000301338076 LR_FREQ 0.018581306484 0.000207128233 N         8886
DR SR_FREQ 0.024704991564 0.000341243974 LR_FREQ 0.019386801117 0.000223895006 N         8561
DS SR_FREQ 0.024549168191 0.000373122424 LR_FREQ 0.023298065304 0.000264384188 N         9686
DP SR_FREQ 0.032515187056 0.000510894241 LR_FREQ 0.023914824183 0.000257817060 N         9366
DQ SR_FREQ 0.028527132935 0.000407076972 LR_FREQ 0.018532655285 0.000232653592 N         5423
QQ SR_FREQ 0.035719146624 0.000423254519 LR_FREQ 0.019038929511 0.000260113739 N         4839
QP SR_FREQ 0.040522577098 0.000529878072 LR_FREQ 0.025728310299 0.000300762059 N         4749
QS SR_FREQ 0.029418739850 0.000388579205 LR_FREQ 0.024523549534 0.000292336111 N         5719
QR SR_FREQ 0.029812767991 0.000345836921 LR_FREQ 0.020057516162 0.000244183405 N         5639
QT SR_FREQ 0.024760601781 0.000312824659 LR_FREQ 0.019022185980 0.000228122224 N         5546
QW SR_FREQ 0.030320002899 0.000417883873 LR_FREQ 0.022011445959 0.000319666210 N         1716
QV SR_FREQ 0.021820107984 0.000297533117 LR_FREQ 0.016200114759 0.000173178850 N         7887
QY SR_FREQ 0.026283762720 0.000365020806 LR_FREQ 0.021316029718 0.000254826037 N         3870
QA SR_FREQ 0.026462508370 0.000364318377 LR_FREQ 0.025058526810 0.000280203944 N        10035
QC SR_FREQ 0.028988867356 0.000469762440 LR_FREQ 0.022187464618 0.000281387489 N         1314
QE SR_FREQ 0.031498915099 0.000410919798 LR_FREQ 0.018868393982 0.000253129601 N         6787
QD SR_FREQ 0.028127497393 0.000373681923 LR_FREQ 0.019443941712 0.000233072119 N         5492
QG SR_FREQ 0.027746625533 0.000371557411 LR_FREQ 0.032239182174 0.000342514373 N         7730
QF SR_FREQ 0.025454755048 0.000351992898 LR_FREQ 0.020710186413 0.000235799596 N         4356
QI SR_FREQ 0.021686569974 0.000300955498 LR_FREQ 0.015725265379 0.000192195271 N         6382
QH SR_FREQ 0.030241708446 0.000421723359 LR_FREQ 0.020724249606 0.000276190778 N         2589
QK SR_FREQ 0.025930215607 0.000326192349 LR_FREQ 0.017699221907 0.000220681652 N         5914
QM SR_FREQ 0.023458734692 0.000369805672 LR_FREQ 0.018354884242 0.000249730267 N         2601
QL SR_FREQ 0.019659905875 0.000277056822 LR_FREQ 0.015519994835 0.000182983337 N        11307
QN SR_FREQ 0.027902774343 0.000390478717 LR_FREQ 0.019975623183 0.000251054856 N         4469
WG SR_FREQ 0.021097144157 0.000351824149 LR_FREQ 0.036383869265 0.000404113690 N         2979
WF SR_FREQ 0.018095461259 0.000313436331 LR_FREQ 0.021496967902 0.000258875418 N         1696
WE SR_FREQ 0.024527092502 0.000375080630 LR_FREQ 0.019249517754 0.000266524418 N         2628
WD SR_FREQ 0.021306782799 0.000353950837 LR_FREQ 0.020079639506 0.000262890941 N         2850
WC SR_FREQ 0.018716520610 0.000405144903 LR_FREQ 0.023963876117 0.000335997285 N          578
WA SR_FREQ 0.020221904772 0.000315557707 LR_FREQ 0.026783943452 0.000307078530 N         3170
WN SR_FREQ 0.020329062527 0.000338274614 LR_FREQ 0.020833036529 0.000286645478 N         2133
WM SR_FREQ 0.015264532774 0.000323442614 LR_FREQ 0.018750182104 0.000293383395 N          917
WL SR_FREQ 0.014427405949 0.000241611982 LR_FREQ 0.015268542058 0.000193886541 N         3956
WK SR_FREQ 0.019042148204 0.000299007994 LR_FREQ 0.017891915712 0.000242567378 N         2313
WI SR_FREQ 0.015434354527 0.000252838797 LR_FREQ 0.015326017685 0.000193372397 N         2204
WH SR_FREQ 0.021269485946 0.000386880129 LR_FREQ 0.021696580962 0.000307062149 N         1156
WW SR_FREQ 0.020120329246 0.000397436951 LR_FREQ 0.023765295684 0.000405606342 N          648
WV SR_FREQ 0.015944220715 0.000250572612 LR_FREQ 0.016016626778 0.000185532880 N         2662
WT SR_FREQ 0.017996904058 0.000273194460 LR_FREQ 0.019491545058 0.000248402799 N         2429
WS SR_FREQ 0.022218584253 0.000362308369 LR_FREQ 0.026411834317 0.000308963274 N         2677
WR SR_FREQ 0.022222597320 0.000320178631 LR_FREQ 0.020797080958 0.000267530410 N         2254
WQ SR_FREQ 0.027014500891 0.000407016110 LR_FREQ 0.019714644545 0.000289710221 N         1898
WP SR_FREQ 0.032034728579 0.000532599373 LR_FREQ 0.027887638961 0.000346255374 N         1680
WY SR_FREQ 0.018604162540 0.000333258038 LR_FREQ 0.022530167503 0.000299988028 N         1408
PR SR_FREQ 0.024287971102 0.000292549905 LR_FREQ 0.019120944651 0.000185014377 N         6044
PS SR_FREQ 0.024150134727 0.000309285701 LR_FREQ 0.023129166696 0.000215965210 N         8152
PP SR_FREQ 0.032400190511 0.000405839938 LR_FREQ 0.023922373444 0.000218463352 N         5593
PQ SR_FREQ 0.028415586776 0.000332565364 LR_FREQ 0.018259073472 0.000197228210 N         5172
PV SR_FREQ 0.018497612754 0.000252897427 LR_FREQ 0.015664161751 0.000147118087 N        10633
PW SR_FREQ 0.023209700123 0.000326392308 LR_FREQ 0.020697499459 0.000252959505 N         2019
PT SR_FREQ 0.020460033886 0.000255891739 LR_FREQ 0.018225565747 0.000180982171 N         7573
PY SR_FREQ 0.021279875252 0.000282665957 LR_FREQ 0.020200004358 0.000202911704 N         5130
PC SR_FREQ 0.022151562639 0.000330240850 LR_FREQ 0.020623025524 0.000205006342 N         1479
PA SR_FREQ 0.022345629266 0.000302975837 LR_FREQ 0.023930749349 0.000224914798 N        11177
PF SR_FREQ 0.020754272693 0.000288915863 LR_FREQ 0.019760710442 0.000201567218 N         6000
PG SR_FREQ 0.022798107335 0.000300148845 LR_FREQ 0.030205034294 0.000257782151 N        11124
PD SR_FREQ 0.023196194156 0.000304282775 LR_FREQ 0.018679831324 0.000185874199 N         9525
PE SR_FREQ 0.026124066754 0.000333724927 LR_FREQ 0.018136570014 0.000194926878 N        11899
PK SR_FREQ 0.021412006885 0.000272175209 LR_FREQ 0.017050793861 0.000172433289 N         6644
PH SR_FREQ 0.023743337445 0.000303667066 LR_FREQ 0.019623510640 0.000215125409 N         3313
PI SR_FREQ 0.018241737901 0.000252514222 LR_FREQ 0.015171168125 0.000159415467 N         6903
PN SR_FREQ 0.022599511817 0.000310233461 LR_FREQ 0.019105159532 0.000196901041 N         6121
PL SR_FREQ 0.016917827144 0.000234766708 LR_FREQ 0.015075753471 0.000156678562 N        12561
PM SR_FREQ 0.018663774565 0.000286548302 LR_FREQ 0.017499275895 0.000198902713 N         2792
CK SR_FREQ 0.020414627238 0.000299541604 LR_FREQ 0.020746103720 0.000261847927 N         1878
CI SR_FREQ 0.016570695256 0.000268373025 LR_FREQ 0.017823125447 0.000222051175 N         2105
CH SR_FREQ 0.023464489758 0.000411554614 LR_FREQ 0.026410554163 0.000342851610 N         1296
CN SR_FREQ 0.022113427174 0.000368661114 LR_FREQ 0.024411728885 0.000315236100 N         1544
CM SR_FREQ 0.016761654160 0.000324661088 LR_FREQ 0.022930434188 0.000339846408 N          760
CL SR_FREQ 0.015301623750 0.000246720581 LR_FREQ 0.017373610493 0.000217520418 N         3448
CC SR_FREQ 0.021191624156 0.000466263835 LR_FREQ 0.030112831146 0.000384747668 N          590
CA SR_FREQ 0.021602439798 0.000342247923 LR_FREQ 0.030601460974 0.000329748980 N         2835
CG SR_FREQ 0.022516638110 0.000367058292 LR_FREQ 0.041784172458 0.000374982577 N         3221
CF SR_FREQ 0.019576319609 0.000326059749 LR_FREQ 0.025495629193 0.000297789448 N         1548
CE SR_FREQ 0.026348281909 0.000402918996 LR_FREQ 0.022109615114 0.000289754450 N         2264
CD SR_FREQ 0.022998896583 0.000372062334 LR_FREQ 0.023088972088 0.000273674025 N         2291
CY SR_FREQ 0.020275465119 0.000337725762 LR_FREQ 0.026820297520 0.000311418660 N         1306
CS SR_FREQ 0.024003641061 0.000382032753 LR_FREQ 0.030595630174 0.000331897298 N         2512
CR SR_FREQ 0.024058115569 0.000344372713 LR_FREQ 0.024261738949 0.000287791024 N         2012
CQ SR_FREQ 0.029507191520 0.000449461719 LR_FREQ 0.023318457161 0.000319621776 N         1388
CP SR_FREQ 0.034915497276 0.000575511771 LR_FREQ 0.032811526299 0.000357005241 N         1953
CW SR_FREQ 0.022307337037 0.000376466680 LR_FREQ 0.029807979593 0.000430558089 N          486
CV SR_FREQ 0.017019296371 0.000270217668 LR_FREQ 0.018333173577 0.000195883446 N         2530
CT SR_FREQ 0.019347242930 0.000296435713 LR_FREQ 0.022536785996 0.000260679209 N         2014
IY SR_FREQ 0.016558456818 0.000296188538 LR_FREQ 0.012230791000 0.000162060241 N         5963
VA SR_FREQ 0.018369263333 0.000303809169 LR_FREQ 0.016671094107 0.000185921283 N        18692
VC SR_FREQ 0.016998078109 0.000369325020 LR_FREQ 0.012752571621 0.000164728929 N         2734
VD SR_FREQ 0.019008050486 0.000329217152 LR_FREQ 0.013159909326 0.000153312184 N        13801
VE SR_FREQ 0.021039208960 0.000347690452 LR_FREQ 0.012790428628 0.000148403496 N        14657
VF SR_FREQ 0.016741438629 0.000292244984 LR_FREQ 0.013241892258 0.000145971638 N         8701
VG SR_FREQ 0.018978029926 0.000320998267 LR_FREQ 0.020692225713 0.000230341124 N        14575
IQ SR_FREQ 0.021665574303 0.000363188050 LR_FREQ 0.011138797026 0.000163404845 N         6025
VI SR_FREQ 0.014966389838 0.000236183280 LR_FREQ 0.010545092756 0.000114062598 N        12775
IS SR_FREQ 0.019206274601 0.000328186267 LR_FREQ 0.014784184324 0.000201741842 N        11505
IR SR_FREQ 0.018978180297 0.000298299153 LR_FREQ 0.012041011854 0.000154399271 N         8664
VL SR_FREQ 0.014306398068 0.000229812233 LR_FREQ 0.011087131946 0.000121179896 N        20149
VM SR_FREQ 0.014870921917 0.000281297159 LR_FREQ 0.011357025092 0.000143805678 N         4801
VN SR_FREQ 0.018268903986 0.000328989858 LR_FREQ 0.013061224521 0.000163607537 N         9393
IV SR_FREQ 0.014874034817 0.000235052916 LR_FREQ 0.010085089183 0.000120493830 N        12087
VP SR_FREQ 0.025344020612 0.000456918139 LR_FREQ 0.016316974994 0.000197896852 N        10504
VQ SR_FREQ 0.022097606221 0.000377074906 LR_FREQ 0.012375324402 0.000160575647 N         7098
VR SR_FREQ 0.019431369427 0.000299823968 LR_FREQ 0.013179384759 0.000148724618 N        10976
VS SR_FREQ 0.019626161500 0.000341953016 LR_FREQ 0.015893969827 0.000188865931 N        13407
VT SR_FREQ 0.016817354802 0.000272835657 LR_FREQ 0.012613217093 0.000144595689 N        12705
IL SR_FREQ 0.013870765973 0.000223378356 LR_FREQ 0.010249992685 0.000128909418 N        14424
VV SR_FREQ 0.015353709022 0.000244461665 LR_FREQ 0.010989415152 0.000111971328 N        16715
VW SR_FREQ 0.017681124256 0.000317894960 LR_FREQ 0.012728949478 0.000174061829 N         2772
IA SR_FREQ 0.017909205078 0.000289848489 LR_FREQ 0.015727652710 0.000208880858 N        15689
VY SR_FREQ 0.017053117663 0.000298669499 LR_FREQ 0.013376824663 0.000156967856 N         7130
IC SR_FREQ 0.016288075512 0.000327907327 LR_FREQ 0.011447332452 0.000167131490 N         2319
IE SR_FREQ 0.020603050631 0.000341993855 LR_FREQ 0.011861460724 0.000156989357 N        12261
ID SR_FREQ 0.018589149774 0.000309666332 LR_FREQ 0.012100283737 0.000164815478 N        11996
IG SR_FREQ 0.018552098632 0.000306089467 LR_FREQ 0.019584207785 0.000258548347 N        12684
IF SR_FREQ 0.016195260117 0.000277093841 LR_FREQ 0.012048102567 0.000158644027 N         6374
HY SR_FREQ 0.021428203220 0.000339284966 LR_FREQ 0.023836456707 0.000270783006 N         2825
HR SR_FREQ 0.024795632427 0.000328688612 LR_FREQ 0.021907616409 0.000240451710 N         3664
HS SR_FREQ 0.024682308486 0.000364351692 LR_FREQ 0.027335695542 0.000284008710 N         4168
HP SR_FREQ 0.034698849347 0.000510146595 LR_FREQ 0.028800338949 0.000300324462 N         4434
HQ SR_FREQ 0.029946418775 0.000412033750 LR_FREQ 0.021103356975 0.000267400699 N         2585
HV SR_FREQ 0.018126279698 0.000279026126 LR_FREQ 0.017242761940 0.000173375233 N         4780
HW SR_FREQ 0.023934553235 0.000447718331 LR_FREQ 0.025315595244 0.000346312849 N         1187
HT SR_FREQ 0.020455006185 0.000286943145 LR_FREQ 0.020802199253 0.000230296266 N         3702
HK SR_FREQ 0.021476231967 0.000311026592 LR_FREQ 0.019154832873 0.000227865000 N         2865
HH SR_FREQ 0.024620055433 0.000403356664 LR_FREQ 0.023183646341 0.000286089053 N         2065
HI SR_FREQ 0.017803490817 0.000274831822 LR_FREQ 0.016742539215 0.000206262719 N         4255
HN SR_FREQ 0.023049703289 0.000371797131 LR_FREQ 0.022007952678 0.000250981740 N         2725
HL SR_FREQ 0.016367443136 0.000254553747 LR_FREQ 0.016424475071 0.000191666846 N         7293
HM SR_FREQ 0.018324214122 0.000331463306 LR_FREQ 0.020423099881 0.000277175682 N         1470
HC SR_FREQ 0.022533303483 0.000432177939 LR_FREQ 0.025561242188 0.000305537371 N         1205
HA SR_FREQ 0.022412812679 0.000340367079 LR_FREQ 0.027697031664 0.000287239188 N         5545
HF SR_FREQ 0.020740688469 0.000337419747 LR_FREQ 0.022977856824 0.000258003399 N         3591
HG SR_FREQ 0.023404629062 0.000364206535 LR_FREQ 0.036598423064 0.000333873879 N         5791
HD SR_FREQ 0.023758083773 0.000354111803 LR_FREQ 0.021201966032 0.000241049030 N         3682
HE SR_FREQ 0.026924725079 0.000390985752 LR_FREQ 0.020413726991 0.000258480420 N         3813
NH SR_FREQ 0.025878589120 0.000398814406 LR_FREQ 0.023743002434 0.000286164213 N         2905
NI SR_FREQ 0.019367512880 0.000292068892 LR_FREQ 0.017586300277 0.000204781326 N         8578
NK SR_FREQ 0.022880161773 0.000330085461 LR_FREQ 0.019878698503 0.000237052603 N         6682
NL SR_FREQ 0.017876534548 0.000274820682 LR_FREQ 0.017230686771 0.000202937256 N        12102
NM SR_FREQ 0.020259446708 0.000345145238 LR_FREQ 0.021153998570 0.000267508375 N         2791
NN SR_FREQ 0.024384586147 0.000382361464 LR_FREQ 0.022510896697 0.000270471361 N         6323
NA SR_FREQ 0.023628987947 0.000355821191 LR_FREQ 0.027606385499 0.000288377866 N        10114
NC SR_FREQ 0.024362679280 0.000431287403 LR_FREQ 0.025700477681 0.000286416530 N         1728
ND SR_FREQ 0.024950652149 0.000370888067 LR_FREQ 0.021691702859 0.000247692389 N         7005
NE SR_FREQ 0.027913968642 0.000398690485 LR_FREQ 0.020960072688 0.000266100154 N         7586
NF SR_FREQ 0.022367897713 0.000346423986 LR_FREQ 0.023356730002 0.000255334144 N         5664
NG SR_FREQ 0.024570518240 0.000373998116 LR_FREQ 0.035556037170 0.000349334865 N        10792
NY SR_FREQ 0.022994854154 0.000360003737 LR_FREQ 0.024113960838 0.000268086918 N         5214
NP SR_FREQ 0.035215418185 0.000524221252 LR_FREQ 0.028281762479 0.000293032860 N         7818
NQ SR_FREQ 0.030805376664 0.000425463114 LR_FREQ 0.021674397106 0.000276818464 N         4563
NR SR_FREQ 0.026225483516 0.000353601035 LR_FREQ 0.022487938872 0.000256752760 N         5699
NS SR_FREQ 0.025853345928 0.000382889745 LR_FREQ 0.027190918241 0.000292979447 N         7531
NT SR_FREQ 0.021897660165 0.000312404903 LR_FREQ 0.021338751889 0.000234676808 N         6895
NV SR_FREQ 0.019601707518 0.000296427447 LR_FREQ 0.018010231173 0.000182358333 N         9212
NW SR_FREQ 0.025599420136 0.000434936098 LR_FREQ 0.025606884658 0.000343363106 N         2049
TY SR_FREQ 0.018200257381 0.000304428058 LR_FREQ 0.021835655635 0.000226917000 N         5842
TV SR_FREQ 0.016133268499 0.000248160672 LR_FREQ 0.016726469161 0.000166016402 N        12636
TW SR_FREQ 0.019106680670 0.000320650649 LR_FREQ 0.022559646885 0.000287109664 N         2444
TT SR_FREQ 0.017669175244 0.000259935722 LR_FREQ 0.019575862235 0.000211012446 N         8738
TR SR_FREQ 0.020746479219 0.000296972306 LR_FREQ 0.020692754966 0.000224791163 N         7521
TS SR_FREQ 0.020866002048 0.000336115420 LR_FREQ 0.024808089047 0.000260582021 N         9721
TP SR_FREQ 0.027507768846 0.000449852706 LR_FREQ 0.025942107087 0.000272452967 N         9164
TQ SR_FREQ 0.023919666423 0.000357887644 LR_FREQ 0.019801218347 0.000240324846 N         5263
TN SR_FREQ 0.019496474303 0.000324699039 LR_FREQ 0.020761786788 0.000239448463 N         6729
TL SR_FREQ 0.014933179175 0.000236897571 LR_FREQ 0.016086487294 0.000173890401 N        16287
TM SR_FREQ 0.015702913227 0.000284694449 LR_FREQ 0.019172150698 0.000226231667 N         3281
TK SR_FREQ 0.018476123465 0.000277050015 LR_FREQ 0.018488286881 0.000215298302 N         7764
TH SR_FREQ 0.019951128764 0.000335416432 LR_FREQ 0.021358677088 0.000246985171 N         3864
TI SR_FREQ 0.015789936787 0.000246494783 LR_FREQ 0.016207024097 0.000179396208 N         9508
TF SR_FREQ 0.017846656833 0.000297767486 LR_FREQ 0.021173345194 0.000212505908 N         7293
TG SR_FREQ 0.020115915778 0.000321565172 LR_FREQ 0.031981016812 0.000287892604 N        14007
TD SR_FREQ 0.020103588536 0.000315494626 LR_FREQ 0.020130944100 0.000224346770 N         9393
TE SR_FREQ 0.022529654719 0.000339829918 LR_FREQ 0.019536666186 0.000238911719 N         9505
TC SR_FREQ 0.018232100685 0.000344769577 LR_FREQ 0.022747754869 0.000243811029 N         2070
TA SR_FREQ 0.019463173581 0.000307484455 LR_FREQ 0.025195093427 0.000248551067 N        13625
AA SR_FREQ 0.018976338710 0.000285649654 LR_FREQ 0.026951533653 0.000263354901 N        25195
AC SR_FREQ 0.017744192640 0.000291715280 LR_FREQ 0.025202888809 0.000259754538 N         3226
AE SR_FREQ 0.021815146005 0.000337234540 LR_FREQ 0.021360385977 0.000237634590 N        16962
AD SR_FREQ 0.019658010863 0.000293028833 LR_FREQ 0.021997720209 0.000219994692 N        15304
AG SR_FREQ 0.019562958637 0.000282051161 LR_FREQ 0.033260536428 0.000309659883 N        20364
AF SR_FREQ 0.017478643587 0.000263986412 LR_FREQ 0.023424776740 0.000224468608 N        10166
AI SR_FREQ 0.015723072294 0.000230774120 LR_FREQ 0.018380685122 0.000195233185 N        14638
AH SR_FREQ 0.019280257942 0.000293475499 LR_FREQ 0.023682158122 0.000247817773 N         5961
AK SR_FREQ 0.018090930882 0.000253461738 LR_FREQ 0.020431069804 0.000213543316 N        13653
AM SR_FREQ 0.015645501637 0.000255999258 LR_FREQ 0.021652242378 0.000245341887 N         6036
AL SR_FREQ 0.014870212045 0.000215254437 LR_FREQ 0.017910603928 0.000193104035 N        26020
AN SR_FREQ 0.018986740154 0.000289429461 LR_FREQ 0.022709110640 0.000236688941 N         9588
AQ SR_FREQ 0.022794311329 0.000319565304 LR_FREQ 0.021972393591 0.000241491197 N         9539
AP SR_FREQ 0.025833951263 0.000376599365 LR_FREQ 0.027763507906 0.000273841546 N         9680
AS SR_FREQ 0.020244920888 0.000300093941 LR_FREQ 0.026660764484 0.000260823629 N        14326
AR SR_FREQ 0.020222378941 0.000286656369 LR_FREQ 0.022605256692 0.000229321792 N        13740
AT SR_FREQ 0.017514090659 0.000243669417 LR_FREQ 0.021677462578 0.000213454264 N        13166
AW SR_FREQ 0.018584526017 0.000292757928 LR_FREQ 0.025115928612 0.000292936299 N         3317
AV SR_FREQ 0.016043410418 0.000230798783 LR_FREQ 0.018671533304 0.000173075376 N        18538
AY SR_FREQ 0.017827280556 0.000268002269 LR_FREQ 0.024057683499 0.000241033842 N         8176
VK SR_FREQ 0.017450993828 0.000289408823 LR_FREQ 0.012029645563 0.000136457651 N        12135
