# Supplementary material for: Pi-Pi contacts are an overlooked protein feature relevant to phase separation
Source: eLife. 2018 Feb 9;7:e31486. doi: 10.7554/eLife.31486 (PMC5847340; doi:10.7554/eLife.31486)
Supplement: Source code 2. — Python script and associated database files for the final phase separation propensity predictor. [file elife-31486-code2.tgz › SourceCodeS2/DBS/AVGnSDEVS/PCON2.BB.xmer13]

GW SR_FREQ 0.025738745157 0.000588540413 LR_FREQ 0.047136152946 0.000825247543 N         4165
GV SR_FREQ 0.020367904560 0.000475933458 LR_FREQ 0.029752757813 0.000450521347 N        20352
GT SR_FREQ 0.022481360126 0.000476853211 LR_FREQ 0.035398742213 0.000546035253 N        15531
GS SR_FREQ 0.026048930612 0.000584751579 LR_FREQ 0.043315075821 0.000647981192 N        16294
GR SR_FREQ 0.026292840284 0.000546499628 LR_FREQ 0.037070386610 0.000626925653 N        13869
GQ SR_FREQ 0.030553916287 0.000633714926 LR_FREQ 0.037188634423 0.000672479390 N         9276
GP SR_FREQ 0.033751439777 0.000758237106 LR_FREQ 0.046791768167 0.000725024251 N         9553
GY SR_FREQ 0.023516739224 0.000546801123 LR_FREQ 0.041201318479 0.000640216580 N        10461
GG SR_FREQ 0.024738869938 0.000582561846 LR_FREQ 0.053386668499 0.000707338785 N        20184
GF SR_FREQ 0.022779125201 0.000522550576 LR_FREQ 0.039638857170 0.000634264731 N        11953
GE SR_FREQ 0.028035258238 0.000624144361 LR_FREQ 0.033845916789 0.000666185873 N        16938
GD SR_FREQ 0.025339540981 0.000587210629 LR_FREQ 0.035446200158 0.000572182888 N        15185
GC SR_FREQ 0.024747787100 0.000628578218 LR_FREQ 0.047518875803 0.000716322089 N         3601
GA SR_FREQ 0.023948412535 0.000559619025 LR_FREQ 0.042535350762 0.000671347397 N        21048
GN SR_FREQ 0.024908113061 0.000580891292 LR_FREQ 0.038025486502 0.000634303188 N        11225
GM SR_FREQ 0.020863129456 0.000508622122 LR_FREQ 0.038391802093 0.000684916533 N         6089
GL SR_FREQ 0.018488661734 0.000424638990 LR_FREQ 0.027624181792 0.000526819222 N        23667
GK SR_FREQ 0.023284043986 0.000490100805 LR_FREQ 0.032923020361 0.000587552189 N        16881
GI SR_FREQ 0.020111485009 0.000463048227 LR_FREQ 0.029823646454 0.000537911861 N        16951
GH SR_FREQ 0.026277806109 0.000609485638 LR_FREQ 0.042034768248 0.000684437300 N         6517
ME SR_FREQ 0.022138812460 0.000609709384 LR_FREQ 0.018425910026 0.000376889608 N         5244
MD SR_FREQ 0.019322914614 0.000544675264 LR_FREQ 0.019070649109 0.000339253235 N         4597
MG SR_FREQ 0.019239477181 0.000549875988 LR_FREQ 0.033244883150 0.000547502424 N         5523
MF SR_FREQ 0.016199232062 0.000475570720 LR_FREQ 0.020187295679 0.000363606564 N         2731
MA SR_FREQ 0.018425866503 0.000537005219 LR_FREQ 0.025178577886 0.000441060761 N         6910
MC SR_FREQ 0.016585781038 0.000580292644 LR_FREQ 0.022049088932 0.000452858202 N          928
MM SR_FREQ 0.013784262956 0.000451790216 LR_FREQ 0.017729944605 0.000385606130 N         1963
ML SR_FREQ 0.013508627226 0.000381745549 LR_FREQ 0.014770219921 0.000289683817 N         7244
MN SR_FREQ 0.018181915071 0.000532652716 LR_FREQ 0.019528831365 0.000366497601 N         3377
MI SR_FREQ 0.014280076366 0.000410754734 LR_FREQ 0.014825287152 0.000275430410 N         4277
MH SR_FREQ 0.018906801460 0.000597610306 LR_FREQ 0.020332106414 0.000415868192 N         1760
MK SR_FREQ 0.017212611895 0.000457899429 LR_FREQ 0.017295424882 0.000320050166 N         4749
MT SR_FREQ 0.016506097309 0.000439508951 LR_FREQ 0.018468198803 0.000321296823 N         4502
MW SR_FREQ 0.017590579701 0.000555009358 LR_FREQ 0.021602231556 0.000503758562 N          855
MV SR_FREQ 0.014714550573 0.000417920669 LR_FREQ 0.015299908882 0.000253250692 N         5391
MQ SR_FREQ 0.023485730522 0.000619405325 LR_FREQ 0.018626993450 0.000388849434 N         2826
MP SR_FREQ 0.027797453793 0.000769200528 LR_FREQ 0.025818122173 0.000450478067 N         3633
MS SR_FREQ 0.020025491432 0.000568371916 LR_FREQ 0.024581598367 0.000436188072 N         4419
MR SR_FREQ 0.019914485861 0.000509333644 LR_FREQ 0.019664590621 0.000363797331 N         4122
MY SR_FREQ 0.016749401085 0.000496508394 LR_FREQ 0.020976340134 0.000386284672 N         2312
FP SR_FREQ 0.030718630796 0.000816810862 LR_FREQ 0.027283811886 0.000433646486 N         6855
FQ SR_FREQ 0.026746275242 0.000658619392 LR_FREQ 0.020553404936 0.000369849149 N         5312
FR SR_FREQ 0.022564786563 0.000538913166 LR_FREQ 0.021186736459 0.000334960120 N         7305
FS SR_FREQ 0.022721787439 0.000594281144 LR_FREQ 0.026022498517 0.000398731091 N        10377
FT SR_FREQ 0.019127386807 0.000478104165 LR_FREQ 0.020334890628 0.000312872493 N         8630
FV SR_FREQ 0.017088672991 0.000450576427 LR_FREQ 0.017109967033 0.000248330162 N         9992
FW SR_FREQ 0.021209162797 0.000608788753 LR_FREQ 0.023699243318 0.000441555861 N         1964
FY SR_FREQ 0.019554634891 0.000538323780 LR_FREQ 0.022684104684 0.000357263807 N         5507
FA SR_FREQ 0.020874229399 0.000567253703 LR_FREQ 0.026452607369 0.000415671700 N        11438
FC SR_FREQ 0.020232541840 0.000638274527 LR_FREQ 0.024089789422 0.000407670193 N         1974
FD SR_FREQ 0.022061961982 0.000584915161 LR_FREQ 0.020775049150 0.000333349014 N        10370
FE SR_FREQ 0.024561706278 0.000623913427 LR_FREQ 0.020117099828 0.000362430672 N         9754
FF SR_FREQ 0.018923152658 0.000515074366 LR_FREQ 0.021949789059 0.000345772154 N         5787
FG SR_FREQ 0.021598175265 0.000582323943 LR_FREQ 0.034215829758 0.000482343672 N        11234
FH SR_FREQ 0.021943060908 0.000609515011 LR_FREQ 0.022354602121 0.000393864488 N         3632
FI SR_FREQ 0.016714664239 0.000442091837 LR_FREQ 0.016564667752 0.000269476827 N         7994
FK SR_FREQ 0.019922111526 0.000506027604 LR_FREQ 0.019004869951 0.000317022692 N         8011
FL SR_FREQ 0.015524722756 0.000415533197 LR_FREQ 0.016246314837 0.000278713260 N        12597
FM SR_FREQ 0.016951126147 0.000508017826 LR_FREQ 0.019871083995 0.000370064987 N         2833
FN SR_FREQ 0.021280020450 0.000593181791 LR_FREQ 0.021472376173 0.000360029665 N         7062
SY SR_FREQ 0.020494779042 0.000566446497 LR_FREQ 0.024423658299 0.000408367471 N         7874
SS SR_FREQ 0.023036341838 0.000617732626 LR_FREQ 0.027422130620 0.000472186846 N        14199
SR SR_FREQ 0.023102658963 0.000554396754 LR_FREQ 0.022776789922 0.000402617352 N        10361
SQ SR_FREQ 0.026657853999 0.000649413801 LR_FREQ 0.021984849158 0.000429296292 N         7705
SP SR_FREQ 0.030386803805 0.000845171195 LR_FREQ 0.028744141058 0.000482108110 N         9888
SW SR_FREQ 0.021908824572 0.000616842676 LR_FREQ 0.026012006061 0.000515710705 N         3296
SV SR_FREQ 0.017888684189 0.000481670837 LR_FREQ 0.018572616855 0.000291051081 N        14870
ST SR_FREQ 0.019676051279 0.000502250185 LR_FREQ 0.021725784332 0.000358033749 N        11450
SK SR_FREQ 0.020336558327 0.000516763121 LR_FREQ 0.020397130306 0.000375203696 N        11255
SI SR_FREQ 0.017534781135 0.000469762313 LR_FREQ 0.018149244589 0.000322522575 N        12417
SH SR_FREQ 0.022607035337 0.000639637698 LR_FREQ 0.024213873609 0.000463594408 N         4884
SN SR_FREQ 0.021640639003 0.000603150763 LR_FREQ 0.022975797256 0.000413237259 N         9014
SM SR_FREQ 0.017777263097 0.000516058361 LR_FREQ 0.021846928274 0.000419853326 N         4400
SL SR_FREQ 0.016337305583 0.000441240872 LR_FREQ 0.017759263696 0.000331188728 N        20740
SC SR_FREQ 0.021075935261 0.000643395538 LR_FREQ 0.025889297147 0.000438776133 N         2931
SA SR_FREQ 0.021360185639 0.000587063996 LR_FREQ 0.027880533976 0.000467727716 N        16260
SG SR_FREQ 0.021994008730 0.000596490086 LR_FREQ 0.035134470721 0.000520352472 N        17937
SF SR_FREQ 0.019892087928 0.000560479175 LR_FREQ 0.023763296902 0.000405718289 N         9473
SE SR_FREQ 0.024985788102 0.000662988539 LR_FREQ 0.021326397545 0.000434096299 N        12623
SD SR_FREQ 0.022238115225 0.000592061435 LR_FREQ 0.022145597975 0.000394515021 N        12165
YI SR_FREQ 0.016392079600 0.000432747152 LR_FREQ 0.016980687397 0.000278201686 N         6803
YH SR_FREQ 0.021798411837 0.000635438223 LR_FREQ 0.022947389797 0.000412888466 N         3082
YK SR_FREQ 0.019622291474 0.000486718799 LR_FREQ 0.019415004375 0.000334173471 N         6647
YM SR_FREQ 0.016563930538 0.000485104129 LR_FREQ 0.020652745795 0.000396719591 N         2496
YL SR_FREQ 0.015308708928 0.000410406358 LR_FREQ 0.016598890217 0.000306372628 N        12087
YN SR_FREQ 0.020785817510 0.000579150340 LR_FREQ 0.021919741542 0.000373618308 N         5939
YA SR_FREQ 0.020645827829 0.000547003958 LR_FREQ 0.027228373220 0.000423262425 N         9498
YC SR_FREQ 0.019847277460 0.000602327294 LR_FREQ 0.025294785332 0.000450454941 N         1816
YE SR_FREQ 0.024193923124 0.000616683849 LR_FREQ 0.020466656939 0.000396035062 N         7799
YD SR_FREQ 0.021663717107 0.000576120488 LR_FREQ 0.021331575430 0.000346278509 N         8049
YG SR_FREQ 0.021362141495 0.000589930612 LR_FREQ 0.035549150968 0.000485178480 N         9807
YF SR_FREQ 0.018844513305 0.000527817985 LR_FREQ 0.022792215362 0.000369580394 N         5645
YY SR_FREQ 0.019227893226 0.000520934839 LR_FREQ 0.023730303240 0.000380916024 N         5315
YQ SR_FREQ 0.026609955798 0.000645874278 LR_FREQ 0.021172433241 0.000404094568 N         4976
YP SR_FREQ 0.030663814354 0.000815895962 LR_FREQ 0.028368531319 0.000453054848 N         6281
YS SR_FREQ 0.022437427807 0.000600193596 LR_FREQ 0.026891476554 0.000416821542 N         8149
YR SR_FREQ 0.022328121846 0.000518460359 LR_FREQ 0.022010418419 0.000362240857 N         6832
YT SR_FREQ 0.018688081540 0.000472742405 LR_FREQ 0.020833717973 0.000330683995 N         7043
YW SR_FREQ 0.020799161919 0.000578545282 LR_FREQ 0.024880928129 0.000513061422 N         1877
YV SR_FREQ 0.016704671803 0.000436562414 LR_FREQ 0.017518683349 0.000256601557 N         8366
LF SR_FREQ 0.015564292025 0.000425570497 LR_FREQ 0.018270116717 0.000289849780 N        12169
LG SR_FREQ 0.017842610772 0.000476146554 LR_FREQ 0.026817457824 0.000394690671 N        23806
LD SR_FREQ 0.017841112150 0.000484584817 LR_FREQ 0.017686484802 0.000272033381 N        21183
LE SR_FREQ 0.019711609773 0.000531218505 LR_FREQ 0.017207241695 0.000287989102 N        24053
LC SR_FREQ 0.015660602138 0.000485049403 LR_FREQ 0.018799301957 0.000316936769 N         4122
LA SR_FREQ 0.017165910225 0.000466334567 LR_FREQ 0.021791580858 0.000348489909 N        30863
LN SR_FREQ 0.017087836327 0.000477841454 LR_FREQ 0.017826859403 0.000284024335 N        14608
LL SR_FREQ 0.013467958547 0.000349748344 LR_FREQ 0.014363296867 0.000233158927 N        30366
LM SR_FREQ 0.014048665443 0.000403590268 LR_FREQ 0.016429777608 0.000294704015 N         7154
LK SR_FREQ 0.016343907078 0.000406974444 LR_FREQ 0.016387722750 0.000257158896 N        21442
LH SR_FREQ 0.017329480173 0.000506572852 LR_FREQ 0.018042673226 0.000301754028 N         8024
LI SR_FREQ 0.014015051582 0.000361298610 LR_FREQ 0.014491467824 0.000229085324 N        17034
LV SR_FREQ 0.014406727828 0.000371019146 LR_FREQ 0.014890647193 0.000211243233 N        22298
LW SR_FREQ 0.016270761791 0.000460204812 LR_FREQ 0.018692368046 0.000336645486 N         3736
LT SR_FREQ 0.015825791218 0.000392130544 LR_FREQ 0.017249182285 0.000260719666 N        19338
LR SR_FREQ 0.018160381103 0.000458140188 LR_FREQ 0.017963866369 0.000282799087 N        18941
LS SR_FREQ 0.018315194343 0.000497321976 LR_FREQ 0.021261005235 0.000334528339 N        22275
LP SR_FREQ 0.023029976746 0.000608169490 LR_FREQ 0.021911970299 0.000343076100 N        17037
LQ SR_FREQ 0.020258611648 0.000531977448 LR_FREQ 0.017197976493 0.000294669624 N        13058
LY SR_FREQ 0.015998199901 0.000438690567 LR_FREQ 0.018582909373 0.000298736221 N        10528
RT SR_FREQ 0.021110152907 0.000489627456 LR_FREQ 0.018491128695 0.000319883644 N         8933
RV SR_FREQ 0.018967296263 0.000472560571 LR_FREQ 0.015785913912 0.000243983902 N        13582
RW SR_FREQ 0.024087097450 0.000606967416 LR_FREQ 0.020707890298 0.000412064105 N         2650
RP SR_FREQ 0.033078662938 0.000845146633 LR_FREQ 0.024395155282 0.000428930663 N         7890
RQ SR_FREQ 0.029262238701 0.000652814870 LR_FREQ 0.018202861246 0.000358764040 N         6921
RR SR_FREQ 0.025208061456 0.000567165844 LR_FREQ 0.019045103745 0.000341810751 N        10086
RS SR_FREQ 0.024897313999 0.000617509349 LR_FREQ 0.023303106717 0.000423642850 N         9440
RY SR_FREQ 0.021994918291 0.000549482862 LR_FREQ 0.020208437775 0.000337531251 N         7019
RD SR_FREQ 0.023786419707 0.000577636222 LR_FREQ 0.018766954517 0.000332359935 N        10924
RE SR_FREQ 0.026635504562 0.000636228802 LR_FREQ 0.017916702798 0.000360664497 N        13432
RF SR_FREQ 0.021485824663 0.000548919108 LR_FREQ 0.019734543844 0.000327136948 N         8443
RG SR_FREQ 0.023563574629 0.000585495569 LR_FREQ 0.030303686705 0.000484639037 N        12270
RA SR_FREQ 0.022758276400 0.000580091073 LR_FREQ 0.023783038409 0.000403113757 N        15540
RC SR_FREQ 0.023033362916 0.000642006602 LR_FREQ 0.021132592076 0.000390144416 N         2299
RL SR_FREQ 0.017285053294 0.000439177680 LR_FREQ 0.015157953285 0.000264665000 N        18912
RM SR_FREQ 0.019342876997 0.000508069169 LR_FREQ 0.017615150623 0.000319420529 N         4024
RN SR_FREQ 0.023259873496 0.000578941559 LR_FREQ 0.019267105209 0.000351483083 N         7368
RH SR_FREQ 0.024500196073 0.000618640680 LR_FREQ 0.019643622832 0.000380855188 N         4430
RI SR_FREQ 0.018665631680 0.000464694223 LR_FREQ 0.015213209939 0.000254798830 N        11339
RK SR_FREQ 0.022122594481 0.000505376611 LR_FREQ 0.017169709303 0.000314775958 N         9138
VH SR_FREQ 0.018364945742 0.000619784254 LR_FREQ 0.012507969074 0.000255552862 N         5741
IP SR_FREQ 0.024905339584 0.000783447223 LR_FREQ 0.014963896452 0.000340565038 N        10622
EM SR_FREQ 0.021868261004 0.000533036444 LR_FREQ 0.016090227855 0.000328212189 N         5607
EL SR_FREQ 0.018926735212 0.000438472456 LR_FREQ 0.014208077267 0.000267800062 N        24218
EN SR_FREQ 0.025660455862 0.000581327154 LR_FREQ 0.017444304649 0.000343352000 N        11238
EI SR_FREQ 0.020808541407 0.000474500986 LR_FREQ 0.014112467559 0.000260945591 N        15732
EH SR_FREQ 0.027315124474 0.000620286246 LR_FREQ 0.017720357927 0.000364403104 N         5474
EK SR_FREQ 0.024335193462 0.000511926500 LR_FREQ 0.015611940661 0.000297927207 N        16811
EE SR_FREQ 0.029138518120 0.000698052774 LR_FREQ 0.016500878727 0.000364986821 N        18631
ED SR_FREQ 0.026158419435 0.000587526689 LR_FREQ 0.017191532643 0.000331538558 N        13060
EG SR_FREQ 0.026025925847 0.000604149781 LR_FREQ 0.027244463083 0.000472517441 N        16571
EF SR_FREQ 0.023905816469 0.000547143955 LR_FREQ 0.018103145766 0.000338918642 N         9484
EA SR_FREQ 0.024943660922 0.000618539511 LR_FREQ 0.021806130979 0.000401352514 N        21635
EC SR_FREQ 0.026118376791 0.000640858571 LR_FREQ 0.018741200669 0.000373455589 N         2643
IT SR_FREQ 0.016108579467 0.000466194541 LR_FREQ 0.011114436323 0.000228267976 N        12220
EY SR_FREQ 0.024470839408 0.000555299353 LR_FREQ 0.018467473089 0.000353449398 N         8063
IW SR_FREQ 0.016676387006 0.000555783843 LR_FREQ 0.011274646875 0.000280605679 N         2255
ET SR_FREQ 0.023288043497 0.000483225290 LR_FREQ 0.016907789665 0.000302570035 N        12199
EW SR_FREQ 0.027255046573 0.000610910691 LR_FREQ 0.018565459432 0.000415586489 N         3429
EV SR_FREQ 0.020856785896 0.000472182186 LR_FREQ 0.014607394625 0.000235863873 N        17821
EQ SR_FREQ 0.031681663827 0.000653660931 LR_FREQ 0.016647259549 0.000342877687 N         9230
EP SR_FREQ 0.035956177992 0.000802925592 LR_FREQ 0.022062132125 0.000421506385 N         8247
ES SR_FREQ 0.027262196341 0.000618224822 LR_FREQ 0.021116851387 0.000404357013 N        11589
ER SR_FREQ 0.027643027138 0.000572082815 LR_FREQ 0.017495327903 0.000327449236 N        13754
II SR_FREQ 0.014167606944 0.000396236265 LR_FREQ 0.009330832461 0.000184946233 N        11603
IH SR_FREQ 0.017733831934 0.000604735867 LR_FREQ 0.011225980343 0.000277696631 N         5057
IK SR_FREQ 0.016688353062 0.000484366164 LR_FREQ 0.010717699105 0.000218607463 N        12478
IM SR_FREQ 0.013966690214 0.000460729863 LR_FREQ 0.010022343954 0.000241762764 N         3967
VW SR_FREQ 0.017409209504 0.000564866108 LR_FREQ 0.012573050700 0.000267158486 N         3255
KC SR_FREQ 0.018173798610 0.000592855258 LR_FREQ 0.019144058155 0.000397706067 N         2089
KA SR_FREQ 0.019185313221 0.000536262843 LR_FREQ 0.022236338775 0.000420404602 N        16863
KG SR_FREQ 0.020088334013 0.000585695355 LR_FREQ 0.028154029708 0.000518916976 N        14071
KF SR_FREQ 0.017757493144 0.000508621926 LR_FREQ 0.018335064850 0.000343932878 N         7400
KE SR_FREQ 0.022205104130 0.000602329805 LR_FREQ 0.016693536253 0.000365532039 N        16168
KD SR_FREQ 0.019917419902 0.000564623932 LR_FREQ 0.017264942656 0.000330353133 N        12713
KK SR_FREQ 0.018269102502 0.000488967939 LR_FREQ 0.015925611383 0.000323308108 N        12590
KI SR_FREQ 0.015663773581 0.000421736123 LR_FREQ 0.014144871388 0.000253476814 N        12955
KH SR_FREQ 0.019738858221 0.000578585255 LR_FREQ 0.017962802245 0.000386711512 N         4298
KN SR_FREQ 0.019182934491 0.000571804764 LR_FREQ 0.017652977322 0.000344714930 N         9808
KM SR_FREQ 0.015642076721 0.000484591273 LR_FREQ 0.016301749713 0.000342570434 N         4315
KL SR_FREQ 0.014789014960 0.000402219207 LR_FREQ 0.014280511371 0.000272086951 N        18922
KS SR_FREQ 0.020545683449 0.000571188047 LR_FREQ 0.021568995763 0.000437181247 N        10394
KR SR_FREQ 0.020657494899 0.000497251104 LR_FREQ 0.017720288785 0.000353391953 N         9322
KQ SR_FREQ 0.023687168678 0.000636078257 LR_FREQ 0.016816990428 0.000356456076 N         7170
KP SR_FREQ 0.027489587089 0.000803502227 LR_FREQ 0.022658386863 0.000448324600 N         8485
KW SR_FREQ 0.018935989214 0.000566670458 LR_FREQ 0.018999296777 0.000445586152 N         2566
KV SR_FREQ 0.016006144575 0.000433286361 LR_FREQ 0.014816652704 0.000244223249 N        14561
KT SR_FREQ 0.017515139878 0.000455966676 LR_FREQ 0.017220880878 0.000331260316 N        10850
KY SR_FREQ 0.017888226335 0.000500759030 LR_FREQ 0.018703356930 0.000351860756 N         7710
DN SR_FREQ 0.022841512000 0.000649869576 LR_FREQ 0.019202625668 0.000368541205 N         8204
DL SR_FREQ 0.017130015637 0.000449861318 LR_FREQ 0.015223775086 0.000278421320 N        21267
DM SR_FREQ 0.019129185267 0.000563646292 LR_FREQ 0.017744697069 0.000339075199 N         4670
DK SR_FREQ 0.021648613550 0.000565968004 LR_FREQ 0.017201279224 0.000334478875 N        11152
DH SR_FREQ 0.024028072505 0.000673590868 LR_FREQ 0.019879319209 0.000405661248 N         4510
DI SR_FREQ 0.018559443726 0.000484270952 LR_FREQ 0.015353140535 0.000281113688 N        14148
DF SR_FREQ 0.021202506073 0.000600983382 LR_FREQ 0.019796807793 0.000353193515 N        10267
DG SR_FREQ 0.022981651784 0.000625006667 LR_FREQ 0.030115646632 0.000482686260 N        17001
DD SR_FREQ 0.023496949115 0.000641739038 LR_FREQ 0.018641444041 0.000344614883 N        11244
DE SR_FREQ 0.026192003894 0.000708711642 LR_FREQ 0.018088324148 0.000386497078 N        14559
DC SR_FREQ 0.022650277014 0.000703481703 LR_FREQ 0.020935942981 0.000395713524 N         2607
DA SR_FREQ 0.022509486229 0.000639386654 LR_FREQ 0.023696460609 0.000413490813 N        17881
DY SR_FREQ 0.021667277173 0.000607056346 LR_FREQ 0.020278743777 0.000363541490 N         8617
DV SR_FREQ 0.018771281383 0.000498787028 LR_FREQ 0.015873267080 0.000258828801 N        16265
DW SR_FREQ 0.023757226392 0.000664579066 LR_FREQ 0.020666648248 0.000436276438 N         3490
DT SR_FREQ 0.020752326137 0.000536035488 LR_FREQ 0.018465622664 0.000321265379 N        10543
DR SR_FREQ 0.024656472272 0.000620717599 LR_FREQ 0.019212015946 0.000355045505 N        10162
DS SR_FREQ 0.024437387706 0.000677972342 LR_FREQ 0.023179623643 0.000432098450 N        11523
DP SR_FREQ 0.032710397145 0.000942295424 LR_FREQ 0.023633792861 0.000411651560 N        11041
DQ SR_FREQ 0.028432909353 0.000728877056 LR_FREQ 0.018311713341 0.000373254912 N         6550
QQ SR_FREQ 0.035734464680 0.000745932844 LR_FREQ 0.018777934349 0.000400984217 N         5948
QP SR_FREQ 0.040623822878 0.000968848314 LR_FREQ 0.025723074895 0.000482191282 N         5638
QS SR_FREQ 0.029372658081 0.000693309188 LR_FREQ 0.024368439744 0.000459554790 N         6978
QR SR_FREQ 0.029849942158 0.000603246698 LR_FREQ 0.019905144442 0.000384436788 N         6926
QT SR_FREQ 0.024649602853 0.000547635457 LR_FREQ 0.018845232861 0.000348049368 N         6645
QW SR_FREQ 0.030180138854 0.000708729328 LR_FREQ 0.021817024390 0.000495691292 N         2030
QV SR_FREQ 0.021737990646 0.000525567307 LR_FREQ 0.016089061501 0.000265123264 N         9445
QY SR_FREQ 0.026084442062 0.000625449038 LR_FREQ 0.021128157818 0.000385610480 N         4611
QA SR_FREQ 0.026442006849 0.000660937792 LR_FREQ 0.024887373976 0.000443816300 N        12049
QC SR_FREQ 0.028877465671 0.000778482510 LR_FREQ 0.022059002636 0.000442542735 N         1655
QE SR_FREQ 0.031435070313 0.000738441005 LR_FREQ 0.018678127501 0.000411728007 N         8264
QD SR_FREQ 0.027920311658 0.000666128897 LR_FREQ 0.019263313308 0.000362549847 N         6657
QG SR_FREQ 0.027782090549 0.000678353932 LR_FREQ 0.032189600795 0.000527912069 N         9183
QF SR_FREQ 0.025283099408 0.000618782084 LR_FREQ 0.020540669525 0.000374798838 N         5203
QI SR_FREQ 0.021575317024 0.000516219663 LR_FREQ 0.015592176030 0.000291733356 N         7699
QH SR_FREQ 0.030093308466 0.000714712462 LR_FREQ 0.020566389757 0.000428089107 N         3095
QK SR_FREQ 0.025944870664 0.000570176867 LR_FREQ 0.017476038193 0.000344368264 N         7232
QM SR_FREQ 0.023369681408 0.000622818070 LR_FREQ 0.018138556273 0.000379773944 N         3106
QL SR_FREQ 0.019540331188 0.000486097090 LR_FREQ 0.015332292503 0.000291110201 N        13779
QN SR_FREQ 0.027757141695 0.000688254614 LR_FREQ 0.019756701614 0.000379763123 N         5390
WG SR_FREQ 0.020875081592 0.000623276211 LR_FREQ 0.036463700374 0.000622152924 N         3482
WF SR_FREQ 0.017871948988 0.000537709092 LR_FREQ 0.021279404325 0.000414135567 N         1960
WE SR_FREQ 0.024328959803 0.000656795267 LR_FREQ 0.019115967852 0.000429015043 N         3131
WD SR_FREQ 0.021133707099 0.000614037300 LR_FREQ 0.020051967157 0.000392955140 N         3291
WC SR_FREQ 0.018511146150 0.000640009869 LR_FREQ 0.023869641736 0.000536736692 N          723
WA SR_FREQ 0.019988464912 0.000557339652 LR_FREQ 0.026620078669 0.000480440941 N         3729
WN SR_FREQ 0.020091839320 0.000588908987 LR_FREQ 0.020809136483 0.000430146435 N         2540
WM SR_FREQ 0.015121537056 0.000536992253 LR_FREQ 0.018609103044 0.000450966741 N         1075
WL SR_FREQ 0.014184981717 0.000414758418 LR_FREQ 0.015114869331 0.000310829772 N         4695
WK SR_FREQ 0.018874728517 0.000508813270 LR_FREQ 0.017757165916 0.000379919854 N         2819
WI SR_FREQ 0.015210311708 0.000435834887 LR_FREQ 0.015118594789 0.000297656694 N         2575
WH SR_FREQ 0.021099188619 0.000674558553 LR_FREQ 0.021505072993 0.000480415601 N         1364
WW SR_FREQ 0.019904000387 0.000628289940 LR_FREQ 0.023646428621 0.000615403881 N          779
WV SR_FREQ 0.015772748403 0.000438699422 LR_FREQ 0.015929142717 0.000275613680 N         3149
WT SR_FREQ 0.017803573922 0.000467801131 LR_FREQ 0.019407440069 0.000366859248 N         2817
WS SR_FREQ 0.021965006376 0.000636723096 LR_FREQ 0.026340877968 0.000483676514 N         3207
WR SR_FREQ 0.021966537085 0.000556120658 LR_FREQ 0.020747819108 0.000414235425 N         2719
WQ SR_FREQ 0.026792044072 0.000687759139 LR_FREQ 0.019659790394 0.000444298298 N         2261
WP SR_FREQ 0.031804742201 0.000907919995 LR_FREQ 0.027780734505 0.000545724472 N         1990
WY SR_FREQ 0.018396627343 0.000562087354 LR_FREQ 0.022442971771 0.000459059356 N         1672
PR SR_FREQ 0.024213119159 0.000521688036 LR_FREQ 0.018964442876 0.000282832375 N         7162
PS SR_FREQ 0.024029278913 0.000554375166 LR_FREQ 0.022927389193 0.000333033548 N         9633
PP SR_FREQ 0.032494037280 0.000732467717 LR_FREQ 0.023687734216 0.000339309463 N         6662
PQ SR_FREQ 0.028432044415 0.000582773389 LR_FREQ 0.018120262864 0.000301757939 N         6160
PV SR_FREQ 0.018466382930 0.000443691970 LR_FREQ 0.015541454929 0.000221864814 N        12555
PW SR_FREQ 0.023119508958 0.000555274749 LR_FREQ 0.020687448123 0.000375621872 N         2373
PT SR_FREQ 0.020317986363 0.000452801136 LR_FREQ 0.018085381531 0.000266312324 N         8778
PY SR_FREQ 0.021134276742 0.000489728057 LR_FREQ 0.020057078937 0.000310091766 N         5960
PC SR_FREQ 0.022074248460 0.000550989597 LR_FREQ 0.020467348319 0.000314825450 N         1737
PA SR_FREQ 0.022344114160 0.000549655632 LR_FREQ 0.023889608582 0.000351936543 N        13153
PF SR_FREQ 0.020600600302 0.000498629662 LR_FREQ 0.019688076922 0.000315178587 N         7026
PG SR_FREQ 0.022452779376 0.000534741661 LR_FREQ 0.030186922470 0.000398864743 N        13151
PD SR_FREQ 0.022986006048 0.000542821414 LR_FREQ 0.018573572260 0.000281514650 N        11207
PE SR_FREQ 0.026120679105 0.000600793088 LR_FREQ 0.017977248729 0.000313520211 N        14178
PK SR_FREQ 0.021352501683 0.000471597262 LR_FREQ 0.016862297306 0.000254360961 N         7906
PH SR_FREQ 0.023602362333 0.000529483948 LR_FREQ 0.019550170403 0.000327166370 N         3958
PI SR_FREQ 0.018213648646 0.000447404539 LR_FREQ 0.015001886684 0.000239457876 N         8132
PN SR_FREQ 0.022393115512 0.000549281282 LR_FREQ 0.018983216768 0.000302511023 N         7109
PL SR_FREQ 0.016830969323 0.000412596308 LR_FREQ 0.014886113193 0.000250949751 N        14868
PM SR_FREQ 0.018556695141 0.000475530688 LR_FREQ 0.017353208673 0.000299057933 N         3251
CK SR_FREQ 0.020278870207 0.000513416701 LR_FREQ 0.020706441680 0.000392533527 N         2313
CI SR_FREQ 0.016428704859 0.000462199016 LR_FREQ 0.017767734211 0.000346750203 N         2490
CH SR_FREQ 0.023429286795 0.000709115020 LR_FREQ 0.026291649650 0.000506928902 N         1552
CN SR_FREQ 0.022033566923 0.000653899894 LR_FREQ 0.024390343593 0.000471193372 N         1846
CM SR_FREQ 0.016716597773 0.000541612391 LR_FREQ 0.022947445459 0.000490141254 N          898
CL SR_FREQ 0.015103577785 0.000433293178 LR_FREQ 0.017371297983 0.000345973514 N         4082
CC SR_FREQ 0.021227828744 0.000762972498 LR_FREQ 0.030011126581 0.000561569296 N          767
CA SR_FREQ 0.021485419448 0.000614778671 LR_FREQ 0.030548798221 0.000509525145 N         3386
CG SR_FREQ 0.022301444830 0.000661736532 LR_FREQ 0.041812971224 0.000561134321 N         3813
CF SR_FREQ 0.019378224349 0.000574086356 LR_FREQ 0.025455216501 0.000456151240 N         1845
CE SR_FREQ 0.026245015767 0.000713533080 LR_FREQ 0.022028423147 0.000469384255 N         2756
CD SR_FREQ 0.022984419029 0.000660697959 LR_FREQ 0.023040881884 0.000418137764 N         2709
CY SR_FREQ 0.020207844749 0.000596143833 LR_FREQ 0.026860268290 0.000452070949 N         1600
CS SR_FREQ 0.023909047436 0.000677292195 LR_FREQ 0.030586586728 0.000514085254 N         3074
CR SR_FREQ 0.023921454601 0.000594364151 LR_FREQ 0.024319915172 0.000427296264 N         2482
CQ SR_FREQ 0.029353038737 0.000772334779 LR_FREQ 0.023289696056 0.000486156599 N         1769
CP SR_FREQ 0.034845229793 0.001035552585 LR_FREQ 0.032802065209 0.000544048621 N         2360
CW SR_FREQ 0.022050274884 0.000635685763 LR_FREQ 0.029706465772 0.000633304905 N          610
CV SR_FREQ 0.016920658902 0.000481411359 LR_FREQ 0.018321856559 0.000297864628 N         3055
CT SR_FREQ 0.019209705566 0.000510273906 LR_FREQ 0.022447528317 0.000376997385 N         2400
IY SR_FREQ 0.016273463436 0.000520760258 LR_FREQ 0.011964165227 0.000247360336 N         6996
VA SR_FREQ 0.018040977475 0.000541073868 LR_FREQ 0.016371027304 0.000286382276 N        22047
VC SR_FREQ 0.016807949360 0.000648730745 LR_FREQ 0.012647266455 0.000251560660 N         3282
VD SR_FREQ 0.018791537297 0.000592014058 LR_FREQ 0.013067748241 0.000240150312 N        16425
VE SR_FREQ 0.020742858713 0.000619866642 LR_FREQ 0.012528540295 0.000229669859 N        17641
VF SR_FREQ 0.016403093963 0.000523642740 LR_FREQ 0.013014087596 0.000227514845 N        10240
VG SR_FREQ 0.018724355766 0.000579833176 LR_FREQ 0.020694145859 0.000354150623 N        17112
IQ SR_FREQ 0.021335604117 0.000653359963 LR_FREQ 0.010876511674 0.000253176267 N         7286
VI SR_FREQ 0.014585225049 0.000411479276 LR_FREQ 0.010116376224 0.000166384015 N        14983
IS SR_FREQ 0.018942948909 0.000589911509 LR_FREQ 0.014539103844 0.000323224248 N        13709
IR SR_FREQ 0.018585074324 0.000527445761 LR_FREQ 0.011725877562 0.000234188957 N        10535
VL SR_FREQ 0.013952938913 0.000400633107 LR_FREQ 0.010794362597 0.000188232977 N        23896
VM SR_FREQ 0.014598625883 0.000489205794 LR_FREQ 0.011140095859 0.000221124081 N         5629
VN SR_FREQ 0.018026629585 0.000591966332 LR_FREQ 0.012956339148 0.000252784413 N        11061
IV SR_FREQ 0.014525927763 0.000411970001 LR_FREQ 0.009625507874 0.000182208040 N        14386
VP SR_FREQ 0.025322213477 0.000823903305 LR_FREQ 0.016342460311 0.000318794608 N        12265
VQ SR_FREQ 0.021866005141 0.000675910953 LR_FREQ 0.012255356305 0.000249078054 N         8602
VR SR_FREQ 0.019099730882 0.000536205380 LR_FREQ 0.012978725140 0.000227266093 N        13291
VS SR_FREQ 0.019407334811 0.000611956481 LR_FREQ 0.015708523667 0.000293377085 N        15969
VT SR_FREQ 0.016561070354 0.000486028049 LR_FREQ 0.012362610875 0.000216063901 N        15075
IL SR_FREQ 0.013524724651 0.000389473628 LR_FREQ 0.009944147852 0.000200903858 N        17139
VV SR_FREQ 0.015014458534 0.000429067260 LR_FREQ 0.010538011122 0.000164466455 N        19600
IN SR_FREQ 0.017586243377 0.000575546350 LR_FREQ 0.011806113412 0.000279303069 N        10017
IA SR_FREQ 0.017501315309 0.000515706111 LR_FREQ 0.015439459985 0.000332269753 N        18457
VY SR_FREQ 0.016757200631 0.000534803886 LR_FREQ 0.013147059590 0.000237731030 N         8416
IC SR_FREQ 0.016039463019 0.000590173209 LR_FREQ 0.011332746315 0.000264322567 N         2765
IE SR_FREQ 0.020194109057 0.000609221369 LR_FREQ 0.011611905053 0.000247355511 N        14855
ID SR_FREQ 0.018347578488 0.000560753888 LR_FREQ 0.011931926623 0.000261421069 N        14218
IG SR_FREQ 0.018245365202 0.000552381695 LR_FREQ 0.019521215946 0.000407764793 N        14878
IF SR_FREQ 0.015820132818 0.000493573960 LR_FREQ 0.011712403224 0.000244834640 N         7479
HY SR_FREQ 0.021279619978 0.000597679983 LR_FREQ 0.023757503956 0.000402548820 N         3322
HR SR_FREQ 0.024585925220 0.000585938613 LR_FREQ 0.021721069102 0.000373454929 N         4377
HS SR_FREQ 0.024465537271 0.000654144045 LR_FREQ 0.027272404124 0.000451903330 N         4877
HP SR_FREQ 0.034638570416 0.000921736919 LR_FREQ 0.028722866001 0.000480618902 N         5257
HQ SR_FREQ 0.029845586509 0.000738559485 LR_FREQ 0.020994845833 0.000412693394 N         3116
HV SR_FREQ 0.018007819409 0.000496790986 LR_FREQ 0.017147797912 0.000262468679 N         5660
HW SR_FREQ 0.023878530913 0.000726397558 LR_FREQ 0.025165745842 0.000517371508 N         1395
HT SR_FREQ 0.020297557948 0.000514117724 LR_FREQ 0.020759313075 0.000341111627 N         4392
HK SR_FREQ 0.021329769867 0.000549800922 LR_FREQ 0.018995506865 0.000350244808 N         3452
HH SR_FREQ 0.024649246699 0.000724592733 LR_FREQ 0.022944863529 0.000427144271 N         2447
HI SR_FREQ 0.017671290816 0.000485289713 LR_FREQ 0.016604850562 0.000299185111 N         5019
HN SR_FREQ 0.022878985935 0.000663773695 LR_FREQ 0.021839689893 0.000379899981 N         3233
HL SR_FREQ 0.016162774945 0.000449033188 LR_FREQ 0.016280180522 0.000309532457 N         8665
HM SR_FREQ 0.018207877507 0.000581948512 LR_FREQ 0.020280504556 0.000412578898 N         1719
HC SR_FREQ 0.022418418719 0.000755793109 LR_FREQ 0.025449672285 0.000462444241 N         1430
HA SR_FREQ 0.022240311920 0.000618249228 LR_FREQ 0.027632732430 0.000459842688 N         6482
HF SR_FREQ 0.020521659484 0.000592431738 LR_FREQ 0.022913123599 0.000404159513 N         4233
HG SR_FREQ 0.023240866641 0.000665443381 LR_FREQ 0.036691572226 0.000521122368 N         6752
HD SR_FREQ 0.023620796298 0.000644280164 LR_FREQ 0.021098379721 0.000368006285 N         4332
HE SR_FREQ 0.026787240437 0.000709221905 LR_FREQ 0.020236683538 0.000414561001 N         4551
NH SR_FREQ 0.025693718646 0.000712933597 LR_FREQ 0.023662453034 0.000457437990 N         3423
NI SR_FREQ 0.019215301899 0.000508231236 LR_FREQ 0.017451310745 0.000313077747 N        10198
NK SR_FREQ 0.022741829951 0.000585546478 LR_FREQ 0.019751346459 0.000363444206 N         8106
NL SR_FREQ 0.017750608067 0.000483433341 LR_FREQ 0.017139447534 0.000323956101 N        14395
NM SR_FREQ 0.020104901286 0.000583453905 LR_FREQ 0.021016355767 0.000397347653 N         3230
NN SR_FREQ 0.024151595434 0.000674914614 LR_FREQ 0.022367441994 0.000407713022 N         7412
NA SR_FREQ 0.023472785954 0.000643431392 LR_FREQ 0.027550772915 0.000466559033 N        11914
NC SR_FREQ 0.024172247791 0.000739164315 LR_FREQ 0.025577502350 0.000447800811 N         2090
ND SR_FREQ 0.024773071544 0.000672127775 LR_FREQ 0.021559538912 0.000384939925 N         8323
NE SR_FREQ 0.027826091429 0.000719093083 LR_FREQ 0.020789872402 0.000434190902 N         9234
NF SR_FREQ 0.022187230667 0.000616132358 LR_FREQ 0.023282670451 0.000405332972 N         6664
NG SR_FREQ 0.024384783351 0.000681835418 LR_FREQ 0.035717308805 0.000544581825 N        12648
NY SR_FREQ 0.022818902226 0.000629229138 LR_FREQ 0.023990909364 0.000406200211 N         6109
NP SR_FREQ 0.035367350620 0.000968284487 LR_FREQ 0.027962869815 0.000455122378 N         9022
NQ SR_FREQ 0.030744927657 0.000755290844 LR_FREQ 0.021539588887 0.000430917565 N         5473
NR SR_FREQ 0.026221664668 0.000627249763 LR_FREQ 0.022406628943 0.000394296562 N         6896
NS SR_FREQ 0.025634228562 0.000692343832 LR_FREQ 0.027070138862 0.000467447405 N         8951
NT SR_FREQ 0.021701787427 0.000558060513 LR_FREQ 0.021253149798 0.000356277661 N         8157
NV SR_FREQ 0.019473089723 0.000528726287 LR_FREQ 0.017911789327 0.000276073662 N        10929
NW SR_FREQ 0.025506796500 0.000736002114 LR_FREQ 0.025559499430 0.000527474043 N         2404
TY SR_FREQ 0.017999859959 0.000536252819 LR_FREQ 0.021683495971 0.000345045812 N         6886
TV SR_FREQ 0.015896324962 0.000435239122 LR_FREQ 0.016479560001 0.000256175386 N        15000
TW SR_FREQ 0.018900323644 0.000554046135 LR_FREQ 0.022426288571 0.000446596752 N         2882
TT SR_FREQ 0.017380649841 0.000459450019 LR_FREQ 0.019382858204 0.000322663168 N        10325
TR SR_FREQ 0.020442722588 0.000523949817 LR_FREQ 0.020639010047 0.000358097552 N         8980
TS SR_FREQ 0.020624777892 0.000600230257 LR_FREQ 0.024732276886 0.000422798751 N        11518
TP SR_FREQ 0.027447302569 0.000814778767 LR_FREQ 0.026046043128 0.000440623065 N        10818
TQ SR_FREQ 0.023695831096 0.000638237569 LR_FREQ 0.019650792449 0.000379730103 N         6339
TN SR_FREQ 0.019311740663 0.000575204640 LR_FREQ 0.020757838891 0.000375205600 N         7904
TL SR_FREQ 0.014681009571 0.000417150517 LR_FREQ 0.015821283828 0.000271150968 N        19423
TM SR_FREQ 0.015458370932 0.000496885081 LR_FREQ 0.018998067506 0.000347720316 N         3842
TK SR_FREQ 0.018224928726 0.000487519298 LR_FREQ 0.018395125885 0.000334010249 N         9326
TH SR_FREQ 0.019781861045 0.000593296726 LR_FREQ 0.021258536402 0.000404958248 N         4484
TI SR_FREQ 0.015541266392 0.000433671357 LR_FREQ 0.015841177037 0.000269619909 N        11374
TF SR_FREQ 0.017633633302 0.000528850675 LR_FREQ 0.020969555831 0.000340263535 N         8633
TG SR_FREQ 0.019890956177 0.000578936938 LR_FREQ 0.032101878701 0.000451393136 N        16388
TD SR_FREQ 0.019818705369 0.000563326676 LR_FREQ 0.020082952953 0.000359493980 N        11155
TE SR_FREQ 0.022302579729 0.000612954054 LR_FREQ 0.019443411188 0.000395346278 N        11400
TC SR_FREQ 0.018059901224 0.000609934184 LR_FREQ 0.022694074423 0.000386233562 N         2561
TA SR_FREQ 0.019219000499 0.000555490518 LR_FREQ 0.025020929040 0.000399762111 N        16083
AA SR_FREQ 0.018692895228 0.000513103018 LR_FREQ 0.026933668997 0.000424328155 N        30038
AC SR_FREQ 0.017501521542 0.000509666071 LR_FREQ 0.025103652948 0.000414672246 N         3763
AE SR_FREQ 0.021722235000 0.000614566811 LR_FREQ 0.021211936227 0.000388848356 N        20364
AD SR_FREQ 0.019489557498 0.000530859900 LR_FREQ 0.021887000930 0.000347889670 N        17967
AG SR_FREQ 0.019329537548 0.000510391816 LR_FREQ 0.033380602385 0.000488975821 N        23711
AF SR_FREQ 0.017197792168 0.000473353653 LR_FREQ 0.023377625782 0.000362909459 N        12041
AI SR_FREQ 0.015452834840 0.000408046274 LR_FREQ 0.018172050999 0.000299255690 N        17253
AH SR_FREQ 0.019080209482 0.000524012615 LR_FREQ 0.023582864405 0.000397118037 N         7006
AK SR_FREQ 0.017823739291 0.000451536587 LR_FREQ 0.020296118459 0.000335385744 N        16363
AM SR_FREQ 0.015387632268 0.000443871231 LR_FREQ 0.021546248120 0.000384554221 N         7068
AL SR_FREQ 0.014520092723 0.000376635315 LR_FREQ 0.017701648326 0.000313325841 N        31028
AN SR_FREQ 0.018809427274 0.000525814571 LR_FREQ 0.022583905974 0.000372511717 N        11288
AQ SR_FREQ 0.022639300959 0.000574206831 LR_FREQ 0.021823156915 0.000385059007 N        11553
AP SR_FREQ 0.025783851388 0.000693550865 LR_FREQ 0.027863652725 0.000447405548 N        11398
AS SR_FREQ 0.020054112525 0.000537815362 LR_FREQ 0.026664513054 0.000424092128 N        16997
AR SR_FREQ 0.020047693004 0.000515270074 LR_FREQ 0.022492740134 0.000359024045 N        16442
AT SR_FREQ 0.017315810802 0.000436692154 LR_FREQ 0.021583094028 0.000328123193 N        15482
AW SR_FREQ 0.018401525081 0.000516467505 LR_FREQ 0.025055023313 0.000454580109 N         3948
AV SR_FREQ 0.015790393524 0.000407736043 LR_FREQ 0.018467958825 0.000267544647 N        21941
AY SR_FREQ 0.017605780698 0.000473597135 LR_FREQ 0.024000121244 0.000377105058 N         9561
VK SR_FREQ 0.017156975513 0.000511077864 LR_FREQ 0.011836406796 0.000211416859 N        14649
