# Supplementary material for: Pi-Pi contacts are an overlooked protein feature relevant to phase separation
Source: eLife. 2018 Feb 9;7:e31486. doi: 10.7554/eLife.31486 (PMC5847340; doi:10.7554/eLife.31486)
Supplement: Source code 2. — Python script and associated database files for the final phase separation propensity predictor. [file elife-31486-code2.tgz › SourceCodeS2/DBS/AVGnSDEVS/PCON2.SC.xmer31]

 E SR_FREQ 0.034034752369 0.000336270833 LR_FREQ 0.034984409380 0.000419231964 N       189456
 D SR_FREQ 0.025522995094 0.000280989004 LR_FREQ 0.032825249860 0.000342210312 N       170528
 F SR_FREQ 0.105978325564 0.000996313739 LR_FREQ 0.218789303582 0.001097496082 N       117713
 H SR_FREQ 0.099463433204 0.000935496176 LR_FREQ 0.176898857506 0.001118213542 N        67173
 N SR_FREQ 0.045319081251 0.000501736513 LR_FREQ 0.074388299883 0.000639760837 N       123247
 Q SR_FREQ 0.056892546753 0.000518697267 LR_FREQ 0.078664881137 0.000743148483 N       101731
 R SR_FREQ 0.067903675657 0.000896867051 LR_FREQ 0.164372808153 0.001106596870 N       143225
 W SR_FREQ 0.158306351305 0.001425619241 LR_FREQ 0.353119048233 0.002177348198 N        39630
 Y SR_FREQ 0.121305930707 0.001203745496 LR_FREQ 0.227131266330 0.001216571892 N       102337
