# Supplementary material for: Pi-Pi contacts are an overlooked protein feature relevant to phase separation
Source: eLife. 2018 Feb 9;7:e31486. doi: 10.7554/eLife.31486 (PMC5847340; doi:10.7554/eLife.31486)
Supplement: Source code 2. — Python script and associated database files for the final phase separation propensity predictor. [file elife-31486-code2.tgz › SourceCodeS2/DBS/AVGnSDEVS/PCON2.SC.xmer29]

 E SR_FREQ 0.034012201009 0.000351959866 LR_FREQ 0.034945403499 0.000438040952 N       195176
 D SR_FREQ 0.025512670496 0.000294508950 LR_FREQ 0.032796626088 0.000357465129 N       175265
 F SR_FREQ 0.105948961917 0.001046267751 LR_FREQ 0.218750505664 0.001142943548 N       120873
 H SR_FREQ 0.099426366354 0.000980759650 LR_FREQ 0.176787804669 0.001161614344 N        69025
 N SR_FREQ 0.045287528560 0.000527671257 LR_FREQ 0.074323565953 0.000655086240 N       126584
 Q SR_FREQ 0.056858743205 0.000539540706 LR_FREQ 0.078602611239 0.000767610833 N       104728
 R SR_FREQ 0.067906395077 0.000948904490 LR_FREQ 0.164267916163 0.001155555164 N       147396
 W SR_FREQ 0.158277278967 0.001499055553 LR_FREQ 0.353070166628 0.002249456895 N        40731
 Y SR_FREQ 0.121269734097 0.001268960417 LR_FREQ 0.227067267558 0.001259632453 N       105155
