# Supplementary material for: Pi-Pi contacts are an overlooked protein feature relevant to phase separation
Source: eLife. 2018 Feb 9;7:e31486. doi: 10.7554/eLife.31486 (PMC5847340; doi:10.7554/eLife.31486)
Supplement: Source code 2. — Python script and associated database files for the final phase separation propensity predictor. [file elife-31486-code2.tgz › SourceCodeS2/DBS/AVGnSDEVS/PCON2.SC.xmer38]

 E SR_FREQ 0.034103235297 0.000290910136 LR_FREQ 0.035114957838 0.000369537842 N       170717
 D SR_FREQ 0.025556916832 0.000243767681 LR_FREQ 0.032910902344 0.000302408814 N       154701
 F SR_FREQ 0.106082999450 0.000854995773 LR_FREQ 0.218933620493 0.000984350669 N       107160
 H SR_FREQ 0.099464231557 0.000817029388 LR_FREQ 0.177232235936 0.001005255428 N        61008
 N SR_FREQ 0.045390789264 0.000436659325 LR_FREQ 0.074615516119 0.000583619032 N       111937
 Q SR_FREQ 0.056972819902 0.000447998345 LR_FREQ 0.078865595870 0.000658863760 N        91932
 R SR_FREQ 0.067893737769 0.000757958771 LR_FREQ 0.164721103648 0.000986228289 N       129566
 W SR_FREQ 0.158370172142 0.001233200260 LR_FREQ 0.353256762551 0.001952977322 N        35910
 Y SR_FREQ 0.121373553849 0.001036885374 LR_FREQ 0.227319487050 0.001105991852 N        93015
