# Supplementary material for: Pi-Pi contacts are an overlooked protein feature relevant to phase separation
Source: eLife. 2018 Feb 9;7:e31486. doi: 10.7554/eLife.31486 (PMC5847340; doi:10.7554/eLife.31486)
Supplement: Source code 2. — Python script and associated database files for the final phase separation propensity predictor. [file elife-31486-code2.tgz › SourceCodeS2/DBS/AVGnSDEVS/PCON2.BB.xmer29]

GW SR_FREQ 0.025957870423 0.000310634143 LR_FREQ 0.047049425634 0.000524122298 N         3401
GV SR_FREQ 0.020490626723 0.000246413531 LR_FREQ 0.029601990805 0.000276719895 N        16814
GT SR_FREQ 0.022668651314 0.000248285906 LR_FREQ 0.035268003919 0.000342855888 N        12817
GS SR_FREQ 0.026219311405 0.000297419547 LR_FREQ 0.043098488616 0.000385336760 N        13334
GR SR_FREQ 0.026414144415 0.000279774617 LR_FREQ 0.037014264606 0.000379497362 N        11108
GQ SR_FREQ 0.030553193905 0.000325429415 LR_FREQ 0.037212795119 0.000400518308 N         7560
GP SR_FREQ 0.033963884661 0.000379595396 LR_FREQ 0.046211574477 0.000417315222 N         7825
GY SR_FREQ 0.023694512318 0.000286741616 LR_FREQ 0.041035828807 0.000387910698 N         8530
GG SR_FREQ 0.024970153053 0.000296064939 LR_FREQ 0.052863993163 0.000420127161 N        16962
GF SR_FREQ 0.023044437463 0.000273304843 LR_FREQ 0.039331172729 0.000362761878 N         9750
GE SR_FREQ 0.028059751453 0.000313557865 LR_FREQ 0.033879615596 0.000385622746 N        13472
GD SR_FREQ 0.025445457842 0.000296295305 LR_FREQ 0.035387057584 0.000347086745 N        12314
GC SR_FREQ 0.024958962472 0.000328916891 LR_FREQ 0.047520453046 0.000428692913 N         2909
GA SR_FREQ 0.024129052726 0.000286990526 LR_FREQ 0.042114527376 0.000391168232 N        17426
GN SR_FREQ 0.025026241845 0.000300069030 LR_FREQ 0.037931149133 0.000381488440 N         9281
GM SR_FREQ 0.021189075900 0.000275974793 LR_FREQ 0.038412922788 0.000428504674 N         5064
GL SR_FREQ 0.018725007222 0.000223575749 LR_FREQ 0.027546806226 0.000303491817 N        19364
GK SR_FREQ 0.023478366204 0.000253141707 LR_FREQ 0.032932523661 0.000357148367 N        13478
GI SR_FREQ 0.020286155093 0.000246018321 LR_FREQ 0.029719571784 0.000330733987 N        13891
GH SR_FREQ 0.026374204318 0.000313195438 LR_FREQ 0.042063625130 0.000407843349 N         5335
ME SR_FREQ 0.022329063594 0.000325501815 LR_FREQ 0.018587853283 0.000223152271 N         4221
MD SR_FREQ 0.019511588885 0.000289516634 LR_FREQ 0.019211037095 0.000210073843 N         3788
MG SR_FREQ 0.019464817845 0.000290048913 LR_FREQ 0.033420229745 0.000324736396 N         4601
MF SR_FREQ 0.016551856067 0.000256089810 LR_FREQ 0.020446037145 0.000220351532 N         2238
MA SR_FREQ 0.018716754837 0.000280686386 LR_FREQ 0.025371422584 0.000260500588 N         5697
MC SR_FREQ 0.016745217814 0.000310119501 LR_FREQ 0.022170124588 0.000265301095 N          767
MM SR_FREQ 0.014003202075 0.000253828799 LR_FREQ 0.017909756811 0.000240862722 N         1609
ML SR_FREQ 0.013755416576 0.000204196348 LR_FREQ 0.014990090903 0.000169757821 N         5863
MN SR_FREQ 0.018473994987 0.000285811738 LR_FREQ 0.019747604791 0.000229056230 N         2765
MI SR_FREQ 0.014494738848 0.000224919367 LR_FREQ 0.015044753494 0.000171935472 N         3543
MH SR_FREQ 0.019032282231 0.000330360956 LR_FREQ 0.020520566124 0.000251667725 N         1452
MK SR_FREQ 0.017488047667 0.000247105979 LR_FREQ 0.017394415222 0.000202736624 N         3820
MT SR_FREQ 0.016690719198 0.000239358141 LR_FREQ 0.018668127281 0.000203533962 N         3644
MW SR_FREQ 0.017820750754 0.000306194087 LR_FREQ 0.021882879693 0.000315316821 N          729
MV SR_FREQ 0.014956052029 0.000224714818 LR_FREQ 0.015543440082 0.000160780054 N         4419
MQ SR_FREQ 0.023827041461 0.000346538028 LR_FREQ 0.018793618285 0.000229017027 N         2240
MP SR_FREQ 0.028114330557 0.000412401318 LR_FREQ 0.025990075130 0.000269246614 N         2996
MS SR_FREQ 0.020285023379 0.000304366151 LR_FREQ 0.024778678176 0.000265964482 N         3598
MR SR_FREQ 0.020197522138 0.000274258935 LR_FREQ 0.019828835850 0.000227160049 N         3344
MY SR_FREQ 0.016982044285 0.000269542498 LR_FREQ 0.021188106406 0.000246589187 N         1910
FP SR_FREQ 0.030813915730 0.000415599819 LR_FREQ 0.027288383984 0.000256119621 N         5634
FQ SR_FREQ 0.026842528037 0.000344372940 LR_FREQ 0.020660459120 0.000223522026 N         4223
FR SR_FREQ 0.022834324739 0.000277036637 LR_FREQ 0.021390993457 0.000204693939 N         5837
FS SR_FREQ 0.022884708750 0.000302326027 LR_FREQ 0.026080763880 0.000241789537 N         8334
FT SR_FREQ 0.019291379354 0.000247548773 LR_FREQ 0.020417052396 0.000203348431 N         6936
FV SR_FREQ 0.017303216364 0.000234380848 LR_FREQ 0.017259953635 0.000156494689 N         8149
FW SR_FREQ 0.021416862013 0.000327859445 LR_FREQ 0.023910993040 0.000272001838 N         1616
FY SR_FREQ 0.019836603145 0.000285761058 LR_FREQ 0.022871883599 0.000222070504 N         4483
FA SR_FREQ 0.021074201909 0.000286637234 LR_FREQ 0.026515058319 0.000244979290 N         9343
FC SR_FREQ 0.020394146955 0.000330330631 LR_FREQ 0.024170461098 0.000250952990 N         1552
FD SR_FREQ 0.022138790285 0.000301656530 LR_FREQ 0.020837895656 0.000207615481 N         8485
FE SR_FREQ 0.024741224556 0.000320166224 LR_FREQ 0.020199051826 0.000215481250 N         7761
FF SR_FREQ 0.019300046632 0.000271580403 LR_FREQ 0.022150055153 0.000208163997 N         4710
FG SR_FREQ 0.021825464347 0.000292867373 LR_FREQ 0.034046769185 0.000293788040 N         9281
FH SR_FREQ 0.022168057716 0.000319487251 LR_FREQ 0.022475140537 0.000238590796 N         2980
FI SR_FREQ 0.016951401749 0.000232824774 LR_FREQ 0.016785880706 0.000169765170 N         6487
FK SR_FREQ 0.020118499147 0.000262809029 LR_FREQ 0.019085884487 0.000196877914 N         6431
FL SR_FREQ 0.015822021759 0.000217162182 LR_FREQ 0.016484154683 0.000167162687 N        10096
FM SR_FREQ 0.017186455893 0.000273482948 LR_FREQ 0.020030733962 0.000230797193 N         2337
FN SR_FREQ 0.021401103651 0.000307646785 LR_FREQ 0.021547259883 0.000223489018 N         5775
SY SR_FREQ 0.020640755777 0.000297501276 LR_FREQ 0.024543308913 0.000247055519 N         6342
SS SR_FREQ 0.023252574502 0.000319658132 LR_FREQ 0.027446029055 0.000280743332 N        11384
SR SR_FREQ 0.023302991092 0.000284869357 LR_FREQ 0.022938610516 0.000237618076 N         8231
SQ SR_FREQ 0.026848043912 0.000341581529 LR_FREQ 0.022206805419 0.000255280785 N         6170
SP SR_FREQ 0.030503376746 0.000427778310 LR_FREQ 0.028699329427 0.000277563762 N         7970
SW SR_FREQ 0.022113172268 0.000329437947 LR_FREQ 0.026016725007 0.000311566349 N         2658
SV SR_FREQ 0.018055752432 0.000248298649 LR_FREQ 0.018704050915 0.000175796196 N        11980
ST SR_FREQ 0.019895644763 0.000258636142 LR_FREQ 0.021872153563 0.000222277852 N         9314
SK SR_FREQ 0.020623916440 0.000269236757 LR_FREQ 0.020533439343 0.000227460300 N         8954
SI SR_FREQ 0.017742617897 0.000248947841 LR_FREQ 0.018327050082 0.000197572080 N         9988
SH SR_FREQ 0.022764601002 0.000331611853 LR_FREQ 0.024281916538 0.000268551515 N         3942
SN SR_FREQ 0.021863767535 0.000310153244 LR_FREQ 0.023084101475 0.000250606282 N         7349
SM SR_FREQ 0.018059730943 0.000283103895 LR_FREQ 0.021938035507 0.000255873705 N         3595
SL SR_FREQ 0.016581931994 0.000229636121 LR_FREQ 0.017890681696 0.000190668581 N        16553
SC SR_FREQ 0.021221004813 0.000341705932 LR_FREQ 0.026032054848 0.000258013887 N         2293
SA SR_FREQ 0.021553779174 0.000297996937 LR_FREQ 0.027820288973 0.000268707050 N        13186
SG SR_FREQ 0.022248185643 0.000304915339 LR_FREQ 0.034973431849 0.000309535132 N        14606
SF SR_FREQ 0.020123651270 0.000288178710 LR_FREQ 0.023834063237 0.000233767475 N         7629
SE SR_FREQ 0.025063910204 0.000334030613 LR_FREQ 0.021522982798 0.000249096400 N         9957
SD SR_FREQ 0.022457681018 0.000300343149 LR_FREQ 0.022258115043 0.000233945054 N         9720
YI SR_FREQ 0.016635303636 0.000230878214 LR_FREQ 0.017156505699 0.000181031234 N         5493
YH SR_FREQ 0.021938171987 0.000336975694 LR_FREQ 0.023184217603 0.000249036951 N         2557
YK SR_FREQ 0.019829559422 0.000255029766 LR_FREQ 0.019523062058 0.000211430568 N         5356
YM SR_FREQ 0.016793861182 0.000265282273 LR_FREQ 0.020747629303 0.000247437823 N         2061
YL SR_FREQ 0.015575740140 0.000217640618 LR_FREQ 0.016795215783 0.000185539886 N         9902
YN SR_FREQ 0.021028336762 0.000305582569 LR_FREQ 0.022107241457 0.000235445686 N         4851
YA SR_FREQ 0.020845284010 0.000279405422 LR_FREQ 0.027316315749 0.000257179986 N         7786
YC SR_FREQ 0.020013034493 0.000319832403 LR_FREQ 0.025320574530 0.000279181524 N         1459
YE SR_FREQ 0.024466486686 0.000316393639 LR_FREQ 0.020628040518 0.000235365014 N         6200
YD SR_FREQ 0.021820844294 0.000292879551 LR_FREQ 0.021391548153 0.000216982001 N         6622
YG SR_FREQ 0.021597261805 0.000298369542 LR_FREQ 0.035398978689 0.000303011717 N         8134
YF SR_FREQ 0.019099933653 0.000275055070 LR_FREQ 0.022916359100 0.000226015699 N         4567
YY SR_FREQ 0.019514994715 0.000284842663 LR_FREQ 0.023785484435 0.000244716520 N         4384
YQ SR_FREQ 0.026687224296 0.000339162720 LR_FREQ 0.021279541588 0.000249343583 N         3939
YP SR_FREQ 0.030749745046 0.000412941914 LR_FREQ 0.028347549429 0.000273557532 N         5163
YS SR_FREQ 0.022635007085 0.000306364581 LR_FREQ 0.026967902056 0.000258431221 N         6707
YR SR_FREQ 0.022590486537 0.000271639501 LR_FREQ 0.022093728401 0.000228132364 N         5479
YT SR_FREQ 0.018929238940 0.000247288510 LR_FREQ 0.020938190107 0.000219261024 N         5755
YW SR_FREQ 0.021047766048 0.000314199328 LR_FREQ 0.025042532647 0.000326571682 N         1537
YV SR_FREQ 0.016973374511 0.000229587450 LR_FREQ 0.017628499877 0.000167258277 N         6804
LF SR_FREQ 0.015941883281 0.000223567741 LR_FREQ 0.018460190474 0.000170197357 N         9801
LG SR_FREQ 0.018069717950 0.000244204682 LR_FREQ 0.026801125034 0.000235270221 N        19496
LD SR_FREQ 0.018039176073 0.000247142787 LR_FREQ 0.017799125714 0.000164913141 N        17236
LE SR_FREQ 0.019921434552 0.000271569855 LR_FREQ 0.017380313351 0.000168288283 N        18913
LC SR_FREQ 0.015931010260 0.000258640963 LR_FREQ 0.018943364990 0.000185664676 N         3357
LA SR_FREQ 0.017519163305 0.000239989312 LR_FREQ 0.021940227369 0.000201850381 N        24942
LN SR_FREQ 0.017320390192 0.000248825159 LR_FREQ 0.018012792589 0.000172675302 N        11726
LL SR_FREQ 0.013876036292 0.000186825400 LR_FREQ 0.014744608869 0.000137256986 N        24463
LM SR_FREQ 0.014289499415 0.000218265644 LR_FREQ 0.016661944750 0.000176253521 N         5862
LK SR_FREQ 0.016643074043 0.000213860703 LR_FREQ 0.016529917166 0.000158472236 N        16979
LH SR_FREQ 0.017487899728 0.000260627757 LR_FREQ 0.018240672792 0.000173911095 N         6505
LI SR_FREQ 0.014430211461 0.000193856369 LR_FREQ 0.014821887499 0.000141223830 N        13673
LV SR_FREQ 0.014791897929 0.000195701210 LR_FREQ 0.015209573755 0.000128953964 N        17953
LW SR_FREQ 0.016574847879 0.000245574622 LR_FREQ 0.018870599310 0.000204223889 N         3060
LT SR_FREQ 0.016082424618 0.000205798983 LR_FREQ 0.017409258470 0.000162188197 N        15453
LR SR_FREQ 0.018426466737 0.000236855708 LR_FREQ 0.018122881460 0.000167805233 N        15013
LS SR_FREQ 0.018546773542 0.000257120815 LR_FREQ 0.021354362675 0.000199201224 N        17762
LP SR_FREQ 0.023266407172 0.000316765747 LR_FREQ 0.021946550776 0.000201730761 N        13887
LQ SR_FREQ 0.020536194538 0.000279252317 LR_FREQ 0.017363744686 0.000176203915 N        10301
LY SR_FREQ 0.016253669017 0.000233086628 LR_FREQ 0.018795808066 0.000181395517 N         8612
RT SR_FREQ 0.021252891562 0.000252430326 LR_FREQ 0.018581529686 0.000193277021 N         7157
RV SR_FREQ 0.019101170702 0.000243465157 LR_FREQ 0.015936954416 0.000149723656 N        10905
RW SR_FREQ 0.024225432361 0.000328652473 LR_FREQ 0.020879436770 0.000254619615 N         2133
RP SR_FREQ 0.033109391044 0.000423912098 LR_FREQ 0.024390239610 0.000250288221 N         6349
RQ SR_FREQ 0.029267557297 0.000332888415 LR_FREQ 0.018473591262 0.000213512977 N         5412
RR SR_FREQ 0.025177828507 0.000285742009 LR_FREQ 0.019320385334 0.000205744610 N         7968
RS SR_FREQ 0.024975527997 0.000316569254 LR_FREQ 0.023440370998 0.000246377179 N         7444
RY SR_FREQ 0.022142165724 0.000290594340 LR_FREQ 0.020434770067 0.000209562342 N         5618
RD SR_FREQ 0.023997458623 0.000297881262 LR_FREQ 0.018924225016 0.000196981687 N         8768
RE SR_FREQ 0.026757974595 0.000325310171 LR_FREQ 0.018263373495 0.000210171363 N        10505
RF SR_FREQ 0.021629013254 0.000289819388 LR_FREQ 0.019937710094 0.000192313956 N         6744
RG SR_FREQ 0.023730902020 0.000298907577 LR_FREQ 0.030316605830 0.000290598466 N         9866
RA SR_FREQ 0.022901231509 0.000290712967 LR_FREQ 0.023972042448 0.000237233311 N        12371
RC SR_FREQ 0.023171899576 0.000338324112 LR_FREQ 0.021130441076 0.000238214746 N         1747
RL SR_FREQ 0.017467887635 0.000229385091 LR_FREQ 0.015363293032 0.000157900399 N        14893
RM SR_FREQ 0.019532748257 0.000279790836 LR_FREQ 0.017823378943 0.000201499337 N         3244
RN SR_FREQ 0.023469253991 0.000297169048 LR_FREQ 0.019409451791 0.000208191404 N         5848
RH SR_FREQ 0.024664189693 0.000322674396 LR_FREQ 0.019852003942 0.000227513041 N         3528
RI SR_FREQ 0.018834642254 0.000243926551 LR_FREQ 0.015444072385 0.000158117865 N         9018
RK SR_FREQ 0.022190229261 0.000258359911 LR_FREQ 0.017365260085 0.000188961883 N         7237
VH SR_FREQ 0.018588741309 0.000317126757 LR_FREQ 0.012675175442 0.000149262516 N         4699
IP SR_FREQ 0.025085530374 0.000396401773 LR_FREQ 0.015089626768 0.000197517019 N         8700
EM SR_FREQ 0.022179067595 0.000296380665 LR_FREQ 0.016290784858 0.000197031419 N         4525
EL SR_FREQ 0.019237601421 0.000230297392 LR_FREQ 0.014467448639 0.000155692127 N        19019
EN SR_FREQ 0.025944788062 0.000300341493 LR_FREQ 0.017705396609 0.000205696886 N         8884
EI SR_FREQ 0.021001964141 0.000249632561 LR_FREQ 0.014406967337 0.000159180328 N        12421
EH SR_FREQ 0.027556823997 0.000319910069 LR_FREQ 0.017959753108 0.000212377230 N         4367
EK SR_FREQ 0.024465640097 0.000266509519 LR_FREQ 0.015978859476 0.000179867075 N        13095
EE SR_FREQ 0.029176711086 0.000350309870 LR_FREQ 0.016900151224 0.000210938351 N        14553
ED SR_FREQ 0.026374076001 0.000296292913 LR_FREQ 0.017433795744 0.000193749258 N        10377
EG SR_FREQ 0.026081542339 0.000300350851 LR_FREQ 0.027316734028 0.000280308564 N        13293
EF SR_FREQ 0.024093790093 0.000283477230 LR_FREQ 0.018273985407 0.000196172367 N         7535
EA SR_FREQ 0.025059961375 0.000307484081 LR_FREQ 0.022007328470 0.000229343386 N        17242
EC SR_FREQ 0.026341687016 0.000337537186 LR_FREQ 0.018813636328 0.000218291603 N         2067
IT SR_FREQ 0.016393484540 0.000238889225 LR_FREQ 0.011524243853 0.000139905493 N         9824
EY SR_FREQ 0.024693132221 0.000295484968 LR_FREQ 0.018650689309 0.000214045482 N         6490
IW SR_FREQ 0.017060133291 0.000286081277 LR_FREQ 0.011462337137 0.000171034190 N         1835
ET SR_FREQ 0.023515964962 0.000247307289 LR_FREQ 0.017103008210 0.000187436713 N         9688
EW SR_FREQ 0.027429703232 0.000321771312 LR_FREQ 0.018704562194 0.000246431494 N         2747
EV SR_FREQ 0.021097906216 0.000244212921 LR_FREQ 0.014866626478 0.000144255352 N        14029
EQ SR_FREQ 0.031871187508 0.000336957356 LR_FREQ 0.016939768242 0.000201371754 N         7269
EP SR_FREQ 0.035876145268 0.000393726815 LR_FREQ 0.022088791938 0.000240048267 N         6686
ES SR_FREQ 0.027359620430 0.000309290088 LR_FREQ 0.021320871102 0.000234286983 N         9217
ER SR_FREQ 0.027643873965 0.000287587864 LR_FREQ 0.017783174207 0.000192025377 N        10850
II SR_FREQ 0.014555721280 0.000208656846 LR_FREQ 0.009732490342 0.000115336081 N         9305
IH SR_FREQ 0.018034841420 0.000310730099 LR_FREQ 0.011457395128 0.000161227886 N         4093
IK SR_FREQ 0.017033889221 0.000252236097 LR_FREQ 0.011007762739 0.000133957491 N         9880
IM SR_FREQ 0.014278344009 0.000242679431 LR_FREQ 0.010248748902 0.000142644326 N         3248
IN SR_FREQ 0.017854242809 0.000296299841 LR_FREQ 0.011972758524 0.000166284243 N         8100
KC SR_FREQ 0.018342030920 0.000306263330 LR_FREQ 0.019195046403 0.000231151269 N         1582
KA SR_FREQ 0.019484326991 0.000274949125 LR_FREQ 0.022447919657 0.000243049941 N        13435
KG SR_FREQ 0.020243202573 0.000295881685 LR_FREQ 0.028180984324 0.000308125364 N        11276
KF SR_FREQ 0.017952847558 0.000259451698 LR_FREQ 0.018523576640 0.000203138592 N         5964
KE SR_FREQ 0.022506050703 0.000308504528 LR_FREQ 0.017084533775 0.000211635639 N        12704
KD SR_FREQ 0.020188571940 0.000286777292 LR_FREQ 0.017567407668 0.000197409226 N        10145
KK SR_FREQ 0.018539725610 0.000254955509 LR_FREQ 0.016196916701 0.000194813570 N         9797
KI SR_FREQ 0.015901433746 0.000223475010 LR_FREQ 0.014440302463 0.000159030433 N        10237
KH SR_FREQ 0.019970587073 0.000296719032 LR_FREQ 0.018219428498 0.000223595794 N         3437
KN SR_FREQ 0.019467931558 0.000296590848 LR_FREQ 0.017924081210 0.000209655706 N         7738
KM SR_FREQ 0.015859080620 0.000260235051 LR_FREQ 0.016473073482 0.000208488620 N         3438
KL SR_FREQ 0.015050282549 0.000211203634 LR_FREQ 0.014522299574 0.000159047835 N        15001
KS SR_FREQ 0.020857705171 0.000295003740 LR_FREQ 0.021762283252 0.000254700997 N         8255
KR SR_FREQ 0.020887327923 0.000258998437 LR_FREQ 0.018009427568 0.000208848839 N         7331
KQ SR_FREQ 0.023924116781 0.000335602368 LR_FREQ 0.017121736071 0.000213267971 N         5658
KP SR_FREQ 0.027514191872 0.000404566799 LR_FREQ 0.022630840888 0.000257562575 N         6803
KW SR_FREQ 0.019157832780 0.000296279238 LR_FREQ 0.019100440572 0.000262916187 N         2050
KV SR_FREQ 0.016243068341 0.000226899559 LR_FREQ 0.015001018574 0.000150546516 N        11626
KT SR_FREQ 0.017792208452 0.000239666093 LR_FREQ 0.017346702038 0.000199095486 N         8664
KY SR_FREQ 0.018181219952 0.000265170336 LR_FREQ 0.018921404698 0.000212142320 N         6164
DN SR_FREQ 0.023090163827 0.000330978899 LR_FREQ 0.019390635187 0.000215816720 N         6656
DL SR_FREQ 0.017361571273 0.000234983952 LR_FREQ 0.015459817236 0.000160131214 N        17373
DM SR_FREQ 0.019329422194 0.000303405863 LR_FREQ 0.017940590036 0.000207981302 N         3822
DK SR_FREQ 0.021824194947 0.000289907784 LR_FREQ 0.017428143345 0.000198463974 N         8958
DH SR_FREQ 0.024217913109 0.000347763142 LR_FREQ 0.019972136170 0.000232987645 N         3669
DI SR_FREQ 0.018713137286 0.000254000363 LR_FREQ 0.015580616009 0.000171589276 N        11513
DF SR_FREQ 0.021351053172 0.000312514071 LR_FREQ 0.019968149093 0.000206746558 N         8262
DG SR_FREQ 0.023303417922 0.000317451969 LR_FREQ 0.030040704192 0.000284926669 N        13802
DD SR_FREQ 0.023681501991 0.000322750119 LR_FREQ 0.018888188477 0.000203822576 N         8997
DE SR_FREQ 0.026309721387 0.000357243737 LR_FREQ 0.018375316535 0.000221439831 N        11550
DC SR_FREQ 0.022780595998 0.000370852817 LR_FREQ 0.021019840572 0.000234327900 N         2069
DA SR_FREQ 0.022645338047 0.000322863076 LR_FREQ 0.023876841068 0.000237128774 N        14481
DY SR_FREQ 0.021835916619 0.000317454623 LR_FREQ 0.020459856461 0.000218800134 N         7047
DV SR_FREQ 0.018940124809 0.000256645973 LR_FREQ 0.016041308657 0.000157141734 N        13253
DW SR_FREQ 0.023825638299 0.000344776631 LR_FREQ 0.020852164718 0.000264550688 N         2819
DT SR_FREQ 0.020969140694 0.000277177707 LR_FREQ 0.018603151069 0.000196794440 N         8518
DR SR_FREQ 0.024708940164 0.000311705708 LR_FREQ 0.019417119744 0.000209879961 N         8222
DS SR_FREQ 0.024558799355 0.000341529916 LR_FREQ 0.023322132638 0.000249591150 N         9310
DP SR_FREQ 0.032505303739 0.000465915372 LR_FREQ 0.023954015240 0.000239153387 N         9020
DQ SR_FREQ 0.028535959420 0.000374472711 LR_FREQ 0.018563964417 0.000217815251 N         5179
QQ SR_FREQ 0.035727401571 0.000391526099 LR_FREQ 0.019077584292 0.000243200350 N         4612
QP SR_FREQ 0.040531580061 0.000482781670 LR_FREQ 0.025735707476 0.000282479844 N         4563
QS SR_FREQ 0.029426416923 0.000355820615 LR_FREQ 0.024550225988 0.000277052611 N         5505
QR SR_FREQ 0.029824591355 0.000318785490 LR_FREQ 0.020086008370 0.000230712080 N         5400
QT SR_FREQ 0.024783589469 0.000288526180 LR_FREQ 0.019052427732 0.000218656101 N         5330
QW SR_FREQ 0.030344764764 0.000384666839 LR_FREQ 0.022036595928 0.000299172220 N         1637
QV SR_FREQ 0.021839472994 0.000273936860 LR_FREQ 0.016218297446 0.000164073148 N         7566
QY SR_FREQ 0.026308625333 0.000340756940 LR_FREQ 0.021345057836 0.000239216345 N         3717
QA SR_FREQ 0.026468916774 0.000333440710 LR_FREQ 0.025085582090 0.000263006068 N         9621
QC SR_FREQ 0.029013729691 0.000434498417 LR_FREQ 0.022207514092 0.000269572135 N         1255
QE SR_FREQ 0.031508707523 0.000378065701 LR_FREQ 0.018898956863 0.000238899989 N         6475
QD SR_FREQ 0.028154021105 0.000342389969 LR_FREQ 0.019472314586 0.000220417285 N         5238
QG SR_FREQ 0.027746620132 0.000340385178 LR_FREQ 0.032267353522 0.000322383065 N         7384
QF SR_FREQ 0.025484027115 0.000325506188 LR_FREQ 0.020732968964 0.000220767509 N         4164
QI SR_FREQ 0.021701987218 0.000280764192 LR_FREQ 0.015747240946 0.000183333011 N         6113
QH SR_FREQ 0.030272419064 0.000389871434 LR_FREQ 0.020756927115 0.000264165447 N         2479
QK SR_FREQ 0.025940410504 0.000302044979 LR_FREQ 0.017732173978 0.000209777971 N         5663
QM SR_FREQ 0.023477184717 0.000344272152 LR_FREQ 0.018389540137 0.000236920146 N         2493
QL SR_FREQ 0.019685753498 0.000256289255 LR_FREQ 0.015548947144 0.000171047318 N        10814
QN SR_FREQ 0.027929802648 0.000361342172 LR_FREQ 0.020012493688 0.000236779052 N         4285
WG SR_FREQ 0.021123226914 0.000324221428 LR_FREQ 0.036396576405 0.000381656093 N         2880
WF SR_FREQ 0.018126850623 0.000290797980 LR_FREQ 0.021523319342 0.000239884475 N         1628
WE SR_FREQ 0.024554660723 0.000348867827 LR_FREQ 0.019269365841 0.000251148817 N         2523
WD SR_FREQ 0.021328179956 0.000328741610 LR_FREQ 0.020086581538 0.000247233277 N         2753
WC SR_FREQ 0.018747185354 0.000378595605 LR_FREQ 0.023969601678 0.000317291617 N          541
WA SR_FREQ 0.020249844822 0.000289937761 LR_FREQ 0.026810569226 0.000289771937 N         3038
WN SR_FREQ 0.020357501746 0.000314871123 LR_FREQ 0.020846767805 0.000270754634 N         2039
WM SR_FREQ 0.015282472080 0.000303300593 LR_FREQ 0.018773429369 0.000279898444 N          890
WL SR_FREQ 0.014458030244 0.000222532205 LR_FREQ 0.015287514158 0.000183539967 N         3800
WK SR_FREQ 0.019066440691 0.000275880240 LR_FREQ 0.017910421076 0.000230192185 N         2222
WI SR_FREQ 0.015454954291 0.000234262930 LR_FREQ 0.015345503112 0.000187146859 N         2129
WH SR_FREQ 0.021298065498 0.000364203041 LR_FREQ 0.021731694521 0.000291035178 N         1116
WW SR_FREQ 0.020150017623 0.000363114856 LR_FREQ 0.023780846277 0.000379257452 N          622
WV SR_FREQ 0.015969678266 0.000234410532 LR_FREQ 0.016026695265 0.000176449895 N         2551
WT SR_FREQ 0.018023666434 0.000252093132 LR_FREQ 0.019508242099 0.000240996351 N         2340
WS SR_FREQ 0.022248895554 0.000329919887 LR_FREQ 0.026426498895 0.000295173247 N         2572
WR SR_FREQ 0.022253944290 0.000295219124 LR_FREQ 0.020813455776 0.000257015554 N         2165
WQ SR_FREQ 0.027048080913 0.000374542932 LR_FREQ 0.019726917291 0.000272991679 N         1821
WP SR_FREQ 0.032081543473 0.000490581260 LR_FREQ 0.027903520328 0.000322902965 N         1609
WY SR_FREQ 0.018621240062 0.000312409458 LR_FREQ 0.022541259090 0.000286722342 N         1360
PR SR_FREQ 0.024297697393 0.000268237263 LR_FREQ 0.019149251988 0.000174666464 N         5836
PS SR_FREQ 0.024161895464 0.000281967906 LR_FREQ 0.023161857425 0.000205833706 N         7822
PP SR_FREQ 0.032405249197 0.000369437118 LR_FREQ 0.023954178699 0.000205585194 N         5379
PQ SR_FREQ 0.028415329467 0.000304961122 LR_FREQ 0.018281679506 0.000184792033 N         4943
PV SR_FREQ 0.018505520773 0.000231708950 LR_FREQ 0.015681928096 0.000139269013 N        10234
PW SR_FREQ 0.023218056678 0.000299624541 LR_FREQ 0.020705513124 0.000241503771 N         1944
PT SR_FREQ 0.020479826873 0.000234071739 LR_FREQ 0.018249581976 0.000173807507 N         7279
PY SR_FREQ 0.021292424839 0.000261814259 LR_FREQ 0.020220637828 0.000191672795 N         4940
PC SR_FREQ 0.022166758929 0.000306070343 LR_FREQ 0.020645344402 0.000194419565 N         1432
PA SR_FREQ 0.022347296125 0.000276437163 LR_FREQ 0.023944843165 0.000210690503 N        10753
PF SR_FREQ 0.020772508484 0.000264960834 LR_FREQ 0.019773943447 0.000187723632 N         5741
PG SR_FREQ 0.022833447372 0.000273623216 LR_FREQ 0.030231855269 0.000244336876 N        10720
PD SR_FREQ 0.023218370894 0.000277544686 LR_FREQ 0.018698897419 0.000174799104 N         9159
PE SR_FREQ 0.026126448431 0.000306625653 LR_FREQ 0.018161658411 0.000183768467 N        11463
PK SR_FREQ 0.021422760051 0.000249511246 LR_FREQ 0.017076580115 0.000166349803 N         6404
PH SR_FREQ 0.023762368548 0.000279937329 LR_FREQ 0.019648322800 0.000203324204 N         3194
PI SR_FREQ 0.018241469192 0.000232503210 LR_FREQ 0.015195113791 0.000151138990 N         6612
PN SR_FREQ 0.022622799415 0.000286422611 LR_FREQ 0.019129643080 0.000185115809 N         5914
PL SR_FREQ 0.016933212166 0.000216442672 LR_FREQ 0.015103054100 0.000147325082 N        12064
PM SR_FREQ 0.018678363242 0.000262843925 LR_FREQ 0.017528901701 0.000188301385 N         2707
CK SR_FREQ 0.020442767706 0.000278125668 LR_FREQ 0.020759071641 0.000249131489 N         1788
CI SR_FREQ 0.016585827384 0.000248278604 LR_FREQ 0.017836670946 0.000209106926 N         2017
CH SR_FREQ 0.023485792377 0.000383415785 LR_FREQ 0.026450557853 0.000316900257 N         1238
CN SR_FREQ 0.022127832535 0.000339454587 LR_FREQ 0.024429954746 0.000299397572 N         1475
CM SR_FREQ 0.016775192790 0.000300311941 LR_FREQ 0.022944668125 0.000317354194 N          726
CL SR_FREQ 0.015330679872 0.000226286458 LR_FREQ 0.017385972877 0.000201234563 N         3299
CC SR_FREQ 0.021190834057 0.000433195414 LR_FREQ 0.030136582565 0.000356315938 N          563
CA SR_FREQ 0.021618594787 0.000314829149 LR_FREQ 0.030621953603 0.000305835071 N         2713
CG SR_FREQ 0.022540892923 0.000336561765 LR_FREQ 0.041799607164 0.000355994754 N         3088
CF SR_FREQ 0.019607748069 0.000304072072 LR_FREQ 0.025501959460 0.000277329889 N         1496
CE SR_FREQ 0.026368925476 0.000370536676 LR_FREQ 0.022133094590 0.000271614646 N         2145
CD SR_FREQ 0.023008731352 0.000344141160 LR_FREQ 0.023105035418 0.000258049139 N         2210
CY SR_FREQ 0.020291892824 0.000317032876 LR_FREQ 0.026826822458 0.000290544534 N         1244
CS SR_FREQ 0.024019760618 0.000350605576 LR_FREQ 0.030616230586 0.000313111241 N         2401
CR SR_FREQ 0.024080404637 0.000317468570 LR_FREQ 0.024274479104 0.000271086260 N         1926
CQ SR_FREQ 0.029532213021 0.000414971250 LR_FREQ 0.023333822799 0.000300972084 N         1318
CP SR_FREQ 0.034957379653 0.000526247971 LR_FREQ 0.032820463654 0.000333829372 N         1863
CW SR_FREQ 0.022347671156 0.000349654766 LR_FREQ 0.029820061941 0.000408048469 N          462
CV SR_FREQ 0.017035023494 0.000247212570 LR_FREQ 0.018342478674 0.000184892451 N         2421
CT SR_FREQ 0.019367538095 0.000272608403 LR_FREQ 0.022560889000 0.000249350401 N         1928
IY SR_FREQ 0.016593728232 0.000273638720 LR_FREQ 0.012260139301 0.000153181531 N         5735
VA SR_FREQ 0.018408166482 0.000277752925 LR_FREQ 0.016702260205 0.000175152603 N        17930
VC SR_FREQ 0.017018082160 0.000333662580 LR_FREQ 0.012762202507 0.000154431022 N         2630
VD SR_FREQ 0.019033066247 0.000300277778 LR_FREQ 0.013170591219 0.000145188020 N        13267
VE SR_FREQ 0.021072704979 0.000319558508 LR_FREQ 0.012819277800 0.000141341331 N        13970
VF SR_FREQ 0.016781319613 0.000267666798 LR_FREQ 0.013268137241 0.000137157371 N         8351
VG SR_FREQ 0.019006478526 0.000294269238 LR_FREQ 0.020710018001 0.000220425040 N        14052
IQ SR_FREQ 0.021711101328 0.000333150367 LR_FREQ 0.011169460978 0.000152196339 N         5795
VI SR_FREQ 0.015007963629 0.000217789056 LR_FREQ 0.010591826888 0.000108620525 N        12276
IS SR_FREQ 0.019241405661 0.000301424756 LR_FREQ 0.014812701347 0.000189771969 N        11029
IR SR_FREQ 0.019023296120 0.000273711742 LR_FREQ 0.012076473300 0.000145795223 N         8273
VL SR_FREQ 0.014350387849 0.000211907731 LR_FREQ 0.011119980130 0.000114282587 N        19308
VM SR_FREQ 0.014908230205 0.000259771997 LR_FREQ 0.011384534462 0.000137296443 N         4643
VN SR_FREQ 0.018296506584 0.000301722235 LR_FREQ 0.013074934398 0.000155158770 N         9024
IV SR_FREQ 0.014920551834 0.000215543605 LR_FREQ 0.010135004998 0.000113817159 N        11616
VP SR_FREQ 0.025359341543 0.000416782019 LR_FREQ 0.016314531394 0.000185908600 N        10104
VQ SR_FREQ 0.022124827670 0.000345721520 LR_FREQ 0.012391077490 0.000152399835 N         6799
VR SR_FREQ 0.019466312650 0.000274575469 LR_FREQ 0.013202675649 0.000142349601 N        10496
VS SR_FREQ 0.019650315513 0.000313709679 LR_FREQ 0.015914051953 0.000179333485 N        12911
VT SR_FREQ 0.016849206833 0.000251127250 LR_FREQ 0.012643931011 0.000138757083 N        12188
IL SR_FREQ 0.013916796157 0.000206139212 LR_FREQ 0.010283540126 0.000120144918 N        13898
VV SR_FREQ 0.015395952135 0.000224409383 LR_FREQ 0.011038758831 0.000107215456 N        16035
VW SR_FREQ 0.017715643213 0.000294231362 LR_FREQ 0.012743901471 0.000165033017 N         2668
IA SR_FREQ 0.017959950581 0.000266635830 LR_FREQ 0.015758543415 0.000195610343 N        15053
VY SR_FREQ 0.017086299770 0.000276408942 LR_FREQ 0.013402373276 0.000150015806 N         6843
IC SR_FREQ 0.016324696773 0.000300027926 LR_FREQ 0.011459685215 0.000156506637 N         2227
IE SR_FREQ 0.020655188802 0.000313139208 LR_FREQ 0.011889580837 0.000147289935 N        11735
ID SR_FREQ 0.018621412481 0.000282809799 LR_FREQ 0.012118169812 0.000154834629 N        11564
IG SR_FREQ 0.018590986318 0.000280720206 LR_FREQ 0.019610068941 0.000242492726 N        12234
IF SR_FREQ 0.016245819828 0.000254300811 LR_FREQ 0.012086634993 0.000148319688 N         6119
HY SR_FREQ 0.021445020076 0.000316582376 LR_FREQ 0.023850124053 0.000255442677 N         2715
HR SR_FREQ 0.024822286122 0.000304805569 LR_FREQ 0.021939380309 0.000227361262 N         3476
HS SR_FREQ 0.024704203251 0.000334267307 LR_FREQ 0.027357858616 0.000271659988 N         3998
HP SR_FREQ 0.034724429104 0.000467115499 LR_FREQ 0.028816582757 0.000280218081 N         4266
HQ SR_FREQ 0.029960220123 0.000383950829 LR_FREQ 0.021117762829 0.000250798435 N         2482
HV SR_FREQ 0.018142783763 0.000253648103 LR_FREQ 0.017252524900 0.000164668031 N         4596
HW SR_FREQ 0.023939837244 0.000413242414 LR_FREQ 0.025328289984 0.000324061027 N         1143
HT SR_FREQ 0.020476242433 0.000264561887 LR_FREQ 0.020814091384 0.000221482166 N         3533
HK SR_FREQ 0.021497577120 0.000285372652 LR_FREQ 0.019176622579 0.000218393478 N         2750
HH SR_FREQ 0.024627830588 0.000370365832 LR_FREQ 0.023225134187 0.000271480624 N         1956
HI SR_FREQ 0.017813439791 0.000254585873 LR_FREQ 0.016759415335 0.000194429028 N         4079
HN SR_FREQ 0.023068490514 0.000339773274 LR_FREQ 0.022035388987 0.000236864121 N         2628
HL SR_FREQ 0.016394669577 0.000234921481 LR_FREQ 0.016442569228 0.000179336249 N         7019
HM SR_FREQ 0.018344258066 0.000311354034 LR_FREQ 0.020445345418 0.000262828755 N         1425
HC SR_FREQ 0.022550763564 0.000394582569 LR_FREQ 0.025577642119 0.000287299490 N         1149
HA SR_FREQ 0.022430097107 0.000311589391 LR_FREQ 0.027716089626 0.000268298532 N         5313
HF SR_FREQ 0.020772989111 0.000312569826 LR_FREQ 0.022983845562 0.000241557198 N         3470
HG SR_FREQ 0.023422108834 0.000333126924 LR_FREQ 0.036614691297 0.000316917636 N         5570
HD SR_FREQ 0.023772753126 0.000327895260 LR_FREQ 0.021219268830 0.000228012755 N         3534
HE SR_FREQ 0.026937609841 0.000361562941 LR_FREQ 0.020437536350 0.000242593007 N         3664
NH SR_FREQ 0.025907013131 0.000365029885 LR_FREQ 0.023778145205 0.000273468297 N         2770
NI SR_FREQ 0.019380595855 0.000268918694 LR_FREQ 0.017607141627 0.000194179694 N         8233
NK SR_FREQ 0.022900896686 0.000302407037 LR_FREQ 0.019903870325 0.000223857199 N         6401
NL SR_FREQ 0.017896078969 0.000253078467 LR_FREQ 0.017249753971 0.000191074909 N        11614
NM SR_FREQ 0.020284135645 0.000320308186 LR_FREQ 0.021184087860 0.000254469579 N         2683
NN SR_FREQ 0.024412154403 0.000351173431 LR_FREQ 0.022540746518 0.000253254097 N         6091
NA SR_FREQ 0.023645735221 0.000324550991 LR_FREQ 0.027627565091 0.000269456347 N         9745
NC SR_FREQ 0.024384056515 0.000396492853 LR_FREQ 0.025722640688 0.000271851385 N         1638
ND SR_FREQ 0.024970329671 0.000340223777 LR_FREQ 0.021716157843 0.000234843064 N         6729
NE SR_FREQ 0.027923504636 0.000363750250 LR_FREQ 0.020990768395 0.000249791834 N         7292
NF SR_FREQ 0.022391228848 0.000318207917 LR_FREQ 0.023370546351 0.000239982668 N         5465
NG SR_FREQ 0.024589295000 0.000342986250 LR_FREQ 0.035567868999 0.000329185136 N        10373
NY SR_FREQ 0.023011779407 0.000335132035 LR_FREQ 0.024137820463 0.000252287047 N         5014
NP SR_FREQ 0.035217531955 0.000477276304 LR_FREQ 0.028327398801 0.000276568173 N         7539
NQ SR_FREQ 0.030813846332 0.000391809784 LR_FREQ 0.021699253625 0.000260878874 N         4375
NR SR_FREQ 0.026230348621 0.000321928501 LR_FREQ 0.022513451827 0.000241936262 N         5464
NS SR_FREQ 0.025876417201 0.000349555788 LR_FREQ 0.027222094733 0.000279476557 N         7200
NT SR_FREQ 0.021923874577 0.000287220671 LR_FREQ 0.021357468548 0.000226004438 N         6634
NV SR_FREQ 0.019620873829 0.000272344195 LR_FREQ 0.018027150011 0.000175268840 N         8849
NW SR_FREQ 0.025608843376 0.000397729260 LR_FREQ 0.025619170295 0.000321606043 N         1980
TY SR_FREQ 0.018222882319 0.000283648005 LR_FREQ 0.021861929872 0.000211714266 N         5630
TV SR_FREQ 0.016164836213 0.000229382247 LR_FREQ 0.016760134713 0.000156073173 N        12138
TW SR_FREQ 0.019133718227 0.000295868874 LR_FREQ 0.022584018934 0.000270505598 N         2336
TT SR_FREQ 0.017706699328 0.000238979168 LR_FREQ 0.019606944077 0.000200890427 N         8399
TR SR_FREQ 0.020780675174 0.000272775624 LR_FREQ 0.020712026930 0.000211151847 N         7219
TS SR_FREQ 0.020893255744 0.000308858802 LR_FREQ 0.024829920885 0.000246850356 N         9328
TP SR_FREQ 0.027531803220 0.000410947172 LR_FREQ 0.025941513691 0.000254186777 N         8790
TQ SR_FREQ 0.023949637906 0.000330868797 LR_FREQ 0.019827203805 0.000224623234 N         5058
TN SR_FREQ 0.019518514185 0.000297255957 LR_FREQ 0.020774561664 0.000224181239 N         6465
TL SR_FREQ 0.014966311783 0.000219161643 LR_FREQ 0.016123732543 0.000163295383 N        15585
TM SR_FREQ 0.015735480813 0.000261502985 LR_FREQ 0.019203602668 0.000213082714 N         3158
TK SR_FREQ 0.018506859199 0.000252596813 LR_FREQ 0.018508522639 0.000202322462 N         7448
TH SR_FREQ 0.019976933955 0.000307660199 LR_FREQ 0.021386313885 0.000232242268 N         3711
TI SR_FREQ 0.015816579188 0.000228422957 LR_FREQ 0.016252574076 0.000168557325 N         9140
TF SR_FREQ 0.017874727876 0.000274578989 LR_FREQ 0.021202538457 0.000199822931 N         7001
TG SR_FREQ 0.020141989749 0.000295138746 LR_FREQ 0.031994708484 0.000271405755 N        13453
TD SR_FREQ 0.020137728181 0.000289167494 LR_FREQ 0.020145747243 0.000210670248 N         9032
TE SR_FREQ 0.022557408021 0.000312732177 LR_FREQ 0.019555692108 0.000223470613 N         9105
TC SR_FREQ 0.018253868825 0.000316993922 LR_FREQ 0.022764143476 0.000232088758 N         1966
TA SR_FREQ 0.019492979728 0.000282251694 LR_FREQ 0.025227207973 0.000232305588 N        13103
AA SR_FREQ 0.019006024245 0.000261619187 LR_FREQ 0.026965871708 0.000247750292 N        24156
AC SR_FREQ 0.017769670339 0.000268705589 LR_FREQ 0.025219107718 0.000242728079 N         3106
AE SR_FREQ 0.021827110759 0.000309597245 LR_FREQ 0.021385680112 0.000223084695 N        16184
AD SR_FREQ 0.019675013900 0.000269026065 LR_FREQ 0.022017598640 0.000207157905 N        14686
AG SR_FREQ 0.019585773288 0.000257639132 LR_FREQ 0.033271182369 0.000292840985 N        19600
AF SR_FREQ 0.017506571704 0.000241926257 LR_FREQ 0.023434350142 0.000209445937 N         9771
AI SR_FREQ 0.015747432922 0.000213083029 LR_FREQ 0.018409509015 0.000183481230 N        14118
AH SR_FREQ 0.019303306698 0.000268671234 LR_FREQ 0.023711375317 0.000235391734 N         5748
AK SR_FREQ 0.018121400939 0.000231881672 LR_FREQ 0.020455314338 0.000202721464 N        13079
AM SR_FREQ 0.015674976541 0.000235926311 LR_FREQ 0.021675895390 0.000233427247 N         5823
AL SR_FREQ 0.014908820983 0.000197677425 LR_FREQ 0.017941579129 0.000181038777 N        25052
AN SR_FREQ 0.019004770635 0.000265993372 LR_FREQ 0.022733309403 0.000221378101 N         9231
AQ SR_FREQ 0.022811546722 0.000294966982 LR_FREQ 0.021997748071 0.000226141771 N         9116
AP SR_FREQ 0.025853893693 0.000342662705 LR_FREQ 0.027761297992 0.000257755271 N         9338
AS SR_FREQ 0.020264447062 0.000274579650 LR_FREQ 0.026673102292 0.000247044162 N        13735
AR SR_FREQ 0.020238478080 0.000262640154 LR_FREQ 0.022630342957 0.000217703810 N        13166
AT SR_FREQ 0.017535414124 0.000223717058 LR_FREQ 0.021696963629 0.000204339587 N        12630
AW SR_FREQ 0.018599882788 0.000267205015 LR_FREQ 0.025130742137 0.000279098418 N         3207
AV SR_FREQ 0.016070733789 0.000211852674 LR_FREQ 0.018699914376 0.000163103007 N        17794
AY SR_FREQ 0.017846853865 0.000249235054 LR_FREQ 0.024072372276 0.000227199435 N         7886
VK SR_FREQ 0.017485240536 0.000264448936 LR_FREQ 0.012049811547 0.000130261247 N        11613
