# Supplementary material for: Pi-Pi contacts are an overlooked protein feature relevant to phase separation
Source: eLife. 2018 Feb 9;7:e31486. doi: 10.7554/eLife.31486 (PMC5847340; doi:10.7554/eLife.31486)
Supplement: Source code 2. — Python script and associated database files for the final phase separation propensity predictor. [file elife-31486-code2.tgz › SourceCodeS2/DBS/AVGnSDEVS/PCON2.BB.xmer10]

GW SR_FREQ 0.025651375090 0.000740330503 LR_FREQ 0.047307915042 0.000991987256 N         4310
GV SR_FREQ 0.020335036231 0.000595804464 LR_FREQ 0.029900675614 0.000536892230 N        21037
GT SR_FREQ 0.022429852246 0.000596781315 LR_FREQ 0.035582700706 0.000656613467 N        16173
GS SR_FREQ 0.025996139803 0.000732335937 LR_FREQ 0.043498953743 0.000790629237 N        17023
GR SR_FREQ 0.026267398578 0.000688428815 LR_FREQ 0.037181306806 0.000757123527 N        14452
GQ SR_FREQ 0.030601147050 0.000799804636 LR_FREQ 0.037270420190 0.000811908110 N         9674
GP SR_FREQ 0.033654396582 0.000958426178 LR_FREQ 0.047160776860 0.000877423136 N         9925
GY SR_FREQ 0.023465589787 0.000686482079 LR_FREQ 0.041380098513 0.000789304996 N        10808
GG SR_FREQ 0.024648476663 0.000735594406 LR_FREQ 0.053734036092 0.000864513397 N        20968
GF SR_FREQ 0.022680464718 0.000653540351 LR_FREQ 0.039860489331 0.000774112303 N        12382
GE SR_FREQ 0.028041298256 0.000788688176 LR_FREQ 0.033909409219 0.000814453362 N        17608
GD SR_FREQ 0.025321511631 0.000741490574 LR_FREQ 0.035567825360 0.000691307833 N        15748
GC SR_FREQ 0.024658347006 0.000777847400 LR_FREQ 0.047624547340 0.000849421636 N         3719
GA SR_FREQ 0.023889293396 0.000703335247 LR_FREQ 0.042850631189 0.000821379365 N        21836
GN SR_FREQ 0.024881299971 0.000729497587 LR_FREQ 0.038145582430 0.000776839835 N        11656
GM SR_FREQ 0.020713753727 0.000630025556 LR_FREQ 0.038459844166 0.000820123157 N         6273
GL SR_FREQ 0.018400057323 0.000532977190 LR_FREQ 0.027734198208 0.000649602991 N        24536
GK SR_FREQ 0.023198354342 0.000617192020 LR_FREQ 0.032984846481 0.000711301131 N        17582
GI SR_FREQ 0.020049023893 0.000580622895 LR_FREQ 0.029972493185 0.000639272453 N        17567
GH SR_FREQ 0.026257799912 0.000762893950 LR_FREQ 0.042111318689 0.000829874652 N         6747
ME SR_FREQ 0.022051929328 0.000764743293 LR_FREQ 0.018381180745 0.000451258801 N         5457
MD SR_FREQ 0.019264743818 0.000682020135 LR_FREQ 0.019038395930 0.000397312013 N         4755
MG SR_FREQ 0.019136776155 0.000685606997 LR_FREQ 0.033227382202 0.000651270005 N         5711
MF SR_FREQ 0.016048547762 0.000590948890 LR_FREQ 0.020087831775 0.000435424822 N         2823
MA SR_FREQ 0.018296014274 0.000678267729 LR_FREQ 0.025138885756 0.000527898142 N         7169
MC SR_FREQ 0.016503396891 0.000721221594 LR_FREQ 0.022040582136 0.000525666000 N          974
MM SR_FREQ 0.013679386617 0.000552089681 LR_FREQ 0.017670105716 0.000452550406 N         2023
ML SR_FREQ 0.013397549172 0.000474565303 LR_FREQ 0.014681874495 0.000347267178 N         7500
MN SR_FREQ 0.018046314370 0.000660482483 LR_FREQ 0.019445468133 0.000435432934 N         3478
MI SR_FREQ 0.014176374948 0.000510376621 LR_FREQ 0.014748398439 0.000316575263 N         4433
MH SR_FREQ 0.018853834092 0.000733231394 LR_FREQ 0.020277898239 0.000485273908 N         1821
MK SR_FREQ 0.017063139486 0.000562736714 LR_FREQ 0.017272919421 0.000377989570 N         4965
MT SR_FREQ 0.016437906533 0.000546282825 LR_FREQ 0.018397350649 0.000378172991 N         4671
MW SR_FREQ 0.017490486596 0.000679800271 LR_FREQ 0.021518088554 0.000589709172 N          886
MV SR_FREQ 0.014600794727 0.000519344158 LR_FREQ 0.015197498183 0.000293317508 N         5559
MQ SR_FREQ 0.023351042254 0.000762285451 LR_FREQ 0.018577833665 0.000453258026 N         2955
MP SR_FREQ 0.027649662885 0.000961309543 LR_FREQ 0.025775666964 0.000529533965 N         3767
MS SR_FREQ 0.019920596514 0.000705609338 LR_FREQ 0.024547517530 0.000510900827 N         4583
MR SR_FREQ 0.019788298908 0.000627845315 LR_FREQ 0.019625637736 0.000425751999 N         4275
MY SR_FREQ 0.016656390099 0.000621870032 LR_FREQ 0.020908475059 0.000453757992 N         2391
FP SR_FREQ 0.030705435565 0.001034461485 LR_FREQ 0.027313437576 0.000510526035 N         7097
FQ SR_FREQ 0.026746052993 0.000826835872 LR_FREQ 0.020527426723 0.000433300130 N         5513
FR SR_FREQ 0.022453046929 0.000676384754 LR_FREQ 0.021106655320 0.000394628589 N         7531
FS SR_FREQ 0.022665353193 0.000748656126 LR_FREQ 0.026038064769 0.000477656988 N        10758
FT SR_FREQ 0.019070230873 0.000600817681 LR_FREQ 0.020315720251 0.000367690563 N         8969
FV SR_FREQ 0.016985242660 0.000563192104 LR_FREQ 0.017048827331 0.000291911365 N        10348
FW SR_FREQ 0.021110919250 0.000762951483 LR_FREQ 0.023621446943 0.000520180064 N         2041
FY SR_FREQ 0.019434109010 0.000676404530 LR_FREQ 0.022607733304 0.000419741804 N         5696
FA SR_FREQ 0.020789886234 0.000715835026 LR_FREQ 0.026462950889 0.000500756613 N        11843
FC SR_FREQ 0.020148092514 0.000795237548 LR_FREQ 0.024071090700 0.000480167726 N         2052
FD SR_FREQ 0.022057426279 0.000741420794 LR_FREQ 0.020770391473 0.000395028457 N        10763
FE SR_FREQ 0.024484168441 0.000788260821 LR_FREQ 0.020102139722 0.000434380710 N        10156
FF SR_FREQ 0.018751177240 0.000642585718 LR_FREQ 0.021868773521 0.000409296084 N         5977
FG SR_FREQ 0.021493050172 0.000733644899 LR_FREQ 0.034354127867 0.000582514715 N        11660
FH SR_FREQ 0.021840744751 0.000763707889 LR_FREQ 0.022329057396 0.000464416853 N         3758
FI SR_FREQ 0.016599592523 0.000552444783 LR_FREQ 0.016485251530 0.000312275671 N         8336
FK SR_FREQ 0.019822864659 0.000635802733 LR_FREQ 0.018976991561 0.000371981156 N         8335
FL SR_FREQ 0.015385049615 0.000520309694 LR_FREQ 0.016142365626 0.000336394853 N        13140
FM SR_FREQ 0.016836284668 0.000630813799 LR_FREQ 0.019799834357 0.000437286630 N         2920
FN SR_FREQ 0.021239939164 0.000749594936 LR_FREQ 0.021450023607 0.000430317396 N         7326
SY SR_FREQ 0.020441035197 0.000717232015 LR_FREQ 0.024390460857 0.000490825369 N         8178
SS SR_FREQ 0.022952277607 0.000781874858 LR_FREQ 0.027457723962 0.000572770589 N        14808
SR SR_FREQ 0.023022705011 0.000700747129 LR_FREQ 0.022722531681 0.000487066792 N        10786
SQ SR_FREQ 0.026603845918 0.000818709016 LR_FREQ 0.021899841465 0.000509390001 N         8062
SP SR_FREQ 0.030357119546 0.001073745456 LR_FREQ 0.028800466500 0.000577965220 N        10262
SW SR_FREQ 0.021817192158 0.000775618491 LR_FREQ 0.026054236037 0.000616741828 N         3432
SV SR_FREQ 0.017810043433 0.000603666700 LR_FREQ 0.018521528049 0.000345359969 N        15425
ST SR_FREQ 0.019593049740 0.000634767929 LR_FREQ 0.021678449603 0.000428601387 N        11899
SK SR_FREQ 0.020185080891 0.000650853961 LR_FREQ 0.020341883770 0.000451017800 N        11664
SI SR_FREQ 0.017431384989 0.000586753638 LR_FREQ 0.018088793739 0.000377937645 N        12925
SH SR_FREQ 0.022542008187 0.000808861106 LR_FREQ 0.024217946792 0.000557200880 N         5074
SN SR_FREQ 0.021544518930 0.000757795211 LR_FREQ 0.022933022886 0.000501228737 N         9362
SM SR_FREQ 0.017624556620 0.000642914247 LR_FREQ 0.021814773652 0.000501563795 N         4573
SL SR_FREQ 0.016224173695 0.000553655547 LR_FREQ 0.017710670302 0.000401356242 N        21556
SC SR_FREQ 0.021001506858 0.000807308637 LR_FREQ 0.025849735437 0.000528918368 N         3046
SA SR_FREQ 0.021273429009 0.000742355919 LR_FREQ 0.027954294107 0.000566144540 N        16902
SG SR_FREQ 0.021874070972 0.000750591078 LR_FREQ 0.035259845712 0.000628943890 N        18706
SF SR_FREQ 0.019793263830 0.000701938181 LR_FREQ 0.023748164377 0.000489631660 N         9839
SE SR_FREQ 0.024952148912 0.000841504537 LR_FREQ 0.021251563701 0.000529950126 N        13160
SD SR_FREQ 0.022152055896 0.000751273534 LR_FREQ 0.022112811125 0.000473730878 N        12682
YI SR_FREQ 0.016276296387 0.000539634633 LR_FREQ 0.016932343704 0.000320694389 N         7079
YH SR_FREQ 0.021738654548 0.000791026057 LR_FREQ 0.022861170742 0.000493089440 N         3191
YK SR_FREQ 0.019517128522 0.000614857567 LR_FREQ 0.019381359484 0.000398531488 N         6917
YM SR_FREQ 0.016449170543 0.000601735902 LR_FREQ 0.020631724722 0.000466837569 N         2584
YL SR_FREQ 0.015189067123 0.000513865919 LR_FREQ 0.016521269991 0.000371305056 N        12555
YN SR_FREQ 0.020679412441 0.000721803229 LR_FREQ 0.021836955767 0.000443317758 N         6157
YA SR_FREQ 0.020557586077 0.000688260463 LR_FREQ 0.027218884900 0.000503391449 N         9794
YC SR_FREQ 0.019754859949 0.000747931982 LR_FREQ 0.025315803598 0.000531763632 N         1883
YE SR_FREQ 0.024060518851 0.000776399751 LR_FREQ 0.020414150210 0.000477242248 N         8102
YD SR_FREQ 0.021612551983 0.000722950392 LR_FREQ 0.021332257936 0.000406937831 N         8350
YG SR_FREQ 0.021251256283 0.000744037633 LR_FREQ 0.035650066327 0.000582391164 N        10136
YF SR_FREQ 0.018733625467 0.000660542470 LR_FREQ 0.022749649068 0.000439883722 N         5856
YY SR_FREQ 0.019099993351 0.000647190359 LR_FREQ 0.023731845832 0.000446967079 N         5473
YQ SR_FREQ 0.026611248510 0.000802687909 LR_FREQ 0.021153865928 0.000476659263 N         5175
YP SR_FREQ 0.030629683166 0.001027079384 LR_FREQ 0.028406532379 0.000539718014 N         6518
YS SR_FREQ 0.022362693477 0.000754091804 LR_FREQ 0.026900329237 0.000503411837 N         8448
YR SR_FREQ 0.022208838016 0.000647019937 LR_FREQ 0.021990057899 0.000429636252 N         7117
YT SR_FREQ 0.018587371857 0.000591454587 LR_FREQ 0.020806892976 0.000393160663 N         7318
YW SR_FREQ 0.020683569189 0.000717216485 LR_FREQ 0.024830196040 0.000601199995 N         1936
YV SR_FREQ 0.016576504379 0.000541530915 LR_FREQ 0.017484098220 0.000300681261 N         8688
LF SR_FREQ 0.015398221365 0.000531848457 LR_FREQ 0.018208342155 0.000341247168 N        12645
LG SR_FREQ 0.017744643208 0.000597356957 LR_FREQ 0.026895352028 0.000470488066 N        24638
LD SR_FREQ 0.017774975642 0.000609685833 LR_FREQ 0.017662517879 0.000317993401 N        22093
LE SR_FREQ 0.019618316724 0.000667285969 LR_FREQ 0.017153310687 0.000340404395 N        25223
LC SR_FREQ 0.015533713343 0.000604657751 LR_FREQ 0.018764691287 0.000368465095 N         4288
LA SR_FREQ 0.017007039912 0.000583992757 LR_FREQ 0.021767132878 0.000411307868 N        31997
LN SR_FREQ 0.016993504897 0.000599969749 LR_FREQ 0.017759829185 0.000334032671 N        15229
LL SR_FREQ 0.013279724835 0.000433640778 LR_FREQ 0.014193326503 0.000275495735 N        31686
LM SR_FREQ 0.013942399434 0.000507336587 LR_FREQ 0.016337991710 0.000348463002 N         7395
LK SR_FREQ 0.016200568608 0.000509404640 LR_FREQ 0.016341857669 0.000303740994 N        22465
LH SR_FREQ 0.017267285803 0.000635836163 LR_FREQ 0.017983538193 0.000357201321 N         8364
LI SR_FREQ 0.013818105980 0.000448605771 LR_FREQ 0.014355885044 0.000265402222 N        17760
LV SR_FREQ 0.014225643357 0.000460280870 LR_FREQ 0.014752059826 0.000244939658 N        23210
LW SR_FREQ 0.016135586235 0.000574492582 LR_FREQ 0.018640497309 0.000394954681 N         3892
LT SR_FREQ 0.015722210659 0.000491904132 LR_FREQ 0.017198241933 0.000305298212 N        20114
LR SR_FREQ 0.018044015937 0.000571323818 LR_FREQ 0.017920258568 0.000330998570 N        19784
LS SR_FREQ 0.018228535482 0.000626704591 LR_FREQ 0.021276372153 0.000397282409 N        23210
LP SR_FREQ 0.022936434061 0.000764020228 LR_FREQ 0.021950666081 0.000402413715 N        17681
LQ SR_FREQ 0.020155398551 0.000665204088 LR_FREQ 0.017150817512 0.000342290054 N        13647
LY SR_FREQ 0.015888775318 0.000552113244 LR_FREQ 0.018510913777 0.000349561695 N        10921
RT SR_FREQ 0.021053323972 0.000611872353 LR_FREQ 0.018480255568 0.000383652920 N         9280
RV SR_FREQ 0.018901394176 0.000590848761 LR_FREQ 0.015732292069 0.000285247499 N        14095
RW SR_FREQ 0.024006393965 0.000759543658 LR_FREQ 0.020657388783 0.000488319693 N         2760
RP SR_FREQ 0.033054339332 0.001070189659 LR_FREQ 0.024446834668 0.000520330187 N         8217
RQ SR_FREQ 0.029283578867 0.000819531466 LR_FREQ 0.018099737260 0.000426199954 N         7276
RR SR_FREQ 0.025239083512 0.000717676080 LR_FREQ 0.018936810492 0.000408591711 N        10579
RS SR_FREQ 0.024869231478 0.000778432913 LR_FREQ 0.023297411741 0.000513436713 N         9842
RY SR_FREQ 0.021926684535 0.000690827702 LR_FREQ 0.020129953632 0.000400111116 N         7271
RD SR_FREQ 0.023692089316 0.000724980911 LR_FREQ 0.018718113003 0.000396856134 N        11345
RE SR_FREQ 0.026567391250 0.000802900457 LR_FREQ 0.017773929637 0.000437102364 N        14044
RF SR_FREQ 0.021429203239 0.000689928691 LR_FREQ 0.019668633846 0.000388551776 N         8769
RG SR_FREQ 0.023478644798 0.000737398086 LR_FREQ 0.030358749914 0.000592192761 N        12747
RA SR_FREQ 0.022695026050 0.000731533555 LR_FREQ 0.023732765687 0.000489512304 N        16172
RC SR_FREQ 0.022945100767 0.000801484275 LR_FREQ 0.021184665959 0.000472587709 N         2415
RL SR_FREQ 0.017198799672 0.000547947869 LR_FREQ 0.015078410490 0.000320804089 N        19776
RM SR_FREQ 0.019229345931 0.000632697773 LR_FREQ 0.017536617055 0.000379105143 N         4188
RN SR_FREQ 0.023158460883 0.000728042327 LR_FREQ 0.019220663815 0.000426464997 N         7662
RH SR_FREQ 0.024406735692 0.000765681136 LR_FREQ 0.019579303712 0.000450127817 N         4599
RI SR_FREQ 0.018578437514 0.000579161512 LR_FREQ 0.015132424534 0.000296593649 N        11837
RK SR_FREQ 0.022080746611 0.000636885000 LR_FREQ 0.017097579214 0.000377903698 N         9565
VH SR_FREQ 0.018255211271 0.000784520187 LR_FREQ 0.012452680725 0.000309086205 N         5933
IP SR_FREQ 0.024860392197 0.000989691897 LR_FREQ 0.014957686236 0.000399947221 N        11014
EM SR_FREQ 0.021711280393 0.000661204894 LR_FREQ 0.016030917152 0.000391698329 N         5867
EL SR_FREQ 0.018790690728 0.000545477467 LR_FREQ 0.014103709924 0.000326973102 N        25341
EN SR_FREQ 0.025542065077 0.000726555502 LR_FREQ 0.017350024389 0.000414296155 N        11723
EI SR_FREQ 0.020724632591 0.000593523803 LR_FREQ 0.014001132285 0.000310066483 N        16451
EH SR_FREQ 0.027217376801 0.000771688522 LR_FREQ 0.017654823552 0.000440845879 N         5695
EK SR_FREQ 0.024282065497 0.000643296690 LR_FREQ 0.015456996509 0.000355224004 N        17572
EE SR_FREQ 0.029139605759 0.000884819669 LR_FREQ 0.016339894346 0.000441294055 N        19503
ED SR_FREQ 0.026084093813 0.000741256606 LR_FREQ 0.017107268712 0.000400716969 N        13653
EG SR_FREQ 0.026024742845 0.000764335865 LR_FREQ 0.027300407948 0.000577623906 N        17198
EF SR_FREQ 0.023838385017 0.000686446552 LR_FREQ 0.018065315842 0.000409118028 N         9886
EA SR_FREQ 0.024916347097 0.000782984673 LR_FREQ 0.021771033369 0.000489153558 N        22507
EC SR_FREQ 0.026032878713 0.000796053021 LR_FREQ 0.018763547822 0.000451637006 N         2751
IT SR_FREQ 0.016000796835 0.000588161935 LR_FREQ 0.010929569409 0.000265077337 N        12721
EY SR_FREQ 0.024393099876 0.000697672389 LR_FREQ 0.018422773228 0.000430792597 N         8388
IW SR_FREQ 0.016503557082 0.000688729122 LR_FREQ 0.011205714508 0.000334613916 N         2348
ET SR_FREQ 0.023209318522 0.000606753510 LR_FREQ 0.016847569527 0.000360753376 N        12685
EW SR_FREQ 0.027209938630 0.000761334592 LR_FREQ 0.018552607834 0.000500169122 N         3583
EV SR_FREQ 0.020753759391 0.000589144657 LR_FREQ 0.014502899541 0.000280858077 N        18546
EQ SR_FREQ 0.031640257727 0.000815497436 LR_FREQ 0.016544271436 0.000412055346 N         9664
EP SR_FREQ 0.036037063135 0.001022676208 LR_FREQ 0.022122541779 0.000515834213 N         8582
ES SR_FREQ 0.027249583740 0.000781555010 LR_FREQ 0.021089634457 0.000490546883 N        12072
ER SR_FREQ 0.027684971478 0.000716375813 LR_FREQ 0.017395062892 0.000396119276 N        14403
II SR_FREQ 0.013990096031 0.000493461694 LR_FREQ 0.009157244393 0.000212041317 N        12080
IH SR_FREQ 0.017611964611 0.000758061443 LR_FREQ 0.011153395851 0.000329855863 N         5251
IK SR_FREQ 0.016528129823 0.000607964236 LR_FREQ 0.010593653318 0.000254404172 N        13042
IM SR_FREQ 0.013822872641 0.000573702750 LR_FREQ 0.009934643868 0.000283284608 N         4124
VW SR_FREQ 0.017261171666 0.000716869910 LR_FREQ 0.012508023257 0.000317448763 N         3357
KC SR_FREQ 0.018081938260 0.000743046177 LR_FREQ 0.019148067568 0.000473750320 N         2208
KA SR_FREQ 0.019036687580 0.000673183286 LR_FREQ 0.022167645819 0.000509908094 N        17583
KG SR_FREQ 0.020013559288 0.000736555704 LR_FREQ 0.028189900120 0.000634199786 N        14609
KF SR_FREQ 0.017670094275 0.000640674175 LR_FREQ 0.018268144924 0.000414987166 N         7695
KE SR_FREQ 0.022052154314 0.000751689333 LR_FREQ 0.016522737903 0.000442016813 N        16907
KD SR_FREQ 0.019797038820 0.000705246528 LR_FREQ 0.017128785577 0.000396058953 N        13258
KK SR_FREQ 0.018124588533 0.000610297855 LR_FREQ 0.015807847421 0.000390604868 N        13164
KI SR_FREQ 0.015547044316 0.000525520829 LR_FREQ 0.014025779467 0.000299040236 N        13532
KH SR_FREQ 0.019630034931 0.000725521861 LR_FREQ 0.017871256058 0.000468472400 N         4471
KN SR_FREQ 0.019047891461 0.000715144977 LR_FREQ 0.017532549215 0.000418551892 N        10193
KM SR_FREQ 0.015525614247 0.000603801772 LR_FREQ 0.016239650661 0.000410317203 N         4521
KL SR_FREQ 0.014663251137 0.000502413284 LR_FREQ 0.014178440428 0.000334762170 N        19792
KS SR_FREQ 0.020404356122 0.000711487767 LR_FREQ 0.021517135495 0.000531439025 N        10888
KR SR_FREQ 0.020548542180 0.000626126034 LR_FREQ 0.017599592645 0.000431047537 N         9746
KQ SR_FREQ 0.023592413476 0.000795315042 LR_FREQ 0.016685451780 0.000425346424 N         7512
KP SR_FREQ 0.027483400722 0.001008299453 LR_FREQ 0.022709079718 0.000543294031 N         8830
KW SR_FREQ 0.018821063936 0.000708998110 LR_FREQ 0.018977409139 0.000536351494 N         2676
KV SR_FREQ 0.015888662171 0.000539384972 LR_FREQ 0.014741452020 0.000294453315 N        15150
KT SR_FREQ 0.017388510686 0.000569583095 LR_FREQ 0.017180064369 0.000400077263 N        11279
KY SR_FREQ 0.017749557609 0.000626017932 LR_FREQ 0.018618519866 0.000426955601 N         7986
DN SR_FREQ 0.022709511727 0.000817065739 LR_FREQ 0.019134071464 0.000442669432 N         8492
DL SR_FREQ 0.017014847158 0.000562217626 LR_FREQ 0.015130003171 0.000333774272 N        22153
DM SR_FREQ 0.019005208380 0.000704309819 LR_FREQ 0.017685388967 0.000400515627 N         4852
DK SR_FREQ 0.021542349916 0.000712265193 LR_FREQ 0.017111556537 0.000399879044 N        11607
DH SR_FREQ 0.023925672158 0.000842365839 LR_FREQ 0.019886235371 0.000489476130 N         4700
DI SR_FREQ 0.018472936948 0.000605873981 LR_FREQ 0.015276060878 0.000326494857 N        14759
DF SR_FREQ 0.021124154286 0.000755118703 LR_FREQ 0.019753281769 0.000422879914 N        10693
DG SR_FREQ 0.022810568031 0.000786445668 LR_FREQ 0.030225222895 0.000584318985 N        17711
DD SR_FREQ 0.023405151056 0.000808826668 LR_FREQ 0.018551744149 0.000407317252 N        11725
DE SR_FREQ 0.026119004951 0.000895849983 LR_FREQ 0.017980813372 0.000469264966 N        15187
DC SR_FREQ 0.022565278245 0.000888425201 LR_FREQ 0.020943486071 0.000472744804 N         2716
DA SR_FREQ 0.022441145860 0.000810066545 LR_FREQ 0.023661637610 0.000498761633 N        18521
DY SR_FREQ 0.021583404999 0.000763695849 LR_FREQ 0.020229206401 0.000431950593 N         8962
DV SR_FREQ 0.018680586792 0.000626411476 LR_FREQ 0.015810668317 0.000306448260 N        16833
DW SR_FREQ 0.023704194881 0.000833511328 LR_FREQ 0.020620072459 0.000515283995 N         3612
DT SR_FREQ 0.020650072860 0.000672179804 LR_FREQ 0.018432624243 0.000383235534 N        10943
DR SR_FREQ 0.024629988701 0.000784481655 LR_FREQ 0.019148087025 0.000428925960 N        10589
DS SR_FREQ 0.024378413009 0.000859062435 LR_FREQ 0.023173322124 0.000523974044 N        11952
DP SR_FREQ 0.032807804305 0.001197322522 LR_FREQ 0.023524032745 0.000489434767 N        11448
DQ SR_FREQ 0.028389658946 0.000916936799 LR_FREQ 0.018219971759 0.000444481891 N         6827
QQ SR_FREQ 0.035794323327 0.000935619524 LR_FREQ 0.018657709544 0.000471027671 N         6232
QP SR_FREQ 0.040693169300 0.001240263887 LR_FREQ 0.025760821119 0.000581128295 N         5845
QS SR_FREQ 0.029367164759 0.000877677827 LR_FREQ 0.024330137498 0.000553953340 N         7287
QR SR_FREQ 0.029895262139 0.000755522068 LR_FREQ 0.019846192211 0.000458262637 N         7234
QT SR_FREQ 0.024607072974 0.000687979803 LR_FREQ 0.018769768686 0.000412822198 N         6934
QW SR_FREQ 0.030111159129 0.000885793566 LR_FREQ 0.021746481397 0.000574299263 N         2113
QV SR_FREQ 0.021689147282 0.000660193559 LR_FREQ 0.016048022012 0.000313373219 N         9837
QY SR_FREQ 0.025991626821 0.000783880044 LR_FREQ 0.021049384052 0.000468815676 N         4791
QA SR_FREQ 0.026447498950 0.000838201776 LR_FREQ 0.024830114018 0.000533373119 N        12551
QC SR_FREQ 0.028811746486 0.000963759648 LR_FREQ 0.022017294696 0.000527278729 N         1729
QE SR_FREQ 0.031407820319 0.000936394222 LR_FREQ 0.018596833784 0.000499216401 N         8671
QD SR_FREQ 0.027814373188 0.000839944893 LR_FREQ 0.019183521430 0.000434047459 N         6938
QG SR_FREQ 0.027811424084 0.000860127713 LR_FREQ 0.032199073044 0.000643860601 N         9509
QF SR_FREQ 0.025200535261 0.000775910917 LR_FREQ 0.020474045411 0.000452569258 N         5402
QI SR_FREQ 0.021508019547 0.000649504403 LR_FREQ 0.015554050297 0.000338116406 N         8051
QH SR_FREQ 0.030015259006 0.000890236047 LR_FREQ 0.020509949969 0.000517927696 N         3223
QK SR_FREQ 0.025947108775 0.000722586743 LR_FREQ 0.017366703922 0.000410298011 N         7565
QM SR_FREQ 0.023295386460 0.000769540844 LR_FREQ 0.018038481458 0.000446357245 N         3219
QL SR_FREQ 0.019478020244 0.000608280608 LR_FREQ 0.015248562897 0.000352983365 N        14410
QN SR_FREQ 0.027692428088 0.000865658602 LR_FREQ 0.019649449122 0.000454344213 N         5635
WG SR_FREQ 0.020765648959 0.000776713412 LR_FREQ 0.036509201528 0.000768042603 N         3608
WF SR_FREQ 0.017776263410 0.000673520019 LR_FREQ 0.021159878243 0.000493674903 N         2038
WE SR_FREQ 0.024220855557 0.000822882665 LR_FREQ 0.019057574860 0.000522511921 N         3257
WD SR_FREQ 0.021075843468 0.000770882791 LR_FREQ 0.020058679796 0.000474098682 N         3396
WC SR_FREQ 0.018378319135 0.000781181191 LR_FREQ 0.023831759202 0.000645091505 N          742
WA SR_FREQ 0.019880329142 0.000703005945 LR_FREQ 0.026549174490 0.000587090530 N         3856
WN SR_FREQ 0.019978924528 0.000729178346 LR_FREQ 0.020795253661 0.000518829833 N         2636
WM SR_FREQ 0.015029081575 0.000665905279 LR_FREQ 0.018539701044 0.000533093146 N         1125
WL SR_FREQ 0.014060101809 0.000516903870 LR_FREQ 0.015048686260 0.000376971398 N         4889
WK SR_FREQ 0.018780188460 0.000637789738 LR_FREQ 0.017692888378 0.000455254687 N         2952
WI SR_FREQ 0.015092925005 0.000544765421 LR_FREQ 0.015029231012 0.000346485518 N         2680
WH SR_FREQ 0.021023237917 0.000825918494 LR_FREQ 0.021417680292 0.000584992346 N         1420
WW SR_FREQ 0.019797435093 0.000766971311 LR_FREQ 0.023603888241 0.000734380699 N          800
WV SR_FREQ 0.015683531016 0.000545162602 LR_FREQ 0.015894540094 0.000329588867 N         3266
WT SR_FREQ 0.017721626580 0.000581866263 LR_FREQ 0.019378632907 0.000440146899 N         2926
WS SR_FREQ 0.021856804895 0.000802054401 LR_FREQ 0.026340962358 0.000589268190 N         3339
WR SR_FREQ 0.021840828801 0.000685942724 LR_FREQ 0.020739276012 0.000507326042 N         2834
WQ SR_FREQ 0.026707065597 0.000849079667 LR_FREQ 0.019653793685 0.000533071870 N         2349
WP SR_FREQ 0.031690710403 0.001149854822 LR_FREQ 0.027724698546 0.000654622624 N         2053
WY SR_FREQ 0.018310931974 0.000691239255 LR_FREQ 0.022413820624 0.000547160331 N         1746
PR SR_FREQ 0.024173928856 0.000654162028 LR_FREQ 0.018909194426 0.000333055723 N         7437
PS SR_FREQ 0.023961253641 0.000695523487 LR_FREQ 0.022874899629 0.000391243543 N        10031
PP SR_FREQ 0.032541737363 0.000927274209 LR_FREQ 0.023600707271 0.000396977576 N         6963
PQ SR_FREQ 0.028455937688 0.000727675904 LR_FREQ 0.018073663849 0.000349600364 N         6408
PV SR_FREQ 0.018436646047 0.000557086186 LR_FREQ 0.015496040810 0.000256029778 N        13023
PW SR_FREQ 0.023046437215 0.000695869982 LR_FREQ 0.020730695041 0.000441004396 N         2467
PT SR_FREQ 0.020236154020 0.000565858018 LR_FREQ 0.018035089490 0.000312382323 N         9109
PY SR_FREQ 0.021050267164 0.000611590295 LR_FREQ 0.020015228281 0.000367974411 N         6176
PC SR_FREQ 0.022004021718 0.000678713967 LR_FREQ 0.020414755200 0.000368179375 N         1813
PA SR_FREQ 0.022345721300 0.000698553303 LR_FREQ 0.023918692853 0.000418331696 N        13685
PF SR_FREQ 0.020509194823 0.000620842999 LR_FREQ 0.019682899440 0.000372213801 N         7270
PG SR_FREQ 0.022247897039 0.000666587194 LR_FREQ 0.030234468175 0.000479638904 N        13618
PD SR_FREQ 0.022866919311 0.000684047370 LR_FREQ 0.018545432715 0.000328561822 N        11627
PE SR_FREQ 0.026106621396 0.000758060603 LR_FREQ 0.017918912504 0.000375240188 N        14710
PK SR_FREQ 0.021292380592 0.000592452402 LR_FREQ 0.016777949613 0.000298394573 N         8229
PH SR_FREQ 0.023510286080 0.000658696545 LR_FREQ 0.019553648003 0.000381574791 N         4095
PI SR_FREQ 0.018187639812 0.000559648485 LR_FREQ 0.014940116136 0.000278840009 N         8444
PN SR_FREQ 0.022262923147 0.000678475524 LR_FREQ 0.018938616999 0.000357055604 N         7390
PL SR_FREQ 0.016779771620 0.000518359862 LR_FREQ 0.014802321784 0.000303361132 N        15451
PM SR_FREQ 0.018468893109 0.000588803067 LR_FREQ 0.017296232445 0.000344107927 N         3363
CK SR_FREQ 0.020185528433 0.000650249697 LR_FREQ 0.020698638786 0.000473679204 N         2417
CI SR_FREQ 0.016342588610 0.000573365447 LR_FREQ 0.017769036638 0.000405266884 N         2587
CH SR_FREQ 0.023406411837 0.000875522533 LR_FREQ 0.026242376328 0.000605922205 N         1612
CN SR_FREQ 0.021995749453 0.000817378295 LR_FREQ 0.024385891648 0.000571810640 N         1919
CM SR_FREQ 0.016677156084 0.000682471822 LR_FREQ 0.022978919113 0.000574208940 N          924
CL SR_FREQ 0.014997500305 0.000534960698 LR_FREQ 0.017383561572 0.000425603997 N         4230
CC SR_FREQ 0.021228068804 0.000932400057 LR_FREQ 0.030021608061 0.000676165549 N          796
CA SR_FREQ 0.021413980095 0.000771770073 LR_FREQ 0.030563268520 0.000621656157 N         3514
CG SR_FREQ 0.022185405165 0.000828200542 LR_FREQ 0.041874162708 0.000679273135 N         3963
CF SR_FREQ 0.019272575562 0.000725275285 LR_FREQ 0.025460394353 0.000541206920 N         1917
CE SR_FREQ 0.026172751800 0.000893918259 LR_FREQ 0.022010593804 0.000577712928 N         2891
CD SR_FREQ 0.022989453562 0.000828768291 LR_FREQ 0.023035583794 0.000506491503 N         2804
CY SR_FREQ 0.020175408450 0.000761858463 LR_FREQ 0.026910163231 0.000545163358 N         1676
CS SR_FREQ 0.023859044612 0.000848511889 LR_FREQ 0.030620483843 0.000624657772 N         3224
CR SR_FREQ 0.023852772914 0.000738258007 LR_FREQ 0.024386725398 0.000520864290 N         2606
CQ SR_FREQ 0.029294838678 0.000955899654 LR_FREQ 0.023312730249 0.000576934259 N         1840
CP SR_FREQ 0.034786921566 0.001309934124 LR_FREQ 0.032834398656 0.000655208241 N         2465
CW SR_FREQ 0.021896718114 0.000761916681 LR_FREQ 0.029725182326 0.000729101823 N          631
CV SR_FREQ 0.016850112397 0.000597674707 LR_FREQ 0.018332459466 0.000356581602 N         3165
CT SR_FREQ 0.019144238305 0.000640060781 LR_FREQ 0.022430361793 0.000458239212 N         2500
IY SR_FREQ 0.016146958440 0.000655912641 LR_FREQ 0.011846868361 0.000288134622 N         7254
VA SR_FREQ 0.017860497108 0.000677834550 LR_FREQ 0.016238898739 0.000343548239 N        22823
VC SR_FREQ 0.016692430568 0.000805284190 LR_FREQ 0.012615613056 0.000303545535 N         3422
VD SR_FREQ 0.018690825631 0.000750376428 LR_FREQ 0.013037260958 0.000289298606 N        17051
VE SR_FREQ 0.020569782746 0.000777355552 LR_FREQ 0.012404594862 0.000272767839 N        18354
VF SR_FREQ 0.016225165001 0.000656280347 LR_FREQ 0.012911459898 0.000270810396 N        10595
VG SR_FREQ 0.018585885890 0.000731088450 LR_FREQ 0.020738986051 0.000428934051 N        17745
IQ SR_FREQ 0.021201711730 0.000822288882 LR_FREQ 0.010757500701 0.000295669182 N         7618
VI SR_FREQ 0.014375485638 0.000510552422 LR_FREQ 0.009901855046 0.000191899033 N        15538
IS SR_FREQ 0.018831876482 0.000745426661 LR_FREQ 0.014464465451 0.000379149817 N        14254
IR SR_FREQ 0.018389663224 0.000658277525 LR_FREQ 0.011582847240 0.000274184978 N        11032
VL SR_FREQ 0.013761443281 0.000497979890 LR_FREQ 0.010646963683 0.000225151698 N        24811
VM SR_FREQ 0.014443223689 0.000610529737 LR_FREQ 0.011034809601 0.000266561127 N         5821
VN SR_FREQ 0.017897469073 0.000744173538 LR_FREQ 0.012916192311 0.000307380153 N        11481
IV SR_FREQ 0.014343004269 0.000514556090 LR_FREQ 0.009392892257 0.000209632779 N        14933
VP SR_FREQ 0.025309058059 0.001046648211 LR_FREQ 0.016399354076 0.000386973650 N        12671
VQ SR_FREQ 0.021759834803 0.000848158505 LR_FREQ 0.012208647993 0.000300599529 N         8975
VR SR_FREQ 0.018920260599 0.000674185678 LR_FREQ 0.012888199941 0.000270711017 N        13875
VS SR_FREQ 0.019301567650 0.000773622932 LR_FREQ 0.015652420335 0.000353569093 N        16526
VT SR_FREQ 0.016432788949 0.000611604129 LR_FREQ 0.012234827015 0.000256034680 N        15685
IL SR_FREQ 0.013346806874 0.000486417733 LR_FREQ 0.009796676864 0.000237702293 N        17889
VV SR_FREQ 0.014826592277 0.000533512759 LR_FREQ 0.010305166732 0.000193689676 N        20281
IN SR_FREQ 0.017485780100 0.000722251828 LR_FREQ 0.011749742737 0.000328816404 N        10408
IA SR_FREQ 0.017294822092 0.000645234190 LR_FREQ 0.015331150707 0.000389101203 N        19141
VY SR_FREQ 0.016599071422 0.000670924486 LR_FREQ 0.013041007982 0.000279294585 N         8684
IC SR_FREQ 0.015910867650 0.000742487602 LR_FREQ 0.011301083929 0.000310346717 N         2877
IE SR_FREQ 0.019980413605 0.000763730568 LR_FREQ 0.011502571985 0.000292599653 N        15518
ID SR_FREQ 0.018253277187 0.000705349056 LR_FREQ 0.011868443729 0.000307171296 N        14833
IG SR_FREQ 0.018097846327 0.000693518422 LR_FREQ 0.019553500823 0.000481271326 N        15511
IF SR_FREQ 0.015636490127 0.000617677565 LR_FREQ 0.011561286900 0.000284274693 N         7762
HY SR_FREQ 0.021219984292 0.000751565633 LR_FREQ 0.023766334248 0.000481168849 N         3438
HR SR_FREQ 0.024487847081 0.000736230031 LR_FREQ 0.021650207695 0.000446870295 N         4535
HS SR_FREQ 0.024368883233 0.000827864395 LR_FREQ 0.027298530918 0.000536879687 N         5062
HP SR_FREQ 0.034588667458 0.001167019228 LR_FREQ 0.028722874942 0.000564672647 N         5441
HQ SR_FREQ 0.029828228651 0.000927052975 LR_FREQ 0.020983050212 0.000487827951 N         3232
HV SR_FREQ 0.017941415838 0.000621873705 LR_FREQ 0.017127974815 0.000311448131 N         5887
HW SR_FREQ 0.023853899066 0.000881841451 LR_FREQ 0.025136340915 0.000597432945 N         1442
HT SR_FREQ 0.020229912085 0.000645528586 LR_FREQ 0.020778148039 0.000402634240 N         4547
HK SR_FREQ 0.021243308827 0.000696439071 LR_FREQ 0.018934869039 0.000417603297 N         3610
HH SR_FREQ 0.024674180470 0.000912409138 LR_FREQ 0.022866042503 0.000497878522 N         2528
HI SR_FREQ 0.017602274979 0.000609099818 LR_FREQ 0.016578877061 0.000344566328 N         5209
HN SR_FREQ 0.022801950107 0.000835905682 LR_FREQ 0.021764888976 0.000452298109 N         3334
HL SR_FREQ 0.016058368888 0.000562637807 LR_FREQ 0.016229213784 0.000374015881 N         9051
HM SR_FREQ 0.018130253124 0.000717544089 LR_FREQ 0.020236536231 0.000485221117 N         1782
HC SR_FREQ 0.022380816249 0.000962789729 LR_FREQ 0.025453167679 0.000532634337 N         1484
HA SR_FREQ 0.022157408856 0.000778677252 LR_FREQ 0.027651347841 0.000551729281 N         6719
HF SR_FREQ 0.020417369554 0.000747801778 LR_FREQ 0.022917080449 0.000475750032 N         4376
HG SR_FREQ 0.023159064423 0.000841143034 LR_FREQ 0.036791525851 0.000626277828 N         6996
HD SR_FREQ 0.023569343230 0.000814567570 LR_FREQ 0.021077331309 0.000437220790 N         4485
HE SR_FREQ 0.026712462893 0.000892411456 LR_FREQ 0.020180493206 0.000504852687 N         4761
NH SR_FREQ 0.025597041223 0.000898647977 LR_FREQ 0.023660541026 0.000542374584 N         3536
NI SR_FREQ 0.019151087712 0.000638642501 LR_FREQ 0.017420664867 0.000364918582 N        10593
NK SR_FREQ 0.022671786237 0.000742463898 LR_FREQ 0.019700561909 0.000436784385 N         8454
NL SR_FREQ 0.017699119883 0.000605039196 LR_FREQ 0.017113862936 0.000392465508 N        14982
NM SR_FREQ 0.020024268987 0.000732205280 LR_FREQ 0.020963944581 0.000468538921 N         3340
NN SR_FREQ 0.024036523419 0.000843821802 LR_FREQ 0.022309483549 0.000484213672 N         7711
NA SR_FREQ 0.023404935748 0.000816321484 LR_FREQ 0.027567944359 0.000559025825 N        12386
NC SR_FREQ 0.024082582202 0.000925828358 LR_FREQ 0.025552043135 0.000535820848 N         2171
ND SR_FREQ 0.024692646546 0.000847654013 LR_FREQ 0.021518083742 0.000454776763 N         8659
NE SR_FREQ 0.027778635737 0.000909602038 LR_FREQ 0.020725569025 0.000525675725 N         9648
NF SR_FREQ 0.022107748369 0.000774978191 LR_FREQ 0.023271030125 0.000485862307 N         6913
NG SR_FREQ 0.024293448254 0.000861581656 LR_FREQ 0.035839785904 0.000654238801 N        13162
NY SR_FREQ 0.022745347895 0.000792836354 LR_FREQ 0.023958286552 0.000482499026 N         6332
NP SR_FREQ 0.035443687936 0.001230222835 LR_FREQ 0.027813071218 0.000537644420 N         9370
NQ SR_FREQ 0.030742577992 0.000950091813 LR_FREQ 0.021507535850 0.000506263684 N         5697
NR SR_FREQ 0.026240959116 0.000794337077 LR_FREQ 0.022395498336 0.000474869344 N         7215
NS SR_FREQ 0.025533665310 0.000872932803 LR_FREQ 0.027049681380 0.000560636396 N         9305
NT SR_FREQ 0.021621316337 0.000700274694 LR_FREQ 0.021238733630 0.000422957744 N         8479
NV SR_FREQ 0.019414212743 0.000663888997 LR_FREQ 0.017881898286 0.000328513956 N        11338
NW SR_FREQ 0.025466651066 0.000919373549 LR_FREQ 0.025569097332 0.000613952399 N         2500
TY SR_FREQ 0.017918186829 0.000674578777 LR_FREQ 0.021617403946 0.000406381621 N         7161
TV SR_FREQ 0.015773440285 0.000541623171 LR_FREQ 0.016352024348 0.000300132804 N        15589
TW SR_FREQ 0.018793189576 0.000693853884 LR_FREQ 0.022361613723 0.000517799353 N         3020
TT SR_FREQ 0.017240799894 0.000574297812 LR_FREQ 0.019291117372 0.000379812034 N        10749
TR SR_FREQ 0.020290643883 0.000653925036 LR_FREQ 0.020632892815 0.000430373387 N         9361
TS SR_FREQ 0.020518589204 0.000754712580 LR_FREQ 0.024733939855 0.000509604833 N        11979
TP SR_FREQ 0.027428586700 0.001026183476 LR_FREQ 0.026139186545 0.000529677081 N        11198
TQ SR_FREQ 0.023610975653 0.000799846422 LR_FREQ 0.019587828441 0.000447322151 N         6581
TN SR_FREQ 0.019228433082 0.000721944517 LR_FREQ 0.020764105424 0.000452645800 N         8192
TL SR_FREQ 0.014552805107 0.000520065799 LR_FREQ 0.015686485871 0.000324363290 N        20286
TM SR_FREQ 0.015324712881 0.000615434156 LR_FREQ 0.018913229726 0.000407350797 N         3978
TK SR_FREQ 0.018088355739 0.000617642653 LR_FREQ 0.018352094308 0.000402444527 N         9707
TH SR_FREQ 0.019697710652 0.000735040897 LR_FREQ 0.021226532475 0.000483307248 N         4645
TI SR_FREQ 0.015415845479 0.000539053889 LR_FREQ 0.015659508956 0.000311280954 N        11859
TF SR_FREQ 0.017539445030 0.000663939459 LR_FREQ 0.020872285277 0.000403647892 N         8944
TG SR_FREQ 0.019776122859 0.000730703442 LR_FREQ 0.032210704341 0.000541234217 N        17086
TD SR_FREQ 0.019691386389 0.000710460229 LR_FREQ 0.020080307554 0.000428132228 N        11569
TE SR_FREQ 0.022180426447 0.000770985173 LR_FREQ 0.019415151936 0.000479710571 N        11879
TC SR_FREQ 0.017970273924 0.000762223608 LR_FREQ 0.022689689068 0.000456004281 N         2670
TA SR_FREQ 0.019095788904 0.000696905426 LR_FREQ 0.024961023652 0.000477642525 N        16721
AA SR_FREQ 0.018549677096 0.000642719187 LR_FREQ 0.026956822979 0.000514948493 N        31177
AC SR_FREQ 0.017363018928 0.000635213632 LR_FREQ 0.025082377177 0.000498270151 N         3913
AE SR_FREQ 0.021683120197 0.000778344899 LR_FREQ 0.021155703308 0.000473311700 N        21225
AD SR_FREQ 0.019427435522 0.000670011383 LR_FREQ 0.021850987177 0.000416009238 N        18600
AG SR_FREQ 0.019210998391 0.000642282814 LR_FREQ 0.033476817418 0.000594470599 N        24583
AF SR_FREQ 0.017057190078 0.000592531752 LR_FREQ 0.023378215281 0.000439078311 N        12474
AI SR_FREQ 0.015308476030 0.000506864450 LR_FREQ 0.018090350135 0.000353124271 N        17907
AH SR_FREQ 0.018981772937 0.000656385328 LR_FREQ 0.023551775404 0.000478025352 N         7235
AK SR_FREQ 0.017673135020 0.000565796244 LR_FREQ 0.020240267479 0.000404163606 N        17004
AM SR_FREQ 0.015242733529 0.000551365956 LR_FREQ 0.021510466218 0.000462667918 N         7330
AL SR_FREQ 0.014334274757 0.000466104346 LR_FREQ 0.017605264023 0.000380045493 N        32246
AN SR_FREQ 0.018728704467 0.000661748743 LR_FREQ 0.022525484024 0.000450667013 N        11691
AQ SR_FREQ 0.022594304352 0.000720140536 LR_FREQ 0.021768584538 0.000453955929 N        12037
AP SR_FREQ 0.025782351527 0.000880328565 LR_FREQ 0.027949403848 0.000540292807 N        11801
AS SR_FREQ 0.019972302645 0.000675368380 LR_FREQ 0.026708769479 0.000516447408 N        17656
AR SR_FREQ 0.019973201306 0.000650465499 LR_FREQ 0.022453753172 0.000430263495 N        17106
AT SR_FREQ 0.017227588581 0.000546517582 LR_FREQ 0.021561243728 0.000392079044 N        16064
AW SR_FREQ 0.018306779206 0.000650751439 LR_FREQ 0.025055003970 0.000543247631 N         4096
AV SR_FREQ 0.015653892378 0.000505803160 LR_FREQ 0.018376260870 0.000319090239 N        22745
AY SR_FREQ 0.017500647905 0.000597044326 LR_FREQ 0.023991480449 0.000455976211 N         9939
VK SR_FREQ 0.016982533941 0.000640495021 LR_FREQ 0.011747185313 0.000251996483 N        15281
