# Supplementary material for: Pi-Pi contacts are an overlooked protein feature relevant to phase separation
Source: eLife. 2018 Feb 9;7:e31486. doi: 10.7554/eLife.31486 (PMC5847340; doi:10.7554/eLife.31486)
Supplement: Source code 2. — Python script and associated database files for the final phase separation propensity predictor. [file elife-31486-code2.tgz › SourceCodeS2/DBS/AVGnSDEVS/PCON2.SC.xmer34]

 E SR_FREQ 0.034067939955 0.000313701684 LR_FREQ 0.035041961268 0.000396730700 N       181190
 D SR_FREQ 0.025539816936 0.000263264188 LR_FREQ 0.032862600368 0.000321556660 N       163777
 F SR_FREQ 0.106035331053 0.000926506703 LR_FREQ 0.218851644590 0.001040713731 N       113154
 H SR_FREQ 0.099471259199 0.000875556132 LR_FREQ 0.177044597939 0.001070248870 N        64470
 N SR_FREQ 0.045358547957 0.000469269631 LR_FREQ 0.074494859509 0.000611859421 N       118324
 Q SR_FREQ 0.056932617313 0.000484313929 LR_FREQ 0.078747954100 0.000707734110 N        97395
 R SR_FREQ 0.067896919984 0.000830419128 LR_FREQ 0.164527179322 0.001049042345 N       137131
 W SR_FREQ 0.158325862829 0.001330687148 LR_FREQ 0.353189833197 0.002061900937 N        38009
 Y SR_FREQ 0.121336795906 0.001121587532 LR_FREQ 0.227211410023 0.001159113919 N        98168
