# Supplementary material for: Pi-Pi contacts are an overlooked protein feature relevant to phase separation
Source: eLife. 2018 Feb 9;7:e31486. doi: 10.7554/eLife.31486 (PMC5847340; doi:10.7554/eLife.31486)
Supplement: Source code 2. — Python script and associated database files for the final phase separation propensity predictor. [file elife-31486-code2.tgz › SourceCodeS2/DBS/PCON2.FREQS.wBOOTDEV]

V_32_V   X_sr_sc 0.000000 0.000000   X_lr_sc 0.000000 0.000000 X_sr_bbco 0.015783 0.000694 X_lr_bbco 0.009027 0.000533  X_sr_bbn 0.014756 0.000784  X_lr_bbn 0.012756 0.000661   Y_sr_sc 0.000000 0.000000   Y_lr_sc 0.000000 0.000000 Y_sr_bbco 0.015999 0.000813 Y_lr_bbco 0.010918 0.000641  Y_sr_bbn 0.015567 0.000755  Y_lr_bbn 0.013297 0.000658
 E_3_Q   X_sr_sc 0.031300 0.001186   X_lr_sc 0.029697 0.001440 X_sr_bbco 0.023370 0.001206 X_lr_bbco 0.012402 0.000813  X_sr_bbn 0.031806 0.001327  X_lr_bbn 0.016452 0.001020   Y_sr_sc 0.041087 0.001625   Y_lr_sc 0.062685 0.001965 Y_sr_bbco 0.029781 0.001369 Y_lr_bbco 0.018223 0.001047  Y_sr_bbn 0.034843 0.001242  Y_lr_bbn 0.014680 0.000985
 E_3_P   X_sr_sc 0.036428 0.001446   X_lr_sc 0.039442 0.001575 X_sr_bbco 0.024630 0.001331 X_lr_bbco 0.017826 0.001024  X_sr_bbn 0.030830 0.001316  X_lr_bbn 0.021788 0.001151   Y_sr_sc 0.000000 0.000000   Y_lr_sc 0.000000 0.000000 Y_sr_bbco 0.022649 0.001226 Y_lr_bbco 0.018085 0.001004  Y_sr_bbn 0.046417 0.001602  Y_lr_bbn 0.031002 0.001253
Y_20_V   X_sr_sc 0.123730 0.002905   X_lr_sc 0.230711 0.004155 X_sr_bbco 0.019667 0.001198 X_lr_bbco 0.026583 0.001389  X_sr_bbn 0.019451 0.001307  X_lr_bbn 0.024422 0.001463   Y_sr_sc 0.000000 0.000000   Y_lr_sc 0.000000 0.000000 Y_sr_bbco 0.015237 0.000979 Y_lr_bbco 0.009509 0.000877  Y_sr_bbn 0.015885 0.001118  Y_lr_bbn 0.014912 0.000992
V_39_H   X_sr_sc 0.000000 0.000000   X_lr_sc 0.000000 0.000000 X_sr_bbco 0.014682 0.001430 X_lr_bbco 0.009729 0.001066  X_sr_bbn 0.016628 0.001412  X_lr_bbn 0.016982 0.001478   Y_sr_sc 0.105961 0.003374   Y_lr_sc 0.182204 0.004379 Y_sr_bbco 0.025296 0.001940 Y_lr_bbco 0.025119 0.001614  Y_sr_bbn 0.023704 0.001706  Y_lr_bbn 0.022997 0.001818
M_39_F   X_sr_sc 0.000000 0.000000   X_lr_sc 0.000000 0.000000 X_sr_bbco 0.012800 0.001663 X_lr_bbco 0.017920 0.001846  X_sr_bbn 0.016640 0.001993  X_lr_bbn 0.013440 0.001682   Y_sr_sc 0.095360 0.004306   Y_lr_sc 0.222080 0.006477 Y_sr_bbco 0.017280 0.001833 Y_lr_bbco 0.023040 0.002292  Y_sr_bbn 0.018880 0.002066  Y_lr_bbn 0.019840 0.002254
N_27_D   X_sr_sc 0.044016 0.001930   X_lr_sc 0.080891 0.002311 X_sr_bbco 0.028456 0.001536 X_lr_bbco 0.026218 0.001281  X_sr_bbn 0.025152 0.001468  X_lr_bbn 0.022274 0.001227   Y_sr_sc 0.025472 0.001474   Y_lr_sc 0.034531 0.001623 Y_sr_bbco 0.023127 0.001421 Y_lr_bbco 0.019290 0.001167  Y_sr_bbn 0.023660 0.001368  Y_lr_bbn 0.021635 0.001204
H_27_P   X_sr_sc 0.100539 0.003902   X_lr_sc 0.190305 0.005240 X_sr_bbco 0.025648 0.002199 X_lr_bbco 0.026161 0.002168  X_sr_bbn 0.021800 0.002038  X_lr_bbn 0.023083 0.002049   Y_sr_sc 0.000000 0.000000   Y_lr_sc 0.000000 0.000000 Y_sr_bbco 0.021800 0.002075 Y_lr_bbco 0.021031 0.002094  Y_sr_bbn 0.041549 0.002357  Y_lr_bbn 0.035394 0.002382
D_15_N   X_sr_sc 0.027550 0.001346   X_lr_sc 0.033460 0.001592 X_sr_bbco 0.023142 0.001273 X_lr_bbco 0.020236 0.001158  X_sr_bbn 0.023242 0.001303  X_lr_bbn 0.020737 0.001304   Y_sr_sc 0.046784 0.001942   Y_lr_sc 0.073232 0.002132 Y_sr_bbco 0.025947 0.001450 Y_lr_bbco 0.019635 0.001175  Y_sr_bbn 0.020136 0.001172  Y_lr_bbn 0.019836 0.001126
P_27_D   X_sr_sc 0.000000 0.000000   X_lr_sc 0.000000 0.000000 X_sr_bbco 0.022768 0.001291 X_lr_bbco 0.020149 0.001226  X_sr_bbn 0.044933 0.001817  X_lr_bbn 0.035059 0.001575   Y_sr_sc 0.027201 0.001461   Y_lr_sc 0.037377 0.001499 Y_sr_bbco 0.023977 0.001251 Y_lr_bbco 0.019444 0.001151  Y_sr_bbn 0.021358 0.001227  Y_lr_bbn 0.021660 0.001212
D_15_L   X_sr_sc 0.024997 0.000903   X_lr_sc 0.032191 0.000989 X_sr_bbco 0.025688 0.000900 X_lr_bbco 0.017433 0.000838  X_sr_bbn 0.023936 0.000901  X_lr_bbn 0.017940 0.000737   Y_sr_sc 0.000000 0.000000   Y_lr_sc 0.000000 0.000000 Y_sr_bbco 0.014205 0.000659 Y_lr_bbco 0.015542 0.000812  Y_sr_bbn 0.013421 0.000692  Y_lr_bbn 0.014112 0.000590
D_15_M   X_sr_sc 0.027632 0.001903   X_lr_sc 0.031061 0.002248 X_sr_bbco 0.020976 0.001606 X_lr_bbco 0.016539 0.001471  X_sr_bbn 0.022388 0.001752  X_lr_bbn 0.021985 0.001881   Y_sr_sc 0.000000 0.000000   Y_lr_sc 0.000000 0.000000 Y_sr_bbco 0.016942 0.001384 Y_lr_bbco 0.019766 0.001622  Y_sr_bbn 0.014320 0.001431  Y_lr_bbn 0.016942 0.001603
P_27_A   X_sr_sc 0.000000 0.000000   X_lr_sc 0.000000 0.000000 X_sr_bbco 0.025086 0.001040 X_lr_bbco 0.018359 0.000964  X_sr_bbn 0.041693 0.001377  X_lr_bbn 0.031813 0.001228   Y_sr_sc 0.000000 0.000000   Y_lr_sc 0.000000 0.000000 Y_sr_bbco 0.015766 0.000816 Y_lr_bbco 0.028379 0.001231  Y_sr_bbn 0.021582 0.001031  Y_lr_bbn 0.028730 0.001262
D_15_K   X_sr_sc 0.024264 0.001037   X_lr_sc 0.030719 0.001216 X_sr_bbco 0.025525 0.001208 X_lr_bbco 0.021444 0.001088  X_sr_bbn 0.020702 0.001027  X_lr_bbn 0.015879 0.000844   Y_sr_sc 0.000000 0.000000   Y_lr_sc 0.000000 0.000000 Y_sr_bbco 0.018773 0.001070 Y_lr_bbco 0.015285 0.000866  Y_sr_bbn 0.021667 0.001115  Y_lr_bbn 0.016769 0.000973
P_27_C   X_sr_sc 0.000000 0.000000   X_lr_sc 0.000000 0.000000 X_sr_bbco 0.026942 0.002886 X_lr_bbco 0.017961 0.002332  X_sr_bbn 0.043556 0.003529  X_lr_bbn 0.035474 0.003322   Y_sr_sc 0.000000 0.000000   Y_lr_sc 0.000000 0.000000 Y_sr_bbco 0.017512 0.002424 Y_lr_bbco 0.030983 0.003348  Y_sr_bbn 0.019758 0.002775  Y_lr_bbn 0.030534 0.002930
D_15_I   X_sr_sc 0.024904 0.001066   X_lr_sc 0.032745 0.001186 X_sr_bbco 0.023669 0.001104 X_lr_bbco 0.017643 0.000954  X_sr_bbn 0.023887 0.001096  X_lr_bbn 0.017716 0.000897   Y_sr_sc 0.000000 0.000000   Y_lr_sc 0.000000 0.000000 Y_sr_bbco 0.014666 0.000897 Y_lr_bbco 0.007188 0.000593  Y_sr_bbn 0.013577 0.000839  Y_lr_bbn 0.013069 0.000770
D_15_F   X_sr_sc 0.025267 0.001347   X_lr_sc 0.032929 0.001470 X_sr_bbco 0.024231 0.001398 X_lr_bbco 0.018743 0.001046  X_sr_bbn 0.021125 0.001341  X_lr_bbn 0.018743 0.001162   Y_sr_sc 0.108315 0.002883   Y_lr_sc 0.214663 0.004003 Y_sr_bbco 0.019468 0.001230 Y_lr_bbco 0.020607 0.001085  Y_sr_bbn 0.018846 0.001232  Y_lr_bbn 0.020193 0.001149
D_15_G   X_sr_sc 0.027161 0.001138   X_lr_sc 0.032665 0.001201 X_sr_bbco 0.026451 0.001128 X_lr_bbco 0.019114 0.000879  X_sr_bbn 0.023552 0.000977  X_lr_bbn 0.020475 0.000936   Y_sr_sc 0.000000 0.000000   Y_lr_sc 0.000000 0.000000 Y_sr_bbco 0.029883 0.001138 Y_lr_bbco 0.057104 0.001515  Y_sr_bbn 0.022782 0.000916  Y_lr_bbn 0.045624 0.001344
D_15_D   X_sr_sc 0.026103 0.001121   X_lr_sc 0.036250 0.001496 X_sr_bbco 0.025588 0.001095 X_lr_bbco 0.018015 0.000942  X_sr_bbn 0.024706 0.001140  X_lr_bbn 0.020294 0.001091   Y_sr_sc 0.024853 0.001249   Y_lr_sc 0.032868 0.001275 Y_sr_bbco 0.024412 0.001113 Y_lr_bbco 0.019412 0.001047  Y_sr_bbn 0.023676 0.001183  Y_lr_bbn 0.020000 0.000934
D_15_E   X_sr_sc 0.026538 0.001090   X_lr_sc 0.030625 0.001095 X_sr_bbco 0.024007 0.001107 X_lr_bbco 0.017584 0.000820  X_sr_bbn 0.024786 0.001069  X_lr_bbn 0.018103 0.000924   Y_sr_sc 0.034259 0.001198   Y_lr_sc 0.036011 0.001322 Y_sr_bbco 0.029198 0.001182 Y_lr_bbco 0.016026 0.000817  Y_sr_bbn 0.026732 0.001106  Y_lr_bbn 0.018492 0.000980
P_27_I   X_sr_sc 0.000000 0.000000   X_lr_sc 0.000000 0.000000 X_sr_bbco 0.023629 0.001279 X_lr_bbco 0.017534 0.001087  X_sr_bbn 0.040629 0.001771  X_lr_bbn 0.030472 0.001562   Y_sr_sc 0.000000 0.000000   Y_lr_sc 0.000000 0.000000 Y_sr_bbco 0.016358 0.001056 Y_lr_bbco 0.007484 0.000756  Y_sr_bbn 0.015075 0.001114  Y_lr_bbn 0.012509 0.000938
D_15_C   X_sr_sc 0.028460 0.002571   X_lr_sc 0.031661 0.002840 X_sr_bbco 0.025969 0.002775 X_lr_bbco 0.020277 0.002166  X_sr_bbn 0.019566 0.002425  X_lr_bbn 0.019566 0.002489   Y_sr_sc 0.000000 0.000000   Y_lr_sc 0.000000 0.000000 Y_sr_bbco 0.028104 0.002674 Y_lr_bbco 0.034507 0.002904  Y_sr_bbn 0.018499 0.002253  Y_lr_bbn 0.030238 0.002641
P_27_K   X_sr_sc 0.000000 0.000000   X_lr_sc 0.000000 0.000000 X_sr_bbco 0.022831 0.001403 X_lr_bbco 0.020104 0.001222  X_sr_bbn 0.041686 0.001643  X_lr_bbn 0.031804 0.001611   Y_sr_sc 0.000000 0.000000   Y_lr_sc 0.000000 0.000000 Y_sr_bbco 0.018401 0.001142 Y_lr_bbco 0.018969 0.001076  Y_sr_bbn 0.021695 0.001303  Y_lr_bbn 0.016811 0.001085
D_15_A   X_sr_sc 0.023396 0.000968   X_lr_sc 0.033703 0.001121 X_sr_bbco 0.024942 0.000895 X_lr_bbco 0.018758 0.000770  X_sr_bbn 0.022417 0.000841  X_lr_bbn 0.020201 0.000872   Y_sr_sc 0.000000 0.000000   Y_lr_sc 0.000000 0.000000 Y_sr_bbco 0.017624 0.000784 Y_lr_bbco 0.023087 0.001009  Y_sr_bbn 0.020768 0.000874  Y_lr_bbn 0.026797 0.000937
E_35_W   X_sr_sc 0.032999 0.002666   X_lr_sc 0.037852 0.002999 X_sr_bbco 0.033970 0.002796 X_lr_bbco 0.017470 0.002062  X_sr_bbn 0.025882 0.002495  X_lr_bbn 0.022323 0.002033   Y_sr_sc 0.166936 0.005720   Y_lr_sc 0.376901 0.009353 Y_sr_bbco 0.014558 0.001884 Y_lr_bbco 0.023940 0.002313  Y_sr_bbn 0.018117 0.002143  Y_lr_bbn 0.022646 0.002175
P_27_T   X_sr_sc 0.000000 0.000000   X_lr_sc 0.000000 0.000000 X_sr_bbco 0.021640 0.001340 X_lr_bbco 0.020667 0.001237  X_sr_bbn 0.043822 0.001670  X_lr_bbn 0.033110 0.001437   Y_sr_sc 0.000000 0.000000   Y_lr_sc 0.000000 0.000000 Y_sr_bbco 0.017637 0.001354 Y_lr_bbco 0.021424 0.001253  Y_sr_bbn 0.018394 0.001257  Y_lr_bbn 0.019801 0.001368
P_27_W   X_sr_sc 0.000000 0.000000   X_lr_sc 0.000000 0.000000 X_sr_bbco 0.024495 0.002645 X_lr_bbco 0.013997 0.001960  X_sr_bbn 0.047823 0.003925  X_lr_bbn 0.027216 0.003016   Y_sr_sc 0.155132 0.005898   Y_lr_sc 0.353810 0.008615 Y_sr_bbco 0.018274 0.002307 Y_lr_bbco 0.026050 0.002691  Y_sr_bbn 0.024106 0.002545  Y_lr_bbn 0.033048 0.002766
P_27_V   X_sr_sc 0.000000 0.000000   X_lr_sc 0.000000 0.000000 X_sr_bbco 0.022706 0.001276 X_lr_bbco 0.016779 0.001065  X_sr_bbn 0.043994 0.001473  X_lr_bbn 0.031388 0.001450   Y_sr_sc 0.000000 0.000000   Y_lr_sc 0.000000 0.000000 Y_sr_bbco 0.018866 0.001008 Y_lr_bbco 0.009016 0.000698  Y_sr_bbn 0.014776 0.001005  Y_lr_bbn 0.013858 0.000918
P_27_Q   X_sr_sc 0.000000 0.000000   X_lr_sc 0.000000 0.000000 X_sr_bbco 0.023632 0.001727 X_lr_bbco 0.018453 0.001487  X_sr_bbn 0.040952 0.002345  X_lr_bbn 0.033506 0.001981   Y_sr_sc 0.062480 0.002464   Y_lr_sc 0.080932 0.003137 Y_sr_bbco 0.040628 0.002179 Y_lr_bbco 0.023309 0.001588  Y_sr_bbn 0.039981 0.002249  Y_lr_bbn 0.016348 0.001298
P_27_P   X_sr_sc 0.000000 0.000000   X_lr_sc 0.000000 0.000000 X_sr_bbco 0.022884 0.001454 X_lr_bbco 0.020133 0.001357  X_sr_bbn 0.041516 0.001886  X_lr_bbn 0.033388 0.001742   Y_sr_sc 0.000000 0.000000   Y_lr_sc 0.000000 0.000000 Y_sr_bbco 0.025510 0.001402 Y_lr_bbco 0.017882 0.001209  Y_sr_bbn 0.044017 0.002149  Y_lr_bbn 0.028261 0.001575
P_27_S   X_sr_sc 0.000000 0.000000   X_lr_sc 0.000000 0.000000 X_sr_bbco 0.022299 0.001140 X_lr_bbco 0.018235 0.001104  X_sr_bbn 0.041680 0.001855  X_lr_bbn 0.034177 0.001769   Y_sr_sc 0.000000 0.000000   Y_lr_sc 0.000000 0.000000 Y_sr_bbco 0.021882 0.001238 Y_lr_bbco 0.023653 0.001467  Y_sr_bbn 0.027717 0.001446  Y_lr_bbn 0.029593 0.001428
D_15_Y   X_sr_sc 0.027960 0.001645   X_lr_sc 0.029753 0.001566 X_sr_bbco 0.026526 0.001431 X_lr_bbco 0.020194 0.001389  X_sr_bbn 0.027482 0.001439  X_lr_bbn 0.019835 0.001292   Y_sr_sc 0.122356 0.003089   Y_lr_sc 0.227745 0.004454 Y_sr_bbco 0.023659 0.001444 Y_lr_bbco 0.026049 0.001496  Y_sr_bbn 0.019477 0.001337  Y_lr_bbn 0.024137 0.001548
D_15_V   X_sr_sc 0.023401 0.000924   X_lr_sc 0.033361 0.001189 X_sr_bbco 0.023581 0.001063 X_lr_bbco 0.019621 0.000917  X_sr_bbn 0.021961 0.000942  X_lr_bbn 0.018661 0.000893   Y_sr_sc 0.000000 0.000000   Y_lr_sc 0.000000 0.000000 Y_sr_bbco 0.016501 0.000822 Y_lr_bbco 0.009000 0.000643  Y_sr_bbn 0.015121 0.000811  Y_lr_bbn 0.014161 0.000793
D_15_W   X_sr_sc 0.023141 0.002272   X_lr_sc 0.029929 0.002633 X_sr_bbco 0.029003 0.002625 X_lr_bbco 0.016970 0.002016  X_sr_bbn 0.024684 0.002337  X_lr_bbn 0.020981 0.002186   Y_sr_sc 0.152731 0.005858   Y_lr_sc 0.365011 0.008884 Y_sr_bbco 0.022832 0.002344 Y_lr_bbco 0.024375 0.002421  Y_sr_bbn 0.024684 0.002290  Y_lr_bbn 0.027152 0.002628
D_15_T   X_sr_sc 0.027397 0.001185   X_lr_sc 0.032604 0.001249 X_sr_bbco 0.022511 0.001187 X_lr_bbco 0.019146 0.001121  X_sr_bbn 0.025795 0.001209  X_lr_bbn 0.020348 0.001116   Y_sr_sc 0.000000 0.000000   Y_lr_sc 0.000000 0.000000 Y_sr_bbco 0.018505 0.001033 Y_lr_bbco 0.019627 0.001024  Y_sr_bbn 0.017384 0.000953  Y_lr_bbn 0.020908 0.001120
D_15_R   X_sr_sc 0.025150 0.001254   X_lr_sc 0.038519 0.001457 X_sr_bbco 0.024983 0.001264 X_lr_bbco 0.020137 0.001135  X_sr_bbn 0.020388 0.001104  X_lr_bbn 0.020889 0.001081   Y_sr_sc 0.069268 0.002000   Y_lr_sc 0.168700 0.003089 Y_sr_bbco 0.023061 0.001191 Y_lr_bbco 0.019886 0.001105  Y_sr_bbn 0.025986 0.001249  Y_lr_bbn 0.022894 0.001102
D_15_S   X_sr_sc 0.023824 0.000967   X_lr_sc 0.031273 0.001314 X_sr_bbco 0.025299 0.001156 X_lr_bbco 0.018366 0.001002  X_sr_bbn 0.023455 0.001066  X_lr_bbn 0.019841 0.000893   Y_sr_sc 0.000000 0.000000   Y_lr_sc 0.000000 0.000000 Y_sr_bbco 0.021758 0.001077 Y_lr_bbco 0.026331 0.001067  Y_sr_bbn 0.024192 0.001093  Y_lr_bbn 0.028987 0.001201
D_15_P   X_sr_sc 0.027715 0.001219   X_lr_sc 0.031309 0.001413 X_sr_bbco 0.024499 0.001272 X_lr_bbco 0.019107 0.001168  X_sr_bbn 0.022796 0.001208  X_lr_bbn 0.018350 0.001125   Y_sr_sc 0.000000 0.000000   Y_lr_sc 0.000000 0.000000 Y_sr_bbco 0.025823 0.001143 Y_lr_bbco 0.015891 0.000996  Y_sr_bbn 0.042944 0.001559  Y_lr_bbn 0.033863 0.001549
D_15_Q   X_sr_sc 0.025672 0.001521   X_lr_sc 0.035629 0.001788 X_sr_bbco 0.027351 0.001475 X_lr_bbco 0.018834 0.001283  X_sr_bbn 0.021953 0.001381  X_lr_bbn 0.017994 0.001165   Y_sr_sc 0.062500 0.002111   Y_lr_sc 0.083853 0.002675 Y_sr_bbco 0.037908 0.001791 Y_lr_bbco 0.021593 0.001430  Y_sr_bbn 0.034789 0.001669  Y_lr_bbn 0.017634 0.001113
K_34_P   X_sr_sc 0.000000 0.000000   X_lr_sc 0.000000 0.000000 X_sr_bbco 0.017700 0.001146 X_lr_bbco 0.018677 0.001227  X_sr_bbn 0.017700 0.001324  X_lr_bbn 0.015137 0.001329   Y_sr_sc 0.000000 0.000000   Y_lr_sc 0.000000 0.000000 Y_sr_bbco 0.020386 0.001194 Y_lr_bbco 0.016846 0.001217  Y_sr_bbn 0.045898 0.001869  Y_lr_bbn 0.035889 0.001840
K_34_Q   X_sr_sc 0.000000 0.000000   X_lr_sc 0.000000 0.000000 X_sr_bbco 0.019141 0.001424 X_lr_bbco 0.016365 0.001283  X_sr_bbn 0.017972 0.001257  X_lr_bbn 0.015488 0.001305   Y_sr_sc 0.055961 0.002155   Y_lr_sc 0.077878 0.002868 Y_sr_bbco 0.036090 0.001823 Y_lr_bbco 0.014757 0.001286  Y_sr_bbn 0.037259 0.002049  Y_lr_bbn 0.016219 0.001289
K_34_R   X_sr_sc 0.000000 0.000000   X_lr_sc 0.000000 0.000000 X_sr_bbco 0.018012 0.001178 X_lr_bbco 0.016233 0.001163  X_sr_bbn 0.019235 0.001248  X_lr_bbn 0.017456 0.001260   Y_sr_sc 0.069380 0.002080   Y_lr_sc 0.166000 0.003583 Y_sr_bbco 0.025350 0.001310 Y_lr_bbco 0.020013 0.001274  Y_sr_bbn 0.026017 0.001443  Y_lr_bbn 0.021014 0.001173
K_34_S   X_sr_sc 0.000000 0.000000   X_lr_sc 0.000000 0.000000 X_sr_bbco 0.018985 0.001046 X_lr_bbco 0.015205 0.000979  X_sr_bbn 0.019156 0.001093  X_lr_bbn 0.016837 0.000997   Y_sr_sc 0.000000 0.000000   Y_lr_sc 0.000000 0.000000 Y_sr_bbco 0.019328 0.001106 Y_lr_bbco 0.024311 0.001085  Y_sr_bbn 0.026716 0.001280  Y_lr_bbn 0.028606 0.001185
K_34_T   X_sr_sc 0.000000 0.000000   X_lr_sc 0.000000 0.000000 X_sr_bbco 0.020101 0.001175 X_lr_bbco 0.017174 0.000973  X_sr_bbn 0.021272 0.001207  X_lr_bbn 0.016491 0.000933   Y_sr_sc 0.000000 0.000000   Y_lr_sc 0.000000 0.000000 Y_sr_bbco 0.017564 0.001042 Y_lr_bbco 0.021272 0.001265  Y_sr_bbn 0.016003 0.001052  Y_lr_bbn 0.017955 0.001078
K_34_V   X_sr_sc 0.000000 0.000000   X_lr_sc 0.000000 0.000000 X_sr_bbco 0.018304 0.000981 X_lr_bbco 0.017799 0.000913  X_sr_bbn 0.019745 0.001053  X_lr_bbn 0.016286 0.000905   Y_sr_sc 0.000000 0.000000   Y_lr_sc 0.000000 0.000000 Y_sr_bbco 0.017727 0.000960 Y_lr_bbco 0.009440 0.000707  Y_sr_bbn 0.014845 0.000769  Y_lr_bbn 0.013403 0.000735
K_34_W   X_sr_sc 0.000000 0.000000   X_lr_sc 0.000000 0.000000 X_sr_bbco 0.020048 0.002386 X_lr_bbco 0.022053 0.002565  X_sr_bbn 0.018845 0.002307  X_lr_bbn 0.016840 0.002154   Y_sr_sc 0.167201 0.006148   Y_lr_sc 0.362871 0.010293 Y_sr_bbco 0.015638 0.002315 Y_lr_bbco 0.024058 0.002808  Y_sr_bbn 0.024058 0.002460  Y_lr_bbn 0.020850 0.002455
K_34_Y   X_sr_sc 0.000000 0.000000   X_lr_sc 0.000000 0.000000 X_sr_bbco 0.013827 0.001151 X_lr_bbco 0.019358 0.001307  X_sr_bbn 0.025028 0.001478  X_lr_bbn 0.017423 0.001149   Y_sr_sc 0.119054 0.003219   Y_lr_sc 0.216952 0.004774 Y_sr_bbco 0.017423 0.001237 Y_lr_bbco 0.025028 0.001672  Y_sr_bbn 0.019220 0.001275  Y_lr_bbn 0.022677 0.001536
Y_22_P   X_sr_sc 0.123917 0.003707   X_lr_sc 0.241734 0.005136 X_sr_bbco 0.023435 0.001767 X_lr_bbco 0.024880 0.001602  X_sr_bbn 0.019583 0.001427  X_lr_bbn 0.021027 0.001495   Y_sr_sc 0.000000 0.000000   Y_lr_sc 0.000000 0.000000 Y_sr_bbco 0.025361 0.001555 Y_lr_bbco 0.019101 0.001445  Y_sr_bbn 0.046388 0.002112  Y_lr_bbn 0.031140 0.001814
 M_8_G   X_sr_sc 0.000000 0.000000   X_lr_sc 0.000000 0.000000 X_sr_bbco 0.013404 0.001145 X_lr_bbco 0.019483 0.001480  X_sr_bbn 0.015586 0.001331  X_lr_bbn 0.015742 0.001300   Y_sr_sc 0.000000 0.000000   Y_lr_sc 0.000000 0.000000 Y_sr_bbco 0.023067 0.001635 Y_lr_bbco 0.059071 0.002662  Y_sr_bbn 0.021353 0.001610  Y_lr_bbn 0.043173 0.002124
K_34_A   X_sr_sc 0.000000 0.000000   X_lr_sc 0.000000 0.000000 X_sr_bbco 0.017970 0.001035 X_lr_bbco 0.016121 0.000811  X_sr_bbn 0.021868 0.000999  X_lr_bbn 0.015988 0.000807   Y_sr_sc 0.000000 0.000000   Y_lr_sc 0.000000 0.000000 Y_sr_bbco 0.016913 0.000853 Y_lr_bbco 0.023388 0.001072  Y_sr_bbn 0.021868 0.000948  Y_lr_bbn 0.029070 0.001105
K_34_C   X_sr_sc 0.000000 0.000000   X_lr_sc 0.000000 0.000000 X_sr_bbco 0.020494 0.002702 X_lr_bbco 0.015893 0.002239  X_sr_bbn 0.018402 0.002171  X_lr_bbn 0.015056 0.002147   Y_sr_sc 0.000000 0.000000   Y_lr_sc 0.000000 0.000000 Y_sr_bbco 0.016729 0.002007 Y_lr_bbco 0.033041 0.003082  Y_sr_bbn 0.020912 0.002586  Y_lr_bbn 0.022585 0.002597
K_34_D   X_sr_sc 0.000000 0.000000   X_lr_sc 0.000000 0.000000 X_sr_bbco 0.019599 0.001125 X_lr_bbco 0.017778 0.001077  X_sr_bbn 0.020640 0.001102  X_lr_bbn 0.016391 0.001049   Y_sr_sc 0.027665 0.001203   Y_lr_sc 0.030787 0.001266 Y_sr_bbco 0.024109 0.001167 Y_lr_bbco 0.019946 0.001223  Y_sr_bbn 0.024369 0.001129  Y_lr_bbn 0.020987 0.001180
K_34_E   X_sr_sc 0.000000 0.000000   X_lr_sc 0.000000 0.000000 X_sr_bbco 0.018331 0.001036 X_lr_bbco 0.015193 0.000766  X_sr_bbn 0.020043 0.000962  X_lr_bbn 0.014551 0.000861   Y_sr_sc 0.032596 0.001279   Y_lr_sc 0.035592 0.001287 Y_sr_bbco 0.031455 0.001289 Y_lr_bbco 0.014265 0.000900  Y_sr_bbn 0.029529 0.001236  Y_lr_bbn 0.019544 0.001022
K_34_F   X_sr_sc 0.000000 0.000000   X_lr_sc 0.000000 0.000000 X_sr_bbco 0.019473 0.001185 X_lr_bbco 0.017658 0.001159  X_sr_bbn 0.018868 0.001262  X_lr_bbn 0.018868 0.001201   Y_sr_sc 0.101355 0.002856   Y_lr_sc 0.224480 0.004192 Y_sr_bbco 0.022738 0.001427 Y_lr_bbco 0.022980 0.001617  Y_sr_bbn 0.022617 0.001424  Y_lr_bbn 0.023222 0.001452
K_34_G   X_sr_sc 0.000000 0.000000   X_lr_sc 0.000000 0.000000 X_sr_bbco 0.017480 0.000994 X_lr_bbco 0.017772 0.000965  X_sr_bbn 0.021575 0.000933  X_lr_bbn 0.015944 0.001015   Y_sr_sc 0.000000 0.000000   Y_lr_sc 0.000000 0.000000 Y_sr_bbco 0.027719 0.001193 Y_lr_bbco 0.062239 0.001835  Y_sr_bbn 0.023331 0.001059  Y_lr_bbn 0.045125 0.001525
K_34_H   X_sr_sc 0.000000 0.000000   X_lr_sc 0.000000 0.000000 X_sr_bbco 0.016288 0.001455 X_lr_bbco 0.020418 0.001830  X_sr_bbn 0.017894 0.001699  X_lr_bbn 0.015141 0.001636   Y_sr_sc 0.101629 0.003806   Y_lr_sc 0.173434 0.004904 Y_sr_bbco 0.025923 0.002125 Y_lr_bbco 0.027529 0.001810  Y_sr_bbn 0.022941 0.001924  Y_lr_bbn 0.021335 0.001862
K_34_I   X_sr_sc 0.000000 0.000000   X_lr_sc 0.000000 0.000000 X_sr_bbco 0.019210 0.000997 X_lr_bbco 0.017494 0.001036  X_sr_bbn 0.019946 0.001084  X_lr_bbn 0.017412 0.000983   Y_sr_sc 0.000000 0.000000   Y_lr_sc 0.000000 0.000000 Y_sr_bbco 0.015777 0.000954 Y_lr_bbco 0.006294 0.000599  Y_sr_bbn 0.016513 0.000982  Y_lr_bbn 0.013161 0.000956
K_34_K   X_sr_sc 0.000000 0.000000   X_lr_sc 0.000000 0.000000 X_sr_bbco 0.016157 0.001070 X_lr_bbco 0.017583 0.000974  X_sr_bbn 0.019325 0.001125  X_lr_bbn 0.018296 0.000929   Y_sr_sc 0.000000 0.000000   Y_lr_sc 0.000000 0.000000 Y_sr_bbco 0.017979 0.000976 Y_lr_bbco 0.015207 0.000958  Y_sr_bbn 0.017504 0.000920  Y_lr_bbn 0.016316 0.000884
K_34_L   X_sr_sc 0.000000 0.000000   X_lr_sc 0.000000 0.000000 X_sr_bbco 0.017231 0.000873 X_lr_bbco 0.016126 0.000796  X_sr_bbn 0.016955 0.000798  X_lr_bbn 0.015574 0.000816   Y_sr_sc 0.000000 0.000000   Y_lr_sc 0.000000 0.000000 Y_sr_bbco 0.016347 0.000781 Y_lr_bbco 0.016458 0.000752  Y_sr_bbn 0.014249 0.000754  Y_lr_bbn 0.012978 0.000710
K_34_M   X_sr_sc 0.000000 0.000000   X_lr_sc 0.000000 0.000000 X_sr_bbco 0.014610 0.001550 X_lr_bbco 0.017625 0.001636  X_sr_bbn 0.016929 0.001663  X_lr_bbn 0.016466 0.001628   Y_sr_sc 0.000000 0.000000   Y_lr_sc 0.000000 0.000000 Y_sr_bbco 0.015306 0.001543 Y_lr_bbco 0.020176 0.001856  Y_sr_bbn 0.013451 0.001523  Y_lr_bbn 0.016698 0.001717
K_34_N   X_sr_sc 0.000000 0.000000   X_lr_sc 0.000000 0.000000 X_sr_bbco 0.017658 0.001188 X_lr_bbco 0.016421 0.001105  X_sr_bbn 0.017208 0.001092  X_lr_bbn 0.015971 0.001017   Y_sr_sc 0.044202 0.001721   Y_lr_sc 0.070858 0.002327 Y_sr_bbco 0.026769 0.001447 Y_lr_bbco 0.024519 0.001183  Y_sr_bbn 0.020020 0.001342  Y_lr_bbn 0.022720 0.001319
N_22_F   X_sr_sc 0.046217 0.002106   X_lr_sc 0.080689 0.003043 X_sr_bbco 0.026083 0.001663 X_lr_bbco 0.027913 0.001678  X_sr_bbn 0.024710 0.001539  X_lr_bbn 0.020592 0.001521   Y_sr_sc 0.104484 0.003281   Y_lr_sc 0.220104 0.004882 Y_sr_bbco 0.023185 0.001578 Y_lr_bbco 0.024253 0.001573  Y_sr_bbn 0.021812 0.001472  Y_lr_bbn 0.021965 0.001493
N_22_G   X_sr_sc 0.044534 0.001597   X_lr_sc 0.075096 0.002216 X_sr_bbco 0.029078 0.001398 X_lr_bbco 0.026458 0.001621  X_sr_bbn 0.025585 0.001135  X_lr_bbn 0.021743 0.001177   Y_sr_sc 0.000000 0.000000   Y_lr_sc 0.000000 0.000000 Y_sr_bbco 0.030300 0.001316 Y_lr_bbco 0.057981 0.001876  Y_sr_bbn 0.024188 0.001221  Y_lr_bbn 0.044621 0.001612
N_22_D   X_sr_sc 0.044224 0.001825   X_lr_sc 0.073076 0.002118 X_sr_bbco 0.027272 0.001459 X_lr_bbco 0.026429 0.001620  X_sr_bbn 0.023586 0.001368  X_lr_bbn 0.020638 0.001268   Y_sr_sc 0.025166 0.001375   Y_lr_sc 0.036222 0.001659 Y_sr_bbco 0.026324 0.001275 Y_lr_bbco 0.019585 0.001257  Y_sr_bbn 0.025166 0.001456  Y_lr_bbn 0.018322 0.001138
M_10_L   X_sr_sc 0.000000 0.000000   X_lr_sc 0.000000 0.000000 X_sr_bbco 0.015762 0.001157 X_lr_bbco 0.017895 0.001195  X_sr_bbn 0.013747 0.001110  X_lr_bbn 0.014577 0.001099   Y_sr_sc 0.000000 0.000000   Y_lr_sc 0.000000 0.000000 Y_sr_bbco 0.015525 0.001188 Y_lr_bbco 0.015644 0.001197  Y_sr_bbn 0.011970 0.000981  Y_lr_bbn 0.011259 0.001000
N_22_E   X_sr_sc 0.042491 0.001644   X_lr_sc 0.073865 0.002103 X_sr_bbco 0.027793 0.001397 X_lr_bbco 0.025627 0.001227  X_sr_bbn 0.021010 0.001174  X_lr_bbn 0.018089 0.001080   Y_sr_sc 0.034765 0.001497   Y_lr_sc 0.038817 0.001704 Y_sr_bbco 0.029772 0.001539 Y_lr_bbco 0.018655 0.001223  Y_sr_bbn 0.028830 0.001327  Y_lr_bbn 0.020916 0.001153
Y_36_M   X_sr_sc 0.120651 0.005322   X_lr_sc 0.225038 0.007423 X_sr_bbco 0.023071 0.002662 X_lr_bbco 0.024584 0.002403  X_sr_bbn 0.017020 0.002146  X_lr_bbn 0.020045 0.002256   Y_sr_sc 0.000000 0.000000   Y_lr_sc 0.000000 0.000000 Y_sr_bbco 0.015507 0.001830 Y_lr_bbco 0.020424 0.002260  Y_sr_bbn 0.015129 0.001953  Y_lr_bbn 0.020045 0.002180
 Y_5_M   X_sr_sc 0.116599 0.004855   X_lr_sc 0.225806 0.007701 X_sr_bbco 0.023858 0.002389 X_lr_bbco 0.027890 0.002766  X_sr_bbn 0.015457 0.001910  X_lr_bbn 0.021169 0.002449   Y_sr_sc 0.000000 0.000000   Y_lr_sc 0.000000 0.000000 Y_sr_bbco 0.016465 0.002024 Y_lr_bbco 0.023522 0.002471  Y_sr_bbn 0.011761 0.001574  Y_lr_bbn 0.019825 0.002156
F_13_M   X_sr_sc 0.104525 0.004551   X_lr_sc 0.210767 0.006188 X_sr_bbco 0.019187 0.001877 X_lr_bbco 0.022623 0.002240  X_sr_bbn 0.018900 0.001988  X_lr_bbn 0.018614 0.002035   Y_sr_sc 0.000000 0.000000   Y_lr_sc 0.000000 0.000000 Y_sr_bbco 0.016037 0.001816 Y_lr_bbco 0.020619 0.002042  Y_sr_bbn 0.014032 0.001770  Y_lr_bbn 0.019187 0.001977
N_22_C   X_sr_sc 0.056152 0.004302   X_lr_sc 0.080566 0.005254 X_sr_bbco 0.030762 0.003252 X_lr_bbco 0.027344 0.003049  X_sr_bbn 0.024414 0.003020  X_lr_bbn 0.028320 0.003013   Y_sr_sc 0.000000 0.000000   Y_lr_sc 0.000000 0.000000 Y_sr_bbco 0.023926 0.002785 Y_lr_bbco 0.043945 0.003940  Y_sr_bbn 0.019531 0.002643  Y_lr_bbn 0.028809 0.003242
L_16_P   X_sr_sc 0.000000 0.000000   X_lr_sc 0.000000 0.000000 X_sr_bbco 0.015208 0.000744 X_lr_bbco 0.016031 0.000903  X_sr_bbn 0.013623 0.000733  X_lr_bbn 0.011509 0.000677   Y_sr_sc 0.000000 0.000000   Y_lr_sc 0.000000 0.000000 Y_sr_bbco 0.025837 0.001173 Y_lr_bbco 0.016618 0.000839  Y_sr_bbn 0.045743 0.001371  Y_lr_bbn 0.030945 0.001024
 N_8_Y   X_sr_sc 0.043659 0.001950   X_lr_sc 0.079170 0.003092 X_sr_bbco 0.027517 0.001723 X_lr_bbco 0.026134 0.001682  X_sr_bbn 0.023059 0.001531  X_lr_bbn 0.021214 0.001392   Y_sr_sc 0.126364 0.003463   Y_lr_sc 0.231207 0.004556 Y_sr_bbco 0.019677 0.001485 Y_lr_bbco 0.027978 0.001793  Y_sr_bbn 0.017986 0.001533  Y_lr_bbn 0.023520 0.001646
 H_0_K   X_sr_sc 0.097887 0.003802   X_lr_sc 0.152295 0.004340 X_sr_bbco 0.023075 0.001961 X_lr_bbco 0.015060 0.001638  X_sr_bbn 0.019189 0.001795  X_lr_bbn 0.016760 0.001771   Y_sr_sc 0.000000 0.000000   Y_lr_sc 0.000000 0.000000 Y_sr_bbco 0.047365 0.002536 Y_lr_bbco 0.018217 0.001907  Y_sr_bbn 0.023075 0.001961  Y_lr_bbn 0.015060 0.001638
 N_8_R   X_sr_sc 0.045135 0.001915   X_lr_sc 0.074496 0.002465 X_sr_bbco 0.024023 0.001244 X_lr_bbco 0.022689 0.001291  X_sr_bbn 0.023902 0.001269  X_lr_bbn 0.018927 0.001400   Y_sr_sc 0.067581 0.002428   Y_lr_sc 0.171075 0.003748 Y_sr_bbco 0.024266 0.001462 Y_lr_bbco 0.018442 0.001310  Y_sr_bbn 0.025601 0.001582  Y_lr_bbn 0.025115 0.001471
 N_8_Q   X_sr_sc 0.050650 0.002286   X_lr_sc 0.070696 0.002759 X_sr_bbco 0.030298 0.001716 X_lr_bbco 0.025861 0.001499  X_sr_bbn 0.021117 0.001582  X_lr_bbn 0.020199 0.001507   Y_sr_sc 0.056159 0.002398   Y_lr_sc 0.074675 0.002652 Y_sr_bbco 0.034889 0.001946 Y_lr_bbco 0.024024 0.001621  Y_sr_bbn 0.036419 0.001787  Y_lr_bbn 0.021270 0.001551
 N_8_P   X_sr_sc 0.049363 0.002295   X_lr_sc 0.071898 0.002672 X_sr_bbco 0.029376 0.001758 X_lr_bbco 0.028169 0.001483  X_sr_bbn 0.020926 0.001499  X_lr_bbn 0.021462 0.001491   Y_sr_sc 0.000000 0.000000   Y_lr_sc 0.000000 0.000000 Y_sr_bbco 0.026962 0.001589 Y_lr_bbco 0.014487 0.001117  Y_sr_bbn 0.046680 0.001984  Y_lr_bbn 0.035010 0.001864
 N_8_W   X_sr_sc 0.057676 0.003551   X_lr_sc 0.078880 0.004723 X_sr_bbco 0.036472 0.003099 X_lr_bbco 0.025021 0.003022  X_sr_bbn 0.021628 0.002739  X_lr_bbn 0.019508 0.002337   Y_sr_sc 0.178117 0.006767   Y_lr_sc 0.352417 0.009387 Y_sr_bbco 0.016964 0.002189 Y_lr_bbco 0.025021 0.002520  Y_sr_bbn 0.021628 0.002791  Y_lr_bbn 0.026718 0.002955
 N_8_V   X_sr_sc 0.042220 0.001597   X_lr_sc 0.073087 0.002044 X_sr_bbco 0.028932 0.001467 X_lr_bbco 0.023717 0.001330  X_sr_bbn 0.022708 0.001110  X_lr_bbn 0.021278 0.001080   Y_sr_sc 0.000000 0.000000   Y_lr_sc 0.000000 0.000000 Y_sr_bbco 0.015728 0.000929 Y_lr_bbco 0.009420 0.000752  Y_sr_bbn 0.016316 0.000964  Y_lr_bbn 0.014214 0.000998
 N_8_T   X_sr_sc 0.046092 0.001744   X_lr_sc 0.079604 0.002482 X_sr_bbco 0.024232 0.001353 X_lr_bbco 0.026500 0.001298  X_sr_bbn 0.020004 0.001241  X_lr_bbn 0.023201 0.001346   Y_sr_sc 0.000000 0.000000   Y_lr_sc 0.000000 0.000000 Y_sr_bbco 0.022066 0.001418 Y_lr_bbco 0.020726 0.001219  Y_sr_bbn 0.020107 0.001228  Y_lr_bbn 0.019282 0.001222
 N_8_K   X_sr_sc 0.049153 0.001766   X_lr_sc 0.070056 0.002002 X_sr_bbco 0.029284 0.001446 X_lr_bbco 0.026554 0.001242  X_sr_bbn 0.023164 0.001300  X_lr_bbn 0.022599 0.001295   Y_sr_sc 0.000000 0.000000   Y_lr_sc 0.000000 0.000000 Y_sr_bbco 0.018079 0.001099 Y_lr_bbco 0.015160 0.001049  Y_sr_bbn 0.021469 0.001220  Y_lr_bbn 0.016196 0.000960
 S_5_S   X_sr_sc 0.000000 0.000000   X_lr_sc 0.000000 0.000000 X_sr_bbco 0.021578 0.000854 X_lr_bbco 0.026330 0.001054  X_sr_bbn 0.026000 0.001117  X_lr_bbn 0.026792 0.001102   Y_sr_sc 0.000000 0.000000   Y_lr_sc 0.000000 0.000000 Y_sr_bbco 0.023360 0.001064 Y_lr_bbco 0.025274 0.000995  Y_sr_bbn 0.026462 0.001116  Y_lr_bbn 0.028837 0.001216
 N_8_I   X_sr_sc 0.042609 0.001698   X_lr_sc 0.073956 0.002291 X_sr_bbco 0.028719 0.001433 X_lr_bbco 0.021868 0.001263  X_sr_bbn 0.020272 0.001203  X_lr_bbn 0.019052 0.000987   Y_sr_sc 0.000000 0.000000   Y_lr_sc 0.000000 0.000000 Y_sr_bbco 0.014547 0.001081 Y_lr_bbco 0.008634 0.000746  Y_sr_bbn 0.015580 0.000993  Y_lr_bbn 0.013515 0.000900
 N_8_H   X_sr_sc 0.050805 0.002977   X_lr_sc 0.074698 0.003691 X_sr_bbco 0.034205 0.002449 X_lr_bbco 0.028421 0.002153  X_sr_bbn 0.020372 0.001920  X_lr_bbn 0.020875 0.001722   Y_sr_sc 0.102867 0.003911   Y_lr_sc 0.183099 0.005656 Y_sr_bbco 0.025151 0.001977 Y_lr_bbco 0.021630 0.001870  Y_sr_bbn 0.027918 0.002139  Y_lr_bbn 0.024396 0.002236
Y_16_R   X_sr_sc 0.119030 0.003998   X_lr_sc 0.231135 0.004961 X_sr_bbco 0.021786 0.001618 X_lr_bbco 0.023085 0.001519  X_sr_bbn 0.015149 0.001252  X_lr_bbn 0.023085 0.001484   Y_sr_sc 0.067811 0.002650   Y_lr_sc 0.170827 0.003793 Y_sr_bbco 0.025826 0.001490 Y_lr_bbco 0.020055 0.001343  Y_sr_bbn 0.023518 0.001307  Y_lr_bbn 0.023950 0.001403
 N_8_N   X_sr_sc 0.046450 0.001936   X_lr_sc 0.072512 0.002468 X_sr_bbco 0.030464 0.001574 X_lr_bbco 0.023862 0.001381  X_sr_bbn 0.021545 0.001354  X_lr_bbn 0.021082 0.001343   Y_sr_sc 0.044365 0.001914   Y_lr_sc 0.074597 0.002478 Y_sr_bbco 0.025368 0.001542 Y_lr_bbco 0.026410 0.001439  Y_sr_bbn 0.024673 0.001268  Y_lr_bbn 0.019344 0.001159
 N_8_M   X_sr_sc 0.048248 0.003452   X_lr_sc 0.072237 0.003702 X_sr_bbco 0.023989 0.002118 X_lr_bbco 0.028571 0.002223  X_sr_bbn 0.025876 0.002061  X_lr_bbn 0.021024 0.001927   Y_sr_sc 0.000000 0.000000   Y_lr_sc 0.000000 0.000000 Y_sr_bbco 0.017790 0.001822 Y_lr_bbco 0.021563 0.001857  Y_sr_bbn 0.019677 0.002017  Y_lr_bbn 0.015364 0.001621
P_38_D   X_sr_sc 0.000000 0.000000   X_lr_sc 0.000000 0.000000 X_sr_bbco 0.025330 0.001322 X_lr_bbco 0.018452 0.001219  X_sr_bbn 0.044983 0.001886  X_lr_bbn 0.032864 0.001649   Y_sr_sc 0.028169 0.001617   Y_lr_sc 0.037013 0.001734 Y_sr_bbco 0.026750 0.001357 Y_lr_bbco 0.018670 0.001148  Y_sr_bbn 0.024894 0.001309  Y_lr_bbn 0.023693 0.001386
 N_8_C   X_sr_sc 0.040913 0.003570   X_lr_sc 0.072782 0.004749 X_sr_bbco 0.030146 0.003109 X_lr_bbco 0.027132 0.002867  X_sr_bbn 0.021533 0.002570  X_lr_bbn 0.015504 0.002330   Y_sr_sc 0.000000 0.000000   Y_lr_sc 0.000000 0.000000 Y_sr_bbco 0.022394 0.002511 Y_lr_bbco 0.036606 0.003851  Y_sr_bbn 0.024978 0.002602  Y_lr_bbn 0.025840 0.002714
 N_8_A   X_sr_sc 0.043360 0.001475   X_lr_sc 0.077476 0.002127 X_sr_bbco 0.028613 0.001296 X_lr_bbco 0.026192 0.001344  X_sr_bbn 0.022817 0.001022  X_lr_bbn 0.021277 0.000978   Y_sr_sc 0.000000 0.000000   Y_lr_sc 0.000000 0.000000 Y_sr_bbco 0.016361 0.000847 Y_lr_bbco 0.028687 0.001229  Y_sr_bbn 0.022450 0.001152  Y_lr_bbn 0.028467 0.001209
 N_8_G   X_sr_sc 0.046909 0.001830   X_lr_sc 0.073370 0.002288 X_sr_bbco 0.025419 0.001125 X_lr_bbco 0.029669 0.001580  X_sr_bbn 0.024056 0.001123  X_lr_bbn 0.019966 0.001053   Y_sr_sc 0.000000 0.000000   Y_lr_sc 0.000000 0.000000 Y_sr_bbco 0.029027 0.001460 Y_lr_bbco 0.064710 0.002024  Y_sr_bbn 0.022292 0.001077  Y_lr_bbn 0.051800 0.001716
P_38_G   X_sr_sc 0.000000 0.000000   X_lr_sc 0.000000 0.000000 X_sr_bbco 0.021481 0.001156 X_lr_bbco 0.017660 0.001005  X_sr_bbn 0.042537 0.001618  X_lr_bbn 0.030311 0.001410   Y_sr_sc 0.000000 0.000000   Y_lr_sc 0.000000 0.000000 Y_sr_bbco 0.028613 0.001278 Y_lr_bbco 0.058414 0.001760  Y_sr_bbn 0.025217 0.001244  Y_lr_bbn 0.046782 0.001876
 N_8_E   X_sr_sc 0.047053 0.001680   X_lr_sc 0.073618 0.002297 X_sr_bbco 0.028822 0.001311 X_lr_bbco 0.023266 0.001259  X_sr_bbn 0.022311 0.001163  X_lr_bbn 0.017797 0.000971   Y_sr_sc 0.035333 0.001369   Y_lr_sc 0.034118 0.001532 Y_sr_bbco 0.030558 0.001448 Y_lr_bbco 0.015192 0.000988  Y_sr_bbn 0.028475 0.001417  Y_lr_bbn 0.020054 0.001169
F_13_W   X_sr_sc 0.111500 0.005969   X_lr_sc 0.237866 0.007905 X_sr_bbco 0.026235 0.003011 X_lr_bbco 0.024923 0.003078  X_sr_bbn 0.019239 0.002656  X_lr_bbn 0.026235 0.002728   Y_sr_sc 0.165282 0.006741   Y_lr_sc 0.353301 0.009868 Y_sr_bbco 0.015304 0.001964 Y_lr_bbco 0.019239 0.002521  Y_sr_bbn 0.019676 0.002608  Y_lr_bbn 0.033231 0.003254
W_40_I   X_sr_sc 0.152475 0.006220   X_lr_sc 0.333069 0.008925 X_sr_bbco 0.013861 0.002026 X_lr_bbco 0.021782 0.002406  X_sr_bbn 0.024158 0.002471  X_lr_bbn 0.029307 0.003041   Y_sr_sc 0.000000 0.000000   Y_lr_sc 0.000000 0.000000 Y_sr_bbco 0.017426 0.002303 Y_lr_bbco 0.007525 0.001327  Y_sr_bbn 0.013861 0.002083  Y_lr_bbn 0.020990 0.002064
W_40_H   X_sr_sc 0.150418 0.009575   X_lr_sc 0.370474 0.015345 X_sr_bbco 0.021356 0.003487 X_lr_bbco 0.014856 0.003214  X_sr_bbn 0.027855 0.004322  X_lr_bbn 0.019499 0.003572   Y_sr_sc 0.111421 0.007570   Y_lr_sc 0.181058 0.010414 Y_sr_bbco 0.029712 0.004204 Y_lr_bbco 0.024141 0.004026  Y_sr_bbn 0.022284 0.003598  Y_lr_bbn 0.020427 0.003633
W_40_K   X_sr_sc 0.159345 0.006688   X_lr_sc 0.341454 0.009866 X_sr_bbco 0.018371 0.002352 X_lr_bbco 0.019569 0.002305  X_sr_bbn 0.025958 0.002608  X_lr_bbn 0.028355 0.002690   Y_sr_sc 0.000000 0.000000   Y_lr_sc 0.000000 0.000000 Y_sr_bbco 0.016374 0.002107 Y_lr_bbco 0.018770 0.002147  Y_sr_bbn 0.018371 0.002694  Y_lr_bbn 0.014377 0.002170
P_38_F   X_sr_sc 0.000000 0.000000   X_lr_sc 0.000000 0.000000 X_sr_bbco 0.024417 0.001679 X_lr_bbco 0.016999 0.001212  X_sr_bbn 0.051615 0.002380  X_lr_bbn 0.030907 0.001849   Y_sr_sc 0.110802 0.003501   Y_lr_sc 0.217277 0.004392 Y_sr_bbco 0.022253 0.001484 Y_lr_bbco 0.022871 0.001686  Y_sr_bbn 0.016690 0.001322  Y_lr_bbn 0.025498 0.001687
W_40_M   X_sr_sc 0.148462 0.009956   X_lr_sc 0.308590 0.013861 X_sr_bbco 0.023330 0.004417 X_lr_bbco 0.026511 0.004688  X_sr_bbn 0.020148 0.003911  X_lr_bbn 0.019088 0.004022   Y_sr_sc 0.000000 0.000000   Y_lr_sc 0.000000 0.000000 Y_sr_bbco 0.012725 0.003162 Y_lr_bbco 0.019088 0.004003  Y_sr_bbn 0.013786 0.002994  Y_lr_bbn 0.016967 0.003698
W_40_L   X_sr_sc 0.145670 0.004424   X_lr_sc 0.347805 0.006329 X_sr_bbco 0.021115 0.001886 X_lr_bbco 0.017556 0.001639  X_sr_bbn 0.022064 0.001910  X_lr_bbn 0.022301 0.002081   Y_sr_sc 0.000000 0.000000   Y_lr_sc 0.000000 0.000000 Y_sr_bbco 0.019692 0.001794 Y_lr_bbco 0.020878 0.001847  Y_sr_bbn 0.013760 0.001693  Y_lr_bbn 0.019217 0.001805
W_40_N   X_sr_sc 0.164526 0.007680   X_lr_sc 0.334486 0.011243 X_sr_bbco 0.017787 0.002512 X_lr_bbco 0.021245 0.002813  X_sr_bbn 0.020751 0.003046  X_lr_bbn 0.022727 0.002724   Y_sr_sc 0.034091 0.003724   Y_lr_sc 0.075099 0.004733 Y_sr_bbco 0.027174 0.003330 Y_lr_bbco 0.030632 0.003160  Y_sr_bbn 0.026186 0.003122  Y_lr_bbn 0.028656 0.003366
W_40_A   X_sr_sc 0.158978 0.005152   X_lr_sc 0.340370 0.007781 X_sr_bbco 0.017722 0.001907 X_lr_bbco 0.019286 0.001869  X_sr_bbn 0.019025 0.002057  X_lr_bbn 0.026062 0.002144   Y_sr_sc 0.000000 0.000000   Y_lr_sc 0.000000 0.000000 Y_sr_bbco 0.021110 0.001989 Y_lr_bbco 0.029189 0.002146  Y_sr_bbn 0.022935 0.002205  Y_lr_bbn 0.030753 0.002183
P_38_A   X_sr_sc 0.000000 0.000000   X_lr_sc 0.000000 0.000000 X_sr_bbco 0.026565 0.001168 X_lr_bbco 0.017759 0.000974  X_sr_bbn 0.042400 0.001401  X_lr_bbn 0.029599 0.001249   Y_sr_sc 0.000000 0.000000   Y_lr_sc 0.000000 0.000000 Y_sr_bbco 0.019239 0.000931 Y_lr_bbco 0.026491 0.001182  Y_sr_bbn 0.020053 0.000936  Y_lr_bbn 0.032189 0.001303
W_40_C   X_sr_sc 0.143288 0.012449   X_lr_sc 0.396682 0.019993 X_sr_bbco 0.015083 0.004568 X_lr_bbco 0.025641 0.005098  X_sr_bbn 0.021116 0.004784  X_lr_bbn 0.040724 0.006301   Y_sr_sc 0.000000 0.000000   Y_lr_sc 0.000000 0.000000 Y_sr_bbco 0.027149 0.005708 Y_lr_bbco 0.040724 0.006526  Y_sr_bbn 0.010558 0.003342  Y_lr_bbn 0.031674 0.005754
 V_3_W   X_sr_sc 0.000000 0.000000   X_lr_sc 0.000000 0.000000 X_sr_bbco 0.020497 0.001954 X_lr_bbco 0.009839 0.001396  X_sr_bbn 0.014485 0.001600  X_lr_bbn 0.017218 0.001782   Y_sr_sc 0.142115 0.004647   Y_lr_sc 0.349276 0.008147 Y_sr_bbco 0.019678 0.002269 Y_lr_bbco 0.020224 0.001976  Y_sr_bbn 0.023504 0.002000  Y_lr_bbn 0.025143 0.002232
W_40_E   X_sr_sc 0.165981 0.005509   X_lr_sc 0.341221 0.009141 X_sr_bbco 0.019547 0.002423 X_lr_bbco 0.024691 0.002396  X_sr_bbn 0.024005 0.002605  X_lr_bbn 0.025034 0.002404   Y_sr_sc 0.028464 0.003081   Y_lr_sc 0.042867 0.003321 Y_sr_bbco 0.033951 0.002833 Y_lr_bbco 0.018861 0.002313  Y_sr_bbn 0.025720 0.002510  Y_lr_bbn 0.014403 0.001867
W_40_D   X_sr_sc 0.167113 0.006106   X_lr_sc 0.349904 0.010374 X_sr_bbco 0.012237 0.001862 X_lr_bbco 0.026004 0.002684  X_sr_bbn 0.021033 0.002582  X_lr_bbn 0.032122 0.002849   Y_sr_sc 0.027533 0.002892   Y_lr_sc 0.042830 0.003246 Y_sr_bbco 0.031740 0.002844 Y_lr_bbco 0.018738 0.002238  Y_sr_bbn 0.026769 0.002772  Y_lr_bbn 0.022562 0.002473
W_40_G   X_sr_sc 0.163760 0.005767   X_lr_sc 0.365947 0.007410 X_sr_bbco 0.020101 0.002076 X_lr_bbco 0.026604 0.002276  X_sr_bbn 0.024830 0.002194  X_lr_bbn 0.025126 0.002222   Y_sr_sc 0.000000 0.000000   Y_lr_sc 0.000000 0.000000 Y_sr_bbco 0.031924 0.002770 Y_lr_bbco 0.070056 0.003716  Y_sr_bbn 0.026012 0.002009  Y_lr_bbn 0.044635 0.003163
W_40_F   X_sr_sc 0.153886 0.007272   X_lr_sc 0.370892 0.010636 X_sr_bbco 0.018779 0.002717 X_lr_bbco 0.022953 0.003003  X_sr_bbn 0.025039 0.003159  X_lr_bbn 0.028169 0.003170   Y_sr_sc 0.105895 0.006041   Y_lr_sc 0.227960 0.009211 Y_sr_bbco 0.016171 0.002508 Y_lr_bbco 0.033907 0.003704  Y_sr_bbn 0.018779 0.002546  Y_lr_bbn 0.032342 0.003311
W_40_Y   X_sr_sc 0.162349 0.007549   X_lr_sc 0.371330 0.010453 X_sr_bbco 0.021301 0.003249 X_lr_bbco 0.024180 0.003228  X_sr_bbn 0.024755 0.002999  X_lr_bbn 0.031664 0.003940   Y_sr_sc 0.119747 0.006673   Y_lr_sc 0.258492 0.010827 Y_sr_bbco 0.017271 0.002873 Y_lr_bbco 0.022453 0.003115  Y_sr_bbn 0.018998 0.002826  Y_lr_bbn 0.032815 0.003498
 V_3_M   X_sr_sc 0.000000 0.000000   X_lr_sc 0.000000 0.000000 X_sr_bbco 0.013472 0.001333 X_lr_bbco 0.008420 0.000882  X_sr_bbn 0.012707 0.001195  X_lr_bbn 0.011023 0.001035   Y_sr_sc 0.000000 0.000000   Y_lr_sc 0.000000 0.000000 Y_sr_bbco 0.017759 0.001435 Y_lr_bbco 0.020055 0.001386  Y_sr_bbn 0.012247 0.001133  Y_lr_bbn 0.016075 0.001297
 V_3_N   X_sr_sc 0.000000 0.000000   X_lr_sc 0.000000 0.000000 X_sr_bbco 0.020114 0.001119 X_lr_bbco 0.008461 0.000696  X_sr_bbn 0.016774 0.000966  X_lr_bbn 0.012915 0.000868   Y_sr_sc 0.040080 0.001479   Y_lr_sc 0.080309 0.001859 Y_sr_bbco 0.032138 0.001472 Y_lr_bbco 0.026646 0.001203  Y_sr_bbn 0.025904 0.001145  Y_lr_bbn 0.023529 0.001033
 V_3_H   X_sr_sc 0.000000 0.000000   X_lr_sc 0.000000 0.000000 X_sr_bbco 0.017054 0.001285 X_lr_bbco 0.010571 0.001051  X_sr_bbn 0.018464 0.001255  X_lr_bbn 0.011276 0.001081   Y_sr_sc 0.095278 0.002988   Y_lr_sc 0.194926 0.004201 Y_sr_bbco 0.024383 0.001431 Y_lr_bbco 0.026498 0.001591  Y_sr_bbn 0.028048 0.001558  Y_lr_bbn 0.023256 0.001544
 V_3_I   X_sr_sc 0.000000 0.000000   X_lr_sc 0.000000 0.000000 X_sr_bbco 0.012642 0.000753 X_lr_bbco 0.007122 0.000591  X_sr_bbn 0.013769 0.000750  X_lr_bbn 0.015906 0.000815   Y_sr_sc 0.000000 0.000000   Y_lr_sc 0.000000 0.000000 Y_sr_bbco 0.014956 0.000780 Y_lr_bbco 0.008843 0.000606  Y_sr_bbn 0.012701 0.000738  Y_lr_bbn 0.014125 0.000757
 V_3_K   X_sr_sc 0.000000 0.000000   X_lr_sc 0.000000 0.000000 X_sr_bbco 0.014418 0.000771 X_lr_bbco 0.009326 0.000569  X_sr_bbn 0.014602 0.000829  X_lr_bbn 0.012884 0.000794   Y_sr_sc 0.000000 0.000000   Y_lr_sc 0.000000 0.000000 Y_sr_bbco 0.018467 0.000911 Y_lr_bbco 0.015522 0.000805  Y_sr_bbn 0.019817 0.000829  Y_lr_bbn 0.016259 0.000821
W_40_Q   X_sr_sc 0.142773 0.007219   X_lr_sc 0.336663 0.010019 X_sr_bbco 0.022327 0.003050 X_lr_bbco 0.016451 0.002755  X_sr_bbn 0.023502 0.003319  X_lr_bbn 0.022914 0.002974   Y_sr_sc 0.069330 0.005289   Y_lr_sc 0.086369 0.005946 Y_sr_bbco 0.043478 0.004132 Y_lr_bbco 0.019389 0.002570  Y_sr_bbn 0.041128 0.004152  Y_lr_bbn 0.014101 0.002301
W_40_P   X_sr_sc 0.150918 0.006561   X_lr_sc 0.355575 0.010824 X_sr_bbco 0.018809 0.002558 X_lr_bbco 0.017465 0.002391  X_sr_bbn 0.021496 0.002716  X_lr_bbn 0.030452 0.003362   Y_sr_sc 0.000000 0.000000   Y_lr_sc 0.000000 0.000000 Y_sr_bbco 0.026870 0.002438 Y_lr_bbco 0.017465 0.002277  Y_sr_bbn 0.049709 0.004114  Y_lr_bbn 0.041648 0.003694
W_40_S   X_sr_sc 0.157914 0.005993   X_lr_sc 0.359098 0.009268 X_sr_bbco 0.019601 0.002371 X_lr_bbco 0.022559 0.002474  X_sr_bbn 0.026627 0.002534  X_lr_bbn 0.026997 0.002851   Y_sr_sc 0.000000 0.000000   Y_lr_sc 0.000000 0.000000 Y_sr_bbco 0.024408 0.002527 Y_lr_bbco 0.031065 0.002612  Y_sr_bbn 0.028476 0.002654  Y_lr_bbn 0.031435 0.002833
W_40_R   X_sr_sc 0.168412 0.006781   X_lr_sc 0.356457 0.010504 X_sr_bbco 0.012653 0.002072 X_lr_bbco 0.020506 0.002354  X_sr_bbn 0.022688 0.002784  X_lr_bbn 0.026178 0.003057   Y_sr_sc 0.070244 0.004475   Y_lr_sc 0.170593 0.007264 Y_sr_bbco 0.025742 0.002732 Y_lr_bbco 0.022251 0.002494  Y_sr_bbn 0.027051 0.003126  Y_lr_bbn 0.024433 0.002915
W_40_T   X_sr_sc 0.168626 0.007118   X_lr_sc 0.370085 0.010054 X_sr_bbco 0.025132 0.002505 X_lr_bbco 0.025132 0.002410  X_sr_bbn 0.024726 0.002837  X_lr_bbn 0.028375 0.003036   Y_sr_sc 0.000000 0.000000   Y_lr_sc 0.000000 0.000000 Y_sr_bbco 0.020268 0.002283 Y_lr_bbco 0.025132 0.002968  Y_sr_bbn 0.017835 0.002141  Y_lr_bbn 0.021078 0.002497
W_40_W   X_sr_sc 0.154913 0.010981   X_lr_sc 0.383815 0.016124 X_sr_bbco 0.027746 0.004772 X_lr_bbco 0.032370 0.005026  X_sr_bbn 0.024277 0.004804  X_lr_bbn 0.026590 0.004807   Y_sr_sc 0.137572 0.009880   Y_lr_sc 0.368786 0.018379 Y_sr_bbco 0.026590 0.004580 Y_lr_bbco 0.024277 0.004071  Y_sr_bbn 0.026590 0.005044  Y_lr_bbn 0.024277 0.004539
W_40_V   X_sr_sc 0.158132 0.006102   X_lr_sc 0.367472 0.009200 X_sr_bbco 0.013205 0.001714 X_lr_bbco 0.018680 0.002061  X_sr_bbn 0.018035 0.002120  X_lr_bbn 0.024799 0.002394   Y_sr_sc 0.000000 0.000000   Y_lr_sc 0.000000 0.000000 Y_sr_bbco 0.017713 0.002176 Y_lr_bbco 0.013205 0.001896  Y_sr_bbn 0.017713 0.001910  Y_lr_bbn 0.012238 0.001866
C_27_Y   X_sr_sc 0.000000 0.000000   X_lr_sc 0.000000 0.000000 X_sr_bbco 0.026667 0.002982 X_lr_bbco 0.040000 0.004160  X_sr_bbn 0.015152 0.002562  X_lr_bbn 0.028485 0.003448   Y_sr_sc 0.141212 0.008254   Y_lr_sc 0.252121 0.010219 Y_sr_bbco 0.022424 0.002942 Y_lr_bbco 0.027879 0.003514  Y_sr_bbn 0.017576 0.002679  Y_lr_bbn 0.019394 0.002752
F_13_Y   X_sr_sc 0.103648 0.003522   X_lr_sc 0.229353 0.005157 X_sr_bbco 0.020564 0.001434 X_lr_bbco 0.027861 0.001652  X_sr_bbn 0.021227 0.001522  X_lr_bbn 0.023715 0.001648   Y_sr_sc 0.126368 0.003982   Y_lr_sc 0.231012 0.004844 Y_sr_bbco 0.021725 0.001712 Y_lr_bbco 0.024710 0.001746  Y_sr_bbn 0.017247 0.001303  Y_lr_bbn 0.022388 0.001447
N_22_W   X_sr_sc 0.041479 0.003666   X_lr_sc 0.075744 0.005120 X_sr_bbco 0.026150 0.002886 X_lr_bbco 0.025248 0.002785  X_sr_bbn 0.028404 0.002875  X_lr_bbn 0.013526 0.002051   Y_sr_sc 0.174031 0.006822   Y_lr_sc 0.359333 0.010397 Y_sr_bbco 0.016231 0.002214 Y_lr_bbco 0.021190 0.002472  Y_sr_bbn 0.021641 0.002658  Y_lr_bbn 0.029757 0.003123
C_27_P   X_sr_sc 0.000000 0.000000   X_lr_sc 0.000000 0.000000 X_sr_bbco 0.019057 0.002414 X_lr_bbco 0.033826 0.003643  X_sr_bbn 0.021439 0.002521  X_lr_bbn 0.024774 0.003121   Y_sr_sc 0.000000 0.000000   Y_lr_sc 0.000000 0.000000 Y_sr_bbco 0.020010 0.002606 Y_lr_bbco 0.014293 0.002242  Y_sr_bbn 0.039066 0.003678  Y_lr_bbn 0.029538 0.003017
C_27_Q   X_sr_sc 0.000000 0.000000   X_lr_sc 0.000000 0.000000 X_sr_bbco 0.021201 0.002922 X_lr_bbco 0.041814 0.003953  X_sr_bbn 0.019435 0.002833  X_lr_bbn 0.022379 0.003313   Y_sr_sc 0.056537 0.004415   Y_lr_sc 0.078916 0.005620 Y_sr_bbco 0.045347 0.004103 Y_lr_bbco 0.023557 0.002910  Y_sr_bbn 0.027680 0.003029  Y_lr_bbn 0.022379 0.003202
C_27_R   X_sr_sc 0.000000 0.000000   X_lr_sc 0.000000 0.000000 X_sr_bbco 0.021258 0.002678 X_lr_bbco 0.035575 0.003345  X_sr_bbn 0.023427 0.002824  X_lr_bbn 0.029501 0.002806   Y_sr_sc 0.058134 0.003953   Y_lr_sc 0.163991 0.007125 Y_sr_bbco 0.026464 0.002678 Y_lr_bbco 0.020390 0.002421  Y_sr_bbn 0.022126 0.002499  Y_lr_bbn 0.020824 0.002527
C_27_S   X_sr_sc 0.000000 0.000000   X_lr_sc 0.000000 0.000000 X_sr_bbco 0.023521 0.002383 X_lr_bbco 0.029936 0.002656  X_sr_bbn 0.019244 0.001916  X_lr_bbn 0.027798 0.002565   Y_sr_sc 0.000000 0.000000   Y_lr_sc 0.000000 0.000000 Y_sr_bbco 0.022808 0.002274 Y_lr_bbco 0.027085 0.002627  Y_sr_bbn 0.031718 0.002895  Y_lr_bbn 0.031005 0.002843
C_27_T   X_sr_sc 0.000000 0.000000   X_lr_sc 0.000000 0.000000 X_sr_bbco 0.022249 0.002246 X_lr_bbco 0.037743 0.003013  X_sr_bbn 0.017084 0.002086  X_lr_bbn 0.030195 0.002709   Y_sr_sc 0.000000 0.000000   Y_lr_sc 0.000000 0.000000 Y_sr_bbco 0.018673 0.002362 Y_lr_bbco 0.027016 0.002785  Y_sr_bbn 0.017084 0.002106  Y_lr_bbn 0.023441 0.002803
N_22_T   X_sr_sc 0.042387 0.001896   X_lr_sc 0.077427 0.002422 X_sr_bbco 0.029049 0.001633 X_lr_bbco 0.025545 0.001414  X_sr_bbn 0.024641 0.001360  X_lr_bbn 0.020007 0.001170   Y_sr_sc 0.000000 0.000000   Y_lr_sc 0.000000 0.000000 Y_sr_bbco 0.017972 0.001233 Y_lr_bbco 0.025432 0.001336  Y_sr_bbn 0.017068 0.001136  Y_lr_bbn 0.017859 0.001114
C_27_V   X_sr_sc 0.000000 0.000000   X_lr_sc 0.000000 0.000000 X_sr_bbco 0.027546 0.002355 X_lr_bbco 0.036212 0.002772  X_sr_bbn 0.021356 0.002260  X_lr_bbn 0.028784 0.002700   Y_sr_sc 0.000000 0.000000   Y_lr_sc 0.000000 0.000000 Y_sr_bbco 0.020737 0.002018 Y_lr_bbco 0.012071 0.001726  Y_sr_bbn 0.017023 0.001870  Y_lr_bbn 0.011761 0.001838
C_27_W   X_sr_sc 0.000000 0.000000   X_lr_sc 0.000000 0.000000 X_sr_bbco 0.026987 0.005326 X_lr_bbco 0.034483 0.005879  X_sr_bbn 0.017991 0.004324  X_lr_bbn 0.031484 0.005254   Y_sr_sc 0.161919 0.011341   Y_lr_sc 0.394303 0.020541 Y_sr_bbco 0.014993 0.003911 Y_lr_bbco 0.031484 0.005518  Y_sr_bbn 0.016492 0.004141  Y_lr_bbn 0.026987 0.005899
C_27_H   X_sr_sc 0.000000 0.000000   X_lr_sc 0.000000 0.000000 X_sr_bbco 0.020481 0.003921 X_lr_bbco 0.046305 0.005019  X_sr_bbn 0.024043 0.003952  X_lr_bbn 0.032057 0.004134   Y_sr_sc 0.084595 0.006692   Y_lr_sc 0.171861 0.010045 Y_sr_bbco 0.022262 0.003919 Y_lr_bbco 0.030276 0.004165  Y_sr_bbn 0.020481 0.003522  Y_lr_bbn 0.015138 0.003219
C_27_I   X_sr_sc 0.000000 0.000000   X_lr_sc 0.000000 0.000000 X_sr_bbco 0.028481 0.002802 X_lr_bbco 0.033623 0.002947  X_sr_bbn 0.019383 0.002225  X_lr_bbn 0.028877 0.002771   Y_sr_sc 0.000000 0.000000   Y_lr_sc 0.000000 0.000000 Y_sr_bbco 0.016218 0.002245 Y_lr_bbco 0.008703 0.001495  Y_sr_bbn 0.017405 0.002251  Y_lr_bbn 0.011076 0.001734
C_27_K   X_sr_sc 0.000000 0.000000   X_lr_sc 0.000000 0.000000 X_sr_bbco 0.022481 0.002285 X_lr_bbco 0.030620 0.002844  X_sr_bbn 0.018605 0.002459  X_lr_bbn 0.022093 0.002485   Y_sr_sc 0.000000 0.000000   Y_lr_sc 0.000000 0.000000 Y_sr_bbco 0.025581 0.002556 Y_lr_bbco 0.013953 0.001867  Y_sr_bbn 0.021318 0.002611  Y_lr_bbn 0.015504 0.002176
C_27_L   X_sr_sc 0.000000 0.000000   X_lr_sc 0.000000 0.000000 X_sr_bbco 0.022771 0.001881 X_lr_bbco 0.031879 0.002384  X_sr_bbn 0.018696 0.001915  X_lr_bbn 0.028284 0.002304   Y_sr_sc 0.000000 0.000000   Y_lr_sc 0.000000 0.000000 Y_sr_bbco 0.016059 0.001611 Y_lr_bbco 0.017498 0.001608  Y_sr_bbn 0.011745 0.001369  Y_lr_bbn 0.011505 0.001542
C_27_M   X_sr_sc 0.000000 0.000000   X_lr_sc 0.000000 0.000000 X_sr_bbco 0.028662 0.004895 X_lr_bbco 0.027601 0.004563  X_sr_bbn 0.016985 0.003566  X_lr_bbn 0.026539 0.003967   Y_sr_sc 0.000000 0.000000   Y_lr_sc 0.000000 0.000000 Y_sr_bbco 0.014862 0.003343 Y_lr_bbco 0.019108 0.003558  Y_sr_bbn 0.008493 0.002303  Y_lr_bbn 0.014862 0.003365
C_27_N   X_sr_sc 0.000000 0.000000   X_lr_sc 0.000000 0.000000 X_sr_bbco 0.019260 0.002422 X_lr_bbco 0.034972 0.003408  X_sr_bbn 0.021794 0.002890  X_lr_bbn 0.020274 0.002333   Y_sr_sc 0.048657 0.003965   Y_lr_sc 0.072478 0.004406 Y_sr_bbco 0.032945 0.003731 Y_lr_bbco 0.022301 0.002596  Y_sr_bbn 0.021287 0.002709  Y_lr_bbn 0.019767 0.002600
C_27_A   X_sr_sc 0.000000 0.000000   X_lr_sc 0.000000 0.000000 X_sr_bbco 0.021651 0.001903 X_lr_bbco 0.032333 0.002383  X_sr_bbn 0.020208 0.001834  X_lr_bbn 0.025982 0.002253   Y_sr_sc 0.000000 0.000000   Y_lr_sc 0.000000 0.000000 Y_sr_bbco 0.016744 0.001804 Y_lr_bbco 0.024249 0.002112  Y_sr_bbn 0.025404 0.002541  Y_lr_bbn 0.026848 0.002213
C_27_C   X_sr_sc 0.000000 0.000000   X_lr_sc 0.000000 0.000000 X_sr_bbco 0.021759 0.003845 X_lr_bbco 0.032638 0.005509  X_sr_bbn 0.023572 0.003385  X_lr_bbn 0.021759 0.003872   Y_sr_sc 0.000000 0.000000   Y_lr_sc 0.000000 0.000000 Y_sr_bbco 0.029918 0.004068 Y_lr_bbco 0.045331 0.005627  Y_sr_bbn 0.024479 0.004240  Y_lr_bbn 0.030825 0.004306
C_27_D   X_sr_sc 0.000000 0.000000   X_lr_sc 0.000000 0.000000 X_sr_bbco 0.024809 0.002769 X_lr_bbco 0.033588 0.003020  X_sr_bbn 0.017557 0.002071  X_lr_bbn 0.024809 0.002532   Y_sr_sc 0.028244 0.002552   Y_lr_sc 0.027099 0.002588 Y_sr_bbco 0.022519 0.002350 Y_lr_bbco 0.016794 0.002117  Y_sr_bbn 0.026718 0.002386  Y_lr_bbn 0.020992 0.002362
C_27_E   X_sr_sc 0.000000 0.000000   X_lr_sc 0.000000 0.000000 X_sr_bbco 0.017322 0.002107 X_lr_bbco 0.041306 0.003153  X_sr_bbn 0.019654 0.001896  X_lr_bbn 0.023651 0.002160   Y_sr_sc 0.035976 0.002766   Y_lr_sc 0.034977 0.003091 Y_sr_bbco 0.032645 0.002661 Y_lr_bbco 0.018987 0.002297  Y_sr_bbn 0.031646 0.002871  Y_lr_bbn 0.024983 0.002397
C_27_F   X_sr_sc 0.000000 0.000000   X_lr_sc 0.000000 0.000000 X_sr_bbco 0.028820 0.003567 X_lr_bbco 0.040239 0.003783  X_sr_bbn 0.024470 0.003554  X_lr_bbn 0.027189 0.003458   Y_sr_sc 0.114736 0.007011   Y_lr_sc 0.230560 0.007990 Y_sr_bbco 0.023926 0.002885 Y_lr_bbco 0.026645 0.003194  Y_sr_bbn 0.018488 0.002901  Y_lr_bbn 0.026101 0.003328
C_27_G   X_sr_sc 0.000000 0.000000   X_lr_sc 0.000000 0.000000 X_sr_bbco 0.023869 0.002176 X_lr_bbco 0.036746 0.002701  X_sr_bbn 0.016646 0.002023  X_lr_bbn 0.026696 0.002451   Y_sr_sc 0.000000 0.000000   Y_lr_sc 0.000000 0.000000 Y_sr_bbco 0.030779 0.002697 Y_lr_bbco 0.054334 0.003503  Y_sr_bbn 0.029209 0.002655  Y_lr_bbn 0.044912 0.003364
 F_6_A   X_sr_sc 0.101817 0.002115   X_lr_sc 0.210326 0.003657 X_sr_bbco 0.021215 0.001134 X_lr_bbco 0.020607 0.001119  X_sr_bbn 0.016196 0.000947  X_lr_bbn 0.021291 0.001009   Y_sr_sc 0.000000 0.000000   Y_lr_sc 0.000000 0.000000 Y_sr_bbco 0.017945 0.001087 Y_lr_bbco 0.027298 0.001108  Y_sr_bbn 0.022356 0.001047  Y_lr_bbn 0.031328 0.001218
Y_22_W   X_sr_sc 0.132390 0.007087   X_lr_sc 0.230925 0.009244 X_sr_bbco 0.012127 0.001986 X_lr_bbco 0.025265 0.002779  X_sr_bbn 0.013643 0.002157  X_lr_bbn 0.030318 0.003271   Y_sr_sc 0.153613 0.006392   Y_lr_sc 0.353209 0.011017 Y_sr_bbco 0.016675 0.002234 Y_lr_bbco 0.021728 0.002823  Y_sr_bbn 0.027287 0.002828  Y_lr_bbn 0.031834 0.003544
 F_6_C   X_sr_sc 0.115856 0.006225   X_lr_sc 0.220354 0.007975 X_sr_bbco 0.020445 0.002575 X_lr_bbco 0.026806 0.003031  X_sr_bbn 0.014993 0.002226  X_lr_bbn 0.020445 0.002554   Y_sr_sc 0.000000 0.000000   Y_lr_sc 0.000000 0.000000 Y_sr_bbco 0.023171 0.002689 Y_lr_bbco 0.035893 0.003333  Y_sr_bbn 0.017265 0.002161  Y_lr_bbn 0.029078 0.002870
 F_6_E   X_sr_sc 0.104539 0.002608   X_lr_sc 0.222404 0.004205 X_sr_bbco 0.019343 0.001149 X_lr_bbco 0.022954 0.001231  X_sr_bbn 0.018569 0.001010  X_lr_bbn 0.020461 0.001119   Y_sr_sc 0.033872 0.001427   Y_lr_sc 0.037225 0.001483 Y_sr_bbco 0.028714 0.001372 Y_lr_bbco 0.018569 0.001104  Y_sr_bbn 0.028800 0.001447  Y_lr_bbn 0.018827 0.001024
 F_6_D   X_sr_sc 0.117495 0.002803   X_lr_sc 0.234093 0.003886 X_sr_bbco 0.024096 0.001201 X_lr_bbco 0.021408 0.001245  X_sr_bbn 0.018720 0.001070  X_lr_bbn 0.021010 0.001078   Y_sr_sc 0.026486 0.001323   Y_lr_sc 0.035647 0.001566 Y_sr_bbco 0.028478 0.001417 Y_lr_bbco 0.021607 0.001300  Y_sr_bbn 0.027781 0.001498  Y_lr_bbn 0.020512 0.001266
 F_6_G   X_sr_sc 0.113076 0.002658   X_lr_sc 0.217933 0.003654 X_sr_bbco 0.022997 0.001302 X_lr_bbco 0.023495 0.001177  X_sr_bbn 0.018763 0.001107  X_lr_bbn 0.023910 0.001048   Y_sr_sc 0.000000 0.000000   Y_lr_sc 0.000000 0.000000 Y_sr_bbco 0.028394 0.001417 Y_lr_bbco 0.061768 0.001745  Y_sr_bbn 0.023163 0.001153  Y_lr_bbn 0.048485 0.001633
 F_6_F   X_sr_sc 0.107561 0.003199   X_lr_sc 0.219866 0.004851 X_sr_bbco 0.020368 0.001333 X_lr_bbco 0.025670 0.001489  X_sr_bbn 0.018415 0.001303  X_lr_bbn 0.021205 0.001513   Y_sr_sc 0.102958 0.003100   Y_lr_sc 0.212054 0.004598 Y_sr_bbco 0.018555 0.001413 Y_lr_bbco 0.023577 0.001465  Y_sr_bbn 0.021484 0.001501  Y_lr_bbn 0.023298 0.001503
 F_6_I   X_sr_sc 0.104096 0.002641   X_lr_sc 0.207166 0.003737 X_sr_bbco 0.019711 0.001157 X_lr_bbco 0.024638 0.001356  X_sr_bbn 0.017863 0.001143  X_lr_bbn 0.017760 0.001099   Y_sr_sc 0.000000 0.000000   Y_lr_sc 0.000000 0.000000 Y_sr_bbco 0.015809 0.001091 Y_lr_bbco 0.008623 0.000824  Y_sr_bbn 0.015604 0.001025  Y_lr_bbn 0.013962 0.001001
 F_6_H   X_sr_sc 0.118798 0.004350   X_lr_sc 0.219466 0.006070 X_sr_bbco 0.026240 0.002157 X_lr_bbco 0.022901 0.001782  X_sr_bbn 0.017653 0.001764  X_lr_bbn 0.022662 0.002308   Y_sr_sc 0.105916 0.004127   Y_lr_sc 0.176765 0.005229 Y_sr_bbco 0.029342 0.002162 Y_lr_bbco 0.024809 0.001967  Y_sr_bbn 0.022662 0.002024  Y_lr_bbn 0.020277 0.001920
 F_6_K   X_sr_sc 0.103011 0.002619   X_lr_sc 0.214641 0.003714 X_sr_bbco 0.021697 0.001435 X_lr_bbco 0.021393 0.001207  X_sr_bbn 0.017946 0.001043  X_lr_bbn 0.020582 0.001186   Y_sr_sc 0.000000 0.000000   Y_lr_sc 0.000000 0.000000 Y_sr_bbco 0.019163 0.001153 Y_lr_bbco 0.019264 0.001181  Y_sr_bbn 0.021596 0.001199  Y_lr_bbn 0.018554 0.001185
N_22_Q   X_sr_sc 0.046089 0.002244   X_lr_sc 0.071993 0.002618 X_sr_bbco 0.029605 0.001827 X_lr_bbco 0.026745 0.001821  X_sr_bbn 0.020858 0.001624  X_lr_bbn 0.020353 0.001593   Y_sr_sc 0.060723 0.002808   Y_lr_sc 0.075189 0.002759 Y_sr_bbco 0.040370 0.002285 Y_lr_bbco 0.021362 0.001610  Y_sr_bbn 0.032801 0.001813  Y_lr_bbn 0.019849 0.001563
 F_6_M   X_sr_sc 0.097130 0.004639   X_lr_sc 0.212472 0.006005 X_sr_bbco 0.015728 0.001699 X_lr_bbco 0.022351 0.002228  X_sr_bbn 0.020971 0.002152  X_lr_bbn 0.023731 0.002075   Y_sr_sc 0.000000 0.000000   Y_lr_sc 0.000000 0.000000 Y_sr_bbco 0.014625 0.001663 Y_lr_bbco 0.019592 0.002009  Y_sr_bbn 0.015177 0.001788  Y_lr_bbn 0.012417 0.001548
 F_6_L   X_sr_sc 0.092419 0.001859   X_lr_sc 0.206418 0.002720 X_sr_bbco 0.020026 0.000911 X_lr_bbco 0.021892 0.000861  X_sr_bbn 0.015984 0.000925  X_lr_bbn 0.020337 0.000942   Y_sr_sc 0.000000 0.000000   Y_lr_sc 0.000000 0.000000 Y_sr_bbco 0.013371 0.000698 Y_lr_bbco 0.017476 0.000869  Y_sr_bbn 0.012687 0.000718  Y_lr_bbn 0.015610 0.000923
 F_6_N   X_sr_sc 0.105978 0.002878   X_lr_sc 0.226902 0.004328 X_sr_bbco 0.026495 0.001584 X_lr_bbco 0.024185 0.001516  X_sr_bbn 0.019429 0.001308  X_lr_bbn 0.025679 0.001553   Y_sr_sc 0.052717 0.002357   Y_lr_sc 0.071196 0.002787 Y_sr_bbco 0.027174 0.001525 Y_lr_bbco 0.027582 0.001693  Y_sr_bbn 0.023777 0.001616  Y_lr_bbn 0.018886 0.001249
 F_6_Q   X_sr_sc 0.107349 0.003634   X_lr_sc 0.213543 0.005247 X_sr_bbco 0.025434 0.001773 X_lr_bbco 0.023452 0.001549  X_sr_bbn 0.019983 0.001458  X_lr_bbn 0.017341 0.001405   Y_sr_sc 0.061107 0.002473   Y_lr_sc 0.080099 0.002974 Y_sr_bbco 0.037985 0.002199 Y_lr_bbco 0.019158 0.001467  Y_sr_bbn 0.039141 0.002031  Y_lr_bbn 0.022130 0.001664
 F_6_P   X_sr_sc 0.124922 0.003573   X_lr_sc 0.227335 0.004493 X_sr_bbco 0.024009 0.001457 X_lr_bbco 0.020133 0.001235  X_sr_bbn 0.019132 0.001181  X_lr_bbn 0.023259 0.001223   Y_sr_sc 0.000000 0.000000   Y_lr_sc 0.000000 0.000000 Y_sr_bbco 0.021133 0.001285 Y_lr_bbco 0.018007 0.001283  Y_sr_bbn 0.049894 0.002287  Y_lr_bbn 0.032387 0.001812
 F_6_S   X_sr_sc 0.104668 0.002772   X_lr_sc 0.229484 0.003655 X_sr_bbco 0.020639 0.001318 X_lr_bbco 0.026830 0.001273  X_sr_bbn 0.019853 0.001137  X_lr_bbn 0.025356 0.001295   Y_sr_sc 0.000000 0.000000   Y_lr_sc 0.000000 0.000000 Y_sr_bbco 0.024373 0.001422 Y_lr_bbco 0.027027 0.001218  Y_sr_bbn 0.026241 0.001323  Y_lr_bbn 0.028796 0.001332
 F_6_R   X_sr_sc 0.103160 0.003056   X_lr_sc 0.221109 0.004275 X_sr_bbco 0.017412 0.001240 X_lr_bbco 0.023375 0.001471  X_sr_bbn 0.016577 0.001242  X_lr_bbn 0.023137 0.001376   Y_sr_sc 0.064281 0.002282   Y_lr_sc 0.169708 0.003775 Y_sr_bbco 0.027072 0.001555 Y_lr_bbco 0.020513 0.001189  Y_sr_bbn 0.027430 0.001555  Y_lr_bbn 0.019559 0.001307
 F_6_T   X_sr_sc 0.113075 0.003022   X_lr_sc 0.222458 0.004327 X_sr_bbco 0.019796 0.001276 X_lr_bbco 0.022369 0.001285  X_sr_bbn 0.016106 0.001127  X_lr_bbn 0.025165 0.001443   Y_sr_sc 0.000000 0.000000   Y_lr_sc 0.000000 0.000000 Y_sr_bbco 0.017112 0.001176 Y_lr_bbco 0.025165 0.001398  Y_sr_bbn 0.017895 0.001231  Y_lr_bbn 0.019461 0.001113
 F_6_W   X_sr_sc 0.126566 0.006253   X_lr_sc 0.253968 0.008348 X_sr_bbco 0.027151 0.002606 X_lr_bbco 0.027151 0.002868  X_sr_bbn 0.012949 0.001878  X_lr_bbn 0.027151 0.002734   Y_sr_sc 0.147452 0.006413   Y_lr_sc 0.342105 0.009764 Y_sr_bbco 0.013367 0.002042 Y_lr_bbco 0.022556 0.002588  Y_sr_bbn 0.020886 0.002663  Y_lr_bbn 0.043442 0.003590
 F_6_V   X_sr_sc 0.099814 0.002297   X_lr_sc 0.211535 0.003386 X_sr_bbco 0.020267 0.001062 X_lr_bbco 0.021871 0.001171  X_sr_bbn 0.017818 0.001057  X_lr_bbn 0.018493 0.000967   Y_sr_sc 0.000000 0.000000   Y_lr_sc 0.000000 0.000000 Y_sr_bbco 0.015369 0.000943 Y_lr_bbco 0.008613 0.000739  Y_sr_bbn 0.016467 0.000985  Y_lr_bbn 0.015707 0.000935
 F_6_Y   X_sr_sc 0.107998 0.003670   X_lr_sc 0.221161 0.004903 X_sr_bbco 0.018782 0.001419 X_lr_bbco 0.025356 0.001667  X_sr_bbn 0.021756 0.001447  X_lr_bbn 0.022539 0.001615   Y_sr_sc 0.114885 0.003335   Y_lr_sc 0.222883 0.004778 Y_sr_bbco 0.017217 0.001424 Y_lr_bbco 0.026608 0.001602  Y_sr_bbn 0.016904 0.001282  Y_lr_bbn 0.023634 0.001606
P_38_W   X_sr_sc 0.000000 0.000000   X_lr_sc 0.000000 0.000000 X_sr_bbco 0.021267 0.002397 X_lr_bbco 0.015625 0.001998  X_sr_bbn 0.044271 0.003606  X_lr_bbn 0.039497 0.003730   Y_sr_sc 0.167535 0.006489   Y_lr_sc 0.365885 0.008780 Y_sr_bbco 0.021701 0.002606 Y_lr_bbco 0.024306 0.003063  Y_sr_bbn 0.021701 0.002573  Y_lr_bbn 0.020833 0.002512
N_11_I   X_sr_sc 0.046678 0.001736   X_lr_sc 0.064230 0.002028 X_sr_bbco 0.030283 0.001362 X_lr_bbco 0.022567 0.001177  X_sr_bbn 0.022953 0.001235  X_lr_bbn 0.016781 0.001111   Y_sr_sc 0.000000 0.000000   Y_lr_sc 0.000000 0.000000 Y_sr_bbco 0.013984 0.000942 Y_lr_bbco 0.008776 0.000788  Y_sr_bbn 0.016781 0.001176  Y_lr_bbn 0.013695 0.000972
E_35_P   X_sr_sc 0.035159 0.001607   X_lr_sc 0.038073 0.001570 X_sr_bbco 0.030789 0.001463 X_lr_bbco 0.016026 0.001065  X_sr_bbn 0.027292 0.001378  X_lr_bbn 0.018939 0.001147   Y_sr_sc 0.000000 0.000000   Y_lr_sc 0.000000 0.000000 Y_sr_bbco 0.023601 0.001117 Y_lr_bbco 0.017774 0.001146  Y_sr_bbn 0.043803 0.001798  Y_lr_bbn 0.032246 0.001482
M_10_I   X_sr_sc 0.000000 0.000000   X_lr_sc 0.000000 0.000000 X_sr_bbco 0.017449 0.001542 X_lr_bbco 0.017264 0.001495  X_sr_bbn 0.012066 0.001201  X_lr_bbn 0.019306 0.001675   Y_sr_sc 0.000000 0.000000   Y_lr_sc 0.000000 0.000000 Y_sr_bbco 0.013551 0.001339 Y_lr_bbco 0.006126 0.000891  Y_sr_bbn 0.017449 0.001496  Y_lr_bbn 0.012437 0.001293
 N_1_R   X_sr_sc 0.051905 0.002001   X_lr_sc 0.072667 0.002332 X_sr_bbco 0.022350 0.001450 X_lr_bbco 0.025159 0.001418  X_sr_bbn 0.023449 0.001376  X_lr_bbn 0.020274 0.001316   Y_sr_sc 0.058500 0.002025   Y_lr_sc 0.178188 0.003634 Y_sr_bbco 0.030044 0.001581 Y_lr_bbco 0.020518 0.001193  Y_sr_bbn 0.025037 0.001303  Y_lr_bbn 0.019907 0.001291
P_38_Q   X_sr_sc 0.000000 0.000000   X_lr_sc 0.000000 0.000000 X_sr_bbco 0.021165 0.001487 X_lr_bbco 0.020115 0.001515  X_sr_bbn 0.041980 0.002172  X_lr_bbn 0.028511 0.001770   Y_sr_sc 0.056848 0.002807   Y_lr_sc 0.077313 0.003104 Y_sr_bbco 0.037432 0.002197 Y_lr_bbco 0.020815 0.001760  Y_sr_bbn 0.032360 0.001997  Y_lr_bbn 0.018891 0.001340
 N_1_P   X_sr_sc 0.042694 0.001913   X_lr_sc 0.074604 0.002271 X_sr_bbco 0.023768 0.001375 X_lr_bbco 0.021237 0.001144  X_sr_bbn 0.026739 0.001368  X_lr_bbn 0.018046 0.001274   Y_sr_sc 0.000000 0.000000   Y_lr_sc 0.000000 0.000000 Y_sr_bbco 0.023548 0.001362 Y_lr_bbco 0.020136 0.001150  Y_sr_bbn 0.036092 0.001799  Y_lr_bbn 0.035871 0.001619
 N_1_Q   X_sr_sc 0.049280 0.002075   X_lr_sc 0.072584 0.002681 X_sr_bbco 0.024788 0.001661 X_lr_bbco 0.021671 0.001919  X_sr_bbn 0.023156 0.001616  X_lr_bbn 0.019148 0.001326   Y_sr_sc 0.060116 0.002374   Y_lr_sc 0.075850 0.002989 Y_sr_bbco 0.040374 0.001974 Y_lr_bbco 0.018406 0.001318  Y_sr_bbn 0.042304 0.002046  Y_lr_bbn 0.019593 0.001476
 N_1_V   X_sr_sc 0.044444 0.001531   X_lr_sc 0.072706 0.001888 X_sr_bbco 0.020596 0.001050 X_lr_bbco 0.025629 0.001240  X_sr_bbn 0.019899 0.001014  X_lr_bbn 0.019202 0.000949   Y_sr_sc 0.000000 0.000000   Y_lr_sc 0.000000 0.000000 Y_sr_bbco 0.018660 0.000952 Y_lr_bbco 0.010376 0.000747  Y_sr_bbn 0.016957 0.000889  Y_lr_bbn 0.014247 0.000895
 N_1_W   X_sr_sc 0.065789 0.004370   X_lr_sc 0.073684 0.004444 X_sr_bbco 0.059398 0.003960 X_lr_bbco 0.031203 0.002398  X_sr_bbn 0.021805 0.002427  X_lr_bbn 0.016917 0.002169   Y_sr_sc 0.165038 0.005855   Y_lr_sc 0.377444 0.010680 Y_sr_bbco 0.024436 0.002447 Y_lr_bbco 0.033083 0.002861  Y_sr_bbn 0.026316 0.002501  Y_lr_bbn 0.029323 0.002838
 N_1_T   X_sr_sc 0.037332 0.001519   X_lr_sc 0.068979 0.002147 X_sr_bbco 0.025393 0.001345 X_lr_bbco 0.025109 0.001374  X_sr_bbn 0.024730 0.001215  X_lr_bbn 0.021603 0.001302   Y_sr_sc 0.000000 0.000000   Y_lr_sc 0.000000 0.000000 Y_sr_bbco 0.023498 0.001234 Y_lr_bbco 0.021129 0.001227  Y_sr_bbn 0.019140 0.001199  Y_lr_bbn 0.019898 0.001130
P_38_P   X_sr_sc 0.000000 0.000000   X_lr_sc 0.000000 0.000000 X_sr_bbco 0.024954 0.001519 X_lr_bbco 0.017919 0.001182  X_sr_bbn 0.047252 0.002098  X_lr_bbn 0.031723 0.001625   Y_sr_sc 0.000000 0.000000   Y_lr_sc 0.000000 0.000000 Y_sr_bbco 0.022830 0.001421 Y_lr_bbco 0.020839 0.001339  Y_sr_bbn 0.042341 0.002082  Y_lr_bbn 0.032785 0.001602
 N_1_K   X_sr_sc 0.044817 0.001598   X_lr_sc 0.059938 0.002060 X_sr_bbco 0.020313 0.001040 X_lr_bbco 0.023319 0.001199  X_sr_bbn 0.019585 0.001104  X_lr_bbn 0.019402 0.001135   Y_sr_sc 0.000000 0.000000   Y_lr_sc 0.000000 0.000000 Y_sr_bbco 0.023228 0.001140 Y_lr_bbco 0.016761 0.000999  Y_sr_bbn 0.019494 0.000990  Y_lr_bbn 0.014757 0.000894
 N_1_H   X_sr_sc 0.059860 0.003115   X_lr_sc 0.075926 0.003770 X_sr_bbco 0.061156 0.003267 X_lr_bbco 0.026950 0.002091  X_sr_bbn 0.024359 0.001981  X_lr_bbn 0.019694 0.001843   Y_sr_sc 0.114278 0.004477   Y_lr_sc 0.184245 0.005754 Y_sr_bbco 0.026432 0.002141 Y_lr_bbco 0.024100 0.002172  Y_sr_bbn 0.024618 0.002057  Y_lr_bbn 0.019435 0.001855
 N_1_I   X_sr_sc 0.039189 0.001607   X_lr_sc 0.071724 0.002101 X_sr_bbco 0.017363 0.000895 X_lr_bbco 0.024746 0.001278  X_sr_bbn 0.016552 0.001072  X_lr_bbn 0.016065 0.000961   Y_sr_sc 0.000000 0.000000   Y_lr_sc 0.000000 0.000000 Y_sr_bbco 0.015335 0.000903 Y_lr_bbco 0.009574 0.000713  Y_sr_bbn 0.014361 0.000965  Y_lr_bbn 0.014929 0.000925
 N_1_N   X_sr_sc 0.049822 0.002089   X_lr_sc 0.072156 0.002617 X_sr_bbco 0.051663 0.002029 X_lr_bbco 0.027120 0.001465  X_sr_bbn 0.022825 0.001526  X_lr_bbn 0.019266 0.001176   Y_sr_sc 0.061848 0.002372   Y_lr_sc 0.071174 0.002574 Y_sr_bbco 0.032519 0.001607 Y_lr_bbco 0.026384 0.001803  Y_sr_bbn 0.020002 0.001272  Y_lr_bbn 0.019634 0.001265
P_38_S   X_sr_sc 0.000000 0.000000   X_lr_sc 0.000000 0.000000 X_sr_bbco 0.023763 0.001274 X_lr_bbco 0.017849 0.001205  X_sr_bbn 0.042050 0.001724  X_lr_bbn 0.032194 0.001596   Y_sr_sc 0.000000 0.000000   Y_lr_sc 0.000000 0.000000 Y_sr_bbco 0.020039 0.001231 Y_lr_bbco 0.029238 0.001534  Y_sr_bbn 0.023872 0.001360  Y_lr_bbn 0.027267 0.001584
 N_1_L   X_sr_sc 0.037219 0.001310   X_lr_sc 0.070202 0.001575 X_sr_bbco 0.016319 0.000803 X_lr_bbco 0.022045 0.001042  X_sr_bbn 0.018610 0.000970  X_lr_bbn 0.017464 0.000831   Y_sr_sc 0.000000 0.000000   Y_lr_sc 0.000000 0.000000 Y_sr_bbco 0.011796 0.000689 Y_lr_bbco 0.016548 0.000756  Y_sr_bbn 0.012941 0.000712  Y_lr_bbn 0.015174 0.000751
 N_1_M   X_sr_sc 0.033713 0.002206   X_lr_sc 0.072881 0.003617 X_sr_bbco 0.015617 0.001584 X_lr_bbco 0.024046 0.002195  X_sr_bbn 0.017848 0.001805  X_lr_bbn 0.018840 0.001712   Y_sr_sc 0.000000 0.000000   Y_lr_sc 0.000000 0.000000 Y_sr_bbco 0.016113 0.001609 Y_lr_bbco 0.020327 0.001843  Y_sr_bbn 0.012643 0.001530  Y_lr_bbn 0.016857 0.001807
 N_1_C   X_sr_sc 0.039753 0.003607   X_lr_sc 0.077739 0.004719 X_sr_bbco 0.012367 0.002089 X_lr_bbco 0.034011 0.003086  X_sr_bbn 0.019435 0.002362  X_lr_bbn 0.026943 0.002875   Y_sr_sc 0.000000 0.000000   Y_lr_sc 0.000000 0.000000 Y_sr_bbco 0.027385 0.002836 Y_lr_bbco 0.043286 0.003497  Y_sr_bbn 0.026060 0.002706  Y_lr_bbn 0.029152 0.002792
P_38_R   X_sr_sc 0.000000 0.000000   X_lr_sc 0.000000 0.000000 X_sr_bbco 0.022899 0.001483 X_lr_bbco 0.019422 0.001387  X_sr_bbn 0.041002 0.001780  X_lr_bbn 0.032970 0.001636   Y_sr_sc 0.067138 0.002294   Y_lr_sc 0.164129 0.003474 Y_sr_bbco 0.027215 0.001570 Y_lr_bbco 0.021580 0.001267  Y_sr_bbn 0.024457 0.001482  Y_lr_bbn 0.018103 0.001304
W_19_W   X_sr_sc 0.169165 0.010534   X_lr_sc 0.368308 0.015506 X_sr_bbco 0.027837 0.004399 X_lr_bbco 0.027837 0.004754  X_sr_bbn 0.023555 0.004227  X_lr_bbn 0.039615 0.005269   Y_sr_sc 0.163812 0.010795   Y_lr_sc 0.319058 0.014533 Y_sr_bbco 0.014989 0.003301 Y_lr_bbco 0.020343 0.003700  Y_sr_bbn 0.017131 0.003668  Y_lr_bbn 0.035332 0.005347
 N_1_G   X_sr_sc 0.043110 0.001514   X_lr_sc 0.095936 0.002683 X_sr_bbco 0.020406 0.001055 X_lr_bbco 0.031360 0.001619  X_sr_bbn 0.023057 0.001231  X_lr_bbn 0.026678 0.001360   Y_sr_sc 0.000000 0.000000   Y_lr_sc 0.000000 0.000000 Y_sr_bbco 0.028357 0.001323 Y_lr_bbco 0.064929 0.002006  Y_sr_bbn 0.022615 0.001181  Y_lr_bbn 0.048233 0.001677
 N_1_D   X_sr_sc 0.054367 0.001973   X_lr_sc 0.072807 0.002132 X_sr_bbco 0.044907 0.001653 X_lr_bbco 0.024460 0.001210  X_sr_bbn 0.022549 0.001169  X_lr_bbn 0.020256 0.001197   Y_sr_sc 0.034684 0.001671   Y_lr_sc 0.030671 0.001542 Y_sr_bbco 0.028282 0.001499 Y_lr_bbco 0.018632 0.001112  Y_sr_bbn 0.019492 0.001118  Y_lr_bbn 0.023505 0.001260
 N_1_E   X_sr_sc 0.049867 0.001814   X_lr_sc 0.064178 0.002194 X_sr_bbco 0.034400 0.001590 X_lr_bbco 0.022489 0.001213  X_sr_bbn 0.021689 0.001330  X_lr_bbn 0.018933 0.001075   Y_sr_sc 0.034756 0.001462   Y_lr_sc 0.034489 0.001457 Y_sr_bbco 0.028711 0.001282 Y_lr_bbco 0.016178 0.001044  Y_sr_bbn 0.029600 0.001280  Y_lr_bbn 0.019111 0.001154
 Y_9_T   X_sr_sc 0.129579 0.003173   X_lr_sc 0.223689 0.004642 X_sr_bbco 0.021748 0.001467 X_lr_bbco 0.024595 0.001460  X_sr_bbn 0.022524 0.001295  X_lr_bbn 0.019935 0.001467   Y_sr_sc 0.000000 0.000000   Y_lr_sc 0.000000 0.000000 Y_sr_bbco 0.017476 0.001150 Y_lr_bbco 0.024854 0.001640  Y_sr_bbn 0.015922 0.001122  Y_lr_bbn 0.019029 0.001262
 Y_9_W   X_sr_sc 0.121347 0.006569   X_lr_sc 0.231303 0.009053 X_sr_bbco 0.028232 0.003157 X_lr_bbco 0.022288 0.003030  X_sr_bbn 0.024765 0.003085  X_lr_bbn 0.034671 0.003169   Y_sr_sc 0.148588 0.006878   Y_lr_sc 0.357107 0.010243 Y_sr_bbco 0.015849 0.002444 Y_lr_bbco 0.021298 0.002821  Y_sr_bbn 0.030708 0.002974  Y_lr_bbn 0.026251 0.002473
N_26_A   X_sr_sc 0.045288 0.001714   X_lr_sc 0.078860 0.002131 X_sr_bbco 0.027173 0.001367 X_lr_bbco 0.027090 0.001310  X_sr_bbn 0.020941 0.001088  X_lr_bbn 0.017118 0.001087   Y_sr_sc 0.000000 0.000000   Y_lr_sc 0.000000 0.000000 Y_sr_bbco 0.016536 0.001034 Y_lr_bbco 0.025843 0.001311  Y_sr_bbn 0.021522 0.001175  Y_lr_bbn 0.031494 0.001322
 Y_9_Q   X_sr_sc 0.125143 0.004248   X_lr_sc 0.236021 0.005410 X_sr_bbco 0.019589 0.001490 X_lr_bbco 0.021871 0.001718  X_sr_bbn 0.019589 0.001446  X_lr_bbn 0.025675 0.001872   Y_sr_sc 0.061620 0.002753   Y_lr_sc 0.075504 0.003332 Y_sr_bbco 0.043172 0.002291 Y_lr_bbco 0.022252 0.001890  Y_sr_bbn 0.041841 0.002394  Y_lr_bbn 0.017117 0.001506
 Y_0_C   X_sr_sc 0.129423 0.005892   X_lr_sc 0.230447 0.008655 X_sr_bbco 0.019553 0.002856 X_lr_bbco 0.032123 0.003364  X_sr_bbn 0.011173 0.001988  X_lr_bbn 0.036313 0.003410   Y_sr_sc 0.000000 0.000000   Y_lr_sc 0.000000 0.000000 Y_sr_bbco 0.091713 0.004947 Y_lr_bbco 0.038641 0.004006  Y_sr_bbn 0.019553 0.002856  Y_lr_bbn 0.032123 0.003364
V_23_G   X_sr_sc 0.000000 0.000000   X_lr_sc 0.000000 0.000000 X_sr_bbco 0.017233 0.000780 X_lr_bbco 0.008691 0.000572  X_sr_bbn 0.015235 0.000799  X_lr_bbn 0.012937 0.000714   Y_sr_sc 0.000000 0.000000   Y_lr_sc 0.000000 0.000000 Y_sr_bbco 0.027473 0.001028 Y_lr_bbco 0.057443 0.001400  Y_sr_bbn 0.022228 0.000838  Y_lr_bbn 0.045854 0.001154
T_26_Y   X_sr_sc 0.000000 0.000000   X_lr_sc 0.000000 0.000000 X_sr_bbco 0.019932 0.001366 X_lr_bbco 0.021782 0.001544  X_sr_bbn 0.016372 0.001310  X_lr_bbn 0.019505 0.001384   Y_sr_sc 0.128132 0.003455   Y_lr_sc 0.232346 0.004729 Y_sr_bbco 0.020786 0.001398 Y_lr_bbco 0.028047 0.001486  Y_sr_bbn 0.020501 0.001496  Y_lr_bbn 0.024630 0.001532
V_23_E   X_sr_sc 0.000000 0.000000   X_lr_sc 0.000000 0.000000 X_sr_bbco 0.017691 0.000921 X_lr_bbco 0.008041 0.000553  X_sr_bbn 0.015583 0.000724  X_lr_bbn 0.014419 0.000786   Y_sr_sc 0.032165 0.001107   Y_lr_sc 0.036713 0.001200 Y_sr_bbco 0.029614 0.000990 Y_lr_bbco 0.016193 0.000788  Y_sr_bbn 0.028727 0.001034  Y_lr_bbn 0.020075 0.000881
V_23_D   X_sr_sc 0.000000 0.000000   X_lr_sc 0.000000 0.000000 X_sr_bbco 0.017151 0.000896 X_lr_bbco 0.008060 0.000557  X_sr_bbn 0.015410 0.000830  X_lr_bbn 0.014056 0.000778   Y_sr_sc 0.022374 0.001132   Y_lr_sc 0.033787 0.001242 Y_sr_bbco 0.024180 0.001159 Y_lr_bbco 0.018247 0.000916  Y_sr_bbn 0.022568 0.001034  Y_lr_bbn 0.018570 0.000874
V_23_C   X_sr_sc 0.000000 0.000000   X_lr_sc 0.000000 0.000000 X_sr_bbco 0.016824 0.001929 X_lr_bbco 0.009445 0.001437  X_sr_bbn 0.018890 0.001918  X_lr_bbn 0.012692 0.001552   Y_sr_sc 0.000000 0.000000   Y_lr_sc 0.000000 0.000000 Y_sr_bbco 0.023318 0.002282 Y_lr_bbco 0.030992 0.002668  Y_sr_bbn 0.021251 0.002140  Y_lr_bbn 0.027155 0.002291
H_39_Y   X_sr_sc 0.101212 0.005008   X_lr_sc 0.202780 0.006484 X_sr_bbco 0.031361 0.002728 X_lr_bbco 0.028510 0.002771  X_sr_bbn 0.030649 0.003057  X_lr_bbn 0.017463 0.002167   Y_sr_sc 0.116536 0.004951   Y_lr_sc 0.227726 0.007607 Y_sr_bbco 0.024947 0.002484 Y_lr_bbco 0.023165 0.002167  Y_sr_bbn 0.014968 0.002143  Y_lr_bbn 0.017819 0.002253
V_23_A   X_sr_sc 0.000000 0.000000   X_lr_sc 0.000000 0.000000 X_sr_bbco 0.014313 0.000724 X_lr_bbco 0.009849 0.000517  X_sr_bbn 0.016414 0.000675  X_lr_bbn 0.013131 0.000628   Y_sr_sc 0.000000 0.000000   Y_lr_sc 0.000000 0.000000 Y_sr_bbco 0.017158 0.000732 Y_lr_bbco 0.024512 0.000928  Y_sr_bbn 0.021273 0.000770  Y_lr_bbn 0.028101 0.000901
T_26_P   X_sr_sc 0.000000 0.000000   X_lr_sc 0.000000 0.000000 X_sr_bbco 0.018484 0.001247 X_lr_bbco 0.020904 0.001287  X_sr_bbn 0.020134 0.001350  X_lr_bbn 0.019364 0.001140   Y_sr_sc 0.000000 0.000000   Y_lr_sc 0.000000 0.000000 Y_sr_bbco 0.025745 0.001417 Y_lr_bbco 0.019254 0.001413  Y_sr_bbn 0.043459 0.001828  Y_lr_bbn 0.032017 0.001591
T_26_Q   X_sr_sc 0.000000 0.000000   X_lr_sc 0.000000 0.000000 X_sr_bbco 0.016542 0.001364 X_lr_bbco 0.018576 0.001377  X_sr_bbn 0.018169 0.001283  X_lr_bbn 0.017356 0.001363   Y_sr_sc 0.057898 0.002427   Y_lr_sc 0.084339 0.002850 Y_sr_bbco 0.035797 0.001844 Y_lr_bbco 0.019390 0.001237  Y_sr_bbn 0.036203 0.001917  Y_lr_bbn 0.017627 0.001310
T_26_R   X_sr_sc 0.000000 0.000000   X_lr_sc 0.000000 0.000000 X_sr_bbco 0.017103 0.001176 X_lr_bbco 0.023038 0.001260  X_sr_bbn 0.018109 0.001070  X_lr_bbn 0.019115 0.001148   Y_sr_sc 0.064789 0.001952   Y_lr_sc 0.170423 0.003196 Y_sr_bbco 0.026962 0.001342 Y_lr_bbco 0.021429 0.001151  Y_sr_bbn 0.027062 0.001353  Y_lr_bbn 0.021227 0.001176
T_26_S   X_sr_sc 0.000000 0.000000   X_lr_sc 0.000000 0.000000 X_sr_bbco 0.018918 0.001032 X_lr_bbco 0.022252 0.001074  X_sr_bbn 0.019252 0.001155  X_lr_bbn 0.019918 0.001075   Y_sr_sc 0.000000 0.000000   Y_lr_sc 0.000000 0.000000 Y_sr_bbco 0.022919 0.001222 Y_lr_bbco 0.026252 0.001264  Y_sr_bbn 0.025502 0.001259  Y_lr_bbn 0.031836 0.001205
T_26_T   X_sr_sc 0.000000 0.000000   X_lr_sc 0.000000 0.000000 X_sr_bbco 0.019108 0.001213 X_lr_bbco 0.020263 0.001078  X_sr_bbn 0.018130 0.001096  X_lr_bbn 0.019463 0.001096   Y_sr_sc 0.000000 0.000000   Y_lr_sc 0.000000 0.000000 Y_sr_bbco 0.019819 0.001106 Y_lr_bbco 0.020796 0.001244  Y_sr_bbn 0.019996 0.001178  Y_lr_bbn 0.018308 0.001090
H_39_Q   X_sr_sc 0.101775 0.004697   X_lr_sc 0.193770 0.006870 X_sr_bbco 0.028251 0.002563 X_lr_bbco 0.027888 0.002513  X_sr_bbn 0.024267 0.002474  X_lr_bbn 0.021369 0.002255   Y_sr_sc 0.059761 0.003913   Y_lr_sc 0.080406 0.004707 Y_sr_bbco 0.031873 0.002664 Y_lr_bbco 0.023180 0.002578  Y_sr_bbn 0.036581 0.002934  Y_lr_bbn 0.017747 0.002110
T_26_V   X_sr_sc 0.000000 0.000000   X_lr_sc 0.000000 0.000000 X_sr_bbco 0.016835 0.000898 X_lr_bbco 0.019309 0.000891  X_sr_bbn 0.018965 0.000936  X_lr_bbn 0.018896 0.000978   Y_sr_sc 0.000000 0.000000   Y_lr_sc 0.000000 0.000000 Y_sr_bbco 0.018896 0.000939 Y_lr_bbco 0.009551 0.000662  Y_sr_bbn 0.015873 0.000869  Y_lr_bbn 0.012369 0.000755
T_26_W   X_sr_sc 0.000000 0.000000   X_lr_sc 0.000000 0.000000 X_sr_bbco 0.019492 0.002247 X_lr_bbco 0.029790 0.002575  X_sr_bbn 0.013240 0.002073  X_lr_bbn 0.023906 0.002584   Y_sr_sc 0.161824 0.006327   Y_lr_sc 0.354174 0.009479 Y_sr_bbco 0.014344 0.002087 Y_lr_bbco 0.023906 0.002473  Y_sr_bbn 0.022067 0.002532  Y_lr_bbn 0.026113 0.002493
T_26_H   X_sr_sc 0.000000 0.000000   X_lr_sc 0.000000 0.000000 X_sr_bbco 0.019326 0.001857 X_lr_bbco 0.021903 0.001773  X_sr_bbn 0.015890 0.001625  X_lr_bbn 0.019111 0.001757   Y_sr_sc 0.105003 0.003822   Y_lr_sc 0.185312 0.005044 Y_sr_bbco 0.026197 0.001978 Y_lr_bbco 0.024909 0.002010  Y_sr_bbn 0.021473 0.001852  Y_lr_bbn 0.026627 0.002090
T_26_I   X_sr_sc 0.000000 0.000000   X_lr_sc 0.000000 0.000000 X_sr_bbco 0.018023 0.001124 X_lr_bbco 0.021473 0.001210  X_sr_bbn 0.019576 0.001114  X_lr_bbn 0.018886 0.000979   Y_sr_sc 0.000000 0.000000   Y_lr_sc 0.000000 0.000000 Y_sr_bbco 0.014746 0.000985 Y_lr_bbco 0.008020 0.000720  Y_sr_bbn 0.016471 0.000969  Y_lr_bbn 0.013367 0.000919
H_39_N   X_sr_sc 0.091270 0.004436   X_lr_sc 0.177961 0.006256 X_sr_bbco 0.024115 0.002311 X_lr_bbco 0.023810 0.002444  X_sr_bbn 0.025946 0.002647  X_lr_bbn 0.018010 0.001910   Y_sr_sc 0.047314 0.002959   Y_lr_sc 0.085165 0.004216 Y_sr_bbco 0.029609 0.002508 Y_lr_bbco 0.021368 0.002086  Y_sr_bbn 0.021368 0.002046  Y_lr_bbn 0.020147 0.001928
T_26_K   X_sr_sc 0.000000 0.000000   X_lr_sc 0.000000 0.000000 X_sr_bbco 0.019412 0.001035 X_lr_bbco 0.021335 0.001072  X_sr_bbn 0.017581 0.001030  X_lr_bbn 0.014834 0.000859   Y_sr_sc 0.000000 0.000000   Y_lr_sc 0.000000 0.000000 Y_sr_bbco 0.016848 0.001041 Y_lr_bbco 0.015292 0.000945  Y_sr_bbn 0.021976 0.001130  Y_lr_bbn 0.017398 0.001127
T_26_L   X_sr_sc 0.000000 0.000000   X_lr_sc 0.000000 0.000000 X_sr_bbco 0.018051 0.000802 X_lr_bbco 0.019770 0.000787  X_sr_bbn 0.018857 0.000830  X_lr_bbn 0.016923 0.000748   Y_sr_sc 0.000000 0.000000   Y_lr_sc 0.000000 0.000000 Y_sr_bbco 0.017460 0.000732 Y_lr_bbco 0.016117 0.000761  Y_sr_bbn 0.014505 0.000779  Y_lr_bbn 0.015956 0.000820
T_26_M   X_sr_sc 0.000000 0.000000   X_lr_sc 0.000000 0.000000 X_sr_bbco 0.015570 0.001552 X_lr_bbco 0.018401 0.001740  X_sr_bbn 0.018401 0.001713  X_lr_bbn 0.019108 0.001809   Y_sr_sc 0.000000 0.000000   Y_lr_sc 0.000000 0.000000 Y_sr_bbco 0.015570 0.001604 Y_lr_bbco 0.016042 0.001661  Y_sr_bbn 0.015570 0.001526  Y_lr_bbn 0.019580 0.001633
T_26_N   X_sr_sc 0.000000 0.000000   X_lr_sc 0.000000 0.000000 X_sr_bbco 0.020785 0.001375 X_lr_bbco 0.023082 0.001361  X_sr_bbn 0.017570 0.001164  X_lr_bbn 0.020785 0.001289   Y_sr_sc 0.043294 0.001830   Y_lr_sc 0.071658 0.002267 Y_sr_bbco 0.025264 0.001368 Y_lr_bbco 0.027791 0.001536  Y_sr_bbn 0.022967 0.001336  Y_lr_bbn 0.020441 0.001239
H_39_K   X_sr_sc 0.102370 0.004255   X_lr_sc 0.177251 0.004963 X_sr_bbco 0.025118 0.001907 X_lr_bbco 0.024408 0.001914  X_sr_bbn 0.021564 0.001925  X_lr_bbn 0.022038 0.001934   Y_sr_sc 0.000000 0.000000   Y_lr_sc 0.000000 0.000000 Y_sr_bbco 0.018957 0.001808 Y_lr_bbco 0.019431 0.001864  Y_sr_bbn 0.017299 0.001931  Y_lr_bbn 0.018720 0.001904
H_39_D   X_sr_sc 0.107236 0.003497   X_lr_sc 0.186308 0.004721 X_sr_bbco 0.024697 0.001895 X_lr_bbco 0.026430 0.001961  X_sr_bbn 0.021014 0.001785  X_lr_bbn 0.019714 0.001728   Y_sr_sc 0.025780 0.002009   Y_lr_sc 0.033146 0.002195 Y_sr_bbco 0.022747 0.001897 Y_lr_bbco 0.015381 0.001474  Y_sr_bbn 0.025347 0.002096  Y_lr_bbn 0.021664 0.001925
T_26_A   X_sr_sc 0.000000 0.000000   X_lr_sc 0.000000 0.000000 X_sr_bbco 0.016138 0.000833 X_lr_bbco 0.019825 0.000919  X_sr_bbn 0.016319 0.000859  X_lr_bbn 0.018193 0.000917   Y_sr_sc 0.000000 0.000000   Y_lr_sc 0.000000 0.000000 Y_sr_bbco 0.016138 0.000806 Y_lr_bbco 0.022665 0.000998  Y_sr_bbn 0.023209 0.001085  Y_lr_bbn 0.028468 0.000990
H_39_F   X_sr_sc 0.102897 0.004749   X_lr_sc 0.184369 0.005762 X_sr_bbco 0.029572 0.002523 X_lr_bbco 0.028666 0.002492  X_sr_bbn 0.028365 0.002444  X_lr_bbn 0.025045 0.002492   Y_sr_sc 0.104707 0.004426   Y_lr_sc 0.229028 0.006972 Y_sr_bbco 0.022933 0.002066 Y_lr_bbco 0.022933 0.002250  Y_sr_bbn 0.019614 0.002123  Y_lr_bbn 0.021726 0.002196
T_26_C   X_sr_sc 0.000000 0.000000   X_lr_sc 0.000000 0.000000 X_sr_bbco 0.018029 0.002169 X_lr_bbco 0.023237 0.002237  X_sr_bbn 0.018029 0.002175  X_lr_bbn 0.018029 0.002209   Y_sr_sc 0.000000 0.000000   Y_lr_sc 0.000000 0.000000 Y_sr_bbco 0.024439 0.002501 Y_lr_bbco 0.032051 0.002825  Y_sr_bbn 0.017628 0.002298  Y_lr_bbn 0.028045 0.002621
T_26_D   X_sr_sc 0.000000 0.000000   X_lr_sc 0.000000 0.000000 X_sr_bbco 0.016912 0.001000 X_lr_bbco 0.022408 0.001143  X_sr_bbn 0.018180 0.000966  X_lr_bbn 0.019787 0.001043   Y_sr_sc 0.024691 0.001139   Y_lr_sc 0.036107 0.001455 Y_sr_bbco 0.024099 0.001263 Y_lr_bbco 0.021055 0.001036  Y_sr_bbn 0.022155 0.001154  Y_lr_bbn 0.020802 0.001136
T_26_E   X_sr_sc 0.000000 0.000000   X_lr_sc 0.000000 0.000000 X_sr_bbco 0.016565 0.000956 X_lr_bbco 0.019955 0.001095  X_sr_bbn 0.015410 0.000954  X_lr_bbn 0.018646 0.001067   Y_sr_sc 0.035211 0.001387   Y_lr_sc 0.039140 0.001322 Y_sr_bbco 0.028353 0.001343 Y_lr_bbco 0.016719 0.000962  Y_sr_bbn 0.028122 0.001231  Y_lr_bbn 0.022113 0.001078
T_26_F   X_sr_sc 0.000000 0.000000   X_lr_sc 0.000000 0.000000 X_sr_bbco 0.018630 0.001259 X_lr_bbco 0.024881 0.001498  X_sr_bbn 0.017004 0.001241  X_lr_bbn 0.018880 0.001194   Y_sr_sc 0.105026 0.003257   Y_lr_sc 0.221555 0.004190 Y_sr_bbco 0.023381 0.001586 Y_lr_bbco 0.025256 0.001414  Y_sr_bbn 0.020255 0.001337  Y_lr_bbn 0.020380 0.001348
T_26_G   X_sr_sc 0.000000 0.000000   X_lr_sc 0.000000 0.000000 X_sr_bbco 0.017941 0.000917 X_lr_bbco 0.023653 0.001065  X_sr_bbn 0.020495 0.001050  X_lr_bbn 0.017471 0.000913   Y_sr_sc 0.000000 0.000000   Y_lr_sc 0.000000 0.000000 Y_sr_bbco 0.025333 0.001046 Y_lr_bbco 0.063365 0.001676  Y_sr_bbn 0.021301 0.000911  Y_lr_bbn 0.045491 0.001449
P_27_E   X_sr_sc 0.000000 0.000000   X_lr_sc 0.000000 0.000000 X_sr_bbco 0.023960 0.001276 X_lr_bbco 0.017745 0.001033  X_sr_bbn 0.044136 0.001849  X_lr_bbn 0.028914 0.001286   Y_sr_sc 0.035309 0.001453   Y_lr_sc 0.035579 0.001530 Y_sr_bbco 0.030355 0.001335 Y_lr_bbco 0.016574 0.000901  Y_sr_bbn 0.029094 0.001320  Y_lr_bbn 0.019456 0.001171
E_35_F   X_sr_sc 0.036593 0.001660   X_lr_sc 0.035249 0.001439 X_sr_bbco 0.029977 0.001437 X_lr_bbco 0.016746 0.001124  X_sr_bbn 0.027290 0.001453  X_lr_bbn 0.022845 0.001223   Y_sr_sc 0.106781 0.002765   Y_lr_sc 0.219868 0.004028 Y_sr_bbco 0.020054 0.001249 Y_lr_bbco 0.026669 0.001490  Y_sr_bbn 0.017676 0.001157  Y_lr_bbn 0.019537 0.001188
 Y_7_S   X_sr_sc 0.120600 0.003261   X_lr_sc 0.224351 0.004103 X_sr_bbco 0.021927 0.001376 X_lr_bbco 0.025505 0.001419  X_sr_bbn 0.018927 0.001245  X_lr_bbn 0.024697 0.001368   Y_sr_sc 0.000000 0.000000   Y_lr_sc 0.000000 0.000000 Y_sr_bbco 0.027121 0.001520 Y_lr_bbco 0.027467 0.001636  Y_sr_bbn 0.028967 0.001639  Y_lr_bbn 0.031737 0.001514
P_27_G   X_sr_sc 0.000000 0.000000   X_lr_sc 0.000000 0.000000 X_sr_bbco 0.021827 0.001119 X_lr_bbco 0.016133 0.000911  X_sr_bbn 0.043812 0.001643  X_lr_bbn 0.033294 0.001500   Y_sr_sc 0.000000 0.000000   Y_lr_sc 0.000000 0.000000 Y_sr_bbco 0.029419 0.001296 Y_lr_bbco 0.060656 0.001909  Y_sr_bbn 0.022222 0.001090  Y_lr_bbn 0.046026 0.001566
P_27_F   X_sr_sc 0.000000 0.000000   X_lr_sc 0.000000 0.000000 X_sr_bbco 0.027964 0.001629 X_lr_bbco 0.015837 0.001249  X_sr_bbn 0.041803 0.002130  X_lr_bbn 0.033386 0.001875   Y_sr_sc 0.103010 0.003111   Y_lr_sc 0.215009 0.004336 Y_sr_bbco 0.019546 0.001404 Y_lr_bbco 0.020830 0.001394  Y_sr_bbn 0.017406 0.001229  Y_lr_bbn 0.023256 0.001460
E_35_C   X_sr_sc 0.035576 0.002733   X_lr_sc 0.038746 0.003308 X_sr_bbco 0.029236 0.002502 X_lr_bbco 0.012681 0.001780  X_sr_bbn 0.023248 0.002439  X_lr_bbn 0.017964 0.002096   Y_sr_sc 0.000000 0.000000   Y_lr_sc 0.000000 0.000000 Y_sr_bbco 0.023952 0.002465 Y_lr_bbco 0.031701 0.002812  Y_sr_bbn 0.016907 0.002046  Y_lr_bbn 0.023952 0.002656
N_26_M   X_sr_sc 0.051983 0.003414   X_lr_sc 0.070913 0.003820 X_sr_bbco 0.027043 0.002420 X_lr_bbco 0.021635 0.002036  X_sr_bbn 0.020433 0.002036  X_lr_bbn 0.025841 0.002338   Y_sr_sc 0.000000 0.000000   Y_lr_sc 0.000000 0.000000 Y_sr_bbco 0.021034 0.001901 Y_lr_bbco 0.020733 0.002177  Y_sr_bbn 0.015024 0.001903  Y_lr_bbn 0.015925 0.001631
M_10_E   X_sr_sc 0.000000 0.000000   X_lr_sc 0.000000 0.000000 X_sr_bbco 0.016966 0.001319 X_lr_bbco 0.015824 0.001375  X_sr_bbn 0.012887 0.001299  X_lr_bbn 0.014682 0.001308   Y_sr_sc 0.037684 0.002311   Y_lr_sc 0.034747 0.001933 Y_sr_bbco 0.032300 0.002145 Y_lr_bbco 0.014192 0.001219  Y_sr_bbn 0.029038 0.001814  Y_lr_bbn 0.017455 0.001294
P_12_A   X_sr_sc 0.000000 0.000000   X_lr_sc 0.000000 0.000000 X_sr_bbco 0.023097 0.001022 X_lr_bbco 0.018389 0.000988  X_sr_bbn 0.041423 0.001360  X_lr_bbn 0.033533 0.001212   Y_sr_sc 0.000000 0.000000   Y_lr_sc 0.000000 0.000000 Y_sr_bbco 0.016989 0.000820 Y_lr_bbco 0.023988 0.000975  Y_sr_bbn 0.020489 0.000902  Y_lr_bbn 0.030415 0.001135
Q_30_G   X_sr_sc 0.058085 0.002112   X_lr_sc 0.087673 0.002471 X_sr_bbco 0.042144 0.001924 X_lr_bbco 0.022055 0.001252  X_sr_bbn 0.038214 0.001661  X_lr_bbn 0.020308 0.001232   Y_sr_sc 0.000000 0.000000   Y_lr_sc 0.000000 0.000000 Y_sr_bbco 0.030680 0.001385 Y_lr_bbco 0.059832 0.002326  Y_sr_bbn 0.024238 0.001591  Y_lr_bbn 0.047058 0.001837
Q_30_D   X_sr_sc 0.061940 0.002109   X_lr_sc 0.084080 0.002827 X_sr_bbco 0.035582 0.001828 X_lr_bbco 0.018582 0.001250  X_sr_bbn 0.040459 0.001913  X_lr_bbn 0.021349 0.001412   Y_sr_sc 0.027675 0.001465   Y_lr_sc 0.035714 0.001919 Y_sr_bbco 0.023326 0.001321 Y_lr_bbco 0.020295 0.001272  Y_sr_bbn 0.023853 0.001396  Y_lr_bbn 0.021877 0.001381
Q_30_E   X_sr_sc 0.054741 0.002071   X_lr_sc 0.080725 0.002533 X_sr_bbco 0.038226 0.001684 X_lr_bbco 0.019517 0.001230  X_sr_bbn 0.032452 0.001606  X_lr_bbn 0.017323 0.001218   Y_sr_sc 0.031759 0.001628   Y_lr_sc 0.037880 0.001732 Y_sr_bbco 0.029911 0.001693 Y_lr_bbco 0.018709 0.001121  Y_sr_bbn 0.025638 0.001475  Y_lr_bbn 0.018824 0.001267
P_12_E   X_sr_sc 0.000000 0.000000   X_lr_sc 0.000000 0.000000 X_sr_bbco 0.025316 0.001142 X_lr_bbco 0.018620 0.000970  X_sr_bbn 0.043691 0.001542  X_lr_bbn 0.030870 0.001576   Y_sr_sc 0.031768 0.001275   Y_lr_sc 0.036750 0.001367 Y_sr_bbco 0.030298 0.001256 Y_lr_bbco 0.016415 0.000917  Y_sr_bbn 0.028093 0.001224  Y_lr_bbn 0.021805 0.001018
D_15_H   X_sr_sc 0.025660 0.001615   X_lr_sc 0.031984 0.002204 X_sr_bbco 0.026021 0.001730 X_lr_bbco 0.020781 0.001688  X_sr_bbn 0.021865 0.001590  X_lr_bbn 0.020419 0.001535   Y_sr_sc 0.102819 0.003530   Y_lr_sc 0.176364 0.004701 Y_sr_bbco 0.027286 0.001947 Y_lr_bbco 0.027286 0.001906  Y_sr_bbn 0.024575 0.001715  Y_lr_bbn 0.018432 0.001548
P_12_G   X_sr_sc 0.000000 0.000000   X_lr_sc 0.000000 0.000000 X_sr_bbco 0.022516 0.000986 X_lr_bbco 0.020862 0.001064  X_sr_bbn 0.041004 0.001527  X_lr_bbn 0.030214 0.001188   Y_sr_sc 0.000000 0.000000   Y_lr_sc 0.000000 0.000000 Y_sr_bbco 0.025610 0.001089 Y_lr_bbco 0.063305 0.001784  Y_sr_bbn 0.018560 0.001090  Y_lr_bbn 0.042443 0.001465
P_12_F   X_sr_sc 0.000000 0.000000   X_lr_sc 0.000000 0.000000 X_sr_bbco 0.028526 0.001659 X_lr_bbco 0.019371 0.001419  X_sr_bbn 0.045509 0.001890  X_lr_bbn 0.033700 0.001671   Y_sr_sc 0.107602 0.003017   Y_lr_sc 0.223298 0.004482 Y_sr_bbco 0.023219 0.001617 Y_lr_bbco 0.026138 0.001498  Y_sr_bbn 0.019106 0.001327  Y_lr_bbn 0.022290 0.001501
Q_30_N   X_sr_sc 0.054322 0.002458   X_lr_sc 0.083920 0.003397 X_sr_bbco 0.035914 0.002055 X_lr_bbco 0.018950 0.001452  X_sr_bbn 0.035734 0.002053  X_lr_bbn 0.022740 0.001858   Y_sr_sc 0.040787 0.002242   Y_lr_sc 0.075077 0.002926 Y_sr_bbco 0.027973 0.002023 Y_lr_bbco 0.025086 0.001872  Y_sr_bbn 0.020393 0.001631  Y_lr_bbn 0.019852 0.001620
P_12_H   X_sr_sc 0.000000 0.000000   X_lr_sc 0.000000 0.000000 X_sr_bbco 0.023295 0.002192 X_lr_bbco 0.021393 0.001712  X_sr_bbn 0.047302 0.002817  X_lr_bbn 0.029475 0.002301   Y_sr_sc 0.092940 0.003847   Y_lr_sc 0.169004 0.005122 Y_sr_bbco 0.027335 0.002112 Y_lr_bbco 0.027811 0.002105  Y_sr_bbn 0.023532 0.001860  Y_lr_bbn 0.024008 0.001915
Q_30_L   X_sr_sc 0.056494 0.001894   X_lr_sc 0.078384 0.002107 X_sr_bbco 0.037502 0.001484 X_lr_bbco 0.017624 0.000904  X_sr_bbn 0.030098 0.001313  X_lr_bbn 0.020119 0.001007   Y_sr_sc 0.000000 0.000000   Y_lr_sc 0.000000 0.000000 Y_sr_bbco 0.013922 0.000921 Y_lr_bbco 0.014164 0.000869  Y_sr_bbn 0.015049 0.000831  Y_lr_bbn 0.012957 0.000913
Q_30_M   X_sr_sc 0.061247 0.003795   X_lr_sc 0.075465 0.004291 X_sr_bbco 0.037186 0.003276 X_lr_bbco 0.021145 0.002351  X_sr_bbn 0.038279 0.002939  X_lr_bbn 0.018228 0.002178   Y_sr_sc 0.000000 0.000000   Y_lr_sc 0.000000 0.000000 Y_sr_bbco 0.019686 0.002263 Y_lr_bbco 0.019686 0.002241  Y_sr_bbn 0.016041 0.002227  Y_lr_bbn 0.022238 0.002172
P_12_M   X_sr_sc 0.000000 0.000000   X_lr_sc 0.000000 0.000000 X_sr_bbco 0.025290 0.002036 X_lr_bbco 0.022452 0.002074  X_sr_bbn 0.044903 0.002724  X_lr_bbn 0.033290 0.002218   Y_sr_sc 0.000000 0.000000   Y_lr_sc 0.000000 0.000000 Y_sr_bbco 0.018065 0.001822 Y_lr_bbco 0.018581 0.001983  Y_sr_bbn 0.011871 0.001539  Y_lr_bbn 0.024000 0.002093
Q_30_K   X_sr_sc 0.050375 0.002063   X_lr_sc 0.077713 0.002653 X_sr_bbco 0.033999 0.001852 X_lr_bbco 0.021649 0.001388  X_sr_bbn 0.026644 0.001437  X_lr_bbn 0.017485 0.001245   Y_sr_sc 0.000000 0.000000   Y_lr_sc 0.000000 0.000000 Y_sr_bbco 0.019151 0.001327 Y_lr_bbco 0.016236 0.001187  Y_sr_bbn 0.021371 0.001370  Y_lr_bbn 0.014988 0.001197
Q_30_H   X_sr_sc 0.057750 0.003869   X_lr_sc 0.077000 0.004588 X_sr_bbco 0.037504 0.002906 X_lr_bbco 0.021241 0.002318  X_sr_bbn 0.037172 0.003032  X_lr_bbn 0.021241 0.002006   Y_sr_sc 0.081646 0.004260   Y_lr_sc 0.170926 0.006476 Y_sr_bbco 0.026552 0.002443 Y_lr_bbco 0.029871 0.003025  Y_sr_bbn 0.026884 0.002398  Y_lr_bbn 0.020577 0.002190
Q_30_I   X_sr_sc 0.058737 0.002255   X_lr_sc 0.075328 0.002730 X_sr_bbco 0.034653 0.001765 X_lr_bbco 0.023816 0.001432  X_sr_bbn 0.030907 0.001860  X_lr_bbn 0.017527 0.001308   Y_sr_sc 0.000000 0.000000   Y_lr_sc 0.000000 0.000000 Y_sr_bbco 0.015922 0.001200 Y_lr_bbco 0.006957 0.000717  Y_sr_bbn 0.015387 0.001364  Y_lr_bbn 0.013112 0.001080
Q_30_V   X_sr_sc 0.053954 0.001950   X_lr_sc 0.078103 0.002300 X_sr_bbco 0.037637 0.001692 X_lr_bbco 0.020994 0.001119  X_sr_bbn 0.033286 0.001607  X_lr_bbn 0.018819 0.001190   Y_sr_sc 0.000000 0.000000   Y_lr_sc 0.000000 0.000000 Y_sr_bbco 0.015555 0.001059 Y_lr_bbco 0.008702 0.000934  Y_sr_bbn 0.014250 0.001075  Y_lr_bbn 0.014250 0.000973
P_12_P   X_sr_sc 0.000000 0.000000   X_lr_sc 0.000000 0.000000 X_sr_bbco 0.020544 0.001276 X_lr_bbco 0.019377 0.001184  X_sr_bbn 0.046808 0.001984  X_lr_bbn 0.032917 0.001660   Y_sr_sc 0.000000 0.000000   Y_lr_sc 0.000000 0.000000 Y_sr_bbco 0.023229 0.001341 Y_lr_bbco 0.019143 0.001328  Y_sr_bbn 0.044940 0.002022  Y_lr_bbn 0.031750 0.001616
Q_30_T   X_sr_sc 0.062660 0.002679   X_lr_sc 0.080177 0.002868 X_sr_bbco 0.035318 0.001852 X_lr_bbco 0.022643 0.001504  X_sr_bbn 0.037169 0.002034  X_lr_bbn 0.019510 0.001410   Y_sr_sc 0.000000 0.000000   Y_lr_sc 0.000000 0.000000 Y_sr_bbco 0.017801 0.001390 Y_lr_bbco 0.018228 0.001414  Y_sr_bbn 0.016947 0.001388  Y_lr_bbn 0.017944 0.001495
P_12_R   X_sr_sc 0.000000 0.000000   X_lr_sc 0.000000 0.000000 X_sr_bbco 0.023609 0.001281 X_lr_bbco 0.018097 0.001103  X_sr_bbn 0.040562 0.001650  X_lr_bbn 0.031929 0.001591   Y_sr_sc 0.069787 0.002173   Y_lr_sc 0.163703 0.003427 Y_sr_bbco 0.025793 0.001489 Y_lr_bbco 0.017369 0.001205  Y_sr_bbn 0.028497 0.001491  Y_lr_bbn 0.021841 0.001343
Q_30_R   X_sr_sc 0.055971 0.002282   X_lr_sc 0.077779 0.003023 X_sr_bbco 0.035382 0.001910 X_lr_bbco 0.019521 0.001489  X_sr_bbn 0.035840 0.001853  X_lr_bbn 0.018301 0.001438   Y_sr_sc 0.064206 0.002457   Y_lr_sc 0.167302 0.004443 Y_sr_bbco 0.026079 0.001685 Y_lr_bbco 0.018759 0.001525  Y_sr_bbn 0.023181 0.001559  Y_lr_bbn 0.019979 0.001596
P_12_T   X_sr_sc 0.000000 0.000000   X_lr_sc 0.000000 0.000000 X_sr_bbco 0.021903 0.001342 X_lr_bbco 0.018184 0.001022  X_sr_bbn 0.043290 0.001660  X_lr_bbn 0.031408 0.001485   Y_sr_sc 0.000000 0.000000   Y_lr_sc 0.000000 0.000000 Y_sr_bbco 0.015394 0.001020 Y_lr_bbco 0.021903 0.001300  Y_sr_bbn 0.018184 0.001217  Y_lr_bbn 0.017667 0.001047
Q_30_P   X_sr_sc 0.060087 0.002763   X_lr_sc 0.082096 0.002982 X_sr_bbco 0.037904 0.002107 X_lr_bbco 0.021485 0.001613  X_sr_bbn 0.035459 0.002052  X_lr_bbn 0.017118 0.001357   Y_sr_sc 0.000000 0.000000   Y_lr_sc 0.000000 0.000000 Y_sr_bbco 0.022183 0.001568 Y_lr_bbco 0.016769 0.001436  Y_sr_bbn 0.043493 0.002460  Y_lr_bbn 0.036157 0.002131
Q_30_Q   X_sr_sc 0.058370 0.002690   X_lr_sc 0.077634 0.003099 X_sr_bbco 0.039106 0.002225 X_lr_bbco 0.018879 0.001640  X_sr_bbn 0.033520 0.002059  X_lr_bbn 0.015026 0.001392   Y_sr_sc 0.056059 0.002603   Y_lr_sc 0.077827 0.003288 Y_sr_bbco 0.034675 0.002294 Y_lr_bbco 0.019649 0.001801  Y_sr_bbn 0.037758 0.002311  Y_lr_bbn 0.014255 0.001251
P_12_Y   X_sr_sc 0.000000 0.000000   X_lr_sc 0.000000 0.000000 X_sr_bbco 0.024296 0.001751 X_lr_bbco 0.018570 0.001339  X_sr_bbn 0.044568 0.002188  X_lr_bbn 0.039152 0.002101   Y_sr_sc 0.118539 0.003420   Y_lr_sc 0.227174 0.004322 Y_sr_bbco 0.019344 0.001432 Y_lr_bbco 0.020891 0.001424  Y_sr_bbn 0.019963 0.001532  Y_lr_bbn 0.020891 0.001482
 Y_9_A   X_sr_sc 0.118057 0.002918   X_lr_sc 0.226705 0.003726 X_sr_bbco 0.019902 0.001162 X_lr_bbco 0.024064 0.001336  X_sr_bbn 0.018636 0.001101  X_lr_bbn 0.021078 0.001231   Y_sr_sc 0.000000 0.000000   Y_lr_sc 0.000000 0.000000 Y_sr_bbco 0.017641 0.000957 Y_lr_bbco 0.024516 0.001176  Y_sr_bbn 0.023069 0.001198  Y_lr_bbn 0.034286 0.001547
M_10_F   X_sr_sc 0.000000 0.000000   X_lr_sc 0.000000 0.000000 X_sr_bbco 0.016177 0.001855 X_lr_bbco 0.018064 0.001905  X_sr_bbn 0.013750 0.001838  X_lr_bbn 0.017795 0.001566   Y_sr_sc 0.099218 0.004555   Y_lr_sc 0.213265 0.005778 Y_sr_bbco 0.023726 0.002420 Y_lr_bbco 0.027770 0.002308  Y_sr_bbn 0.019143 0.001841  Y_lr_bbn 0.022378 0.002184
E_35_M   X_sr_sc 0.032200 0.001972   X_lr_sc 0.035977 0.002233 X_sr_bbco 0.027827 0.002156 X_lr_bbco 0.017094 0.001572  X_sr_bbn 0.028026 0.001997  X_lr_bbn 0.016895 0.001500   Y_sr_sc 0.000000 0.000000   Y_lr_sc 0.000000 0.000000 Y_sr_bbco 0.012522 0.001286 Y_lr_bbco 0.016895 0.001381  Y_sr_bbn 0.014510 0.001459  Y_lr_bbn 0.017889 0.001475
G_25_H   X_sr_sc 0.000000 0.000000   X_lr_sc 0.000000 0.000000 X_sr_bbco 0.022948 0.001668 X_lr_bbco 0.063761 0.002592  X_sr_bbn 0.022178 0.001612  X_lr_bbn 0.047436 0.002157   Y_sr_sc 0.103188 0.003020   Y_lr_sc 0.178038 0.004154 Y_sr_bbco 0.023256 0.001591 Y_lr_bbco 0.025258 0.001661  Y_sr_bbn 0.025104 0.001933  Y_lr_bbn 0.024642 0.001823
Q_30_Y   X_sr_sc 0.058477 0.003067   X_lr_sc 0.073533 0.003467 X_sr_bbco 0.038621 0.002535 X_lr_bbco 0.020947 0.001609  X_sr_bbn 0.034257 0.002342  X_lr_bbn 0.017238 0.001791   Y_sr_sc 0.114117 0.004131   Y_lr_sc 0.240672 0.005887 Y_sr_bbco 0.020729 0.001869 Y_lr_bbco 0.027929 0.001904  Y_sr_bbn 0.022038 0.001767  Y_lr_bbn 0.023565 0.001820
P_27_N   X_sr_sc 0.000000 0.000000   X_lr_sc 0.000000 0.000000 X_sr_bbco 0.021713 0.001601 X_lr_bbco 0.019113 0.001414  X_sr_bbn 0.051835 0.002316  X_lr_bbn 0.032263 0.001915   Y_sr_sc 0.047248 0.002253   Y_lr_sc 0.081346 0.002972 Y_sr_bbco 0.027523 0.001792 Y_lr_bbco 0.023547 0.001678  Y_sr_bbn 0.020489 0.001464  Y_lr_bbn 0.020489 0.001419
 Y_9_C   X_sr_sc 0.136714 0.006736   X_lr_sc 0.221610 0.009162 X_sr_bbco 0.025910 0.002884 X_lr_bbco 0.023705 0.003137  X_sr_bbn 0.012679 0.002247  X_lr_bbn 0.021499 0.002693   Y_sr_sc 0.000000 0.000000   Y_lr_sc 0.000000 0.000000 Y_sr_bbco 0.018743 0.002539 Y_lr_bbco 0.040794 0.004080  Y_sr_bbn 0.025358 0.003613  Y_lr_bbn 0.031422 0.003746
E_35_K   X_sr_sc 0.035238 0.001304   X_lr_sc 0.032932 0.001305 X_sr_bbco 0.030914 0.001243 X_lr_bbco 0.016142 0.000931  X_sr_bbn 0.028536 0.001209  X_lr_bbn 0.017079 0.000943   Y_sr_sc 0.000000 0.000000   Y_lr_sc 0.000000 0.000000 Y_sr_bbco 0.016646 0.000956 Y_lr_bbco 0.015205 0.000844  Y_sr_bbn 0.019457 0.001107  Y_lr_bbn 0.013836 0.000773
P_27_H   X_sr_sc 0.000000 0.000000   X_lr_sc 0.000000 0.000000 X_sr_bbco 0.025018 0.002020 X_lr_bbco 0.020849 0.001934  X_sr_bbn 0.043905 0.002830  X_lr_bbn 0.038018 0.002824   Y_sr_sc 0.101055 0.004123   Y_lr_sc 0.176355 0.005245 Y_sr_bbco 0.023792 0.002074 Y_lr_bbco 0.028207 0.002206  Y_sr_bbn 0.025264 0.001867  Y_lr_bbn 0.024037 0.001970
 Y_9_M   X_sr_sc 0.113961 0.005031   X_lr_sc 0.232468 0.007088 X_sr_bbco 0.017857 0.002037 X_lr_bbco 0.022078 0.002345  X_sr_bbn 0.020130 0.002204  X_lr_bbn 0.021104 0.002221   Y_sr_sc 0.000000 0.000000   Y_lr_sc 0.000000 0.000000 Y_sr_bbco 0.013961 0.001804 Y_lr_bbco 0.017532 0.002182  Y_sr_bbn 0.012662 0.001679  Y_lr_bbn 0.019805 0.002290
E_35_I   X_sr_sc 0.032565 0.001336   X_lr_sc 0.033862 0.001372 X_sr_bbco 0.027450 0.001283 X_lr_bbco 0.015418 0.000865  X_sr_bbn 0.028458 0.001284  X_lr_bbn 0.019236 0.001031   Y_sr_sc 0.000000 0.000000   Y_lr_sc 0.000000 0.000000 Y_sr_bbco 0.016282 0.000826 Y_lr_bbco 0.007781 0.000574  Y_sr_bbn 0.014265 0.000821  Y_lr_bbn 0.012752 0.000829
F_21_P   X_sr_sc 0.108454 0.003296   X_lr_sc 0.221748 0.004733 X_sr_bbco 0.024054 0.001629 X_lr_bbco 0.020495 0.001269  X_sr_bbn 0.018787 0.001384  X_lr_bbn 0.021776 0.001341   Y_sr_sc 0.000000 0.000000   Y_lr_sc 0.000000 0.000000 Y_sr_bbco 0.023627 0.001577 Y_lr_bbco 0.018503 0.001309  Y_sr_bbn 0.046826 0.002238  Y_lr_bbn 0.036294 0.001820
 Y_9_L   X_sr_sc 0.120575 0.002341   X_lr_sc 0.224176 0.003341 X_sr_bbco 0.019639 0.001058 X_lr_bbco 0.023826 0.001081  X_sr_bbn 0.019106 0.001050  X_lr_bbn 0.023750 0.001182   Y_sr_sc 0.000000 0.000000   Y_lr_sc 0.000000 0.000000 Y_sr_bbco 0.015909 0.000871 Y_lr_bbco 0.018802 0.000948  Y_sr_bbn 0.015605 0.000915  Y_lr_bbn 0.014387 0.000840
M_10_G   X_sr_sc 0.000000 0.000000   X_lr_sc 0.000000 0.000000 X_sr_bbco 0.011575 0.001108 X_lr_bbco 0.019951 0.001500  X_sr_bbn 0.014468 0.001327  X_lr_bbn 0.018276 0.001516   Y_sr_sc 0.000000 0.000000   Y_lr_sc 0.000000 0.000000 Y_sr_bbco 0.026805 0.001662 Y_lr_bbco 0.061986 0.002474  Y_sr_bbn 0.018733 0.001524  Y_lr_bbn 0.044776 0.002146
E_35_H   X_sr_sc 0.032772 0.002185   X_lr_sc 0.037586 0.002077 X_sr_bbco 0.032587 0.002340 X_lr_bbco 0.018515 0.001636  X_sr_bbn 0.024810 0.001672  X_lr_bbn 0.020737 0.001644   Y_sr_sc 0.102574 0.003543   Y_lr_sc 0.180522 0.004505 Y_sr_bbco 0.025181 0.001645 Y_lr_bbco 0.022959 0.001629  Y_sr_bbn 0.021848 0.001514  Y_lr_bbn 0.024070 0.001807
M_39_K   X_sr_sc 0.000000 0.000000   X_lr_sc 0.000000 0.000000 X_sr_bbco 0.012887 0.001426 X_lr_bbco 0.021087 0.001895  X_sr_bbn 0.016635 0.001794  X_lr_bbn 0.016167 0.001759   Y_sr_sc 0.000000 0.000000   Y_lr_sc 0.000000 0.000000 Y_sr_bbco 0.014761 0.001593 Y_lr_bbco 0.016401 0.001598  Y_sr_bbn 0.020619 0.001889  Y_lr_bbn 0.014292 0.001551
N_26_Y   X_sr_sc 0.048366 0.002182   X_lr_sc 0.073952 0.002682 X_sr_bbco 0.030868 0.001672 X_lr_bbco 0.028887 0.001777  X_sr_bbn 0.023770 0.001785  X_lr_bbn 0.022120 0.001592   Y_sr_sc 0.117200 0.003589   Y_lr_sc 0.253054 0.005048 Y_sr_bbco 0.023440 0.001582 Y_lr_bbco 0.027072 0.001908  Y_sr_bbn 0.018983 0.001339  Y_lr_bbn 0.030373 0.001759
V_22_N   X_sr_sc 0.000000 0.000000   X_lr_sc 0.000000 0.000000 X_sr_bbco 0.015568 0.001049 X_lr_bbco 0.011273 0.000833  X_sr_bbn 0.015210 0.000971  X_lr_bbn 0.013241 0.000964   Y_sr_sc 0.044019 0.001598   Y_lr_sc 0.073007 0.002218 Y_sr_bbco 0.025767 0.001261 Y_lr_bbco 0.028093 0.001487  Y_sr_bbn 0.021204 0.001121  Y_lr_bbn 0.019683 0.001080
E_35_V   X_sr_sc 0.035417 0.001200   X_lr_sc 0.036075 0.001219 X_sr_bbco 0.032007 0.001208 X_lr_bbco 0.017350 0.000801  X_sr_bbn 0.028238 0.001109  X_lr_bbn 0.018427 0.000849   Y_sr_sc 0.000000 0.000000   Y_lr_sc 0.000000 0.000000 Y_sr_bbco 0.015495 0.000747 Y_lr_bbco 0.008974 0.000623  Y_sr_bbn 0.014538 0.000812  Y_lr_bbn 0.013461 0.000757
N_27_Y   X_sr_sc 0.047924 0.002481   X_lr_sc 0.072393 0.002961 X_sr_bbco 0.028687 0.001762 X_lr_bbco 0.026156 0.001789  X_sr_bbn 0.022106 0.001511  X_lr_bbn 0.024806 0.001696   Y_sr_sc 0.123355 0.003425   Y_lr_sc 0.238103 0.005083 Y_sr_bbco 0.021768 0.001630 Y_lr_bbco 0.028518 0.001873  Y_sr_bbn 0.017381 0.001365  Y_lr_bbn 0.023456 0.001633
 Y_9_H   X_sr_sc 0.121711 0.005248   X_lr_sc 0.218002 0.006424 X_sr_bbco 0.019139 0.001978 X_lr_bbco 0.029306 0.002580  X_sr_bbn 0.017045 0.002037  X_lr_bbn 0.021232 0.002058   Y_sr_sc 0.101077 0.004081   Y_lr_sc 0.179426 0.005961 Y_sr_bbco 0.028409 0.002633 Y_lr_bbco 0.027512 0.002489  Y_sr_bbn 0.027512 0.002353  Y_lr_bbn 0.020335 0.002096
E_35_T   X_sr_sc 0.036587 0.001390   X_lr_sc 0.037776 0.001355 X_sr_bbco 0.031324 0.001481 X_lr_bbco 0.015620 0.000916  X_sr_bbn 0.028353 0.001254  X_lr_bbn 0.018676 0.000999   Y_sr_sc 0.000000 0.000000   Y_lr_sc 0.000000 0.000000 Y_sr_bbco 0.016978 0.000989 Y_lr_bbco 0.021222 0.001108  Y_sr_bbn 0.017912 0.000958  Y_lr_bbn 0.020204 0.000994
 Y_9_K   X_sr_sc 0.117332 0.002745   X_lr_sc 0.221918 0.004072 X_sr_bbco 0.017272 0.001284 X_lr_bbco 0.024658 0.001302  X_sr_bbn 0.019893 0.001150  X_lr_bbn 0.024181 0.001371   Y_sr_sc 0.000000 0.000000   Y_lr_sc 0.000000 0.000000 Y_sr_bbco 0.018582 0.001163 Y_lr_bbco 0.018225 0.001222  Y_sr_bbn 0.019774 0.001162  Y_lr_bbn 0.018225 0.001231
E_35_S   X_sr_sc 0.033884 0.001349   X_lr_sc 0.038187 0.001465 X_sr_bbco 0.030350 0.001284 X_lr_bbco 0.017365 0.000925  X_sr_bbn 0.029120 0.001171  X_lr_bbn 0.017518 0.001016   Y_sr_sc 0.000000 0.000000   Y_lr_sc 0.000000 0.000000 Y_sr_bbco 0.022897 0.001186 Y_lr_bbco 0.023511 0.001067  Y_sr_bbn 0.024510 0.001171  Y_lr_bbn 0.026354 0.001193
E_35_R   X_sr_sc 0.031179 0.001267   X_lr_sc 0.035331 0.001436 X_sr_bbco 0.028004 0.001205 X_lr_bbco 0.015630 0.000844  X_sr_bbn 0.027434 0.001433  X_lr_bbn 0.019049 0.001087   Y_sr_sc 0.066265 0.001888   Y_lr_sc 0.160453 0.003008 Y_sr_bbco 0.022468 0.001209 Y_lr_bbco 0.020189 0.001003  Y_sr_bbn 0.024992 0.001123  Y_lr_bbn 0.020677 0.001049
 K_3_I   X_sr_sc 0.000000 0.000000   X_lr_sc 0.000000 0.000000 X_sr_bbco 0.016593 0.000834 X_lr_bbco 0.015438 0.000897  X_sr_bbn 0.017261 0.000941  X_lr_bbn 0.015499 0.000741   Y_sr_sc 0.000000 0.000000   Y_lr_sc 0.000000 0.000000 Y_sr_bbco 0.016228 0.000891 Y_lr_bbco 0.008023 0.000582  Y_sr_bbn 0.012642 0.000733  Y_lr_bbn 0.010029 0.000674
 K_3_H   X_sr_sc 0.000000 0.000000   X_lr_sc 0.000000 0.000000 X_sr_bbco 0.015208 0.001422 X_lr_bbco 0.020962 0.001712  X_sr_bbn 0.023428 0.001839  X_lr_bbn 0.018701 0.001594   Y_sr_sc 0.092889 0.003620   Y_lr_sc 0.161734 0.004696 Y_sr_bbco 0.021784 0.001907 Y_lr_bbco 0.021989 0.001819  Y_sr_bbn 0.021989 0.001625  Y_lr_bbn 0.019729 0.001695
 K_3_K   X_sr_sc 0.000000 0.000000   X_lr_sc 0.000000 0.000000 X_sr_bbco 0.013615 0.000670 X_lr_bbco 0.012241 0.000688  X_sr_bbn 0.019985 0.000913  X_lr_bbn 0.014614 0.000809   Y_sr_sc 0.000000 0.000000   Y_lr_sc 0.000000 0.000000 Y_sr_bbco 0.017237 0.000915 Y_lr_bbco 0.014177 0.000791  Y_sr_bbn 0.019360 0.000897  Y_lr_bbn 0.015363 0.000816
H_30_N   X_sr_sc 0.095025 0.004173   X_lr_sc 0.171325 0.005912 X_sr_bbco 0.029905 0.002268 X_lr_bbco 0.024315 0.002106  X_sr_bbn 0.025992 0.002386  X_lr_bbn 0.024315 0.002144   Y_sr_sc 0.046395 0.002968   Y_lr_sc 0.076579 0.004068 Y_sr_bbco 0.029067 0.002586 Y_lr_bbco 0.029905 0.003370  Y_sr_bbn 0.022918 0.002043  Y_lr_bbn 0.022918 0.001971
 K_3_M   X_sr_sc 0.000000 0.000000   X_lr_sc 0.000000 0.000000 X_sr_bbco 0.014884 0.001463 X_lr_bbco 0.016373 0.001534  X_sr_bbn 0.020413 0.001844  X_lr_bbn 0.017223 0.001478   Y_sr_sc 0.000000 0.000000   Y_lr_sc 0.000000 0.000000 Y_sr_bbco 0.016585 0.001578 Y_lr_bbco 0.014884 0.001482  Y_sr_bbn 0.013396 0.001445  Y_lr_bbn 0.013183 0.001442
 K_3_L   X_sr_sc 0.000000 0.000000   X_lr_sc 0.000000 0.000000 X_sr_bbco 0.013067 0.000667 X_lr_bbco 0.016378 0.000705  X_sr_bbn 0.018012 0.000718  X_lr_bbn 0.015363 0.000686   Y_sr_sc 0.000000 0.000000   Y_lr_sc 0.000000 0.000000 Y_sr_bbco 0.016952 0.000772 Y_lr_bbco 0.015054 0.000717  Y_sr_bbn 0.012184 0.000621  Y_lr_bbn 0.011213 0.000569
H_30_K   X_sr_sc 0.096732 0.003835   X_lr_sc 0.174946 0.004908 X_sr_bbco 0.023965 0.001963 X_lr_bbco 0.028322 0.002258  X_sr_bbn 0.026144 0.001979  X_lr_bbn 0.024401 0.001920   Y_sr_sc 0.000000 0.000000   Y_lr_sc 0.000000 0.000000 Y_sr_bbco 0.017211 0.001586 Y_lr_bbco 0.015251 0.001526  Y_sr_bbn 0.023312 0.002014  Y_lr_bbn 0.016340 0.001583
 K_3_N   X_sr_sc 0.000000 0.000000   X_lr_sc 0.000000 0.000000 X_sr_bbco 0.017063 0.001048 X_lr_bbco 0.014484 0.000988  X_sr_bbn 0.022222 0.001168  X_lr_bbn 0.018254 0.001025   Y_sr_sc 0.033929 0.001525   Y_lr_sc 0.066667 0.002383 Y_sr_bbco 0.025595 0.001348 Y_lr_bbco 0.024603 0.001537  Y_sr_bbn 0.020437 0.001255  Y_lr_bbn 0.015675 0.001102
 K_3_A   X_sr_sc 0.000000 0.000000   X_lr_sc 0.000000 0.000000 X_sr_bbco 0.015060 0.000795 X_lr_bbco 0.020443 0.000842  X_sr_bbn 0.021245 0.000871  X_lr_bbn 0.014831 0.000709   Y_sr_sc 0.000000 0.000000   Y_lr_sc 0.000000 0.000000 Y_sr_bbco 0.017351 0.000837 Y_lr_bbco 0.021703 0.001099  Y_sr_bbn 0.020443 0.000975  Y_lr_bbn 0.022161 0.000960
H_30_D   X_sr_sc 0.106122 0.003565   X_lr_sc 0.184286 0.005025 X_sr_bbco 0.027143 0.001813 X_lr_bbco 0.025918 0.002012  X_sr_bbn 0.022653 0.001661  X_lr_bbn 0.026735 0.001957   Y_sr_sc 0.023469 0.001693   Y_lr_sc 0.034898 0.002255 Y_sr_bbco 0.022857 0.001830 Y_lr_bbco 0.024286 0.001708  Y_sr_bbn 0.025102 0.001923  Y_lr_bbn 0.021837 0.001791
 K_3_C   X_sr_sc 0.000000 0.000000   X_lr_sc 0.000000 0.000000 X_sr_bbco 0.021148 0.002267 X_lr_bbco 0.019637 0.002325  X_sr_bbn 0.018882 0.002502  X_lr_bbn 0.015106 0.001979   Y_sr_sc 0.000000 0.000000   Y_lr_sc 0.000000 0.000000 Y_sr_bbco 0.028323 0.002723 Y_lr_bbco 0.030211 0.002834  Y_sr_bbn 0.020770 0.002452  Y_lr_bbn 0.027946 0.002757
P_27_R   X_sr_sc 0.000000 0.000000   X_lr_sc 0.000000 0.000000 X_sr_bbco 0.026272 0.001403 X_lr_bbco 0.016921 0.001172  X_sr_bbn 0.045196 0.001906  X_lr_bbn 0.031949 0.001519   Y_sr_sc 0.065457 0.002224   Y_lr_sc 0.168429 0.003442 Y_sr_bbco 0.030168 0.001603 Y_lr_bbco 0.022376 0.001304  Y_sr_bbn 0.022264 0.001228  Y_lr_bbn 0.021930 0.001211
 K_3_E   X_sr_sc 0.000000 0.000000   X_lr_sc 0.000000 0.000000 X_sr_bbco 0.014831 0.000652 X_lr_bbco 0.010297 0.000532  X_sr_bbn 0.019649 0.000829  X_lr_bbn 0.017854 0.000795   Y_sr_sc 0.023663 0.000803   Y_lr_sc 0.022624 0.000865 Y_sr_bbco 0.024891 0.000843 Y_lr_bbco 0.013745 0.000660  Y_sr_bbn 0.021066 0.000803  Y_lr_bbn 0.011855 0.000610
 K_3_D   X_sr_sc 0.000000 0.000000   X_lr_sc 0.000000 0.000000 X_sr_bbco 0.017898 0.000894 X_lr_bbco 0.013277 0.000819  X_sr_bbn 0.020631 0.000985  X_lr_bbn 0.017182 0.000892   Y_sr_sc 0.020306 0.001002   Y_lr_sc 0.025513 0.001082 Y_sr_bbco 0.019785 0.000966 Y_lr_bbco 0.016010 0.000876  Y_sr_bbn 0.018418 0.000955  Y_lr_bbn 0.012886 0.000721
 K_3_G   X_sr_sc 0.000000 0.000000   X_lr_sc 0.000000 0.000000 X_sr_bbco 0.017511 0.000916 X_lr_bbco 0.017301 0.000926  X_sr_bbn 0.017020 0.000880  X_lr_bbn 0.019052 0.000990   Y_sr_sc 0.000000 0.000000   Y_lr_sc 0.000000 0.000000 Y_sr_bbco 0.027667 0.001239 Y_lr_bbco 0.050151 0.001588  Y_sr_bbn 0.020523 0.001016  Y_lr_bbn 0.037893 0.001347
 K_3_F   X_sr_sc 0.000000 0.000000   X_lr_sc 0.000000 0.000000 X_sr_bbco 0.022422 0.001179 X_lr_bbco 0.020030 0.001284  X_sr_bbn 0.019731 0.001171  X_lr_bbn 0.016642 0.001256   Y_sr_sc 0.116094 0.002626   Y_lr_sc 0.215247 0.003511 Y_sr_bbco 0.019631 0.001254 Y_lr_bbco 0.020827 0.001172  Y_sr_bbn 0.020229 0.001190  Y_lr_bbn 0.019731 0.001124
 K_3_Y   X_sr_sc 0.000000 0.000000   X_lr_sc 0.000000 0.000000 X_sr_bbco 0.023029 0.001389 X_lr_bbco 0.020497 0.001301  X_sr_bbn 0.020256 0.001377  X_lr_bbn 0.016036 0.001231   Y_sr_sc 0.128768 0.003030   Y_lr_sc 0.230046 0.004614 Y_sr_bbco 0.019653 0.001277 Y_lr_bbco 0.025681 0.001554  Y_sr_bbn 0.016639 0.001108  Y_lr_bbn 0.020979 0.001380
W_34_G   X_sr_sc 0.166437 0.005298   X_lr_sc 0.368145 0.009397 X_sr_bbco 0.016533 0.001757 X_lr_bbco 0.024800 0.002315  X_sr_bbn 0.022045 0.002142  X_lr_bbn 0.028107 0.002314   Y_sr_sc 0.000000 0.000000   Y_lr_sc 0.000000 0.000000 Y_sr_bbco 0.025627 0.002112 Y_lr_bbco 0.064481 0.003515  Y_sr_bbn 0.025627 0.002093  Y_lr_bbn 0.043538 0.002901
H_30_Y   X_sr_sc 0.106127 0.004787   X_lr_sc 0.177770 0.006198 X_sr_bbco 0.027118 0.002574 X_lr_bbco 0.034483 0.002596  X_sr_bbn 0.025109 0.002456  X_lr_bbn 0.023770 0.002222   Y_sr_sc 0.111483 0.004528   Y_lr_sc 0.229327 0.006879 Y_sr_bbco 0.019083 0.002190 Y_lr_bbco 0.025444 0.002114  Y_sr_bbn 0.022096 0.002251  Y_lr_bbn 0.020087 0.002211
 K_3_Q   X_sr_sc 0.000000 0.000000   X_lr_sc 0.000000 0.000000 X_sr_bbco 0.013949 0.000920 X_lr_bbco 0.014301 0.001105  X_sr_bbn 0.019927 0.001232  X_lr_bbn 0.017466 0.001183   Y_sr_sc 0.042433 0.001868   Y_lr_sc 0.058844 0.002156 Y_sr_bbco 0.030360 0.001632 Y_lr_bbco 0.015942 0.001167  Y_sr_bbn 0.028250 0.001465  Y_lr_bbn 0.017114 0.001168
 K_3_P   X_sr_sc 0.000000 0.000000   X_lr_sc 0.000000 0.000000 X_sr_bbco 0.019838 0.001192 X_lr_bbco 0.016231 0.001051  X_sr_bbn 0.018435 0.001147  X_lr_bbn 0.016531 0.001112   Y_sr_sc 0.000000 0.000000   Y_lr_sc 0.000000 0.000000 Y_sr_bbco 0.020739 0.001237 Y_lr_bbco 0.017533 0.001045  Y_sr_bbn 0.044184 0.001927  Y_lr_bbn 0.028153 0.001399
 K_3_S   X_sr_sc 0.000000 0.000000   X_lr_sc 0.000000 0.000000 X_sr_bbco 0.018009 0.001036 X_lr_bbco 0.019706 0.001033  X_sr_bbn 0.019411 0.001029  X_lr_bbn 0.015868 0.000995   Y_sr_sc 0.000000 0.000000   Y_lr_sc 0.000000 0.000000 Y_sr_bbco 0.020592 0.001024 Y_lr_bbco 0.021625 0.001097  Y_sr_bbn 0.022658 0.001139  Y_lr_bbn 0.023028 0.001086
 K_3_R   X_sr_sc 0.000000 0.000000   X_lr_sc 0.000000 0.000000 X_sr_bbco 0.044050 0.001593 X_lr_bbco 0.013349 0.000975  X_sr_bbn 0.018879 0.001094  X_lr_bbn 0.017544 0.001151   Y_sr_sc 0.062357 0.001978   Y_lr_sc 0.153032 0.003115 Y_sr_bbco 0.025839 0.001316 Y_lr_bbco 0.017353 0.001163  Y_sr_bbn 0.023455 0.001195  Y_lr_bbn 0.016876 0.001091
H_30_Q   X_sr_sc 0.097762 0.004511   X_lr_sc 0.171824 0.006045 X_sr_bbco 0.025016 0.002528 X_lr_bbco 0.023041 0.002335  X_sr_bbn 0.027650 0.002470  X_lr_bbn 0.020737 0.002120   Y_sr_sc 0.054312 0.003424   Y_lr_sc 0.070112 0.003836 Y_sr_bbco 0.035879 0.002887 Y_lr_bbco 0.017117 0.002061  Y_sr_bbn 0.033575 0.002716  Y_lr_bbn 0.018104 0.002015
 K_3_T   X_sr_sc 0.000000 0.000000   X_lr_sc 0.000000 0.000000 X_sr_bbco 0.020087 0.001190 X_lr_bbco 0.019119 0.001102  X_sr_bbn 0.020087 0.001182  X_lr_bbn 0.016780 0.000953   Y_sr_sc 0.000000 0.000000   Y_lr_sc 0.000000 0.000000 Y_sr_bbco 0.017828 0.000970 Y_lr_bbco 0.019926 0.001132  Y_sr_bbn 0.018554 0.001006  Y_lr_bbn 0.015005 0.000927
 K_3_W   X_sr_sc 0.000000 0.000000   X_lr_sc 0.000000 0.000000 X_sr_bbco 0.024136 0.002210 X_lr_bbco 0.022179 0.002344  X_sr_bbn 0.022505 0.002228  X_lr_bbn 0.011742 0.001746   Y_sr_sc 0.174821 0.006255   Y_lr_sc 0.357143 0.009328 Y_sr_bbco 0.012394 0.001737 Y_lr_bbco 0.017613 0.001851  Y_sr_bbn 0.024462 0.002431  Y_lr_bbn 0.025114 0.002273
 K_3_V   X_sr_sc 0.000000 0.000000   X_lr_sc 0.000000 0.000000 X_sr_bbco 0.016697 0.000656 X_lr_bbco 0.018648 0.000860  X_sr_bbn 0.018419 0.000824  X_lr_bbn 0.013886 0.000823   Y_sr_sc 0.000000 0.000000   Y_lr_sc 0.000000 0.000000 Y_sr_bbco 0.017386 0.000847 Y_lr_bbco 0.009697 0.000600  Y_sr_bbn 0.014459 0.000727  Y_lr_bbn 0.011935 0.000754
Q_39_G   X_sr_sc 0.058529 0.002050   X_lr_sc 0.079025 0.002413 X_sr_bbco 0.036894 0.001579 X_lr_bbco 0.020838 0.001412  X_sr_bbn 0.032567 0.001635  X_lr_bbn 0.020155 0.001248   Y_sr_sc 0.000000 0.000000   Y_lr_sc 0.000000 0.000000 Y_sr_bbco 0.029492 0.001496 Y_lr_bbco 0.059668 0.002060  Y_sr_bbn 0.023799 0.001419  Y_lr_bbn 0.044181 0.001943
Q_39_F   X_sr_sc 0.047782 0.002408   X_lr_sc 0.083517 0.003274 X_sr_bbco 0.031721 0.001903 X_lr_bbco 0.015459 0.001462  X_sr_bbn 0.033327 0.002119  X_lr_bbn 0.017667 0.001691   Y_sr_sc 0.102389 0.003910   Y_lr_sc 0.213812 0.005169 Y_sr_bbco 0.020679 0.001628 Y_lr_bbco 0.022686 0.001691  Y_sr_bbn 0.020679 0.001724  Y_lr_bbn 0.020277 0.001506
Q_39_E   X_sr_sc 0.056954 0.002167   X_lr_sc 0.076387 0.002584 X_sr_bbco 0.036666 0.001807 X_lr_bbco 0.019311 0.001382  X_sr_bbn 0.037155 0.001739  X_lr_bbn 0.020166 0.001188   Y_sr_sc 0.035566 0.001738   Y_lr_sc 0.036544 0.001801 Y_sr_bbco 0.031288 0.001648 Y_lr_bbco 0.018577 0.001279  Y_sr_bbn 0.028477 0.001540  Y_lr_bbn 0.019433 0.001360
Q_39_D   X_sr_sc 0.056029 0.002249   X_lr_sc 0.083694 0.002452 X_sr_bbco 0.037586 0.001871 X_lr_bbco 0.020400 0.001360  X_sr_bbn 0.034512 0.001869  X_lr_bbn 0.016208 0.001273   Y_sr_sc 0.024452 0.001590   Y_lr_sc 0.035350 0.001941 Y_sr_bbco 0.022775 0.001550 Y_lr_bbco 0.019701 0.001398  Y_sr_bbn 0.023753 0.001390  Y_lr_bbn 0.018583 0.001399
Q_39_C   X_sr_sc 0.059236 0.005203   X_lr_sc 0.080255 0.005854 X_sr_bbco 0.034395 0.003780 X_lr_bbco 0.020382 0.003185  X_sr_bbn 0.030573 0.004028  X_lr_bbn 0.017197 0.002658   Y_sr_sc 0.000000 0.000000   Y_lr_sc 0.000000 0.000000 Y_sr_bbco 0.016561 0.002906 Y_lr_bbco 0.040127 0.004135  Y_sr_bbn 0.017834 0.002678  Y_lr_bbn 0.028025 0.003618
Q_39_A   X_sr_sc 0.059722 0.001987   X_lr_sc 0.080221 0.002410 X_sr_bbco 0.040307 0.001648 X_lr_bbco 0.021090 0.001167  X_sr_bbn 0.035281 0.001673  X_lr_bbn 0.019218 0.001173   Y_sr_sc 0.000000 0.000000   Y_lr_sc 0.000000 0.000000 Y_sr_bbco 0.018626 0.001117 Y_lr_bbco 0.025820 0.001311  Y_sr_bbn 0.022962 0.001176  Y_lr_bbn 0.031635 0.001453
Q_39_N   X_sr_sc 0.060353 0.002667   X_lr_sc 0.083937 0.003085 X_sr_bbco 0.039926 0.002214 X_lr_bbco 0.023584 0.001801  X_sr_bbn 0.033612 0.002077  X_lr_bbn 0.016713 0.001602   Y_sr_sc 0.047725 0.002468   Y_lr_sc 0.077252 0.002948 Y_sr_bbco 0.024698 0.001837 Y_lr_bbco 0.027484 0.002019  Y_sr_bbn 0.020613 0.001763  Y_lr_bbn 0.023584 0.001875
Q_39_M   X_sr_sc 0.052126 0.004001   X_lr_sc 0.078373 0.004360 X_sr_bbco 0.028096 0.002734 X_lr_bbco 0.018484 0.002060  X_sr_bbn 0.036599 0.002935  X_lr_bbn 0.016266 0.002201   Y_sr_sc 0.000000 0.000000   Y_lr_sc 0.000000 0.000000 Y_sr_bbco 0.014787 0.001807 Y_lr_bbco 0.015527 0.001995  Y_sr_bbn 0.012939 0.001736  Y_lr_bbn 0.020702 0.002350
Q_39_L   X_sr_sc 0.055901 0.001873   X_lr_sc 0.075756 0.002178 X_sr_bbco 0.038517 0.001564 X_lr_bbco 0.016532 0.000990  X_sr_bbn 0.032893 0.001323  X_lr_bbn 0.019003 0.001051   Y_sr_sc 0.000000 0.000000   Y_lr_sc 0.000000 0.000000 Y_sr_bbco 0.015680 0.000952 Y_lr_bbco 0.017895 0.000954  Y_sr_bbn 0.013379 0.000813  Y_lr_bbn 0.012441 0.000820
Q_39_K   X_sr_sc 0.059810 0.002639   X_lr_sc 0.074544 0.002788 X_sr_bbco 0.041138 0.002164 X_lr_bbco 0.021590 0.001490  X_sr_bbn 0.032239 0.001866  X_lr_bbn 0.017797 0.001310   Y_sr_sc 0.000000 0.000000   Y_lr_sc 0.000000 0.000000 Y_sr_bbco 0.017068 0.001326 Y_lr_bbco 0.018527 0.001367  Y_sr_bbn 0.018964 0.001446  Y_lr_bbn 0.016630 0.001236
M_26_W   X_sr_sc 0.000000 0.000000   X_lr_sc 0.000000 0.000000 X_sr_bbco 0.015683 0.002999 X_lr_bbco 0.022140 0.004236  X_sr_bbn 0.012915 0.002933  X_lr_bbn 0.020295 0.003288   Y_sr_sc 0.170664 0.009190   Y_lr_sc 0.337638 0.014363 Y_sr_bbco 0.015683 0.003316 Y_lr_bbco 0.018450 0.003678  Y_sr_bbn 0.021218 0.003610  Y_lr_bbn 0.027675 0.004154
Q_39_I   X_sr_sc 0.057024 0.002169   X_lr_sc 0.081873 0.002980 X_sr_bbco 0.036340 0.001833 X_lr_bbco 0.020684 0.001523  X_sr_bbn 0.034616 0.001831  X_lr_bbn 0.019391 0.001559   Y_sr_sc 0.000000 0.000000   Y_lr_sc 0.000000 0.000000 Y_sr_bbco 0.015656 0.001180 Y_lr_bbco 0.006751 0.000825  Y_sr_bbn 0.014507 0.001286  Y_lr_bbn 0.012209 0.001133
Q_39_H   X_sr_sc 0.048226 0.003616   X_lr_sc 0.094041 0.004425 X_sr_bbco 0.036858 0.003017 X_lr_bbco 0.019635 0.002153  X_sr_bbn 0.038581 0.002946  X_lr_bbn 0.017224 0.002099   Y_sr_sc 0.091974 0.004787   Y_lr_sc 0.169135 0.006413 Y_sr_bbco 0.029969 0.002681 Y_lr_bbco 0.028936 0.003011  Y_sr_bbn 0.023769 0.002322  Y_lr_bbn 0.025146 0.002460
Q_39_W   X_sr_sc 0.072590 0.005094   X_lr_sc 0.083043 0.005847 X_sr_bbco 0.041231 0.003985 X_lr_bbco 0.029617 0.003552  X_sr_bbn 0.048780 0.004462  X_lr_bbn 0.018583 0.002831   Y_sr_sc 0.164344 0.007432   Y_lr_sc 0.364692 0.010904 Y_sr_bbco 0.017422 0.002529 Y_lr_bbco 0.029036 0.003529  Y_sr_bbn 0.020325 0.002779  Y_lr_bbn 0.026713 0.003352
Q_39_V   X_sr_sc 0.056852 0.002309   X_lr_sc 0.083264 0.002533 X_sr_bbco 0.037427 0.001931 X_lr_bbco 0.019424 0.001179  X_sr_bbn 0.034585 0.001576  X_lr_bbn 0.017411 0.001230   Y_sr_sc 0.000000 0.000000   Y_lr_sc 0.000000 0.000000 Y_sr_bbco 0.015753 0.001117 Y_lr_bbco 0.010423 0.000879  Y_sr_bbn 0.015279 0.001128  Y_lr_bbn 0.014331 0.001236
Q_39_T   X_sr_sc 0.057795 0.002299   X_lr_sc 0.085323 0.002973 X_sr_bbco 0.035437 0.001879 X_lr_bbco 0.021141 0.001312  X_sr_bbn 0.037414 0.002196  X_lr_bbn 0.020076 0.001488   Y_sr_sc 0.000000 0.000000   Y_lr_sc 0.000000 0.000000 Y_sr_bbco 0.021597 0.001498 Y_lr_bbco 0.024487 0.001727  Y_sr_bbn 0.018251 0.001420  Y_lr_bbn 0.019620 0.001472
Q_39_S   X_sr_sc 0.058683 0.002277   X_lr_sc 0.085217 0.002831 X_sr_bbco 0.033132 0.001787 X_lr_bbco 0.024007 0.001644  X_sr_bbn 0.031447 0.001693  X_lr_bbn 0.019655 0.001382   Y_sr_sc 0.000000 0.000000   Y_lr_sc 0.000000 0.000000 Y_sr_bbco 0.024428 0.001561 Y_lr_bbco 0.027938 0.001914  Y_sr_bbn 0.026815 0.001589  Y_lr_bbn 0.030044 0.001566
Q_39_R   X_sr_sc 0.063063 0.003009   X_lr_sc 0.075772 0.002810 X_sr_bbco 0.036680 0.002033 X_lr_bbco 0.021557 0.001705  X_sr_bbn 0.035553 0.001979  X_lr_bbn 0.022844 0.001614   Y_sr_sc 0.073037 0.002767   Y_lr_sc 0.176158 0.004714 Y_sr_bbco 0.027831 0.001853 Y_lr_bbco 0.016731 0.001414  Y_sr_bbn 0.022844 0.001632  Y_lr_bbn 0.019788 0.001559
Q_39_Q   X_sr_sc 0.054000 0.002668   X_lr_sc 0.083200 0.003299 X_sr_bbco 0.033400 0.001978 X_lr_bbco 0.019200 0.001679  X_sr_bbn 0.030400 0.002141  X_lr_bbn 0.021200 0.001693   Y_sr_sc 0.059000 0.003010   Y_lr_sc 0.077400 0.003132 Y_sr_bbco 0.039200 0.002398 Y_lr_bbco 0.017200 0.001629  Y_sr_bbn 0.034400 0.002181  Y_lr_bbn 0.020000 0.001759
Q_39_P   X_sr_sc 0.055236 0.002357   X_lr_sc 0.082044 0.003199 X_sr_bbco 0.039942 0.002520 X_lr_bbco 0.023929 0.001872  X_sr_bbn 0.035624 0.002155  X_lr_bbn 0.016553 0.001417   Y_sr_sc 0.000000 0.000000   Y_lr_sc 0.000000 0.000000 Y_sr_bbco 0.025009 0.001781 Y_lr_bbco 0.018712 0.001562  Y_sr_bbn 0.048759 0.002430  Y_lr_bbn 0.030407 0.001936
W_34_N   X_sr_sc 0.171471 0.008239   X_lr_sc 0.375249 0.011109 X_sr_bbco 0.026342 0.002875 X_lr_bbco 0.018887 0.002691  X_sr_bbn 0.020875 0.002658  X_lr_bbn 0.028827 0.003183   Y_sr_sc 0.044732 0.004044   Y_lr_sc 0.075050 0.005295 Y_sr_bbco 0.029324 0.003401 Y_lr_bbco 0.033300 0.003411  Y_sr_bbn 0.014414 0.002090  Y_lr_bbn 0.022863 0.002566
Q_39_Y   X_sr_sc 0.054271 0.003037   X_lr_sc 0.078315 0.003177 X_sr_bbco 0.038699 0.002388 X_lr_bbco 0.023128 0.001878  X_sr_bbn 0.033204 0.002526  X_lr_bbn 0.018777 0.001688   Y_sr_sc 0.122281 0.004190   Y_lr_sc 0.220060 0.006263 Y_sr_bbco 0.018090 0.001658 Y_lr_bbco 0.019464 0.001831  Y_sr_bbn 0.016258 0.001695  Y_lr_bbn 0.024731 0.001996
H_38_E   X_sr_sc 0.099641 0.003385   X_lr_sc 0.177727 0.004462 X_sr_bbco 0.026092 0.001850 X_lr_bbco 0.023256 0.001767  X_sr_bbn 0.025903 0.001967  X_lr_bbn 0.019474 0.001473   Y_sr_sc 0.039516 0.002455   Y_lr_sc 0.036869 0.002250 Y_sr_bbco 0.029117 0.001910 Y_lr_bbco 0.015882 0.001430  Y_sr_bbn 0.029117 0.002012  Y_lr_bbn 0.019853 0.001625
H_38_D   X_sr_sc 0.099324 0.003821   X_lr_sc 0.193364 0.005556 X_sr_bbco 0.024514 0.001791 X_lr_bbco 0.024725 0.001872  X_sr_bbn 0.025148 0.002147  X_lr_bbn 0.021133 0.001750   Y_sr_sc 0.024725 0.001840   Y_lr_sc 0.035080 0.002287 Y_sr_bbco 0.024937 0.001871 Y_lr_bbco 0.019019 0.001690  Y_sr_bbn 0.023246 0.001573  Y_lr_bbn 0.021767 0.001751
H_38_G   X_sr_sc 0.099983 0.003155   X_lr_sc 0.179833 0.004371 X_sr_bbco 0.028835 0.001889 X_lr_bbco 0.020474 0.001678  X_sr_bbn 0.027982 0.001823  X_lr_bbn 0.027982 0.001886   Y_sr_sc 0.000000 0.000000   Y_lr_sc 0.000000 0.000000 Y_sr_bbco 0.028152 0.001882 Y_lr_bbco 0.058352 0.002562  Y_sr_bbn 0.023204 0.001772  Y_lr_bbn 0.047773 0.002246
H_38_F   X_sr_sc 0.102998 0.004373   X_lr_sc 0.171564 0.005455 X_sr_bbco 0.024043 0.002354 X_lr_bbco 0.024043 0.002244  X_sr_bbn 0.027308 0.002270  X_lr_bbn 0.017513 0.001924   Y_sr_sc 0.106263 0.004401   Y_lr_sc 0.213713 0.006790 Y_sr_bbco 0.021075 0.002138 Y_lr_bbco 0.025230 0.002352  Y_sr_bbn 0.022559 0.002041  Y_lr_bbn 0.023746 0.002282
H_38_A   X_sr_sc 0.093051 0.003052   X_lr_sc 0.172979 0.003985 X_sr_bbco 0.023412 0.001501 X_lr_bbco 0.026245 0.001541  X_sr_bbn 0.025350 0.001621  X_lr_bbn 0.022965 0.001455   Y_sr_sc 0.000000 0.000000   Y_lr_sc 0.000000 0.000000 Y_sr_bbco 0.023561 0.001457 Y_lr_bbco 0.024456 0.001549  Y_sr_bbn 0.021175 0.001584  Y_lr_bbn 0.028184 0.001665
H_38_C   X_sr_sc 0.098113 0.008372   X_lr_sc 0.182075 0.009994 X_sr_bbco 0.025472 0.004108 X_lr_bbco 0.023585 0.003865  X_sr_bbn 0.025472 0.004327  X_lr_bbn 0.028302 0.004614   Y_sr_sc 0.000000 0.000000   Y_lr_sc 0.000000 0.000000 Y_sr_bbco 0.017925 0.003285 Y_lr_bbco 0.033019 0.004508  Y_sr_bbn 0.018868 0.003359  Y_lr_bbn 0.030189 0.004513
H_38_M   X_sr_sc 0.095890 0.005709   X_lr_sc 0.155251 0.007538 X_sr_bbco 0.022831 0.002842 X_lr_bbco 0.031963 0.003686  X_sr_bbn 0.022831 0.002972  X_lr_bbn 0.018265 0.002818   Y_sr_sc 0.000000 0.000000   Y_lr_sc 0.000000 0.000000 Y_sr_bbco 0.016553 0.002466 Y_lr_bbco 0.022260 0.002896  Y_sr_bbn 0.013128 0.002255  Y_lr_bbn 0.013128 0.002222
H_38_L   X_sr_sc 0.100597 0.002877   X_lr_sc 0.181594 0.004352 X_sr_bbco 0.025312 0.001488 X_lr_bbco 0.025312 0.001454  X_sr_bbn 0.021158 0.001302  X_lr_bbn 0.019860 0.001428   Y_sr_sc 0.000000 0.000000   Y_lr_sc 0.000000 0.000000 Y_sr_bbco 0.017264 0.001224 Y_lr_bbco 0.017913 0.001358  Y_sr_bbn 0.013240 0.001073  Y_lr_bbn 0.012072 0.001115
F_20_K   X_sr_sc 0.113068 0.003105   X_lr_sc 0.214358 0.004009 X_sr_bbco 0.020079 0.001241 X_lr_bbco 0.022658 0.001252  X_sr_bbn 0.017835 0.001123  X_lr_bbn 0.024004 0.001417   Y_sr_sc 0.000000 0.000000   Y_lr_sc 0.000000 0.000000 Y_sr_bbco 0.016265 0.001161 Y_lr_bbco 0.017386 0.001182  Y_sr_bbn 0.019742 0.001239  Y_lr_bbn 0.014807 0.001145
H_38_I   X_sr_sc 0.107271 0.003807   X_lr_sc 0.178860 0.004850 X_sr_bbco 0.022890 0.001890 X_lr_bbco 0.026257 0.002078  X_sr_bbn 0.027828 0.002098  X_lr_bbn 0.018402 0.001745   Y_sr_sc 0.000000 0.000000   Y_lr_sc 0.000000 0.000000 Y_sr_bbco 0.015036 0.001461 Y_lr_bbco 0.006957 0.000970  Y_sr_bbn 0.016831 0.001408  Y_lr_bbn 0.013689 0.001519
H_38_H   X_sr_sc 0.080661 0.005356   X_lr_sc 0.199708 0.007704 X_sr_bbco 0.027697 0.003136 X_lr_bbco 0.022352 0.002746  X_sr_bbn 0.023324 0.002813  X_lr_bbn 0.025267 0.003177   Y_sr_sc 0.090865 0.005466   Y_lr_sc 0.183188 0.007509 Y_sr_bbco 0.022838 0.002894 Y_lr_bbco 0.023810 0.002654  Y_sr_bbn 0.020408 0.003046  Y_lr_bbn 0.022352 0.002857
H_38_K   X_sr_sc 0.090203 0.003631   X_lr_sc 0.190532 0.005227 X_sr_bbco 0.022845 0.002003 X_lr_bbco 0.023787 0.001889  X_sr_bbn 0.020490 0.001721  X_lr_bbn 0.023316 0.001994   Y_sr_sc 0.000000 0.000000   Y_lr_sc 0.000000 0.000000 Y_sr_bbco 0.016486 0.001571 Y_lr_bbco 0.018370 0.001949  Y_sr_bbn 0.018370 0.001739  Y_lr_bbn 0.018135 0.001827
E_25_Y   X_sr_sc 0.031634 0.001606   X_lr_sc 0.040577 0.001676 X_sr_bbco 0.030293 0.001625 X_lr_bbco 0.018668 0.001273  X_sr_bbn 0.026269 0.001330  X_lr_bbn 0.020680 0.001268   Y_sr_sc 0.123072 0.003062   Y_lr_sc 0.217304 0.003768 Y_sr_bbco 0.021015 0.001258 Y_lr_bbco 0.022803 0.001313  Y_sr_bbn 0.021797 0.001401  Y_lr_bbn 0.022356 0.001276
M_10_C   X_sr_sc 0.000000 0.000000   X_lr_sc 0.000000 0.000000 X_sr_bbco 0.017288 0.003303 X_lr_bbco 0.017288 0.003757  X_sr_bbn 0.011829 0.002731  X_lr_bbn 0.015469 0.002919   Y_sr_sc 0.000000 0.000000   Y_lr_sc 0.000000 0.000000 Y_sr_bbco 0.024568 0.003838 Y_lr_bbco 0.018198 0.003624  Y_sr_bbn 0.027298 0.004005  Y_lr_bbn 0.018198 0.003383
H_38_T   X_sr_sc 0.106663 0.004114   X_lr_sc 0.184803 0.005603 X_sr_bbco 0.025887 0.002193 X_lr_bbco 0.029722 0.002189  X_sr_bbn 0.023490 0.002127  X_lr_bbn 0.021572 0.001823   Y_sr_sc 0.000000 0.000000   Y_lr_sc 0.000000 0.000000 Y_sr_bbco 0.019415 0.001776 Y_lr_bbco 0.021333 0.001852  Y_sr_bbn 0.020614 0.001914  Y_lr_bbn 0.016299 0.001866
H_38_W   X_sr_sc 0.116667 0.007603   X_lr_sc 0.183333 0.009555 X_sr_bbco 0.025000 0.004391 X_lr_bbco 0.030000 0.004143  X_sr_bbn 0.019167 0.003625  X_lr_bbn 0.024167 0.003114   Y_sr_sc 0.165000 0.010733   Y_lr_sc 0.369167 0.014525 Y_sr_bbco 0.021667 0.003707 Y_lr_bbco 0.020833 0.003748  Y_sr_bbn 0.022500 0.003662  Y_lr_bbn 0.020000 0.003274
H_38_V   X_sr_sc 0.098133 0.003277   X_lr_sc 0.176533 0.004003 X_sr_bbco 0.021333 0.001593 X_lr_bbco 0.022400 0.001922  X_sr_bbn 0.020800 0.001516  X_lr_bbn 0.022222 0.001611   Y_sr_sc 0.000000 0.000000   Y_lr_sc 0.000000 0.000000 Y_sr_bbco 0.016356 0.001401 Y_lr_bbco 0.011556 0.001120  Y_sr_bbn 0.015467 0.001422  Y_lr_bbn 0.015467 0.001431
H_38_Q   X_sr_sc 0.112287 0.005155   X_lr_sc 0.181229 0.006961 X_sr_bbco 0.032423 0.002782 X_lr_bbco 0.025256 0.002429  X_sr_bbn 0.024232 0.002304  X_lr_bbn 0.026280 0.002594   Y_sr_sc 0.055290 0.003639   Y_lr_sc 0.077474 0.003960 Y_sr_bbco 0.037201 0.003151 Y_lr_bbco 0.016724 0.001904  Y_sr_bbn 0.037543 0.003225  Y_lr_bbn 0.016724 0.002026
H_38_P   X_sr_sc 0.102142 0.003625   X_lr_sc 0.179467 0.005739 X_sr_bbco 0.023511 0.002042 X_lr_bbco 0.028736 0.002388  X_sr_bbn 0.029258 0.002239  X_lr_bbn 0.022466 0.001901   Y_sr_sc 0.000000 0.000000   Y_lr_sc 0.000000 0.000000 Y_sr_bbco 0.021944 0.002084 Y_lr_bbco 0.020637 0.001939  Y_sr_bbn 0.043103 0.002664  Y_lr_bbn 0.029519 0.002473
H_38_S   X_sr_sc 0.102514 0.003700   X_lr_sc 0.176853 0.004802 X_sr_bbco 0.025358 0.002070 X_lr_bbco 0.025574 0.001821  X_sr_bbn 0.023190 0.001543  X_lr_bbn 0.021890 0.001666   Y_sr_sc 0.000000 0.000000   Y_lr_sc 0.000000 0.000000 Y_sr_bbco 0.019072 0.001800 Y_lr_bbco 0.026658 0.001869  Y_sr_bbn 0.030559 0.001989  Y_lr_bbn 0.030993 0.002121
H_38_R   X_sr_sc 0.102952 0.003783   X_lr_sc 0.176866 0.005292 X_sr_bbco 0.030238 0.002158 X_lr_bbco 0.026638 0.002080  X_sr_bbn 0.020158 0.001805  X_lr_bbn 0.022798 0.001960   Y_sr_sc 0.073914 0.003370   Y_lr_sc 0.169426 0.005439 Y_sr_bbco 0.026878 0.001951 Y_lr_bbco 0.016799 0.001480  Y_sr_bbn 0.023278 0.001761  Y_lr_bbn 0.021838 0.001946
W_34_K   X_sr_sc 0.162735 0.006104   X_lr_sc 0.348261 0.009341 X_sr_bbco 0.013994 0.001939 X_lr_bbco 0.023191 0.002541  X_sr_bbn 0.025590 0.002583  X_lr_bbn 0.026389 0.002810   Y_sr_sc 0.000000 0.000000   Y_lr_sc 0.000000 0.000000 Y_sr_bbco 0.018393 0.002298 Y_lr_bbco 0.018792 0.002326  Y_sr_bbn 0.026389 0.002685  Y_lr_bbn 0.023990 0.002585
H_38_Y   X_sr_sc 0.104664 0.004918   X_lr_sc 0.178711 0.006396 X_sr_bbco 0.028480 0.002543 X_lr_bbco 0.027056 0.002702  X_sr_bbn 0.025276 0.002465  X_lr_bbn 0.026344 0.002412   Y_sr_sc 0.121396 0.005551   Y_lr_sc 0.236383 0.007086 Y_sr_bbco 0.019580 0.002119 Y_lr_bbco 0.024564 0.002543  Y_sr_bbn 0.019580 0.001944  Y_lr_bbn 0.025276 0.002371
M_23_V   X_sr_sc 0.000000 0.000000   X_lr_sc 0.000000 0.000000 X_sr_bbco 0.014065 0.001248 X_lr_bbco 0.020142 0.001386  X_sr_bbn 0.013891 0.001372  X_lr_bbn 0.015454 0.001251   Y_sr_sc 0.000000 0.000000   Y_lr_sc 0.000000 0.000000 Y_sr_bbco 0.016843 0.001375 Y_lr_bbco 0.009029 0.001073  Y_sr_bbn 0.015107 0.001244  Y_lr_bbn 0.014412 0.001243
E_25_D   X_sr_sc 0.035771 0.001243   X_lr_sc 0.033505 0.001283 X_sr_bbco 0.030278 0.001208 X_lr_bbco 0.017920 0.001004  X_sr_bbn 0.027188 0.001106  X_lr_bbn 0.019567 0.000909   Y_sr_sc 0.024236 0.001136   Y_lr_sc 0.032887 0.001252 Y_sr_bbco 0.023000 0.001071 Y_lr_bbco 0.017714 0.001056  Y_sr_bbn 0.023275 0.001066  Y_lr_bbn 0.020254 0.000908
 A_3_Y   X_sr_sc 0.000000 0.000000   X_lr_sc 0.000000 0.000000 X_sr_bbco 0.025002 0.001294 X_lr_bbco 0.032494 0.001460  X_sr_bbn 0.022389 0.001229  X_lr_bbn 0.032407 0.001424   Y_sr_sc 0.123443 0.002814   Y_lr_sc 0.237913 0.003541 Y_sr_bbco 0.017336 0.001094 Y_lr_bbco 0.021953 0.001112  Y_sr_bbn 0.020385 0.001255  Y_lr_bbn 0.028225 0.001270
 A_3_S   X_sr_sc 0.000000 0.000000   X_lr_sc 0.000000 0.000000 X_sr_bbco 0.012768 0.000668 X_lr_bbco 0.028202 0.000973  X_sr_bbn 0.023844 0.000879  X_lr_bbn 0.026869 0.000926   Y_sr_sc 0.000000 0.000000   Y_lr_sc 0.000000 0.000000 Y_sr_bbco 0.018152 0.000821 Y_lr_bbco 0.024562 0.000838  Y_sr_bbn 0.021639 0.000947  Y_lr_bbn 0.030151 0.001019
 A_3_R   X_sr_sc 0.000000 0.000000   X_lr_sc 0.000000 0.000000 X_sr_bbco 0.067152 0.001557 X_lr_bbco 0.020008 0.000863  X_sr_bbn 0.023440 0.000942  X_lr_bbn 0.024918 0.000870   Y_sr_sc 0.088745 0.001858   Y_lr_sc 0.158695 0.002713 Y_sr_bbco 0.025446 0.000977 Y_lr_bbco 0.017897 0.000862  Y_sr_bbn 0.022648 0.000938  Y_lr_bbn 0.019533 0.000887
 A_3_Q   X_sr_sc 0.000000 0.000000   X_lr_sc 0.000000 0.000000 X_sr_bbco 0.016418 0.000906 X_lr_bbco 0.020939 0.001207  X_sr_bbn 0.026412 0.001296  X_lr_bbn 0.026095 0.001159   Y_sr_sc 0.055838 0.001768   Y_lr_sc 0.079949 0.002332 Y_sr_bbco 0.039181 0.001450 Y_lr_bbco 0.019353 0.001024  Y_sr_bbn 0.029664 0.001336  Y_lr_bbn 0.021653 0.001188
 A_3_P   X_sr_sc 0.000000 0.000000   X_lr_sc 0.000000 0.000000 X_sr_bbco 0.015915 0.000925 X_lr_bbco 0.023271 0.001071  X_sr_bbn 0.021399 0.000977  X_lr_bbn 0.027752 0.000962   Y_sr_sc 0.000000 0.000000   Y_lr_sc 0.000000 0.000000 Y_sr_bbco 0.023472 0.001075 Y_lr_bbco 0.017721 0.000942  Y_sr_bbn 0.042263 0.001394  Y_lr_bbn 0.028220 0.001121
 A_3_W   X_sr_sc 0.000000 0.000000   X_lr_sc 0.000000 0.000000 X_sr_bbco 0.024158 0.001905 X_lr_bbco 0.033688 0.002237  X_sr_bbn 0.022385 0.001926  X_lr_bbn 0.031915 0.002187   Y_sr_sc 0.154255 0.004576   Y_lr_sc 0.341755 0.006974 Y_sr_bbco 0.016844 0.001648 Y_lr_bbco 0.015736 0.001608  Y_sr_bbn 0.022163 0.001959  Y_lr_bbn 0.030585 0.002434
 A_3_V   X_sr_sc 0.000000 0.000000   X_lr_sc 0.000000 0.000000 X_sr_bbco 0.015676 0.000645 X_lr_bbco 0.023554 0.000776  X_sr_bbn 0.018584 0.000741  X_lr_bbn 0.030907 0.000894   Y_sr_sc 0.000000 0.000000   Y_lr_sc 0.000000 0.000000 Y_sr_bbco 0.014342 0.000646 Y_lr_bbco 0.008363 0.000519  Y_sr_bbn 0.014989 0.000662  Y_lr_bbn 0.013817 0.000618
 A_3_T   X_sr_sc 0.000000 0.000000   X_lr_sc 0.000000 0.000000 X_sr_bbco 0.015299 0.000910 X_lr_bbco 0.029790 0.001229  X_sr_bbn 0.023902 0.001000  X_lr_bbn 0.029502 0.001082   Y_sr_sc 0.000000 0.000000   Y_lr_sc 0.000000 0.000000 Y_sr_bbco 0.016281 0.000775 Y_lr_bbco 0.020033 0.000855  Y_sr_bbn 0.018301 0.000869  Y_lr_bbn 0.018706 0.000901
 A_3_K   X_sr_sc 0.000000 0.000000   X_lr_sc 0.000000 0.000000 X_sr_bbco 0.009200 0.000553 X_lr_bbco 0.019175 0.000874  X_sr_bbn 0.022279 0.000939  X_lr_bbn 0.024329 0.000877   Y_sr_sc 0.000000 0.000000   Y_lr_sc 0.000000 0.000000 Y_sr_bbco 0.014742 0.000844 Y_lr_bbco 0.015351 0.000802  Y_sr_bbn 0.017014 0.000831  Y_lr_bbn 0.014797 0.000771
 A_3_I   X_sr_sc 0.000000 0.000000   X_lr_sc 0.000000 0.000000 X_sr_bbco 0.014970 0.000703 X_lr_bbco 0.017351 0.000776  X_sr_bbn 0.018726 0.000861  X_lr_bbn 0.031052 0.001077   Y_sr_sc 0.000000 0.000000   Y_lr_sc 0.000000 0.000000 Y_sr_bbco 0.012802 0.000727 Y_lr_bbco 0.007088 0.000496  Y_sr_bbn 0.013119 0.000751  Y_lr_bbn 0.014283 0.000712
 A_3_H   X_sr_sc 0.000000 0.000000   X_lr_sc 0.000000 0.000000 X_sr_bbco 0.020208 0.001325 X_lr_bbco 0.026436 0.001396  X_sr_bbn 0.022115 0.001400  X_lr_bbn 0.026817 0.001532   Y_sr_sc 0.085791 0.002905   Y_lr_sc 0.170691 0.003500 Y_sr_bbco 0.022877 0.001531 Y_lr_bbco 0.020463 0.001334  Y_sr_bbn 0.023005 0.001336  Y_lr_bbn 0.023386 0.001598
 A_3_N   X_sr_sc 0.000000 0.000000   X_lr_sc 0.000000 0.000000 X_sr_bbco 0.018954 0.001095 X_lr_bbco 0.023962 0.001182  X_sr_bbn 0.022652 0.001063  X_lr_bbn 0.027352 0.001241   Y_sr_sc 0.039217 0.001465   Y_lr_sc 0.077818 0.001968 Y_sr_bbco 0.025117 0.001252 Y_lr_bbco 0.026273 0.001156  Y_sr_bbn 0.019801 0.001067  Y_lr_bbn 0.020341 0.001112
 A_3_M   X_sr_sc 0.000000 0.000000   X_lr_sc 0.000000 0.000000 X_sr_bbco 0.011908 0.001123 X_lr_bbco 0.019668 0.001377  X_sr_bbn 0.017929 0.001222  X_lr_bbn 0.034118 0.001879   Y_sr_sc 0.000000 0.000000   Y_lr_sc 0.000000 0.000000 Y_sr_bbco 0.011640 0.000974 Y_lr_bbco 0.019133 0.001345  Y_sr_bbn 0.012845 0.001048  Y_lr_bbn 0.018598 0.001398
 A_3_L   X_sr_sc 0.000000 0.000000   X_lr_sc 0.000000 0.000000 X_sr_bbco 0.010511 0.000468 X_lr_bbco 0.016480 0.000606  X_sr_bbn 0.018634 0.000677  X_lr_bbn 0.031911 0.000872   Y_sr_sc 0.000000 0.000000   Y_lr_sc 0.000000 0.000000 Y_sr_bbco 0.012869 0.000465 Y_lr_bbco 0.018081 0.000614  Y_sr_bbn 0.011879 0.000509  Y_lr_bbn 0.014616 0.000573
 A_3_C   X_sr_sc 0.000000 0.000000   X_lr_sc 0.000000 0.000000 X_sr_bbco 0.013728 0.001467 X_lr_bbco 0.031551 0.002478  X_sr_bbn 0.022640 0.001869  X_lr_bbn 0.035405 0.002407   Y_sr_sc 0.000000 0.000000   Y_lr_sc 0.000000 0.000000 Y_sr_bbco 0.026252 0.001931 Y_lr_bbco 0.037331 0.002499  Y_sr_bbn 0.018786 0.001867  Y_lr_bbn 0.027216 0.002174
 A_3_A   X_sr_sc 0.000000 0.000000   X_lr_sc 0.000000 0.000000 X_sr_bbco 0.009203 0.000433 X_lr_bbco 0.029915 0.000691  X_sr_bbn 0.021075 0.000629  X_lr_bbn 0.030148 0.000720   Y_sr_sc 0.000000 0.000000   Y_lr_sc 0.000000 0.000000 Y_sr_bbco 0.015398 0.000525 Y_lr_bbco 0.023227 0.000637  Y_sr_bbn 0.017239 0.000532  Y_lr_bbn 0.031963 0.000771
 A_3_G   X_sr_sc 0.000000 0.000000   X_lr_sc 0.000000 0.000000 X_sr_bbco 0.013527 0.000515 X_lr_bbco 0.027563 0.000798  X_sr_bbn 0.017605 0.000669  X_lr_bbn 0.032492 0.000970   Y_sr_sc 0.000000 0.000000   Y_lr_sc 0.000000 0.000000 Y_sr_bbco 0.025252 0.000898 Y_lr_bbco 0.059137 0.001204  Y_sr_bbn 0.021990 0.000704  Y_lr_bbn 0.044081 0.001003
 A_3_F   X_sr_sc 0.000000 0.000000   X_lr_sc 0.000000 0.000000 X_sr_bbco 0.024103 0.001162 X_lr_bbco 0.030744 0.001315  X_sr_bbn 0.020969 0.001045  X_lr_bbn 0.032535 0.001231   Y_sr_sc 0.095963 0.002134   Y_lr_sc 0.222894 0.003506 Y_sr_bbco 0.017461 0.000959 Y_lr_bbco 0.022386 0.001056  Y_sr_bbn 0.016864 0.000956  Y_lr_bbn 0.022536 0.001080
 A_3_E   X_sr_sc 0.000000 0.000000   X_lr_sc 0.000000 0.000000 X_sr_bbco 0.016581 0.000668 X_lr_bbco 0.024717 0.000931  X_sr_bbn 0.024139 0.000907  X_lr_bbn 0.023516 0.000885   Y_sr_sc 0.038097 0.001124   Y_lr_sc 0.037253 0.001153 Y_sr_bbco 0.032407 0.000951 Y_lr_bbco 0.015159 0.000624  Y_sr_bbn 0.027651 0.000921  Y_lr_bbn 0.018449 0.000733
 A_3_D   X_sr_sc 0.000000 0.000000   X_lr_sc 0.000000 0.000000 X_sr_bbco 0.017212 0.000768 X_lr_bbco 0.028947 0.000977  X_sr_bbn 0.023627 0.000976  X_lr_bbn 0.026130 0.000948   Y_sr_sc 0.023783 0.000850   Y_lr_sc 0.034945 0.001193 Y_sr_bbco 0.023418 0.000918 Y_lr_bbco 0.018829 0.000743  Y_sr_bbn 0.023731 0.000926  Y_lr_bbn 0.019454 0.000831
E_10_T   X_sr_sc 0.032157 0.001295   X_lr_sc 0.033719 0.001269 X_sr_bbco 0.028466 0.001186 X_lr_bbco 0.017534 0.000880  X_sr_bbn 0.028750 0.001253  X_lr_bbn 0.018315 0.000912   Y_sr_sc 0.000000 0.000000   Y_lr_sc 0.000000 0.000000 Y_sr_bbco 0.017179 0.000832 Y_lr_bbco 0.019735 0.000926  Y_sr_bbn 0.018599 0.000925  Y_lr_bbn 0.017960 0.000959
W_34_R   X_sr_sc 0.161252 0.006660   X_lr_sc 0.343361 0.009755 X_sr_bbco 0.021260 0.002410 X_lr_bbco 0.020056 0.002336  X_sr_bbn 0.022062 0.002660  X_lr_bbn 0.026474 0.002593   Y_sr_sc 0.065784 0.004566   Y_lr_sc 0.180104 0.006677 Y_sr_bbco 0.020056 0.002570 Y_lr_bbco 0.021661 0.002341  Y_sr_bbn 0.021260 0.002321  Y_lr_bbn 0.022062 0.002411
E_25_C   X_sr_sc 0.037111 0.003045   X_lr_sc 0.033434 0.002948 X_sr_bbco 0.028419 0.002388 X_lr_bbco 0.012036 0.001565  X_sr_bbn 0.028419 0.002697  X_lr_bbn 0.019392 0.002208   Y_sr_sc 0.000000 0.000000   Y_lr_sc 0.000000 0.000000 Y_sr_bbco 0.022735 0.002290 Y_lr_bbco 0.032431 0.002729  Y_sr_bbn 0.018054 0.002009  Y_lr_bbn 0.030090 0.002644
M_22_E   X_sr_sc 0.000000 0.000000   X_lr_sc 0.000000 0.000000 X_sr_bbco 0.015106 0.001479 X_lr_bbco 0.020376 0.001663  X_sr_bbn 0.010188 0.001085  X_lr_bbn 0.017038 0.001423   Y_sr_sc 0.036185 0.002126   Y_lr_sc 0.029159 0.001825 Y_sr_bbco 0.030915 0.001834 Y_lr_bbco 0.019322 0.001569  Y_sr_bbn 0.030915 0.001877  Y_lr_bbn 0.017390 0.001621
E_25_L   X_sr_sc 0.034049 0.001047   X_lr_sc 0.033418 0.000909 X_sr_bbco 0.031987 0.000952 X_lr_bbco 0.015909 0.000690  X_sr_bbn 0.027694 0.000850  X_lr_bbn 0.017298 0.000756   Y_sr_sc 0.000000 0.000000   Y_lr_sc 0.000000 0.000000 Y_sr_bbco 0.014983 0.000639 Y_lr_bbco 0.015783 0.000679  Y_sr_bbn 0.013805 0.000619  Y_lr_bbn 0.013215 0.000624
M_22_D   X_sr_sc 0.000000 0.000000   X_lr_sc 0.000000 0.000000 X_sr_bbco 0.013095 0.001365 X_lr_bbco 0.022033 0.001663  X_sr_bbn 0.013095 0.001268  X_lr_bbn 0.014758 0.001494   Y_sr_sc 0.026398 0.002024   Y_lr_sc 0.030139 0.001975 Y_sr_bbco 0.023904 0.001825 Y_lr_bbco 0.018291 0.001566  Y_sr_bbn 0.022449 0.001666  Y_lr_bbn 0.018291 0.001603
E_25_M   X_sr_sc 0.035721 0.002102   X_lr_sc 0.035157 0.002035 X_sr_bbco 0.028013 0.001804 X_lr_bbco 0.016920 0.001445  X_sr_bbn 0.028577 0.001866  X_lr_bbn 0.016732 0.001384   Y_sr_sc 0.000000 0.000000   Y_lr_sc 0.000000 0.000000 Y_sr_bbco 0.011844 0.001271 Y_lr_bbco 0.019553 0.001610  Y_sr_bbn 0.013160 0.001391  Y_lr_bbn 0.018989 0.001547
E_25_N   X_sr_sc 0.035060 0.001496   X_lr_sc 0.035654 0.001481 X_sr_bbco 0.028424 0.001350 X_lr_bbco 0.017431 0.001083  X_sr_bbn 0.029019 0.001349  X_lr_bbn 0.020105 0.001160   Y_sr_sc 0.042884 0.001744   Y_lr_sc 0.075270 0.002398 Y_sr_bbco 0.027830 0.001508 Y_lr_bbco 0.024958 0.001292  Y_sr_bbn 0.021690 0.001254  Y_lr_bbn 0.022284 0.001290
N_11_A   X_sr_sc 0.046259 0.001549   X_lr_sc 0.076187 0.002122 X_sr_bbco 0.025142 0.001144 X_lr_bbco 0.025522 0.001122  X_sr_bbn 0.019673 0.001044  X_lr_bbn 0.020965 0.001034   Y_sr_sc 0.000000 0.000000   Y_lr_sc 0.000000 0.000000 Y_sr_bbco 0.017850 0.001037 Y_lr_bbco 0.025142 0.001105  Y_sr_bbn 0.023471 0.001016  Y_lr_bbn 0.031827 0.001363
E_25_I   X_sr_sc 0.032864 0.001392   X_lr_sc 0.036232 0.001309 X_sr_bbco 0.031420 0.001293 X_lr_bbco 0.016157 0.000854  X_sr_bbn 0.029220 0.001307  X_lr_bbn 0.018357 0.000981   Y_sr_sc 0.000000 0.000000   Y_lr_sc 0.000000 0.000000 Y_sr_bbco 0.013957 0.000751 Y_lr_bbco 0.008250 0.000616  Y_sr_bbn 0.011963 0.000736  Y_lr_bbn 0.014232 0.000859
W_10_E   X_sr_sc 0.165217 0.005080   X_lr_sc 0.352989 0.008154 X_sr_bbco 0.017935 0.002038 X_lr_bbco 0.020380 0.001946  X_sr_bbn 0.022554 0.002075  X_lr_bbn 0.022826 0.002004   Y_sr_sc 0.042663 0.002794   Y_lr_sc 0.036413 0.002499 Y_sr_bbco 0.033967 0.002452 Y_lr_bbco 0.017935 0.001860  Y_sr_bbn 0.030978 0.002491  Y_lr_bbn 0.019565 0.001715
M_22_N   X_sr_sc 0.000000 0.000000   X_lr_sc 0.000000 0.000000 X_sr_bbco 0.011658 0.001619 X_lr_bbco 0.022151 0.002062  X_sr_bbn 0.010493 0.001366  X_lr_bbn 0.016322 0.001869   Y_sr_sc 0.049840 0.003083   Y_lr_sc 0.074614 0.003531 Y_sr_bbco 0.035267 0.002612 Y_lr_bbco 0.023317 0.002087  Y_sr_bbn 0.021277 0.002050  Y_lr_bbn 0.017779 0.002094
E_25_K   X_sr_sc 0.036335 0.001303   X_lr_sc 0.032953 0.001399 X_sr_bbco 0.029306 0.001075 X_lr_bbco 0.015581 0.000935  X_sr_bbn 0.027516 0.001026  X_lr_bbn 0.017040 0.000841   Y_sr_sc 0.000000 0.000000   Y_lr_sc 0.000000 0.000000 Y_sr_bbco 0.019096 0.000871 Y_lr_bbco 0.016841 0.000891  Y_sr_bbn 0.020024 0.000968  Y_lr_bbn 0.015913 0.000870
M_22_M   X_sr_sc 0.000000 0.000000   X_lr_sc 0.000000 0.000000 X_sr_bbco 0.013713 0.002090 X_lr_bbco 0.022854 0.002978  X_sr_bbn 0.010665 0.001975  X_lr_bbn 0.015236 0.002272   Y_sr_sc 0.000000 0.000000   Y_lr_sc 0.000000 0.000000 Y_sr_bbco 0.013713 0.002265 Y_lr_bbco 0.021838 0.002842  Y_sr_bbn 0.011173 0.001972  Y_lr_bbn 0.015236 0.002153
V_30_G   X_sr_sc 0.000000 0.000000   X_lr_sc 0.000000 0.000000 X_sr_bbco 0.016049 0.000796 X_lr_bbco 0.010142 0.000601  X_sr_bbn 0.015265 0.000718  X_lr_bbn 0.015160 0.000749   Y_sr_sc 0.000000 0.000000   Y_lr_sc 0.000000 0.000000 Y_sr_bbco 0.027550 0.001029 Y_lr_bbco 0.058811 0.001471  Y_sr_bbn 0.023054 0.000883  Y_lr_bbn 0.047101 0.001370
M_22_K   X_sr_sc 0.000000 0.000000   X_lr_sc 0.000000 0.000000 X_sr_bbco 0.014562 0.001593 X_lr_bbco 0.022259 0.001646  X_sr_bbn 0.014354 0.001317  X_lr_bbn 0.015186 0.001594   Y_sr_sc 0.000000 0.000000   Y_lr_sc 0.000000 0.000000 Y_sr_bbco 0.014354 0.001396 Y_lr_bbco 0.015394 0.001477  Y_sr_bbn 0.018307 0.001756  Y_lr_bbn 0.015810 0.001403
M_11_R   X_sr_sc 0.000000 0.000000   X_lr_sc 0.000000 0.000000 X_sr_bbco 0.016005 0.001600 X_lr_bbco 0.018485 0.001628  X_sr_bbn 0.015329 0.001629  X_lr_bbn 0.017583 0.001629   Y_sr_sc 0.073715 0.003314   Y_lr_sc 0.162759 0.004973 Y_sr_bbco 0.023895 0.001956 Y_lr_bbco 0.022092 0.001826  Y_sr_bbn 0.027051 0.002059  Y_lr_bbn 0.016907 0.001646
M_22_I   X_sr_sc 0.000000 0.000000   X_lr_sc 0.000000 0.000000 X_sr_bbco 0.013975 0.001446 X_lr_bbco 0.019112 0.001825  X_sr_bbn 0.014386 0.001464  X_lr_bbn 0.020756 0.001694   Y_sr_sc 0.000000 0.000000   Y_lr_sc 0.000000 0.000000 Y_sr_bbco 0.011097 0.001191 Y_lr_bbco 0.006987 0.000966  Y_sr_bbn 0.013975 0.001491  Y_lr_bbn 0.017674 0.001632
V_26_A   X_sr_sc 0.000000 0.000000   X_lr_sc 0.000000 0.000000 X_sr_bbco 0.015990 0.000730 X_lr_bbco 0.009558 0.000577  X_sr_bbn 0.015499 0.000659  X_lr_bbn 0.013355 0.000644   Y_sr_sc 0.000000 0.000000   Y_lr_sc 0.000000 0.000000 Y_sr_bbco 0.018268 0.000753 Y_lr_bbco 0.024476 0.000876  Y_sr_bbn 0.019920 0.000801  Y_lr_bbn 0.027648 0.000913
M_22_H   X_sr_sc 0.000000 0.000000   X_lr_sc 0.000000 0.000000 X_sr_bbco 0.014595 0.002206 X_lr_bbco 0.025164 0.002841  X_sr_bbn 0.018621 0.002594  X_lr_bbn 0.018118 0.002524   Y_sr_sc 0.091092 0.005644   Y_lr_sc 0.158530 0.007044 Y_sr_bbco 0.025667 0.003492 Y_lr_bbco 0.018621 0.002549  Y_sr_bbn 0.025667 0.002991  Y_lr_bbn 0.029190 0.003368
M_22_W   X_sr_sc 0.000000 0.000000   X_lr_sc 0.000000 0.000000 X_sr_bbco 0.020017 0.003343 X_lr_bbco 0.018349 0.003205  X_sr_bbn 0.018349 0.003325  X_lr_bbn 0.012510 0.002735   Y_sr_sc 0.161802 0.009816   Y_lr_sc 0.336947 0.012670 Y_sr_bbco 0.018349 0.003432 Y_lr_bbco 0.016681 0.003218  Y_sr_bbn 0.016681 0.003095  Y_lr_bbn 0.016681 0.002937
I_36_Y   X_sr_sc 0.000000 0.000000   X_lr_sc 0.000000 0.000000 X_sr_bbco 0.011974 0.001068 X_lr_bbco 0.008493 0.000942  X_sr_bbn 0.015038 0.001105  X_lr_bbn 0.013228 0.001015   Y_sr_sc 0.119465 0.003212   Y_lr_sc 0.225146 0.004476 Y_sr_bbco 0.018519 0.001418 Y_lr_bbco 0.023670 0.001641  Y_sr_bbn 0.017126 0.001203  Y_lr_bbn 0.019215 0.001391
M_10_D   X_sr_sc 0.000000 0.000000   X_lr_sc 0.000000 0.000000 X_sr_bbco 0.014473 0.001266 X_lr_bbco 0.022799 0.001764  X_sr_bbn 0.011301 0.001276  X_lr_bbn 0.014869 0.001316   Y_sr_sc 0.026963 0.001741   Y_lr_sc 0.026764 0.001896 Y_sr_bbco 0.026368 0.001920 Y_lr_bbco 0.018438 0.001729  Y_sr_bbn 0.023592 0.001801  Y_lr_bbn 0.023791 0.001849
I_36_T   X_sr_sc 0.000000 0.000000   X_lr_sc 0.000000 0.000000 X_sr_bbco 0.015758 0.001030 X_lr_bbco 0.007238 0.000717  X_sr_bbn 0.015208 0.000896  X_lr_bbn 0.013468 0.000921   Y_sr_sc 0.000000 0.000000   Y_lr_sc 0.000000 0.000000 Y_sr_bbco 0.016949 0.001074 Y_lr_bbco 0.020431 0.001149  Y_sr_bbn 0.017865 0.001096  Y_lr_bbn 0.016125 0.001066
I_36_V   X_sr_sc 0.000000 0.000000   X_lr_sc 0.000000 0.000000 X_sr_bbco 0.015178 0.000844 X_lr_bbco 0.008582 0.000707  X_sr_bbn 0.013618 0.000789  X_lr_bbn 0.015533 0.000847   Y_sr_sc 0.000000 0.000000   Y_lr_sc 0.000000 0.000000 Y_sr_bbco 0.016597 0.000859 Y_lr_bbco 0.009433 0.000723  Y_sr_bbn 0.015959 0.000911  Y_lr_bbn 0.012625 0.000781
I_36_W   X_sr_sc 0.000000 0.000000   X_lr_sc 0.000000 0.000000 X_sr_bbco 0.019417 0.002198 X_lr_bbco 0.008215 0.001471  X_sr_bbn 0.014937 0.002211  X_lr_bbn 0.012323 0.001686   Y_sr_sc 0.162808 0.006729   Y_lr_sc 0.354369 0.009014 Y_sr_bbco 0.022405 0.002431 Y_lr_bbco 0.020164 0.002416  Y_sr_bbn 0.024645 0.002440  Y_lr_bbn 0.022405 0.002407
I_36_P   X_sr_sc 0.000000 0.000000   X_lr_sc 0.000000 0.000000 X_sr_bbco 0.015474 0.001076 X_lr_bbco 0.008522 0.000770  X_sr_bbn 0.013007 0.000994  X_lr_bbn 0.013007 0.000942   Y_sr_sc 0.000000 0.000000   Y_lr_sc 0.000000 0.000000 Y_sr_bbco 0.022202 0.001346 Y_lr_bbco 0.016932 0.001116  Y_sr_bbn 0.043620 0.001735  Y_lr_bbn 0.033416 0.001584
I_36_Q   X_sr_sc 0.000000 0.000000   X_lr_sc 0.000000 0.000000 X_sr_bbco 0.013697 0.001172 X_lr_bbco 0.009644 0.000911  X_sr_bbn 0.014815 0.001189  X_lr_bbn 0.013976 0.001202   Y_sr_sc 0.060377 0.002519   Y_lr_sc 0.077568 0.002521 Y_sr_bbco 0.036758 0.001941 Y_lr_bbco 0.019986 0.001337  Y_sr_bbn 0.034102 0.001771  Y_lr_bbn 0.017470 0.001362
I_36_R   X_sr_sc 0.000000 0.000000   X_lr_sc 0.000000 0.000000 X_sr_bbco 0.013694 0.000913 X_lr_bbco 0.008420 0.000751  X_sr_bbn 0.012883 0.000914  X_lr_bbn 0.011361 0.000815   Y_sr_sc 0.067559 0.002277   Y_lr_sc 0.162710 0.003291 Y_sr_bbco 0.023534 0.001401 Y_lr_bbco 0.018462 0.001068  Y_sr_bbn 0.026476 0.001383  Y_lr_bbn 0.022824 0.001238
I_36_S   X_sr_sc 0.000000 0.000000   X_lr_sc 0.000000 0.000000 X_sr_bbco 0.016507 0.001016 X_lr_bbco 0.006620 0.000612  X_sr_bbn 0.015251 0.000923  X_lr_bbn 0.014413 0.000922   Y_sr_sc 0.000000 0.000000   Y_lr_sc 0.000000 0.000000 Y_sr_bbco 0.020697 0.001189 Y_lr_bbco 0.026311 0.001277  Y_sr_bbn 0.024384 0.001229  Y_lr_bbn 0.026144 0.001253
I_36_L   X_sr_sc 0.000000 0.000000   X_lr_sc 0.000000 0.000000 X_sr_bbco 0.014815 0.000712 X_lr_bbco 0.007994 0.000582  X_sr_bbn 0.013696 0.000782  X_lr_bbn 0.013749 0.000712   Y_sr_sc 0.000000 0.000000   Y_lr_sc 0.000000 0.000000 Y_sr_bbco 0.013749 0.000734 Y_lr_bbco 0.016041 0.000830  Y_sr_bbn 0.013323 0.000702  Y_lr_bbn 0.012363 0.000696
I_36_M   X_sr_sc 0.000000 0.000000   X_lr_sc 0.000000 0.000000 X_sr_bbco 0.016870 0.001690 X_lr_bbco 0.008879 0.001088  X_sr_bbn 0.013541 0.001391  X_lr_bbn 0.012875 0.001374   Y_sr_sc 0.000000 0.000000   Y_lr_sc 0.000000 0.000000 Y_sr_bbco 0.013541 0.001474 Y_lr_bbco 0.019756 0.001825  Y_sr_bbn 0.015094 0.001624  Y_lr_bbn 0.018868 0.001644
I_36_N   X_sr_sc 0.000000 0.000000   X_lr_sc 0.000000 0.000000 X_sr_bbco 0.014934 0.001286 X_lr_bbco 0.008309 0.000847  X_sr_bbn 0.015495 0.001148  X_lr_bbn 0.015046 0.001058   Y_sr_sc 0.047496 0.001775   Y_lr_sc 0.073995 0.002415 Y_sr_bbco 0.026836 0.001394 Y_lr_bbco 0.026836 0.001448  Y_sr_bbn 0.023355 0.001402  Y_lr_bbn 0.019201 0.001303
M_22_T   X_sr_sc 0.000000 0.000000   X_lr_sc 0.000000 0.000000 X_sr_bbco 0.015625 0.001676 X_lr_bbco 0.019301 0.001687  X_sr_bbn 0.014706 0.001541  X_lr_bbn 0.012408 0.001424   Y_sr_sc 0.000000 0.000000   Y_lr_sc 0.000000 0.000000 Y_sr_bbco 0.014706 0.001575 Y_lr_bbco 0.021369 0.001820  Y_sr_bbn 0.018612 0.001929  Y_lr_bbn 0.019531 0.001858
I_36_H   X_sr_sc 0.000000 0.000000   X_lr_sc 0.000000 0.000000 X_sr_bbco 0.017985 0.001689 X_lr_bbco 0.008234 0.001130  X_sr_bbn 0.018852 0.001808  X_lr_bbn 0.015818 0.001497   Y_sr_sc 0.106826 0.003932   Y_lr_sc 0.182882 0.004904 Y_sr_bbco 0.025352 0.001885 Y_lr_bbco 0.019285 0.001645  Y_sr_bbn 0.029036 0.002029  Y_lr_bbn 0.019935 0.001913
I_36_I   X_sr_sc 0.000000 0.000000   X_lr_sc 0.000000 0.000000 X_sr_bbco 0.015419 0.000886 X_lr_bbco 0.007631 0.000652  X_sr_bbn 0.014239 0.000842  X_lr_bbn 0.010463 0.000794   Y_sr_sc 0.000000 0.000000   Y_lr_sc 0.000000 0.000000 Y_sr_bbco 0.017149 0.000943 Y_lr_bbco 0.006293 0.000638  Y_sr_bbn 0.014711 0.000903  Y_lr_bbn 0.014003 0.000959
M_23_W   X_sr_sc 0.000000 0.000000   X_lr_sc 0.000000 0.000000 X_sr_bbco 0.018834 0.003325 X_lr_bbco 0.033184 0.004459  X_sr_bbn 0.008969 0.002316  X_lr_bbn 0.024215 0.003606   Y_sr_sc 0.150673 0.009655   Y_lr_sc 0.364126 0.015387 Y_sr_bbco 0.024215 0.003783 Y_lr_bbco 0.021525 0.003705  Y_sr_bbn 0.028700 0.004284  Y_lr_bbn 0.027803 0.004147
I_36_K   X_sr_sc 0.000000 0.000000   X_lr_sc 0.000000 0.000000 X_sr_bbco 0.014872 0.000905 X_lr_bbco 0.006951 0.000638  X_sr_bbn 0.014630 0.000863  X_lr_bbn 0.011478 0.000859   Y_sr_sc 0.000000 0.000000   Y_lr_sc 0.000000 0.000000 Y_sr_bbco 0.016731 0.000978 Y_lr_bbco 0.015519 0.000930  Y_sr_bbn 0.022308 0.001085  Y_lr_bbn 0.016570 0.000923
I_36_D   X_sr_sc 0.000000 0.000000   X_lr_sc 0.000000 0.000000 X_sr_bbco 0.017468 0.001046 X_lr_bbco 0.008734 0.000732  X_sr_bbn 0.014246 0.000948  X_lr_bbn 0.014076 0.000859   Y_sr_sc 0.026965 0.001285   Y_lr_sc 0.037225 0.001471 Y_sr_bbco 0.020860 0.001200 Y_lr_bbco 0.020605 0.001056  Y_sr_bbn 0.024845 0.001138  Y_lr_bbn 0.020266 0.001122
I_36_E   X_sr_sc 0.000000 0.000000   X_lr_sc 0.000000 0.000000 X_sr_bbco 0.016593 0.000892 X_lr_bbco 0.007414 0.000607  X_sr_bbn 0.014969 0.000824  X_lr_bbn 0.012992 0.000847   Y_sr_sc 0.033821 0.001306   Y_lr_sc 0.037492 0.001494 Y_sr_bbco 0.029231 0.001146 Y_lr_bbco 0.014898 0.000820  Y_sr_bbn 0.027466 0.001190  Y_lr_bbn 0.017299 0.000926
I_36_F   X_sr_sc 0.000000 0.000000   X_lr_sc 0.000000 0.000000 X_sr_bbco 0.018293 0.001226 X_lr_bbco 0.008608 0.000878  X_sr_bbn 0.013391 0.000922  X_lr_bbn 0.013032 0.000980   Y_sr_sc 0.100311 0.002901   Y_lr_sc 0.214730 0.003713 Y_sr_bbco 0.017575 0.001279 Y_lr_bbco 0.019847 0.001371  Y_sr_bbn 0.017456 0.001273  Y_lr_bbn 0.021282 0.001375
I_36_G   X_sr_sc 0.000000 0.000000   X_lr_sc 0.000000 0.000000 X_sr_bbco 0.014608 0.000876 X_lr_bbco 0.008191 0.000585  X_sr_bbn 0.014676 0.000804  X_lr_bbn 0.015222 0.000917   Y_sr_sc 0.000000 0.000000   Y_lr_sc 0.000000 0.000000 Y_sr_bbco 0.027782 0.001118 Y_lr_bbco 0.056724 0.001647  Y_sr_bbn 0.024778 0.001112  Y_lr_bbn 0.044300 0.001519
I_36_A   X_sr_sc 0.000000 0.000000   X_lr_sc 0.000000 0.000000 X_sr_bbco 0.015184 0.000814 X_lr_bbco 0.007003 0.000530  X_sr_bbn 0.013511 0.000756  X_lr_bbn 0.012953 0.000741   Y_sr_sc 0.000000 0.000000   Y_lr_sc 0.000000 0.000000 Y_sr_bbco 0.018097 0.000816 Y_lr_bbco 0.024047 0.000938  Y_sr_bbn 0.021630 0.000942  Y_lr_bbn 0.029811 0.001113
W_39_P   X_sr_sc 0.165581 0.007267   X_lr_sc 0.357674 0.011764 X_sr_bbco 0.018140 0.002424 X_lr_bbco 0.019535 0.002344  X_sr_bbn 0.023256 0.002650  X_lr_bbn 0.025116 0.002712   Y_sr_sc 0.000000 0.000000   Y_lr_sc 0.000000 0.000000 Y_sr_bbco 0.030233 0.003061 Y_lr_bbco 0.017674 0.002119  Y_sr_bbn 0.046047 0.003753  Y_lr_bbn 0.035814 0.003381
I_36_C   X_sr_sc 0.000000 0.000000   X_lr_sc 0.000000 0.000000 X_sr_bbco 0.012992 0.001808 X_lr_bbco 0.008382 0.001721  X_sr_bbn 0.017184 0.002357  X_lr_bbn 0.016764 0.002009   Y_sr_sc 0.000000 0.000000   Y_lr_sc 0.000000 0.000000 Y_sr_bbco 0.023889 0.002472 Y_lr_bbco 0.029757 0.002815  Y_sr_bbn 0.025985 0.002759  Y_lr_bbn 0.021375 0.002484
 E_8_P   X_sr_sc 0.035837 0.001410   X_lr_sc 0.039095 0.001646 X_sr_bbco 0.030864 0.001321 X_lr_bbco 0.019376 0.000976  X_sr_bbn 0.029150 0.001482  X_lr_bbn 0.019719 0.001054   Y_sr_sc 0.000000 0.000000   Y_lr_sc 0.000000 0.000000 Y_sr_bbco 0.025034 0.001169 Y_lr_bbco 0.018004 0.001163  Y_sr_bbn 0.041067 0.001521  Y_lr_bbn 0.032064 0.001433
 E_8_Q   X_sr_sc 0.030780 0.001477   X_lr_sc 0.034432 0.001570 X_sr_bbco 0.030050 0.001564 X_lr_bbco 0.012938 0.001008  X_sr_bbn 0.027233 0.001497  X_lr_bbn 0.018677 0.001206   Y_sr_sc 0.055927 0.001959   Y_lr_sc 0.074499 0.002427 Y_sr_bbco 0.036832 0.001761 Y_lr_bbco 0.018573 0.001142  Y_sr_bbn 0.033598 0.001513  Y_lr_bbn 0.014921 0.001030
 E_8_R   X_sr_sc 0.033308 0.001262   X_lr_sc 0.033930 0.001322 X_sr_bbco 0.027227 0.001064 X_lr_bbco 0.015410 0.000968  X_sr_bbn 0.029853 0.001237  X_lr_bbn 0.015825 0.000901   Y_sr_sc 0.067238 0.001725   Y_lr_sc 0.153272 0.002711 Y_sr_bbco 0.026467 0.001076 Y_lr_bbco 0.016308 0.000935  Y_sr_bbn 0.024463 0.001090  Y_lr_bbn 0.017276 0.000949
 E_8_S   X_sr_sc 0.034719 0.001245   X_lr_sc 0.034192 0.001309 X_sr_bbco 0.029712 0.001175 X_lr_bbco 0.015021 0.000881  X_sr_bbn 0.028131 0.001136  X_lr_bbn 0.018644 0.000820   Y_sr_sc 0.000000 0.000000   Y_lr_sc 0.000000 0.000000 Y_sr_bbco 0.021872 0.001089 Y_lr_bbco 0.025035 0.001091  Y_sr_bbn 0.022597 0.001026  Y_lr_bbn 0.027999 0.001118
 E_8_T   X_sr_sc 0.034846 0.001275   X_lr_sc 0.037548 0.001337 X_sr_bbco 0.027877 0.001280 X_lr_bbco 0.017423 0.000851  X_sr_bbn 0.029370 0.001226  X_lr_bbn 0.017850 0.000798   Y_sr_sc 0.000000 0.000000   Y_lr_sc 0.000000 0.000000 Y_sr_bbco 0.017850 0.000980 Y_lr_bbco 0.020339 0.001011  Y_sr_bbn 0.017565 0.000833  Y_lr_bbn 0.017992 0.000921
M_22_Q   X_sr_sc 0.000000 0.000000   X_lr_sc 0.000000 0.000000 X_sr_bbco 0.016139 0.001774 X_lr_bbco 0.016785 0.001960  X_sr_bbn 0.014526 0.001885  X_lr_bbn 0.017108 0.001830   Y_sr_sc 0.058102 0.003581   Y_lr_sc 0.075855 0.003724 Y_sr_bbco 0.034216 0.002850 Y_lr_bbco 0.017431 0.001910  Y_sr_bbn 0.039703 0.003066  Y_lr_bbn 0.016139 0.001989
 E_8_V   X_sr_sc 0.034132 0.001181   X_lr_sc 0.029167 0.000998 X_sr_bbco 0.029549 0.000920 X_lr_bbco 0.014608 0.000685  X_sr_bbn 0.028213 0.000949  X_lr_bbn 0.018140 0.000839   Y_sr_sc 0.000000 0.000000   Y_lr_sc 0.000000 0.000000 Y_sr_bbco 0.017138 0.000753 Y_lr_bbco 0.008545 0.000539  Y_sr_bbn 0.015897 0.000746  Y_lr_bbn 0.013223 0.000648
 E_8_W   X_sr_sc 0.035619 0.002718   X_lr_sc 0.040138 0.002940 X_sr_bbco 0.032430 0.002352 X_lr_bbco 0.019405 0.001884  X_sr_bbn 0.033227 0.002357  X_lr_bbn 0.016746 0.001712   Y_sr_sc 0.154173 0.005109   Y_lr_sc 0.346358 0.006841 Y_sr_bbco 0.019670 0.001991 Y_lr_bbco 0.019405 0.001867  Y_sr_bbn 0.022329 0.001940  Y_lr_bbn 0.023923 0.002048
 E_8_Y   X_sr_sc 0.030727 0.001472   X_lr_sc 0.035718 0.001638 X_sr_bbco 0.030629 0.001522 X_lr_bbco 0.017321 0.001122  X_sr_bbn 0.028085 0.001321  X_lr_bbn 0.020256 0.001169   Y_sr_sc 0.114395 0.002670   Y_lr_sc 0.217830 0.003522 Y_sr_bbco 0.018593 0.001133 Y_lr_bbco 0.026128 0.001457  Y_sr_bbn 0.016929 0.000966  Y_lr_bbn 0.022996 0.001180
M_22_P   X_sr_sc 0.000000 0.000000   X_lr_sc 0.000000 0.000000 X_sr_bbco 0.016125 0.001839 X_lr_bbco 0.016393 0.001804  X_sr_bbn 0.013169 0.001560  X_lr_bbn 0.017737 0.001757   Y_sr_sc 0.000000 0.000000   Y_lr_sc 0.000000 0.000000 Y_sr_bbco 0.026606 0.002113 Y_lr_bbco 0.019887 0.001928  Y_sr_bbn 0.040043 0.002676  Y_lr_bbn 0.036281 0.002524
 V_5_A   X_sr_sc 0.000000 0.000000   X_lr_sc 0.000000 0.000000 X_sr_bbco 0.014030 0.000623 X_lr_bbco 0.008276 0.000488  X_sr_bbn 0.014070 0.000610  X_lr_bbn 0.013991 0.000680   Y_sr_sc 0.000000 0.000000   Y_lr_sc 0.000000 0.000000 Y_sr_bbco 0.017301 0.000604 Y_lr_bbco 0.023883 0.000828  Y_sr_bbn 0.024513 0.000841  Y_lr_bbn 0.029913 0.000903
 E_8_A   X_sr_sc 0.034978 0.001020   X_lr_sc 0.034715 0.001034 X_sr_bbco 0.030775 0.000933 X_lr_bbco 0.016154 0.000672  X_sr_bbn 0.026923 0.000971  X_lr_bbn 0.016986 0.000690   Y_sr_sc 0.000000 0.000000   Y_lr_sc 0.000000 0.000000 Y_sr_bbco 0.017773 0.000764 Y_lr_bbco 0.022370 0.000810  Y_sr_bbn 0.018868 0.000801  Y_lr_bbn 0.026222 0.000916
 E_8_C   X_sr_sc 0.038451 0.002953   X_lr_sc 0.040387 0.002875 X_sr_bbco 0.035961 0.002690 X_lr_bbco 0.013001 0.001559  X_sr_bbn 0.027939 0.002362  X_lr_bbn 0.018534 0.001726   Y_sr_sc 0.000000 0.000000   Y_lr_sc 0.000000 0.000000 Y_sr_bbco 0.023790 0.002215 Y_lr_bbco 0.034025 0.002424  Y_sr_bbn 0.023790 0.002233  Y_lr_bbn 0.024620 0.001988
 E_8_D   X_sr_sc 0.034517 0.001176   X_lr_sc 0.036226 0.001257 X_sr_bbco 0.031887 0.001322 X_lr_bbco 0.018672 0.000810  X_sr_bbn 0.029717 0.001168  X_lr_bbn 0.022551 0.001029   Y_sr_sc 0.024260 0.000980   Y_lr_sc 0.032676 0.001360 Y_sr_bbco 0.022682 0.000975 Y_lr_bbco 0.015779 0.000845  Y_sr_bbn 0.023471 0.001052  Y_lr_bbn 0.019592 0.000904
 E_8_E   X_sr_sc 0.036953 0.001168   X_lr_sc 0.033464 0.001098 X_sr_bbco 0.032142 0.001070 X_lr_bbco 0.014644 0.000743  X_sr_bbn 0.031138 0.001079  X_lr_bbn 0.017868 0.000816   Y_sr_sc 0.033305 0.001115   Y_lr_sc 0.033834 0.001086 Y_sr_bbco 0.030715 0.001094 Y_lr_bbco 0.014908 0.000743  Y_sr_bbn 0.027649 0.001074  Y_lr_bbn 0.014749 0.000746
 E_8_F   X_sr_sc 0.035782 0.001488   X_lr_sc 0.036193 0.001507 X_sr_bbco 0.034137 0.001341 X_lr_bbco 0.014971 0.000945  X_sr_bbn 0.026487 0.001195  X_lr_bbn 0.018014 0.000948   Y_sr_sc 0.101588 0.002459   Y_lr_sc 0.211483 0.003228 Y_sr_bbco 0.018590 0.000960 Y_lr_bbco 0.022703 0.001116  Y_sr_bbn 0.018179 0.001011  Y_lr_bbn 0.020811 0.001076
 E_8_G   X_sr_sc 0.030465 0.001006   X_lr_sc 0.041604 0.001123 X_sr_bbco 0.025957 0.000969 X_lr_bbco 0.017823 0.000769  X_sr_bbn 0.027045 0.000952  X_lr_bbn 0.018807 0.000827   Y_sr_sc 0.000000 0.000000   Y_lr_sc 0.000000 0.000000 Y_sr_bbco 0.028962 0.001113 Y_lr_bbco 0.058080 0.001434  Y_sr_bbn 0.024299 0.000983  Y_lr_bbn 0.040309 0.001230
 E_8_H   X_sr_sc 0.033616 0.001819   X_lr_sc 0.040458 0.002052 X_sr_bbco 0.030939 0.001744 X_lr_bbco 0.015321 0.001273  X_sr_bbn 0.027071 0.001635  X_lr_bbn 0.019783 0.001398   Y_sr_sc 0.095493 0.002918   Y_lr_sc 0.172245 0.003931 Y_sr_bbco 0.024394 0.001637 Y_lr_bbco 0.026476 0.001718  Y_sr_bbn 0.026923 0.001624  Y_lr_bbn 0.026328 0.001628
 E_8_I   X_sr_sc 0.035177 0.001193   X_lr_sc 0.028936 0.001048 X_sr_bbco 0.030695 0.001141 X_lr_bbco 0.016624 0.000892  X_sr_bbn 0.027121 0.001061  X_lr_bbn 0.016000 0.000747   Y_sr_sc 0.000000 0.000000   Y_lr_sc 0.000000 0.000000 Y_sr_bbco 0.014752 0.000743 Y_lr_bbco 0.007206 0.000624  Y_sr_bbn 0.013957 0.000686  Y_lr_bbn 0.011688 0.000682
 E_8_K   X_sr_sc 0.033194 0.001261   X_lr_sc 0.033257 0.001131 X_sr_bbco 0.029211 0.001222 X_lr_bbco 0.015870 0.000836  X_sr_bbn 0.028768 0.001097  X_lr_bbn 0.018020 0.000910   Y_sr_sc 0.000000 0.000000   Y_lr_sc 0.000000 0.000000 Y_sr_bbco 0.018905 0.000919 Y_lr_bbco 0.014669 0.000799  Y_sr_bbn 0.019917 0.000866  Y_lr_bbn 0.016945 0.000860
 E_8_L   X_sr_sc 0.035023 0.000947   X_lr_sc 0.032780 0.000931 X_sr_bbco 0.031607 0.000829 X_lr_bbco 0.015493 0.000570  X_sr_bbn 0.027052 0.000851  X_lr_bbn 0.017356 0.000609   Y_sr_sc 0.000000 0.000000   Y_lr_sc 0.000000 0.000000 Y_sr_bbco 0.014182 0.000620 Y_lr_bbco 0.015838 0.000635  Y_sr_bbn 0.012146 0.000593  Y_lr_bbn 0.012594 0.000554
 E_8_M   X_sr_sc 0.034455 0.002107   X_lr_sc 0.035256 0.002026 X_sr_bbco 0.029647 0.001882 X_lr_bbco 0.015064 0.001379  X_sr_bbn 0.029647 0.001915  X_lr_bbn 0.020994 0.001410   Y_sr_sc 0.000000 0.000000   Y_lr_sc 0.000000 0.000000 Y_sr_bbco 0.014744 0.001210 Y_lr_bbco 0.017788 0.001446  Y_sr_bbn 0.012500 0.001206  Y_lr_bbn 0.015224 0.001274
 E_8_N   X_sr_sc 0.031958 0.001417   X_lr_sc 0.038878 0.001626 X_sr_bbco 0.028590 0.001418 X_lr_bbco 0.016116 0.001025  X_sr_bbn 0.028408 0.001232  X_lr_bbn 0.019576 0.001066   Y_sr_sc 0.043613 0.001566   Y_lr_sc 0.070746 0.002129 Y_sr_bbco 0.027133 0.001119 Y_lr_bbco 0.024037 0.001211  Y_sr_bbn 0.024310 0.001210  Y_lr_bbn 0.016207 0.001051
 W_3_H   X_sr_sc 0.263259 0.009672   X_lr_sc 0.353994 0.011719 X_sr_bbco 0.014696 0.002434 X_lr_bbco 0.019169 0.002839  X_sr_bbn 0.023642 0.003283  X_lr_bbn 0.024281 0.003052   Y_sr_sc 0.210863 0.008243   Y_lr_sc 0.155911 0.007954 Y_sr_bbco 0.035783 0.004341 Y_lr_bbco 0.027476 0.003414  Y_sr_bbn 0.028754 0.003295  Y_lr_bbn 0.017891 0.002742
 S_2_I   X_sr_sc 0.000000 0.000000   X_lr_sc 0.000000 0.000000 X_sr_bbco 0.021875 0.001039 X_lr_bbco 0.024942 0.001056  X_sr_bbn 0.021126 0.000974  X_lr_bbn 0.025078 0.001026   Y_sr_sc 0.000000 0.000000   Y_lr_sc 0.000000 0.000000 Y_sr_bbco 0.018672 0.000894 Y_lr_bbco 0.007905 0.000559  Y_sr_bbn 0.017582 0.000974  Y_lr_bbn 0.013630 0.000838
L_13_H   X_sr_sc 0.000000 0.000000   X_lr_sc 0.000000 0.000000 X_sr_bbco 0.013442 0.000991 X_lr_bbco 0.018180 0.001167  X_sr_bbn 0.017409 0.001171  X_lr_bbn 0.014544 0.001037   Y_sr_sc 0.090789 0.002544   Y_lr_sc 0.174526 0.003485 Y_sr_bbco 0.024350 0.001490 Y_lr_bbco 0.025782 0.001411  Y_sr_bbn 0.025452 0.001401  Y_lr_bbn 0.020824 0.001269
M_26_C   X_sr_sc 0.000000 0.000000   X_lr_sc 0.000000 0.000000 X_sr_bbco 0.018832 0.003468 X_lr_bbco 0.019774 0.003847  X_sr_bbn 0.011299 0.002787  X_lr_bbn 0.027307 0.004296   Y_sr_sc 0.000000 0.000000   Y_lr_sc 0.000000 0.000000 Y_sr_bbco 0.017891 0.003272 Y_lr_bbco 0.040490 0.005225  Y_sr_bbn 0.018832 0.003719  Y_lr_bbn 0.028249 0.004420
W_11_V   X_sr_sc 0.173993 0.005409   X_lr_sc 0.334118 0.007447 X_sr_bbco 0.018577 0.001688 X_lr_bbco 0.023286 0.002288  X_sr_bbn 0.021716 0.002175  X_lr_bbn 0.018838 0.001985   Y_sr_sc 0.000000 0.000000   Y_lr_sc 0.000000 0.000000 Y_sr_bbco 0.019623 0.001854 Y_lr_bbco 0.013082 0.001521  Y_sr_bbn 0.015175 0.001466  Y_lr_bbn 0.014652 0.001725
V_23_T   X_sr_sc 0.000000 0.000000   X_lr_sc 0.000000 0.000000 X_sr_bbco 0.016537 0.000842 X_lr_bbco 0.009102 0.000666  X_sr_bbn 0.016190 0.000929  X_lr_bbn 0.014522 0.000912   Y_sr_sc 0.000000 0.000000   Y_lr_sc 0.000000 0.000000 Y_sr_bbco 0.019247 0.001026 Y_lr_bbco 0.020289 0.000931  Y_sr_bbn 0.018135 0.000889  Y_lr_bbn 0.018621 0.000975
W_34_F   X_sr_sc 0.144845 0.006743   X_lr_sc 0.346907 0.011947 X_sr_bbco 0.012887 0.001981 X_lr_bbco 0.020103 0.002493  X_sr_bbn 0.025258 0.003251  X_lr_bbn 0.031959 0.003365   Y_sr_sc 0.094330 0.006046   Y_lr_sc 0.210825 0.008989 Y_sr_bbco 0.015464 0.002423 Y_lr_bbco 0.028351 0.003009  Y_sr_bbn 0.018041 0.002481  Y_lr_bbn 0.019072 0.002852
W_25_F   X_sr_sc 0.149463 0.006503   X_lr_sc 0.354507 0.011353 X_sr_bbco 0.015880 0.001999 X_lr_bbco 0.021018 0.002879  X_sr_bbn 0.027090 0.002706  X_lr_bbn 0.026623 0.003014   Y_sr_sc 0.110229 0.006033   Y_lr_sc 0.232135 0.008145 Y_sr_bbco 0.021952 0.002745 Y_lr_bbco 0.024755 0.002786  Y_sr_bbn 0.017749 0.002367  Y_lr_bbn 0.024755 0.002598
M_26_G   X_sr_sc 0.000000 0.000000   X_lr_sc 0.000000 0.000000 X_sr_bbco 0.016757 0.001378 X_lr_bbco 0.021835 0.001707  X_sr_bbn 0.017265 0.001306  X_lr_bbn 0.015741 0.001339   Y_sr_sc 0.000000 0.000000   Y_lr_sc 0.000000 0.000000 Y_sr_bbco 0.030636 0.001790 Y_lr_bbco 0.059242 0.002661  Y_sr_bbn 0.021496 0.001490  Y_lr_bbn 0.042146 0.002404
N_19_E   X_sr_sc 0.045791 0.001734   X_lr_sc 0.072572 0.002083 X_sr_bbco 0.026688 0.001470 X_lr_bbco 0.024347 0.001372  X_sr_bbn 0.020788 0.001134  X_lr_bbn 0.018822 0.001085   Y_sr_sc 0.032775 0.001490   Y_lr_sc 0.036988 0.001606 Y_sr_bbco 0.030246 0.001469 Y_lr_bbco 0.016856 0.001141  Y_sr_bbn 0.029123 0.001305  Y_lr_bbn 0.017886 0.001161
M_26_F   X_sr_sc 0.000000 0.000000   X_lr_sc 0.000000 0.000000 X_sr_bbco 0.015267 0.001909 X_lr_bbco 0.021433 0.002155  X_sr_bbn 0.014680 0.001533  X_lr_bbn 0.016148 0.001619   Y_sr_sc 0.096888 0.004267   Y_lr_sc 0.214328 0.006997 Y_sr_bbco 0.017029 0.001872 Y_lr_bbco 0.022314 0.001974  Y_sr_bbn 0.018203 0.001880  Y_lr_bbn 0.021139 0.002013
V_17_V   X_sr_sc 0.000000 0.000000   X_lr_sc 0.000000 0.000000 X_sr_bbco 0.015752 0.000750 X_lr_bbco 0.009569 0.000602  X_sr_bbn 0.014771 0.000754  X_lr_bbn 0.013201 0.000612   Y_sr_sc 0.000000 0.000000   Y_lr_sc 0.000000 0.000000 Y_sr_bbco 0.015801 0.000663 Y_lr_bbco 0.009078 0.000553  Y_sr_bbn 0.014624 0.000687  Y_lr_bbn 0.014133 0.000692
V_17_W   X_sr_sc 0.000000 0.000000   X_lr_sc 0.000000 0.000000 X_sr_bbco 0.017505 0.001783 X_lr_bbco 0.008336 0.001222  X_sr_bbn 0.013059 0.001659  X_lr_bbn 0.015560 0.001804   Y_sr_sc 0.158099 0.005121   Y_lr_sc 0.353987 0.008015 Y_sr_bbco 0.022784 0.002179 Y_lr_bbco 0.022784 0.002008  Y_sr_bbn 0.021951 0.002000  Y_lr_bbn 0.025007 0.002444
V_17_T   X_sr_sc 0.000000 0.000000   X_lr_sc 0.000000 0.000000 X_sr_bbco 0.016030 0.000863 X_lr_bbco 0.009093 0.000635  X_sr_bbn 0.013740 0.000808  X_lr_bbn 0.013673 0.000794   Y_sr_sc 0.000000 0.000000   Y_lr_sc 0.000000 0.000000 Y_sr_bbco 0.017445 0.000894 Y_lr_bbco 0.021553 0.000968  Y_sr_bbn 0.016973 0.000859  Y_lr_bbn 0.018926 0.000953
V_17_R   X_sr_sc 0.000000 0.000000   X_lr_sc 0.000000 0.000000 X_sr_bbco 0.017079 0.000936 X_lr_bbco 0.008645 0.000642  X_sr_bbn 0.016236 0.000932  X_lr_bbn 0.015462 0.000861   Y_sr_sc 0.066629 0.001670   Y_lr_sc 0.163762 0.002809 Y_sr_bbco 0.022561 0.001083 Y_lr_bbco 0.020101 0.000985  Y_sr_bbn 0.024951 0.001164  Y_lr_bbn 0.021296 0.001017
V_17_S   X_sr_sc 0.000000 0.000000   X_lr_sc 0.000000 0.000000 X_sr_bbco 0.015139 0.000853 X_lr_bbco 0.009640 0.000661  X_sr_bbn 0.015819 0.000821  X_lr_bbn 0.014830 0.000813   Y_sr_sc 0.000000 0.000000   Y_lr_sc 0.000000 0.000000 Y_sr_bbco 0.021442 0.001025 Y_lr_bbco 0.025644 0.001094  Y_sr_bbn 0.022493 0.000966  Y_lr_bbn 0.026880 0.001087
V_17_P   X_sr_sc 0.000000 0.000000   X_lr_sc 0.000000 0.000000 X_sr_bbco 0.015766 0.000937 X_lr_bbco 0.010432 0.000749  X_sr_bbn 0.016943 0.000897  X_lr_bbn 0.013962 0.000869   Y_sr_sc 0.000000 0.000000   Y_lr_sc 0.000000 0.000000 Y_sr_bbco 0.024080 0.001178 Y_lr_bbco 0.017648 0.000960  Y_sr_bbn 0.043376 0.001502  Y_lr_bbn 0.033179 0.001285
V_17_Q   X_sr_sc 0.000000 0.000000   X_lr_sc 0.000000 0.000000 X_sr_bbco 0.019180 0.001212 X_lr_bbco 0.009386 0.000868  X_sr_bbn 0.013773 0.001076  X_lr_bbn 0.011528 0.000907   Y_sr_sc 0.054683 0.002044   Y_lr_sc 0.074067 0.002238 Y_sr_bbco 0.035503 0.001698 Y_lr_bbco 0.021118 0.001163  Y_sr_bbn 0.034279 0.001571  Y_lr_bbn 0.019996 0.001280
V_22_C   X_sr_sc 0.000000 0.000000   X_lr_sc 0.000000 0.000000 X_sr_bbco 0.018479 0.002142 X_lr_bbco 0.007699 0.001354  X_sr_bbn 0.016631 0.001915  X_lr_bbn 0.011703 0.001633   Y_sr_sc 0.000000 0.000000   Y_lr_sc 0.000000 0.000000 Y_sr_bbco 0.021866 0.002332 Y_lr_bbco 0.039113 0.002981  Y_sr_bbn 0.023406 0.002277  Y_lr_bbn 0.027410 0.002554
 R_7_S   X_sr_sc 0.062685 0.001783   X_lr_sc 0.164738 0.003075 X_sr_bbco 0.025260 0.001251 X_lr_bbco 0.019262 0.001110  X_sr_bbn 0.025429 0.001292  X_lr_bbn 0.019093 0.001102   Y_sr_sc 0.000000 0.000000   Y_lr_sc 0.000000 0.000000 Y_sr_bbco 0.021796 0.001046 Y_lr_bbco 0.024837 0.001203  Y_sr_bbn 0.023824 0.001169  Y_lr_bbn 0.028555 0.001303
V_26_F   X_sr_sc 0.000000 0.000000   X_lr_sc 0.000000 0.000000 X_sr_bbco 0.018593 0.001146 X_lr_bbco 0.009015 0.000805  X_sr_bbn 0.016152 0.001037  X_lr_bbn 0.015213 0.001002   Y_sr_sc 0.108743 0.002770   Y_lr_sc 0.208940 0.003630 Y_sr_bbco 0.022631 0.001319 Y_lr_bbco 0.023570 0.001306  Y_sr_bbn 0.018312 0.001013  Y_lr_bbn 0.021035 0.001290
V_17_Y   X_sr_sc 0.000000 0.000000   X_lr_sc 0.000000 0.000000 X_sr_bbco 0.014905 0.001020 X_lr_bbco 0.009833 0.000829  X_sr_bbn 0.014077 0.001044  X_lr_bbn 0.015526 0.000983   Y_sr_sc 0.126488 0.002974   Y_lr_sc 0.228030 0.003874 Y_sr_bbco 0.022358 0.001269 Y_lr_bbco 0.022668 0.001406  Y_sr_bbn 0.019667 0.001211  Y_lr_bbn 0.022358 0.001194
V_17_F   X_sr_sc 0.000000 0.000000   X_lr_sc 0.000000 0.000000 X_sr_bbco 0.016285 0.000904 X_lr_bbco 0.009255 0.000762  X_sr_bbn 0.014506 0.001032  X_lr_bbn 0.015574 0.000995   Y_sr_sc 0.099938 0.002380   Y_lr_sc 0.215449 0.003913 Y_sr_bbco 0.021091 0.001192 Y_lr_bbco 0.021714 0.001236  Y_sr_bbn 0.016908 0.001051  Y_lr_bbn 0.020112 0.001001
R_28_H   X_sr_sc 0.069248 0.003087   X_lr_sc 0.187244 0.005428 X_sr_bbco 0.027563 0.001952 X_lr_bbco 0.022096 0.001834  X_sr_bbn 0.021868 0.001796  X_lr_bbn 0.022096 0.001960   Y_sr_sc 0.101139 0.003669   Y_lr_sc 0.178815 0.005403 Y_sr_bbco 0.021868 0.001936 Y_lr_bbco 0.021185 0.001796  Y_sr_bbn 0.023235 0.001945  Y_lr_bbn 0.017995 0.001652
V_17_D   X_sr_sc 0.000000 0.000000   X_lr_sc 0.000000 0.000000 X_sr_bbco 0.017346 0.000837 X_lr_bbco 0.009444 0.000679  X_sr_bbn 0.013889 0.000781  X_lr_bbn 0.016173 0.000829   Y_sr_sc 0.025802 0.001065   Y_lr_sc 0.030370 0.001086 Y_sr_bbco 0.024938 0.001080 Y_lr_bbco 0.019815 0.000972  Y_sr_bbn 0.024753 0.000975  Y_lr_bbn 0.020617 0.000980
V_17_E   X_sr_sc 0.000000 0.000000   X_lr_sc 0.000000 0.000000 X_sr_bbco 0.014980 0.000687 X_lr_bbco 0.009600 0.000597  X_sr_bbn 0.015613 0.000813  X_lr_bbn 0.012712 0.000677   Y_sr_sc 0.032755 0.001147   Y_lr_sc 0.036500 0.001260 Y_sr_bbco 0.029643 0.001103 Y_lr_bbco 0.016404 0.000843  Y_sr_bbn 0.027744 0.001001  Y_lr_bbn 0.019516 0.000742
V_17_C   X_sr_sc 0.000000 0.000000   X_lr_sc 0.000000 0.000000 X_sr_bbco 0.017665 0.002000 X_lr_bbco 0.007784 0.001297  X_sr_bbn 0.018563 0.002017  X_lr_bbn 0.017066 0.001941   Y_sr_sc 0.000000 0.000000   Y_lr_sc 0.000000 0.000000 Y_sr_bbco 0.019162 0.001962 Y_lr_bbco 0.030838 0.002636  Y_sr_bbn 0.019162 0.002109  Y_lr_bbn 0.027844 0.002491
V_17_A   X_sr_sc 0.000000 0.000000   X_lr_sc 0.000000 0.000000 X_sr_bbco 0.016043 0.000730 X_lr_bbco 0.009818 0.000565  X_sr_bbn 0.014957 0.000647  X_lr_bbn 0.012909 0.000624   Y_sr_sc 0.000000 0.000000   Y_lr_sc 0.000000 0.000000 Y_sr_bbco 0.017087 0.000746 Y_lr_bbco 0.024607 0.000879  Y_sr_bbn 0.020555 0.000747  Y_lr_bbn 0.029746 0.000953
V_17_N   X_sr_sc 0.000000 0.000000   X_lr_sc 0.000000 0.000000 X_sr_bbco 0.015317 0.000936 X_lr_bbco 0.007880 0.000667  X_sr_bbn 0.016556 0.001052  X_lr_bbn 0.014431 0.000907   Y_sr_sc 0.050907 0.001829   Y_lr_sc 0.072244 0.002042 Y_sr_bbco 0.026560 0.001348 Y_lr_bbco 0.024878 0.001262  Y_sr_bbn 0.020629 0.001083  Y_lr_bbn 0.019566 0.001239
V_17_L   X_sr_sc 0.000000 0.000000   X_lr_sc 0.000000 0.000000 X_sr_bbco 0.015917 0.000638 X_lr_bbco 0.008847 0.000435  X_sr_bbn 0.014253 0.000630  X_lr_bbn 0.014178 0.000616   Y_sr_sc 0.000000 0.000000   Y_lr_sc 0.000000 0.000000 Y_sr_bbco 0.014858 0.000578 Y_lr_bbco 0.016749 0.000664  Y_sr_bbn 0.012136 0.000567  Y_lr_bbn 0.013989 0.000638
V_17_M   X_sr_sc 0.000000 0.000000   X_lr_sc 0.000000 0.000000 X_sr_bbco 0.018894 0.001452 X_lr_bbco 0.007660 0.001046  X_sr_bbn 0.014638 0.001323  X_lr_bbn 0.013277 0.001163   Y_sr_sc 0.000000 0.000000   Y_lr_sc 0.000000 0.000000 Y_sr_bbco 0.016000 0.001393 Y_lr_bbco 0.017532 0.001651  Y_sr_bbn 0.010894 0.001144  Y_lr_bbn 0.017021 0.001266
V_17_K   X_sr_sc 0.000000 0.000000   X_lr_sc 0.000000 0.000000 X_sr_bbco 0.017360 0.000941 X_lr_bbco 0.010377 0.000681  X_sr_bbn 0.014733 0.000741  X_lr_bbn 0.013836 0.000816   Y_sr_sc 0.000000 0.000000   Y_lr_sc 0.000000 0.000000 Y_sr_bbco 0.015566 0.000880 Y_lr_bbco 0.017231 0.000764  Y_sr_bbn 0.020050 0.001067  Y_lr_bbn 0.014413 0.000830
V_17_H   X_sr_sc 0.000000 0.000000   X_lr_sc 0.000000 0.000000 X_sr_bbco 0.014932 0.001328 X_lr_bbco 0.009117 0.000945  X_sr_bbn 0.020591 0.001554  X_lr_bbn 0.012417 0.001237   Y_sr_sc 0.097296 0.003202   Y_lr_sc 0.174473 0.003785 Y_sr_bbco 0.027821 0.001718 Y_lr_bbco 0.022949 0.001536  Y_sr_bbn 0.025778 0.001730  Y_lr_bbn 0.021063 0.001328
V_17_I   X_sr_sc 0.000000 0.000000   X_lr_sc 0.000000 0.000000 X_sr_bbco 0.016392 0.000967 X_lr_bbco 0.009287 0.000627  X_sr_bbn 0.014336 0.000758  X_lr_bbn 0.014086 0.000879   Y_sr_sc 0.000000 0.000000   Y_lr_sc 0.000000 0.000000 Y_sr_bbco 0.015146 0.000799 Y_lr_bbco 0.007791 0.000585  Y_sr_bbn 0.015271 0.000789  Y_lr_bbn 0.013712 0.000763
M_26_H   X_sr_sc 0.000000 0.000000   X_lr_sc 0.000000 0.000000 X_sr_bbco 0.015183 0.002270 X_lr_bbco 0.028272 0.003118  X_sr_bbn 0.008901 0.001665  X_lr_bbn 0.011518 0.002005   Y_sr_sc 0.104712 0.006590   Y_lr_sc 0.172251 0.007382 Y_sr_bbco 0.019372 0.002565 Y_lr_bbco 0.019372 0.002599  Y_sr_bbn 0.025131 0.003017  Y_lr_bbn 0.021990 0.002868
Y_36_V   X_sr_sc 0.117798 0.003091   X_lr_sc 0.226715 0.004111 X_sr_bbco 0.020217 0.001306 X_lr_bbco 0.023840 0.001261  X_sr_bbn 0.020802 0.001339  X_lr_bbn 0.022555 0.001339   Y_sr_sc 0.000000 0.000000   Y_lr_sc 0.000000 0.000000 Y_sr_bbco 0.016244 0.001127 Y_lr_bbco 0.009349 0.000912  Y_sr_bbn 0.015777 0.001167  Y_lr_bbn 0.015192 0.001106
M_23_T   X_sr_sc 0.000000 0.000000   X_lr_sc 0.000000 0.000000 X_sr_bbco 0.015600 0.001676 X_lr_bbco 0.016764 0.001606  X_sr_bbn 0.014435 0.001671  X_lr_bbn 0.016298 0.001636   Y_sr_sc 0.000000 0.000000   Y_lr_sc 0.000000 0.000000 Y_sr_bbco 0.019558 0.001916 Y_lr_bbco 0.020955 0.001941  Y_sr_bbn 0.019790 0.001780  Y_lr_bbn 0.016997 0.001690
 R_7_Y   X_sr_sc 0.063881 0.002428   X_lr_sc 0.174054 0.003831 X_sr_bbco 0.026312 0.001696 X_lr_bbco 0.019840 0.001279  X_sr_bbn 0.027578 0.001637  X_lr_bbn 0.020543 0.001375   Y_sr_sc 0.119741 0.003190   Y_lr_sc 0.234135 0.004559 Y_sr_bbco 0.021106 0.001521 Y_lr_bbco 0.024483 0.001447  Y_sr_bbn 0.016744 0.001285  Y_lr_bbn 0.019136 0.001399
L_20_Y   X_sr_sc 0.000000 0.000000   X_lr_sc 0.000000 0.000000 X_sr_bbco 0.016180 0.001013 X_lr_bbco 0.019173 0.001104  X_sr_bbn 0.012782 0.000781  X_lr_bbn 0.016504 0.001047   Y_sr_sc 0.118922 0.002450   Y_lr_sc 0.221422 0.003486 Y_sr_bbco 0.020953 0.001071 Y_lr_bbco 0.024593 0.001334  Y_sr_bbn 0.020144 0.001133  Y_lr_bbn 0.023461 0.001185
W_39_W   X_sr_sc 0.152615 0.012722   X_lr_sc 0.359658 0.016669 X_sr_bbco 0.019210 0.003302 X_lr_bbco 0.018143 0.003448  X_sr_bbn 0.024546 0.004533  X_lr_bbn 0.034152 0.007411   Y_sr_sc 0.179296 0.011985   Y_lr_sc 0.375667 0.016308 Y_sr_bbco 0.024546 0.004412 Y_lr_bbco 0.021345 0.004136  Y_sr_bbn 0.036286 0.005280  Y_lr_bbn 0.050160 0.007645
M_26_M   X_sr_sc 0.000000 0.000000   X_lr_sc 0.000000 0.000000 X_sr_bbco 0.015915 0.002381 X_lr_bbco 0.016446 0.002539  X_sr_bbn 0.011141 0.002014  X_lr_bbn 0.026525 0.003136   Y_sr_sc 0.000000 0.000000   Y_lr_sc 0.000000 0.000000 Y_sr_bbco 0.015915 0.002533 Y_lr_bbco 0.015385 0.002591  Y_sr_bbn 0.012202 0.002246  Y_lr_bbn 0.015385 0.002285
S_19_K   X_sr_sc 0.000000 0.000000   X_lr_sc 0.000000 0.000000 X_sr_bbco 0.023853 0.001104 X_lr_bbco 0.024610 0.001189  X_sr_bbn 0.024534 0.001202  X_lr_bbn 0.028320 0.001142   Y_sr_sc 0.000000 0.000000   Y_lr_sc 0.000000 0.000000 Y_sr_bbco 0.017719 0.000938 Y_lr_bbco 0.016811 0.000951  Y_sr_bbn 0.020218 0.001012  Y_lr_bbn 0.016735 0.000982
M_26_S   X_sr_sc 0.000000 0.000000   X_lr_sc 0.000000 0.000000 X_sr_bbco 0.017918 0.001631 X_lr_bbco 0.018771 0.001821  X_sr_bbn 0.014292 0.001426  X_lr_bbn 0.016425 0.001648   Y_sr_sc 0.000000 0.000000   Y_lr_sc 0.000000 0.000000 Y_sr_bbco 0.020478 0.001759 Y_lr_bbco 0.025384 0.001920  Y_sr_bbn 0.022824 0.001788  Y_lr_bbn 0.026024 0.002075
S_19_I   X_sr_sc 0.000000 0.000000   X_lr_sc 0.000000 0.000000 X_sr_bbco 0.023189 0.001030 X_lr_bbco 0.022887 0.001158  X_sr_bbn 0.023642 0.001125  X_lr_bbn 0.029609 0.001218   Y_sr_sc 0.000000 0.000000   Y_lr_sc 0.000000 0.000000 Y_sr_bbco 0.015333 0.000857 Y_lr_bbco 0.008007 0.000623  Y_sr_bbn 0.016995 0.001027  Y_lr_bbn 0.014427 0.000889
S_19_H   X_sr_sc 0.000000 0.000000   X_lr_sc 0.000000 0.000000 X_sr_bbco 0.022749 0.001794 X_lr_bbco 0.028583 0.002060  X_sr_bbn 0.021194 0.001838  X_lr_bbn 0.029166 0.001978   Y_sr_sc 0.098192 0.003607   Y_lr_sc 0.179662 0.004536 Y_sr_bbco 0.022944 0.001796 Y_lr_bbco 0.024888 0.002000  Y_sr_bbn 0.024110 0.001593  Y_lr_bbn 0.020805 0.001816
S_19_N   X_sr_sc 0.000000 0.000000   X_lr_sc 0.000000 0.000000 X_sr_bbco 0.021969 0.001199 X_lr_bbco 0.027162 0.001367  X_sr_bbn 0.023168 0.001140  X_lr_bbn 0.032754 0.001463   Y_sr_sc 0.044538 0.001829   Y_lr_sc 0.072299 0.002084 Y_sr_bbco 0.025764 0.001277 Y_lr_bbco 0.027462 0.001274  Y_sr_bbn 0.023567 0.001422  Y_lr_bbn 0.020671 0.001288
S_19_M   X_sr_sc 0.000000 0.000000   X_lr_sc 0.000000 0.000000 X_sr_bbco 0.020286 0.001762 X_lr_bbco 0.025198 0.001933  X_sr_bbn 0.024557 0.001957  X_lr_bbn 0.025625 0.001877   Y_sr_sc 0.000000 0.000000   Y_lr_sc 0.000000 0.000000 Y_sr_bbco 0.018791 0.001558 Y_lr_bbco 0.024770 0.002015  Y_sr_bbn 0.013453 0.001419  Y_lr_bbn 0.017297 0.001649
S_19_L   X_sr_sc 0.000000 0.000000   X_lr_sc 0.000000 0.000000 X_sr_bbco 0.021196 0.000855 X_lr_bbco 0.026390 0.000948  X_sr_bbn 0.023021 0.000860  X_lr_bbn 0.028027 0.000869   Y_sr_sc 0.000000 0.000000   Y_lr_sc 0.000000 0.000000 Y_sr_bbco 0.014037 0.000718 Y_lr_bbco 0.018295 0.000715  Y_sr_bbn 0.014084 0.000628  Y_lr_bbn 0.013943 0.000717
S_19_C   X_sr_sc 0.000000 0.000000   X_lr_sc 0.000000 0.000000 X_sr_bbco 0.021876 0.002266 X_lr_bbco 0.029831 0.002667  X_sr_bbn 0.029831 0.002821  X_lr_bbn 0.028174 0.002528   Y_sr_sc 0.000000 0.000000   Y_lr_sc 0.000000 0.000000 Y_sr_bbco 0.024859 0.002545 Y_lr_bbco 0.032483 0.002527  Y_sr_bbn 0.024859 0.002609  Y_lr_bbn 0.022207 0.002131
M_18_H   X_sr_sc 0.000000 0.000000   X_lr_sc 0.000000 0.000000 X_sr_bbco 0.013916 0.002260 X_lr_bbco 0.016315 0.002282  X_sr_bbn 0.011036 0.001985  X_lr_bbn 0.011036 0.001968   Y_sr_sc 0.089251 0.004984   Y_lr_sc 0.182821 0.007612 Y_sr_bbco 0.026871 0.003056 Y_lr_bbco 0.016315 0.002346  Y_sr_bbn 0.023512 0.002824  Y_lr_bbn 0.025432 0.002752
S_19_A   X_sr_sc 0.000000 0.000000   X_lr_sc 0.000000 0.000000 X_sr_bbco 0.021260 0.000947 X_lr_bbco 0.025534 0.000890  X_sr_bbn 0.023370 0.000852  X_lr_bbn 0.027536 0.001061   Y_sr_sc 0.000000 0.000000   Y_lr_sc 0.000000 0.000000 Y_sr_bbco 0.016933 0.000863 Y_lr_bbco 0.024074 0.001002  Y_sr_bbn 0.020341 0.000876  Y_lr_bbn 0.029808 0.001037
S_19_G   X_sr_sc 0.000000 0.000000   X_lr_sc 0.000000 0.000000 X_sr_bbco 0.024029 0.001020 X_lr_bbco 0.026903 0.001092  X_sr_bbn 0.023601 0.001015  X_lr_bbn 0.031000 0.001049   Y_sr_sc 0.000000 0.000000   Y_lr_sc 0.000000 0.000000 Y_sr_bbco 0.028432 0.001139 Y_lr_bbco 0.058270 0.001560  Y_sr_bbn 0.022745 0.001031  Y_lr_bbn 0.047080 0.001517
S_19_F   X_sr_sc 0.000000 0.000000   X_lr_sc 0.000000 0.000000 X_sr_bbco 0.021509 0.001376 X_lr_bbco 0.023204 0.001392  X_sr_bbn 0.026595 0.001409  X_lr_bbn 0.028184 0.001384   Y_sr_sc 0.102564 0.002809   Y_lr_sc 0.222081 0.003841 Y_sr_bbco 0.023416 0.001386 Y_lr_bbco 0.022145 0.001355  Y_sr_bbn 0.017588 0.001176  Y_lr_bbn 0.019708 0.001310
S_19_E   X_sr_sc 0.000000 0.000000   X_lr_sc 0.000000 0.000000 X_sr_bbco 0.021653 0.000932 X_lr_bbco 0.025675 0.001078  X_sr_bbn 0.025877 0.001094  X_lr_bbn 0.026681 0.001058   Y_sr_sc 0.035597 0.001340   Y_lr_sc 0.037206 0.001355 Y_sr_bbco 0.030703 0.001223 Y_lr_bbco 0.016961 0.000817  Y_sr_bbn 0.028424 0.001231  Y_lr_bbn 0.019843 0.001035
S_19_D   X_sr_sc 0.000000 0.000000   X_lr_sc 0.000000 0.000000 X_sr_bbco 0.022266 0.001177 X_lr_bbco 0.025575 0.001116  X_sr_bbn 0.023845 0.001176  X_lr_bbn 0.029713 0.001257   Y_sr_sc 0.026629 0.001093   Y_lr_sc 0.031969 0.001397 Y_sr_bbco 0.024598 0.001086 Y_lr_bbco 0.019182 0.000924  Y_sr_bbn 0.019859 0.000921  Y_lr_bbn 0.019407 0.001009
M_23_N   X_sr_sc 0.000000 0.000000   X_lr_sc 0.000000 0.000000 X_sr_bbco 0.017222 0.001680 X_lr_bbco 0.023536 0.002336  X_sr_bbn 0.012629 0.001479  X_lr_bbn 0.014064 0.001641   Y_sr_sc 0.043054 0.002775   Y_lr_sc 0.075775 0.003850 Y_sr_bbco 0.027268 0.002309 Y_lr_bbco 0.023823 0.002262  Y_sr_bbn 0.019231 0.001996  Y_lr_bbn 0.018370 0.001872
S_19_Y   X_sr_sc 0.000000 0.000000   X_lr_sc 0.000000 0.000000 X_sr_bbco 0.023105 0.001403 X_lr_bbco 0.028400 0.001606  X_sr_bbn 0.025511 0.001554  X_lr_bbn 0.029844 0.001850   Y_sr_sc 0.125872 0.003249   Y_lr_sc 0.229964 0.004644 Y_sr_bbco 0.021901 0.001452 Y_lr_bbco 0.024910 0.001373  Y_sr_bbn 0.017208 0.001349  Y_lr_bbn 0.020698 0.001399
W_11_D   X_sr_sc 0.176983 0.005786   X_lr_sc 0.360090 0.008864 X_sr_bbco 0.020309 0.002141 X_lr_bbco 0.020309 0.002072  X_sr_bbn 0.023211 0.002388  X_lr_bbn 0.034172 0.002806   Y_sr_sc 0.026112 0.002568   Y_lr_sc 0.029014 0.002378 Y_sr_bbco 0.027724 0.002334 Y_lr_bbco 0.022244 0.002283  Y_sr_bbn 0.031270 0.002697  Y_lr_bbn 0.020632 0.002184
N_11_W   X_sr_sc 0.044341 0.003829   X_lr_sc 0.095017 0.005467 X_sr_bbco 0.042230 0.003266 X_lr_bbco 0.027872 0.003099  X_sr_bbn 0.021537 0.002441  X_lr_bbn 0.020270 0.002540   Y_sr_sc 0.173986 0.007241   Y_lr_sc 0.345861 0.011154 Y_sr_bbco 0.021115 0.002241 Y_lr_bbco 0.024493 0.002843  Y_sr_bbn 0.021115 0.002438  Y_lr_bbn 0.028294 0.002988
M_23_K   X_sr_sc 0.000000 0.000000   X_lr_sc 0.000000 0.000000 X_sr_bbco 0.013960 0.001387 X_lr_bbco 0.017861 0.001421  X_sr_bbn 0.012934 0.001482  X_lr_bbn 0.019708 0.001656   Y_sr_sc 0.000000 0.000000   Y_lr_sc 0.000000 0.000000 Y_sr_bbco 0.020324 0.001722 Y_lr_bbco 0.011907 0.001293  Y_sr_bbn 0.018887 0.001737  Y_lr_bbn 0.017245 0.001517
M_23_H   X_sr_sc 0.000000 0.000000   X_lr_sc 0.000000 0.000000 X_sr_bbco 0.016520 0.002439 X_lr_bbco 0.022199 0.002697  X_sr_bbn 0.011358 0.001980  X_lr_bbn 0.016004 0.002590   Y_sr_sc 0.112029 0.006010   Y_lr_sc 0.178627 0.007682 Y_sr_bbco 0.027362 0.003128 Y_lr_bbco 0.021167 0.002699  Y_sr_bbn 0.021683 0.003015  Y_lr_bbn 0.023748 0.002922
W_30_Q   X_sr_sc 0.154301 0.007059   X_lr_sc 0.356989 0.010987 X_sr_bbco 0.024731 0.002897 X_lr_bbco 0.022043 0.002851  X_sr_bbn 0.019892 0.002756  X_lr_bbn 0.022043 0.002842   Y_sr_sc 0.061828 0.004978   Y_lr_sc 0.096237 0.006468 Y_sr_bbco 0.044086 0.004319 Y_lr_bbco 0.020968 0.002828  Y_sr_bbn 0.038710 0.004003  Y_lr_bbn 0.018280 0.002774
S_19_S   X_sr_sc 0.000000 0.000000   X_lr_sc 0.000000 0.000000 X_sr_bbco 0.021240 0.001006 X_lr_bbco 0.025139 0.001091  X_sr_bbn 0.027994 0.001132  X_lr_bbn 0.029387 0.001147   Y_sr_sc 0.000000 0.000000   Y_lr_sc 0.000000 0.000000 Y_sr_bbco 0.023329 0.001065 Y_lr_bbco 0.025766 0.001090  Y_sr_bbn 0.026114 0.001152  Y_lr_bbn 0.030850 0.001135
S_19_R   X_sr_sc 0.000000 0.000000   X_lr_sc 0.000000 0.000000 X_sr_bbco 0.021626 0.001099 X_lr_bbco 0.027279 0.001318  X_sr_bbn 0.024677 0.001275  X_lr_bbn 0.028805 0.001371   Y_sr_sc 0.070800 0.001992   Y_lr_sc 0.164483 0.003091 Y_sr_bbco 0.026741 0.001301 Y_lr_bbco 0.018754 0.001083  Y_sr_bbn 0.025754 0.001319  Y_lr_bbn 0.020549 0.001219
S_19_Q   X_sr_sc 0.000000 0.000000   X_lr_sc 0.000000 0.000000 X_sr_bbco 0.021997 0.001338 X_lr_bbco 0.025879 0.001841  X_sr_bbn 0.024821 0.001387  X_lr_bbn 0.026232 0.001473   Y_sr_sc 0.055993 0.001897   Y_lr_sc 0.078697 0.002516 Y_sr_bbco 0.039407 0.001757 Y_lr_bbco 0.019174 0.001280  Y_sr_bbn 0.035996 0.001882  Y_lr_bbn 0.019174 0.001367
S_19_P   X_sr_sc 0.000000 0.000000   X_lr_sc 0.000000 0.000000 X_sr_bbco 0.022187 0.001187 X_lr_bbco 0.024385 0.001347  X_sr_bbn 0.027484 0.001388  X_lr_bbn 0.031081 0.001460   Y_sr_sc 0.000000 0.000000   Y_lr_sc 0.000000 0.000000 Y_sr_bbco 0.023786 0.001379 Y_lr_bbco 0.018689 0.001036  Y_sr_bbn 0.048071 0.001833  Y_lr_bbn 0.031181 0.001452
S_19_W   X_sr_sc 0.000000 0.000000   X_lr_sc 0.000000 0.000000 X_sr_bbco 0.028784 0.002542 X_lr_bbco 0.028474 0.002472  X_sr_bbn 0.027546 0.002555  X_lr_bbn 0.027236 0.002243   Y_sr_sc 0.155060 0.005819   Y_lr_sc 0.373259 0.008661 Y_sr_bbco 0.021046 0.002191 Y_lr_bbco 0.019808 0.002082  Y_sr_bbn 0.019499 0.002170  Y_lr_bbn 0.025070 0.002389
S_19_V   X_sr_sc 0.000000 0.000000   X_lr_sc 0.000000 0.000000 X_sr_bbco 0.021561 0.001040 X_lr_bbco 0.028360 0.001119  X_sr_bbn 0.025297 0.000938  X_lr_bbn 0.029585 0.001035   Y_sr_sc 0.000000 0.000000   Y_lr_sc 0.000000 0.000000 Y_sr_bbco 0.017886 0.000828 Y_lr_bbco 0.010413 0.000681  Y_sr_bbn 0.015558 0.000834  Y_lr_bbn 0.014639 0.000755
S_19_T   X_sr_sc 0.000000 0.000000   X_lr_sc 0.000000 0.000000 X_sr_bbco 0.022914 0.001141 X_lr_bbco 0.027210 0.001189  X_sr_bbn 0.022914 0.001077  X_lr_bbn 0.028403 0.001170   Y_sr_sc 0.000000 0.000000   Y_lr_sc 0.000000 0.000000 Y_sr_bbco 0.019731 0.001091 Y_lr_bbco 0.020924 0.001097  Y_sr_bbn 0.019811 0.001015  Y_lr_bbn 0.018379 0.001026
I_37_E   X_sr_sc 0.000000 0.000000   X_lr_sc 0.000000 0.000000 X_sr_bbco 0.014209 0.000937 X_lr_bbco 0.008006 0.000676  X_sr_bbn 0.014209 0.000839  X_lr_bbn 0.012334 0.000777   Y_sr_sc 0.032530 0.001240   Y_lr_sc 0.034622 0.001443 Y_sr_bbco 0.029645 0.001288 Y_lr_bbco 0.014137 0.000882  Y_sr_bbn 0.025822 0.001187  Y_lr_bbn 0.017167 0.000930
I_37_D   X_sr_sc 0.000000 0.000000   X_lr_sc 0.000000 0.000000 X_sr_bbco 0.016748 0.001059 X_lr_bbco 0.007613 0.000704  X_sr_bbn 0.013534 0.001011  X_lr_bbn 0.012773 0.000800   Y_sr_sc 0.026053 0.001209   Y_lr_sc 0.032228 0.001416 Y_sr_bbco 0.024531 0.001248 Y_lr_bbco 0.018356 0.001113  Y_sr_bbn 0.019709 0.001058  Y_lr_bbn 0.018948 0.000995
I_37_G   X_sr_sc 0.000000 0.000000   X_lr_sc 0.000000 0.000000 X_sr_bbco 0.016655 0.000964 X_lr_bbco 0.009547 0.000694  X_sr_bbn 0.015122 0.000963  X_lr_bbn 0.013101 0.000825   Y_sr_sc 0.000000 0.000000   Y_lr_sc 0.000000 0.000000 Y_sr_bbco 0.025714 0.001061 Y_lr_bbco 0.056028 0.001751  Y_sr_bbn 0.022091 0.001057  Y_lr_bbn 0.042091 0.001570
I_37_F   X_sr_sc 0.000000 0.000000   X_lr_sc 0.000000 0.000000 X_sr_bbco 0.016067 0.001149 X_lr_bbco 0.007794 0.000788  X_sr_bbn 0.015468 0.001155  X_lr_bbn 0.014269 0.001198   Y_sr_sc 0.107314 0.003064   Y_lr_sc 0.214628 0.004053 Y_sr_bbco 0.019544 0.001268 Y_lr_bbco 0.023501 0.001382  Y_sr_bbn 0.019544 0.001299  Y_lr_bbn 0.019544 0.001317
I_37_A   X_sr_sc 0.000000 0.000000   X_lr_sc 0.000000 0.000000 X_sr_bbco 0.015333 0.000790 X_lr_bbco 0.007296 0.000582  X_sr_bbn 0.013046 0.000727  X_lr_bbn 0.014097 0.000840   Y_sr_sc 0.000000 0.000000   Y_lr_sc 0.000000 0.000000 Y_sr_bbco 0.017930 0.000844 Y_lr_bbco 0.024484 0.000993  Y_sr_bbn 0.021331 0.000948  Y_lr_bbn 0.031903 0.001170
I_37_C   X_sr_sc 0.000000 0.000000   X_lr_sc 0.000000 0.000000 X_sr_bbco 0.018037 0.002186 X_lr_bbco 0.007970 0.001584  X_sr_bbn 0.013003 0.001807  X_lr_bbn 0.011326 0.002020   Y_sr_sc 0.000000 0.000000   Y_lr_sc 0.000000 0.000000 Y_sr_bbco 0.024748 0.002529 Y_lr_bbco 0.029362 0.002682  Y_sr_bbn 0.019295 0.002434  Y_lr_bbn 0.030621 0.002771
 V_8_R   X_sr_sc 0.000000 0.000000   X_lr_sc 0.000000 0.000000 X_sr_bbco 0.016625 0.000871 X_lr_bbco 0.008809 0.000584  X_sr_bbn 0.015035 0.000778  X_lr_bbn 0.013710 0.000861   Y_sr_sc 0.068155 0.001583   Y_lr_sc 0.168632 0.002746 Y_sr_bbco 0.027553 0.001109 Y_lr_bbco 0.018347 0.000923  Y_sr_bbn 0.024374 0.000990  Y_lr_bbn 0.021990 0.001020
I_37_M   X_sr_sc 0.000000 0.000000   X_lr_sc 0.000000 0.000000 X_sr_bbco 0.014556 0.001550 X_lr_bbco 0.005083 0.000904  X_sr_bbn 0.012939 0.001508  X_lr_bbn 0.013170 0.001505   Y_sr_sc 0.000000 0.000000   Y_lr_sc 0.000000 0.000000 Y_sr_bbco 0.014556 0.001588 Y_lr_bbco 0.018253 0.001710  Y_sr_bbn 0.013170 0.001542  Y_lr_bbn 0.014325 0.001438
I_37_L   X_sr_sc 0.000000 0.000000   X_lr_sc 0.000000 0.000000 X_sr_bbco 0.015810 0.000750 X_lr_bbco 0.007612 0.000495  X_sr_bbn 0.014532 0.000719  X_lr_bbn 0.012456 0.000697   Y_sr_sc 0.000000 0.000000   Y_lr_sc 0.000000 0.000000 Y_sr_bbco 0.014692 0.000783 Y_lr_bbco 0.016395 0.000788  Y_sr_bbn 0.013840 0.000739  Y_lr_bbn 0.013734 0.000711
 E_0_R   X_sr_sc 0.039321 0.001265   X_lr_sc 0.032215 0.001086 X_sr_bbco 0.039923 0.001270 X_lr_bbco 0.013850 0.000779  X_sr_bbn 0.022521 0.001070  X_lr_bbn 0.017282 0.000850   Y_sr_sc 0.076654 0.001736   Y_lr_sc 0.153309 0.002411 Y_sr_bbco 0.018607 0.000913 Y_lr_bbco 0.016921 0.000853  Y_sr_bbn 0.039923 0.001270  Y_lr_bbn 0.013850 0.000779
I_37_N   X_sr_sc 0.000000 0.000000   X_lr_sc 0.000000 0.000000 X_sr_bbco 0.013748 0.001053 X_lr_bbco 0.009277 0.000953  X_sr_bbn 0.015424 0.001099  X_lr_bbn 0.014865 0.001114   Y_sr_sc 0.041355 0.001734   Y_lr_sc 0.078909 0.002493 Y_sr_bbco 0.026378 0.001364 Y_lr_bbco 0.026713 0.001508  Y_sr_bbn 0.020007 0.001203  Y_lr_bbn 0.019224 0.001156
I_37_I   X_sr_sc 0.000000 0.000000   X_lr_sc 0.000000 0.000000 X_sr_bbco 0.014885 0.000878 X_lr_bbco 0.007481 0.000637  X_sr_bbn 0.013950 0.000827  X_lr_bbn 0.014105 0.000845   Y_sr_sc 0.000000 0.000000   Y_lr_sc 0.000000 0.000000 Y_sr_bbco 0.017300 0.000951 Y_lr_bbco 0.006702 0.000658  Y_sr_bbn 0.015352 0.000926  Y_lr_bbn 0.013092 0.000796
I_37_H   X_sr_sc 0.000000 0.000000   X_lr_sc 0.000000 0.000000 X_sr_bbco 0.011823 0.001380 X_lr_bbco 0.007094 0.000981  X_sr_bbn 0.015477 0.001535  X_lr_bbn 0.012898 0.001382   Y_sr_sc 0.103396 0.004146   Y_lr_sc 0.174979 0.005177 Y_sr_bbco 0.030095 0.002104 Y_lr_bbco 0.024721 0.001860  Y_sr_bbn 0.024291 0.002049  Y_lr_bbn 0.024291 0.001998
I_37_K   X_sr_sc 0.000000 0.000000   X_lr_sc 0.000000 0.000000 X_sr_bbco 0.015164 0.000960 X_lr_bbco 0.009098 0.000648  X_sr_bbn 0.015738 0.000999  X_lr_bbn 0.013607 0.000839   Y_sr_sc 0.000000 0.000000   Y_lr_sc 0.000000 0.000000 Y_sr_bbco 0.020328 0.001110 Y_lr_bbco 0.016066 0.000986  Y_sr_bbn 0.018770 0.001082  Y_lr_bbn 0.016803 0.000979
 E_0_W   X_sr_sc 0.043627 0.002575   X_lr_sc 0.035584 0.002393 X_sr_bbco 0.035096 0.002425 X_lr_bbco 0.021448 0.002104  X_sr_bbn 0.055082 0.003029  X_lr_bbn 0.017792 0.001684   Y_sr_sc 0.162564 0.005269   Y_lr_sc 0.349013 0.008346 Y_sr_bbco 0.015842 0.001615 Y_lr_bbco 0.015842 0.001546  Y_sr_bbn 0.035096 0.002425  Y_lr_bbn 0.021448 0.002104
 E_0_H   X_sr_sc 0.053127 0.002434   X_lr_sc 0.034608 0.002014 X_sr_bbco 0.027322 0.001800 X_lr_bbco 0.015331 0.001212  X_sr_bbn 0.035216 0.001852  X_lr_bbn 0.018670 0.001451   Y_sr_sc 0.097602 0.002971   Y_lr_sc 0.157256 0.003619 Y_sr_bbco 0.022162 0.001534 Y_lr_bbco 0.023679 0.001501  Y_sr_bbn 0.027322 0.001800  Y_lr_bbn 0.015331 0.001212
I_37_T   X_sr_sc 0.000000 0.000000   X_lr_sc 0.000000 0.000000 X_sr_bbco 0.016585 0.001006 X_lr_bbco 0.008153 0.000743  X_sr_bbn 0.014546 0.000984  X_lr_bbn 0.013713 0.000982   Y_sr_sc 0.000000 0.000000   Y_lr_sc 0.000000 0.000000 Y_sr_bbco 0.017697 0.001081 Y_lr_bbco 0.020847 0.001245  Y_sr_bbn 0.018901 0.001155  Y_lr_bbn 0.014269 0.000912
I_37_W   X_sr_sc 0.000000 0.000000   X_lr_sc 0.000000 0.000000 X_sr_bbco 0.020802 0.002169 X_lr_bbco 0.011725 0.001737  X_sr_bbn 0.013994 0.001894  X_lr_bbn 0.017020 0.002123   Y_sr_sc 0.154312 0.005784   Y_lr_sc 0.338502 0.008667 Y_sr_bbco 0.019667 0.002080 Y_lr_bbco 0.020424 0.002471  Y_sr_bbn 0.026475 0.002858  Y_lr_bbn 0.023449 0.002797
I_37_V   X_sr_sc 0.000000 0.000000   X_lr_sc 0.000000 0.000000 X_sr_bbco 0.014325 0.000830 X_lr_bbco 0.007302 0.000601  X_sr_bbn 0.013978 0.000747  X_lr_bbn 0.014673 0.000872   Y_sr_sc 0.000000 0.000000   Y_lr_sc 0.000000 0.000000 Y_sr_bbco 0.018359 0.000945 Y_lr_bbco 0.009736 0.000712  Y_sr_bbn 0.016203 0.000912  Y_lr_bbn 0.013074 0.000879
I_37_Q   X_sr_sc 0.000000 0.000000   X_lr_sc 0.000000 0.000000 X_sr_bbco 0.015705 0.001229 X_lr_bbco 0.006996 0.000842  X_sr_bbn 0.013992 0.001153  X_lr_bbn 0.012421 0.001167   Y_sr_sc 0.053541 0.002113   Y_lr_sc 0.080668 0.002664 Y_sr_bbco 0.036836 0.002073 Y_lr_bbco 0.019132 0.001385  Y_sr_bbn 0.031839 0.001725  Y_lr_bbn 0.019275 0.001283
I_37_P   X_sr_sc 0.000000 0.000000   X_lr_sc 0.000000 0.000000 X_sr_bbco 0.015618 0.000971 X_lr_bbco 0.007583 0.000771  X_sr_bbn 0.014033 0.001075  X_lr_bbn 0.011317 0.001001   Y_sr_sc 0.000000 0.000000   Y_lr_sc 0.000000 0.000000 Y_sr_bbco 0.024219 0.001510 Y_lr_bbco 0.018334 0.001286  Y_sr_bbn 0.038366 0.001546  Y_lr_bbn 0.028746 0.001564
I_37_S   X_sr_sc 0.000000 0.000000   X_lr_sc 0.000000 0.000000 X_sr_bbco 0.018365 0.001033 X_lr_bbco 0.008576 0.000716  X_sr_bbn 0.013947 0.000967  X_lr_bbn 0.011694 0.000773   Y_sr_sc 0.000000 0.000000   Y_lr_sc 0.000000 0.000000 Y_sr_bbco 0.022523 0.001183 Y_lr_bbco 0.023995 0.001116  Y_sr_bbn 0.023649 0.001207  Y_lr_bbn 0.029279 0.001303
I_37_R   X_sr_sc 0.000000 0.000000   X_lr_sc 0.000000 0.000000 X_sr_bbco 0.014433 0.000948 X_lr_bbco 0.006495 0.000689  X_sr_bbn 0.015361 0.001105  X_lr_bbn 0.014742 0.001094   Y_sr_sc 0.071237 0.002187   Y_lr_sc 0.162990 0.003328 Y_sr_bbco 0.022887 0.001208 Y_lr_bbco 0.019072 0.001182  Y_sr_bbn 0.025155 0.001334  Y_lr_bbn 0.021546 0.001312
 E_0_A   X_sr_sc 0.031149 0.000984   X_lr_sc 0.033241 0.001042 X_sr_bbco 0.032057 0.001038 X_lr_bbco 0.023490 0.000836  X_sr_bbn 0.023845 0.000866  X_lr_bbn 0.018239 0.000675   Y_sr_sc 0.000000 0.000000   Y_lr_sc 0.000000 0.000000 Y_sr_bbco 0.012910 0.000632 Y_lr_bbco 0.021358 0.000784  Y_sr_bbn 0.032057 0.001038  Y_lr_bbn 0.023490 0.000836
 E_0_C   X_sr_sc 0.031369 0.002958   X_lr_sc 0.044994 0.002801 X_sr_bbco 0.027250 0.002482 X_lr_bbco 0.027567 0.002360  X_sr_bbn 0.024715 0.002384  X_lr_bbn 0.020596 0.002139   Y_sr_sc 0.000000 0.000000   Y_lr_sc 0.000000 0.000000 Y_sr_bbco 0.012991 0.001693 Y_lr_bbco 0.033270 0.002742  Y_sr_bbn 0.027250 0.002482  Y_lr_bbn 0.027567 0.002360
I_37_Y   X_sr_sc 0.000000 0.000000   X_lr_sc 0.000000 0.000000 X_sr_bbco 0.013968 0.001109 X_lr_bbco 0.008989 0.000876  X_sr_bbn 0.015627 0.001222  X_lr_bbn 0.016595 0.001218   Y_sr_sc 0.119762 0.002979   Y_lr_sc 0.217536 0.004778 Y_sr_bbco 0.020882 0.001472 Y_lr_bbco 0.023510 0.001535  Y_sr_bbn 0.018255 0.001348  Y_lr_bbn 0.018531 0.001360
 E_0_E   X_sr_sc 0.031659 0.001160   X_lr_sc 0.029839 0.000881 X_sr_bbco 0.040007 0.001126 X_lr_bbco 0.011012 0.000534  X_sr_bbn 0.025754 0.000916  X_lr_bbn 0.017095 0.000758   Y_sr_sc 0.031393 0.000949   Y_lr_sc 0.027752 0.000900 Y_sr_bbco 0.022068 0.000776 Y_lr_bbco 0.014120 0.000650  Y_sr_bbn 0.040007 0.001126  Y_lr_bbn 0.011012 0.000534
 E_0_F   X_sr_sc 0.058865 0.001955   X_lr_sc 0.036998 0.001526 X_sr_bbco 0.028864 0.001339 X_lr_bbco 0.016968 0.001022  X_sr_bbn 0.044345 0.001861  X_lr_bbn 0.015656 0.000969   Y_sr_sc 0.127088 0.002812   Y_lr_sc 0.205370 0.003564 Y_sr_bbco 0.014170 0.000885 Y_lr_bbco 0.017843 0.001065  Y_sr_bbn 0.028864 0.001339  Y_lr_bbn 0.016968 0.001022
 E_0_G   X_sr_sc 0.035709 0.001206   X_lr_sc 0.039069 0.001275 X_sr_bbco 0.037652 0.001188 X_lr_bbco 0.036706 0.001113  X_sr_bbn 0.030142 0.001087  X_lr_bbn 0.021215 0.000840   Y_sr_sc 0.000000 0.000000   Y_lr_sc 0.000000 0.000000 Y_sr_bbco 0.024576 0.001033 Y_lr_bbco 0.054876 0.001429  Y_sr_bbn 0.037652 0.001188  Y_lr_bbn 0.036706 0.001113
 V_8_T   X_sr_sc 0.000000 0.000000   X_lr_sc 0.000000 0.000000 X_sr_bbco 0.016959 0.000842 X_lr_bbco 0.010388 0.000644  X_sr_bbn 0.015707 0.000858  X_lr_bbn 0.014456 0.000757   Y_sr_sc 0.000000 0.000000   Y_lr_sc 0.000000 0.000000 Y_sr_bbco 0.018085 0.000841 Y_lr_bbco 0.019149 0.000945  Y_sr_bbn 0.017710 0.000949  Y_lr_bbn 0.017647 0.000918
W_39_H   X_sr_sc 0.146444 0.009505   X_lr_sc 0.369038 0.015678 X_sr_bbco 0.022594 0.003478 X_lr_bbco 0.021757 0.003604  X_sr_bbn 0.024268 0.003614  X_lr_bbn 0.021757 0.003302   Y_sr_sc 0.111297 0.007865   Y_lr_sc 0.186611 0.009690 Y_sr_bbco 0.028452 0.004294 Y_lr_bbco 0.024268 0.003482  Y_sr_bbn 0.018410 0.003177  Y_lr_bbn 0.029289 0.004134
N_11_Q   X_sr_sc 0.042282 0.001866   X_lr_sc 0.073372 0.002834 X_sr_bbco 0.028292 0.001823 X_lr_bbco 0.021296 0.001442  X_sr_bbn 0.022851 0.001549  X_lr_bbn 0.018809 0.001351   Y_sr_sc 0.056428 0.002447   Y_lr_sc 0.081766 0.002655 Y_sr_bbco 0.037308 0.002170 Y_lr_bbco 0.024561 0.001637  Y_sr_bbn 0.029380 0.001698  Y_lr_bbn 0.018654 0.001547
 N_8_S   X_sr_sc 0.040152 0.001797   X_lr_sc 0.075658 0.002295 X_sr_bbco 0.027884 0.001405 X_lr_bbco 0.027791 0.001221  X_sr_bbn 0.020169 0.001200  X_lr_bbn 0.017381 0.001177   Y_sr_sc 0.000000 0.000000   Y_lr_sc 0.000000 0.000000 Y_sr_bbco 0.022772 0.001152 Y_lr_bbco 0.027791 0.001308  Y_sr_bbn 0.027419 0.001325  Y_lr_bbn 0.030114 0.001481
M_10_Q   X_sr_sc 0.000000 0.000000   X_lr_sc 0.000000 0.000000 X_sr_bbco 0.014519 0.001771 X_lr_bbco 0.022989 0.001966  X_sr_bbn 0.012402 0.001785  X_lr_bbn 0.016939 0.002054   Y_sr_sc 0.057774 0.003519   Y_lr_sc 0.078040 0.004032 Y_sr_bbco 0.031458 0.002466 Y_lr_bbco 0.018754 0.002162  Y_sr_bbn 0.031458 0.002381  Y_lr_bbn 0.019056 0.002148
W_30_L   X_sr_sc 0.163189 0.005192   X_lr_sc 0.337580 0.006867 X_sr_bbco 0.014716 0.001387 X_lr_bbco 0.017571 0.001746  X_sr_bbn 0.023501 0.001826  X_lr_bbn 0.030090 0.002275   Y_sr_sc 0.000000 0.000000   Y_lr_sc 0.000000 0.000000 Y_sr_bbco 0.013178 0.001439 Y_lr_bbco 0.017790 0.001736  Y_sr_bbn 0.013837 0.001537  Y_lr_bbn 0.016253 0.001593
 R_7_K   X_sr_sc 0.071227 0.001977   X_lr_sc 0.158713 0.003070 X_sr_bbco 0.025186 0.001231 X_lr_bbco 0.016879 0.001071  X_sr_bbn 0.023860 0.001258  X_lr_bbn 0.020325 0.000996   Y_sr_sc 0.000000 0.000000   Y_lr_sc 0.000000 0.000000 Y_sr_bbco 0.019000 0.000954 Y_lr_bbco 0.017321 0.000956  Y_sr_bbn 0.020679 0.001277  Y_lr_bbn 0.018646 0.001086
 V_8_Y   X_sr_sc 0.000000 0.000000   X_lr_sc 0.000000 0.000000 X_sr_bbco 0.018801 0.001164 X_lr_bbco 0.008996 0.000786  X_sr_bbn 0.016577 0.001049  X_lr_bbn 0.017386 0.001117   Y_sr_sc 0.121904 0.002958   Y_lr_sc 0.218538 0.003830 Y_sr_bbco 0.021227 0.001219 Y_lr_bbco 0.024765 0.001380  Y_sr_bbn 0.019509 0.001157  Y_lr_bbn 0.022743 0.001292
H_33_F   X_sr_sc 0.097274 0.004231   X_lr_sc 0.181636 0.005183 X_sr_bbco 0.030703 0.002729 X_lr_bbco 0.030990 0.002683  X_sr_bbn 0.024677 0.002118  X_lr_bbn 0.018651 0.002058   Y_sr_sc 0.108465 0.004056   Y_lr_sc 0.224964 0.006143 Y_sr_bbco 0.023529 0.002287 Y_lr_bbco 0.020373 0.001884  Y_sr_bbn 0.016643 0.001791  Y_lr_bbn 0.023816 0.001894
L_32_N   X_sr_sc 0.000000 0.000000   X_lr_sc 0.000000 0.000000 X_sr_bbco 0.014670 0.000883 X_lr_bbco 0.018028 0.000994  X_sr_bbn 0.013941 0.000911  X_lr_bbn 0.013430 0.000894   Y_sr_sc 0.047004 0.001556   Y_lr_sc 0.071820 0.001771 Y_sr_bbco 0.028830 0.001236 Y_lr_bbco 0.027151 0.001367  Y_sr_bbn 0.021823 0.001096  Y_lr_bbn 0.020582 0.001015
M_10_R   X_sr_sc 0.000000 0.000000   X_lr_sc 0.000000 0.000000 X_sr_bbco 0.020920 0.001922 X_lr_bbco 0.022663 0.001928  X_sr_bbn 0.015254 0.001521  X_lr_bbn 0.014600 0.001455   Y_sr_sc 0.064502 0.003140   Y_lr_sc 0.166267 0.005438 Y_sr_bbco 0.023535 0.001889 Y_lr_bbco 0.021791 0.002068  Y_sr_bbn 0.023752 0.001996  Y_lr_bbn 0.016126 0.001514
L_32_L   X_sr_sc 0.000000 0.000000   X_lr_sc 0.000000 0.000000 X_sr_bbco 0.015124 0.000527 X_lr_bbco 0.016828 0.000572  X_sr_bbn 0.012912 0.000518  X_lr_bbn 0.013032 0.000575   Y_sr_sc 0.000000 0.000000   Y_lr_sc 0.000000 0.000000 Y_sr_bbco 0.013749 0.000510 Y_lr_bbco 0.017156 0.000594  Y_sr_bbn 0.013032 0.000514  Y_lr_bbn 0.013211 0.000555
L_32_K   X_sr_sc 0.000000 0.000000   X_lr_sc 0.000000 0.000000 X_sr_bbco 0.015481 0.000757 X_lr_bbco 0.017159 0.000831  X_sr_bbn 0.011909 0.000784  X_lr_bbn 0.012883 0.000676   Y_sr_sc 0.000000 0.000000   Y_lr_sc 0.000000 0.000000 Y_sr_bbco 0.017917 0.000817 Y_lr_bbco 0.016023 0.000787  Y_sr_bbn 0.019324 0.000885  Y_lr_bbn 0.014236 0.000705
 V_8_C   X_sr_sc 0.000000 0.000000   X_lr_sc 0.000000 0.000000 X_sr_bbco 0.017182 0.001783 X_lr_bbco 0.011168 0.001481  X_sr_bbn 0.018041 0.001971  X_lr_bbn 0.012314 0.001709   Y_sr_sc 0.000000 0.000000   Y_lr_sc 0.000000 0.000000 Y_sr_bbco 0.021191 0.002031 Y_lr_bbco 0.028351 0.002303  Y_sr_bbn 0.022050 0.001843  Y_lr_bbn 0.021764 0.002250
L_32_I   X_sr_sc 0.000000 0.000000   X_lr_sc 0.000000 0.000000 X_sr_bbco 0.014781 0.000757 X_lr_bbco 0.015770 0.000758  X_sr_bbn 0.012699 0.000613  X_lr_bbn 0.013376 0.000687   Y_sr_sc 0.000000 0.000000   Y_lr_sc 0.000000 0.000000 Y_sr_bbco 0.013948 0.000799 Y_lr_bbco 0.008119 0.000558  Y_sr_bbn 0.014781 0.000743  Y_lr_bbn 0.012439 0.000736
L_32_H   X_sr_sc 0.000000 0.000000   X_lr_sc 0.000000 0.000000 X_sr_bbco 0.014751 0.001231 X_lr_bbco 0.019112 0.001178  X_sr_bbn 0.015649 0.001121  X_lr_bbn 0.016034 0.001225   Y_sr_sc 0.095434 0.002793   Y_lr_sc 0.167009 0.003853 Y_sr_bbco 0.026552 0.001640 Y_lr_bbco 0.025269 0.001450  Y_sr_bbn 0.021293 0.001309  Y_lr_bbn 0.023217 0.001333
 V_8_A   X_sr_sc 0.000000 0.000000   X_lr_sc 0.000000 0.000000 X_sr_bbco 0.016107 0.000666 X_lr_bbco 0.009640 0.000546  X_sr_bbn 0.015782 0.000687  X_lr_bbn 0.013341 0.000627   Y_sr_sc 0.000000 0.000000   Y_lr_sc 0.000000 0.000000 Y_sr_bbco 0.017531 0.000763 Y_lr_bbco 0.024853 0.000869  Y_sr_bbn 0.023876 0.000791  Y_lr_bbn 0.030018 0.000930
M_10_S   X_sr_sc 0.000000 0.000000   X_lr_sc 0.000000 0.000000 X_sr_bbco 0.016104 0.001416 X_lr_bbco 0.021281 0.001737  X_sr_bbn 0.010736 0.001232  X_lr_bbn 0.015721 0.001479   Y_sr_sc 0.000000 0.000000   Y_lr_sc 0.000000 0.000000 Y_sr_bbco 0.020514 0.001743 Y_lr_bbco 0.025498 0.001937  Y_sr_bbn 0.024923 0.001859  Y_lr_bbn 0.030291 0.001925
L_32_G   X_sr_sc 0.000000 0.000000   X_lr_sc 0.000000 0.000000 X_sr_bbco 0.015817 0.000688 X_lr_bbco 0.018822 0.000746  X_sr_bbn 0.013397 0.000641  X_lr_bbn 0.014649 0.000629   Y_sr_sc 0.000000 0.000000   Y_lr_sc 0.000000 0.000000 Y_sr_bbco 0.027920 0.000977 Y_lr_bbco 0.057176 0.001272  Y_sr_bbn 0.020492 0.000824  Y_lr_bbn 0.043446 0.001046
 W_3_C   X_sr_sc 0.113995 0.008375   X_lr_sc 0.360045 0.015671 X_sr_bbco 0.010158 0.002867 X_lr_bbco 0.028217 0.004726  X_sr_bbn 0.027088 0.004644  X_lr_bbn 0.039503 0.005568   Y_sr_sc 0.000000 0.000000   Y_lr_sc 0.000000 0.000000 Y_sr_bbco 0.028217 0.004861 Y_lr_bbco 0.028217 0.004453  Y_sr_bbn 0.016930 0.003470  Y_lr_bbn 0.027088 0.004486
L_32_F   X_sr_sc 0.000000 0.000000   X_lr_sc 0.000000 0.000000 X_sr_bbco 0.014274 0.000778 X_lr_bbco 0.019274 0.001072  X_sr_bbn 0.013405 0.000814  X_lr_bbn 0.013043 0.000848   Y_sr_sc 0.106731 0.002172   Y_lr_sc 0.213898 0.003125 Y_sr_bbco 0.020433 0.001084 Y_lr_bbco 0.022317 0.001046  Y_sr_bbn 0.018404 0.000956  Y_lr_bbn 0.022969 0.000988
 V_8_G   X_sr_sc 0.000000 0.000000   X_lr_sc 0.000000 0.000000 X_sr_bbco 0.016210 0.000673 X_lr_bbco 0.009085 0.000534  X_sr_bbn 0.014384 0.000717  X_lr_bbn 0.015542 0.000673   Y_sr_sc 0.000000 0.000000   Y_lr_sc 0.000000 0.000000 Y_sr_bbco 0.026943 0.001022 Y_lr_bbco 0.055266 0.001380  Y_sr_bbn 0.022578 0.000836  Y_lr_bbn 0.045246 0.001250
 V_8_F   X_sr_sc 0.000000 0.000000   X_lr_sc 0.000000 0.000000 X_sr_bbco 0.016846 0.001021 X_lr_bbco 0.009492 0.000826  X_sr_bbn 0.013426 0.000923  X_lr_bbn 0.013939 0.000873   Y_sr_sc 0.106721 0.002560   Y_lr_sc 0.211818 0.003494 Y_sr_bbco 0.024371 0.001163 Y_lr_bbco 0.020523 0.001148  Y_sr_bbn 0.015820 0.000935  Y_lr_bbn 0.021635 0.001009
 C_1_W   X_sr_sc 0.000000 0.000000   X_lr_sc 0.000000 0.000000 X_sr_bbco 0.055891 0.007746 X_lr_bbco 0.048338 0.006550  X_sr_bbn 0.022659 0.005259  X_lr_bbn 0.031722 0.006171   Y_sr_sc 0.157100 0.013064   Y_lr_sc 0.385196 0.018823 Y_sr_bbco 0.004532 0.002308 Y_lr_bbco 0.027190 0.005467  Y_sr_bbn 0.019637 0.004589  Y_lr_bbn 0.037764 0.005649
 C_1_V   X_sr_sc 0.000000 0.000000   X_lr_sc 0.000000 0.000000 X_sr_bbco 0.017293 0.001844 X_lr_bbco 0.031579 0.002304  X_sr_bbn 0.017293 0.001839  X_lr_bbn 0.032581 0.002437   Y_sr_sc 0.000000 0.000000   Y_lr_sc 0.000000 0.000000 Y_sr_bbco 0.014536 0.001579 Y_lr_bbco 0.011779 0.001404  Y_sr_bbn 0.012281 0.001531  Y_lr_bbn 0.015539 0.001579
 C_1_T   X_sr_sc 0.000000 0.000000   X_lr_sc 0.000000 0.000000 X_sr_bbco 0.021218 0.002448 X_lr_bbco 0.039014 0.003344  X_sr_bbn 0.021561 0.002372  X_lr_bbn 0.021903 0.002207   Y_sr_sc 0.000000 0.000000   Y_lr_sc 0.000000 0.000000 Y_sr_bbco 0.020192 0.002105 Y_lr_bbco 0.024641 0.002486  Y_sr_bbn 0.014716 0.001721  Y_lr_bbn 0.018823 0.002063
 C_1_S   X_sr_sc 0.000000 0.000000   X_lr_sc 0.000000 0.000000 X_sr_bbco 0.018599 0.001790 X_lr_bbco 0.035745 0.002649  X_sr_bbn 0.024121 0.002189  X_lr_bbn 0.030514 0.002391   Y_sr_sc 0.000000 0.000000   Y_lr_sc 0.000000 0.000000 Y_sr_bbco 0.025574 0.002295 Y_lr_bbco 0.027899 0.002480  Y_sr_bbn 0.020052 0.002033  Y_lr_bbn 0.033130 0.002722
 C_1_R   X_sr_sc 0.000000 0.000000   X_lr_sc 0.000000 0.000000 X_sr_bbco 0.013775 0.001907 X_lr_bbco 0.029784 0.002814  X_sr_bbn 0.023455 0.002517  X_lr_bbn 0.029039 0.002656   Y_sr_sc 0.062174 0.003820   Y_lr_sc 0.166418 0.006136 Y_sr_bbco 0.023827 0.002693 Y_lr_bbco 0.021593 0.002292  Y_sr_bbn 0.017870 0.002010  Y_lr_bbn 0.026433 0.002221
 C_1_Q   X_sr_sc 0.000000 0.000000   X_lr_sc 0.000000 0.000000 X_sr_bbco 0.017795 0.002582 X_lr_bbco 0.030153 0.003098  X_sr_bbn 0.016807 0.002450  X_lr_bbn 0.023727 0.002511   Y_sr_sc 0.063272 0.004581   Y_lr_sc 0.086011 0.005442 Y_sr_bbco 0.042511 0.003557 Y_lr_bbco 0.025704 0.002825  Y_sr_bbn 0.025704 0.002541  Y_lr_bbn 0.017795 0.002305
 C_1_P   X_sr_sc 0.000000 0.000000   X_lr_sc 0.000000 0.000000 X_sr_bbco 0.029641 0.002768 X_lr_bbco 0.034321 0.002988  X_sr_bbn 0.023401 0.002762  X_lr_bbn 0.017161 0.002002   Y_sr_sc 0.000000 0.000000   Y_lr_sc 0.000000 0.000000 Y_sr_bbco 0.023401 0.002329 Y_lr_bbco 0.025351 0.002737  Y_sr_bbn 0.021841 0.002432  Y_lr_bbn 0.039782 0.003017
W_39_M   X_sr_sc 0.150000 0.010286   X_lr_sc 0.364706 0.015451 X_sr_bbco 0.018627 0.003636 X_lr_bbco 0.016667 0.003185  X_sr_bbn 0.021569 0.003755  X_lr_bbn 0.040196 0.005696   Y_sr_sc 0.000000 0.000000   Y_lr_sc 0.000000 0.000000 Y_sr_bbco 0.016667 0.003476 Y_lr_bbco 0.025490 0.003477  Y_sr_bbn 0.015686 0.003206  Y_lr_bbn 0.012745 0.002783
L_32_C   X_sr_sc 0.000000 0.000000   X_lr_sc 0.000000 0.000000 X_sr_bbco 0.016803 0.001662 X_lr_bbco 0.017043 0.001732  X_sr_bbn 0.014642 0.001479  X_lr_bbn 0.016803 0.001796   Y_sr_sc 0.000000 0.000000   Y_lr_sc 0.000000 0.000000 Y_sr_bbco 0.019923 0.001704 Y_lr_bbco 0.032885 0.002448  Y_sr_bbn 0.019683 0.001961  Y_lr_bbn 0.026644 0.002117
 V_8_D   X_sr_sc 0.000000 0.000000   X_lr_sc 0.000000 0.000000 X_sr_bbco 0.015973 0.000756 X_lr_bbco 0.009790 0.000616  X_sr_bbn 0.016087 0.000721  X_lr_bbn 0.012652 0.000742   Y_sr_sc 0.027538 0.001011   Y_lr_sc 0.030973 0.001059 Y_sr_bbco 0.025019 0.001058 Y_lr_bbco 0.017290 0.000823  Y_sr_bbn 0.022729 0.000943  Y_lr_bbn 0.018721 0.000965
 C_1_Y   X_sr_sc 0.000000 0.000000   X_lr_sc 0.000000 0.000000 X_sr_bbco 0.035215 0.003770 X_lr_bbco 0.039687 0.004169  X_sr_bbn 0.026272 0.002882  X_lr_bbn 0.027390 0.003300   Y_sr_sc 0.139743 0.006286   Y_lr_sc 0.229178 0.009023 Y_sr_bbco 0.017887 0.002778 Y_lr_bbco 0.022359 0.003145  Y_sr_bbn 0.015092 0.002439  Y_lr_bbn 0.031861 0.003502
 C_1_G   X_sr_sc 0.000000 0.000000   X_lr_sc 0.000000 0.000000 X_sr_bbco 0.020683 0.001904 X_lr_bbco 0.037129 0.002330  X_sr_bbn 0.024919 0.002152  X_lr_bbn 0.024670 0.002202   Y_sr_sc 0.000000 0.000000   Y_lr_sc 0.000000 0.000000 Y_sr_bbco 0.025667 0.001956 Y_lr_bbco 0.071268 0.003259  Y_sr_bbn 0.011214 0.001340  Y_lr_bbn 0.052081 0.003024
 C_1_F   X_sr_sc 0.000000 0.000000   X_lr_sc 0.000000 0.000000 X_sr_bbco 0.059673 0.004289 X_lr_bbco 0.028393 0.003042  X_sr_bbn 0.016843 0.002670  X_lr_bbn 0.025505 0.003097   Y_sr_sc 0.121752 0.005748   Y_lr_sc 0.241097 0.009518 Y_sr_bbco 0.021655 0.002904 Y_lr_bbco 0.021655 0.002731  Y_sr_bbn 0.011550 0.001815  Y_lr_bbn 0.021655 0.002777
 C_1_E   X_sr_sc 0.000000 0.000000   X_lr_sc 0.000000 0.000000 X_sr_bbco 0.021490 0.002076 X_lr_bbco 0.033212 0.002636  X_sr_bbn 0.017304 0.001786  X_lr_bbn 0.018141 0.001923   Y_sr_sc 0.029305 0.002437   Y_lr_sc 0.047167 0.002993 Y_sr_bbco 0.026793 0.002302 Y_lr_bbco 0.020374 0.002000  Y_sr_bbn 0.024560 0.002180  Y_lr_bbn 0.021211 0.002093
 C_1_D   X_sr_sc 0.000000 0.000000   X_lr_sc 0.000000 0.000000 X_sr_bbco 0.030798 0.002528 X_lr_bbco 0.038341 0.002853  X_sr_bbn 0.021999 0.002063  X_lr_bbn 0.023256 0.002207   Y_sr_sc 0.024827 0.002211   Y_lr_sc 0.035827 0.002903 Y_sr_bbco 0.027970 0.002524 Y_lr_bbco 0.021999 0.002262  Y_sr_bbn 0.014771 0.001706  Y_lr_bbn 0.022942 0.002264
 C_1_C   X_sr_sc 0.000000 0.000000   X_lr_sc 0.000000 0.000000 X_sr_bbco 0.020629 0.003868 X_lr_bbco 0.028487 0.004634  X_sr_bbn 0.019646 0.003820  X_lr_bbn 0.019646 0.003739   Y_sr_sc 0.000000 0.000000   Y_lr_sc 0.000000 0.000000 Y_sr_bbco 0.032417 0.004883 Y_lr_bbco 0.028487 0.004824  Y_sr_bbn 0.013752 0.003089  Y_lr_bbn 0.019646 0.004304
L_32_A   X_sr_sc 0.000000 0.000000   X_lr_sc 0.000000 0.000000 X_sr_bbco 0.014099 0.000598 X_lr_bbco 0.016164 0.000634  X_sr_bbn 0.013672 0.000573  X_lr_bbn 0.013779 0.000614   Y_sr_sc 0.000000 0.000000   Y_lr_sc 0.000000 0.000000 Y_sr_bbco 0.016591 0.000631 Y_lr_bbco 0.023285 0.000795  Y_sr_bbn 0.019368 0.000751  Y_lr_bbn 0.027450 0.000780
 C_1_A   X_sr_sc 0.000000 0.000000   X_lr_sc 0.000000 0.000000 X_sr_bbco 0.018361 0.001720 X_lr_bbco 0.033587 0.002380  X_sr_bbn 0.015226 0.001524  X_lr_bbn 0.028437 0.002068   Y_sr_sc 0.000000 0.000000   Y_lr_sc 0.000000 0.000000 Y_sr_bbco 0.017241 0.001638 Y_lr_bbco 0.025750 0.002187  Y_sr_bbn 0.016122 0.001750  Y_lr_bbn 0.031572 0.002423
 S_2_K   X_sr_sc 0.000000 0.000000   X_lr_sc 0.000000 0.000000 X_sr_bbco 0.021822 0.001114 X_lr_bbco 0.021606 0.001186  X_sr_bbn 0.017053 0.000878  X_lr_bbn 0.021895 0.001050   Y_sr_sc 0.000000 0.000000   Y_lr_sc 0.000000 0.000000 Y_sr_bbco 0.020088 0.001046 Y_lr_bbco 0.015753 0.000871  Y_sr_bbn 0.019293 0.001044  Y_lr_bbn 0.016547 0.000898
 C_1_N   X_sr_sc 0.000000 0.000000   X_lr_sc 0.000000 0.000000 X_sr_bbco 0.031153 0.002736 X_lr_bbco 0.046729 0.003621  X_sr_bbn 0.020249 0.002383  X_lr_bbn 0.030374 0.003000   Y_sr_sc 0.036215 0.003253   Y_lr_sc 0.093847 0.004874 Y_sr_bbco 0.033100 0.002838 Y_lr_bbco 0.024533 0.002841  Y_sr_bbn 0.014408 0.002141  Y_lr_bbn 0.027648 0.002946
 C_1_M   X_sr_sc 0.000000 0.000000   X_lr_sc 0.000000 0.000000 X_sr_bbco 0.011976 0.002881 X_lr_bbco 0.038494 0.004531  X_sr_bbn 0.018820 0.003397  X_lr_bbn 0.026518 0.004143   Y_sr_sc 0.000000 0.000000   Y_lr_sc 0.000000 0.000000 Y_sr_bbco 0.016253 0.003015 Y_lr_bbco 0.029085 0.004253  Y_sr_bbn 0.010265 0.002353  Y_lr_bbn 0.020530 0.003479
 C_1_L   X_sr_sc 0.000000 0.000000   X_lr_sc 0.000000 0.000000 X_sr_bbco 0.016745 0.001502 X_lr_bbco 0.031129 0.002151  X_sr_bbn 0.017175 0.001452  X_lr_bbn 0.027050 0.002205   Y_sr_sc 0.000000 0.000000   Y_lr_sc 0.000000 0.000000 Y_sr_bbco 0.014599 0.001572 Y_lr_bbco 0.019322 0.001716  Y_sr_bbn 0.009231 0.001209  Y_lr_bbn 0.015243 0.001554
 C_1_K   X_sr_sc 0.000000 0.000000   X_lr_sc 0.000000 0.000000 X_sr_bbco 0.019778 0.002247 X_lr_bbco 0.028799 0.002420  X_sr_bbn 0.013879 0.001763  X_lr_bbn 0.024636 0.002110   Y_sr_sc 0.000000 0.000000   Y_lr_sc 0.000000 0.000000 Y_sr_bbco 0.015267 0.001961 Y_lr_bbco 0.019084 0.002015  Y_sr_bbn 0.011450 0.001799  Y_lr_bbn 0.015614 0.002053
 C_1_I   X_sr_sc 0.000000 0.000000   X_lr_sc 0.000000 0.000000 X_sr_bbco 0.016739 0.001848 X_lr_bbco 0.027118 0.002527  X_sr_bbn 0.023770 0.002415  X_lr_bbn 0.030465 0.002618   Y_sr_sc 0.000000 0.000000   Y_lr_sc 0.000000 0.000000 Y_sr_bbco 0.019752 0.002020 Y_lr_bbco 0.006026 0.001111  Y_sr_bbn 0.011048 0.001422  Y_lr_bbn 0.013726 0.001865
 C_1_H   X_sr_sc 0.000000 0.000000   X_lr_sc 0.000000 0.000000 X_sr_bbco 0.046690 0.005196 X_lr_bbco 0.034146 0.004031  X_sr_bbn 0.020906 0.003475  X_lr_bbn 0.041812 0.004004   Y_sr_sc 0.095470 0.006641   Y_lr_sc 0.204878 0.009772 Y_sr_bbco 0.027178 0.003676 Y_lr_bbco 0.018815 0.003338  Y_sr_bbn 0.017422 0.003063  Y_lr_bbn 0.020906 0.003344
 R_6_M   X_sr_sc 0.071626 0.003377   X_lr_sc 0.161907 0.005287 X_sr_bbco 0.030631 0.002407 X_lr_bbco 0.017043 0.001633  X_sr_bbn 0.025104 0.002170  X_lr_bbn 0.022110 0.001893   Y_sr_sc 0.000000 0.000000   Y_lr_sc 0.000000 0.000000 Y_sr_bbco 0.015891 0.001743 Y_lr_bbco 0.020037 0.001795  Y_sr_bbn 0.014740 0.001532  Y_lr_bbn 0.014279 0.001366
 R_6_L   X_sr_sc 0.067104 0.001365   X_lr_sc 0.162372 0.002172 X_sr_bbco 0.025865 0.000925 X_lr_bbco 0.017578 0.000754  X_sr_bbn 0.023613 0.000946  X_lr_bbn 0.019782 0.000854   Y_sr_sc 0.000000 0.000000   Y_lr_sc 0.000000 0.000000 Y_sr_bbco 0.015183 0.000707 Y_lr_bbco 0.016429 0.000781  Y_sr_bbn 0.013794 0.000781  Y_lr_bbn 0.013124 0.000663
 R_6_N   X_sr_sc 0.071455 0.002376   X_lr_sc 0.175501 0.004138 X_sr_bbco 0.025827 0.001429 X_lr_bbco 0.022998 0.001310  X_sr_bbn 0.028041 0.001622  X_lr_bbn 0.018571 0.001260   Y_sr_sc 0.042061 0.001907   Y_lr_sc 0.072439 0.002535 Y_sr_bbco 0.030870 0.001654 Y_lr_bbco 0.026196 0.001505  Y_sr_bbn 0.021646 0.001458  Y_lr_bbn 0.020539 0.001318
 R_6_I   X_sr_sc 0.066612 0.001800   X_lr_sc 0.162847 0.002942 X_sr_bbco 0.027141 0.001299 X_lr_bbco 0.016467 0.000904  X_sr_bbn 0.023500 0.001243  X_lr_bbn 0.021928 0.001128   Y_sr_sc 0.000000 0.000000   Y_lr_sc 0.000000 0.000000 Y_sr_bbco 0.016136 0.000939 Y_lr_bbco 0.007365 0.000629  Y_sr_bbn 0.015474 0.000934  Y_lr_bbn 0.015060 0.000950
 R_6_H   X_sr_sc 0.072869 0.003201   X_lr_sc 0.167970 0.004901 X_sr_bbco 0.031700 0.001910 X_lr_bbco 0.019555 0.001830  X_sr_bbn 0.025731 0.001933  X_lr_bbn 0.023672 0.001752   Y_sr_sc 0.111569 0.004082   Y_lr_sc 0.173322 0.004743 Y_sr_bbco 0.023055 0.001784 Y_lr_bbco 0.026966 0.002006  Y_sr_bbn 0.026760 0.002158  Y_lr_bbn 0.019967 0.001758
 R_6_K   X_sr_sc 0.069655 0.002066   X_lr_sc 0.148598 0.002852 X_sr_bbco 0.023218 0.001256 X_lr_bbco 0.017414 0.001040  X_sr_bbn 0.023218 0.001231  X_lr_bbn 0.021522 0.001176   Y_sr_sc 0.000000 0.000000   Y_lr_sc 0.000000 0.000000 Y_sr_bbco 0.018307 0.001052 Y_lr_bbco 0.015271 0.000967  Y_sr_bbn 0.019825 0.001195  Y_lr_bbn 0.015449 0.000967
 R_6_E   X_sr_sc 0.070380 0.001514   X_lr_sc 0.151234 0.002656 X_sr_bbco 0.022682 0.001067 X_lr_bbco 0.017879 0.000904  X_sr_bbn 0.025617 0.001054  X_lr_bbn 0.018145 0.000952   Y_sr_sc 0.032155 0.001172   Y_lr_sc 0.033956 0.001193 Y_sr_bbco 0.029820 0.001324 Y_lr_bbco 0.015544 0.000924  Y_sr_bbn 0.025884 0.001098  Y_lr_bbn 0.018479 0.000942
 R_6_D   X_sr_sc 0.064793 0.001824   X_lr_sc 0.167635 0.002740 X_sr_bbco 0.023880 0.001245 X_lr_bbco 0.020855 0.001052  X_sr_bbn 0.026427 0.001174  X_lr_bbn 0.019343 0.000991   Y_sr_sc 0.023641 0.001135   Y_lr_sc 0.031521 0.001220 Y_sr_bbco 0.024357 0.001217 Y_lr_bbco 0.018547 0.000966  Y_sr_bbn 0.021412 0.001019  Y_lr_bbn 0.020775 0.000957
 R_6_G   X_sr_sc 0.067151 0.001788   X_lr_sc 0.177098 0.002562 X_sr_bbco 0.026668 0.001197 X_lr_bbco 0.018699 0.001001  X_sr_bbn 0.023133 0.001098  X_lr_bbn 0.019471 0.000967   Y_sr_sc 0.000000 0.000000   Y_lr_sc 0.000000 0.000000 Y_sr_bbco 0.027631 0.001164 Y_lr_bbco 0.052435 0.001493  Y_sr_bbn 0.022876 0.000995  Y_lr_bbn 0.044146 0.001301
 R_6_F   X_sr_sc 0.067864 0.002329   X_lr_sc 0.176953 0.003663 X_sr_bbco 0.027122 0.001483 X_lr_bbco 0.020010 0.001212  X_sr_bbn 0.023385 0.001457  X_lr_bbn 0.023746 0.001495   Y_sr_sc 0.102459 0.002799   Y_lr_sc 0.219262 0.004352 Y_sr_bbco 0.022782 0.001444 Y_lr_bbco 0.023385 0.001383  Y_sr_bbn 0.019527 0.001357  Y_lr_bbn 0.020010 0.001303
 R_6_A   X_sr_sc 0.070288 0.001589   X_lr_sc 0.161391 0.002390 X_sr_bbco 0.023593 0.000908 X_lr_bbco 0.017272 0.000800  X_sr_bbn 0.023593 0.000987  X_lr_bbn 0.019997 0.000836   Y_sr_sc 0.000000 0.000000   Y_lr_sc 0.000000 0.000000 Y_sr_bbco 0.017163 0.000804 Y_lr_bbco 0.022558 0.000914  Y_sr_bbn 0.021086 0.000870  Y_lr_bbn 0.026971 0.001044
 R_6_C   X_sr_sc 0.062228 0.003588   X_lr_sc 0.157749 0.006848 X_sr_bbco 0.026556 0.002570 X_lr_bbco 0.021007 0.002396  X_sr_bbn 0.022989 0.002489  X_lr_bbn 0.018629 0.002299   Y_sr_sc 0.000000 0.000000   Y_lr_sc 0.000000 0.000000 Y_sr_bbco 0.022989 0.002669 Y_lr_bbco 0.034086 0.002979  Y_sr_bbn 0.015854 0.001952  Y_lr_bbn 0.022989 0.002445
 V_8_N   X_sr_sc 0.000000 0.000000   X_lr_sc 0.000000 0.000000 X_sr_bbco 0.015590 0.000989 X_lr_bbco 0.011075 0.000802  X_sr_bbn 0.015931 0.000975  X_lr_bbn 0.015505 0.000913   Y_sr_sc 0.046090 0.001585   Y_lr_sc 0.073096 0.002053 Y_sr_bbco 0.028114 0.001334 Y_lr_bbco 0.025984 0.001155  Y_sr_bbn 0.022235 0.001225  Y_lr_bbn 0.019765 0.001001
 R_6_Y   X_sr_sc 0.069205 0.002546   X_lr_sc 0.185819 0.004231 X_sr_bbco 0.027172 0.001582 X_lr_bbco 0.022361 0.001342  X_sr_bbn 0.027738 0.001550  X_lr_bbn 0.024342 0.001449   Y_sr_sc 0.128927 0.003223   Y_lr_sc 0.225163 0.004561 Y_sr_bbco 0.022361 0.001490 Y_lr_bbco 0.023917 0.001555  Y_sr_bbn 0.018539 0.001451  Y_lr_bbn 0.019247 0.001363
 R_6_T   X_sr_sc 0.062749 0.002154   X_lr_sc 0.167363 0.003027 X_sr_bbco 0.023949 0.001319 X_lr_bbco 0.018658 0.001169  X_sr_bbn 0.026084 0.001345  X_lr_bbn 0.021071 0.001170   Y_sr_sc 0.000000 0.000000   Y_lr_sc 0.000000 0.000000 Y_sr_bbco 0.018194 0.001125 Y_lr_bbco 0.021442 0.001136  Y_sr_bbn 0.016708 0.001074  Y_lr_bbn 0.017822 0.001106
 R_6_W   X_sr_sc 0.069341 0.003665   X_lr_sc 0.183889 0.006200 X_sr_bbco 0.027192 0.002589 X_lr_bbco 0.026173 0.002276  X_sr_bbn 0.030931 0.002811  X_lr_bbn 0.026852 0.002773   Y_sr_sc 0.174371 0.005838   Y_lr_sc 0.369137 0.009398 Y_sr_bbco 0.019714 0.002036 Y_lr_bbco 0.021414 0.002178  Y_sr_bbn 0.024473 0.002650  Y_lr_bbn 0.024473 0.002552
 R_6_V   X_sr_sc 0.064834 0.001770   X_lr_sc 0.161702 0.002691 X_sr_bbco 0.027420 0.001094 X_lr_bbco 0.018323 0.000938  X_sr_bbn 0.024217 0.001061  X_lr_bbn 0.018002 0.000862   Y_sr_sc 0.000000 0.000000   Y_lr_sc 0.000000 0.000000 Y_sr_bbco 0.015248 0.000793 Y_lr_bbco 0.008649 0.000638  Y_sr_bbn 0.013902 0.000777  Y_lr_bbn 0.014415 0.000805
 R_6_Q   X_sr_sc 0.074381 0.002541   X_lr_sc 0.147997 0.003296 X_sr_bbco 0.024241 0.001502 X_lr_bbco 0.017989 0.001273  X_sr_bbn 0.021562 0.001362  X_lr_bbn 0.019393 0.001292   Y_sr_sc 0.059709 0.002376   Y_lr_sc 0.071702 0.002516 Y_sr_bbco 0.038530 0.001894 Y_lr_bbco 0.018755 0.001259  Y_sr_bbn 0.034830 0.001672  Y_lr_bbn 0.018244 0.001240
 R_6_P   X_sr_sc 0.063327 0.002049   X_lr_sc 0.174649 0.003691 X_sr_bbco 0.026453 0.001332 X_lr_bbco 0.018136 0.001159  X_sr_bbn 0.028056 0.001427  X_lr_bbn 0.018236 0.001108   Y_sr_sc 0.000000 0.000000   Y_lr_sc 0.000000 0.000000 Y_sr_bbco 0.021142 0.001096 Y_lr_bbco 0.017635 0.001157  Y_sr_bbn 0.041784 0.001659  Y_lr_bbn 0.027956 0.001324
 R_6_S   X_sr_sc 0.063406 0.001966   X_lr_sc 0.170976 0.003087 X_sr_bbco 0.027126 0.001193 X_lr_bbco 0.019496 0.001065  X_sr_bbn 0.022972 0.001084  X_lr_bbn 0.021107 0.001187   Y_sr_sc 0.000000 0.000000   Y_lr_sc 0.000000 0.000000 Y_sr_bbco 0.022972 0.001105 Y_lr_bbco 0.024583 0.001257  Y_sr_bbn 0.026956 0.001309  Y_lr_bbn 0.025091 0.001389
 R_6_R   X_sr_sc 0.071794 0.001857   X_lr_sc 0.154891 0.002926 X_sr_bbco 0.025937 0.001256 X_lr_bbco 0.019758 0.001030  X_sr_bbn 0.027563 0.001400  X_lr_bbn 0.018863 0.000949   Y_sr_sc 0.067892 0.001748   Y_lr_sc 0.157899 0.002837 Y_sr_bbco 0.026831 0.001249 Y_lr_bbco 0.018132 0.000973  Y_sr_bbn 0.022847 0.001127  Y_lr_bbn 0.019107 0.001034
L_32_Y   X_sr_sc 0.000000 0.000000   X_lr_sc 0.000000 0.000000 X_sr_bbco 0.016920 0.001007 X_lr_bbco 0.018122 0.001048  X_sr_bbn 0.016405 0.000912  X_lr_bbn 0.014601 0.000879   Y_sr_sc 0.118011 0.002900   Y_lr_sc 0.222881 0.003304 Y_sr_bbco 0.020699 0.001044 Y_lr_bbco 0.023448 0.001163  Y_sr_bbn 0.019325 0.000979  Y_lr_bbn 0.023018 0.001115
L_32_W   X_sr_sc 0.000000 0.000000   X_lr_sc 0.000000 0.000000 X_sr_bbco 0.017766 0.001741 X_lr_bbco 0.019765 0.001796  X_sr_bbn 0.015989 0.001617  X_lr_bbn 0.015101 0.001401   Y_sr_sc 0.159449 0.004908   Y_lr_sc 0.360648 0.006731 Y_sr_bbco 0.019987 0.001829 Y_lr_bbco 0.015989 0.001629  Y_sr_bbn 0.023762 0.001764  Y_lr_bbn 0.024650 0.002090
L_32_V   X_sr_sc 0.000000 0.000000   X_lr_sc 0.000000 0.000000 X_sr_bbco 0.015696 0.000718 X_lr_bbco 0.016770 0.000679  X_sr_bbn 0.012392 0.000576  X_lr_bbn 0.013879 0.000637   Y_sr_sc 0.000000 0.000000   Y_lr_sc 0.000000 0.000000 Y_sr_bbco 0.015985 0.000709 Y_lr_bbco 0.008633 0.000540  Y_sr_bbn 0.013094 0.000615  Y_lr_bbn 0.014126 0.000629
 V_3_Y   X_sr_sc 0.000000 0.000000   X_lr_sc 0.000000 0.000000 X_sr_bbco 0.015929 0.001033 X_lr_bbco 0.010450 0.000858  X_sr_bbn 0.015726 0.001016  X_lr_bbn 0.014205 0.001006   Y_sr_sc 0.111404 0.003036   Y_lr_sc 0.229911 0.003771 Y_sr_bbco 0.020800 0.001122 Y_lr_bbco 0.023133 0.001314  Y_sr_bbn 0.021205 0.001157  Y_lr_bbn 0.019278 0.001105
 P_5_A   X_sr_sc 0.000000 0.000000   X_lr_sc 0.000000 0.000000 X_sr_bbco 0.022827 0.001039 X_lr_bbco 0.019443 0.000903  X_sr_bbn 0.041100 0.001425  X_lr_bbn 0.030394 0.001150   Y_sr_sc 0.000000 0.000000   Y_lr_sc 0.000000 0.000000 Y_sr_bbco 0.016797 0.000836 Y_lr_bbco 0.026887 0.001081  Y_sr_bbn 0.021719 0.001005  Y_lr_bbn 0.026334 0.000910
 P_5_C   X_sr_sc 0.000000 0.000000   X_lr_sc 0.000000 0.000000 X_sr_bbco 0.021328 0.002310 X_lr_bbco 0.016499 0.002041  X_sr_bbn 0.045875 0.004023  X_lr_bbn 0.032193 0.002968   Y_sr_sc 0.000000 0.000000   Y_lr_sc 0.000000 0.000000 Y_sr_bbco 0.026157 0.002770 Y_lr_bbco 0.031388 0.003119  Y_sr_bbn 0.025352 0.002758  Y_lr_bbn 0.026157 0.002543
 P_5_D   X_sr_sc 0.000000 0.000000   X_lr_sc 0.000000 0.000000 X_sr_bbco 0.027902 0.001411 X_lr_bbco 0.017272 0.001037  X_sr_bbn 0.042517 0.001744  X_lr_bbn 0.035304 0.001485   Y_sr_sc 0.031128 0.001528   Y_lr_sc 0.033691 0.001457 Y_sr_bbco 0.027807 0.001325 Y_lr_bbco 0.017652 0.001072  Y_sr_bbn 0.026763 0.001324  Y_lr_bbn 0.019265 0.001095
 P_5_E   X_sr_sc 0.000000 0.000000   X_lr_sc 0.000000 0.000000 X_sr_bbco 0.023889 0.001272 X_lr_bbco 0.016755 0.000946  X_sr_bbn 0.046948 0.001772  X_lr_bbn 0.036496 0.001445   Y_sr_sc 0.033261 0.001368   Y_lr_sc 0.035667 0.001399 Y_sr_bbco 0.033261 0.001328 Y_lr_bbco 0.017419 0.001060  Y_sr_bbn 0.030275 0.001241  Y_lr_bbn 0.020239 0.000971
 P_5_F   X_sr_sc 0.000000 0.000000   X_lr_sc 0.000000 0.000000 X_sr_bbco 0.026356 0.001446 X_lr_bbco 0.018859 0.001260  X_sr_bbn 0.042989 0.001832  X_lr_bbn 0.035375 0.001723   Y_sr_sc 0.104838 0.002934   Y_lr_sc 0.216938 0.004107 Y_sr_bbco 0.022022 0.001328 Y_lr_bbco 0.024130 0.001380  Y_sr_bbn 0.017336 0.001258  Y_lr_bbn 0.024950 0.001322
 P_5_G   X_sr_sc 0.000000 0.000000   X_lr_sc 0.000000 0.000000 X_sr_bbco 0.023537 0.001145 X_lr_bbco 0.018736 0.000961  X_sr_bbn 0.041189 0.001533  X_lr_bbn 0.031202 0.001408   Y_sr_sc 0.000000 0.000000   Y_lr_sc 0.000000 0.000000 Y_sr_bbco 0.029963 0.001325 Y_lr_bbco 0.059848 0.001815  Y_sr_bbn 0.023072 0.001134  Y_lr_bbn 0.044286 0.001509
 P_5_H   X_sr_sc 0.000000 0.000000   X_lr_sc 0.000000 0.000000 X_sr_bbco 0.019531 0.001538 X_lr_bbco 0.022352 0.001769  X_sr_bbn 0.038628 0.002435  X_lr_bbn 0.031901 0.002199   Y_sr_sc 0.110677 0.003977   Y_lr_sc 0.200087 0.004950 Y_sr_bbco 0.024957 0.002041 Y_lr_bbco 0.030599 0.002184  Y_sr_bbn 0.032769 0.002128  Y_lr_bbn 0.022135 0.001997
 P_5_I   X_sr_sc 0.000000 0.000000   X_lr_sc 0.000000 0.000000 X_sr_bbco 0.024713 0.001206 X_lr_bbco 0.018059 0.001055  X_sr_bbn 0.044846 0.001680  X_lr_bbn 0.026873 0.001162   Y_sr_sc 0.000000 0.000000   Y_lr_sc 0.000000 0.000000 Y_sr_bbco 0.015813 0.000937 Y_lr_bbco 0.008209 0.000718  Y_sr_bbn 0.014171 0.000975  Y_lr_bbn 0.014085 0.000917
 P_5_K   X_sr_sc 0.000000 0.000000   X_lr_sc 0.000000 0.000000 X_sr_bbco 0.022919 0.001317 X_lr_bbco 0.016432 0.001114  X_sr_bbn 0.044973 0.001885  X_lr_bbn 0.030811 0.001489   Y_sr_sc 0.000000 0.000000   Y_lr_sc 0.000000 0.000000 Y_sr_bbco 0.016324 0.001053 Y_lr_bbco 0.014703 0.001069  Y_sr_bbn 0.019568 0.001233  Y_lr_bbn 0.018270 0.001374
 P_5_L   X_sr_sc 0.000000 0.000000   X_lr_sc 0.000000 0.000000 X_sr_bbco 0.024626 0.000973 X_lr_bbco 0.016947 0.000886  X_sr_bbn 0.040293 0.001249  X_lr_bbn 0.029132 0.001034   Y_sr_sc 0.000000 0.000000   Y_lr_sc 0.000000 0.000000 Y_sr_bbco 0.016332 0.000721 Y_lr_bbco 0.016998 0.000775  Y_sr_bbn 0.014028 0.000658  Y_lr_bbn 0.012032 0.000677
 P_5_M   X_sr_sc 0.000000 0.000000   X_lr_sc 0.000000 0.000000 X_sr_bbco 0.025212 0.001945 X_lr_bbco 0.018143 0.001704  X_sr_bbn 0.053959 0.002984  X_lr_bbn 0.026626 0.002088   Y_sr_sc 0.000000 0.000000   Y_lr_sc 0.000000 0.000000 Y_sr_bbco 0.016965 0.001674 Y_lr_bbco 0.020971 0.001827  Y_sr_bbn 0.016730 0.001650  Y_lr_bbn 0.012488 0.001487
 P_5_N   X_sr_sc 0.000000 0.000000   X_lr_sc 0.000000 0.000000 X_sr_bbco 0.023709 0.001447 X_lr_bbco 0.016794 0.001228  X_sr_bbn 0.044172 0.002093  X_lr_bbn 0.033305 0.001691   Y_sr_sc 0.046288 0.002242   Y_lr_sc 0.072961 0.002568 Y_sr_bbco 0.026108 0.001576 Y_lr_bbco 0.026955 0.001664  Y_sr_bbn 0.023003 0.001528  Y_lr_bbn 0.022580 0.001650
 P_5_P   X_sr_sc 0.000000 0.000000   X_lr_sc 0.000000 0.000000 X_sr_bbco 0.026907 0.001466 X_lr_bbco 0.015441 0.001149  X_sr_bbn 0.047797 0.002249  X_lr_bbn 0.034628 0.001563   Y_sr_sc 0.000000 0.000000   Y_lr_sc 0.000000 0.000000 Y_sr_bbco 0.024864 0.001363 Y_lr_bbco 0.018960 0.001192  Y_sr_bbn 0.041326 0.001962  Y_lr_bbn 0.031903 0.001567
 P_5_Q   X_sr_sc 0.000000 0.000000   X_lr_sc 0.000000 0.000000 X_sr_bbco 0.024729 0.001618 X_lr_bbco 0.017402 0.001355  X_sr_bbn 0.044268 0.002146  X_lr_bbn 0.034041 0.001804   Y_sr_sc 0.056175 0.002277   Y_lr_sc 0.085788 0.003154 Y_sr_bbco 0.041673 0.002123 Y_lr_bbco 0.018013 0.001509  Y_sr_bbn 0.031904 0.001784  Y_lr_bbn 0.019234 0.001366
 P_5_R   X_sr_sc 0.000000 0.000000   X_lr_sc 0.000000 0.000000 X_sr_bbco 0.023836 0.001318 X_lr_bbco 0.018905 0.001157  X_sr_bbn 0.040378 0.001667  X_lr_bbn 0.030412 0.001500   Y_sr_sc 0.060516 0.002061   Y_lr_sc 0.165828 0.003387 Y_sr_bbco 0.027946 0.001488 Y_lr_bbco 0.019008 0.001162  Y_sr_bbn 0.026611 0.001313  Y_lr_bbn 0.019624 0.001196
 P_5_S   X_sr_sc 0.000000 0.000000   X_lr_sc 0.000000 0.000000 X_sr_bbco 0.025978 0.001250 X_lr_bbco 0.019600 0.001106  X_sr_bbn 0.042296 0.001573  X_lr_bbn 0.032918 0.001583   Y_sr_sc 0.000000 0.000000   Y_lr_sc 0.000000 0.000000 Y_sr_bbco 0.023821 0.001318 Y_lr_bbco 0.022883 0.001303  Y_sr_bbn 0.026165 0.001392  Y_lr_bbn 0.029823 0.001332
 P_5_T   X_sr_sc 0.000000 0.000000   X_lr_sc 0.000000 0.000000 X_sr_bbco 0.024803 0.001274 X_lr_bbco 0.020188 0.001169  X_sr_bbn 0.044415 0.001567  X_lr_bbn 0.031244 0.001377   Y_sr_sc 0.000000 0.000000   Y_lr_sc 0.000000 0.000000 Y_sr_bbco 0.020188 0.001129 Y_lr_bbco 0.019996 0.001040  Y_sr_bbn 0.018650 0.001107  Y_lr_bbn 0.017497 0.000984
 P_5_V   X_sr_sc 0.000000 0.000000   X_lr_sc 0.000000 0.000000 X_sr_bbco 0.020960 0.001115 X_lr_bbco 0.019167 0.000978  X_sr_bbn 0.045712 0.001436  X_lr_bbn 0.032129 0.001264   Y_sr_sc 0.000000 0.000000   Y_lr_sc 0.000000 0.000000 Y_sr_bbco 0.017306 0.000823 Y_lr_bbco 0.008894 0.000622  Y_sr_bbn 0.013789 0.000861  Y_lr_bbn 0.013651 0.000824
 P_5_W   X_sr_sc 0.000000 0.000000   X_lr_sc 0.000000 0.000000 X_sr_bbco 0.022021 0.002375 X_lr_bbco 0.016839 0.002134  X_sr_bbn 0.049870 0.003361  X_lr_bbn 0.038860 0.003046   Y_sr_sc 0.148964 0.006363   Y_lr_sc 0.339054 0.008886 Y_sr_bbco 0.017811 0.002046 Y_lr_bbco 0.019106 0.002037  Y_sr_bbn 0.023316 0.002317  Y_lr_bbn 0.020078 0.001970
M_23_R   X_sr_sc 0.000000 0.000000   X_lr_sc 0.000000 0.000000 X_sr_bbco 0.016517 0.001502 X_lr_bbco 0.025018 0.002065  X_sr_bbn 0.009716 0.001367  X_lr_bbn 0.016274 0.001595   Y_sr_sc 0.067768 0.003174   Y_lr_sc 0.160797 0.005019 Y_sr_bbco 0.026718 0.002091 Y_lr_bbco 0.017488 0.001644  Y_sr_bbn 0.025261 0.002046  Y_lr_bbn 0.024047 0.002069
 P_5_Y   X_sr_sc 0.000000 0.000000   X_lr_sc 0.000000 0.000000 X_sr_bbco 0.022585 0.001496 X_lr_bbco 0.020597 0.001516  X_sr_bbn 0.045881 0.001995  X_lr_bbn 0.032528 0.001669   Y_sr_sc 0.124432 0.003228   Y_lr_sc 0.233949 0.004293 Y_sr_bbco 0.018324 0.001239 Y_lr_bbco 0.027273 0.001758  Y_sr_bbn 0.023438 0.001603  Y_lr_bbn 0.023864 0.001458
 V_3_V   X_sr_sc 0.000000 0.000000   X_lr_sc 0.000000 0.000000 X_sr_bbco 0.013374 0.000666 X_lr_bbco 0.010428 0.000582  X_sr_bbn 0.014403 0.000601  X_lr_bbn 0.013562 0.000663   Y_sr_sc 0.000000 0.000000   Y_lr_sc 0.000000 0.000000 Y_sr_bbco 0.014637 0.000692 Y_lr_bbco 0.009680 0.000557  Y_sr_bbn 0.014964 0.000747  Y_lr_bbn 0.014497 0.000651
D_40_H   X_sr_sc 0.028713 0.002088   X_lr_sc 0.032815 0.002292 X_sr_bbco 0.027850 0.002125 X_lr_bbco 0.019430 0.001705  X_sr_bbn 0.026554 0.002042  X_lr_bbn 0.023316 0.001880   Y_sr_sc 0.104922 0.003973   Y_lr_sc 0.172496 0.005493 Y_sr_bbco 0.026339 0.002320 Y_lr_bbco 0.026770 0.002099  Y_sr_bbn 0.026123 0.001853  Y_lr_bbn 0.020078 0.001790
D_40_I   X_sr_sc 0.025446 0.001303   X_lr_sc 0.034417 0.001545 X_sr_bbco 0.026223 0.001429 X_lr_bbco 0.020961 0.001098  X_sr_bbn 0.020616 0.001206  X_lr_bbn 0.017769 0.001021   Y_sr_sc 0.000000 0.000000   Y_lr_sc 0.000000 0.000000 Y_sr_bbco 0.015440 0.000914 Y_lr_bbco 0.009057 0.000773  Y_sr_bbn 0.013888 0.000810  Y_lr_bbn 0.014060 0.000905
D_40_K   X_sr_sc 0.021747 0.001157   X_lr_sc 0.029141 0.001437 X_sr_bbco 0.023399 0.001260 X_lr_bbco 0.017049 0.001077  X_sr_bbn 0.021138 0.001141  X_lr_bbn 0.019398 0.000991   Y_sr_sc 0.000000 0.000000   Y_lr_sc 0.000000 0.000000 Y_sr_bbco 0.017049 0.001028 Y_lr_bbco 0.013570 0.000911  Y_sr_bbn 0.018267 0.001080  Y_lr_bbn 0.017919 0.000985
D_40_L   X_sr_sc 0.026326 0.001098   X_lr_sc 0.032035 0.001245 X_sr_bbco 0.022414 0.000909 X_lr_bbco 0.017815 0.000814  X_sr_bbn 0.022414 0.000889  X_lr_bbn 0.018766 0.000820   Y_sr_sc 0.000000 0.000000   Y_lr_sc 0.000000 0.000000 Y_sr_bbco 0.015436 0.000765 Y_lr_bbco 0.018026 0.000936  Y_sr_bbn 0.014009 0.000730  Y_lr_bbn 0.014907 0.000705
D_40_M   X_sr_sc 0.023401 0.001940   X_lr_sc 0.033133 0.002463 X_sr_bbco 0.021779 0.001815 X_lr_bbco 0.019926 0.001829  X_sr_bbn 0.021779 0.001969  X_lr_bbn 0.022475 0.001889   Y_sr_sc 0.000000 0.000000   Y_lr_sc 0.000000 0.000000 Y_sr_bbco 0.014829 0.001473 Y_lr_bbco 0.015524 0.001634  Y_sr_bbn 0.016682 0.001648  Y_lr_bbn 0.015292 0.001649
D_40_N   X_sr_sc 0.026928 0.001562   X_lr_sc 0.034369 0.001617 X_sr_bbco 0.026101 0.001463 X_lr_bbco 0.021731 0.001314  X_sr_bbn 0.022558 0.001266  X_lr_bbn 0.022676 0.001348   Y_sr_sc 0.045116 0.001964   Y_lr_sc 0.076887 0.002509 Y_sr_bbco 0.028700 0.001539 Y_lr_bbco 0.028818 0.001507  Y_sr_bbn 0.024094 0.001405  Y_lr_bbn 0.020314 0.001302
A_14_M   X_sr_sc 0.000000 0.000000   X_lr_sc 0.000000 0.000000 X_sr_bbco 0.018445 0.001299 X_lr_bbco 0.024447 0.001606  X_sr_bbn 0.017274 0.001447  X_lr_bbn 0.031181 0.001840   Y_sr_sc 0.000000 0.000000   Y_lr_sc 0.000000 0.000000 Y_sr_bbco 0.015957 0.001384 Y_lr_bbco 0.020056 0.001479  Y_sr_bbn 0.013175 0.001248  Y_lr_bbn 0.016981 0.001267
D_40_A   X_sr_sc 0.026347 0.001066   X_lr_sc 0.035367 0.001176 X_sr_bbco 0.023261 0.000908 X_lr_bbco 0.019108 0.000834  X_sr_bbn 0.026228 0.001073  X_lr_bbn 0.019167 0.000898   Y_sr_sc 0.000000 0.000000   Y_lr_sc 0.000000 0.000000 Y_sr_bbco 0.017327 0.000937 Y_lr_bbco 0.024092 0.001010  Y_sr_bbn 0.018930 0.000940  Y_lr_bbn 0.031747 0.001185
M_24_P   X_sr_sc 0.000000 0.000000   X_lr_sc 0.000000 0.000000 X_sr_bbco 0.018770 0.002102 X_lr_bbco 0.021219 0.002185  X_sr_bbn 0.014690 0.001849  X_lr_bbn 0.015234 0.001697   Y_sr_sc 0.000000 0.000000   Y_lr_sc 0.000000 0.000000 Y_sr_bbco 0.021491 0.001954 Y_lr_bbco 0.016866 0.002012  Y_sr_bbn 0.045430 0.002829  Y_lr_bbn 0.024211 0.002191
D_40_C   X_sr_sc 0.023559 0.002663   X_lr_sc 0.033656 0.003501 X_sr_bbco 0.023559 0.002647 X_lr_bbco 0.014724 0.002134  X_sr_bbn 0.027345 0.002727  X_lr_bbn 0.021876 0.002430   Y_sr_sc 0.000000 0.000000   Y_lr_sc 0.000000 0.000000 Y_sr_bbco 0.018511 0.002516 Y_lr_bbco 0.034077 0.003249  Y_sr_bbn 0.019773 0.002363  Y_lr_bbn 0.027766 0.002736
D_40_D   X_sr_sc 0.027082 0.001179   X_lr_sc 0.032228 0.001396 X_sr_bbco 0.026069 0.001199 X_lr_bbco 0.019742 0.000974  X_sr_bbn 0.022442 0.001139  X_lr_bbn 0.017801 0.001020   Y_sr_sc 0.023876 0.001164   Y_lr_sc 0.036362 0.001495 Y_sr_bbco 0.023960 0.001194 Y_lr_bbco 0.018814 0.001038  Y_sr_bbn 0.023876 0.001214  Y_lr_bbn 0.021429 0.001136
D_40_E   X_sr_sc 0.027241 0.001177   X_lr_sc 0.031542 0.001212 X_sr_bbco 0.025128 0.001118 X_lr_bbco 0.019091 0.000936  X_sr_bbn 0.024298 0.001131  X_lr_bbn 0.018261 0.000958   Y_sr_sc 0.035089 0.001308   Y_lr_sc 0.037277 0.001481 Y_sr_bbco 0.030637 0.001340 Y_lr_bbco 0.015771 0.000948  Y_sr_bbn 0.028826 0.001288  Y_lr_bbn 0.017733 0.000959
D_40_F   X_sr_sc 0.027447 0.001721   X_lr_sc 0.032414 0.001699 X_sr_bbco 0.028440 0.001692 X_lr_bbco 0.020864 0.001477  X_sr_bbn 0.026080 0.001563  X_lr_bbn 0.019995 0.001292   Y_sr_sc 0.108793 0.002837   Y_lr_sc 0.217958 0.004075 Y_sr_bbco 0.023969 0.001518 Y_lr_bbco 0.022479 0.001290  Y_sr_bbn 0.021113 0.001328  Y_lr_bbn 0.022603 0.001245
D_40_G   X_sr_sc 0.025118 0.001123   X_lr_sc 0.033167 0.001366 X_sr_bbco 0.027269 0.001099 X_lr_bbco 0.019775 0.000966  X_sr_bbn 0.024702 0.001102  X_lr_bbn 0.019775 0.001064   Y_sr_sc 0.000000 0.000000   Y_lr_sc 0.000000 0.000000 Y_sr_bbco 0.029351 0.001157 Y_lr_bbco 0.055162 0.001682  Y_sr_bbn 0.022828 0.001128  Y_lr_bbn 0.047807 0.001585
D_40_Y   X_sr_sc 0.027751 0.001772   X_lr_sc 0.031535 0.001826 X_sr_bbco 0.027610 0.001679 X_lr_bbco 0.020322 0.001457  X_sr_bbn 0.022425 0.001306  X_lr_bbn 0.019201 0.001287   Y_sr_sc 0.125999 0.003342   Y_lr_sc 0.220463 0.004306 Y_sr_bbco 0.017239 0.001331 Y_lr_bbco 0.022425 0.001493  Y_sr_bbn 0.018360 0.001331  Y_lr_bbn 0.022705 0.001456
 V_3_R   X_sr_sc 0.000000 0.000000   X_lr_sc 0.000000 0.000000 X_sr_bbco 0.017276 0.000942 X_lr_bbco 0.008973 0.000655  X_sr_bbn 0.015133 0.000843  X_lr_bbn 0.012254 0.000731   Y_sr_sc 0.033012 0.001126   Y_lr_sc 0.165394 0.002649 Y_sr_bbco 0.026182 0.001117 Y_lr_bbco 0.019754 0.001000  Y_sr_bbn 0.024843 0.001106  Y_lr_bbn 0.019486 0.000898
D_40_P   X_sr_sc 0.024056 0.001418   X_lr_sc 0.029901 0.001561 X_sr_bbco 0.021246 0.001391 X_lr_bbco 0.018885 0.001201  X_sr_bbn 0.024618 0.001446  X_lr_bbn 0.021808 0.001395   Y_sr_sc 0.000000 0.000000   Y_lr_sc 0.000000 0.000000 Y_sr_bbco 0.021695 0.001367 Y_lr_bbco 0.017311 0.001039  Y_sr_bbn 0.049011 0.002047  Y_lr_bbn 0.031362 0.001571
D_40_Q   X_sr_sc 0.027585 0.001522   X_lr_sc 0.038120 0.001838 X_sr_bbco 0.023704 0.001431 X_lr_bbco 0.017882 0.001387  X_sr_bbn 0.024397 0.001658  X_lr_bbn 0.019545 0.001343   Y_sr_sc 0.058775 0.002367   Y_lr_sc 0.084419 0.002889 Y_sr_bbco 0.039091 0.002070 Y_lr_bbco 0.019268 0.001385  Y_sr_bbn 0.032714 0.001758  Y_lr_bbn 0.015525 0.001268
D_40_R   X_sr_sc 0.024798 0.001126   X_lr_sc 0.037149 0.001716 X_sr_bbco 0.022756 0.001182 X_lr_bbco 0.020617 0.001052  X_sr_bbn 0.021297 0.001156  X_lr_bbn 0.016921 0.001029   Y_sr_sc 0.066809 0.002071   Y_lr_sc 0.166488 0.003301 Y_sr_bbco 0.026646 0.001447 Y_lr_bbco 0.019741 0.001180  Y_sr_bbn 0.025965 0.001421  Y_lr_bbn 0.020714 0.001012
D_40_S   X_sr_sc 0.026077 0.001416   X_lr_sc 0.035144 0.001572 X_sr_bbco 0.026250 0.001246 X_lr_bbco 0.018565 0.001051  X_sr_bbn 0.022192 0.001097  X_lr_bbn 0.020465 0.001172   Y_sr_sc 0.000000 0.000000   Y_lr_sc 0.000000 0.000000 Y_sr_bbco 0.020292 0.001113 Y_lr_bbco 0.026250 0.001265  Y_sr_bbn 0.027113 0.001306  Y_lr_bbn 0.030222 0.001384
D_40_T   X_sr_sc 0.025423 0.001253   X_lr_sc 0.035819 0.001652 X_sr_bbco 0.026274 0.001406 X_lr_bbco 0.017295 0.001065  X_sr_bbn 0.024005 0.001216  X_lr_bbn 0.021265 0.001101   Y_sr_sc 0.000000 0.000000   Y_lr_sc 0.000000 0.000000 Y_sr_bbco 0.017579 0.001087 Y_lr_bbco 0.022682 0.001286  Y_sr_bbn 0.017957 0.001075  Y_lr_bbn 0.019847 0.001277
D_40_V   X_sr_sc 0.026109 0.001219   X_lr_sc 0.032102 0.001120 X_sr_bbco 0.023684 0.001019 X_lr_bbco 0.018048 0.001011  X_sr_bbn 0.022756 0.001069  X_lr_bbn 0.019689 0.000990   Y_sr_sc 0.000000 0.000000   Y_lr_sc 0.000000 0.000000 Y_sr_bbco 0.015623 0.000911 Y_lr_bbco 0.009844 0.000680  Y_sr_bbn 0.015409 0.000830  Y_lr_bbn 0.014410 0.000879
D_40_W   X_sr_sc 0.025135 0.002440   X_lr_sc 0.034829 0.003018 X_sr_bbco 0.028725 0.002860 X_lr_bbco 0.022621 0.002400  X_sr_bbn 0.022980 0.002283  X_lr_bbn 0.024057 0.002687   Y_sr_sc 0.148294 0.006342   Y_lr_sc 0.331418 0.008242 Y_sr_bbco 0.014722 0.002114 Y_lr_bbco 0.019749 0.002248  Y_sr_bbn 0.024057 0.002519  Y_lr_bbn 0.024417 0.002497
 V_3_L   X_sr_sc 0.000000 0.000000   X_lr_sc 0.000000 0.000000 X_sr_bbco 0.010491 0.000505 X_lr_bbco 0.006309 0.000380  X_sr_bbn 0.013245 0.000596  X_lr_bbn 0.014465 0.000572   Y_sr_sc 0.000000 0.000000   Y_lr_sc 0.000000 0.000000 Y_sr_bbco 0.014814 0.000577 Y_lr_bbco 0.018404 0.000665  Y_sr_bbn 0.011921 0.000510  Y_lr_bbn 0.013419 0.000565
L_36_L   X_sr_sc 0.000000 0.000000   X_lr_sc 0.000000 0.000000 X_sr_bbco 0.014738 0.000573 X_lr_bbco 0.017117 0.000595  X_sr_bbn 0.012761 0.000505  X_lr_bbn 0.013101 0.000541   Y_sr_sc 0.000000 0.000000   Y_lr_sc 0.000000 0.000000 Y_sr_bbco 0.015140 0.000543 Y_lr_bbco 0.016808 0.000676  Y_sr_bbn 0.013379 0.000532  Y_lr_bbn 0.013070 0.000527
A_14_D   X_sr_sc 0.000000 0.000000   X_lr_sc 0.000000 0.000000 X_sr_bbco 0.014779 0.000718 X_lr_bbco 0.024968 0.000901  X_sr_bbn 0.020378 0.000812  X_lr_bbn 0.030769 0.001059   Y_sr_sc 0.025170 0.000894   Y_lr_sc 0.035612 0.001094 Y_sr_bbco 0.023455 0.000933 Y_lr_bbco 0.021841 0.000966  Y_sr_bbn 0.022043 0.000934  Y_lr_bbn 0.019874 0.000774
A_14_E   X_sr_sc 0.000000 0.000000   X_lr_sc 0.000000 0.000000 X_sr_bbco 0.018634 0.000800 X_lr_bbco 0.023576 0.000837  X_sr_bbn 0.020357 0.000784  X_lr_bbn 0.028246 0.000957   Y_sr_sc 0.034548 0.000985   Y_lr_sc 0.035727 0.001030 Y_sr_bbco 0.030468 0.000946 Y_lr_bbco 0.016367 0.000762  Y_sr_bbn 0.029425 0.001088  Y_lr_bbn 0.018816 0.000766
A_14_F   X_sr_sc 0.000000 0.000000   X_lr_sc 0.000000 0.000000 X_sr_bbco 0.019805 0.001036 X_lr_bbco 0.027992 0.001274  X_sr_bbn 0.021832 0.001127  X_lr_bbn 0.029552 0.001250   Y_sr_sc 0.108304 0.002574   Y_lr_sc 0.218558 0.003311 Y_sr_bbco 0.022456 0.001097 Y_lr_bbco 0.023782 0.001087  Y_sr_bbn 0.018713 0.001081  Y_lr_bbn 0.021365 0.001108
A_14_G   X_sr_sc 0.000000 0.000000   X_lr_sc 0.000000 0.000000 X_sr_bbco 0.016681 0.000751 X_lr_bbco 0.025061 0.000772  X_sr_bbn 0.020713 0.000741  X_lr_bbn 0.029884 0.000940   Y_sr_sc 0.000000 0.000000   Y_lr_sc 0.000000 0.000000 Y_sr_bbco 0.027196 0.000867 Y_lr_bbco 0.060202 0.001184  Y_sr_bbn 0.021741 0.000736  Y_lr_bbn 0.043324 0.001068
L_36_G   X_sr_sc 0.000000 0.000000   X_lr_sc 0.000000 0.000000 X_sr_bbco 0.015573 0.000674 X_lr_bbco 0.016554 0.000779  X_sr_bbn 0.014762 0.000646  X_lr_bbn 0.015104 0.000671   Y_sr_sc 0.000000 0.000000   Y_lr_sc 0.000000 0.000000 Y_sr_bbco 0.029013 0.000930 Y_lr_bbco 0.057812 0.001288  Y_sr_bbn 0.021632 0.000839  Y_lr_bbn 0.045738 0.001200
W_10_Q   X_sr_sc 0.161194 0.007494   X_lr_sc 0.352736 0.010179 X_sr_bbco 0.014428 0.002381 X_lr_bbco 0.023383 0.002969  X_sr_bbn 0.022886 0.003059  X_lr_bbn 0.021393 0.002712   Y_sr_sc 0.054726 0.004139   Y_lr_sc 0.077114 0.005125 Y_sr_bbco 0.035323 0.003378 Y_lr_bbco 0.023383 0.002838  Y_sr_bbn 0.040796 0.003673  Y_lr_bbn 0.018408 0.002670
L_36_F   X_sr_sc 0.000000 0.000000   X_lr_sc 0.000000 0.000000 X_sr_bbco 0.013434 0.000857 X_lr_bbco 0.017337 0.000972  X_sr_bbn 0.015536 0.000864  X_lr_bbn 0.012684 0.000803   Y_sr_sc 0.098994 0.002201   Y_lr_sc 0.217127 0.003342 Y_sr_bbco 0.020639 0.001102 Y_lr_bbco 0.021690 0.001007  Y_sr_bbn 0.021315 0.000993  Y_lr_bbn 0.020715 0.001169
 V_3_D   X_sr_sc 0.000000 0.000000   X_lr_sc 0.000000 0.000000 X_sr_bbco 0.021247 0.000851 X_lr_bbco 0.009432 0.000600  X_sr_bbn 0.016531 0.000733  X_lr_bbn 0.014665 0.000659   Y_sr_sc 0.022905 0.000902   Y_lr_sc 0.035601 0.001142 Y_sr_bbco 0.027673 0.001076 Y_lr_bbco 0.019640 0.000912  Y_sr_bbn 0.024512 0.000957  Y_lr_bbn 0.023216 0.000964
L_36_E   X_sr_sc 0.000000 0.000000   X_lr_sc 0.000000 0.000000 X_sr_bbco 0.015482 0.000650 X_lr_bbco 0.015840 0.000716  X_sr_bbn 0.013826 0.000660  X_lr_bbn 0.013960 0.000703   Y_sr_sc 0.036556 0.000975   Y_lr_sc 0.034677 0.001065 Y_sr_bbco 0.030605 0.000967 Y_lr_bbco 0.015840 0.000734  Y_sr_bbn 0.027563 0.000933  Y_lr_bbn 0.016690 0.000760
 V_3_E   X_sr_sc 0.000000 0.000000   X_lr_sc 0.000000 0.000000 X_sr_bbco 0.017887 0.000765 X_lr_bbco 0.009937 0.000529  X_sr_bbn 0.018601 0.000786  X_lr_bbn 0.012383 0.000673   Y_sr_sc 0.033022 0.001102   Y_lr_sc 0.041635 0.001204 Y_sr_bbco 0.030831 0.001092 Y_lr_bbco 0.015747 0.000772  Y_sr_bbn 0.030271 0.001033  Y_lr_bbn 0.020894 0.000936
A_14_C   X_sr_sc 0.000000 0.000000   X_lr_sc 0.000000 0.000000 X_sr_bbco 0.015211 0.001657 X_lr_bbco 0.026488 0.002154  X_sr_bbn 0.023079 0.001947  X_lr_bbn 0.034618 0.002440   Y_sr_sc 0.000000 0.000000   Y_lr_sc 0.000000 0.000000 Y_sr_bbco 0.023866 0.002086 Y_lr_bbco 0.033045 0.002479  Y_sr_bbn 0.022554 0.001910  Y_lr_bbn 0.027275 0.002045
 V_3_F   X_sr_sc 0.000000 0.000000   X_lr_sc 0.000000 0.000000 X_sr_bbco 0.017618 0.001073 X_lr_bbco 0.009514 0.000718  X_sr_bbn 0.012333 0.000967  X_lr_bbn 0.013390 0.000859   Y_sr_sc 0.092230 0.002357   Y_lr_sc 0.208245 0.003309 Y_sr_bbco 0.023256 0.001140 Y_lr_bbco 0.025546 0.001297  Y_sr_bbn 0.016825 0.001102  Y_lr_bbn 0.018763 0.001146
 V_3_G   X_sr_sc 0.000000 0.000000   X_lr_sc 0.000000 0.000000 X_sr_bbco 0.016960 0.000645 X_lr_bbco 0.010231 0.000564  X_sr_bbn 0.015977 0.000664  X_lr_bbn 0.014363 0.000599   Y_sr_sc 0.000000 0.000000   Y_lr_sc 0.000000 0.000000 Y_sr_bbco 0.025736 0.000897 Y_lr_bbco 0.058988 0.001302  Y_sr_bbn 0.024673 0.000876  Y_lr_bbn 0.046041 0.001092
Y_32_K   X_sr_sc 0.121008 0.002738   X_lr_sc 0.225711 0.003690 X_sr_bbco 0.018865 0.001265 X_lr_bbco 0.021695 0.001336  X_sr_bbn 0.017518 0.001251  X_lr_bbn 0.020348 0.001369   Y_sr_sc 0.000000 0.000000   Y_lr_sc 0.000000 0.000000 Y_sr_bbco 0.017787 0.001193 Y_lr_bbco 0.015901 0.001184  Y_sr_bbn 0.021965 0.001313  Y_lr_bbn 0.016575 0.001277
 Y_8_G   X_sr_sc 0.125766 0.003178   X_lr_sc 0.235677 0.003537 X_sr_bbco 0.019648 0.001120 X_lr_bbco 0.025970 0.001411  X_sr_bbn 0.021593 0.001339  X_lr_bbn 0.023636 0.001298   Y_sr_sc 0.000000 0.000000   Y_lr_sc 0.000000 0.000000 Y_sr_bbco 0.029375 0.001523 Y_lr_bbco 0.065558 0.002074  Y_sr_bbn 0.024511 0.001340  Y_lr_bbn 0.046202 0.001829
 V_3_A   X_sr_sc 0.000000 0.000000   X_lr_sc 0.000000 0.000000 X_sr_bbco 0.014998 0.000602 X_lr_bbco 0.009783 0.000556  X_sr_bbn 0.014230 0.000517  X_lr_bbn 0.014230 0.000611   Y_sr_sc 0.000000 0.000000   Y_lr_sc 0.000000 0.000000 Y_sr_bbco 0.016454 0.000682 Y_lr_bbco 0.027490 0.000843  Y_sr_bbn 0.024135 0.000782  Y_lr_bbn 0.031978 0.001008
 G_9_V   X_sr_sc 0.000000 0.000000   X_lr_sc 0.000000 0.000000 X_sr_bbco 0.030022 0.000977 X_lr_bbco 0.058500 0.001288  X_sr_bbn 0.022010 0.000839  X_lr_bbn 0.041896 0.001288   Y_sr_sc 0.000000 0.000000   Y_lr_sc 0.000000 0.000000 Y_sr_bbco 0.015204 0.000734 Y_lr_bbco 0.010764 0.000600  Y_sr_bbn 0.015880 0.000748  Y_lr_bbn 0.014287 0.000724
 V_3_C   X_sr_sc 0.000000 0.000000   X_lr_sc 0.000000 0.000000 X_sr_bbco 0.013271 0.001362 X_lr_bbco 0.009585 0.001223  X_sr_bbn 0.012534 0.001436  X_lr_bbn 0.016220 0.001684   Y_sr_sc 0.000000 0.000000   Y_lr_sc 0.000000 0.000000 Y_sr_bbco 0.023839 0.002076 Y_lr_bbco 0.034652 0.002326  Y_sr_bbn 0.019415 0.001757  Y_lr_bbn 0.021135 0.001762
A_14_Y   X_sr_sc 0.000000 0.000000   X_lr_sc 0.000000 0.000000 X_sr_bbco 0.017453 0.001059 X_lr_bbco 0.024998 0.001376  X_sr_bbn 0.023089 0.001168  X_lr_bbn 0.032542 0.001494   Y_sr_sc 0.123807 0.002786   Y_lr_sc 0.226343 0.003803 Y_sr_bbco 0.022634 0.001271 Y_lr_bbco 0.023362 0.001173  Y_sr_bbn 0.021362 0.001185  Y_lr_bbn 0.026816 0.001333
A_17_C   X_sr_sc 0.000000 0.000000   X_lr_sc 0.000000 0.000000 X_sr_bbco 0.018249 0.001876 X_lr_bbco 0.021687 0.002203  X_sr_bbn 0.020101 0.001887  X_lr_bbn 0.032267 0.002450   Y_sr_sc 0.000000 0.000000   Y_lr_sc 0.000000 0.000000 Y_sr_bbco 0.025126 0.002156 Y_lr_bbco 0.034647 0.002589  Y_sr_bbn 0.012960 0.001492  Y_lr_bbn 0.023803 0.002004
W_15_R   X_sr_sc 0.158872 0.005945   X_lr_sc 0.354863 0.009215 X_sr_bbco 0.014848 0.001832 X_lr_bbco 0.022272 0.002679  X_sr_bbn 0.030067 0.002645  X_lr_bbn 0.028211 0.002596   Y_sr_sc 0.074981 0.003933   Y_lr_sc 0.157016 0.005998 Y_sr_bbco 0.025241 0.002689 Y_lr_bbco 0.020416 0.002408  Y_sr_bbn 0.025984 0.002820  Y_lr_bbn 0.023756 0.002423
A_17_A   X_sr_sc 0.000000 0.000000   X_lr_sc 0.000000 0.000000 X_sr_bbco 0.015614 0.000679 X_lr_bbco 0.024049 0.000771  X_sr_bbn 0.021270 0.000725  X_lr_bbn 0.028449 0.000857   Y_sr_sc 0.000000 0.000000   Y_lr_sc 0.000000 0.000000 Y_sr_bbco 0.018326 0.000611 Y_lr_bbco 0.024843 0.000777  Y_sr_bbn 0.021965 0.000722  Y_lr_bbn 0.029706 0.000798
W_15_P   X_sr_sc 0.157835 0.006769   X_lr_sc 0.367518 0.009783 X_sr_bbco 0.018300 0.002289 X_lr_bbco 0.016393 0.002048  X_sr_bbn 0.022875 0.002329  X_lr_bbn 0.019825 0.002308   Y_sr_sc 0.000000 0.000000   Y_lr_sc 0.000000 0.000000 Y_sr_bbco 0.023256 0.002652 Y_lr_bbco 0.016775 0.002037  Y_sr_bbn 0.051468 0.003696  Y_lr_bbn 0.040412 0.003165
A_17_G   X_sr_sc 0.000000 0.000000   X_lr_sc 0.000000 0.000000 X_sr_bbco 0.016580 0.000613 X_lr_bbco 0.026455 0.000930  X_sr_bbn 0.021456 0.000809  X_lr_bbn 0.029625 0.000902   Y_sr_sc 0.000000 0.000000   Y_lr_sc 0.000000 0.000000 Y_sr_bbco 0.028527 0.000912 Y_lr_bbco 0.063150 0.001227  Y_sr_bbn 0.023163 0.000793  Y_lr_bbn 0.046164 0.001164
A_17_F   X_sr_sc 0.000000 0.000000   X_lr_sc 0.000000 0.000000 X_sr_bbco 0.017425 0.000992 X_lr_bbco 0.026176 0.001194  X_sr_bbn 0.021644 0.001058  X_lr_bbn 0.031255 0.001210   Y_sr_sc 0.106579 0.002391   Y_lr_sc 0.221910 0.003305 Y_sr_bbco 0.022347 0.001200 Y_lr_bbco 0.019222 0.001060  Y_sr_bbn 0.019300 0.001081  Y_lr_bbn 0.021097 0.001005
C_37_Y   X_sr_sc 0.000000 0.000000   X_lr_sc 0.000000 0.000000 X_sr_bbco 0.034647 0.003800 X_lr_bbco 0.045516 0.004550  X_sr_bbn 0.031929 0.003965  X_lr_bbn 0.035326 0.004277   Y_sr_sc 0.125679 0.007222   Y_lr_sc 0.243207 0.010256 Y_sr_bbco 0.021739 0.003038 Y_lr_bbco 0.025136 0.003570  Y_sr_bbn 0.021739 0.003425  Y_lr_bbn 0.022418 0.002954
A_17_D   X_sr_sc 0.000000 0.000000   X_lr_sc 0.000000 0.000000 X_sr_bbco 0.018825 0.000757 X_lr_bbco 0.024315 0.000960  X_sr_bbn 0.020916 0.000898  X_lr_bbn 0.031636 0.001060   Y_sr_sc 0.026459 0.000971   Y_lr_sc 0.036185 0.001148 Y_sr_bbco 0.023426 0.000888 Y_lr_bbco 0.018720 0.000802  Y_sr_bbn 0.023269 0.000935  Y_lr_bbn 0.020864 0.000874
C_37_W   X_sr_sc 0.000000 0.000000   X_lr_sc 0.000000 0.000000 X_sr_bbco 0.020513 0.005484 X_lr_bbco 0.042735 0.007531  X_sr_bbn 0.027350 0.006111  X_lr_bbn 0.032479 0.006150   Y_sr_sc 0.174359 0.014421   Y_lr_sc 0.386325 0.019508 Y_sr_bbco 0.015385 0.004682 Y_lr_bbco 0.020513 0.005173  Y_sr_bbn 0.018803 0.004973  Y_lr_bbn 0.025641 0.005522
C_37_V   X_sr_sc 0.000000 0.000000   X_lr_sc 0.000000 0.000000 X_sr_bbco 0.024731 0.002609 X_lr_bbco 0.036201 0.002879  X_sr_bbn 0.013262 0.001840  X_lr_bbn 0.027599 0.002618   Y_sr_sc 0.000000 0.000000   Y_lr_sc 0.000000 0.000000 Y_sr_bbco 0.016487 0.002224 Y_lr_bbco 0.010753 0.001672  Y_sr_bbn 0.017563 0.002276  Y_lr_bbn 0.016129 0.001881
A_17_I   X_sr_sc 0.000000 0.000000   X_lr_sc 0.000000 0.000000 X_sr_bbco 0.016750 0.000757 X_lr_bbco 0.026586 0.001008  X_sr_bbn 0.019954 0.000957  X_lr_bbn 0.029284 0.001071   Y_sr_sc 0.000000 0.000000   Y_lr_sc 0.000000 0.000000 Y_sr_bbco 0.014951 0.000717 Y_lr_bbco 0.008375 0.000576  Y_sr_bbn 0.014389 0.000766  Y_lr_bbn 0.013771 0.000692
C_37_T   X_sr_sc 0.000000 0.000000   X_lr_sc 0.000000 0.000000 X_sr_bbco 0.022502 0.002903 X_lr_bbco 0.030153 0.003090  X_sr_bbn 0.013501 0.002086  X_lr_bbn 0.020702 0.002493   Y_sr_sc 0.000000 0.000000   Y_lr_sc 0.000000 0.000000 Y_sr_bbco 0.018002 0.002393 Y_lr_bbco 0.020252 0.002567  Y_sr_bbn 0.015302 0.002156  Y_lr_bbn 0.018002 0.002507
C_37_S   X_sr_sc 0.000000 0.000000   X_lr_sc 0.000000 0.000000 X_sr_bbco 0.020725 0.002447 X_lr_bbco 0.038661 0.003274  X_sr_bbn 0.014747 0.001831  X_lr_bbn 0.028298 0.002916   Y_sr_sc 0.000000 0.000000   Y_lr_sc 0.000000 0.000000 Y_sr_bbco 0.024711 0.002602 Y_lr_bbco 0.027102 0.002792  Y_sr_bbn 0.025110 0.002888  Y_lr_bbn 0.029095 0.002887
C_37_R   X_sr_sc 0.000000 0.000000   X_lr_sc 0.000000 0.000000 X_sr_bbco 0.023906 0.002879 X_lr_bbco 0.039693 0.003174  X_sr_bbn 0.020749 0.002538  X_lr_bbn 0.026161 0.002776   Y_sr_sc 0.062697 0.004220   Y_lr_sc 0.178620 0.007475 Y_sr_bbco 0.024808 0.003223 Y_lr_bbco 0.016238 0.002242  Y_sr_bbn 0.021651 0.002828  Y_lr_bbn 0.019396 0.002551
C_37_Q   X_sr_sc 0.000000 0.000000   X_lr_sc 0.000000 0.000000 X_sr_bbco 0.023030 0.002865 X_lr_bbco 0.035758 0.003821  X_sr_bbn 0.024848 0.003276  X_lr_bbn 0.023636 0.003305   Y_sr_sc 0.053939 0.004596   Y_lr_sc 0.092727 0.006662 Y_sr_bbco 0.034545 0.003980 Y_lr_bbco 0.020606 0.002880  Y_sr_bbn 0.036970 0.004070  Y_lr_bbn 0.024848 0.003220
C_37_P   X_sr_sc 0.000000 0.000000   X_lr_sc 0.000000 0.000000 X_sr_bbco 0.021141 0.003019 X_lr_bbco 0.037365 0.003665  X_sr_bbn 0.018191 0.002289  X_lr_bbn 0.032448 0.003507   Y_sr_sc 0.000000 0.000000   Y_lr_sc 0.000000 0.000000 Y_sr_bbco 0.023107 0.002401 Y_lr_bbco 0.017207 0.002346  Y_sr_bbn 0.045231 0.004172  Y_lr_bbn 0.041790 0.003856
A_17_S   X_sr_sc 0.000000 0.000000   X_lr_sc 0.000000 0.000000 X_sr_bbco 0.019411 0.000818 X_lr_bbco 0.026172 0.001021  X_sr_bbn 0.019902 0.000840  X_lr_bbn 0.030534 0.001070   Y_sr_sc 0.000000 0.000000   Y_lr_sc 0.000000 0.000000 Y_sr_bbco 0.023010 0.000857 Y_lr_bbco 0.026118 0.001038  Y_sr_bbn 0.025791 0.001091  Y_lr_bbn 0.028462 0.001063
C_37_N   X_sr_sc 0.000000 0.000000   X_lr_sc 0.000000 0.000000 X_sr_bbco 0.021587 0.002656 X_lr_bbco 0.039396 0.003862  X_sr_bbn 0.019428 0.002963  X_lr_bbn 0.028063 0.003481   Y_sr_sc 0.045332 0.003900   Y_lr_sc 0.060982 0.005203 Y_sr_bbco 0.023745 0.003008 Y_lr_bbco 0.022666 0.002667  Y_sr_bbn 0.021587 0.003014  Y_lr_bbn 0.018349 0.002821
C_37_M   X_sr_sc 0.000000 0.000000   X_lr_sc 0.000000 0.000000 X_sr_bbco 0.022941 0.004148 X_lr_bbco 0.031283 0.004564  X_sr_bbn 0.014599 0.003246  X_lr_bbn 0.031283 0.004705   Y_sr_sc 0.000000 0.000000   Y_lr_sc 0.000000 0.000000 Y_sr_bbco 0.014599 0.003358 Y_lr_bbco 0.021898 0.004497  Y_sr_bbn 0.018770 0.003630  Y_lr_bbn 0.018770 0.003899
C_37_L   X_sr_sc 0.000000 0.000000   X_lr_sc 0.000000 0.000000 X_sr_bbco 0.022595 0.002070 X_lr_bbco 0.033765 0.002394  X_sr_bbn 0.022087 0.002091  X_lr_bbn 0.021325 0.001912   Y_sr_sc 0.000000 0.000000   Y_lr_sc 0.000000 0.000000 Y_sr_bbco 0.017517 0.001606 Y_lr_bbco 0.019294 0.001915  Y_sr_bbn 0.012694 0.001451  Y_lr_bbn 0.014217 0.001742
C_37_K   X_sr_sc 0.000000 0.000000   X_lr_sc 0.000000 0.000000 X_sr_bbco 0.024190 0.002589 X_lr_bbco 0.037310 0.003294  X_sr_bbn 0.020500 0.002425  X_lr_bbn 0.024190 0.002471   Y_sr_sc 0.000000 0.000000   Y_lr_sc 0.000000 0.000000 Y_sr_bbco 0.016400 0.002116 Y_lr_bbco 0.019680 0.002561  Y_sr_bbn 0.016400 0.002188  Y_lr_bbn 0.016400 0.002250
A_17_V   X_sr_sc 0.000000 0.000000   X_lr_sc 0.000000 0.000000 X_sr_bbco 0.017806 0.000736 X_lr_bbco 0.023813 0.000831  X_sr_bbn 0.022066 0.000789  X_lr_bbn 0.029776 0.000941   Y_sr_sc 0.000000 0.000000   Y_lr_sc 0.000000 0.000000 Y_sr_bbco 0.015463 0.000631 Y_lr_bbco 0.010266 0.000585  Y_sr_bbn 0.015080 0.000649  Y_lr_bbn 0.014952 0.000626
C_37_I   X_sr_sc 0.000000 0.000000   X_lr_sc 0.000000 0.000000 X_sr_bbco 0.027673 0.002719 X_lr_bbco 0.034382 0.003274  X_sr_bbn 0.020545 0.002616  X_lr_bbn 0.026415 0.002501   Y_sr_sc 0.000000 0.000000   Y_lr_sc 0.000000 0.000000 Y_sr_bbco 0.018868 0.002311 Y_lr_bbco 0.007128 0.001528  Y_sr_bbn 0.015933 0.002163  Y_lr_bbn 0.013836 0.002254
C_37_H   X_sr_sc 0.000000 0.000000   X_lr_sc 0.000000 0.000000 X_sr_bbco 0.023529 0.003442 X_lr_bbco 0.030769 0.004621  X_sr_bbn 0.019910 0.003729  X_lr_bbn 0.028054 0.004389   Y_sr_sc 0.117647 0.007555   Y_lr_sc 0.172851 0.010559 Y_sr_bbco 0.024434 0.003757 Y_lr_bbco 0.024434 0.004008  Y_sr_bbn 0.016290 0.003256  Y_lr_bbn 0.023529 0.003726
C_37_G   X_sr_sc 0.000000 0.000000   X_lr_sc 0.000000 0.000000 X_sr_bbco 0.022506 0.002254 X_lr_bbco 0.038629 0.003087  X_sr_bbn 0.019819 0.002070  X_lr_bbn 0.028552 0.002548   Y_sr_sc 0.000000 0.000000   Y_lr_sc 0.000000 0.000000 Y_sr_bbco 0.030904 0.002882 Y_lr_bbco 0.063151 0.003548  Y_sr_bbn 0.026201 0.002463  Y_lr_bbn 0.042660 0.003069
C_37_F   X_sr_sc 0.000000 0.000000   X_lr_sc 0.000000 0.000000 X_sr_bbco 0.023346 0.003100 X_lr_bbco 0.030573 0.003875  X_sr_bbn 0.023902 0.003119  X_lr_bbn 0.028349 0.003179   Y_sr_sc 0.102279 0.006048   Y_lr_sc 0.225681 0.009014 Y_sr_bbco 0.022790 0.003109 Y_lr_bbco 0.025570 0.003245  Y_sr_bbn 0.018899 0.002626  Y_lr_bbn 0.023902 0.003226
C_37_E   X_sr_sc 0.000000 0.000000   X_lr_sc 0.000000 0.000000 X_sr_bbco 0.024191 0.002475 X_lr_bbco 0.035355 0.002876  X_sr_bbn 0.016747 0.001955  X_lr_bbn 0.026051 0.002708   Y_sr_sc 0.034983 0.002817   Y_lr_sc 0.040566 0.003253 Y_sr_bbco 0.032378 0.003065 Y_lr_bbco 0.016747 0.002151  Y_sr_bbn 0.029029 0.002769  Y_lr_bbn 0.018236 0.002128
C_37_D   X_sr_sc 0.000000 0.000000   X_lr_sc 0.000000 0.000000 X_sr_bbco 0.021457 0.002381 X_lr_bbco 0.034413 0.002811  X_sr_bbn 0.022672 0.002676  X_lr_bbn 0.025911 0.002745   Y_sr_sc 0.027126 0.002794   Y_lr_sc 0.036842 0.002879 Y_sr_bbco 0.028340 0.002574 Y_lr_bbco 0.022267 0.002692  Y_sr_bbn 0.023887 0.002570  Y_lr_bbn 0.015789 0.002223
C_37_C   X_sr_sc 0.000000 0.000000   X_lr_sc 0.000000 0.000000 X_sr_bbco 0.020942 0.003854 X_lr_bbco 0.033508 0.004713  X_sr_bbn 0.017801 0.003733  X_lr_bbn 0.029319 0.004436   Y_sr_sc 0.000000 0.000000   Y_lr_sc 0.000000 0.000000 Y_sr_bbco 0.026178 0.004685 Y_lr_bbco 0.021990 0.004257  Y_sr_bbn 0.027225 0.004549  Y_lr_bbn 0.018848 0.003515
L_36_Q   X_sr_sc 0.000000 0.000000   X_lr_sc 0.000000 0.000000 X_sr_bbco 0.014682 0.000877 X_lr_bbco 0.016909 0.000998  X_sr_bbn 0.013692 0.000903  X_lr_bbn 0.013857 0.000885   Y_sr_sc 0.055675 0.001867   Y_lr_sc 0.077120 0.002204 Y_sr_bbco 0.035632 0.001498 Y_lr_bbco 0.018476 0.000937  Y_sr_bbn 0.037199 0.001399  Y_lr_bbn 0.016249 0.000955
C_37_A   X_sr_sc 0.000000 0.000000   X_lr_sc 0.000000 0.000000 X_sr_bbco 0.023817 0.002027 X_lr_bbco 0.032366 0.002315  X_sr_bbn 0.019237 0.001910  X_lr_bbn 0.025038 0.002318   Y_sr_sc 0.000000 0.000000   Y_lr_sc 0.000000 0.000000 Y_sr_bbco 0.015573 0.001839 Y_lr_bbco 0.023817 0.002420  Y_sr_bbn 0.016794 0.001918  Y_lr_bbn 0.032977 0.002550
W_15_L   X_sr_sc 0.157808 0.005126   X_lr_sc 0.350155 0.007071 X_sr_bbco 0.018821 0.001576 X_lr_bbco 0.022958 0.001841  X_sr_bbn 0.028542 0.002136  X_lr_bbn 0.026680 0.002003   Y_sr_sc 0.000000 0.000000   Y_lr_sc 0.000000 0.000000 Y_sr_bbco 0.015305 0.001414 Y_lr_bbco 0.022337 0.001856  Y_sr_bbn 0.013237 0.001384  Y_lr_bbn 0.017166 0.001464
 H_7_N   X_sr_sc 0.100959 0.004018   X_lr_sc 0.181222 0.005189 X_sr_bbco 0.022968 0.002037 X_lr_bbco 0.026754 0.001999  X_sr_bbn 0.024987 0.002233  X_lr_bbn 0.020697 0.001888   Y_sr_sc 0.046441 0.002643   Y_lr_sc 0.080515 0.003939 Y_sr_bbco 0.030793 0.002294 Y_lr_bbco 0.026754 0.002138  Y_sr_bbn 0.025240 0.002235  Y_lr_bbn 0.021959 0.002132
T_17_A   X_sr_sc 0.000000 0.000000   X_lr_sc 0.000000 0.000000 X_sr_bbco 0.017692 0.000857 X_lr_bbco 0.019875 0.000914  X_sr_bbn 0.018898 0.000817  X_lr_bbn 0.020449 0.000977   Y_sr_sc 0.000000 0.000000   Y_lr_sc 0.000000 0.000000 Y_sr_bbco 0.017749 0.000769 Y_lr_bbco 0.025734 0.000867  Y_sr_bbn 0.019990 0.000985  Y_lr_bbn 0.027744 0.001073
 H_7_L   X_sr_sc 0.093361 0.002728   X_lr_sc 0.162372 0.003176 X_sr_bbco 0.024678 0.001354 X_lr_bbco 0.023149 0.001470  X_sr_bbn 0.026316 0.001532  X_lr_bbn 0.020747 0.001131   Y_sr_sc 0.000000 0.000000   Y_lr_sc 0.000000 0.000000 Y_sr_bbco 0.014414 0.001067 Y_lr_bbco 0.017253 0.001106  Y_sr_bbn 0.014523 0.001081  Y_lr_bbn 0.014523 0.001017
T_17_C   X_sr_sc 0.000000 0.000000   X_lr_sc 0.000000 0.000000 X_sr_bbco 0.021795 0.002496 X_lr_bbco 0.022534 0.002696  X_sr_bbn 0.025120 0.002613  X_lr_bbn 0.022904 0.002517   Y_sr_sc 0.000000 0.000000   Y_lr_sc 0.000000 0.000000 Y_sr_bbco 0.022165 0.002342 Y_lr_bbco 0.035833 0.003164  Y_sr_bbn 0.021057 0.002320  Y_lr_bbn 0.026598 0.002640
T_17_D   X_sr_sc 0.000000 0.000000   X_lr_sc 0.000000 0.000000 X_sr_bbco 0.017841 0.000976 X_lr_bbco 0.020505 0.001099  X_sr_bbn 0.016873 0.000978  X_lr_bbn 0.018972 0.001045   Y_sr_sc 0.025753 0.001205   Y_lr_sc 0.033018 0.001278 Y_sr_bbco 0.026560 0.001323 Y_lr_bbco 0.019537 0.001066  Y_sr_bbn 0.023896 0.001224  Y_lr_bbn 0.018568 0.001075
T_17_E   X_sr_sc 0.000000 0.000000   X_lr_sc 0.000000 0.000000 X_sr_bbco 0.017930 0.001046 X_lr_bbco 0.019121 0.000947  X_sr_bbn 0.018525 0.001025  X_lr_bbn 0.018377 0.000987   Y_sr_sc 0.034447 0.001361   Y_lr_sc 0.037497 0.001406 Y_sr_bbco 0.027751 0.001112 Y_lr_bbco 0.016293 0.000891  Y_sr_bbn 0.028644 0.001315  Y_lr_bbn 0.018451 0.000955
T_17_F   X_sr_sc 0.000000 0.000000   X_lr_sc 0.000000 0.000000 X_sr_bbco 0.019852 0.001384 X_lr_bbco 0.021614 0.001397  X_sr_bbn 0.017855 0.001205  X_lr_bbn 0.017268 0.001211   Y_sr_sc 0.108657 0.003067   Y_lr_sc 0.216492 0.004235 Y_sr_bbco 0.024198 0.001476 Y_lr_bbco 0.025255 0.001491  Y_sr_bbn 0.018090 0.001198  Y_lr_bbn 0.021262 0.001334
T_17_G   X_sr_sc 0.000000 0.000000   X_lr_sc 0.000000 0.000000 X_sr_bbco 0.018557 0.000834 X_lr_bbco 0.023607 0.000980  X_sr_bbn 0.017484 0.000964  X_lr_bbn 0.019693 0.000862   Y_sr_sc 0.000000 0.000000   Y_lr_sc 0.000000 0.000000 Y_sr_bbco 0.028593 0.001121 Y_lr_bbco 0.066528 0.001589  Y_sr_bbn 0.022912 0.000985  Y_lr_bbn 0.047529 0.001432
T_17_H   X_sr_sc 0.000000 0.000000   X_lr_sc 0.000000 0.000000 X_sr_bbco 0.019227 0.001581 X_lr_bbco 0.022060 0.001841  X_sr_bbn 0.016798 0.001454  X_lr_bbn 0.016798 0.001497   Y_sr_sc 0.098968 0.003592   Y_lr_sc 0.180328 0.004660 Y_sr_bbco 0.022465 0.002066 Y_lr_bbco 0.020846 0.001682  Y_sr_bbn 0.024489 0.001841  Y_lr_bbn 0.022060 0.001762
P_12_D   X_sr_sc 0.000000 0.000000   X_lr_sc 0.000000 0.000000 X_sr_bbco 0.022020 0.001156 X_lr_bbco 0.019209 0.001128  X_sr_bbn 0.042541 0.001806  X_lr_bbn 0.035326 0.001496   Y_sr_sc 0.023051 0.001170   Y_lr_sc 0.031391 0.001449 Y_sr_bbco 0.023613 0.001287 Y_lr_bbco 0.017616 0.001059  Y_sr_bbn 0.019209 0.001263  Y_lr_bbn 0.021927 0.001247
 H_7_D   X_sr_sc 0.104177 0.003174   X_lr_sc 0.179028 0.004452 X_sr_bbco 0.027451 0.001826 X_lr_bbco 0.024041 0.001909  X_sr_bbn 0.024893 0.001728  X_lr_bbn 0.022677 0.001720   Y_sr_sc 0.024211 0.001708   Y_lr_sc 0.031884 0.002082 Y_sr_bbco 0.026257 0.001916 Y_lr_bbco 0.020460 0.001506  Y_sr_bbn 0.024382 0.001655  Y_lr_bbn 0.019778 0.001568
T_17_K   X_sr_sc 0.000000 0.000000   X_lr_sc 0.000000 0.000000 X_sr_bbco 0.017912 0.001070 X_lr_bbco 0.019440 0.001000  X_sr_bbn 0.019949 0.001107  X_lr_bbn 0.017233 0.001051   Y_sr_sc 0.000000 0.000000   Y_lr_sc 0.000000 0.000000 Y_sr_bbco 0.019864 0.001119 Y_lr_bbco 0.016553 0.000969  Y_sr_bbn 0.020374 0.001117  Y_lr_bbn 0.016299 0.001054
T_17_L   X_sr_sc 0.000000 0.000000   X_lr_sc 0.000000 0.000000 X_sr_bbco 0.018190 0.000742 X_lr_bbco 0.019830 0.000810  X_sr_bbn 0.018139 0.000826  X_lr_bbn 0.018344 0.000755   Y_sr_sc 0.000000 0.000000   Y_lr_sc 0.000000 0.000000 Y_sr_bbco 0.013989 0.000652 Y_lr_bbco 0.017985 0.000803  Y_sr_bbn 0.014347 0.000751  Y_lr_bbn 0.012093 0.000657
T_17_M   X_sr_sc 0.000000 0.000000   X_lr_sc 0.000000 0.000000 X_sr_bbco 0.018056 0.001867 X_lr_bbco 0.023611 0.001922  X_sr_bbn 0.018287 0.001773  X_lr_bbn 0.019444 0.001856   Y_sr_sc 0.000000 0.000000   Y_lr_sc 0.000000 0.000000 Y_sr_bbco 0.014352 0.001645 Y_lr_bbco 0.021065 0.001694  Y_sr_bbn 0.014352 0.001537  Y_lr_bbn 0.016204 0.001446
T_17_N   X_sr_sc 0.000000 0.000000   X_lr_sc 0.000000 0.000000 X_sr_bbco 0.017498 0.001202 X_lr_bbco 0.025311 0.001357  X_sr_bbn 0.017277 0.001180  X_lr_bbn 0.018708 0.001289   Y_sr_sc 0.047430 0.001941   Y_lr_sc 0.077363 0.002402 Y_sr_bbco 0.030153 0.001402 Y_lr_bbco 0.024761 0.001256  Y_sr_bbn 0.021899 0.001304  Y_lr_bbn 0.021569 0.001270
A_14_Q   X_sr_sc 0.000000 0.000000   X_lr_sc 0.000000 0.000000 X_sr_bbco 0.017732 0.000986 X_lr_bbco 0.024590 0.001255  X_sr_bbn 0.023085 0.001181  X_lr_bbn 0.027601 0.001254   Y_sr_sc 0.058883 0.001766   Y_lr_sc 0.077952 0.002134 Y_sr_bbco 0.038140 0.001416 Y_lr_bbco 0.020826 0.001105  Y_sr_bbn 0.033540 0.001413  Y_lr_bbn 0.018150 0.000939
T_17_P   X_sr_sc 0.000000 0.000000   X_lr_sc 0.000000 0.000000 X_sr_bbco 0.016235 0.001061 X_lr_bbco 0.021473 0.001236  X_sr_bbn 0.019064 0.001300  X_lr_bbn 0.017597 0.001048   Y_sr_sc 0.000000 0.000000   Y_lr_sc 0.000000 0.000000 Y_sr_bbco 0.023253 0.001321 Y_lr_bbco 0.019064 0.001068  Y_sr_bbn 0.043679 0.001998  Y_lr_bbn 0.033833 0.001512
T_17_Q   X_sr_sc 0.000000 0.000000   X_lr_sc 0.000000 0.000000 X_sr_bbco 0.018545 0.001363 X_lr_bbco 0.021398 0.001390  X_sr_bbn 0.017507 0.001143  X_lr_bbn 0.016340 0.001285   Y_sr_sc 0.058099 0.002257   Y_lr_sc 0.080145 0.002537 Y_sr_bbco 0.037479 0.001876 Y_lr_bbco 0.022176 0.001501  Y_sr_bbn 0.033199 0.001814  Y_lr_bbn 0.017897 0.001335
T_17_R   X_sr_sc 0.000000 0.000000   X_lr_sc 0.000000 0.000000 X_sr_bbco 0.014868 0.000986 X_lr_bbco 0.021722 0.001466  X_sr_bbn 0.016702 0.000968  X_lr_bbn 0.018633 0.001146   Y_sr_sc 0.072311 0.001936   Y_lr_sc 0.172524 0.003262 Y_sr_bbco 0.025101 0.001305 Y_lr_bbco 0.019116 0.001222  Y_sr_bbn 0.024812 0.001393  Y_lr_bbn 0.020274 0.001217
T_17_S   X_sr_sc 0.000000 0.000000   X_lr_sc 0.000000 0.000000 X_sr_bbco 0.017446 0.000955 X_lr_bbco 0.021061 0.001126  X_sr_bbn 0.017603 0.000986  X_lr_bbn 0.018153 0.000936   Y_sr_sc 0.000000 0.000000   Y_lr_sc 0.000000 0.000000 Y_sr_bbco 0.023183 0.001117 Y_lr_bbco 0.025697 0.001181  Y_sr_bbn 0.024283 0.001119  Y_lr_bbn 0.029312 0.001170
T_17_T   X_sr_sc 0.000000 0.000000   X_lr_sc 0.000000 0.000000 X_sr_bbco 0.018779 0.001089 X_lr_bbco 0.019116 0.001075  X_sr_bbn 0.017516 0.001027  X_lr_bbn 0.018695 0.001102   Y_sr_sc 0.000000 0.000000   Y_lr_sc 0.000000 0.000000 Y_sr_bbco 0.019116 0.000985 Y_lr_bbco 0.021811 0.001311  Y_sr_bbn 0.016421 0.001014  Y_lr_bbn 0.019032 0.001014
A_14_R   X_sr_sc 0.000000 0.000000   X_lr_sc 0.000000 0.000000 X_sr_bbco 0.018275 0.000825 X_lr_bbco 0.025206 0.001024  X_sr_bbn 0.020795 0.000942  X_lr_bbn 0.029159 0.001169   Y_sr_sc 0.069374 0.001746   Y_lr_sc 0.161377 0.002339 Y_sr_bbco 0.024290 0.001052 Y_lr_bbco 0.018160 0.000843  Y_sr_bbn 0.028586 0.001055  Y_lr_bbn 0.019764 0.000874
T_17_V   X_sr_sc 0.000000 0.000000   X_lr_sc 0.000000 0.000000 X_sr_bbco 0.017511 0.000948 X_lr_bbco 0.023260 0.000978  X_sr_bbn 0.019471 0.000888  X_lr_bbn 0.019405 0.001016   Y_sr_sc 0.000000 0.000000   Y_lr_sc 0.000000 0.000000 Y_sr_bbco 0.016269 0.000856 Y_lr_bbco 0.009474 0.000604  Y_sr_bbn 0.014897 0.000815  Y_lr_bbn 0.013917 0.000709
T_17_W   X_sr_sc 0.000000 0.000000   X_lr_sc 0.000000 0.000000 X_sr_bbco 0.019346 0.002167 X_lr_bbco 0.020401 0.002298  X_sr_bbn 0.019698 0.002085  X_lr_bbn 0.020401 0.002188   Y_sr_sc 0.152656 0.005900   Y_lr_sc 0.361238 0.009354 Y_sr_bbco 0.019698 0.002146 Y_lr_bbco 0.027084 0.002402  Y_sr_bbn 0.022863 0.002525  Y_lr_bbn 0.032008 0.002801
 H_7_V   X_sr_sc 0.105983 0.003260   X_lr_sc 0.171101 0.004355 X_sr_bbco 0.025724 0.001591 X_lr_bbco 0.025283 0.001586  X_sr_bbn 0.021020 0.001520  X_lr_bbn 0.023960 0.001653   Y_sr_sc 0.000000 0.000000   Y_lr_sc 0.000000 0.000000 Y_sr_bbco 0.016904 0.001410 Y_lr_bbco 0.009702 0.001052  Y_sr_bbn 0.014258 0.001210  Y_lr_bbn 0.013817 0.001249
T_17_Y   X_sr_sc 0.000000 0.000000   X_lr_sc 0.000000 0.000000 X_sr_bbco 0.022138 0.001521 X_lr_bbco 0.023050 0.001338  X_sr_bbn 0.016408 0.001237  X_lr_bbn 0.017450 0.001304   Y_sr_sc 0.122672 0.003284   Y_lr_sc 0.224508 0.004835 Y_sr_bbco 0.019404 0.001421 Y_lr_bbco 0.022529 0.001284  Y_sr_bbn 0.019664 0.001476  Y_lr_bbn 0.021748 0.001521
 H_7_T   X_sr_sc 0.102198 0.003657   X_lr_sc 0.182214 0.005031 X_sr_bbco 0.024757 0.001840 X_lr_bbco 0.023371 0.001794  X_sr_bbn 0.024559 0.001828  X_lr_bbn 0.024757 0.001922   Y_sr_sc 0.000000 0.000000   Y_lr_sc 0.000000 0.000000 Y_sr_bbco 0.020400 0.001749 Y_lr_bbco 0.020796 0.001689  Y_sr_bbn 0.019014 0.001683  Y_lr_bbn 0.019806 0.001741
A_14_S   X_sr_sc 0.000000 0.000000   X_lr_sc 0.000000 0.000000 X_sr_bbco 0.017140 0.000700 X_lr_bbco 0.026030 0.000977  X_sr_bbn 0.020760 0.000872  X_lr_bbn 0.031726 0.000948   Y_sr_sc 0.000000 0.000000   Y_lr_sc 0.000000 0.000000 Y_sr_bbco 0.020015 0.000864 Y_lr_bbco 0.025444 0.001059  Y_sr_bbn 0.025657 0.001112  Y_lr_bbn 0.027946 0.001026
 H_7_R   X_sr_sc 0.095951 0.003399   X_lr_sc 0.172065 0.004695 X_sr_bbco 0.024291 0.001713 X_lr_bbco 0.020850 0.001777  X_sr_bbn 0.022874 0.001799  X_lr_bbn 0.020850 0.001606   Y_sr_sc 0.065182 0.002963   Y_lr_sc 0.161741 0.004357 Y_sr_bbco 0.021660 0.001939 Y_lr_bbco 0.018421 0.001734  Y_sr_bbn 0.023684 0.001857  Y_lr_bbn 0.022065 0.001887
 H_7_S   X_sr_sc 0.102397 0.003520   X_lr_sc 0.176834 0.004358 X_sr_bbco 0.028504 0.001821 X_lr_bbco 0.027778 0.001988  X_sr_bbn 0.024691 0.001619  X_lr_bbn 0.020697 0.001725   Y_sr_sc 0.000000 0.000000   Y_lr_sc 0.000000 0.000000 Y_sr_bbco 0.022513 0.001856 Y_lr_bbco 0.027778 0.001713  Y_sr_bbn 0.026144 0.001869  Y_lr_bbn 0.033224 0.002166
 H_7_P   X_sr_sc 0.106673 0.004010   X_lr_sc 0.179528 0.005454 X_sr_bbco 0.022469 0.001900 X_lr_bbco 0.021788 0.002057  X_sr_bbn 0.023150 0.001898  X_lr_bbn 0.027236 0.001935   Y_sr_sc 0.000000 0.000000   Y_lr_sc 0.000000 0.000000 Y_sr_bbco 0.020881 0.001722 Y_lr_bbco 0.020881 0.001677  Y_sr_bbn 0.040853 0.002499  Y_lr_bbn 0.034952 0.002368
 H_7_Q   X_sr_sc 0.093288 0.003954   X_lr_sc 0.166098 0.005023 X_sr_bbco 0.026166 0.002190 X_lr_bbco 0.026735 0.002472  X_sr_bbn 0.025028 0.002172  X_lr_bbn 0.018203 0.002032   Y_sr_sc 0.061149 0.003260   Y_lr_sc 0.084755 0.003883 Y_sr_bbco 0.035267 0.002632 Y_lr_bbco 0.024744 0.002375  Y_sr_bbn 0.035552 0.002556  Y_lr_bbn 0.016780 0.001878
M_26_E   X_sr_sc 0.000000 0.000000   X_lr_sc 0.000000 0.000000 X_sr_bbco 0.011496 0.001162 X_lr_bbco 0.018217 0.001491  X_sr_bbn 0.009904 0.001208  X_lr_bbn 0.017156 0.001500   Y_sr_sc 0.033428 0.002101   Y_lr_sc 0.033958 0.002136 Y_sr_bbco 0.033781 0.001967 Y_lr_bbco 0.018748 0.001533  Y_sr_bbn 0.028122 0.001915  Y_lr_bbn 0.015210 0.001266
F_38_V   X_sr_sc 0.106179 0.002711   X_lr_sc 0.214802 0.003963 X_sr_bbco 0.022295 0.001407 X_lr_bbco 0.023211 0.001248  X_sr_bbn 0.017714 0.001111  X_lr_bbn 0.019342 0.001237   Y_sr_sc 0.000000 0.000000   Y_lr_sc 0.000000 0.000000 Y_sr_bbco 0.015779 0.001094 Y_lr_bbco 0.010791 0.000843  Y_sr_bbn 0.012420 0.000882  Y_lr_bbn 0.012114 0.000876
L_19_H   X_sr_sc 0.000000 0.000000   X_lr_sc 0.000000 0.000000 X_sr_bbco 0.014420 0.001116 X_lr_bbco 0.016691 0.001188  X_sr_bbn 0.013853 0.001140  X_lr_bbn 0.011809 0.001029   Y_sr_sc 0.096514 0.002466   Y_lr_sc 0.177927 0.003868 Y_sr_bbco 0.024185 0.001442 Y_lr_bbco 0.024753 0.001475  Y_sr_bbn 0.022369 0.001293  Y_lr_bbn 0.021460 0.001397
C_38_Y   X_sr_sc 0.000000 0.000000   X_lr_sc 0.000000 0.000000 X_sr_bbco 0.026991 0.003315 X_lr_bbco 0.038841 0.004138  X_sr_bbn 0.023041 0.003288  X_lr_bbn 0.023041 0.003264   Y_sr_sc 0.118499 0.007285   Y_lr_sc 0.210665 0.009502 Y_sr_bbco 0.021725 0.003203 Y_lr_bbco 0.026991 0.003209  Y_sr_bbn 0.013825 0.002541  Y_lr_bbn 0.018433 0.002730
M_29_P   X_sr_sc 0.000000 0.000000   X_lr_sc 0.000000 0.000000 X_sr_bbco 0.017505 0.001934 X_lr_bbco 0.020514 0.002191  X_sr_bbn 0.013950 0.001620  X_lr_bbn 0.019694 0.001781   Y_sr_sc 0.000000 0.000000   Y_lr_sc 0.000000 0.000000 Y_sr_bbco 0.025711 0.002281 Y_lr_bbco 0.018326 0.001907  Y_sr_bbn 0.041302 0.002904  Y_lr_bbn 0.028993 0.002357
C_38_T   X_sr_sc 0.000000 0.000000   X_lr_sc 0.000000 0.000000 X_sr_bbco 0.023727 0.002645 X_lr_bbco 0.035807 0.003211  X_sr_bbn 0.019413 0.002012  X_lr_bbn 0.024590 0.002652   Y_sr_sc 0.000000 0.000000   Y_lr_sc 0.000000 0.000000 Y_sr_bbco 0.017256 0.002105 Y_lr_bbco 0.025884 0.002869  Y_sr_bbn 0.024590 0.002451  Y_lr_bbn 0.020276 0.002397
C_38_V   X_sr_sc 0.000000 0.000000   X_lr_sc 0.000000 0.000000 X_sr_bbco 0.022014 0.002249 X_lr_bbco 0.033562 0.002890  X_sr_bbn 0.019488 0.002362  X_lr_bbn 0.019848 0.002459   Y_sr_sc 0.000000 0.000000   Y_lr_sc 0.000000 0.000000 Y_sr_bbco 0.023818 0.002729 Y_lr_bbco 0.007939 0.001523  Y_sr_bbn 0.018044 0.002106  Y_lr_bbn 0.010826 0.001708
C_38_W   X_sr_sc 0.000000 0.000000   X_lr_sc 0.000000 0.000000 X_sr_bbco 0.015986 0.004549 X_lr_bbco 0.044405 0.007266  X_sr_bbn 0.021314 0.005215  X_lr_bbn 0.012433 0.003788   Y_sr_sc 0.175844 0.015092   Y_lr_sc 0.355240 0.020386 Y_sr_bbco 0.017762 0.004604 Y_lr_bbco 0.030195 0.006089  Y_sr_bbn 0.033748 0.006639  Y_lr_bbn 0.033748 0.006801
C_38_P   X_sr_sc 0.000000 0.000000   X_lr_sc 0.000000 0.000000 X_sr_bbco 0.022085 0.002698 X_lr_bbco 0.031330 0.003165  X_sr_bbn 0.019004 0.002755  X_lr_bbn 0.040062 0.003597   Y_sr_sc 0.000000 0.000000   Y_lr_sc 0.000000 0.000000 Y_sr_bbco 0.022085 0.002572 Y_lr_bbco 0.019004 0.002489  Y_sr_bbn 0.042116 0.003847  Y_lr_bbn 0.035953 0.003646
C_38_Q   X_sr_sc 0.000000 0.000000   X_lr_sc 0.000000 0.000000 X_sr_bbco 0.020027 0.003040 X_lr_bbco 0.043391 0.004325  X_sr_bbn 0.017356 0.003253  X_lr_bbn 0.029372 0.003440   Y_sr_sc 0.055407 0.005022   Y_lr_sc 0.080107 0.006090 Y_sr_bbco 0.040053 0.004726 Y_lr_bbco 0.022697 0.003328  Y_sr_bbn 0.032710 0.003758  Y_lr_bbn 0.017356 0.002922
C_38_R   X_sr_sc 0.000000 0.000000   X_lr_sc 0.000000 0.000000 X_sr_bbco 0.026770 0.002751 X_lr_bbco 0.036298 0.003257  X_sr_bbn 0.017241 0.002419  X_lr_bbn 0.030399 0.002878   Y_sr_sc 0.077586 0.004742   Y_lr_sc 0.174229 0.007058 Y_sr_bbco 0.031760 0.003645 Y_lr_bbco 0.026770 0.003038  Y_sr_bbn 0.024501 0.002647  Y_lr_bbn 0.017695 0.002475
C_38_S   X_sr_sc 0.000000 0.000000   X_lr_sc 0.000000 0.000000 X_sr_bbco 0.022422 0.002331 X_lr_bbco 0.042975 0.003132  X_sr_bbn 0.018311 0.002100  X_lr_bbn 0.032511 0.002789   Y_sr_sc 0.000000 0.000000   Y_lr_sc 0.000000 0.000000 Y_sr_bbco 0.025785 0.002597 Y_lr_bbco 0.027653 0.002593  Y_sr_bbn 0.025037 0.002418  Y_lr_bbn 0.029148 0.002884
C_38_L   X_sr_sc 0.000000 0.000000   X_lr_sc 0.000000 0.000000 X_sr_bbco 0.021216 0.002184 X_lr_bbco 0.038810 0.002468  X_sr_bbn 0.021216 0.002099  X_lr_bbn 0.021216 0.002037   Y_sr_sc 0.000000 0.000000   Y_lr_sc 0.000000 0.000000 Y_sr_bbco 0.015265 0.001761 Y_lr_bbco 0.016818 0.001771  Y_sr_bbn 0.014230 0.001570  Y_lr_bbn 0.018111 0.001756
C_38_M   X_sr_sc 0.000000 0.000000   X_lr_sc 0.000000 0.000000 X_sr_bbco 0.024468 0.004229 X_lr_bbco 0.034043 0.005124  X_sr_bbn 0.014894 0.003514  X_lr_bbn 0.029787 0.004710   Y_sr_sc 0.000000 0.000000   Y_lr_sc 0.000000 0.000000 Y_sr_bbco 0.010638 0.003083 Y_lr_bbco 0.015957 0.003439  Y_sr_bbn 0.008511 0.002794  Y_lr_bbn 0.025532 0.004617
C_38_N   X_sr_sc 0.000000 0.000000   X_lr_sc 0.000000 0.000000 X_sr_bbco 0.023536 0.003037 X_lr_bbco 0.033388 0.003590  X_sr_bbn 0.014231 0.002382  X_lr_bbn 0.024631 0.003275   Y_sr_sc 0.048714 0.004021   Y_lr_sc 0.082102 0.005501 Y_sr_bbco 0.025178 0.003214 Y_lr_bbco 0.022989 0.003037  Y_sr_bbn 0.021894 0.002768  Y_lr_bbn 0.021894 0.002718
C_38_H   X_sr_sc 0.000000 0.000000   X_lr_sc 0.000000 0.000000 X_sr_bbco 0.025902 0.003966 X_lr_bbco 0.039778 0.004960  X_sr_bbn 0.018501 0.003216  X_lr_bbn 0.028677 0.004129   Y_sr_sc 0.098982 0.008086   Y_lr_sc 0.193340 0.010890 Y_sr_bbco 0.024977 0.003948 Y_lr_bbco 0.027752 0.004024  Y_sr_bbn 0.024977 0.003993  Y_lr_bbn 0.026827 0.003964
C_38_I   X_sr_sc 0.000000 0.000000   X_lr_sc 0.000000 0.000000 X_sr_bbco 0.023514 0.002565 X_lr_bbco 0.029927 0.002871  X_sr_bbn 0.021804 0.002517  X_lr_bbn 0.027790 0.002912   Y_sr_sc 0.000000 0.000000   Y_lr_sc 0.000000 0.000000 Y_sr_bbco 0.014109 0.002019 Y_lr_bbco 0.007696 0.001585  Y_sr_bbn 0.012398 0.002034  Y_lr_bbn 0.012826 0.001885
C_38_K   X_sr_sc 0.000000 0.000000   X_lr_sc 0.000000 0.000000 X_sr_bbco 0.028944 0.002864 X_lr_bbco 0.038320 0.003260  X_sr_bbn 0.021606 0.002293  X_lr_bbn 0.028944 0.002672   Y_sr_sc 0.000000 0.000000   Y_lr_sc 0.000000 0.000000 Y_sr_bbco 0.017122 0.001974 Y_lr_bbco 0.017937 0.002213  Y_sr_bbn 0.017937 0.002441  Y_lr_bbn 0.018753 0.002252
C_38_D   X_sr_sc 0.000000 0.000000   X_lr_sc 0.000000 0.000000 X_sr_bbco 0.020109 0.002386 X_lr_bbco 0.034353 0.003428  X_sr_bbn 0.020528 0.002485  X_lr_bbn 0.028488 0.002892   Y_sr_sc 0.023460 0.002796   Y_lr_sc 0.033096 0.002989 Y_sr_bbco 0.027231 0.003116 Y_lr_bbco 0.018433 0.002335  Y_sr_bbn 0.023041 0.002448  Y_lr_bbn 0.019271 0.002382
C_38_E   X_sr_sc 0.000000 0.000000   X_lr_sc 0.000000 0.000000 X_sr_bbco 0.028527 0.002737 X_lr_bbco 0.032768 0.002959  X_sr_bbn 0.020432 0.002478  X_lr_bbn 0.023901 0.002632   Y_sr_sc 0.035081 0.002961   Y_lr_sc 0.035852 0.002865 Y_sr_bbco 0.032382 0.003105 Y_lr_bbco 0.020432 0.002401  Y_sr_bbn 0.029298 0.002680  Y_lr_bbn 0.019661 0.002424
C_38_F   X_sr_sc 0.000000 0.000000   X_lr_sc 0.000000 0.000000 X_sr_bbco 0.020722 0.002891 X_lr_bbco 0.026051 0.003525  X_sr_bbn 0.018354 0.002895  X_lr_bbn 0.030195 0.003641   Y_sr_sc 0.098283 0.006825   Y_lr_sc 0.219065 0.009756 Y_sr_bbco 0.023683 0.003365 Y_lr_bbco 0.020130 0.002726  Y_sr_bbn 0.021314 0.002960  Y_lr_bbn 0.017170 0.002499
C_38_G   X_sr_sc 0.000000 0.000000   X_lr_sc 0.000000 0.000000 X_sr_bbco 0.024286 0.002281 X_lr_bbco 0.037742 0.002861  X_sr_bbn 0.023630 0.002328  X_lr_bbn 0.023302 0.002341   Y_sr_sc 0.000000 0.000000   Y_lr_sc 0.000000 0.000000 Y_sr_bbco 0.023302 0.002522 Y_lr_bbco 0.061372 0.003859  Y_sr_bbn 0.026584 0.002508  Y_lr_bbn 0.039383 0.003004
C_38_A   X_sr_sc 0.000000 0.000000   X_lr_sc 0.000000 0.000000 X_sr_bbco 0.023895 0.002076 X_lr_bbco 0.031661 0.002750  X_sr_bbn 0.018220 0.002084  X_lr_bbn 0.025687 0.002414   Y_sr_sc 0.000000 0.000000   Y_lr_sc 0.000000 0.000000 Y_sr_bbco 0.017622 0.001909 Y_lr_bbco 0.021505 0.002157  Y_sr_bbn 0.022401 0.001963  Y_lr_bbn 0.034648 0.002531
C_38_C   X_sr_sc 0.000000 0.000000   X_lr_sc 0.000000 0.000000 X_sr_bbco 0.018498 0.003797 X_lr_bbco 0.040261 0.005951  X_sr_bbn 0.022851 0.004571  X_lr_bbn 0.031556 0.004783   Y_sr_sc 0.000000 0.000000   Y_lr_sc 0.000000 0.000000 Y_sr_bbco 0.032644 0.005469 Y_lr_bbco 0.027203 0.004655  Y_sr_bbn 0.030468 0.004939  Y_lr_bbn 0.025027 0.004491
F_15_H   X_sr_sc 0.119073 0.004373   X_lr_sc 0.235248 0.006596 X_sr_bbco 0.021075 0.001835 X_lr_bbco 0.020811 0.001868  X_sr_bbn 0.019494 0.001933  X_lr_bbn 0.017650 0.001696   Y_sr_sc 0.103003 0.003839   Y_lr_sc 0.169652 0.005434 Y_sr_bbco 0.025026 0.002157 Y_lr_bbco 0.027134 0.002321  Y_sr_bbn 0.030032 0.002251  Y_lr_bbn 0.030558 0.002456
F_15_I   X_sr_sc 0.106608 0.002757   X_lr_sc 0.219232 0.003914 X_sr_bbco 0.020055 0.001232 X_lr_bbco 0.023538 0.001237  X_sr_bbn 0.018049 0.001099  X_lr_bbn 0.022377 0.001250   Y_sr_sc 0.000000 0.000000   Y_lr_sc 0.000000 0.000000 Y_sr_bbco 0.015622 0.001125 Y_lr_bbco 0.008866 0.000819  Y_sr_bbn 0.018472 0.001181  Y_lr_bbn 0.013827 0.000989
F_15_K   X_sr_sc 0.102391 0.002619   X_lr_sc 0.209733 0.004031 X_sr_bbco 0.023386 0.001383 X_lr_bbco 0.019383 0.001182  X_sr_bbn 0.018119 0.001123  X_lr_bbn 0.021068 0.001185   Y_sr_sc 0.000000 0.000000   Y_lr_sc 0.000000 0.000000 Y_sr_bbco 0.017381 0.001005 Y_lr_bbco 0.018224 0.001101  Y_sr_bbn 0.017697 0.001133  Y_lr_bbn 0.016644 0.001134
F_15_L   X_sr_sc 0.107129 0.002482   X_lr_sc 0.211661 0.002980 X_sr_bbco 0.020257 0.000891 X_lr_bbco 0.022270 0.001020  X_sr_bbn 0.017270 0.000897  X_lr_bbn 0.018959 0.001095   Y_sr_sc 0.000000 0.000000   Y_lr_sc 0.000000 0.000000 Y_sr_bbco 0.015972 0.000874 Y_lr_bbco 0.016426 0.000860  Y_sr_bbn 0.012791 0.000798  Y_lr_bbn 0.013829 0.000770
F_15_M   X_sr_sc 0.104209 0.004326   X_lr_sc 0.208128 0.006394 X_sr_bbco 0.015675 0.001751 X_lr_bbco 0.020900 0.001926  X_sr_bbn 0.016255 0.001780  X_lr_bbn 0.023512 0.002040   Y_sr_sc 0.000000 0.000000   Y_lr_sc 0.000000 0.000000 Y_sr_bbco 0.017126 0.001766 Y_lr_bbco 0.020319 0.002144  Y_sr_bbn 0.010160 0.001451  Y_lr_bbn 0.018287 0.001923
F_15_N   X_sr_sc 0.110545 0.003487   X_lr_sc 0.218759 0.004781 X_sr_bbco 0.017914 0.001263 X_lr_bbco 0.026070 0.001798  X_sr_bbn 0.021847 0.001492  X_lr_bbn 0.022138 0.001364   Y_sr_sc 0.046170 0.002185   Y_lr_sc 0.078211 0.002688 Y_sr_bbco 0.027527 0.001729 Y_lr_bbco 0.027381 0.001558  Y_sr_bbn 0.022721 0.001578  Y_lr_bbn 0.018934 0.001507
S_14_Y   X_sr_sc 0.000000 0.000000   X_lr_sc 0.000000 0.000000 X_sr_bbco 0.024393 0.001379 X_lr_bbco 0.026269 0.001390  X_sr_bbn 0.024159 0.001436  X_lr_bbn 0.028732 0.001425   Y_sr_sc 0.118095 0.002976   Y_lr_sc 0.224581 0.004216 Y_sr_bbco 0.020054 0.001343 Y_lr_bbco 0.024159 0.001436  Y_sr_bbn 0.019937 0.001288  Y_lr_bbn 0.023689 0.001261
S_14_V   X_sr_sc 0.000000 0.000000   X_lr_sc 0.000000 0.000000 X_sr_bbco 0.022534 0.000916 X_lr_bbco 0.026755 0.001130  X_sr_bbn 0.023485 0.001083  X_lr_bbn 0.031988 0.001240   Y_sr_sc 0.000000 0.000000   Y_lr_sc 0.000000 0.000000 Y_sr_bbco 0.016529 0.000816 Y_lr_bbco 0.010821 0.000658  Y_sr_bbn 0.013556 0.000675  Y_lr_bbn 0.014864 0.000758
S_14_W   X_sr_sc 0.000000 0.000000   X_lr_sc 0.000000 0.000000 X_sr_bbco 0.025103 0.002431 X_lr_bbco 0.033365 0.002537  X_sr_bbn 0.020655 0.002079  X_lr_bbn 0.031459 0.002688   Y_sr_sc 0.164601 0.005665   Y_lr_sc 0.340960 0.008574 Y_sr_bbco 0.018112 0.001932 Y_lr_bbco 0.020019 0.002025  Y_sr_bbn 0.019384 0.002008  Y_lr_bbn 0.031776 0.002512
S_14_T   X_sr_sc 0.000000 0.000000   X_lr_sc 0.000000 0.000000 X_sr_bbco 0.022615 0.001075 X_lr_bbco 0.027074 0.001221  X_sr_bbn 0.025641 0.001197  X_lr_bbn 0.028587 0.001186   Y_sr_sc 0.000000 0.000000   Y_lr_sc 0.000000 0.000000 Y_sr_bbco 0.016722 0.000969 Y_lr_bbco 0.020863 0.001082  Y_sr_bbn 0.017996 0.001040  Y_lr_bbn 0.020147 0.001139
F_15_C   X_sr_sc 0.107814 0.005425   X_lr_sc 0.230465 0.007754 X_sr_bbco 0.024233 0.002756 X_lr_bbco 0.027201 0.002772  X_sr_bbn 0.011375 0.001799  X_lr_bbn 0.028190 0.003306   Y_sr_sc 0.000000 0.000000   Y_lr_sc 0.000000 0.000000 Y_sr_bbco 0.023739 0.002720 Y_lr_bbco 0.038576 0.003941  Y_sr_bbn 0.028190 0.003265  Y_lr_bbn 0.028190 0.003159
S_14_R   X_sr_sc 0.000000 0.000000   X_lr_sc 0.000000 0.000000 X_sr_bbco 0.022331 0.001200 X_lr_bbco 0.026097 0.001264  X_sr_bbn 0.024696 0.001268  X_lr_bbn 0.028724 0.001477   Y_sr_sc 0.069183 0.001916   Y_lr_sc 0.165514 0.003359 Y_sr_bbco 0.026360 0.001349 Y_lr_bbco 0.018390 0.001144  Y_sr_bbn 0.024083 0.001207  Y_lr_bbn 0.018478 0.000975
S_14_S   X_sr_sc 0.000000 0.000000   X_lr_sc 0.000000 0.000000 X_sr_bbco 0.022236 0.001032 X_lr_bbco 0.024170 0.001045  X_sr_bbn 0.025827 0.001072  X_lr_bbn 0.029418 0.001250   Y_sr_sc 0.000000 0.000000   Y_lr_sc 0.000000 0.000000 Y_sr_bbco 0.023203 0.001041 Y_lr_bbco 0.025482 0.001061  Y_sr_bbn 0.025758 0.001106  Y_lr_bbn 0.028589 0.001236
S_14_P   X_sr_sc 0.000000 0.000000   X_lr_sc 0.000000 0.000000 X_sr_bbco 0.022972 0.001164 X_lr_bbco 0.028206 0.001336  X_sr_bbn 0.026170 0.001309  X_lr_bbn 0.028497 0.001285   Y_sr_sc 0.000000 0.000000   Y_lr_sc 0.000000 0.000000 Y_sr_bbco 0.028691 0.001417 Y_lr_bbco 0.018707 0.001093  Y_sr_bbn 0.041485 0.001763  Y_lr_bbn 0.032083 0.001602
S_14_Q   X_sr_sc 0.000000 0.000000   X_lr_sc 0.000000 0.000000 X_sr_bbco 0.022056 0.001396 X_lr_bbco 0.026422 0.001392  X_sr_bbn 0.024631 0.001348  X_lr_bbn 0.024854 0.001406   Y_sr_sc 0.056538 0.002057   Y_lr_sc 0.078034 0.002309 Y_sr_bbco 0.039185 0.001520 Y_lr_bbco 0.019145 0.001253  Y_sr_bbn 0.032020 0.001659  Y_lr_bbn 0.018137 0.001234
S_14_N   X_sr_sc 0.000000 0.000000   X_lr_sc 0.000000 0.000000 X_sr_bbco 0.024477 0.001314 X_lr_bbco 0.024959 0.001262  X_sr_bbn 0.024959 0.001230  X_lr_bbn 0.030837 0.001437   Y_sr_sc 0.044907 0.001897   Y_lr_sc 0.075552 0.002265 Y_sr_bbco 0.027465 0.001383 Y_lr_bbco 0.025730 0.001342  Y_sr_bbn 0.022164 0.001207  Y_lr_bbn 0.018984 0.001099
F_15_Y   X_sr_sc 0.117060 0.003505   X_lr_sc 0.225340 0.004851 X_sr_bbco 0.023756 0.001649 X_lr_bbco 0.026855 0.001751  X_sr_bbn 0.017731 0.001511  X_lr_bbn 0.024961 0.001876   Y_sr_sc 0.118953 0.003542   Y_lr_sc 0.222241 0.005429 Y_sr_bbco 0.019797 0.001587 Y_lr_bbco 0.029093 0.001939  Y_sr_bbn 0.017903 0.001551  Y_lr_bbn 0.025133 0.001638
S_14_L   X_sr_sc 0.000000 0.000000   X_lr_sc 0.000000 0.000000 X_sr_bbco 0.021720 0.000805 X_lr_bbco 0.025078 0.001009  X_sr_bbn 0.024407 0.000846  X_lr_bbn 0.028303 0.000995   Y_sr_sc 0.000000 0.000000   Y_lr_sc 0.000000 0.000000 Y_sr_bbco 0.016480 0.000797 Y_lr_bbco 0.017421 0.000749  Y_sr_bbn 0.013569 0.000728  Y_lr_bbn 0.014510 0.000684
S_14_M   X_sr_sc 0.000000 0.000000   X_lr_sc 0.000000 0.000000 X_sr_bbco 0.024459 0.001784 X_lr_bbco 0.025672 0.001837  X_sr_bbn 0.028098 0.002228  X_lr_bbn 0.029311 0.002071   Y_sr_sc 0.000000 0.000000   Y_lr_sc 0.000000 0.000000 Y_sr_bbco 0.017384 0.001572 Y_lr_bbco 0.020619 0.001760  Y_sr_bbn 0.010714 0.001191  Y_lr_bbn 0.018395 0.001541
R_36_M   X_sr_sc 0.072349 0.003709   X_lr_sc 0.169910 0.005737 X_sr_bbco 0.022472 0.002067 X_lr_bbco 0.018909 0.001926  X_sr_bbn 0.026583 0.002219  X_lr_bbn 0.018635 0.002013   Y_sr_sc 0.000000 0.000000   Y_lr_sc 0.000000 0.000000 Y_sr_bbco 0.016717 0.001787 Y_lr_bbco 0.017265 0.001798  Y_sr_bbn 0.016991 0.001912  Y_lr_bbn 0.016443 0.001779
S_14_K   X_sr_sc 0.000000 0.000000   X_lr_sc 0.000000 0.000000 X_sr_bbco 0.019505 0.001023 X_lr_bbco 0.024529 0.001221  X_sr_bbn 0.023495 0.001139  X_lr_bbn 0.026893 0.001125   Y_sr_sc 0.000000 0.000000   Y_lr_sc 0.000000 0.000000 Y_sr_bbco 0.018914 0.000956 Y_lr_bbco 0.015811 0.000967  Y_sr_bbn 0.020613 0.000997  Y_lr_bbn 0.017215 0.000960
S_14_H   X_sr_sc 0.000000 0.000000   X_lr_sc 0.000000 0.000000 X_sr_bbco 0.021175 0.001652 X_lr_bbco 0.026707 0.001845  X_sr_bbn 0.028806 0.001679  X_lr_bbn 0.030904 0.001938   Y_sr_sc 0.100916 0.003371   Y_lr_sc 0.181038 0.004782 Y_sr_bbco 0.029187 0.002047 Y_lr_bbco 0.021557 0.001725  Y_sr_bbn 0.024418 0.001624  Y_lr_bbn 0.020984 0.001549
S_14_I   X_sr_sc 0.000000 0.000000   X_lr_sc 0.000000 0.000000 X_sr_bbco 0.021156 0.000992 X_lr_bbco 0.026480 0.001124  X_sr_bbn 0.023924 0.001162  X_lr_bbn 0.028681 0.001280   Y_sr_sc 0.000000 0.000000   Y_lr_sc 0.000000 0.000000 Y_sr_bbco 0.015334 0.000951 Y_lr_bbco 0.006886 0.000596  Y_sr_bbn 0.014979 0.000982  Y_lr_bbn 0.014057 0.000830
S_14_F   X_sr_sc 0.000000 0.000000   X_lr_sc 0.000000 0.000000 X_sr_bbco 0.021272 0.001198 X_lr_bbco 0.027130 0.001369  X_sr_bbn 0.023636 0.001316  X_lr_bbn 0.027233 0.001365   Y_sr_sc 0.103073 0.002375   Y_lr_sc 0.218683 0.003696 Y_sr_bbco 0.019834 0.001236 Y_lr_bbco 0.022094 0.001207  Y_sr_bbn 0.017367 0.001132  Y_lr_bbn 0.024561 0.001275
S_14_G   X_sr_sc 0.000000 0.000000   X_lr_sc 0.000000 0.000000 X_sr_bbco 0.021498 0.000886 X_lr_bbco 0.027383 0.000979  X_sr_bbn 0.026625 0.001183  X_lr_bbn 0.028257 0.001048   Y_sr_sc 0.000000 0.000000   Y_lr_sc 0.000000 0.000000 Y_sr_bbco 0.027441 0.001062 Y_lr_bbco 0.063447 0.001413  Y_sr_bbn 0.024120 0.001009  Y_lr_bbn 0.047658 0.001491
S_14_D   X_sr_sc 0.000000 0.000000   X_lr_sc 0.000000 0.000000 X_sr_bbco 0.025304 0.001157 X_lr_bbco 0.025158 0.001201  X_sr_bbn 0.026038 0.001261  X_lr_bbn 0.030952 0.001364   Y_sr_sc 0.025965 0.001123   Y_lr_sc 0.034986 0.001268 Y_sr_bbco 0.025598 0.001069 Y_lr_bbco 0.020830 0.001085  Y_sr_bbn 0.026038 0.001211  Y_lr_bbn 0.020610 0.001070
S_14_E   X_sr_sc 0.000000 0.000000   X_lr_sc 0.000000 0.000000 X_sr_bbco 0.019502 0.000947 X_lr_bbco 0.022828 0.000922  X_sr_bbn 0.024915 0.001119  X_lr_bbn 0.027394 0.001145   Y_sr_sc 0.034568 0.001223   Y_lr_sc 0.033133 0.001360 Y_sr_bbco 0.030003 0.001235 Y_lr_bbco 0.017936 0.000943  Y_sr_bbn 0.029024 0.001244  Y_lr_bbn 0.018784 0.000943
F_15_T   X_sr_sc 0.108910 0.003045   X_lr_sc 0.218780 0.004239 X_sr_bbco 0.024256 0.001594 X_lr_bbco 0.021854 0.001527  X_sr_bbn 0.019813 0.001230  X_lr_bbn 0.022574 0.001305   Y_sr_sc 0.000000 0.000000   Y_lr_sc 0.000000 0.000000 Y_sr_bbco 0.017291 0.001283 Y_lr_bbco 0.023055 0.001299  Y_sr_bbn 0.019933 0.001338  Y_lr_bbn 0.016691 0.001126
S_14_C   X_sr_sc 0.000000 0.000000   X_lr_sc 0.000000 0.000000 X_sr_bbco 0.021456 0.002275 X_lr_bbco 0.026333 0.002444  X_sr_bbn 0.018856 0.002371  X_lr_bbn 0.030559 0.002700   Y_sr_sc 0.000000 0.000000   Y_lr_sc 0.000000 0.000000 Y_sr_bbco 0.020156 0.002297 Y_lr_bbco 0.038687 0.003148  Y_sr_bbn 0.015605 0.001796  Y_lr_bbn 0.027308 0.002690
F_15_V   X_sr_sc 0.106071 0.002644   X_lr_sc 0.219599 0.003624 X_sr_bbco 0.020593 0.001144 X_lr_bbco 0.024942 0.001117  X_sr_bbn 0.018196 0.001092  X_lr_bbn 0.022812 0.001142   Y_sr_sc 0.000000 0.000000   Y_lr_sc 0.000000 0.000000 Y_sr_bbco 0.015533 0.000978 Y_lr_bbco 0.011095 0.000791  Y_sr_bbn 0.017131 0.001121  Y_lr_bbn 0.014380 0.000937
S_14_A   X_sr_sc 0.000000 0.000000   X_lr_sc 0.000000 0.000000 X_sr_bbco 0.022684 0.000951 X_lr_bbco 0.026142 0.001054  X_sr_bbn 0.022475 0.000869  X_lr_bbn 0.029233 0.001031   Y_sr_sc 0.000000 0.000000   Y_lr_sc 0.000000 0.000000 Y_sr_bbco 0.015926 0.000812 Y_lr_bbco 0.025671 0.001018  Y_sr_bbn 0.021479 0.000997  Y_lr_bbn 0.032167 0.001026
H_22_Y   X_sr_sc 0.109499 0.004923   X_lr_sc 0.174142 0.005361 X_sr_bbco 0.023747 0.002443 X_lr_bbco 0.023417 0.002130  X_sr_bbn 0.020778 0.002025  X_lr_bbn 0.021438 0.001876   Y_sr_sc 0.124011 0.004951   Y_lr_sc 0.234828 0.007136 Y_sr_bbco 0.021108 0.002076 Y_lr_bbco 0.020119 0.002225  Y_sr_bbn 0.014182 0.001821  Y_lr_bbn 0.023087 0.002349
N_27_R   X_sr_sc 0.051018 0.001972   X_lr_sc 0.075083 0.002538 X_sr_bbco 0.029565 0.001741 X_lr_bbco 0.025578 0.001482  X_sr_bbn 0.023102 0.001466  X_lr_bbn 0.018702 0.001228   Y_sr_sc 0.068894 0.002315   Y_lr_sc 0.170105 0.004152 Y_sr_bbco 0.028740 0.001651 Y_lr_bbco 0.018289 0.001337  Y_sr_bbn 0.024340 0.001657  Y_lr_bbn 0.021315 0.001358
N_36_Y   X_sr_sc 0.041261 0.002365   X_lr_sc 0.074595 0.002865 X_sr_bbco 0.030090 0.002090 X_lr_bbco 0.021802 0.001789  X_sr_bbn 0.024505 0.001868  X_lr_bbn 0.019640 0.001582   Y_sr_sc 0.123063 0.003695   Y_lr_sc 0.232973 0.005182 Y_sr_bbco 0.020901 0.001610 Y_lr_bbco 0.022162 0.001787  Y_sr_bbn 0.018378 0.001572  Y_lr_bbn 0.019820 0.001516
H_22_P   X_sr_sc 0.103151 0.004310   X_lr_sc 0.183900 0.005595 X_sr_bbco 0.030034 0.002292 X_lr_bbco 0.026096 0.002034  X_sr_bbn 0.025357 0.001988  X_lr_bbn 0.025357 0.002273   Y_sr_sc 0.000000 0.000000   Y_lr_sc 0.000000 0.000000 Y_sr_bbco 0.021418 0.001856 Y_lr_bbco 0.019202 0.001742  Y_sr_bbn 0.042344 0.002484  Y_lr_bbn 0.042590 0.002624
H_22_Q   X_sr_sc 0.093960 0.004094   X_lr_sc 0.178768 0.006157 X_sr_bbco 0.026236 0.002184 X_lr_bbco 0.029591 0.002412  X_sr_bbn 0.018609 0.001799  X_lr_bbn 0.018304 0.001991   Y_sr_sc 0.054606 0.003229   Y_lr_sc 0.078707 0.003957 Y_sr_bbco 0.034777 0.002608 Y_lr_bbco 0.021660 0.002008  Y_sr_bbn 0.029591 0.002674  Y_lr_bbn 0.018914 0.002090
H_22_R   X_sr_sc 0.097341 0.003649   X_lr_sc 0.171699 0.004790 X_sr_bbco 0.021406 0.001974 X_lr_bbco 0.026138 0.002033  X_sr_bbn 0.022533 0.001900  X_lr_bbn 0.021181 0.001741   Y_sr_sc 0.067823 0.003176   Y_lr_sc 0.174403 0.005468 Y_sr_bbco 0.027490 0.002329 Y_lr_bbco 0.020054 0.001826  Y_sr_bbn 0.024561 0.001879  Y_lr_bbn 0.021181 0.001744
H_22_S   X_sr_sc 0.099161 0.003425   X_lr_sc 0.172946 0.004610 X_sr_bbco 0.025961 0.001626 X_lr_bbco 0.027913 0.002096  X_sr_bbn 0.021667 0.001834  X_lr_bbn 0.020691 0.001518   Y_sr_sc 0.000000 0.000000   Y_lr_sc 0.000000 0.000000 Y_sr_bbco 0.019129 0.001610 Y_lr_bbco 0.031037 0.001948  Y_sr_bbn 0.027523 0.001790  Y_lr_bbn 0.032793 0.002237
H_22_T   X_sr_sc 0.107575 0.003738   X_lr_sc 0.182898 0.004435 X_sr_bbco 0.024613 0.001796 X_lr_bbco 0.023340 0.001651  X_sr_bbn 0.023976 0.001951  X_lr_bbn 0.025461 0.002039   Y_sr_sc 0.000000 0.000000   Y_lr_sc 0.000000 0.000000 Y_sr_bbco 0.022915 0.001829 Y_lr_bbco 0.025674 0.001704  Y_sr_bbn 0.017823 0.001581  Y_lr_bbn 0.020581 0.001755
N_36_P   X_sr_sc 0.040750 0.002178   X_lr_sc 0.078246 0.003005 X_sr_bbco 0.027270 0.001726 X_lr_bbco 0.028200 0.001700  X_sr_bbn 0.021537 0.001468  X_lr_bbn 0.022157 0.001451   Y_sr_sc 0.000000 0.000000   Y_lr_sc 0.000000 0.000000 Y_sr_bbco 0.022312 0.001535 Y_lr_bbco 0.020143 0.001382  Y_sr_bbn 0.042609 0.002107  Y_lr_bbn 0.032228 0.001757
H_22_V   X_sr_sc 0.104187 0.003195   X_lr_sc 0.175040 0.004236 X_sr_bbco 0.025926 0.001793 X_lr_bbco 0.027214 0.001725  X_sr_bbn 0.024799 0.001711  X_lr_bbn 0.023671 0.001608   Y_sr_sc 0.000000 0.000000   Y_lr_sc 0.000000 0.000000 Y_sr_bbco 0.018196 0.001523 Y_lr_bbco 0.012077 0.001162  Y_sr_bbn 0.015459 0.001328  Y_lr_bbn 0.014171 0.001246
H_22_W   X_sr_sc 0.096899 0.007249   X_lr_sc 0.183721 0.009507 X_sr_bbco 0.017829 0.002943 X_lr_bbco 0.034109 0.004100  X_sr_bbn 0.023256 0.003567  X_lr_bbn 0.020930 0.003299   Y_sr_sc 0.140310 0.007725   Y_lr_sc 0.382171 0.012759 Y_sr_bbco 0.017054 0.003191 Y_lr_bbco 0.017054 0.002859  Y_sr_bbn 0.021705 0.003704  Y_lr_bbn 0.026357 0.003650
H_22_H   X_sr_sc 0.101739 0.005461   X_lr_sc 0.172609 0.007197 X_sr_bbco 0.030435 0.003203 X_lr_bbco 0.023478 0.002680  X_sr_bbn 0.030435 0.003212  X_lr_bbn 0.024348 0.002823   Y_sr_sc 0.102174 0.005385   Y_lr_sc 0.187826 0.007190 Y_sr_bbco 0.023913 0.002856 Y_lr_bbco 0.020000 0.002337  Y_sr_bbn 0.029130 0.003392  Y_lr_bbn 0.023043 0.002652
H_22_I   X_sr_sc 0.105358 0.003561   X_lr_sc 0.183926 0.004551 X_sr_bbco 0.028788 0.001867 X_lr_bbco 0.021791 0.001762  X_sr_bbn 0.022591 0.001817  X_lr_bbn 0.025190 0.001780   Y_sr_sc 0.000000 0.000000   Y_lr_sc 0.000000 0.000000 Y_sr_bbco 0.018792 0.001798 Y_lr_bbco 0.008597 0.001109  Y_sr_bbn 0.013395 0.001300  Y_lr_bbn 0.012795 0.001392
H_22_K   X_sr_sc 0.097774 0.003885   X_lr_sc 0.164760 0.004188 X_sr_bbco 0.024756 0.001914 X_lr_bbco 0.026004 0.002046  X_sr_bbn 0.025380 0.001893  X_lr_bbn 0.018931 0.001608   Y_sr_sc 0.000000 0.000000   Y_lr_sc 0.000000 0.000000 Y_sr_bbco 0.018099 0.001582 Y_lr_bbco 0.020595 0.001761  Y_sr_bbn 0.016018 0.001511  Y_lr_bbn 0.014770 0.001519
H_22_L   X_sr_sc 0.098676 0.002991   X_lr_sc 0.181062 0.003577 X_sr_bbco 0.023087 0.001334 X_lr_bbco 0.023556 0.001398  X_sr_bbn 0.023673 0.001333  X_lr_bbn 0.022384 0.001565   Y_sr_sc 0.000000 0.000000   Y_lr_sc 0.000000 0.000000 Y_sr_bbco 0.014532 0.001105 Y_lr_bbco 0.015352 0.001099  Y_sr_bbn 0.013243 0.001015  Y_lr_bbn 0.014180 0.001143
H_22_M   X_sr_sc 0.091441 0.005479   X_lr_sc 0.177565 0.008789 X_sr_bbco 0.027645 0.003350 X_lr_bbco 0.026582 0.002883  X_sr_bbn 0.022860 0.003226  X_lr_bbn 0.022860 0.002862   Y_sr_sc 0.000000 0.000000   Y_lr_sc 0.000000 0.000000 Y_sr_bbco 0.023392 0.002958 Y_lr_bbco 0.019139 0.002538  Y_sr_bbn 0.012759 0.002101  Y_lr_bbn 0.023392 0.003087
H_22_N   X_sr_sc 0.104664 0.004205   X_lr_sc 0.179230 0.005608 X_sr_bbco 0.025759 0.002357 X_lr_bbco 0.024675 0.002140  X_sr_bbn 0.024946 0.002043  X_lr_bbn 0.023861 0.002262   Y_sr_sc 0.047722 0.003149   Y_lr_sc 0.078362 0.004146 Y_sr_bbco 0.029555 0.002144 Y_lr_bbco 0.024675 0.002220  Y_sr_bbn 0.020879 0.002130  Y_lr_bbn 0.025488 0.002067
H_23_N   X_sr_sc 0.102840 0.004219   X_lr_sc 0.178660 0.005505 X_sr_bbco 0.028122 0.002431 X_lr_bbco 0.027847 0.002234  X_sr_bbn 0.025917 0.002140  X_lr_bbn 0.020678 0.002010   Y_sr_sc 0.045492 0.002935   Y_lr_sc 0.084092 0.004353 Y_sr_bbco 0.031707 0.002595 Y_lr_bbco 0.025090 0.002051  Y_sr_bbn 0.018197 0.001843  Y_lr_bbn 0.017370 0.001970
N_36_E   X_sr_sc 0.042684 0.001634   X_lr_sc 0.070653 0.002234 X_sr_bbco 0.028700 0.001363 X_lr_bbco 0.025673 0.001390  X_sr_bbn 0.019516 0.001249  X_lr_bbn 0.019307 0.001181   Y_sr_sc 0.034544 0.001596   Y_lr_sc 0.037049 0.001699 Y_sr_bbco 0.033500 0.001663 Y_lr_bbco 0.019411 0.001186  Y_sr_bbn 0.029952 0.001515  Y_lr_bbn 0.020872 0.001167
H_22_A   X_sr_sc 0.093932 0.003006   X_lr_sc 0.176327 0.003900 X_sr_bbco 0.027555 0.001652 X_lr_bbco 0.024026 0.001424  X_sr_bbn 0.024298 0.001474  X_lr_bbn 0.019954 0.001445   Y_sr_sc 0.000000 0.000000   Y_lr_sc 0.000000 0.000000 Y_sr_bbco 0.018325 0.001325 Y_lr_bbco 0.022804 0.001443  Y_sr_bbn 0.020768 0.001304  Y_lr_bbn 0.030949 0.001704
N_36_G   X_sr_sc 0.050355 0.001854   X_lr_sc 0.082347 0.002457 X_sr_bbco 0.027354 0.001342 X_lr_bbco 0.026787 0.001375  X_sr_bbn 0.022433 0.001173  X_lr_bbn 0.022243 0.001245   Y_sr_sc 0.000000 0.000000   Y_lr_sc 0.000000 0.000000 Y_sr_bbco 0.030951 0.001441 Y_lr_bbco 0.063228 0.002211  Y_sr_bbn 0.025935 0.001359  Y_lr_bbn 0.045433 0.001726
H_22_C   X_sr_sc 0.093596 0.007351   X_lr_sc 0.178161 0.010343 X_sr_bbco 0.027094 0.004075 X_lr_bbco 0.024631 0.003651  X_sr_bbn 0.020525 0.003403  X_lr_bbn 0.024631 0.003558   Y_sr_sc 0.000000 0.000000   Y_lr_sc 0.000000 0.000000 Y_sr_bbco 0.026273 0.003806 Y_lr_bbco 0.027094 0.004033  Y_sr_bbn 0.027094 0.003768  Y_lr_bbn 0.025452 0.004103
H_22_D   X_sr_sc 0.094910 0.003606   X_lr_sc 0.181592 0.004960 X_sr_bbco 0.025832 0.001793 X_lr_bbco 0.028894 0.001922  X_sr_bbn 0.022197 0.001679  X_lr_bbn 0.018944 0.001647   Y_sr_sc 0.026980 0.002001   Y_lr_sc 0.033295 0.002043 Y_sr_bbco 0.024493 0.001789 Y_lr_bbco 0.021049 0.001812  Y_sr_bbn 0.023728 0.001932  Y_lr_bbn 0.020092 0.001586
H_22_E   X_sr_sc 0.099652 0.003411   X_lr_sc 0.178909 0.004523 X_sr_bbco 0.023048 0.001594 X_lr_bbco 0.021555 0.001640  X_sr_bbn 0.029514 0.001919  X_lr_bbn 0.022550 0.001707   Y_sr_sc 0.035152 0.002036   Y_lr_sc 0.039297 0.002183 Y_sr_bbco 0.032167 0.001900 Y_lr_bbco 0.018073 0.001378  Y_sr_bbn 0.026198 0.001759  Y_lr_bbn 0.018902 0.001413
H_22_F   X_sr_sc 0.097647 0.004569   X_lr_sc 0.182310 0.006000 X_sr_bbco 0.023533 0.001997 X_lr_bbco 0.027860 0.002253  X_sr_bbn 0.022451 0.002136  X_lr_bbn 0.019746 0.002023   Y_sr_sc 0.105491 0.004022   Y_lr_sc 0.234514 0.006609 Y_sr_bbco 0.023262 0.002293 Y_lr_bbco 0.026237 0.002153  Y_sr_bbn 0.018393 0.001821  Y_lr_bbn 0.018393 0.001818
H_22_G   X_sr_sc 0.104110 0.003268   X_lr_sc 0.188542 0.004240 X_sr_bbco 0.023330 0.001610 X_lr_bbco 0.023488 0.001710  X_sr_bbn 0.025393 0.001801  X_lr_bbn 0.025075 0.001634   Y_sr_sc 0.000000 0.000000   Y_lr_sc 0.000000 0.000000 Y_sr_bbco 0.029202 0.001789 Y_lr_bbco 0.060467 0.002738  Y_sr_bbn 0.020314 0.001637  Y_lr_bbn 0.047453 0.002369
V_27_K   X_sr_sc 0.000000 0.000000   X_lr_sc 0.000000 0.000000 X_sr_bbco 0.016322 0.000879 X_lr_bbco 0.008682 0.000668  X_sr_bbn 0.015627 0.000828  X_lr_bbn 0.014655 0.000813   Y_sr_sc 0.000000 0.000000   Y_lr_sc 0.000000 0.000000 Y_sr_bbco 0.016947 0.000917 Y_lr_bbco 0.015419 0.000933  Y_sr_bbn 0.019656 0.000893  Y_lr_bbn 0.014377 0.000835
M_24_D   X_sr_sc 0.000000 0.000000   X_lr_sc 0.000000 0.000000 X_sr_bbco 0.017909 0.001678 X_lr_bbco 0.018534 0.001662  X_sr_bbn 0.015618 0.001362  X_lr_bbn 0.014994 0.001459   Y_sr_sc 0.029988 0.002344   Y_lr_sc 0.033944 0.002093 Y_sr_bbco 0.022074 0.001930 Y_lr_bbco 0.017284 0.001693  Y_sr_bbn 0.022699 0.001752  Y_lr_bbn 0.022074 0.001758
V_23_S   X_sr_sc 0.000000 0.000000   X_lr_sc 0.000000 0.000000 X_sr_bbco 0.014856 0.000741 X_lr_bbco 0.010335 0.000682  X_sr_bbn 0.017310 0.000939  X_lr_bbn 0.015696 0.000882   Y_sr_sc 0.000000 0.000000   Y_lr_sc 0.000000 0.000000 Y_sr_bbco 0.023447 0.000996 Y_lr_bbco 0.025449 0.001116  Y_sr_bbn 0.024738 0.001036  Y_lr_bbn 0.028743 0.001157
Y_21_T   X_sr_sc 0.122196 0.003687   X_lr_sc 0.221673 0.004833 X_sr_bbco 0.020883 0.001492 X_lr_bbco 0.024270 0.001560  X_sr_bbn 0.018485 0.001456  X_lr_bbn 0.025399 0.001535   Y_sr_sc 0.000000 0.000000   Y_lr_sc 0.000000 0.000000 Y_sr_bbco 0.019754 0.001299 Y_lr_bbco 0.026104 0.001635  Y_sr_bbn 0.019190 0.001307  Y_lr_bbn 0.019613 0.001357
V_27_I   X_sr_sc 0.000000 0.000000   X_lr_sc 0.000000 0.000000 X_sr_bbco 0.014187 0.000844 X_lr_bbco 0.008786 0.000540  X_sr_bbn 0.013927 0.000783  X_lr_bbn 0.011714 0.000812   Y_sr_sc 0.000000 0.000000   Y_lr_sc 0.000000 0.000000 Y_sr_bbco 0.013732 0.000804 Y_lr_bbco 0.008200 0.000613  Y_sr_bbn 0.015554 0.000838  Y_lr_bbn 0.013601 0.000854
F_10_P   X_sr_sc 0.117267 0.003093   X_lr_sc 0.213152 0.003722 X_sr_bbco 0.019365 0.001292 X_lr_bbco 0.026493 0.001616  X_sr_bbn 0.019903 0.001434  X_lr_bbn 0.022862 0.001511   Y_sr_sc 0.000000 0.000000   Y_lr_sc 0.000000 0.000000 Y_sr_bbco 0.024072 0.001486 Y_lr_bbco 0.019634 0.001408  Y_sr_bbn 0.045724 0.002194  Y_lr_bbn 0.030124 0.001648
V_27_H   X_sr_sc 0.000000 0.000000   X_lr_sc 0.000000 0.000000 X_sr_bbco 0.020632 0.001643 X_lr_bbco 0.009006 0.000997  X_sr_bbn 0.016375 0.001494  X_lr_bbn 0.012608 0.001245   Y_sr_sc 0.099067 0.003347   Y_lr_sc 0.179794 0.003931 Y_sr_bbco 0.023252 0.001701 Y_lr_bbco 0.025544 0.001880  Y_sr_bbn 0.023416 0.001679  Y_lr_bbn 0.023907 0.001662
 M_8_Y   X_sr_sc 0.000000 0.000000   X_lr_sc 0.000000 0.000000 X_sr_bbco 0.014403 0.001814 X_lr_bbco 0.016039 0.001784  X_sr_bbn 0.013421 0.001892  X_lr_bbn 0.015057 0.001811   Y_sr_sc 0.123404 0.004827   Y_lr_sc 0.225532 0.006659 Y_sr_bbco 0.019640 0.002286 Y_lr_bbco 0.018658 0.001967  Y_sr_bbn 0.018985 0.001866  Y_lr_bbn 0.022586 0.002414
V_27_N   X_sr_sc 0.000000 0.000000   X_lr_sc 0.000000 0.000000 X_sr_bbco 0.017366 0.001161 X_lr_bbco 0.009844 0.000688  X_sr_bbn 0.015045 0.000896  X_lr_bbn 0.014952 0.001018   Y_sr_sc 0.049034 0.001832   Y_lr_sc 0.074201 0.002240 Y_sr_bbco 0.030646 0.001485 Y_lr_bbco 0.024146 0.001354  Y_sr_bbn 0.020895 0.001239  Y_lr_bbn 0.021731 0.001159
M_24_G   X_sr_sc 0.000000 0.000000   X_lr_sc 0.000000 0.000000 X_sr_bbco 0.013889 0.001293 X_lr_bbco 0.018576 0.001613  X_sr_bbn 0.015278 0.001450  X_lr_bbn 0.014236 0.001403   Y_sr_sc 0.000000 0.000000   Y_lr_sc 0.000000 0.000000 Y_sr_bbco 0.027951 0.001888 Y_lr_bbco 0.058333 0.002658  Y_sr_bbn 0.022049 0.001777  Y_lr_bbn 0.046181 0.002273
V_27_M   X_sr_sc 0.000000 0.000000   X_lr_sc 0.000000 0.000000 X_sr_bbco 0.015740 0.001520 X_lr_bbco 0.008943 0.001113  X_sr_bbn 0.016634 0.001462  X_lr_bbn 0.011089 0.001252   Y_sr_sc 0.000000 0.000000   Y_lr_sc 0.000000 0.000000 Y_sr_bbco 0.015740 0.001410 Y_lr_bbco 0.021284 0.001741  Y_sr_bbn 0.017170 0.001302  Y_lr_bbn 0.015561 0.001332
 M_2_V   X_sr_sc 0.000000 0.000000   X_lr_sc 0.000000 0.000000 X_sr_bbco 0.013755 0.001208 X_lr_bbco 0.018182 0.001590  X_sr_bbn 0.010277 0.001141  X_lr_bbn 0.014704 0.001291   Y_sr_sc 0.000000 0.000000   Y_lr_sc 0.000000 0.000000 Y_sr_bbco 0.014387 0.001205 Y_lr_bbco 0.011225 0.001195  Y_sr_bbn 0.012016 0.001263  Y_lr_bbn 0.017391 0.001358
 M_2_W   X_sr_sc 0.000000 0.000000   X_lr_sc 0.000000 0.000000 X_sr_bbco 0.017692 0.002679 X_lr_bbco 0.026154 0.003806  X_sr_bbn 0.024615 0.003708  X_lr_bbn 0.026154 0.003784   Y_sr_sc 0.163077 0.008943   Y_lr_sc 0.338462 0.013332 Y_sr_bbco 0.019231 0.003344 Y_lr_bbco 0.012308 0.002706  Y_sr_bbn 0.020000 0.003457  Y_lr_bbn 0.024615 0.003675
 M_2_T   X_sr_sc 0.000000 0.000000   X_lr_sc 0.000000 0.000000 X_sr_bbco 0.015429 0.001554 X_lr_bbco 0.023041 0.001674  X_sr_bbn 0.011932 0.001242  X_lr_bbn 0.016663 0.001733   Y_sr_sc 0.000000 0.000000   Y_lr_sc 0.000000 0.000000 Y_sr_bbco 0.016869 0.001512 Y_lr_bbco 0.023246 0.001770  Y_sr_bbn 0.013989 0.001488  Y_lr_bbn 0.021395 0.001661
Y_34_Y   X_sr_sc 0.126850 0.004261   X_lr_sc 0.240132 0.005749 X_sr_bbco 0.020559 0.001875 X_lr_bbco 0.029400 0.002276  X_sr_bbn 0.018709 0.001658  X_lr_bbn 0.028577 0.002179   Y_sr_sc 0.126645 0.004335   Y_lr_sc 0.249589 0.005511 Y_sr_bbco 0.024054 0.001827 Y_lr_bbco 0.026110 0.001994  Y_sr_bbn 0.021793 0.001797  Y_lr_bbn 0.023026 0.001885
 M_2_R   X_sr_sc 0.000000 0.000000   X_lr_sc 0.000000 0.000000 X_sr_bbco 0.012656 0.001341 X_lr_bbco 0.017589 0.001713  X_sr_bbn 0.033033 0.002283  X_lr_bbn 0.014157 0.001415   Y_sr_sc 0.050837 0.002724   Y_lr_sc 0.162377 0.005003 Y_sr_bbco 0.018876 0.001790 Y_lr_bbco 0.019949 0.001733  Y_sr_bbn 0.022094 0.001721  Y_lr_bbn 0.021879 0.001792
 M_2_S   X_sr_sc 0.000000 0.000000   X_lr_sc 0.000000 0.000000 X_sr_bbco 0.016726 0.001339 X_lr_bbco 0.018981 0.001550  X_sr_bbn 0.013343 0.001342  X_lr_bbn 0.019921 0.001459   Y_sr_sc 0.000000 0.000000   Y_lr_sc 0.000000 0.000000 Y_sr_bbco 0.020673 0.001835 Y_lr_bbco 0.021988 0.001714  Y_sr_bbn 0.023680 0.001887  Y_lr_bbn 0.026875 0.001926
 M_2_P   X_sr_sc 0.000000 0.000000   X_lr_sc 0.000000 0.000000 X_sr_bbco 0.020616 0.001913 X_lr_bbco 0.017816 0.001955  X_sr_bbn 0.015017 0.001501  X_lr_bbn 0.018325 0.001882   Y_sr_sc 0.000000 0.000000   Y_lr_sc 0.000000 0.000000 Y_sr_bbco 0.021125 0.002095 Y_lr_bbco 0.015017 0.001455  Y_sr_bbn 0.040977 0.002580  Y_lr_bbn 0.032324 0.002438
V_27_R   X_sr_sc 0.000000 0.000000   X_lr_sc 0.000000 0.000000 X_sr_bbco 0.015453 0.000846 X_lr_bbco 0.008777 0.000631  X_sr_bbn 0.015003 0.000865  X_lr_bbn 0.014102 0.000884   Y_sr_sc 0.065561 0.001718   Y_lr_sc 0.163229 0.003225 Y_sr_bbco 0.023329 0.001088 Y_lr_bbco 0.019053 0.000985  Y_sr_bbn 0.024004 0.001219  Y_lr_bbn 0.020629 0.001030
Y_34_R   X_sr_sc 0.124374 0.003525   X_lr_sc 0.226135 0.004638 X_sr_bbco 0.020837 0.001558 X_lr_bbco 0.028267 0.001791  X_sr_bbn 0.017445 0.001331  X_lr_bbn 0.022775 0.001694   Y_sr_sc 0.066064 0.002649   Y_lr_sc 0.181715 0.004329 Y_sr_bbco 0.026813 0.001810 Y_lr_bbco 0.020352 0.001520  Y_sr_bbn 0.023906 0.001534  Y_lr_bbn 0.021967 0.001722
Y_34_S   X_sr_sc 0.117066 0.002929   X_lr_sc 0.228007 0.004632 X_sr_bbco 0.020601 0.001315 X_lr_bbco 0.027840 0.001517  X_sr_bbn 0.020462 0.001476  X_lr_bbn 0.022133 0.001443   Y_sr_sc 0.000000 0.000000   Y_lr_sc 0.000000 0.000000 Y_sr_bbco 0.024081 0.001423 Y_lr_bbco 0.029232 0.001677  Y_sr_bbn 0.026865 0.001695  Y_lr_bbn 0.031598 0.001806
Y_34_P   X_sr_sc 0.121001 0.003772   X_lr_sc 0.227346 0.005095 X_sr_bbco 0.017873 0.001552 X_lr_bbco 0.024844 0.001769  X_sr_bbn 0.020197 0.001738  X_lr_bbn 0.022520 0.001778   Y_sr_sc 0.000000 0.000000   Y_lr_sc 0.000000 0.000000 Y_sr_bbco 0.018588 0.001575 Y_lr_bbco 0.021269 0.001662  Y_sr_bbn 0.047006 0.002709  Y_lr_bbn 0.026988 0.001998
Y_34_Q   X_sr_sc 0.124161 0.004444   X_lr_sc 0.242058 0.005929 X_sr_bbco 0.022148 0.001860 X_lr_bbco 0.021700 0.001760  X_sr_bbn 0.014094 0.001543  X_lr_bbn 0.024161 0.002023   Y_sr_sc 0.059732 0.003000   Y_lr_sc 0.083445 0.003741 Y_sr_bbco 0.035570 0.002419 Y_lr_bbco 0.023266 0.001668  Y_sr_bbn 0.036242 0.002469  Y_lr_bbn 0.024832 0.001944
Y_34_V   X_sr_sc 0.122456 0.002980   X_lr_sc 0.234914 0.004478 X_sr_bbco 0.021997 0.001397 X_lr_bbco 0.023056 0.001331  X_sr_bbn 0.019527 0.001430  X_lr_bbn 0.023056 0.001572   Y_sr_sc 0.000000 0.000000   Y_lr_sc 0.000000 0.000000 Y_sr_bbco 0.017057 0.001244 Y_lr_bbco 0.011646 0.000993  Y_sr_bbn 0.014351 0.001097  Y_lr_bbn 0.014351 0.001163
 R_0_N   X_sr_sc 0.066813 0.002140   X_lr_sc 0.165414 0.003221 X_sr_bbco 0.021732 0.001339 X_lr_bbco 0.019073 0.001295  X_sr_bbn 0.030286 0.001688  X_lr_bbn 0.021500 0.001315   Y_sr_sc 0.038146 0.001683   Y_lr_sc 0.078835 0.002591 Y_sr_bbco 0.018842 0.001295 Y_lr_bbco 0.025893 0.001801  Y_sr_bbn 0.021732 0.001339  Y_lr_bbn 0.019073 0.001295
Y_34_T   X_sr_sc 0.124050 0.003440   X_lr_sc 0.222515 0.004866 X_sr_bbco 0.018608 0.001265 X_lr_bbco 0.025895 0.001784  X_sr_bbn 0.019228 0.001484  X_lr_bbn 0.022794 0.001546   Y_sr_sc 0.000000 0.000000   Y_lr_sc 0.000000 0.000000 Y_sr_bbco 0.021399 0.001557 Y_lr_bbco 0.022019 0.001565  Y_sr_bbn 0.021864 0.001620  Y_lr_bbn 0.017212 0.001294
 M_2_Y   X_sr_sc 0.000000 0.000000   X_lr_sc 0.000000 0.000000 X_sr_bbco 0.016258 0.001697 X_lr_bbco 0.017114 0.001826  X_sr_bbn 0.015402 0.001924  X_lr_bbn 0.019110 0.002096   Y_sr_sc 0.107530 0.004398   Y_lr_sc 0.199087 0.006555 Y_sr_bbco 0.017684 0.001896 Y_lr_bbco 0.023959 0.002413  Y_sr_bbn 0.016543 0.001964  Y_lr_bbn 0.022248 0.002008
 M_2_F   X_sr_sc 0.000000 0.000000   X_lr_sc 0.000000 0.000000 X_sr_bbco 0.014174 0.001620 X_lr_bbco 0.016958 0.001549  X_sr_bbn 0.016958 0.001808  X_lr_bbn 0.015692 0.001690   Y_sr_sc 0.089598 0.003479   Y_lr_sc 0.199696 0.005721 Y_sr_bbco 0.017211 0.001692 Y_lr_bbco 0.023032 0.002064  Y_sr_bbn 0.015945 0.001673  Y_lr_bbn 0.022273 0.001966
Y_34_K   X_sr_sc 0.122995 0.003459   X_lr_sc 0.211335 0.004369 X_sr_bbco 0.020386 0.001517 X_lr_bbco 0.023104 0.001453  X_sr_bbn 0.017532 0.001303  X_lr_bbn 0.024735 0.001492   Y_sr_sc 0.000000 0.000000   Y_lr_sc 0.000000 0.000000 Y_sr_bbco 0.019978 0.001344 Y_lr_bbco 0.016581 0.001312  Y_sr_bbn 0.021609 0.001508  Y_lr_bbn 0.021066 0.001465
Y_34_H   X_sr_sc 0.125819 0.005923   X_lr_sc 0.225095 0.008024 X_sr_bbco 0.024819 0.002370 X_lr_bbco 0.024130 0.002215  X_sr_bbn 0.015512 0.001865  X_lr_bbn 0.025853 0.002528   Y_sr_sc 0.110651 0.004527   Y_lr_sc 0.194760 0.005827 Y_sr_bbco 0.025853 0.002564 Y_lr_bbco 0.026887 0.002582  Y_sr_bbn 0.025164 0.002465  Y_lr_bbn 0.026543 0.002520
V_27_P   X_sr_sc 0.000000 0.000000   X_lr_sc 0.000000 0.000000 X_sr_bbco 0.014424 0.000974 X_lr_bbco 0.009279 0.000722  X_sr_bbn 0.016027 0.000893  X_lr_bbn 0.015268 0.000894   Y_sr_sc 0.000000 0.000000   Y_lr_sc 0.000000 0.000000 Y_sr_bbco 0.023956 0.001168 Y_lr_bbco 0.020160 0.000993  Y_sr_bbn 0.046057 0.001629  Y_lr_bbn 0.032391 0.001193
Y_34_N   X_sr_sc 0.115118 0.003791   X_lr_sc 0.234500 0.004981 X_sr_bbco 0.022917 0.001786 X_lr_bbco 0.025404 0.001877  X_sr_bbn 0.023983 0.001846  X_lr_bbn 0.024338 0.001802   Y_sr_sc 0.046722 0.002512   Y_lr_sc 0.073903 0.003048 Y_sr_bbco 0.028424 0.002011 Y_lr_bbco 0.030911 0.001934  Y_sr_bbn 0.023095 0.001601  Y_lr_bbn 0.021496 0.001568
 M_2_C   X_sr_sc 0.000000 0.000000   X_lr_sc 0.000000 0.000000 X_sr_bbco 0.028452 0.003865 X_lr_bbco 0.023431 0.003612  X_sr_bbn 0.010042 0.002281  X_lr_bbn 0.026778 0.003988   Y_sr_sc 0.000000 0.000000   Y_lr_sc 0.000000 0.000000 Y_sr_bbco 0.025941 0.003824 Y_lr_bbco 0.038494 0.004504  Y_sr_bbn 0.023431 0.003721  Y_lr_bbn 0.024268 0.003829
Y_34_L   X_sr_sc 0.120926 0.002631   X_lr_sc 0.227159 0.003593 X_sr_bbco 0.023063 0.001183 X_lr_bbco 0.024310 0.001141  X_sr_bbn 0.017275 0.001090  X_lr_bbn 0.022529 0.001191   Y_sr_sc 0.000000 0.000000   Y_lr_sc 0.000000 0.000000 Y_sr_bbco 0.016830 0.001210 Y_lr_bbco 0.018344 0.001119  Y_sr_bbn 0.015049 0.001005  Y_lr_bbn 0.012912 0.000994
Y_34_M   X_sr_sc 0.126380 0.005295   X_lr_sc 0.224971 0.007478 X_sr_bbco 0.018272 0.002405 X_lr_bbco 0.022459 0.002419  X_sr_bbn 0.019794 0.002368  X_lr_bbn 0.023982 0.002538   Y_sr_sc 0.000000 0.000000   Y_lr_sc 0.000000 0.000000 Y_sr_bbco 0.014465 0.002094 Y_lr_bbco 0.022840 0.002338  Y_sr_bbn 0.016368 0.002168  Y_lr_bbn 0.017130 0.002217
 M_2_N   X_sr_sc 0.000000 0.000000   X_lr_sc 0.000000 0.000000 X_sr_bbco 0.015097 0.001647 X_lr_bbco 0.019191 0.001712  X_sr_bbn 0.014585 0.001877  X_lr_bbn 0.017144 0.001869   Y_sr_sc 0.042989 0.002734   Y_lr_sc 0.081116 0.003419 Y_sr_bbco 0.033265 0.002368 Y_lr_bbco 0.030194 0.002454  Y_sr_bbn 0.017400 0.001916  Y_lr_bbn 0.019703 0.001770
V_27_W   X_sr_sc 0.000000 0.000000   X_lr_sc 0.000000 0.000000 X_sr_bbco 0.022425 0.002149 X_lr_bbco 0.009737 0.001282  X_sr_bbn 0.017114 0.001837  X_lr_bbn 0.017704 0.002010   Y_sr_sc 0.168781 0.005653   Y_lr_sc 0.351431 0.008187 Y_sr_bbco 0.015639 0.001898 Y_lr_bbco 0.017999 0.001901  Y_sr_bbn 0.020360 0.001936  Y_lr_bbn 0.025966 0.002483
 M_2_L   X_sr_sc 0.000000 0.000000   X_lr_sc 0.000000 0.000000 X_sr_bbco 0.013178 0.000899 X_lr_bbco 0.023998 0.001453  X_sr_bbn 0.007714 0.000789  X_lr_bbn 0.011678 0.000913   Y_sr_sc 0.000000 0.000000   Y_lr_sc 0.000000 0.000000 Y_sr_bbco 0.016070 0.001098 Y_lr_bbco 0.015427 0.001058  Y_sr_bbn 0.009749 0.000824  Y_lr_bbn 0.015642 0.001132
Y_34_A   X_sr_sc 0.119906 0.002997   X_lr_sc 0.231335 0.003656 X_sr_bbco 0.020121 0.001233 X_lr_bbco 0.024819 0.001352  X_sr_bbn 0.018793 0.001143  X_lr_bbn 0.022367 0.001340   Y_sr_sc 0.000000 0.000000   Y_lr_sc 0.000000 0.000000 Y_sr_bbco 0.017363 0.001137 Y_lr_bbco 0.025125 0.001272  Y_sr_bbn 0.022265 0.001267  Y_lr_bbn 0.028291 0.001353
Y_34_F   X_sr_sc 0.115385 0.003923   X_lr_sc 0.232122 0.005720 X_sr_bbco 0.019907 0.001631 X_lr_bbco 0.028025 0.001753  X_sr_bbn 0.020101 0.001674  X_lr_bbn 0.020874 0.001690   Y_sr_sc 0.114418 0.003797   Y_lr_sc 0.225937 0.005429 Y_sr_bbco 0.020680 0.001613 Y_lr_bbco 0.021647 0.001855  Y_sr_bbn 0.015848 0.001380  Y_lr_bbn 0.021260 0.001603
Y_34_G   X_sr_sc 0.136095 0.003357   X_lr_sc 0.236209 0.004240 X_sr_bbco 0.020431 0.001303 X_lr_bbco 0.022474 0.001437  X_sr_bbn 0.017821 0.001136  X_lr_bbn 0.026674 0.001417   Y_sr_sc 0.000000 0.000000   Y_lr_sc 0.000000 0.000000 Y_sr_bbco 0.028377 0.001603 Y_lr_bbco 0.060272 0.002405  Y_sr_bbn 0.023950 0.001288  Y_lr_bbn 0.046992 0.001771
Y_34_D   X_sr_sc 0.125901 0.003206   X_lr_sc 0.217539 0.003910 X_sr_bbco 0.020666 0.001437 X_lr_bbco 0.023521 0.001534  X_sr_bbn 0.022978 0.001493  X_lr_bbn 0.022706 0.001566   Y_sr_sc 0.026241 0.001710   Y_lr_sc 0.034806 0.001835 Y_sr_bbco 0.022434 0.001413 Y_lr_bbco 0.020394 0.001431  Y_sr_bbn 0.024609 0.001576  Y_lr_bbn 0.020530 0.001344
Y_34_E   X_sr_sc 0.116209 0.003052   X_lr_sc 0.226999 0.004076 X_sr_bbco 0.018666 0.001213 X_lr_bbco 0.024566 0.001608  X_sr_bbn 0.018545 0.001260  X_lr_bbn 0.025530 0.001384   Y_sr_sc 0.033719 0.001611   Y_lr_sc 0.035525 0.001900 Y_sr_bbco 0.028179 0.001609 Y_lr_bbco 0.017221 0.001177  Y_sr_bbn 0.027938 0.001507  Y_lr_bbn 0.020713 0.001332
V_34_C   X_sr_sc 0.000000 0.000000   X_lr_sc 0.000000 0.000000 X_sr_bbco 0.019324 0.002294 X_lr_bbco 0.010306 0.001541  X_sr_bbn 0.013849 0.001714  X_lr_bbn 0.014493 0.001890   Y_sr_sc 0.000000 0.000000   Y_lr_sc 0.000000 0.000000 Y_sr_bbco 0.020290 0.001876 Y_lr_bbco 0.035427 0.002684  Y_sr_bbn 0.020612 0.002199  Y_lr_bbn 0.025443 0.002429
V_27_T   X_sr_sc 0.000000 0.000000   X_lr_sc 0.000000 0.000000 X_sr_bbco 0.019162 0.000887 X_lr_bbco 0.009830 0.000688  X_sr_bbn 0.015957 0.000934  X_lr_bbn 0.013036 0.000855   Y_sr_sc 0.000000 0.000000   Y_lr_sc 0.000000 0.000000 Y_sr_bbco 0.018236 0.000933 Y_lr_bbco 0.020231 0.001062  Y_sr_bbn 0.019234 0.000956  Y_lr_bbn 0.018877 0.000921
M_24_A   X_sr_sc 0.000000 0.000000   X_lr_sc 0.000000 0.000000 X_sr_bbco 0.012113 0.001022 X_lr_bbco 0.021831 0.001542  X_sr_bbn 0.010986 0.001058  X_lr_bbn 0.013803 0.001140   Y_sr_sc 0.000000 0.000000   Y_lr_sc 0.000000 0.000000 Y_sr_bbco 0.017042 0.001345 Y_lr_bbco 0.022676 0.001561  Y_sr_bbn 0.019155 0.001412  Y_lr_bbn 0.032676 0.001837
A_30_K   X_sr_sc 0.000000 0.000000   X_lr_sc 0.000000 0.000000 X_sr_bbco 0.016490 0.000733 X_lr_bbco 0.024963 0.001075  X_sr_bbn 0.019618 0.001025  X_lr_bbn 0.028287 0.001146   Y_sr_sc 0.000000 0.000000   Y_lr_sc 0.000000 0.000000 Y_sr_bbco 0.017923 0.000861 Y_lr_bbco 0.017141 0.000876  Y_sr_bbn 0.020531 0.000890  Y_lr_bbn 0.014925 0.000777
P_12_N   X_sr_sc 0.000000 0.000000   X_lr_sc 0.000000 0.000000 X_sr_bbco 0.025905 0.001521 X_lr_bbco 0.016691 0.001307  X_sr_bbn 0.046068 0.002008  X_lr_bbn 0.037522 0.001885   Y_sr_sc 0.046068 0.002123   Y_lr_sc 0.070637 0.002468 Y_sr_bbco 0.028041 0.001648 Y_lr_bbco 0.025771 0.001532  Y_sr_bbn 0.018561 0.001357  Y_lr_bbn 0.020296 0.001373
G_12_A   X_sr_sc 0.000000 0.000000   X_lr_sc 0.000000 0.000000 X_sr_bbco 0.026189 0.000872 X_lr_bbco 0.057640 0.001280  X_sr_bbn 0.023559 0.000777  X_lr_bbn 0.044869 0.001089   Y_sr_sc 0.000000 0.000000   Y_lr_sc 0.000000 0.000000 Y_sr_bbco 0.019175 0.000723 Y_lr_bbco 0.024893 0.000871  Y_sr_bbn 0.020929 0.000784  Y_lr_bbn 0.030840 0.000895
G_12_C   X_sr_sc 0.000000 0.000000   X_lr_sc 0.000000 0.000000 X_sr_bbco 0.031699 0.002575 X_lr_bbco 0.052832 0.002915  X_sr_bbn 0.021426 0.001937  X_lr_bbn 0.038450 0.002896   Y_sr_sc 0.000000 0.000000   Y_lr_sc 0.000000 0.000000 Y_sr_bbco 0.024362 0.002281 Y_lr_bbco 0.032580 0.002580  Y_sr_bbn 0.021133 0.001915  Y_lr_bbn 0.025829 0.002175
G_12_D   X_sr_sc 0.000000 0.000000   X_lr_sc 0.000000 0.000000 X_sr_bbco 0.028563 0.001139 X_lr_bbco 0.059983 0.001581  X_sr_bbn 0.021137 0.000919  X_lr_bbn 0.048043 0.001461   Y_sr_sc 0.027364 0.001029   Y_lr_sc 0.032334 0.001191 Y_sr_bbco 0.025650 0.001051 Y_lr_bbco 0.017538 0.000797  Y_sr_bbn 0.022793 0.000935  Y_lr_bbn 0.022165 0.000876
G_12_E   X_sr_sc 0.000000 0.000000   X_lr_sc 0.000000 0.000000 X_sr_bbco 0.028805 0.001069 X_lr_bbco 0.058842 0.001326  X_sr_bbn 0.023259 0.000884  X_lr_bbn 0.042154 0.001128   Y_sr_sc 0.035531 0.001178   Y_lr_sc 0.035274 0.001047 Y_sr_bbco 0.029780 0.001069 Y_lr_bbco 0.015814 0.000749  Y_sr_bbn 0.029010 0.000948  Y_lr_bbn 0.018433 0.000886
G_12_F   X_sr_sc 0.000000 0.000000   X_lr_sc 0.000000 0.000000 X_sr_bbco 0.028726 0.001369 X_lr_bbco 0.063046 0.001769  X_sr_bbn 0.019914 0.001206  X_lr_bbn 0.045250 0.001764   Y_sr_sc 0.108635 0.002450   Y_lr_sc 0.220066 0.003179 Y_sr_bbco 0.020761 0.001154 Y_lr_bbco 0.022964 0.001022  Y_sr_bbn 0.019236 0.001120  Y_lr_bbn 0.021863 0.001075
G_12_G   X_sr_sc 0.000000 0.000000   X_lr_sc 0.000000 0.000000 X_sr_bbco 0.027390 0.000896 X_lr_bbco 0.061649 0.001420  X_sr_bbn 0.022434 0.000833  X_lr_bbn 0.047041 0.001306   Y_sr_sc 0.000000 0.000000   Y_lr_sc 0.000000 0.000000 Y_sr_bbco 0.027173 0.000917 Y_lr_bbco 0.063432 0.001401  Y_sr_bbn 0.022173 0.000904  Y_lr_bbn 0.048346 0.001234
G_12_H   X_sr_sc 0.000000 0.000000   X_lr_sc 0.000000 0.000000 X_sr_bbco 0.026665 0.001691 X_lr_bbco 0.055780 0.002278  X_sr_bbn 0.020755 0.001501  X_lr_bbn 0.044537 0.002035   Y_sr_sc 0.095849 0.003261   Y_lr_sc 0.174690 0.004128 Y_sr_bbco 0.024070 0.001581 Y_lr_bbco 0.024503 0.001470  Y_sr_bbn 0.019890 0.001491  Y_lr_bbn 0.025512 0.001793
G_12_I   X_sr_sc 0.000000 0.000000   X_lr_sc 0.000000 0.000000 X_sr_bbco 0.025679 0.001141 X_lr_bbco 0.066059 0.001698  X_sr_bbn 0.021709 0.001105  X_lr_bbn 0.042551 0.001237   Y_sr_sc 0.000000 0.000000   Y_lr_sc 0.000000 0.000000 Y_sr_bbco 0.015011 0.000713 Y_lr_bbco 0.008932 0.000583  Y_sr_bbn 0.014204 0.000881  Y_lr_bbn 0.014576 0.000893
G_12_K   X_sr_sc 0.000000 0.000000   X_lr_sc 0.000000 0.000000 X_sr_bbco 0.027229 0.001117 X_lr_bbco 0.059038 0.001638  X_sr_bbn 0.023393 0.001001  X_lr_bbn 0.044557 0.001367   Y_sr_sc 0.000000 0.000000   Y_lr_sc 0.000000 0.000000 Y_sr_bbco 0.016647 0.000948 Y_lr_bbco 0.017637 0.000908  Y_sr_bbn 0.019741 0.000946  Y_lr_bbn 0.016709 0.000915
G_12_L   X_sr_sc 0.000000 0.000000   X_lr_sc 0.000000 0.000000 X_sr_bbco 0.027489 0.000822 X_lr_bbco 0.059871 0.001264  X_sr_bbn 0.021084 0.000752  X_lr_bbn 0.044759 0.001051   Y_sr_sc 0.000000 0.000000   Y_lr_sc 0.000000 0.000000 Y_sr_bbco 0.015292 0.000672 Y_lr_bbco 0.018458 0.000642  Y_sr_bbn 0.013852 0.000592  Y_lr_bbn 0.014032 0.000556
G_12_M   X_sr_sc 0.000000 0.000000   X_lr_sc 0.000000 0.000000 X_sr_bbco 0.028750 0.001960 X_lr_bbco 0.059589 0.002575  X_sr_bbn 0.020559 0.001441  X_lr_bbn 0.039351 0.001983   Y_sr_sc 0.000000 0.000000   Y_lr_sc 0.000000 0.000000 Y_sr_bbco 0.015740 0.001386 Y_lr_bbco 0.022165 0.001606  Y_sr_bbn 0.013492 0.001196  Y_lr_bbn 0.018953 0.001414
G_12_N   X_sr_sc 0.000000 0.000000   X_lr_sc 0.000000 0.000000 X_sr_bbco 0.026572 0.001251 X_lr_bbco 0.059908 0.001827  X_sr_bbn 0.026411 0.001173  X_lr_bbn 0.044690 0.001744   Y_sr_sc 0.045978 0.001756   Y_lr_sc 0.081810 0.002199 Y_sr_bbco 0.026411 0.001291 Y_lr_bbco 0.023432 0.001217  Y_sr_bbn 0.022788 0.001114  Y_lr_bbn 0.021660 0.001116
W_20_P   X_sr_sc 0.150253 0.006124   X_lr_sc 0.357727 0.009862 X_sr_bbco 0.022188 0.002364 X_lr_bbco 0.018684 0.002385  X_sr_bbn 0.021798 0.002588  X_lr_bbn 0.027248 0.002664   Y_sr_sc 0.000000 0.000000   Y_lr_sc 0.000000 0.000000 Y_sr_bbco 0.031530 0.002900 Y_lr_bbco 0.015570 0.002001  Y_sr_bbn 0.047879 0.003421  Y_lr_bbn 0.035812 0.003009
G_12_P   X_sr_sc 0.000000 0.000000   X_lr_sc 0.000000 0.000000 X_sr_bbco 0.026777 0.001162 X_lr_bbco 0.056985 0.001596  X_sr_bbn 0.022451 0.001006  X_lr_bbn 0.042664 0.001637   Y_sr_sc 0.000000 0.000000   Y_lr_sc 0.000000 0.000000 Y_sr_bbco 0.026031 0.001144 Y_lr_bbco 0.020064 0.000968  Y_sr_bbn 0.046916 0.001594  Y_lr_bbn 0.031998 0.001239
G_12_Q   X_sr_sc 0.000000 0.000000   X_lr_sc 0.000000 0.000000 X_sr_bbco 0.025923 0.001311 X_lr_bbco 0.059690 0.001957  X_sr_bbn 0.021714 0.001150  X_lr_bbn 0.048785 0.001829   Y_sr_sc 0.058160 0.001845   Y_lr_sc 0.083126 0.002507 Y_sr_bbco 0.035106 0.001456 Y_lr_bbco 0.020088 0.001060  Y_sr_bbn 0.037019 0.001535  Y_lr_bbn 0.020662 0.001202
G_12_R   X_sr_sc 0.000000 0.000000   X_lr_sc 0.000000 0.000000 X_sr_bbco 0.028767 0.001200 X_lr_bbco 0.056556 0.001431  X_sr_bbn 0.022570 0.001067  X_lr_bbn 0.043770 0.001404   Y_sr_sc 0.069080 0.001783   Y_lr_sc 0.174168 0.002599 Y_sr_bbco 0.023418 0.001013 Y_lr_bbco 0.020157 0.000863  Y_sr_bbn 0.022831 0.001067  Y_lr_bbn 0.019569 0.000987
G_12_S   X_sr_sc 0.000000 0.000000   X_lr_sc 0.000000 0.000000 X_sr_bbco 0.031781 0.001114 X_lr_bbco 0.060104 0.001611  X_sr_bbn 0.022837 0.000936  X_lr_bbn 0.045137 0.001286   Y_sr_sc 0.000000 0.000000   Y_lr_sc 0.000000 0.000000 Y_sr_bbco 0.022777 0.000961 Y_lr_bbco 0.026832 0.000985  Y_sr_bbn 0.023016 0.001025  Y_lr_bbn 0.031662 0.001118
G_12_T   X_sr_sc 0.000000 0.000000   X_lr_sc 0.000000 0.000000 X_sr_bbco 0.029525 0.001081 X_lr_bbco 0.059241 0.001537  X_sr_bbn 0.022493 0.001001  X_lr_bbn 0.045175 0.001363   Y_sr_sc 0.000000 0.000000   Y_lr_sc 0.000000 0.000000 Y_sr_bbco 0.019325 0.000965 Y_lr_bbco 0.022429 0.001051  Y_sr_bbn 0.017931 0.000905  Y_lr_bbn 0.020655 0.000937
G_12_V   X_sr_sc 0.000000 0.000000   X_lr_sc 0.000000 0.000000 X_sr_bbco 0.028204 0.001004 X_lr_bbco 0.064711 0.001471  X_sr_bbn 0.023094 0.000768  X_lr_bbn 0.044762 0.001396   Y_sr_sc 0.000000 0.000000   Y_lr_sc 0.000000 0.000000 Y_sr_bbco 0.017492 0.000786 Y_lr_bbco 0.009385 0.000609  Y_sr_bbn 0.015625 0.000739  Y_lr_bbn 0.013856 0.000664
G_12_W   X_sr_sc 0.000000 0.000000   X_lr_sc 0.000000 0.000000 X_sr_bbco 0.023488 0.002102 X_lr_bbco 0.068966 0.003476  X_sr_bbn 0.026487 0.001880  X_lr_bbn 0.057471 0.003187   Y_sr_sc 0.162669 0.005176   Y_lr_sc 0.364568 0.007704 Y_sr_bbco 0.017241 0.001876 Y_lr_bbco 0.023488 0.002127  Y_sr_bbn 0.023238 0.001895  Y_lr_bbn 0.026487 0.002297
R_18_F   X_sr_sc 0.069611 0.002541   X_lr_sc 0.178079 0.003526 X_sr_bbco 0.028604 0.001561 X_lr_bbco 0.021010 0.001325  X_sr_bbn 0.026579 0.001516  X_lr_bbn 0.022276 0.001485   Y_sr_sc 0.101253 0.002883   Y_lr_sc 0.225415 0.004212 Y_sr_bbco 0.021516 0.001302 Y_lr_bbco 0.019618 0.001416  Y_sr_bbn 0.017466 0.001320  Y_lr_bbn 0.021643 0.001337
G_12_Y   X_sr_sc 0.000000 0.000000   X_lr_sc 0.000000 0.000000 X_sr_bbco 0.031159 0.001515 X_lr_bbco 0.066813 0.002203  X_sr_bbn 0.025267 0.001287  X_lr_bbn 0.049635 0.001776   Y_sr_sc 0.117847 0.002969   Y_lr_sc 0.223809 0.003756 Y_sr_bbco 0.020973 0.001246 Y_lr_bbco 0.026166 0.001513  Y_sr_bbn 0.017577 0.001180  Y_lr_bbn 0.024568 0.001365
W_20_E   X_sr_sc 0.144402 0.005149   X_lr_sc 0.342882 0.007508 X_sr_bbco 0.024554 0.002450 X_lr_bbco 0.018123 0.001790  X_sr_bbn 0.020754 0.002097  X_lr_bbn 0.022216 0.002102   Y_sr_sc 0.031277 0.002638   Y_lr_sc 0.039462 0.002871 Y_sr_bbco 0.034201 0.002547 Y_lr_bbco 0.019877 0.002114  Y_sr_bbn 0.023385 0.002115  Y_lr_bbn 0.020462 0.001892
W_20_D   X_sr_sc 0.159542 0.005561   X_lr_sc 0.347694 0.009042 X_sr_bbco 0.019522 0.002145 X_lr_bbco 0.023898 0.002409  X_sr_bbn 0.023898 0.002625  X_lr_bbn 0.024571 0.002293   Y_sr_sc 0.025917 0.002166   Y_lr_sc 0.039381 0.002810 Y_sr_bbco 0.028273 0.002415 Y_lr_bbco 0.023225 0.002340  Y_sr_bbn 0.023561 0.002063  Y_lr_bbn 0.023898 0.002414
W_20_C   X_sr_sc 0.162930 0.013428   X_lr_sc 0.348281 0.019316 X_sr_bbco 0.008969 0.003166 X_lr_bbco 0.022422 0.005035  X_sr_bbn 0.026906 0.005365  X_lr_bbn 0.031390 0.005497   Y_sr_sc 0.000000 0.000000   Y_lr_sc 0.000000 0.000000 Y_sr_bbco 0.025411 0.004348 Y_lr_bbco 0.044843 0.006793  Y_sr_bbn 0.019432 0.004480  Y_lr_bbn 0.053812 0.006677
V_34_I   X_sr_sc 0.000000 0.000000   X_lr_sc 0.000000 0.000000 X_sr_bbco 0.018157 0.000932 X_lr_bbco 0.009530 0.000678  X_sr_bbn 0.016835 0.000911  X_lr_bbn 0.014052 0.000762   Y_sr_sc 0.000000 0.000000   Y_lr_sc 0.000000 0.000000 Y_sr_bbco 0.015235 0.000914 Y_lr_bbco 0.009391 0.000773  Y_sr_bbn 0.015930 0.000878  Y_lr_bbn 0.016278 0.000929
W_20_A   X_sr_sc 0.159490 0.005060   X_lr_sc 0.345441 0.007591 X_sr_bbco 0.019726 0.001710 X_lr_bbco 0.024777 0.002023  X_sr_bbn 0.020207 0.001876  X_lr_bbn 0.029348 0.002213   Y_sr_sc 0.000000 0.000000   Y_lr_sc 0.000000 0.000000 Y_sr_bbco 0.018282 0.001794 Y_lr_bbco 0.024777 0.002013  Y_sr_bbn 0.020207 0.001838  Y_lr_bbn 0.033197 0.002408
 M_9_Y   X_sr_sc 0.000000 0.000000   X_lr_sc 0.000000 0.000000 X_sr_bbco 0.016367 0.002019 X_lr_bbco 0.024223 0.002450  X_sr_bbn 0.011129 0.001562  X_lr_bbn 0.016694 0.001760   Y_sr_sc 0.122750 0.005178   Y_lr_sc 0.213421 0.006331 Y_sr_bbco 0.018331 0.002218 Y_lr_bbco 0.018331 0.002104  Y_sr_bbn 0.016694 0.001948  Y_lr_bbn 0.021277 0.002303
V_34_H   X_sr_sc 0.000000 0.000000   X_lr_sc 0.000000 0.000000 X_sr_bbco 0.015217 0.001254 X_lr_bbco 0.009684 0.001051  X_sr_bbn 0.017292 0.001352  X_lr_bbn 0.015563 0.001422   Y_sr_sc 0.099602 0.003430   Y_lr_sc 0.182431 0.004296 Y_sr_bbco 0.025073 0.001600 Y_lr_bbco 0.027667 0.001853  Y_sr_bbn 0.023344 0.001662  Y_lr_bbn 0.023344 0.001684
 M_6_C   X_sr_sc 0.000000 0.000000   X_lr_sc 0.000000 0.000000 X_sr_bbco 0.018987 0.003696 X_lr_bbco 0.019892 0.003261  X_sr_bbn 0.010850 0.002648  X_lr_bbn 0.018083 0.003069   Y_sr_sc 0.000000 0.000000   Y_lr_sc 0.000000 0.000000 Y_sr_bbco 0.017179 0.003712 Y_lr_bbco 0.024412 0.003957  Y_sr_bbn 0.022604 0.003912  Y_lr_bbn 0.022604 0.003517
M_24_C   X_sr_sc 0.000000 0.000000   X_lr_sc 0.000000 0.000000 X_sr_bbco 0.017017 0.003839 X_lr_bbco 0.013013 0.003067  X_sr_bbn 0.018018 0.003814  X_lr_bbn 0.025025 0.003868   Y_sr_sc 0.000000 0.000000   Y_lr_sc 0.000000 0.000000 Y_sr_bbco 0.015015 0.003309 Y_lr_bbco 0.041041 0.005556  Y_sr_bbn 0.020020 0.003747  Y_lr_bbn 0.028028 0.004433
V_34_N   X_sr_sc 0.000000 0.000000   X_lr_sc 0.000000 0.000000 X_sr_bbco 0.015622 0.000989 X_lr_bbco 0.010447 0.000827  X_sr_bbn 0.015334 0.001021  X_lr_bbn 0.015239 0.001000   Y_sr_sc 0.050220 0.001917   Y_lr_sc 0.074851 0.002040 Y_sr_bbco 0.029423 0.001432 Y_lr_bbco 0.025494 0.001285  Y_sr_bbn 0.021660 0.001157  Y_lr_bbn 0.020606 0.001210
 N_1_Y   X_sr_sc 0.054846 0.002288   X_lr_sc 0.072896 0.002618 X_sr_bbco 0.049708 0.002118 X_lr_bbco 0.024715 0.001636  X_sr_bbn 0.022077 0.001454  X_lr_bbn 0.017217 0.001223   Y_sr_sc 0.116079 0.003678   Y_lr_sc 0.228409 0.004348 Y_sr_bbco 0.024299 0.001625 Y_lr_bbco 0.025965 0.001610  Y_sr_bbn 0.017634 0.001333  Y_lr_bbn 0.027076 0.001678
V_34_M   X_sr_sc 0.000000 0.000000   X_lr_sc 0.000000 0.000000 X_sr_bbco 0.016576 0.001424 X_lr_bbco 0.009041 0.001178  X_sr_bbn 0.012808 0.001256  X_lr_bbn 0.015069 0.001485   Y_sr_sc 0.000000 0.000000   Y_lr_sc 0.000000 0.000000 Y_sr_bbco 0.015822 0.001479 Y_lr_bbco 0.020343 0.001617  Y_sr_bbn 0.014127 0.001483  Y_lr_bbn 0.016764 0.001552
V_34_L   X_sr_sc 0.000000 0.000000   X_lr_sc 0.000000 0.000000 X_sr_bbco 0.015005 0.000673 X_lr_bbco 0.009432 0.000555  X_sr_bbn 0.015005 0.000690  X_lr_bbn 0.013462 0.000673   Y_sr_sc 0.000000 0.000000   Y_lr_sc 0.000000 0.000000 Y_sr_bbco 0.014748 0.000628 Y_lr_bbco 0.017921 0.000662  Y_sr_bbn 0.014448 0.000676  Y_lr_bbn 0.011833 0.000613
V_34_S   X_sr_sc 0.000000 0.000000   X_lr_sc 0.000000 0.000000 X_sr_bbco 0.016462 0.000829 X_lr_bbco 0.010045 0.000743  X_sr_bbn 0.016950 0.000878  X_lr_bbn 0.014160 0.000885   Y_sr_sc 0.000000 0.000000   Y_lr_sc 0.000000 0.000000 Y_sr_bbco 0.022112 0.001002 Y_lr_bbco 0.024693 0.001073  Y_sr_bbn 0.024902 0.001002  Y_lr_bbn 0.030831 0.001038
Q_40_Y   X_sr_sc 0.058042 0.003321   X_lr_sc 0.090676 0.003563 X_sr_bbco 0.036364 0.002456 X_lr_bbco 0.023776 0.002059  X_sr_bbn 0.034965 0.002417  X_lr_bbn 0.018415 0.001826   Y_sr_sc 0.108159 0.003574   Y_lr_sc 0.220280 0.005682 Y_sr_bbco 0.019347 0.001871 Y_lr_bbco 0.026807 0.002020  Y_sr_bbn 0.022844 0.002011  Y_lr_bbn 0.025641 0.002017
V_34_R   X_sr_sc 0.000000 0.000000   X_lr_sc 0.000000 0.000000 X_sr_bbco 0.015656 0.000880 X_lr_bbco 0.010153 0.000737  X_sr_bbn 0.013331 0.000800  X_lr_bbn 0.012556 0.000938   Y_sr_sc 0.069912 0.001821   Y_lr_sc 0.157107 0.002962 Y_sr_bbco 0.027748 0.001193 Y_lr_bbco 0.017517 0.001055  Y_sr_bbn 0.026042 0.001211  Y_lr_bbn 0.021547 0.001075
Q_40_S   X_sr_sc 0.062031 0.002706   X_lr_sc 0.079167 0.002638 X_sr_bbco 0.037388 0.001856 X_lr_bbco 0.018553 0.001303  X_sr_bbn 0.036964 0.001811  X_lr_bbn 0.018694 0.001353   Y_sr_sc 0.000000 0.000000   Y_lr_sc 0.000000 0.000000 Y_sr_bbco 0.023793 0.001583 Y_lr_bbco 0.025917 0.001510  Y_sr_bbn 0.025209 0.001633  Y_lr_bbn 0.029316 0.001621
Q_40_R   X_sr_sc 0.057812 0.002674   X_lr_sc 0.081887 0.003028 X_sr_bbco 0.040780 0.002037 X_lr_bbco 0.020963 0.001603  X_sr_bbn 0.035375 0.001972  X_lr_bbn 0.021782 0.001494   Y_sr_sc 0.074353 0.002785   Y_lr_sc 0.169669 0.004171 Y_sr_bbco 0.028660 0.001790 Y_lr_bbco 0.018834 0.001458  Y_sr_bbn 0.024894 0.001682  Y_lr_bbn 0.021127 0.001515
Q_40_Q   X_sr_sc 0.055567 0.002909   X_lr_sc 0.078374 0.003859 X_sr_bbco 0.035662 0.002249 X_lr_bbco 0.019905 0.001680  X_sr_bbn 0.038980 0.002575  X_lr_bbn 0.017624 0.001571   Y_sr_sc 0.053286 0.002778   Y_lr_sc 0.081277 0.003482 Y_sr_bbco 0.033382 0.002319 Y_lr_bbco 0.017209 0.001621  Y_sr_bbn 0.036492 0.002207  Y_lr_bbn 0.019075 0.001787
Q_40_P   X_sr_sc 0.054966 0.002692   X_lr_sc 0.088504 0.003559 X_sr_bbco 0.032420 0.001997 X_lr_bbco 0.022732 0.001723  X_sr_bbn 0.034656 0.002106  X_lr_bbn 0.016024 0.001537   Y_sr_sc 0.000000 0.000000   Y_lr_sc 0.000000 0.000000 Y_sr_bbco 0.026085 0.001815 Y_lr_bbco 0.020123 0.001582  Y_sr_bbn 0.044718 0.002301  Y_lr_bbn 0.032048 0.002166
Q_40_W   X_sr_sc 0.053714 0.004758   X_lr_sc 0.090857 0.005998 X_sr_bbco 0.037143 0.004207 X_lr_bbco 0.021143 0.002680  X_sr_bbn 0.027429 0.003441  X_lr_bbn 0.024571 0.002901   Y_sr_sc 0.174857 0.007591   Y_lr_sc 0.369143 0.010306 Y_sr_bbco 0.013143 0.002178 Y_lr_bbco 0.022857 0.002891  Y_sr_bbn 0.021714 0.003259  Y_lr_bbn 0.028000 0.003389
Q_40_V   X_sr_sc 0.058414 0.002245   X_lr_sc 0.079301 0.002641 X_sr_bbco 0.038707 0.001735 X_lr_bbco 0.018763 0.001131  X_sr_bbn 0.035520 0.001660  X_lr_bbn 0.020297 0.001230   Y_sr_sc 0.000000 0.000000   Y_lr_sc 0.000000 0.000000 Y_sr_bbco 0.015341 0.001176 Y_lr_bbco 0.009795 0.000876  Y_sr_bbn 0.015341 0.001087  Y_lr_bbn 0.012745 0.001057
Q_40_T   X_sr_sc 0.059137 0.002511   X_lr_sc 0.080278 0.002807 X_sr_bbco 0.041543 0.002198 X_lr_bbco 0.022768 0.001568  X_sr_bbn 0.036665 0.002083  X_lr_bbn 0.018924 0.001295   Y_sr_sc 0.000000 0.000000   Y_lr_sc 0.000000 0.000000 Y_sr_bbco 0.019811 0.001462 Y_lr_bbco 0.019811 0.001352  Y_sr_bbn 0.017889 0.001317  Y_lr_bbn 0.018924 0.001231
Q_40_K   X_sr_sc 0.055637 0.002108   X_lr_sc 0.077833 0.002869 X_sr_bbco 0.029498 0.001673 X_lr_bbco 0.020444 0.001419  X_sr_bbn 0.033586 0.001732  X_lr_bbn 0.018400 0.001328   Y_sr_sc 0.000000 0.000000   Y_lr_sc 0.000000 0.000000 Y_sr_bbco 0.020736 0.001481 Y_lr_bbco 0.015187 0.001337  Y_sr_bbn 0.021466 0.001346  Y_lr_bbn 0.015917 0.001211
Q_40_I   X_sr_sc 0.056667 0.002237   X_lr_sc 0.074203 0.002954 X_sr_bbco 0.036377 0.001885 X_lr_bbco 0.019855 0.001392  X_sr_bbn 0.034348 0.002007  X_lr_bbn 0.018841 0.001363   Y_sr_sc 0.000000 0.000000   Y_lr_sc 0.000000 0.000000 Y_sr_bbco 0.015217 0.001288 Y_lr_bbco 0.010435 0.000983  Y_sr_bbn 0.015217 0.001246  Y_lr_bbn 0.013333 0.001199
Q_40_H   X_sr_sc 0.055151 0.003570   X_lr_sc 0.080472 0.004529 X_sr_bbco 0.041623 0.002998 X_lr_bbco 0.026708 0.002590  X_sr_bbn 0.031217 0.002944  X_lr_bbn 0.019077 0.002287   Y_sr_sc 0.092959 0.004448   Y_lr_sc 0.181061 0.006029 Y_sr_bbco 0.026361 0.002602 Y_lr_bbco 0.021505 0.002233  Y_sr_bbn 0.020118 0.002162  Y_lr_bbn 0.025668 0.003082
Q_40_N   X_sr_sc 0.055357 0.002678   X_lr_sc 0.074939 0.003060 X_sr_bbco 0.039729 0.002527 X_lr_bbco 0.020712 0.001797  X_sr_bbn 0.035963 0.001946  X_lr_bbn 0.021088 0.001793   Y_sr_sc 0.046131 0.002287   Y_lr_sc 0.073621 0.002967 Y_sr_bbco 0.032197 0.001912 Y_lr_bbco 0.024854 0.001813  Y_sr_bbn 0.023913 0.001611  Y_lr_bbn 0.023536 0.001875
Q_40_M   X_sr_sc 0.048448 0.003818   X_lr_sc 0.080621 0.004664 X_sr_bbco 0.036336 0.003271 X_lr_bbco 0.022332 0.002482  X_sr_bbn 0.027631 0.002765  X_lr_bbn 0.015897 0.002023   Y_sr_sc 0.000000 0.000000   Y_lr_sc 0.000000 0.000000 Y_sr_bbco 0.017411 0.002097 Y_lr_bbco 0.020818 0.002594  Y_sr_bbn 0.018168 0.002219  Y_lr_bbn 0.020061 0.002429
Q_40_L   X_sr_sc 0.057995 0.001836   X_lr_sc 0.075360 0.002158 X_sr_bbco 0.037174 0.001396 X_lr_bbco 0.020484 0.001108  X_sr_bbn 0.036500 0.001246  X_lr_bbn 0.017028 0.001000   Y_sr_sc 0.000000 0.000000   Y_lr_sc 0.000000 0.000000 Y_sr_bbco 0.013319 0.000862 Y_lr_bbco 0.016775 0.001056  Y_sr_bbn 0.012476 0.000883  Y_lr_bbn 0.012223 0.000873
Q_40_C   X_sr_sc 0.061118 0.004833   X_lr_sc 0.089077 0.006020 X_sr_bbco 0.048765 0.005055 X_lr_bbco 0.011053 0.002377  X_sr_bbn 0.033810 0.004141  X_lr_bbn 0.014954 0.002687   Y_sr_sc 0.000000 0.000000   Y_lr_sc 0.000000 0.000000 Y_sr_bbco 0.022107 0.003322 Y_lr_bbco 0.039012 0.004385  Y_sr_bbn 0.017555 0.003004  Y_lr_bbn 0.024707 0.003209
G_25_A   X_sr_sc 0.000000 0.000000   X_lr_sc 0.000000 0.000000 X_sr_bbco 0.026877 0.000921 X_lr_bbco 0.060464 0.001282  X_sr_bbn 0.021259 0.000756  X_lr_bbn 0.044404 0.001173   Y_sr_sc 0.000000 0.000000   Y_lr_sc 0.000000 0.000000 Y_sr_bbco 0.019288 0.000847 Y_lr_bbco 0.025242 0.000888  Y_sr_bbn 0.021930 0.000847  Y_lr_bbn 0.031741 0.000875
Q_40_A   X_sr_sc 0.052084 0.001783   X_lr_sc 0.075651 0.002311 X_sr_bbco 0.037528 0.001594 X_lr_bbco 0.020695 0.001328  X_sr_bbn 0.031488 0.001611  X_lr_bbn 0.017824 0.001077   Y_sr_sc 0.000000 0.000000   Y_lr_sc 0.000000 0.000000 Y_sr_bbco 0.016239 0.001061 Y_lr_bbco 0.022676 0.001284  Y_sr_bbn 0.021586 0.001257  Y_lr_bbn 0.030597 0.001447
Q_40_G   X_sr_sc 0.061953 0.002210   X_lr_sc 0.088910 0.002736 X_sr_bbco 0.036415 0.001750 X_lr_bbco 0.020809 0.001388  X_sr_bbn 0.032395 0.001537  X_lr_bbn 0.018089 0.001315   Y_sr_sc 0.000000 0.000000   Y_lr_sc 0.000000 0.000000 Y_sr_bbco 0.027430 0.001527 Y_lr_bbco 0.062544 0.002485  Y_sr_bbn 0.022582 0.001439  Y_lr_bbn 0.050485 0.002119
Q_40_F   X_sr_sc 0.058509 0.002754   X_lr_sc 0.086672 0.003193 X_sr_bbco 0.037485 0.002193 X_lr_bbco 0.021618 0.001777  X_sr_bbn 0.034708 0.002063  X_lr_bbn 0.023205 0.001813   Y_sr_sc 0.101150 0.004009   Y_lr_sc 0.219952 0.005419 Y_sr_bbco 0.020230 0.001662 Y_lr_bbco 0.027965 0.002238  Y_sr_bbn 0.020428 0.001796  Y_lr_bbn 0.023403 0.001845
Q_40_E   X_sr_sc 0.060669 0.002428   X_lr_sc 0.079421 0.002576 X_sr_bbco 0.035298 0.001813 X_lr_bbco 0.019365 0.001184  X_sr_bbn 0.032847 0.001794  X_lr_bbn 0.018385 0.001184   Y_sr_sc 0.036892 0.001683   Y_lr_sc 0.040201 0.002083 Y_sr_bbco 0.029170 0.001552 Y_lr_bbco 0.016914 0.001202  Y_sr_bbn 0.033092 0.001646  Y_lr_bbn 0.018507 0.001312
Q_40_D   X_sr_sc 0.053706 0.002304   X_lr_sc 0.086573 0.002804 X_sr_bbco 0.036224 0.002087 X_lr_bbco 0.018741 0.001285  X_sr_bbn 0.034126 0.001749  X_lr_bbn 0.020000 0.001559   Y_sr_sc 0.024615 0.001488   Y_lr_sc 0.035245 0.002001 Y_sr_bbco 0.024476 0.001556 Y_lr_bbco 0.018741 0.001386  Y_sr_bbn 0.021958 0.001439  Y_lr_bbn 0.021538 0.001549
M_24_M   X_sr_sc 0.000000 0.000000   X_lr_sc 0.000000 0.000000 X_sr_bbco 0.016710 0.002551 X_lr_bbco 0.012010 0.002100  X_sr_bbn 0.014621 0.002233  X_lr_bbn 0.015144 0.002298   Y_sr_sc 0.000000 0.000000   Y_lr_sc 0.000000 0.000000 Y_sr_bbco 0.012010 0.002133 Y_lr_bbco 0.018277 0.002664  Y_sr_bbn 0.014621 0.002362  Y_lr_bbn 0.015144 0.002402
V_34_T   X_sr_sc 0.000000 0.000000   X_lr_sc 0.000000 0.000000 X_sr_bbco 0.016153 0.001021 X_lr_bbco 0.009454 0.000750  X_sr_bbn 0.015036 0.000943  X_lr_bbn 0.017121 0.000914   Y_sr_sc 0.000000 0.000000   Y_lr_sc 0.000000 0.000000 Y_sr_bbco 0.017642 0.000958 Y_lr_bbco 0.021959 0.001052  Y_sr_bbn 0.019949 0.000925  Y_lr_bbn 0.021140 0.001121
V_37_Y   X_sr_sc 0.000000 0.000000   X_lr_sc 0.000000 0.000000 X_sr_bbco 0.015964 0.001229 X_lr_bbco 0.009888 0.000921  X_sr_bbn 0.014892 0.001214  X_lr_bbn 0.014772 0.001082   Y_sr_sc 0.125566 0.003200   Y_lr_sc 0.235049 0.004204 Y_sr_bbco 0.020848 0.001368 Y_lr_bbco 0.025614 0.001406  Y_sr_bbn 0.015606 0.001237  Y_lr_bbn 0.021206 0.001486
V_34_Y   X_sr_sc 0.000000 0.000000   X_lr_sc 0.000000 0.000000 X_sr_bbco 0.018811 0.001239 X_lr_bbco 0.012192 0.000952  X_sr_bbn 0.017882 0.001153  X_lr_bbn 0.015095 0.001137   Y_sr_sc 0.119601 0.002919   Y_lr_sc 0.225035 0.003982 Y_sr_bbco 0.020669 0.001413 Y_lr_bbco 0.023107 0.001520  Y_sr_bbn 0.021017 0.001433  Y_lr_bbn 0.024501 0.001360
N_27_P   X_sr_sc 0.045778 0.002086   X_lr_sc 0.072002 0.002602 X_sr_bbco 0.026679 0.001570 X_lr_bbco 0.027134 0.001632  X_sr_bbn 0.017129 0.001347  X_lr_bbn 0.022738 0.001555   Y_sr_sc 0.000000 0.000000   Y_lr_sc 0.000000 0.000000 Y_sr_bbco 0.025315 0.001659 Y_lr_bbco 0.018645 0.001287  Y_sr_bbn 0.047901 0.002229  Y_lr_bbn 0.034410 0.001878
G_25_G   X_sr_sc 0.000000 0.000000   X_lr_sc 0.000000 0.000000 X_sr_bbco 0.028279 0.000946 X_lr_bbco 0.063181 0.001418  X_sr_bbn 0.022219 0.000861  X_lr_bbn 0.047820 0.001318   Y_sr_sc 0.000000 0.000000   Y_lr_sc 0.000000 0.000000 Y_sr_bbco 0.028608 0.001132 Y_lr_bbco 0.062101 0.001486  Y_sr_bbn 0.022971 0.000860  Y_lr_bbn 0.047914 0.001330
E_17_N   X_sr_sc 0.034617 0.001310   X_lr_sc 0.034617 0.001546 X_sr_bbco 0.036195 0.001590 X_lr_bbco 0.016520 0.001147  X_sr_bbn 0.029791 0.001336  X_lr_bbn 0.018097 0.001027   Y_sr_sc 0.043619 0.001537   Y_lr_sc 0.071647 0.002002 Y_sr_bbco 0.027842 0.001237 Y_lr_bbco 0.024408 0.001291  Y_sr_bbn 0.022645 0.001183  Y_lr_bbn 0.020882 0.001115
E_17_M   X_sr_sc 0.034464 0.001929   X_lr_sc 0.033387 0.002115 X_sr_bbco 0.028361 0.002011 X_lr_bbco 0.019566 0.001399  X_sr_bbn 0.024412 0.001808  X_lr_bbn 0.016873 0.001486   Y_sr_sc 0.000000 0.000000   Y_lr_sc 0.000000 0.000000 Y_sr_bbco 0.013822 0.001299 Y_lr_bbco 0.017412 0.001530  Y_sr_bbn 0.015078 0.001280  Y_lr_bbn 0.018130 0.001478
E_17_L   X_sr_sc 0.035717 0.001006   X_lr_sc 0.033740 0.001021 X_sr_bbco 0.029219 0.000829 X_lr_bbco 0.015538 0.000609  X_sr_bbn 0.029865 0.001004  X_lr_bbn 0.017798 0.000695   Y_sr_sc 0.000000 0.000000   Y_lr_sc 0.000000 0.000000 Y_sr_bbco 0.015659 0.000649 Y_lr_bbco 0.015901 0.000681  Y_sr_bbn 0.012350 0.000635  Y_lr_bbn 0.012108 0.000604
E_17_K   X_sr_sc 0.033804 0.001278   X_lr_sc 0.033417 0.001304 X_sr_bbco 0.029805 0.001135 X_lr_bbco 0.014193 0.000755  X_sr_bbn 0.029288 0.001111  X_lr_bbn 0.017225 0.000930   Y_sr_sc 0.000000 0.000000   Y_lr_sc 0.000000 0.000000 Y_sr_bbco 0.019354 0.000962 Y_lr_bbco 0.016128 0.000790  Y_sr_bbn 0.019483 0.000854  Y_lr_bbn 0.017547 0.000887
E_17_I   X_sr_sc 0.036565 0.001271   X_lr_sc 0.036955 0.001317 X_sr_bbco 0.027781 0.001149 X_lr_bbco 0.016786 0.000889  X_sr_bbn 0.031620 0.001144  X_lr_bbn 0.017176 0.000905   Y_sr_sc 0.000000 0.000000   Y_lr_sc 0.000000 0.000000 Y_sr_bbco 0.014639 0.000809 Y_lr_bbco 0.007938 0.000588  Y_sr_bbn 0.011906 0.000693  Y_lr_bbn 0.010865 0.000674
E_17_H   X_sr_sc 0.033451 0.001992   X_lr_sc 0.040206 0.002162 X_sr_bbco 0.034738 0.001964 X_lr_bbco 0.011579 0.001163  X_sr_bbn 0.027340 0.001877  X_lr_bbn 0.020907 0.001470   Y_sr_sc 0.103088 0.003331   Y_lr_sc 0.175619 0.004355 Y_sr_bbco 0.022194 0.001704 Y_lr_bbco 0.024767 0.001688  Y_sr_bbn 0.024445 0.001566  Y_lr_bbn 0.021550 0.001639
E_17_G   X_sr_sc 0.032908 0.000999   X_lr_sc 0.034030 0.001095 X_sr_bbco 0.031091 0.001006 X_lr_bbco 0.016828 0.000758  X_sr_bbn 0.028313 0.000962  X_lr_bbn 0.020140 0.000863   Y_sr_sc 0.000000 0.000000   Y_lr_sc 0.000000 0.000000 Y_sr_bbco 0.026925 0.001035 Y_lr_bbco 0.058176 0.001449  Y_sr_bbn 0.024307 0.000866  Y_lr_bbn 0.045729 0.001283
E_17_F   X_sr_sc 0.034262 0.001561   X_lr_sc 0.034355 0.001609 X_sr_bbco 0.032869 0.001392 X_lr_bbco 0.014949 0.000913  X_sr_bbn 0.027298 0.001328  X_lr_bbn 0.020891 0.001176   Y_sr_sc 0.105571 0.002579   Y_lr_sc 0.217734 0.003433 Y_sr_bbco 0.021170 0.001077 Y_lr_bbco 0.021727 0.001252  Y_sr_bbn 0.016713 0.000972  Y_lr_bbn 0.020613 0.001170
E_17_E   X_sr_sc 0.032609 0.000956   X_lr_sc 0.032714 0.001164 X_sr_bbco 0.029874 0.000954 X_lr_bbco 0.015411 0.000753  X_sr_bbn 0.027665 0.001029  X_lr_bbn 0.017094 0.000810   Y_sr_sc 0.034135 0.001204   Y_lr_sc 0.034292 0.001174 Y_sr_bbco 0.030611 0.001060 Y_lr_bbco 0.016725 0.000757  Y_sr_bbn 0.029296 0.001006  Y_lr_bbn 0.016252 0.000804
E_17_D   X_sr_sc 0.035048 0.001253   X_lr_sc 0.037397 0.001415 X_sr_bbco 0.031393 0.001143 X_lr_bbco 0.016773 0.000890  X_sr_bbn 0.028260 0.001115  X_lr_bbn 0.017361 0.000914   Y_sr_sc 0.024605 0.001050   Y_lr_sc 0.032241 0.001256 Y_sr_bbco 0.025845 0.001070 Y_lr_bbco 0.018405 0.000971  Y_sr_bbn 0.023169 0.001039  Y_lr_bbn 0.019058 0.000964
E_17_C   X_sr_sc 0.031001 0.002770   X_lr_sc 0.032535 0.002784 X_sr_bbco 0.026397 0.002544 X_lr_bbco 0.019951 0.002175  X_sr_bbn 0.027010 0.002308  X_lr_bbn 0.020565 0.002150   Y_sr_sc 0.000000 0.000000   Y_lr_sc 0.000000 0.000000 Y_sr_bbco 0.021486 0.002138 Y_lr_bbco 0.029466 0.002392  Y_sr_bbn 0.020258 0.002158  Y_lr_bbn 0.023941 0.002250
E_17_A   X_sr_sc 0.034357 0.001121   X_lr_sc 0.035714 0.001052 X_sr_bbco 0.030425 0.000945 X_lr_bbco 0.016383 0.000748  X_sr_bbn 0.028412 0.000984  X_lr_bbn 0.019987 0.000743   Y_sr_sc 0.000000 0.000000   Y_lr_sc 0.000000 0.000000 Y_sr_bbco 0.017693 0.000765 Y_lr_bbco 0.022468 0.000864  Y_sr_bbn 0.021906 0.000845  Y_lr_bbn 0.029442 0.000939
G_25_D   X_sr_sc 0.000000 0.000000   X_lr_sc 0.000000 0.000000 X_sr_bbco 0.027941 0.001123 X_lr_bbco 0.059623 0.001491  X_sr_bbn 0.021642 0.000951  X_lr_bbn 0.044717 0.001459   Y_sr_sc 0.027317 0.001199   Y_lr_sc 0.036173 0.001257 Y_sr_bbco 0.027192 0.000947 Y_lr_bbco 0.019334 0.000849  Y_sr_bbn 0.024261 0.001032  Y_lr_bbn 0.021454 0.000869
E_17_Y   X_sr_sc 0.035801 0.001563   X_lr_sc 0.037131 0.001727 X_sr_bbco 0.031589 0.001636 X_lr_bbco 0.017624 0.001201  X_sr_bbn 0.027045 0.001460  X_lr_bbn 0.020838 0.001224   Y_sr_sc 0.118488 0.003074   Y_lr_sc 0.219796 0.003908 Y_sr_bbco 0.021060 0.001285 Y_lr_bbco 0.023941 0.001374  Y_sr_bbn 0.018067 0.001100  Y_lr_bbn 0.023498 0.001310
E_17_W   X_sr_sc 0.037354 0.002721   X_lr_sc 0.046478 0.002918 X_sr_bbco 0.036213 0.002733 X_lr_bbco 0.016538 0.001848  X_sr_bbn 0.029940 0.002680  X_lr_bbn 0.023382 0.002181   Y_sr_sc 0.152837 0.005314   Y_lr_sc 0.354149 0.007450 Y_sr_bbco 0.022526 0.002233 Y_lr_bbco 0.016823 0.001852  Y_sr_bbn 0.021671 0.002008  Y_lr_bbn 0.026804 0.002312
E_17_V   X_sr_sc 0.035023 0.001187   X_lr_sc 0.036716 0.001159 X_sr_bbco 0.030208 0.000998 X_lr_bbco 0.016771 0.000826  X_sr_bbn 0.026717 0.000964  X_lr_bbn 0.017988 0.000779   Y_sr_sc 0.000000 0.000000   Y_lr_sc 0.000000 0.000000 Y_sr_bbco 0.017300 0.000806 Y_lr_bbco 0.008094 0.000553  Y_sr_bbn 0.014549 0.000721  Y_lr_bbn 0.014073 0.000691
E_17_T   X_sr_sc 0.032289 0.001251   X_lr_sc 0.035714 0.001403 X_sr_bbco 0.030321 0.001200 X_lr_bbco 0.017274 0.000994  X_sr_bbn 0.027405 0.001206  X_lr_bbn 0.017784 0.000974   Y_sr_sc 0.000000 0.000000   Y_lr_sc 0.000000 0.000000 Y_sr_bbco 0.018222 0.001013 Y_lr_bbco 0.021429 0.000963  Y_sr_bbn 0.017638 0.000871  Y_lr_bbn 0.016254 0.000801
E_17_S   X_sr_sc 0.033748 0.001234   X_lr_sc 0.033882 0.001349 X_sr_bbco 0.030319 0.001182 X_lr_bbco 0.015126 0.000838  X_sr_bbn 0.028370 0.001072  X_lr_bbn 0.019630 0.000964   Y_sr_sc 0.000000 0.000000   Y_lr_sc 0.000000 0.000000 Y_sr_bbco 0.022319 0.001054 Y_lr_bbco 0.025479 0.001129  Y_sr_bbn 0.024134 0.001081  Y_lr_bbn 0.031731 0.001241
E_17_R   X_sr_sc 0.036302 0.001417   X_lr_sc 0.035278 0.001363 X_sr_bbco 0.029862 0.001179 X_lr_bbco 0.018078 0.000959  X_sr_bbn 0.028764 0.001354  X_lr_bbn 0.016980 0.000991   Y_sr_sc 0.069019 0.001713   Y_lr_sc 0.160872 0.002991 Y_sr_bbco 0.026641 0.001099 Y_lr_bbco 0.019761 0.001128  Y_sr_bbn 0.023055 0.001009  Y_lr_bbn 0.019322 0.000927
E_17_Q   X_sr_sc 0.031748 0.001454   X_lr_sc 0.035323 0.001717 X_sr_bbco 0.029039 0.001632 X_lr_bbco 0.016903 0.001137  X_sr_bbn 0.026222 0.001518  X_lr_bbn 0.017012 0.001075   Y_sr_sc 0.053310 0.002012   Y_lr_sc 0.077582 0.002303 Y_sr_bbco 0.037274 0.001586 Y_lr_bbco 0.017662 0.001168  Y_sr_bbn 0.030556 0.001401  Y_lr_bbn 0.017445 0.001135
E_17_P   X_sr_sc 0.035058 0.001490   X_lr_sc 0.034474 0.001374 X_sr_bbco 0.028715 0.001397 X_lr_bbco 0.016277 0.000981  X_sr_bbn 0.027880 0.001257  X_lr_bbn 0.018531 0.001067   Y_sr_sc 0.000000 0.000000   Y_lr_sc 0.000000 0.000000 Y_sr_bbco 0.025292 0.001184 Y_lr_bbco 0.017613 0.001019  Y_sr_bbn 0.044324 0.001560  Y_lr_bbn 0.033055 0.001496
 N_1_A   X_sr_sc 0.041320 0.001424   X_lr_sc 0.083495 0.002086 X_sr_bbco 0.021359 0.001032 X_lr_bbco 0.026874 0.001297  X_sr_bbn 0.022757 0.001080  X_lr_bbn 0.021437 0.001032   Y_sr_sc 0.000000 0.000000   Y_lr_sc 0.000000 0.000000 Y_sr_bbco 0.019029 0.001009 Y_lr_bbco 0.024388 0.001093  Y_sr_bbn 0.022602 0.001185  Y_lr_bbn 0.032233 0.001305
P_12_W   X_sr_sc 0.000000 0.000000   X_lr_sc 0.000000 0.000000 X_sr_bbco 0.022616 0.002293 X_lr_bbco 0.018470 0.002433  X_sr_bbn 0.047116 0.003393  X_lr_bbn 0.031662 0.002688   Y_sr_sc 0.156427 0.005650   Y_lr_sc 0.369393 0.009946 Y_sr_bbco 0.021862 0.002234 Y_lr_bbco 0.022239 0.002293  Y_sr_bbn 0.018847 0.002473  Y_lr_bbn 0.030908 0.003012
 N_1_F   X_sr_sc 0.049469 0.002412   X_lr_sc 0.078866 0.002753 X_sr_bbco 0.043383 0.001995 X_lr_bbco 0.025641 0.001492  X_sr_bbn 0.021368 0.001514  X_lr_bbn 0.020850 0.001370   Y_sr_sc 0.104118 0.002929   Y_lr_sc 0.223129 0.004580 Y_sr_bbco 0.022015 0.001369 Y_lr_bbco 0.023051 0.001540  Y_sr_bbn 0.015152 0.001126  Y_lr_bbn 0.023440 0.001322
G_29_Y   X_sr_sc 0.000000 0.000000   X_lr_sc 0.000000 0.000000 X_sr_bbco 0.029228 0.001637 X_lr_bbco 0.060176 0.002131  X_sr_bbn 0.023963 0.001314  X_lr_bbn 0.045884 0.001897   Y_sr_sc 0.126263 0.002871   Y_lr_sc 0.238448 0.004577 Y_sr_bbco 0.021921 0.001229 Y_lr_bbco 0.028476 0.001558  Y_sr_bbn 0.021169 0.001350  Y_lr_bbn 0.025897 0.001480
G_25_E   X_sr_sc 0.000000 0.000000   X_lr_sc 0.000000 0.000000 X_sr_bbco 0.026575 0.000996 X_lr_bbco 0.059304 0.001456  X_sr_bbn 0.021652 0.001000  X_lr_bbn 0.042911 0.001245   Y_sr_sc 0.035694 0.001339   Y_lr_sc 0.034408 0.001163 Y_sr_bbco 0.031890 0.001208 Y_lr_bbco 0.015385 0.000757  Y_sr_bbn 0.029708 0.001051  Y_lr_bbn 0.020589 0.000859
V_26_E   X_sr_sc 0.000000 0.000000   X_lr_sc 0.000000 0.000000 X_sr_bbco 0.014357 0.000746 X_lr_bbco 0.009141 0.000685  X_sr_bbn 0.013964 0.000753  X_lr_bbn 0.012731 0.000716   Y_sr_sc 0.035107 0.001223   Y_lr_sc 0.037463 0.001303 Y_sr_bbco 0.030677 0.001072 Y_lr_bbco 0.016769 0.000876  Y_sr_bbn 0.028153 0.001177  Y_lr_bbn 0.018844 0.000939
M_24_I   X_sr_sc 0.000000 0.000000   X_lr_sc 0.000000 0.000000 X_sr_bbco 0.012353 0.001251 X_lr_bbco 0.023086 0.001614  X_sr_bbn 0.012151 0.001249  X_lr_bbn 0.018023 0.001519   Y_sr_sc 0.000000 0.000000   Y_lr_sc 0.000000 0.000000 Y_sr_bbco 0.012556 0.001280 Y_lr_bbco 0.006885 0.000968  Y_sr_bbn 0.013366 0.001298  Y_lr_bbn 0.012151 0.001285
P_12_V   X_sr_sc 0.000000 0.000000   X_lr_sc 0.000000 0.000000 X_sr_bbco 0.026938 0.001285 X_lr_bbco 0.014847 0.000919  X_sr_bbn 0.045688 0.001481  X_lr_bbn 0.030229 0.001224   Y_sr_sc 0.000000 0.000000   Y_lr_sc 0.000000 0.000000 Y_sr_bbco 0.017449 0.001019 Y_lr_bbco 0.010178 0.000724  Y_sr_bbn 0.015612 0.000858  Y_lr_bbn 0.014923 0.000915
M_24_H   X_sr_sc 0.000000 0.000000   X_lr_sc 0.000000 0.000000 X_sr_bbco 0.017063 0.002318 X_lr_bbco 0.020683 0.002934  X_sr_bbn 0.013961 0.002339  X_lr_bbn 0.022751 0.002735   Y_sr_sc 0.107032 0.006024   Y_lr_sc 0.158738 0.006195 Y_sr_bbco 0.024302 0.002849 Y_lr_bbco 0.022234 0.002804  Y_sr_bbn 0.021200 0.002779  Y_lr_bbn 0.020165 0.002768
D_36_S   X_sr_sc 0.025177 0.001139   X_lr_sc 0.034181 0.001578 X_sr_bbco 0.025094 0.001144 X_lr_bbco 0.019758 0.001101  X_sr_bbn 0.024260 0.001255  X_lr_bbn 0.020425 0.001025   Y_sr_sc 0.000000 0.000000   Y_lr_sc 0.000000 0.000000 Y_sr_bbco 0.022176 0.001097 Y_lr_bbco 0.025261 0.001249  Y_sr_bbn 0.024844 0.001123  Y_lr_bbn 0.030930 0.001287
D_36_R   X_sr_sc 0.029875 0.001305   X_lr_sc 0.034678 0.001367 X_sr_bbco 0.025648 0.001232 X_lr_bbco 0.017867 0.001068  X_sr_bbn 0.022671 0.001261  X_lr_bbn 0.018348 0.001090   Y_sr_sc 0.068972 0.002230   Y_lr_sc 0.168012 0.003162 Y_sr_bbco 0.022478 0.001219 Y_lr_bbco 0.020269 0.001119  Y_sr_bbn 0.023631 0.001187  Y_lr_bbn 0.018540 0.001083
D_36_Q   X_sr_sc 0.024668 0.001440   X_lr_sc 0.032205 0.001689 X_sr_bbco 0.026586 0.001626 X_lr_bbco 0.020556 0.001368  X_sr_bbn 0.022475 0.001402  X_lr_bbn 0.019049 0.001423   Y_sr_sc 0.052761 0.002012   Y_lr_sc 0.081129 0.002597 Y_sr_bbco 0.037276 0.002076 Y_lr_bbco 0.019734 0.001354  Y_sr_bbn 0.036042 0.001975  Y_lr_bbn 0.016719 0.001264
D_36_P   X_sr_sc 0.025394 0.001357   X_lr_sc 0.034917 0.001608 X_sr_bbco 0.026489 0.001473 X_lr_bbco 0.021673 0.001476  X_sr_bbn 0.022986 0.001436  X_lr_bbn 0.021344 0.001298   Y_sr_sc 0.000000 0.000000   Y_lr_sc 0.000000 0.000000 Y_sr_bbco 0.025722 0.001499 Y_lr_bbco 0.019264 0.001213  Y_sr_bbn 0.041594 0.001686  Y_lr_bbn 0.035464 0.001669
D_36_W   X_sr_sc 0.028461 0.002704   X_lr_sc 0.032326 0.002683 X_sr_bbco 0.027758 0.002609 X_lr_bbco 0.023542 0.002511  X_sr_bbn 0.023893 0.002685  X_lr_bbn 0.021082 0.002467   Y_sr_sc 0.160928 0.006415   Y_lr_sc 0.378074 0.009777 Y_sr_bbco 0.016163 0.001748 Y_lr_bbco 0.017920 0.002133  Y_sr_bbn 0.022488 0.002351  Y_lr_bbn 0.030921 0.002694
D_36_V   X_sr_sc 0.023219 0.001134   X_lr_sc 0.033425 0.001268 X_sr_bbco 0.025068 0.001074 X_lr_bbco 0.018904 0.000956  X_sr_bbn 0.023356 0.001070  X_lr_bbn 0.021233 0.000996   Y_sr_sc 0.000000 0.000000   Y_lr_sc 0.000000 0.000000 Y_sr_bbco 0.015411 0.000951 Y_lr_bbco 0.010890 0.000703  Y_sr_bbn 0.016438 0.000872  Y_lr_bbn 0.013630 0.000839
L_37_D   X_sr_sc 0.000000 0.000000   X_lr_sc 0.000000 0.000000 X_sr_bbco 0.015719 0.000793 X_lr_bbco 0.018085 0.000822  X_sr_bbn 0.012355 0.000697  X_lr_bbn 0.013038 0.000688   Y_sr_sc 0.027496 0.001020   Y_lr_sc 0.037169 0.001124 Y_sr_bbco 0.024447 0.000914 Y_lr_bbco 0.016561 0.000766  Y_sr_bbn 0.023868 0.000918  Y_lr_bbn 0.018821 0.000857
D_36_T   X_sr_sc 0.024600 0.001276   X_lr_sc 0.036031 0.001485 X_sr_bbco 0.025606 0.001308 X_lr_bbco 0.017924 0.001003  X_sr_bbn 0.024966 0.001207  X_lr_bbn 0.018747 0.001152   Y_sr_sc 0.000000 0.000000   Y_lr_sc 0.000000 0.000000 Y_sr_bbco 0.017284 0.001030 Y_lr_bbco 0.021948 0.001271  Y_sr_bbn 0.018839 0.001063  Y_lr_bbn 0.019204 0.001076
G_32_K   X_sr_sc 0.000000 0.000000   X_lr_sc 0.000000 0.000000 X_sr_bbco 0.026130 0.001338 X_lr_bbco 0.059879 0.001912  X_sr_bbn 0.025703 0.001184  X_lr_bbn 0.044073 0.001327   Y_sr_sc 0.000000 0.000000   Y_lr_sc 0.000000 0.000000 Y_sr_bbco 0.019082 0.000970 Y_lr_bbco 0.016946 0.000865  Y_sr_bbn 0.020862 0.000984  Y_lr_bbn 0.017871 0.000945
D_36_Y   X_sr_sc 0.026586 0.001500   X_lr_sc 0.034809 0.001819 X_sr_bbco 0.024942 0.001467 X_lr_bbco 0.019460 0.001232  X_sr_bbn 0.027546 0.001555  X_lr_bbn 0.018227 0.001463   Y_sr_sc 0.118405 0.003332   Y_lr_sc 0.232150 0.004516 Y_sr_bbco 0.023434 0.001581 Y_lr_bbco 0.027271 0.001620  Y_sr_bbn 0.016034 0.001327  Y_lr_bbn 0.024668 0.001440
L_37_I   X_sr_sc 0.000000 0.000000   X_lr_sc 0.000000 0.000000 X_sr_bbco 0.015353 0.000784 X_lr_bbco 0.016992 0.000851  X_sr_bbn 0.013659 0.000712  X_lr_bbn 0.012566 0.000700   Y_sr_sc 0.000000 0.000000   Y_lr_sc 0.000000 0.000000 Y_sr_bbco 0.015243 0.000676 Y_lr_bbco 0.007868 0.000510  Y_sr_bbn 0.013058 0.000770  Y_lr_bbn 0.011637 0.000666
L_37_N   X_sr_sc 0.000000 0.000000   X_lr_sc 0.000000 0.000000 X_sr_bbco 0.013108 0.000925 X_lr_bbco 0.018595 0.000999  X_sr_bbn 0.015089 0.000800  X_lr_bbn 0.014098 0.000838   Y_sr_sc 0.045572 0.001575   Y_lr_sc 0.076665 0.002131 Y_sr_bbco 0.027054 0.001245 Y_lr_bbco 0.028273 0.001346  Y_sr_bbn 0.020729 0.000951  Y_lr_bbn 0.021110 0.001102
L_37_L   X_sr_sc 0.000000 0.000000   X_lr_sc 0.000000 0.000000 X_sr_bbco 0.015872 0.000619 X_lr_bbco 0.016524 0.000634  X_sr_bbn 0.013542 0.000535  X_lr_bbn 0.013915 0.000587   Y_sr_sc 0.000000 0.000000   Y_lr_sc 0.000000 0.000000 Y_sr_bbco 0.014691 0.000552 Y_lr_bbco 0.017642 0.000621  Y_sr_bbn 0.012983 0.000560  Y_lr_bbn 0.013294 0.000545
L_37_M   X_sr_sc 0.000000 0.000000   X_lr_sc 0.000000 0.000000 X_sr_bbco 0.014461 0.001093 X_lr_bbco 0.016944 0.001308  X_sr_bbn 0.015191 0.001287  X_lr_bbn 0.013000 0.001174   Y_sr_sc 0.000000 0.000000   Y_lr_sc 0.000000 0.000000 Y_sr_bbco 0.013877 0.001235 Y_lr_bbco 0.019281 0.001520  Y_sr_bbn 0.014169 0.001233  Y_lr_bbn 0.017675 0.001424
D_36_C   X_sr_sc 0.023392 0.002404   X_lr_sc 0.038986 0.003245 X_sr_bbco 0.022222 0.002416 X_lr_bbco 0.017154 0.002143  X_sr_bbn 0.020273 0.002424  X_lr_bbn 0.017544 0.002234   Y_sr_sc 0.000000 0.000000   Y_lr_sc 0.000000 0.000000 Y_sr_bbco 0.021832 0.002203 Y_lr_bbco 0.038596 0.002933  Y_sr_bbn 0.024172 0.002747  Y_lr_bbn 0.029630 0.002753
L_37_S   X_sr_sc 0.000000 0.000000   X_lr_sc 0.000000 0.000000 X_sr_bbco 0.015560 0.000770 X_lr_bbco 0.017260 0.000875  X_sr_bbn 0.012693 0.000672  X_lr_bbn 0.013808 0.000650   Y_sr_sc 0.000000 0.000000   Y_lr_sc 0.000000 0.000000 Y_sr_bbco 0.021083 0.000895 Y_lr_bbco 0.024429 0.000981  Y_sr_bbn 0.024110 0.001006  Y_lr_bbn 0.027562 0.001024
D_36_A   X_sr_sc 0.026310 0.000976   X_lr_sc 0.034414 0.001097 X_sr_bbco 0.023197 0.000975 X_lr_bbco 0.017618 0.000801  X_sr_bbn 0.023784 0.000974  X_lr_bbn 0.019556 0.000926   Y_sr_sc 0.000000 0.000000   Y_lr_sc 0.000000 0.000000 Y_sr_bbco 0.016972 0.000750 Y_lr_bbco 0.024959 0.001016  Y_sr_bbn 0.022786 0.000936  Y_lr_bbn 0.029128 0.001121
L_37_Q   X_sr_sc 0.000000 0.000000   X_lr_sc 0.000000 0.000000 X_sr_bbco 0.016181 0.000945 X_lr_bbco 0.018709 0.001041  X_sr_bbn 0.014074 0.000976  X_lr_bbn 0.013400 0.000884   Y_sr_sc 0.059161 0.001842   Y_lr_sc 0.075931 0.001925 Y_sr_bbco 0.034637 0.001407 Y_lr_bbco 0.020563 0.001151  Y_sr_bbn 0.032698 0.001342  Y_lr_bbn 0.018456 0.001007
D_36_G   X_sr_sc 0.028153 0.001172   X_lr_sc 0.033419 0.001245 X_sr_bbco 0.025115 0.001060 X_lr_bbco 0.018769 0.000781  X_sr_bbn 0.023157 0.001093  X_lr_bbn 0.019714 0.000990   Y_sr_sc 0.000000 0.000000   Y_lr_sc 0.000000 0.000000 Y_sr_bbco 0.028085 0.001141 Y_lr_bbco 0.061909 0.001665  Y_sr_bbn 0.024170 0.001069  Y_lr_bbn 0.047799 0.001378
D_36_F   X_sr_sc 0.027118 0.001518   X_lr_sc 0.031939 0.001875 X_sr_bbco 0.027480 0.001558 X_lr_bbco 0.021695 0.001343  X_sr_bbn 0.022779 0.001424  X_lr_bbn 0.018199 0.001265   Y_sr_sc 0.102447 0.002971   Y_lr_sc 0.225503 0.003719 Y_sr_bbco 0.022538 0.001623 Y_lr_bbco 0.026636 0.001388  Y_sr_bbn 0.019405 0.001193  Y_lr_bbn 0.021815 0.001264
D_36_E   X_sr_sc 0.025504 0.001091   X_lr_sc 0.033397 0.001288 X_sr_bbco 0.023020 0.000992 X_lr_bbco 0.018416 0.000911  X_sr_bbn 0.025431 0.001226  X_lr_bbn 0.019877 0.001041   Y_sr_sc 0.034931 0.001221   Y_lr_sc 0.037051 0.001345 Y_sr_bbco 0.031204 0.001274 Y_lr_bbco 0.016077 0.000974  Y_sr_bbn 0.030839 0.001131  Y_lr_bbn 0.017831 0.000969
D_36_D   X_sr_sc 0.026542 0.001185   X_lr_sc 0.031899 0.001425 X_sr_bbco 0.025406 0.001219 X_lr_bbco 0.020373 0.001094  X_sr_bbn 0.022321 0.001162  X_lr_bbn 0.020373 0.001103   Y_sr_sc 0.026542 0.001215   Y_lr_sc 0.034010 0.001451 Y_sr_bbco 0.024351 0.001139 Y_lr_bbco 0.017208 0.001013  Y_sr_bbn 0.024107 0.001238  Y_lr_bbn 0.018588 0.001121
D_36_K   X_sr_sc 0.024975 0.001239   X_lr_sc 0.030121 0.001273 X_sr_bbco 0.022697 0.001149 X_lr_bbco 0.017972 0.001073  X_sr_bbn 0.023625 0.001168  X_lr_bbn 0.018225 0.000966   Y_sr_sc 0.000000 0.000000   Y_lr_sc 0.000000 0.000000 Y_sr_bbco 0.018562 0.001047 Y_lr_bbco 0.016537 0.001082  Y_sr_bbn 0.021937 0.001142  Y_lr_bbn 0.016706 0.000938
D_36_I   X_sr_sc 0.023124 0.001188   X_lr_sc 0.032272 0.001304 X_sr_bbco 0.025072 0.001177 X_lr_bbco 0.017195 0.000903  X_sr_bbn 0.021769 0.001203  X_lr_bbn 0.018042 0.000986   Y_sr_sc 0.000000 0.000000   Y_lr_sc 0.000000 0.000000 Y_sr_bbco 0.016856 0.001032 Y_lr_bbco 0.008047 0.000651  Y_sr_bbn 0.013807 0.000924  Y_lr_bbn 0.014061 0.000923
D_36_H   X_sr_sc 0.027469 0.001818   X_lr_sc 0.032711 0.002231 X_sr_bbco 0.027679 0.002099 X_lr_bbco 0.019920 0.001700  X_sr_bbn 0.022646 0.001630  X_lr_bbn 0.014468 0.001485   Y_sr_sc 0.103376 0.003649   Y_lr_sc 0.185993 0.004986 Y_sr_bbco 0.027679 0.001938 Y_lr_bbco 0.026001 0.002100  Y_sr_bbn 0.023066 0.001584  Y_lr_bbn 0.023904 0.001990
D_36_N   X_sr_sc 0.026586 0.001437   X_lr_sc 0.032976 0.001357 X_sr_bbco 0.023391 0.001289 X_lr_bbco 0.020196 0.001290  X_sr_bbn 0.022364 0.001372  X_lr_bbn 0.019626 0.001091   Y_sr_sc 0.048380 0.001985   Y_lr_sc 0.076677 0.002669 Y_sr_bbco 0.026814 0.001450 Y_lr_bbco 0.026814 0.001539  Y_sr_bbn 0.020881 0.001232  Y_lr_bbn 0.018827 0.001342
D_36_M   X_sr_sc 0.025583 0.001992   X_lr_sc 0.031922 0.002200 X_sr_bbco 0.021734 0.001805 X_lr_bbco 0.018112 0.001834  X_sr_bbn 0.021281 0.001947  X_lr_bbn 0.023093 0.001811   Y_sr_sc 0.000000 0.000000   Y_lr_sc 0.000000 0.000000 Y_sr_bbco 0.015621 0.001552 Y_lr_bbco 0.020602 0.001910  Y_sr_bbn 0.013810 0.001501  Y_lr_bbn 0.015395 0.001578
D_36_L   X_sr_sc 0.025174 0.000943   X_lr_sc 0.032231 0.001084 X_sr_bbco 0.025384 0.000933 X_lr_bbco 0.020118 0.000768  X_sr_bbn 0.021435 0.000888  X_lr_bbn 0.020855 0.000800   Y_sr_sc 0.000000 0.000000   Y_lr_sc 0.000000 0.000000 Y_sr_bbco 0.015747 0.000829 Y_lr_bbco 0.019381 0.000833  Y_sr_bbn 0.014114 0.000756  Y_lr_bbn 0.013535 0.000640
N_32_Q   X_sr_sc 0.044110 0.002084   X_lr_sc 0.079433 0.003099 X_sr_bbco 0.032993 0.001934 X_lr_bbco 0.028689 0.001841  X_sr_bbn 0.024565 0.001725  X_lr_bbn 0.022593 0.001742   Y_sr_sc 0.058992 0.002741   Y_lr_sc 0.076564 0.003088 Y_sr_bbco 0.040703 0.002199 Y_lr_bbco 0.019365 0.001467  Y_sr_bbn 0.041599 0.002184  Y_lr_bbn 0.022234 0.001659
S_29_Y   X_sr_sc 0.000000 0.000000   X_lr_sc 0.000000 0.000000 X_sr_bbco 0.026870 0.001718 X_lr_bbco 0.025320 0.001501  X_sr_bbn 0.027516 0.001342  X_lr_bbn 0.029066 0.001702   Y_sr_sc 0.125824 0.002886   Y_lr_sc 0.231753 0.004707 Y_sr_bbco 0.019894 0.001301 Y_lr_bbco 0.025966 0.001623  Y_sr_bbn 0.017569 0.001234  Y_lr_bbn 0.019894 0.001387
S_29_R   X_sr_sc 0.000000 0.000000   X_lr_sc 0.000000 0.000000 X_sr_bbco 0.025829 0.001518 X_lr_bbco 0.025069 0.001378  X_sr_bbn 0.023550 0.001242  X_lr_bbn 0.030671 0.001331   Y_sr_sc 0.065236 0.001872   Y_lr_sc 0.170544 0.003153 Y_sr_bbco 0.026208 0.001378 Y_lr_bbco 0.018992 0.001115  Y_sr_bbn 0.026018 0.001273  Y_lr_bbn 0.022220 0.001249
S_29_S   X_sr_sc 0.000000 0.000000   X_lr_sc 0.000000 0.000000 X_sr_bbco 0.022581 0.001051 X_lr_bbco 0.025527 0.001096  X_sr_bbn 0.026358 0.001170  X_lr_bbn 0.031720 0.001353   Y_sr_sc 0.000000 0.000000   Y_lr_sc 0.000000 0.000000 Y_sr_bbco 0.021751 0.001028 Y_lr_bbco 0.027490 0.001173  Y_sr_bbn 0.026584 0.001177  Y_lr_bbn 0.030964 0.001232
S_29_P   X_sr_sc 0.000000 0.000000   X_lr_sc 0.000000 0.000000 X_sr_bbco 0.025302 0.001331 X_lr_bbco 0.023948 0.001279  X_sr_bbn 0.026135 0.001361  X_lr_bbn 0.033319 0.001447   Y_sr_sc 0.000000 0.000000   Y_lr_sc 0.000000 0.000000 Y_sr_bbco 0.024157 0.001425 Y_lr_bbco 0.019575 0.001177  Y_sr_bbn 0.045398 0.001781  Y_lr_bbn 0.034985 0.001740
S_29_Q   X_sr_sc 0.000000 0.000000   X_lr_sc 0.000000 0.000000 X_sr_bbco 0.018451 0.001325 X_lr_bbco 0.024643 0.001587  X_sr_bbn 0.021357 0.001359  X_lr_bbn 0.029066 0.001638   Y_sr_sc 0.051561 0.001910   Y_lr_sc 0.079110 0.002564 Y_sr_bbco 0.038165 0.001914 Y_lr_bbco 0.019841 0.001253  Y_sr_bbn 0.033489 0.001688  Y_lr_bbn 0.020725 0.001350
S_29_V   X_sr_sc 0.000000 0.000000   X_lr_sc 0.000000 0.000000 X_sr_bbco 0.023011 0.001018 X_lr_bbco 0.028008 0.001191  X_sr_bbn 0.021762 0.001105  X_lr_bbn 0.030966 0.001165   Y_sr_sc 0.000000 0.000000   Y_lr_sc 0.000000 0.000000 Y_sr_bbco 0.015385 0.000881 Y_lr_bbco 0.010388 0.000632  Y_sr_bbn 0.015450 0.000845  Y_lr_bbn 0.014793 0.000861
S_29_W   X_sr_sc 0.000000 0.000000   X_lr_sc 0.000000 0.000000 X_sr_bbco 0.026747 0.002654 X_lr_bbco 0.037111 0.002621  X_sr_bbn 0.028753 0.002575  X_lr_bbn 0.033768 0.002828   Y_sr_sc 0.169843 0.006017   Y_lr_sc 0.362421 0.008192 Y_sr_bbco 0.016717 0.001955 Y_lr_bbco 0.022401 0.002297  Y_sr_bbn 0.029422 0.002567  Y_lr_bbn 0.025410 0.002424
S_29_T   X_sr_sc 0.000000 0.000000   X_lr_sc 0.000000 0.000000 X_sr_bbco 0.026510 0.001264 X_lr_bbco 0.030249 0.001244  X_sr_bbn 0.025661 0.001284  X_lr_bbn 0.029569 0.001379   Y_sr_sc 0.000000 0.000000   Y_lr_sc 0.000000 0.000000 Y_sr_bbco 0.017334 0.001090 Y_lr_bbco 0.022007 0.001065  Y_sr_bbn 0.017928 0.001076  Y_lr_bbn 0.019288 0.001012
S_29_K   X_sr_sc 0.000000 0.000000   X_lr_sc 0.000000 0.000000 X_sr_bbco 0.020857 0.001109 X_lr_bbco 0.023423 0.001162  X_sr_bbn 0.024499 0.001141  X_lr_bbn 0.026320 0.001349   Y_sr_sc 0.000000 0.000000   Y_lr_sc 0.000000 0.000000 Y_sr_bbco 0.018457 0.001080 Y_lr_bbco 0.017464 0.001017  Y_sr_bbn 0.018540 0.001094  Y_lr_bbn 0.018788 0.001037
S_29_H   X_sr_sc 0.000000 0.000000   X_lr_sc 0.000000 0.000000 X_sr_bbco 0.022442 0.001773 X_lr_bbco 0.024464 0.001747  X_sr_bbn 0.023858 0.001920  X_lr_bbn 0.035180 0.002216   Y_sr_sc 0.107359 0.003226   Y_lr_sc 0.180550 0.005021 Y_sr_bbco 0.024060 0.001778 Y_lr_bbco 0.029114 0.002023  Y_sr_bbn 0.027093 0.001934  Y_lr_bbn 0.020421 0.001732
S_29_I   X_sr_sc 0.000000 0.000000   X_lr_sc 0.000000 0.000000 X_sr_bbco 0.022934 0.001124 X_lr_bbco 0.026437 0.001250  X_sr_bbn 0.027074 0.001232  X_lr_bbn 0.026915 0.001170   Y_sr_sc 0.000000 0.000000   Y_lr_sc 0.000000 0.000000 Y_sr_bbco 0.016882 0.000852 Y_lr_bbco 0.006769 0.000664  Y_sr_bbn 0.012582 0.000855  Y_lr_bbn 0.012821 0.000904
S_29_N   X_sr_sc 0.000000 0.000000   X_lr_sc 0.000000 0.000000 X_sr_bbco 0.022277 0.001289 X_lr_bbco 0.025474 0.001366  X_sr_bbn 0.021555 0.001349  X_lr_bbn 0.028878 0.001422   Y_sr_sc 0.045380 0.001929   Y_lr_sc 0.075289 0.002268 Y_sr_bbco 0.026300 0.001573 Y_lr_bbco 0.024134 0.001599  Y_sr_bbn 0.019493 0.001189  Y_lr_bbn 0.020730 0.001291
S_29_L   X_sr_sc 0.000000 0.000000   X_lr_sc 0.000000 0.000000 X_sr_bbco 0.021572 0.000911 X_lr_bbco 0.025926 0.000922  X_sr_bbn 0.025778 0.000968  X_lr_bbn 0.025926 0.000990   Y_sr_sc 0.000000 0.000000   Y_lr_sc 0.000000 0.000000 Y_sr_bbco 0.015932 0.000743 Y_lr_bbco 0.017119 0.000698  Y_sr_bbn 0.013953 0.000733  Y_lr_bbn 0.013705 0.000644
S_29_M   X_sr_sc 0.000000 0.000000   X_lr_sc 0.000000 0.000000 X_sr_bbco 0.020223 0.001775 X_lr_bbco 0.022495 0.001912  X_sr_bbn 0.024767 0.001927  X_lr_bbn 0.027721 0.002295   Y_sr_sc 0.000000 0.000000   Y_lr_sc 0.000000 0.000000 Y_sr_bbco 0.015224 0.001531 Y_lr_bbco 0.019995 0.001738  Y_sr_bbn 0.011588 0.001254  Y_lr_bbn 0.020904 0.001818
S_29_C   X_sr_sc 0.000000 0.000000   X_lr_sc 0.000000 0.000000 X_sr_bbco 0.018492 0.002132 X_lr_bbco 0.022760 0.002491  X_sr_bbn 0.025249 0.002572  X_lr_bbn 0.029161 0.002681   Y_sr_sc 0.000000 0.000000   Y_lr_sc 0.000000 0.000000 Y_sr_bbco 0.024182 0.002690 Y_lr_bbco 0.032717 0.002783  Y_sr_bbn 0.018492 0.002014  Y_lr_bbn 0.030228 0.002738
S_29_A   X_sr_sc 0.000000 0.000000   X_lr_sc 0.000000 0.000000 X_sr_bbco 0.021522 0.000925 X_lr_bbco 0.028036 0.001065  X_sr_bbn 0.022859 0.001022  X_lr_bbn 0.025768 0.001059   Y_sr_sc 0.000000 0.000000   Y_lr_sc 0.000000 0.000000 Y_sr_bbco 0.018148 0.000905 Y_lr_bbco 0.023325 0.000940  Y_sr_bbn 0.021056 0.000905  Y_lr_bbn 0.031643 0.001184
S_29_F   X_sr_sc 0.000000 0.000000   X_lr_sc 0.000000 0.000000 X_sr_bbco 0.020836 0.001384 X_lr_bbco 0.025791 0.001330  X_sr_bbn 0.025003 0.001295  X_lr_bbn 0.030634 0.001510   Y_sr_sc 0.105980 0.003010   Y_lr_sc 0.218944 0.004189 Y_sr_bbco 0.019709 0.001245 Y_lr_bbco 0.023088 0.001434  Y_sr_bbn 0.018583 0.001317  Y_lr_bbn 0.022638 0.001259
S_29_G   X_sr_sc 0.000000 0.000000   X_lr_sc 0.000000 0.000000 X_sr_bbco 0.021813 0.001109 X_lr_bbco 0.027218 0.001095  X_sr_bbn 0.025224 0.001028  X_lr_bbn 0.029470 0.001252   Y_sr_sc 0.000000 0.000000   Y_lr_sc 0.000000 0.000000 Y_sr_bbco 0.030436 0.001152 Y_lr_bbco 0.060871 0.001784  Y_sr_bbn 0.022778 0.001007  Y_lr_bbn 0.045686 0.001549
S_29_D   X_sr_sc 0.000000 0.000000   X_lr_sc 0.000000 0.000000 X_sr_bbco 0.021596 0.001068 X_lr_bbco 0.024444 0.001188  X_sr_bbn 0.023495 0.001132  X_lr_bbn 0.028004 0.001192   Y_sr_sc 0.026817 0.001093   Y_lr_sc 0.032276 0.001306 Y_sr_bbco 0.029428 0.001384 Y_lr_bbco 0.017087 0.000938  Y_sr_bbn 0.022229 0.001052  Y_lr_bbn 0.021992 0.001056
S_29_E   X_sr_sc 0.000000 0.000000   X_lr_sc 0.000000 0.000000 X_sr_bbco 0.020627 0.001064 X_lr_bbco 0.025765 0.001112  X_sr_bbn 0.026265 0.001161  X_lr_bbn 0.029976 0.001206   Y_sr_sc 0.034758 0.001207   Y_lr_sc 0.039540 0.001426 Y_sr_bbco 0.031118 0.001265 Y_lr_bbco 0.018200 0.000997  Y_sr_bbn 0.028406 0.001222  Y_lr_bbn 0.017700 0.000950
N_32_Y   X_sr_sc 0.043131 0.002350   X_lr_sc 0.077920 0.002950 X_sr_bbco 0.029641 0.002068 X_lr_bbco 0.026979 0.001934  X_sr_bbn 0.024317 0.001913  X_lr_bbn 0.021832 0.001645   Y_sr_sc 0.116258 0.003705   Y_lr_sc 0.220980 0.005080 Y_sr_bbco 0.019169 0.001587 Y_lr_bbco 0.026269 0.001795  Y_sr_bbn 0.020412 0.001644  Y_lr_bbn 0.024317 0.001808
 M_6_Y   X_sr_sc 0.000000 0.000000   X_lr_sc 0.000000 0.000000 X_sr_bbco 0.015361 0.001782 X_lr_bbco 0.021386 0.002053  X_sr_bbn 0.012349 0.001805  X_lr_bbn 0.018072 0.001957   Y_sr_sc 0.122892 0.004596   Y_lr_sc 0.221988 0.006089 Y_sr_bbco 0.019880 0.001928 Y_lr_bbco 0.024398 0.002319  Y_sr_bbn 0.014157 0.001745  Y_lr_bbn 0.027108 0.002511
G_25_N   X_sr_sc 0.000000 0.000000   X_lr_sc 0.000000 0.000000 X_sr_bbco 0.030239 0.001511 X_lr_bbco 0.067394 0.002138  X_sr_bbn 0.024120 0.001094  X_lr_bbn 0.049481 0.001789   Y_sr_sc 0.048151 0.001688   Y_lr_sc 0.075995 0.002048 Y_sr_bbco 0.029884 0.001293 Y_lr_bbco 0.026337 0.001254  Y_sr_bbn 0.024386 0.001267  Y_lr_bbn 0.022346 0.001147
D_31_P   X_sr_sc 0.022974 0.001296   X_lr_sc 0.036930 0.001623 X_sr_bbco 0.026838 0.001350 X_lr_bbco 0.018894 0.001184  X_sr_bbn 0.023725 0.001457  X_lr_bbn 0.019431 0.001228   Y_sr_sc 0.000000 0.000000   Y_lr_sc 0.000000 0.000000 Y_sr_bbco 0.024691 0.001298 Y_lr_bbco 0.019968 0.001293  Y_sr_bbn 0.048094 0.001935  Y_lr_bbn 0.031455 0.001533
D_31_Q   X_sr_sc 0.028340 0.001568   X_lr_sc 0.030560 0.001676 X_sr_bbco 0.025597 0.001642 X_lr_bbco 0.018545 0.001411  X_sr_bbn 0.023247 0.001392  X_lr_bbn 0.018545 0.001276   Y_sr_sc 0.060859 0.002216   Y_lr_sc 0.080319 0.002905 Y_sr_bbco 0.037613 0.001815 Y_lr_bbco 0.019721 0.001410  Y_sr_bbn 0.030430 0.001691  Y_lr_bbn 0.019982 0.001497
D_31_R   X_sr_sc 0.025136 0.001216   X_lr_sc 0.033363 0.001487 X_sr_bbco 0.023327 0.001154 X_lr_bbco 0.016184 0.000999  X_sr_bbn 0.023779 0.001186  X_lr_bbn 0.017631 0.001065   Y_sr_sc 0.069801 0.002219   Y_lr_sc 0.166908 0.003166 Y_sr_bbco 0.027125 0.001295 Y_lr_bbco 0.022423 0.001240  Y_sr_bbn 0.027577 0.001321  Y_lr_bbn 0.019439 0.001050
D_31_S   X_sr_sc 0.027323 0.001192   X_lr_sc 0.033577 0.001457 X_sr_bbco 0.025430 0.001226 X_lr_bbco 0.018435 0.001086  X_sr_bbn 0.021891 0.001182  X_lr_bbn 0.023126 0.001254   Y_sr_sc 0.000000 0.000000   Y_lr_sc 0.000000 0.000000 Y_sr_bbco 0.022056 0.001136 Y_lr_bbco 0.028722 0.001296  Y_sr_bbn 0.024854 0.001114  Y_lr_bbn 0.031273 0.001396
D_31_T   X_sr_sc 0.024377 0.001259   X_lr_sc 0.034964 0.001483 X_sr_bbco 0.024911 0.001123 X_lr_bbco 0.020107 0.001125  X_sr_bbn 0.023932 0.001222  X_lr_bbn 0.019662 0.001161   Y_sr_sc 0.000000 0.000000   Y_lr_sc 0.000000 0.000000 Y_sr_bbco 0.018772 0.001087 Y_lr_bbco 0.022509 0.001129  Y_sr_bbn 0.018416 0.001040  Y_lr_bbn 0.018060 0.001023
N_33_M   X_sr_sc 0.041269 0.003043   X_lr_sc 0.076070 0.004187 X_sr_bbco 0.027410 0.002698 X_lr_bbco 0.029874 0.002573  X_sr_bbn 0.021866 0.002108  X_lr_bbn 0.016939 0.001859   Y_sr_sc 0.000000 0.000000   Y_lr_sc 0.000000 0.000000 Y_sr_bbco 0.016015 0.001820 Y_lr_bbco 0.020942 0.002097  Y_sr_bbn 0.016015 0.001655  Y_lr_bbn 0.022174 0.002087
D_31_V   X_sr_sc 0.026956 0.001133   X_lr_sc 0.032656 0.001307 X_sr_bbco 0.026286 0.001096 X_lr_bbco 0.019312 0.001017  X_sr_bbn 0.022128 0.001075  X_lr_bbn 0.018776 0.000867   Y_sr_sc 0.000000 0.000000   Y_lr_sc 0.000000 0.000000 Y_sr_bbco 0.017099 0.000947 Y_lr_bbco 0.010528 0.000729  Y_sr_bbn 0.014685 0.000834  Y_lr_bbn 0.014082 0.000791
D_31_W   X_sr_sc 0.027469 0.002630   X_lr_sc 0.036857 0.003043 X_sr_bbco 0.029903 0.003117 X_lr_bbco 0.019819 0.002274  X_sr_bbn 0.023644 0.002583  X_lr_bbn 0.027469 0.002395   Y_sr_sc 0.152990 0.005510   Y_lr_sc 0.359875 0.008641 Y_sr_bbco 0.017733 0.002172 Y_lr_bbco 0.023296 0.002329  Y_sr_bbn 0.027121 0.002607  Y_lr_bbn 0.027816 0.002347
D_31_Y   X_sr_sc 0.024397 0.001391   X_lr_sc 0.032441 0.001827 X_sr_bbco 0.025056 0.001559 X_lr_bbco 0.024529 0.001602  X_sr_bbn 0.027166 0.001583  X_lr_bbn 0.025452 0.001630   Y_sr_sc 0.120005 0.003276   Y_lr_sc 0.237769 0.004441 Y_sr_bbco 0.020704 0.001434 Y_lr_bbco 0.026375 0.001447  Y_sr_bbn 0.020836 0.001374  Y_lr_bbn 0.024529 0.001419
N_33_C   X_sr_sc 0.045311 0.004058   X_lr_sc 0.075869 0.005314 X_sr_bbco 0.027397 0.003263 X_lr_bbco 0.027924 0.003277  X_sr_bbn 0.021075 0.002549  X_lr_bbn 0.017914 0.002626   Y_sr_sc 0.000000 0.000000   Y_lr_sc 0.000000 0.000000 Y_sr_bbco 0.022655 0.003105 Y_lr_bbco 0.038462 0.003943  Y_sr_bbn 0.018967 0.002609  Y_lr_bbn 0.029505 0.003289
N_33_D   X_sr_sc 0.049173 0.001826   X_lr_sc 0.072610 0.002311 X_sr_bbco 0.029642 0.001681 X_lr_bbco 0.023897 0.001387  X_sr_bbn 0.020565 0.001291  X_lr_bbn 0.019416 0.001404   Y_sr_sc 0.026769 0.001456   Y_lr_sc 0.032399 0.001560 Y_sr_bbco 0.024586 0.001441 Y_lr_bbco 0.019991 0.001166  Y_sr_bbn 0.025965 0.001432  Y_lr_bbn 0.021025 0.001245
N_32_C   X_sr_sc 0.046512 0.004257   X_lr_sc 0.076638 0.005092 X_sr_bbco 0.030655 0.003312 X_lr_bbco 0.026956 0.002948  X_sr_bbn 0.025370 0.003208  X_lr_bbn 0.028013 0.003059   Y_sr_sc 0.000000 0.000000   Y_lr_sc 0.000000 0.000000 Y_sr_bbco 0.025370 0.003017 Y_lr_bbco 0.029598 0.003325  Y_sr_bbn 0.024313 0.002831  Y_lr_bbn 0.024313 0.003206
N_33_F   X_sr_sc 0.042273 0.002245   X_lr_sc 0.077971 0.003072 X_sr_bbco 0.029591 0.001783 X_lr_bbco 0.032096 0.001847  X_sr_bbn 0.022233 0.001562  X_lr_bbn 0.022076 0.001613   Y_sr_sc 0.110224 0.003568   Y_lr_sc 0.229059 0.005062 Y_sr_bbco 0.021606 0.001547 Y_lr_bbco 0.025051 0.001673  Y_sr_bbn 0.021293 0.001455  Y_lr_bbn 0.020041 0.001515
N_33_G   X_sr_sc 0.047433 0.001821   X_lr_sc 0.081287 0.001982 X_sr_bbco 0.027995 0.001419 X_lr_bbco 0.025205 0.001331  X_sr_bbn 0.022321 0.001140  X_lr_bbn 0.022042 0.001103   Y_sr_sc 0.000000 0.000000   Y_lr_sc 0.000000 0.000000 Y_sr_bbco 0.029855 0.001438 Y_lr_bbco 0.065569 0.002071  Y_sr_bbn 0.023438 0.001254  Y_lr_bbn 0.047805 0.001659
D_31_A   X_sr_sc 0.025618 0.001015   X_lr_sc 0.032563 0.001178 X_sr_bbco 0.024650 0.000949 X_lr_bbco 0.019356 0.000814  X_sr_bbn 0.020096 0.000828  X_lr_bbn 0.019526 0.000870   Y_sr_sc 0.000000 0.000000   Y_lr_sc 0.000000 0.000000 Y_sr_bbco 0.016452 0.000749 Y_lr_bbco 0.024081 0.001050  Y_sr_bbn 0.022828 0.000984  Y_lr_bbn 0.032221 0.001180
D_31_C   X_sr_sc 0.027611 0.002857   X_lr_sc 0.027211 0.002544 X_sr_bbco 0.026010 0.002681 X_lr_bbco 0.015206 0.002001  X_sr_bbn 0.027611 0.002843  X_lr_bbn 0.018407 0.002302   Y_sr_sc 0.000000 0.000000   Y_lr_sc 0.000000 0.000000 Y_sr_bbco 0.026411 0.002462 Y_lr_bbco 0.032013 0.002937  Y_sr_bbn 0.017607 0.002495  Y_lr_bbn 0.029212 0.002833
D_31_D   X_sr_sc 0.023625 0.001133   X_lr_sc 0.032485 0.001324 X_sr_bbco 0.023625 0.001135 X_lr_bbco 0.018437 0.000972  X_sr_bbn 0.022189 0.001167  X_lr_bbn 0.018677 0.001047   Y_sr_sc 0.028254 0.001194   Y_lr_sc 0.033363 0.001507 Y_sr_bbco 0.027696 0.001270 Y_lr_bbco 0.018517 0.000988  Y_sr_bbn 0.024663 0.001109  Y_lr_bbn 0.020433 0.001073
D_31_E   X_sr_sc 0.024830 0.001138   X_lr_sc 0.034089 0.001334 X_sr_bbco 0.024269 0.001070 X_lr_bbco 0.018658 0.000872  X_sr_bbn 0.023778 0.001053  X_lr_bbn 0.017044 0.000967   Y_sr_sc 0.034159 0.001289   Y_lr_sc 0.042576 0.001336 Y_sr_bbco 0.029599 0.001266 Y_lr_bbco 0.016062 0.000891  Y_sr_bbn 0.027074 0.001182  Y_lr_bbn 0.019359 0.000912
D_31_F   X_sr_sc 0.028686 0.001674   X_lr_sc 0.031625 0.001519 X_sr_bbco 0.025394 0.001557 X_lr_bbco 0.018458 0.001275  X_sr_bbn 0.025394 0.001455  X_lr_bbn 0.018222 0.001231   Y_sr_sc 0.109335 0.002713   Y_lr_sc 0.229955 0.004338 Y_sr_bbco 0.020339 0.001259 Y_lr_bbco 0.025629 0.001539  Y_sr_bbn 0.019868 0.001251  Y_lr_bbn 0.021279 0.001411
D_31_G   X_sr_sc 0.025465 0.001178   X_lr_sc 0.034253 0.001204 X_sr_bbco 0.025850 0.000980 X_lr_bbco 0.017319 0.000848  X_sr_bbn 0.023990 0.000960  X_lr_bbn 0.019179 0.000924   Y_sr_sc 0.000000 0.000000   Y_lr_sc 0.000000 0.000000 Y_sr_bbco 0.029378 0.001050 Y_lr_bbco 0.061321 0.001505  Y_sr_bbn 0.022386 0.001022  Y_lr_bbn 0.049198 0.001696
D_31_H   X_sr_sc 0.026039 0.001753   X_lr_sc 0.035778 0.002186 X_sr_bbco 0.021069 0.001825 X_lr_bbco 0.022262 0.001893  X_sr_bbn 0.020871 0.001673  X_lr_bbn 0.021864 0.001824   Y_sr_sc 0.097396 0.003586   Y_lr_sc 0.179090 0.004302 Y_sr_bbco 0.023653 0.001698 Y_lr_bbco 0.019877 0.001657  Y_sr_bbn 0.024448 0.001843  Y_lr_bbn 0.021864 0.001719
D_31_I   X_sr_sc 0.025049 0.001218   X_lr_sc 0.030026 0.001323 X_sr_bbco 0.023336 0.001229 X_lr_bbco 0.018358 0.001108  X_sr_bbn 0.022601 0.001260  X_lr_bbn 0.017216 0.001072   Y_sr_sc 0.000000 0.000000   Y_lr_sc 0.000000 0.000000 Y_sr_bbco 0.014850 0.000861 Y_lr_bbco 0.007425 0.000693  Y_sr_bbn 0.014360 0.000971  Y_lr_bbn 0.014442 0.000870
N_33_R   X_sr_sc 0.042963 0.001952   X_lr_sc 0.083032 0.002835 X_sr_bbco 0.028931 0.001757 X_lr_bbco 0.029220 0.001765  X_sr_bbn 0.022132 0.001632  X_lr_bbn 0.023579 0.001577   Y_sr_sc 0.064371 0.002290   Y_lr_sc 0.171705 0.004252 Y_sr_bbco 0.025315 0.001656 Y_lr_bbco 0.019962 0.001445  Y_sr_bbn 0.026472 0.001613  Y_lr_bbn 0.020107 0.001323
D_31_K   X_sr_sc 0.027596 0.001292   X_lr_sc 0.033298 0.001415 X_sr_bbco 0.024457 0.001143 X_lr_bbco 0.020160 0.001073  X_sr_bbn 0.023713 0.001128  X_lr_bbn 0.017847 0.001049   Y_sr_sc 0.000000 0.000000   Y_lr_sc 0.000000 0.000000 Y_sr_bbco 0.019334 0.001071 Y_lr_bbco 0.017764 0.001052  Y_sr_bbn 0.020573 0.001079  Y_lr_bbn 0.017186 0.000958
D_31_L   X_sr_sc 0.026350 0.000939   X_lr_sc 0.033040 0.001132 X_sr_bbco 0.023056 0.000988 X_lr_bbco 0.019402 0.000870  X_sr_bbn 0.024137 0.000919  X_lr_bbn 0.018887 0.000829   Y_sr_sc 0.000000 0.000000   Y_lr_sc 0.000000 0.000000 Y_sr_bbco 0.015388 0.000737 Y_lr_bbco 0.017601 0.000745  Y_sr_bbn 0.013792 0.000716  Y_lr_bbn 0.013278 0.000661
D_31_M   X_sr_sc 0.021128 0.001927   X_lr_sc 0.035286 0.002199 X_sr_bbco 0.023089 0.001900 X_lr_bbco 0.017425 0.001691  X_sr_bbn 0.025920 0.001893  X_lr_bbn 0.020910 0.001713   Y_sr_sc 0.000000 0.000000   Y_lr_sc 0.000000 0.000000 Y_sr_bbco 0.013505 0.001406 Y_lr_bbco 0.024613 0.001911  Y_sr_bbn 0.011980 0.001318  Y_lr_bbn 0.016118 0.001591
D_31_N   X_sr_sc 0.028010 0.001357   X_lr_sc 0.032843 0.001555 X_sr_bbco 0.025923 0.001419 X_lr_bbco 0.019991 0.001244  X_sr_bbn 0.022298 0.001227  X_lr_bbn 0.021529 0.001258   Y_sr_sc 0.046134 0.001773   Y_lr_sc 0.076670 0.002380 Y_sr_bbco 0.027351 0.001494 Y_lr_bbco 0.026801 0.001505  Y_sr_bbn 0.022847 0.001408  Y_lr_bbn 0.021968 0.001436
N_32_D   X_sr_sc 0.044675 0.001606   X_lr_sc 0.077094 0.002441 X_sr_bbco 0.026292 0.001416 X_lr_bbco 0.026404 0.001349  X_sr_bbn 0.022393 0.001253  X_lr_bbn 0.018048 0.001278   Y_sr_sc 0.026849 0.001531   Y_lr_sc 0.033645 0.001636 Y_sr_bbco 0.026849 0.001405 Y_lr_bbco 0.020499 0.001326  Y_sr_bbn 0.021279 0.001265  Y_lr_bbn 0.019051 0.001344
W_29_A   X_sr_sc 0.164607 0.004991   X_lr_sc 0.371725 0.008350 X_sr_bbco 0.019773 0.001986 X_lr_bbco 0.021008 0.001707  X_sr_bbn 0.025210 0.002094  X_lr_bbn 0.029659 0.002144   Y_sr_sc 0.000000 0.000000   Y_lr_sc 0.000000 0.000000 Y_sr_bbco 0.018537 0.001901 Y_lr_bbco 0.029906 0.002179  Y_sr_bbn 0.025952 0.002036  Y_lr_bbn 0.030153 0.002387
G_25_L   X_sr_sc 0.000000 0.000000   X_lr_sc 0.000000 0.000000 X_sr_bbco 0.026705 0.000909 X_lr_bbco 0.058630 0.001292  X_sr_bbn 0.023693 0.000858  X_lr_bbn 0.046181 0.001195   Y_sr_sc 0.000000 0.000000   Y_lr_sc 0.000000 0.000000 Y_sr_bbco 0.016103 0.000634 Y_lr_bbco 0.016465 0.000657  Y_sr_bbn 0.014095 0.000629  Y_lr_bbn 0.013091 0.000682
 L_7_P   X_sr_sc 0.000000 0.000000   X_lr_sc 0.000000 0.000000 X_sr_bbco 0.015298 0.000728 X_lr_bbco 0.015191 0.000806  X_sr_bbn 0.013694 0.000682  X_lr_bbn 0.014335 0.000782   Y_sr_sc 0.000000 0.000000   Y_lr_sc 0.000000 0.000000 Y_sr_bbco 0.023536 0.000937 Y_lr_bbco 0.019631 0.000748  Y_sr_bbn 0.043809 0.001276  Y_lr_bbn 0.031399 0.001039
F_21_M   X_sr_sc 0.100142 0.004155   X_lr_sc 0.222979 0.006652 X_sr_bbco 0.019291 0.001929 X_lr_bbco 0.021844 0.002151  X_sr_bbn 0.021560 0.001994  X_lr_bbn 0.019007 0.001971   Y_sr_sc 0.000000 0.000000   Y_lr_sc 0.000000 0.000000 Y_sr_bbco 0.017021 0.001856 Y_lr_bbco 0.017872 0.002033  Y_sr_bbn 0.015603 0.001676  Y_lr_bbn 0.018723 0.001953
N_32_F   X_sr_sc 0.048935 0.002557   X_lr_sc 0.072609 0.002617 X_sr_bbco 0.030823 0.001805 X_lr_bbco 0.027486 0.001682  X_sr_bbn 0.024468 0.001449  X_lr_bbn 0.023356 0.001564   Y_sr_sc 0.104862 0.003226   Y_lr_sc 0.227359 0.004693 Y_sr_bbco 0.022085 0.001663 Y_lr_bbco 0.025103 0.001800  Y_sr_bbn 0.020655 0.001545  Y_lr_bbn 0.020655 0.001522
N_32_I   X_sr_sc 0.041514 0.001683   X_lr_sc 0.072489 0.002472 X_sr_bbco 0.027855 0.001352 X_lr_bbco 0.023661 0.001323  X_sr_bbn 0.020650 0.001293  X_lr_bbn 0.022693 0.001306   Y_sr_sc 0.000000 0.000000   Y_lr_sc 0.000000 0.000000 Y_sr_bbco 0.016133 0.001089 Y_lr_bbco 0.008819 0.000833  Y_sr_bbn 0.014627 0.000971  Y_lr_bbn 0.013336 0.001009
N_32_K   X_sr_sc 0.045026 0.001764   X_lr_sc 0.067650 0.002107 X_sr_bbco 0.025618 0.001448 X_lr_bbco 0.024842 0.001794  X_sr_bbn 0.020850 0.001311  X_lr_bbn 0.019519 0.001154   Y_sr_sc 0.000000 0.000000   Y_lr_sc 0.000000 0.000000 Y_sr_bbco 0.016746 0.001073 Y_lr_bbco 0.017412 0.001232  Y_sr_bbn 0.024398 0.001438  Y_lr_bbn 0.016524 0.001046
N_32_M   X_sr_sc 0.038414 0.003076   X_lr_sc 0.078365 0.003832 X_sr_bbco 0.028580 0.002550 X_lr_bbco 0.026429 0.002310  X_sr_bbn 0.020897 0.002237  X_lr_bbn 0.019361 0.002131   Y_sr_sc 0.000000 0.000000   Y_lr_sc 0.000000 0.000000 Y_sr_bbco 0.019361 0.002051 Y_lr_bbco 0.022741 0.002117  Y_sr_bbn 0.011985 0.001626  Y_lr_bbn 0.018746 0.001873
N_32_L   X_sr_sc 0.045006 0.001587   X_lr_sc 0.071937 0.001921 X_sr_bbco 0.029181 0.001324 X_lr_bbco 0.023592 0.001204  X_sr_bbn 0.021777 0.001076  X_lr_bbn 0.019091 0.000934   Y_sr_sc 0.000000 0.000000   Y_lr_sc 0.000000 0.000000 Y_sr_bbco 0.016841 0.001009 Y_lr_bbco 0.017422 0.000944  Y_sr_bbn 0.013865 0.000857  Y_lr_bbn 0.013574 0.000842
V_25_F   X_sr_sc 0.000000 0.000000   X_lr_sc 0.000000 0.000000 X_sr_bbco 0.020456 0.001240 X_lr_bbco 0.010879 0.000784  X_sr_bbn 0.017573 0.001011  X_lr_bbn 0.014970 0.001013   Y_sr_sc 0.109066 0.002539   Y_lr_sc 0.218317 0.003880 Y_sr_bbco 0.019619 0.001172 Y_lr_bbco 0.022780 0.001275  Y_sr_bbn 0.018596 0.001145  Y_lr_bbn 0.021106 0.001181
H_39_T   X_sr_sc 0.100896 0.004021   X_lr_sc 0.179868 0.005035 X_sr_bbco 0.025695 0.002109 X_lr_bbco 0.025460 0.002192  X_sr_bbn 0.028524 0.001935  X_lr_bbn 0.024045 0.002005   Y_sr_sc 0.000000 0.000000   Y_lr_sc 0.000000 0.000000 Y_sr_bbco 0.015559 0.001541 Y_lr_bbco 0.023810 0.002075  Y_sr_bbn 0.018623 0.001525  Y_lr_bbn 0.018623 0.001792
 M_5_V   X_sr_sc 0.000000 0.000000   X_lr_sc 0.000000 0.000000 X_sr_bbco 0.013492 0.001147 X_lr_bbco 0.020880 0.001579  X_sr_bbn 0.013974 0.001149  X_lr_bbn 0.015098 0.001331   Y_sr_sc 0.000000 0.000000   Y_lr_sc 0.000000 0.000000 Y_sr_bbco 0.015580 0.001454 Y_lr_bbco 0.008673 0.001061  Y_sr_bbn 0.015740 0.001344  Y_lr_bbn 0.013171 0.001436
V_23_N   X_sr_sc 0.000000 0.000000   X_lr_sc 0.000000 0.000000 X_sr_bbco 0.019414 0.001184 X_lr_bbco 0.009072 0.000746  X_sr_bbn 0.015332 0.000943  X_lr_bbn 0.011884 0.000863   Y_sr_sc 0.045995 0.001664   Y_lr_sc 0.074571 0.002252 Y_sr_bbco 0.026399 0.001356 Y_lr_bbco 0.024131 0.001312  Y_sr_bbn 0.020684 0.001105  Y_lr_bbn 0.022226 0.001452
N_32_N   X_sr_sc 0.048068 0.002220   X_lr_sc 0.075554 0.003136 X_sr_bbco 0.024432 0.001476 X_lr_bbco 0.031204 0.002153  X_sr_bbn 0.022706 0.001471  X_lr_bbn 0.024167 0.001505   Y_sr_sc 0.047670 0.002101   Y_lr_sc 0.072633 0.002884 Y_sr_bbco 0.026955 0.001609 Y_lr_bbco 0.031470 0.002441  Y_sr_bbn 0.021644 0.001410  Y_lr_bbn 0.020316 0.001410
H_39_V   X_sr_sc 0.094609 0.003320   X_lr_sc 0.177414 0.004747 X_sr_bbco 0.023080 0.001602 X_lr_bbco 0.025370 0.001988  X_sr_bbn 0.022023 0.001772  X_lr_bbn 0.023608 0.001679   Y_sr_sc 0.000000 0.000000   Y_lr_sc 0.000000 0.000000 Y_sr_bbco 0.013918 0.001244 Y_lr_bbco 0.011980 0.001176  Y_sr_bbn 0.015856 0.001472  Y_lr_bbn 0.015680 0.001356
N_11_C   X_sr_sc 0.049129 0.004173   X_lr_sc 0.075480 0.004935 X_sr_bbco 0.033050 0.003318 X_lr_bbco 0.026798 0.002854  X_sr_bbn 0.020992 0.002599  X_lr_bbn 0.024565 0.002980   Y_sr_sc 0.000000 0.000000   Y_lr_sc 0.000000 0.000000 Y_sr_bbco 0.026798 0.002770 Y_lr_bbco 0.031264 0.003294  Y_sr_bbn 0.020098 0.002592  Y_lr_bbn 0.028138 0.003150
H_39_W   X_sr_sc 0.095113 0.007167   X_lr_sc 0.191972 0.010572 X_sr_bbco 0.034904 0.004392 X_lr_bbco 0.025305 0.003939  X_sr_bbn 0.025305 0.003987  X_lr_bbn 0.025305 0.004045   Y_sr_sc 0.185864 0.009439   Y_lr_sc 0.357766 0.015084 Y_sr_bbco 0.009599 0.002416 Y_lr_bbco 0.020942 0.003633  Y_sr_bbn 0.024433 0.003438  Y_lr_bbn 0.020070 0.003649
 T_4_Y   X_sr_sc 0.000000 0.000000   X_lr_sc 0.000000 0.000000 X_sr_bbco 0.016085 0.001238 X_lr_bbco 0.023262 0.001509  X_sr_bbn 0.020045 0.001239  X_lr_bbn 0.021158 0.001422   Y_sr_sc 0.123855 0.003179   Y_lr_sc 0.227914 0.004122 Y_sr_bbco 0.020045 0.001361 Y_lr_bbco 0.024499 0.001585  Y_sr_bbn 0.021529 0.001356  Y_lr_bbn 0.025241 0.001413
 T_4_T   X_sr_sc 0.000000 0.000000   X_lr_sc 0.000000 0.000000 X_sr_bbco 0.022564 0.001135 X_lr_bbco 0.022959 0.001161  X_sr_bbn 0.020118 0.001064  X_lr_bbn 0.018777 0.000963   Y_sr_sc 0.000000 0.000000   Y_lr_sc 0.000000 0.000000 Y_sr_bbco 0.017988 0.000948 Y_lr_bbco 0.020197 0.000996  Y_sr_bbn 0.017988 0.001033  Y_lr_bbn 0.016963 0.001022
 T_4_W   X_sr_sc 0.000000 0.000000   X_lr_sc 0.000000 0.000000 X_sr_bbco 0.022727 0.002281 X_lr_bbco 0.028093 0.003267  X_sr_bbn 0.016098 0.001872  X_lr_bbn 0.017677 0.002152   Y_sr_sc 0.154356 0.005170   Y_lr_sc 0.373106 0.008556 Y_sr_bbco 0.017045 0.002068 Y_lr_bbco 0.023043 0.002257  Y_sr_bbn 0.021465 0.002112  Y_lr_bbn 0.032828 0.002634
 T_4_V   X_sr_sc 0.000000 0.000000   X_lr_sc 0.000000 0.000000 X_sr_bbco 0.017457 0.000894 X_lr_bbco 0.023731 0.001088  X_sr_bbn 0.016773 0.000797  X_lr_bbn 0.018699 0.000930   Y_sr_sc 0.000000 0.000000   Y_lr_sc 0.000000 0.000000 Y_sr_bbco 0.013046 0.000782 Y_lr_bbco 0.008946 0.000624  Y_sr_bbn 0.015282 0.000773  Y_lr_bbn 0.013978 0.000821
 T_4_Q   X_sr_sc 0.000000 0.000000   X_lr_sc 0.000000 0.000000 X_sr_bbco 0.016735 0.001101 X_lr_bbco 0.016855 0.001238  X_sr_bbn 0.017337 0.001159  X_lr_bbn 0.016253 0.001162   Y_sr_sc 0.057910 0.002122   Y_lr_sc 0.074404 0.002381 Y_sr_bbco 0.036720 0.001743 Y_lr_bbco 0.020708 0.001336  Y_sr_bbn 0.034072 0.001461  Y_lr_bbn 0.019865 0.001322
 T_4_P   X_sr_sc 0.000000 0.000000   X_lr_sc 0.000000 0.000000 X_sr_bbco 0.020214 0.001144 X_lr_bbco 0.025316 0.001347  X_sr_bbn 0.019429 0.001047  X_lr_bbn 0.018055 0.001135   Y_sr_sc 0.000000 0.000000   Y_lr_sc 0.000000 0.000000 Y_sr_bbco 0.025807 0.001338 Y_lr_bbco 0.016387 0.001073  Y_sr_bbn 0.045236 0.001762  Y_lr_bbn 0.033461 0.001548
 T_4_S   X_sr_sc 0.000000 0.000000   X_lr_sc 0.000000 0.000000 X_sr_bbco 0.020906 0.001072 X_lr_bbco 0.021926 0.001104  X_sr_bbn 0.018429 0.000910  X_lr_bbn 0.017628 0.000967   Y_sr_sc 0.000000 0.000000   Y_lr_sc 0.000000 0.000000 Y_sr_bbco 0.022290 0.000979 Y_lr_bbco 0.025350 0.001064  Y_sr_bbn 0.026224 0.001240  Y_lr_bbn 0.029138 0.001097
 T_4_R   X_sr_sc 0.000000 0.000000   X_lr_sc 0.000000 0.000000 X_sr_bbco 0.017883 0.000914 X_lr_bbco 0.018743 0.000968  X_sr_bbn 0.017195 0.001058  X_lr_bbn 0.019431 0.001061   Y_sr_sc 0.070673 0.001811   Y_lr_sc 0.165764 0.003007 Y_sr_bbco 0.027513 0.001304 Y_lr_bbco 0.016508 0.000826  Y_sr_bbn 0.026395 0.001227  Y_lr_bbn 0.023042 0.001225
 T_4_M   X_sr_sc 0.000000 0.000000   X_lr_sc 0.000000 0.000000 X_sr_bbco 0.015013 0.001470 X_lr_bbco 0.020851 0.001862  X_sr_bbn 0.017723 0.001555  X_lr_bbn 0.015847 0.001606   Y_sr_sc 0.000000 0.000000   Y_lr_sc 0.000000 0.000000 Y_sr_bbco 0.015847 0.001496 Y_lr_bbco 0.017932 0.001522  Y_sr_bbn 0.012510 0.001505  Y_lr_bbn 0.018557 0.001696
 T_4_L   X_sr_sc 0.000000 0.000000   X_lr_sc 0.000000 0.000000 X_sr_bbco 0.015774 0.000729 X_lr_bbco 0.019612 0.000716  X_sr_bbn 0.017834 0.000802  X_lr_bbn 0.018115 0.000864   Y_sr_sc 0.000000 0.000000   Y_lr_sc 0.000000 0.000000 Y_sr_bbco 0.015259 0.000710 Y_lr_bbco 0.017132 0.000784  Y_sr_bbn 0.013527 0.000616  Y_lr_bbn 0.014089 0.000709
 T_4_N   X_sr_sc 0.000000 0.000000   X_lr_sc 0.000000 0.000000 X_sr_bbco 0.018298 0.001129 X_lr_bbco 0.017880 0.001175  X_sr_bbn 0.019762 0.001198  X_lr_bbn 0.017252 0.001072   Y_sr_sc 0.046320 0.001790   Y_lr_sc 0.076746 0.002444 Y_sr_bbco 0.030531 0.001641 Y_lr_bbco 0.023212 0.001251  Y_sr_bbn 0.022271 0.001265  Y_lr_bbn 0.019866 0.001195
 T_4_I   X_sr_sc 0.000000 0.000000   X_lr_sc 0.000000 0.000000 X_sr_bbco 0.016519 0.000975 X_lr_bbco 0.021590 0.001055  X_sr_bbn 0.016289 0.000970  X_lr_bbn 0.017826 0.001096   Y_sr_sc 0.000000 0.000000   Y_lr_sc 0.000000 0.000000 Y_sr_bbco 0.015367 0.000906 Y_lr_bbco 0.007530 0.000635  Y_sr_bbn 0.014061 0.000861  Y_lr_bbn 0.014445 0.000829
 T_4_H   X_sr_sc 0.000000 0.000000   X_lr_sc 0.000000 0.000000 X_sr_bbco 0.016926 0.001655 X_lr_bbco 0.020004 0.001683  X_sr_bbn 0.019812 0.001537  X_lr_bbn 0.018850 0.001596   Y_sr_sc 0.098096 0.003333   Y_lr_sc 0.178111 0.004578 Y_sr_bbco 0.024043 0.001786 Y_lr_bbco 0.021927 0.001689  Y_sr_bbn 0.027698 0.001828  Y_lr_bbn 0.023851 0.001939
 T_4_K   X_sr_sc 0.000000 0.000000   X_lr_sc 0.000000 0.000000 X_sr_bbco 0.015425 0.000920 X_lr_bbco 0.019341 0.001066  X_sr_bbn 0.016544 0.000877  X_lr_bbn 0.016464 0.000929   Y_sr_sc 0.000000 0.000000   Y_lr_sc 0.000000 0.000000 Y_sr_bbco 0.018063 0.000950 Y_lr_bbco 0.015265 0.000990  Y_sr_bbn 0.019821 0.001046  Y_lr_bbn 0.019182 0.001058
 T_4_E   X_sr_sc 0.000000 0.000000   X_lr_sc 0.000000 0.000000 X_sr_bbco 0.019253 0.001058 X_lr_bbco 0.021051 0.000935  X_sr_bbn 0.017920 0.000909  X_lr_bbn 0.017321 0.000895   Y_sr_sc 0.034774 0.001253   Y_lr_sc 0.035441 0.001277 Y_sr_bbco 0.030378 0.001196 Y_lr_bbco 0.015722 0.000874  Y_sr_bbn 0.028246 0.001130  Y_lr_bbn 0.017854 0.000852
 T_4_D   X_sr_sc 0.000000 0.000000   X_lr_sc 0.000000 0.000000 X_sr_bbco 0.020868 0.001081 X_lr_bbco 0.019734 0.001018  X_sr_bbn 0.018449 0.000992  X_lr_bbn 0.020339 0.001015   Y_sr_sc 0.026236 0.001156   Y_lr_sc 0.033948 0.001177 Y_sr_bbco 0.026614 0.001118 Y_lr_bbco 0.020112 0.001090  Y_sr_bbn 0.023817 0.001081  Y_lr_bbn 0.019507 0.001097
 T_4_G   X_sr_sc 0.000000 0.000000   X_lr_sc 0.000000 0.000000 X_sr_bbco 0.017172 0.000865 X_lr_bbco 0.021800 0.000946  X_sr_bbn 0.018816 0.000857  X_lr_bbn 0.020339 0.000955   Y_sr_sc 0.000000 0.000000   Y_lr_sc 0.000000 0.000000 Y_sr_bbco 0.027159 0.001147 Y_lr_bbco 0.063939 0.001559  Y_sr_bbn 0.022774 0.001082  Y_lr_bbn 0.048228 0.001386
 T_4_F   X_sr_sc 0.000000 0.000000   X_lr_sc 0.000000 0.000000 X_sr_bbco 0.017180 0.001103 X_lr_bbco 0.019650 0.001268  X_sr_bbn 0.019543 0.001176  X_lr_bbn 0.019113 0.001149   Y_sr_sc 0.105551 0.002892   Y_lr_sc 0.220122 0.004107 Y_sr_bbco 0.018039 0.001203 Y_lr_bbco 0.020616 0.001265  Y_sr_bbn 0.019865 0.001255  Y_lr_bbn 0.022657 0.001173
 T_4_A   X_sr_sc 0.000000 0.000000   X_lr_sc 0.000000 0.000000 X_sr_bbco 0.015618 0.000783 X_lr_bbco 0.021136 0.000826  X_sr_bbn 0.015566 0.000804  X_lr_bbn 0.019366 0.000852   Y_sr_sc 0.000000 0.000000   Y_lr_sc 0.000000 0.000000 Y_sr_bbco 0.016971 0.000739 Y_lr_bbco 0.027071 0.000947  Y_sr_bbn 0.018533 0.000848  Y_lr_bbn 0.028476 0.000965
M_38_K   X_sr_sc 0.000000 0.000000   X_lr_sc 0.000000 0.000000 X_sr_bbco 0.017958 0.001866 X_lr_bbco 0.020085 0.001799  X_sr_bbn 0.013469 0.001401  X_lr_bbn 0.013941 0.001454   Y_sr_sc 0.000000 0.000000   Y_lr_sc 0.000000 0.000000 Y_sr_bbco 0.018904 0.001699 Y_lr_bbco 0.017250 0.001716  Y_sr_bbn 0.021030 0.002030  Y_lr_bbn 0.014178 0.001535
 T_4_C   X_sr_sc 0.000000 0.000000   X_lr_sc 0.000000 0.000000 X_sr_bbco 0.013532 0.001907 X_lr_bbco 0.021651 0.002268  X_sr_bbn 0.021989 0.002319  X_lr_bbn 0.013870 0.001838   Y_sr_sc 0.000000 0.000000   Y_lr_sc 0.000000 0.000000 Y_sr_bbco 0.019283 0.002078 Y_lr_bbco 0.033829 0.002792  Y_sr_bbn 0.017253 0.002232  Y_lr_bbn 0.029432 0.002516
H_39_L   X_sr_sc 0.100959 0.002889   X_lr_sc 0.165956 0.003713 X_sr_bbco 0.021177 0.001353 X_lr_bbco 0.024640 0.001479  X_sr_bbn 0.028237 0.001475  X_lr_bbn 0.021311 0.001404   Y_sr_sc 0.000000 0.000000   Y_lr_sc 0.000000 0.000000 Y_sr_bbco 0.017448 0.001326 Y_lr_bbco 0.017448 0.001209  Y_sr_bbn 0.012120 0.001013  Y_lr_bbn 0.011321 0.001047
K_13_Y   X_sr_sc 0.000000 0.000000   X_lr_sc 0.000000 0.000000 X_sr_bbco 0.020630 0.001250 X_lr_bbco 0.016800 0.001179  X_sr_bbn 0.018901 0.001360  X_lr_bbn 0.018777 0.001257   Y_sr_sc 0.113897 0.002948   Y_lr_sc 0.225695 0.004292 Y_sr_bbco 0.018901 0.001324 Y_lr_bbco 0.027671 0.001594  Y_sr_bbn 0.018159 0.001277  Y_lr_bbn 0.023224 0.001481
H_39_M   X_sr_sc 0.099327 0.006456   X_lr_sc 0.190797 0.008065 X_sr_bbco 0.026936 0.003696 X_lr_bbco 0.016835 0.002521  X_sr_bbn 0.020763 0.002788  X_lr_bbn 0.023008 0.002826   Y_sr_sc 0.000000 0.000000   Y_lr_sc 0.000000 0.000000 Y_sr_bbco 0.009540 0.002124 Y_lr_bbco 0.021886 0.003019  Y_sr_bbn 0.017396 0.002731  Y_lr_bbn 0.016835 0.002662
K_13_T   X_sr_sc 0.000000 0.000000   X_lr_sc 0.000000 0.000000 X_sr_bbco 0.018650 0.001103 X_lr_bbco 0.017730 0.001077  X_sr_bbn 0.019654 0.001106  X_lr_bbn 0.017814 0.001038   Y_sr_sc 0.000000 0.000000   Y_lr_sc 0.000000 0.000000 Y_sr_bbco 0.017396 0.000959 Y_lr_bbco 0.021577 0.001132  Y_sr_bbn 0.019236 0.001186  Y_lr_bbn 0.020072 0.001011
K_13_W   X_sr_sc 0.000000 0.000000   X_lr_sc 0.000000 0.000000 X_sr_bbco 0.023162 0.002392 X_lr_bbco 0.018127 0.001839  X_sr_bbn 0.026519 0.002785  X_lr_bbn 0.017456 0.001992   Y_sr_sc 0.161128 0.005513   Y_lr_sc 0.333669 0.008690 Y_sr_bbco 0.016113 0.002004 Y_lr_bbco 0.017791 0.002073  Y_sr_bbn 0.022491 0.002302  Y_lr_bbn 0.024505 0.002409
K_13_V   X_sr_sc 0.000000 0.000000   X_lr_sc 0.000000 0.000000 X_sr_bbco 0.018441 0.000852 X_lr_bbco 0.017678 0.000872  X_sr_bbn 0.019267 0.000927  X_lr_bbn 0.017169 0.000871   Y_sr_sc 0.000000 0.000000   Y_lr_sc 0.000000 0.000000 Y_sr_bbco 0.017805 0.000818 Y_lr_bbco 0.008902 0.000623  Y_sr_bbn 0.015516 0.000861  Y_lr_bbn 0.014498 0.000760
K_13_Q   X_sr_sc 0.000000 0.000000   X_lr_sc 0.000000 0.000000 X_sr_bbco 0.020713 0.001427 X_lr_bbco 0.016319 0.001257  X_sr_bbn 0.019834 0.001317  X_lr_bbn 0.014687 0.001225   Y_sr_sc 0.056616 0.002251   Y_lr_sc 0.078961 0.002299 Y_sr_bbco 0.033643 0.001801 Y_lr_bbco 0.019458 0.001357  Y_sr_bbn 0.033643 0.001807  Y_lr_bbn 0.018956 0.001200
K_13_P   X_sr_sc 0.000000 0.000000   X_lr_sc 0.000000 0.000000 X_sr_bbco 0.016449 0.001108 X_lr_bbco 0.018768 0.001157  X_sr_bbn 0.018558 0.001153  X_lr_bbn 0.016660 0.001195   Y_sr_sc 0.000000 0.000000   Y_lr_sc 0.000000 0.000000 Y_sr_bbco 0.023513 0.001338 Y_lr_bbco 0.018452 0.001182  Y_sr_bbn 0.043758 0.001895  Y_lr_bbn 0.029945 0.001536
K_13_S   X_sr_sc 0.000000 0.000000   X_lr_sc 0.000000 0.000000 X_sr_bbco 0.016033 0.000884 X_lr_bbco 0.018094 0.001060  X_sr_bbn 0.018705 0.001007  X_lr_bbn 0.016109 0.000889   Y_sr_sc 0.000000 0.000000   Y_lr_sc 0.000000 0.000000 Y_sr_bbco 0.022446 0.001170 Y_lr_bbco 0.027409 0.001206  Y_sr_bbn 0.023286 0.001059  Y_lr_bbn 0.029165 0.001252
K_13_R   X_sr_sc 0.000000 0.000000   X_lr_sc 0.000000 0.000000 X_sr_bbco 0.018404 0.001043 X_lr_bbco 0.017641 0.001024  X_sr_bbn 0.019929 0.001155  X_lr_bbn 0.018594 0.001121   Y_sr_sc 0.068847 0.002174   Y_lr_sc 0.162010 0.003258 Y_sr_bbco 0.023553 0.001296 Y_lr_bbco 0.019357 0.001195  Y_sr_bbn 0.026509 0.001486  Y_lr_bbn 0.019643 0.001078
K_13_M   X_sr_sc 0.000000 0.000000   X_lr_sc 0.000000 0.000000 X_sr_bbco 0.019464 0.001645 X_lr_bbco 0.012767 0.001440  X_sr_bbn 0.017790 0.001630  X_lr_bbn 0.014441 0.001384   Y_sr_sc 0.000000 0.000000   Y_lr_sc 0.000000 0.000000 Y_sr_bbco 0.017581 0.001522 Y_lr_bbco 0.017999 0.001477  Y_sr_bbn 0.009837 0.001277  Y_lr_bbn 0.016534 0.001519
K_13_L   X_sr_sc 0.000000 0.000000   X_lr_sc 0.000000 0.000000 X_sr_bbco 0.019465 0.000872 X_lr_bbco 0.015495 0.000757  X_sr_bbn 0.018497 0.000800  X_lr_bbn 0.016076 0.000691   Y_sr_sc 0.000000 0.000000   Y_lr_sc 0.000000 0.000000 Y_sr_bbco 0.016221 0.000721 Y_lr_bbco 0.015011 0.000705  Y_sr_bbn 0.011912 0.000684  Y_lr_bbn 0.013074 0.000696
K_13_N   X_sr_sc 0.000000 0.000000   X_lr_sc 0.000000 0.000000 X_sr_bbco 0.017845 0.001058 X_lr_bbco 0.016598 0.001023  X_sr_bbn 0.021203 0.001198  X_lr_bbn 0.016406 0.001020   Y_sr_sc 0.044613 0.001722   Y_lr_sc 0.071381 0.002038 Y_sr_bbco 0.026576 0.001383 Y_lr_bbco 0.025712 0.001376  Y_sr_bbn 0.023026 0.001231  Y_lr_bbn 0.020148 0.001290
K_13_I   X_sr_sc 0.000000 0.000000   X_lr_sc 0.000000 0.000000 X_sr_bbco 0.017348 0.000964 X_lr_bbco 0.016703 0.000930  X_sr_bbn 0.020502 0.001044  X_lr_bbn 0.016918 0.000946   Y_sr_sc 0.000000 0.000000   Y_lr_sc 0.000000 0.000000 Y_sr_bbco 0.015484 0.000858 Y_lr_bbco 0.006380 0.000595  Y_sr_bbn 0.015125 0.000938  Y_lr_bbn 0.011685 0.000729
K_13_H   X_sr_sc 0.000000 0.000000   X_lr_sc 0.000000 0.000000 X_sr_bbco 0.016618 0.001494 X_lr_bbco 0.015054 0.001556  X_sr_bbn 0.019355 0.001559  X_lr_bbn 0.017400 0.001600   Y_sr_sc 0.101075 0.003152   Y_lr_sc 0.174585 0.004703 Y_sr_bbco 0.023069 0.001630 Y_lr_bbco 0.024242 0.001856  Y_sr_bbn 0.026979 0.001659  Y_lr_bbn 0.023460 0.001896
K_13_K   X_sr_sc 0.000000 0.000000   X_lr_sc 0.000000 0.000000 X_sr_bbco 0.019516 0.000976 X_lr_bbco 0.014840 0.000877  X_sr_bbn 0.017958 0.000902  X_lr_bbn 0.014231 0.000815   Y_sr_sc 0.000000 0.000000   Y_lr_sc 0.000000 0.000000 Y_sr_bbco 0.017822 0.000859 Y_lr_bbco 0.017822 0.000977  Y_sr_bbn 0.022091 0.000998  Y_lr_bbn 0.016467 0.000831
K_13_E   X_sr_sc 0.000000 0.000000   X_lr_sc 0.000000 0.000000 X_sr_bbco 0.017105 0.000850 X_lr_bbco 0.015450 0.000779  X_sr_bbn 0.018270 0.000921  X_lr_bbn 0.014224 0.000759   Y_sr_sc 0.034394 0.001236   Y_lr_sc 0.033720 0.001319 Y_sr_bbco 0.028079 0.001074 Y_lr_bbco 0.014285 0.000756  Y_sr_bbn 0.028815 0.001222  Y_lr_bbn 0.018270 0.000853
K_13_D   X_sr_sc 0.000000 0.000000   X_lr_sc 0.000000 0.000000 X_sr_bbco 0.017438 0.000970 X_lr_bbco 0.016625 0.000943  X_sr_bbn 0.021871 0.001071  X_lr_bbn 0.015295 0.000852   Y_sr_sc 0.024087 0.001164   Y_lr_sc 0.031920 0.001297 Y_sr_bbco 0.023201 0.001133 Y_lr_bbco 0.020467 0.001011  Y_sr_bbn 0.024309 0.001258  Y_lr_bbn 0.020984 0.001027
K_13_G   X_sr_sc 0.000000 0.000000   X_lr_sc 0.000000 0.000000 X_sr_bbco 0.016170 0.000776 X_lr_bbco 0.016552 0.000820  X_sr_bbn 0.019735 0.000905  X_lr_bbn 0.017889 0.000852   Y_sr_sc 0.000000 0.000000   Y_lr_sc 0.000000 0.000000 Y_sr_bbco 0.027757 0.001092 Y_lr_bbco 0.058569 0.001620  Y_sr_bbn 0.022409 0.001038  Y_lr_bbn 0.045455 0.001457
K_13_F   X_sr_sc 0.000000 0.000000   X_lr_sc 0.000000 0.000000 X_sr_bbco 0.018232 0.001200 X_lr_bbco 0.017166 0.001207  X_sr_bbn 0.019618 0.001185  X_lr_bbn 0.017166 0.001172   Y_sr_sc 0.104915 0.002721   Y_lr_sc 0.215908 0.004025 Y_sr_bbco 0.021537 0.001368 Y_lr_bbco 0.019832 0.001196  Y_sr_bbn 0.017912 0.001137  Y_lr_bbn 0.018979 0.001163
K_13_A   X_sr_sc 0.000000 0.000000   X_lr_sc 0.000000 0.000000 X_sr_bbco 0.018406 0.000837 X_lr_bbco 0.018227 0.000850  X_sr_bbn 0.020865 0.000874  X_lr_bbn 0.016068 0.000827   Y_sr_sc 0.000000 0.000000   Y_lr_sc 0.000000 0.000000 Y_sr_bbco 0.016068 0.000816 Y_lr_bbco 0.023802 0.000956  Y_sr_bbn 0.020865 0.000997  Y_lr_bbn 0.027939 0.001104
K_13_C   X_sr_sc 0.000000 0.000000   X_lr_sc 0.000000 0.000000 X_sr_bbco 0.017403 0.002102 X_lr_bbco 0.014726 0.001772  X_sr_bbn 0.020415 0.002091  X_lr_bbn 0.015395 0.001855   Y_sr_sc 0.000000 0.000000   Y_lr_sc 0.000000 0.000000 Y_sr_bbco 0.027108 0.002593 Y_lr_bbco 0.032798 0.002634  Y_sr_bbn 0.019076 0.002003  Y_lr_bbn 0.027108 0.002435
H_39_I   X_sr_sc 0.102054 0.003488   X_lr_sc 0.176136 0.004882 X_sr_bbco 0.026005 0.002049 X_lr_bbco 0.024913 0.001864  X_sr_bbn 0.024476 0.001790  X_lr_bbn 0.017920 0.001607   Y_sr_sc 0.000000 0.000000   Y_lr_sc 0.000000 0.000000 Y_sr_bbco 0.020323 0.001899 Y_lr_bbco 0.007212 0.001090  Y_sr_bbn 0.012675 0.001438  Y_lr_bbn 0.013986 0.001575
 M_6_P   X_sr_sc 0.000000 0.000000   X_lr_sc 0.000000 0.000000 X_sr_bbco 0.017220 0.001691 X_lr_bbco 0.021156 0.001926  X_sr_bbn 0.016728 0.001853  X_lr_bbn 0.018942 0.001895   Y_sr_sc 0.000000 0.000000   Y_lr_sc 0.000000 0.000000 Y_sr_bbco 0.019188 0.002041 Y_lr_bbco 0.020910 0.001885  Y_sr_bbn 0.044526 0.002855  Y_lr_bbn 0.027798 0.002326
V_23_Q   X_sr_sc 0.000000 0.000000   X_lr_sc 0.000000 0.000000 X_sr_bbco 0.014151 0.001066 X_lr_bbco 0.008898 0.000786  X_sr_bbn 0.013829 0.000972  X_lr_bbn 0.013615 0.000937   Y_sr_sc 0.057890 0.002108   Y_lr_sc 0.075043 0.002244 Y_sr_bbco 0.034198 0.001544 Y_lr_bbco 0.021655 0.001268  Y_sr_bbn 0.034413 0.001497  Y_lr_bbn 0.016831 0.001046
V_23_P   X_sr_sc 0.000000 0.000000   X_lr_sc 0.000000 0.000000 X_sr_bbco 0.016529 0.000956 X_lr_bbco 0.011181 0.000769  X_sr_bbn 0.014746 0.000938  X_lr_bbn 0.016691 0.001000   Y_sr_sc 0.000000 0.000000   Y_lr_sc 0.000000 0.000000 Y_sr_bbco 0.023497 0.001127 Y_lr_bbco 0.020337 0.001081  Y_sr_bbn 0.047156 0.001641  Y_lr_bbn 0.033058 0.001284
 M_5_S   X_sr_sc 0.000000 0.000000   X_lr_sc 0.000000 0.000000 X_sr_bbco 0.015867 0.001450 X_lr_bbco 0.019078 0.001474  X_sr_bbn 0.012467 0.001202  X_lr_bbn 0.017756 0.001568   Y_sr_sc 0.000000 0.000000   Y_lr_sc 0.000000 0.000000 Y_sr_bbco 0.020400 0.001611 Y_lr_bbco 0.023801 0.001688  Y_sr_bbn 0.023234 0.001763  Y_lr_bbn 0.025689 0.001951
H_39_E   X_sr_sc 0.102616 0.003324   X_lr_sc 0.167935 0.004800 X_sr_bbco 0.028577 0.001950 X_lr_bbco 0.021340 0.001688  X_sr_bbn 0.023567 0.001897  X_lr_bbn 0.024309 0.001842   Y_sr_sc 0.039711 0.002115   Y_lr_sc 0.040453 0.002242 Y_sr_bbco 0.031917 0.002008 Y_lr_bbco 0.015958 0.001478  Y_sr_bbn 0.033401 0.002131  Y_lr_bbn 0.021525 0.001725
M_38_I   X_sr_sc 0.000000 0.000000   X_lr_sc 0.000000 0.000000 X_sr_bbco 0.017620 0.001689 X_lr_bbco 0.021971 0.001960  X_sr_bbn 0.014357 0.001511  X_lr_bbn 0.018055 0.001809   Y_sr_sc 0.000000 0.000000   Y_lr_sc 0.000000 0.000000 Y_sr_bbco 0.017838 0.001753 Y_lr_bbco 0.008484 0.001088  Y_sr_bbn 0.012834 0.001466  Y_lr_bbn 0.016750 0.001683
F_21_L   X_sr_sc 0.102806 0.002246   X_lr_sc 0.214507 0.002954 X_sr_bbco 0.019582 0.000986 X_lr_bbco 0.022064 0.000914  X_sr_bbn 0.017789 0.001036  X_lr_bbn 0.022064 0.001053   Y_sr_sc 0.000000 0.000000   Y_lr_sc 0.000000 0.000000 Y_sr_bbco 0.014135 0.000758 Y_lr_bbco 0.015031 0.000716  Y_sr_bbn 0.015652 0.000851  Y_lr_bbn 0.012273 0.000746
S_20_K   X_sr_sc 0.000000 0.000000   X_lr_sc 0.000000 0.000000 X_sr_bbco 0.021019 0.001147 X_lr_bbco 0.025485 0.001266  X_sr_bbn 0.025023 0.001134  X_lr_bbn 0.030875 0.001213   Y_sr_sc 0.000000 0.000000   Y_lr_sc 0.000000 0.000000 Y_sr_bbco 0.017478 0.000953 Y_lr_bbco 0.016169 0.000874  Y_sr_bbn 0.022097 0.001105  Y_lr_bbn 0.018556 0.000991
S_20_I   X_sr_sc 0.000000 0.000000   X_lr_sc 0.000000 0.000000 X_sr_bbco 0.022465 0.001012 X_lr_bbco 0.025961 0.001229  X_sr_bbn 0.025143 0.001070  X_lr_bbn 0.026854 0.001207   Y_sr_sc 0.000000 0.000000   Y_lr_sc 0.000000 0.000000 Y_sr_bbco 0.016589 0.000875 Y_lr_bbco 0.007736 0.000626  Y_sr_bbn 0.015919 0.000927  Y_lr_bbn 0.012348 0.000738
S_20_H   X_sr_sc 0.000000 0.000000   X_lr_sc 0.000000 0.000000 X_sr_bbco 0.020799 0.001622 X_lr_bbco 0.026090 0.001686  X_sr_bbn 0.024266 0.001817  X_lr_bbn 0.034483 0.002027   Y_sr_sc 0.102354 0.003437   Y_lr_sc 0.174603 0.004429 Y_sr_bbco 0.025543 0.001774 Y_lr_bbco 0.025360 0.001874  Y_sr_bbn 0.024813 0.001774  Y_lr_bbn 0.020799 0.001583
S_20_N   X_sr_sc 0.000000 0.000000   X_lr_sc 0.000000 0.000000 X_sr_bbco 0.018367 0.001076 X_lr_bbco 0.027550 0.001388  X_sr_bbn 0.023502 0.001245  X_lr_bbn 0.030315 0.001456   Y_sr_sc 0.043349 0.001664   Y_lr_sc 0.072578 0.002315 Y_sr_bbco 0.025279 0.001310 Y_lr_bbco 0.026760 0.001540  Y_sr_bbn 0.023008 0.001140  Y_lr_bbn 0.019947 0.001113
S_20_M   X_sr_sc 0.000000 0.000000   X_lr_sc 0.000000 0.000000 X_sr_bbco 0.025920 0.001977 X_lr_bbco 0.020903 0.001657  X_sr_bbn 0.024457 0.001695  X_lr_bbn 0.030100 0.002035   Y_sr_sc 0.000000 0.000000   Y_lr_sc 0.000000 0.000000 Y_sr_bbco 0.015050 0.001409 Y_lr_bbco 0.020276 0.001963  Y_sr_bbn 0.014423 0.001385  Y_lr_bbn 0.016722 0.001538
S_20_L   X_sr_sc 0.000000 0.000000   X_lr_sc 0.000000 0.000000 X_sr_bbco 0.021352 0.000877 X_lr_bbco 0.025483 0.000849  X_sr_bbn 0.024183 0.000767  X_lr_bbn 0.029242 0.000960   Y_sr_sc 0.000000 0.000000   Y_lr_sc 0.000000 0.000000 Y_sr_bbco 0.017313 0.000745 Y_lr_bbco 0.016803 0.000765  Y_sr_bbn 0.015085 0.000796  Y_lr_bbn 0.013322 0.000691
S_20_C   X_sr_sc 0.000000 0.000000   X_lr_sc 0.000000 0.000000 X_sr_bbco 0.027000 0.002459 X_lr_bbco 0.026000 0.002334  X_sr_bbn 0.029333 0.002596  X_lr_bbn 0.028667 0.002444   Y_sr_sc 0.000000 0.000000   Y_lr_sc 0.000000 0.000000 Y_sr_bbco 0.022667 0.002270 Y_lr_bbco 0.033333 0.002682  Y_sr_bbn 0.023000 0.002360  Y_lr_bbn 0.027333 0.002425
S_20_A   X_sr_sc 0.000000 0.000000   X_lr_sc 0.000000 0.000000 X_sr_bbco 0.021477 0.000943 X_lr_bbco 0.024680 0.001086  X_sr_bbn 0.024128 0.000999  X_lr_bbn 0.027937 0.000993   Y_sr_sc 0.000000 0.000000   Y_lr_sc 0.000000 0.000000 Y_sr_bbco 0.017778 0.000833 Y_lr_bbco 0.024790 0.000964  Y_sr_bbn 0.021257 0.000991  Y_lr_bbn 0.030974 0.001051
S_20_G   X_sr_sc 0.000000 0.000000   X_lr_sc 0.000000 0.000000 X_sr_bbco 0.022617 0.000990 X_lr_bbco 0.027699 0.001096  X_sr_bbn 0.023547 0.001046  X_lr_bbn 0.029558 0.001221   Y_sr_sc 0.000000 0.000000   Y_lr_sc 0.000000 0.000000 Y_sr_bbco 0.028070 0.001017 Y_lr_bbco 0.061346 0.001623  Y_sr_bbn 0.023609 0.001058  Y_lr_bbn 0.046350 0.001585
S_20_F   X_sr_sc 0.000000 0.000000   X_lr_sc 0.000000 0.000000 X_sr_bbco 0.024689 0.001331 X_lr_bbco 0.022005 0.001198  X_sr_bbn 0.023079 0.001323  X_lr_bbn 0.031344 0.001378   Y_sr_sc 0.107557 0.002724   Y_lr_sc 0.221554 0.004305 Y_sr_bbco 0.020395 0.001316 Y_lr_bbco 0.022649 0.001316  Y_sr_bbn 0.020288 0.001232  Y_lr_bbn 0.021683 0.001316
S_20_E   X_sr_sc 0.000000 0.000000   X_lr_sc 0.000000 0.000000 X_sr_bbco 0.020770 0.000991 X_lr_bbco 0.025625 0.001272  X_sr_bbn 0.024479 0.001043  X_lr_bbn 0.028053 0.001120   Y_sr_sc 0.036280 0.001304   Y_lr_sc 0.033853 0.001159 Y_sr_bbco 0.029672 0.001198 Y_lr_bbco 0.017061 0.000871  Y_sr_bbn 0.028323 0.001197  Y_lr_bbn 0.019893 0.001021
S_20_D   X_sr_sc 0.000000 0.000000   X_lr_sc 0.000000 0.000000 X_sr_bbco 0.020153 0.000921 X_lr_bbco 0.028319 0.001329  X_sr_bbn 0.024423 0.001167  X_lr_bbn 0.027794 0.001233   Y_sr_sc 0.024648 0.001131   Y_lr_sc 0.032889 0.001322 Y_sr_bbco 0.024123 0.001076 Y_lr_bbco 0.017755 0.000936  Y_sr_bbn 0.022101 0.001087  Y_lr_bbn 0.018130 0.001078
S_20_Y   X_sr_sc 0.000000 0.000000   X_lr_sc 0.000000 0.000000 X_sr_bbco 0.023710 0.001346 X_lr_bbco 0.027542 0.001518  X_sr_bbn 0.025147 0.001490  X_lr_bbn 0.027901 0.001584   Y_sr_sc 0.124057 0.002936   Y_lr_sc 0.228476 0.004550 Y_sr_bbco 0.019159 0.001240 Y_lr_bbco 0.029577 0.001747  Y_sr_bbn 0.020596 0.001260  Y_lr_bbn 0.025386 0.001553
V_23_Y   X_sr_sc 0.000000 0.000000   X_lr_sc 0.000000 0.000000 X_sr_bbco 0.015361 0.001127 X_lr_bbco 0.010094 0.000904  X_sr_bbn 0.015032 0.001059  X_lr_bbn 0.016348 0.001198   Y_sr_sc 0.120255 0.002883   Y_lr_sc 0.223063 0.004168 Y_sr_bbco 0.018543 0.001310 Y_lr_bbco 0.024358 0.001415  Y_sr_bbn 0.016787 0.001183  Y_lr_bbn 0.020957 0.001239
Y_13_T   X_sr_sc 0.134516 0.003666   X_lr_sc 0.220045 0.004096 X_sr_bbco 0.020919 0.001443 X_lr_bbco 0.025553 0.001769  X_sr_bbn 0.019860 0.001257  X_lr_bbn 0.024891 0.001511   Y_sr_sc 0.000000 0.000000   Y_lr_sc 0.000000 0.000000 Y_sr_bbco 0.018668 0.001291 Y_lr_bbco 0.021581 0.001487  Y_sr_bbn 0.017344 0.001355  Y_lr_bbn 0.018403 0.001276
S_20_S   X_sr_sc 0.000000 0.000000   X_lr_sc 0.000000 0.000000 X_sr_bbco 0.023952 0.001215 X_lr_bbco 0.024959 0.001204  X_sr_bbn 0.025102 0.001109  X_lr_bbn 0.027836 0.001239   Y_sr_sc 0.000000 0.000000   Y_lr_sc 0.000000 0.000000 Y_sr_bbco 0.023880 0.001081 Y_lr_bbco 0.025031 0.001094  Y_sr_bbn 0.025390 0.001257  Y_lr_bbn 0.029058 0.001302
S_20_R   X_sr_sc 0.000000 0.000000   X_lr_sc 0.000000 0.000000 X_sr_bbco 0.023239 0.001109 X_lr_bbco 0.025882 0.001302  X_sr_bbn 0.022328 0.001137  X_lr_bbn 0.027340 0.001340   Y_sr_sc 0.065433 0.002040   Y_lr_sc 0.168322 0.003205 Y_sr_bbco 0.027158 0.001307 Y_lr_bbco 0.018773 0.001051  Y_sr_bbn 0.023330 0.001178  Y_lr_bbn 0.019502 0.001230
S_20_Q   X_sr_sc 0.000000 0.000000   X_lr_sc 0.000000 0.000000 X_sr_bbco 0.022663 0.001475 X_lr_bbco 0.026341 0.001468  X_sr_bbn 0.023968 0.001305  X_lr_bbn 0.026222 0.001541   Y_sr_sc 0.059445 0.002341   Y_lr_sc 0.079616 0.002693 Y_sr_bbco 0.042121 0.002004 Y_lr_bbco 0.021357 0.001366  Y_sr_bbn 0.037731 0.001815  Y_lr_bbn 0.018747 0.001342
S_20_P   X_sr_sc 0.000000 0.000000   X_lr_sc 0.000000 0.000000 X_sr_bbco 0.021362 0.001322 X_lr_bbco 0.025674 0.001333  X_sr_bbn 0.027580 0.001342  X_lr_bbn 0.028382 0.001393   Y_sr_sc 0.000000 0.000000   Y_lr_sc 0.000000 0.000000 Y_sr_bbco 0.023769 0.001241 Y_lr_bbco 0.018153 0.001164  Y_sr_bbn 0.040718 0.001732  Y_lr_bbn 0.032494 0.001617
S_20_W   X_sr_sc 0.000000 0.000000   X_lr_sc 0.000000 0.000000 X_sr_bbco 0.025517 0.002246 X_lr_bbco 0.030685 0.002706  X_sr_bbn 0.027132 0.002690  X_lr_bbn 0.030362 0.002701   Y_sr_sc 0.157300 0.006013   Y_lr_sc 0.357235 0.009185 Y_sr_bbco 0.023256 0.002547 Y_lr_bbco 0.023579 0.002314  Y_sr_bbn 0.015181 0.001754  Y_lr_bbn 0.029070 0.002759
S_20_V   X_sr_sc 0.000000 0.000000   X_lr_sc 0.000000 0.000000 X_sr_bbco 0.023928 0.000862 X_lr_bbco 0.027517 0.001183  X_sr_bbn 0.025754 0.001161  X_lr_bbn 0.029343 0.001171   Y_sr_sc 0.000000 0.000000   Y_lr_sc 0.000000 0.000000 Y_sr_bbco 0.017190 0.000862 Y_lr_bbco 0.010138 0.000657  Y_sr_bbn 0.015238 0.000859  Y_lr_bbn 0.014483 0.000789
S_20_T   X_sr_sc 0.000000 0.000000   X_lr_sc 0.000000 0.000000 X_sr_bbco 0.022640 0.001144 X_lr_bbco 0.027344 0.001188  X_sr_bbn 0.026307 0.001148  X_lr_bbn 0.029815 0.001158   Y_sr_sc 0.000000 0.000000   Y_lr_sc 0.000000 0.000000 Y_sr_bbco 0.017379 0.000994 Y_lr_bbco 0.019770 0.001081  Y_sr_bbn 0.020647 0.001025  Y_lr_bbn 0.018495 0.000984
 G_6_R   X_sr_sc 0.000000 0.000000   X_lr_sc 0.000000 0.000000 X_sr_bbco 0.026906 0.001102 X_lr_bbco 0.059380 0.001686  X_sr_bbn 0.021471 0.000930  X_lr_bbn 0.050121 0.001554   Y_sr_sc 0.062466 0.001660   Y_lr_sc 0.179281 0.002702 Y_sr_bbco 0.025362 0.001064 Y_lr_bbco 0.018988 0.000958  Y_sr_bbn 0.025497 0.001092  Y_lr_bbn 0.023014 0.001092
N_29_D   X_sr_sc 0.049576 0.002098   X_lr_sc 0.079652 0.002449 X_sr_bbco 0.032279 0.001700 X_lr_bbco 0.024788 0.001563  X_sr_bbn 0.022585 0.001402  X_lr_bbn 0.020161 0.001168   Y_sr_sc 0.030627 0.001706   Y_lr_sc 0.035034 0.001609 Y_sr_bbco 0.024568 0.001278 Y_lr_bbco 0.018949 0.001228  Y_sr_bbn 0.021263 0.001254  Y_lr_bbn 0.019720 0.001322
N_29_F   X_sr_sc 0.041108 0.002282   X_lr_sc 0.075518 0.002776 X_sr_bbco 0.027253 0.001650 X_lr_bbco 0.028471 0.001853  X_sr_bbn 0.020706 0.001430  X_lr_bbn 0.020250 0.001221   Y_sr_sc 0.117996 0.003291   Y_lr_sc 0.227619 0.004917 Y_sr_bbco 0.022077 0.001724 Y_lr_bbco 0.022229 0.001502  Y_sr_bbn 0.019184 0.001370  Y_lr_bbn 0.019945 0.001433
 M_6_W   X_sr_sc 0.000000 0.000000   X_lr_sc 0.000000 0.000000 X_sr_bbco 0.019802 0.003462 X_lr_bbco 0.017327 0.003262  X_sr_bbn 0.014851 0.003021  X_lr_bbn 0.016502 0.003307   Y_sr_sc 0.159241 0.009434   Y_lr_sc 0.343234 0.014761 Y_sr_bbco 0.015677 0.003116 Y_lr_bbco 0.018152 0.003260  Y_sr_bbn 0.021452 0.003532  Y_lr_bbn 0.023927 0.003776
K_18_Y   X_sr_sc 0.000000 0.000000   X_lr_sc 0.000000 0.000000 X_sr_bbco 0.016989 0.001333 X_lr_bbco 0.015865 0.001122  X_sr_bbn 0.019363 0.001211  X_lr_bbn 0.017114 0.001195   Y_sr_sc 0.114179 0.002881   Y_lr_sc 0.222986 0.004574 Y_sr_bbco 0.022986 0.001315 Y_lr_bbco 0.026983 0.001591  Y_sr_bbn 0.019738 0.001430  Y_lr_bbn 0.021736 0.001295
K_18_R   X_sr_sc 0.000000 0.000000   X_lr_sc 0.000000 0.000000 X_sr_bbco 0.018445 0.001066 X_lr_bbco 0.016127 0.001015  X_sr_bbn 0.018735 0.001155  X_lr_bbn 0.016417 0.001017   Y_sr_sc 0.068662 0.002047   Y_lr_sc 0.159343 0.003596 Y_sr_bbco 0.025495 0.001322 Y_lr_bbco 0.018542 0.001026  Y_sr_bbn 0.026654 0.001311  Y_lr_bbn 0.020570 0.001116
K_18_S   X_sr_sc 0.000000 0.000000   X_lr_sc 0.000000 0.000000 X_sr_bbco 0.017297 0.000901 X_lr_bbco 0.014792 0.000933  X_sr_bbn 0.017766 0.001013  X_lr_bbn 0.018392 0.000993   Y_sr_sc 0.000000 0.000000   Y_lr_sc 0.000000 0.000000 Y_sr_bbco 0.020114 0.000975 Y_lr_bbco 0.023949 0.001036  Y_sr_bbn 0.025593 0.001217  Y_lr_bbn 0.029271 0.001256
K_18_P   X_sr_sc 0.000000 0.000000   X_lr_sc 0.000000 0.000000 X_sr_bbco 0.021084 0.001134 X_lr_bbco 0.013769 0.001030  X_sr_bbn 0.021299 0.001222  X_lr_bbn 0.015598 0.001047   Y_sr_sc 0.000000 0.000000   Y_lr_sc 0.000000 0.000000 Y_sr_bbco 0.021407 0.001245 Y_lr_bbco 0.017750 0.001164  Y_sr_bbn 0.045719 0.001873  Y_lr_bbn 0.033778 0.001339
K_18_Q   X_sr_sc 0.000000 0.000000   X_lr_sc 0.000000 0.000000 X_sr_bbco 0.015750 0.001132 X_lr_bbco 0.019107 0.001372  X_sr_bbn 0.016266 0.001145  X_lr_bbn 0.014975 0.001153   Y_sr_sc 0.057707 0.002189   Y_lr_sc 0.068293 0.002333 Y_sr_bbco 0.034857 0.001961 Y_lr_bbco 0.018074 0.001345  Y_sr_bbn 0.036793 0.001836  Y_lr_bbn 0.019107 0.001265
K_18_V   X_sr_sc 0.000000 0.000000   X_lr_sc 0.000000 0.000000 X_sr_bbco 0.018968 0.000927 X_lr_bbco 0.017488 0.000852  X_sr_bbn 0.020852 0.000913  X_lr_bbn 0.016816 0.000897   Y_sr_sc 0.000000 0.000000   Y_lr_sc 0.000000 0.000000 Y_sr_bbco 0.015201 0.000911 Y_lr_bbco 0.009955 0.000711  Y_sr_bbn 0.013923 0.000823  Y_lr_bbn 0.011771 0.000740
K_18_W   X_sr_sc 0.000000 0.000000   X_lr_sc 0.000000 0.000000 X_sr_bbco 0.022239 0.002627 X_lr_bbco 0.013343 0.001938  X_sr_bbn 0.020015 0.002448  X_lr_bbn 0.018903 0.002352   Y_sr_sc 0.163825 0.005797   Y_lr_sc 0.348777 0.009149 Y_sr_bbco 0.017050 0.002110 Y_lr_bbco 0.022239 0.002312  Y_sr_bbn 0.018903 0.002221  Y_lr_bbn 0.032246 0.003452
K_18_T   X_sr_sc 0.000000 0.000000   X_lr_sc 0.000000 0.000000 X_sr_bbco 0.018157 0.001075 X_lr_bbco 0.018070 0.001099  X_sr_bbn 0.019981 0.001037  X_lr_bbn 0.017288 0.001032   Y_sr_sc 0.000000 0.000000   Y_lr_sc 0.000000 0.000000 Y_sr_bbco 0.016245 0.000886 Y_lr_bbco 0.020763 0.001083  Y_sr_bbn 0.018504 0.001111  Y_lr_bbn 0.016245 0.001112
W_25_L   X_sr_sc 0.163865 0.004612   X_lr_sc 0.344541 0.006549 X_sr_bbco 0.019791 0.001648 X_lr_bbco 0.016386 0.001494  X_sr_bbn 0.020430 0.001930  X_lr_bbn 0.027027 0.002085   Y_sr_sc 0.000000 0.000000   Y_lr_sc 0.000000 0.000000 Y_sr_bbco 0.017663 0.001532 Y_lr_bbco 0.021281 0.001605  Y_sr_bbn 0.014258 0.001406  Y_lr_bbn 0.015535 0.001498
K_18_K   X_sr_sc 0.000000 0.000000   X_lr_sc 0.000000 0.000000 X_sr_bbco 0.017637 0.000886 X_lr_bbco 0.017009 0.000954  X_sr_bbn 0.019868 0.000943  X_lr_bbn 0.014291 0.000789   Y_sr_sc 0.000000 0.000000   Y_lr_sc 0.000000 0.000000 Y_sr_bbco 0.017288 0.000923 Y_lr_bbco 0.016033 0.000882  Y_sr_bbn 0.018194 0.000965  Y_lr_bbn 0.016731 0.000925
K_18_H   X_sr_sc 0.000000 0.000000   X_lr_sc 0.000000 0.000000 X_sr_bbco 0.017381 0.001578 X_lr_bbco 0.016553 0.001358  X_sr_bbn 0.017587 0.001658  X_lr_bbn 0.014691 0.001448   Y_sr_sc 0.100766 0.003991   Y_lr_sc 0.170288 0.004593 Y_sr_bbco 0.021312 0.001896 Y_lr_bbco 0.021519 0.001674  Y_sr_bbn 0.021933 0.001687  Y_lr_bbn 0.022967 0.001768
K_18_I   X_sr_sc 0.000000 0.000000   X_lr_sc 0.000000 0.000000 X_sr_bbco 0.017272 0.000898 X_lr_bbco 0.014443 0.000911  X_sr_bbn 0.019580 0.001084  X_lr_bbn 0.017123 0.000922   Y_sr_sc 0.000000 0.000000   Y_lr_sc 0.000000 0.000000 Y_sr_bbco 0.015560 0.000864 Y_lr_bbco 0.007445 0.000613  Y_sr_bbn 0.014890 0.000805  Y_lr_bbn 0.013103 0.000831
K_18_N   X_sr_sc 0.000000 0.000000   X_lr_sc 0.000000 0.000000 X_sr_bbco 0.017406 0.001141 X_lr_bbco 0.017305 0.000986  X_sr_bbn 0.020155 0.001228  X_lr_bbn 0.019035 0.001136   Y_sr_sc 0.045603 0.001654   Y_lr_sc 0.070440 0.002262 Y_sr_bbco 0.026771 0.001446 Y_lr_bbco 0.022496 0.001167  Y_sr_bbn 0.020155 0.001108  Y_lr_bbn 0.019748 0.001309
K_18_L   X_sr_sc 0.000000 0.000000   X_lr_sc 0.000000 0.000000 X_sr_bbco 0.019272 0.000829 X_lr_bbco 0.017694 0.000856  X_sr_bbn 0.020947 0.000928  X_lr_bbn 0.015723 0.000715   Y_sr_sc 0.000000 0.000000   Y_lr_sc 0.000000 0.000000 Y_sr_bbco 0.014195 0.000694 Y_lr_bbco 0.015920 0.000752  Y_sr_bbn 0.014392 0.000782  Y_lr_bbn 0.014096 0.000693
K_18_M   X_sr_sc 0.000000 0.000000   X_lr_sc 0.000000 0.000000 X_sr_bbco 0.016020 0.001567 X_lr_bbco 0.015809 0.001591  X_sr_bbn 0.021922 0.001715  X_lr_bbn 0.016020 0.001580   Y_sr_sc 0.000000 0.000000   Y_lr_sc 0.000000 0.000000 Y_sr_bbco 0.017285 0.001617 Y_lr_bbco 0.019604 0.001617  Y_sr_bbn 0.013069 0.001281  Y_lr_bbn 0.014123 0.001316
K_18_C   X_sr_sc 0.000000 0.000000   X_lr_sc 0.000000 0.000000 X_sr_bbco 0.015043 0.002125 X_lr_bbco 0.020684 0.002186  X_sr_bbn 0.015043 0.002088  X_lr_bbn 0.017676 0.002320   Y_sr_sc 0.000000 0.000000   Y_lr_sc 0.000000 0.000000 Y_sr_bbco 0.019556 0.002310 Y_lr_bbco 0.031967 0.002932  Y_sr_bbn 0.015419 0.001983  Y_lr_bbn 0.027078 0.002764
K_18_A   X_sr_sc 0.000000 0.000000   X_lr_sc 0.000000 0.000000 X_sr_bbco 0.019886 0.000877 X_lr_bbco 0.016472 0.000751  X_sr_bbn 0.019826 0.000826  X_lr_bbn 0.016173 0.000867   Y_sr_sc 0.000000 0.000000   Y_lr_sc 0.000000 0.000000 Y_sr_bbco 0.017910 0.000814 Y_lr_bbco 0.026295 0.001067  Y_sr_bbn 0.022701 0.001011  Y_lr_bbn 0.029530 0.001001
K_18_F   X_sr_sc 0.000000 0.000000   X_lr_sc 0.000000 0.000000 X_sr_bbco 0.021576 0.001236 X_lr_bbco 0.016513 0.001216  X_sr_bbn 0.017944 0.001207  X_lr_bbn 0.015852 0.001110   Y_sr_sc 0.102158 0.002817   Y_lr_sc 0.214663 0.004337 Y_sr_bbco 0.018934 0.001182 Y_lr_bbco 0.023778 0.001284  Y_sr_bbn 0.019155 0.001198  Y_lr_bbn 0.020586 0.001133
K_18_G   X_sr_sc 0.000000 0.000000   X_lr_sc 0.000000 0.000000 X_sr_bbco 0.017091 0.000838 X_lr_bbco 0.019042 0.000903  X_sr_bbn 0.019176 0.001005  X_lr_bbn 0.017427 0.000901   Y_sr_sc 0.000000 0.000000   Y_lr_sc 0.000000 0.000000 Y_sr_bbco 0.028596 0.001147 Y_lr_bbco 0.060624 0.001881  Y_sr_bbn 0.024088 0.001029  Y_lr_bbn 0.045754 0.001255
K_18_D   X_sr_sc 0.000000 0.000000   X_lr_sc 0.000000 0.000000 X_sr_bbco 0.016625 0.000972 X_lr_bbco 0.017553 0.000936  X_sr_bbn 0.018636 0.000916  X_lr_bbn 0.015388 0.000838   Y_sr_sc 0.026214 0.001105   Y_lr_sc 0.034411 0.001357 Y_sr_bbco 0.020569 0.001034 Y_lr_bbco 0.019409 0.001027  Y_sr_bbn 0.022812 0.001079  Y_lr_bbn 0.019100 0.001094
K_18_E   X_sr_sc 0.000000 0.000000   X_lr_sc 0.000000 0.000000 X_sr_bbco 0.016594 0.000859 X_lr_bbco 0.016276 0.000786  X_sr_bbn 0.020090 0.000971  X_lr_bbn 0.015513 0.000810   Y_sr_sc 0.033823 0.001244   Y_lr_sc 0.034649 0.001189 Y_sr_bbco 0.029245 0.001066 Y_lr_bbco 0.015068 0.000813  Y_sr_bbn 0.027847 0.001182  Y_lr_bbn 0.017102 0.000885
[truncated: 5,225,263 more chars]
